# Supplementary material for: CoMetGeNe: mining conserved neighborhood patterns in metabolic and genomic contexts
Source: BMC Bioinformatics. 2019 Jan 10;20:19. doi: 10.1186/s12859-018-2542-2 (PMC6327494; doi:10.1186/s12859-018-2542-2)
Supplement: Supplementary file 14 — Trail finding results for completely assembled representative bacterial genomes present in NCBI Genomes. Of the 1,545 fully assembled representative bacterial genomes in NCBI, corresponding entries have been identified in KEGG for 1,467 species, for which trail finding has been performed for all combinations of gap parameters δG and δD ranging from 0 to 3. This additional file is available from https://doi.org/10.6084/m9.figshare.7288769. (GZ 178,532 kb) [file 12859_2018_2542_MOESM14_ESM.gz › results/rli_dG3_dD0.hnet]

--- delta_G = 3, delta_D = 0 ---

path_rli00010.kgml: Glycolysis / Gluconeogenesis
path_rli00010.kgml: Initialization took 3.84 seconds
path_rli00010.kgml:
path_rli00010.kgml: Found a trail of span 3 without skipping any vertex
path_rli00010.kgml: 48 -> 49 -> 50
path_rli00010.kgml: R00014 -> R03270 -> R02569
path_rli00010.kgml: {rli:RLO149_c014190, rli:RLO149_c014200, rli:RLO149_c032410} -> {rli:RLO149_c014190, rli:RLO149_c014200, rli:RLO149_c032410} -> {rli:RLO149_c014180, rli:RLO149_c032620}
path_rli00010.kgml: {1.2.4.1, 2.2.1.6, 4.1.1.1} -> 1.2.4.1 -> 2.3.1.12
path_rli00010.kgml:
path_rli00010.kgml: --- 4.01 seconds ---

path_rli00020.kgml: Citrate cycle (TCA cycle)
path_rli00020.kgml: Initialization took 2.19 seconds
path_rli00020.kgml:
path_rli00020.kgml: Found a trail of span 5 containing skipped vertices
path_rli00020.kgml: 32 -> 31 -> 28 -> 30 -> 29
path_rli00020.kgml: R00405 -> R02570 -> R07618 -> R03316 -> R00621
path_rli00020.kgml: {rli:RLO149_c030930, rli:RLO149_c030970} -> rli:RLO149_c031000 -> {rli:RLO149_c007920, rli:RLO149_c014350, rli:RLO149_c031040} -> rli:RLO149_c030990 -> rli:RLO149_c030990
path_rli00020.kgml: 6.2.1.5 -> 2.3.1.61 -> 1.8.1.4 -> 1.2.4.2 -> 1.2.4.2
path_rli00020.kgml: Skipped genes: rli:RLO149_c031030, rli:RLO149_c031020, rli:RLO149_c030980, rli:RLO149_c031010
path_rli00020.kgml:
path_rli00020.kgml: Found a trail of span 3 without skipping any vertex
path_rli00020.kgml: 75 -> 77 -> 82
path_rli00020.kgml: R00014 -> R03270 -> R02569
path_rli00020.kgml: {rli:RLO149_c014190, rli:RLO149_c014200, rli:RLO149_c032410} -> {rli:RLO149_c014190, rli:RLO149_c014200, rli:RLO149_c032410} -> {rli:RLO149_c014180, rli:RLO149_c032620}
path_rli00020.kgml: {1.2.4.1, 2.2.1.6, 4.1.1.1} -> 1.2.4.1 -> 2.3.1.12
path_rli00020.kgml:
path_rli00020.kgml: --- 2.57 seconds ---

path_rli00030.kgml: Pentose phosphate pathway
path_rli00030.kgml: Initialization took 2.33 seconds
path_rli00030.kgml:
path_rli00030.kgml: Found a trail of span 4 without skipping any vertex
path_rli00030.kgml: 53 -> 37 -> 58 -> 57
path_rli00030.kgml: R02740 -> R02739 -> R02736 -> R02035
path_rli00030.kgml: rli:RLO149_c018320 -> rli:RLO149_c018320 -> rli:RLO149_c018300 -> rli:RLO149_c018310
path_rli00030.kgml: 5.3.1.9 -> {5.1.3.15, 5.3.1.9} -> {1.1.1.363, 1.1.1.49} -> 3.1.1.31
path_rli00030.kgml:
path_rli00030.kgml: Found a trail of span 4 without skipping any vertex
path_rli00030.kgml: 53 -> 37 -> 157 -> 57
path_rli00030.kgml: R02740 -> R02739 -> {R02736, R10907} -> R02035
path_rli00030.kgml: rli:RLO149_c018320 -> rli:RLO149_c018320 -> rli:RLO149_c018300 -> rli:RLO149_c018310
path_rli00030.kgml: 5.3.1.9 -> {5.1.3.15, 5.3.1.9} -> {1.1.1.363, 1.1.1.49, 1.1.1.363, 1.1.1.388} -> 3.1.1.31
path_rli00030.kgml:
path_rli00030.kgml: Found a trail of span 2 without skipping any vertex
path_rli00030.kgml: 61 -> 38
path_rli00030.kgml: R02036 -> R05605
path_rli00030.kgml: rli:RLO149_c015610 -> rli:RLO149_c015620
path_rli00030.kgml: 4.2.1.12 -> {4.1.2.14, 4.1.2.55}
path_rli00030.kgml:
path_rli00030.kgml: --- 2.74 seconds ---

path_rli00040.kgml: Pentose and glucuronate interconversions
path_rli00040.kgml: Initialization took 1.29 seconds
path_rli00040.kgml:
path_rli00040.kgml: Found a trail of span 2 containing skipped vertices
path_rli00040.kgml: 80 -> 87
path_rli00040.kgml: R01639 -> R01432
path_rli00040.kgml: {rli:RLO149_c006830, rli:RLO149_c007310, rli:RLO149_c008480} -> {rli:RLO149_c006790, rli:RLO149_c007300}
path_rli00040.kgml: 2.7.1.17 -> 5.3.1.5
path_rli00040.kgml: Skipped genes: rli:RLO149_c006800
path_rli00040.kgml:
path_rli00040.kgml: Found a trail of span 2 without skipping any vertex
path_rli00040.kgml: 102 -> 103
path_rli00040.kgml: R01482 -> R02454
path_rli00040.kgml: rli:RLO149_c015060 -> rli:RLO149_c015070
path_rli00040.kgml: 5.3.1.12 -> 1.1.1.57
path_rli00040.kgml:
path_rli00040.kgml: --- 1.46 seconds ---

path_rli00051.kgml: Fructose and mannose metabolism
path_rli00051.kgml: Initialization took 2.29 seconds
path_rli00051.kgml:
path_rli00051.kgml: Found a trail of span 3 containing skipped vertices
path_rli00051.kgml: 78 -> 79 -> 84
path_rli00051.kgml: R01819 -> R01818 -> R00885
path_rli00051.kgml: rli:RLO149_p630050 -> rli:RLO149_p630140 -> rli:RLO149_p630050
path_rli00051.kgml: 5.3.1.8 -> 5.4.2.8 -> 2.7.7.13
path_rli00051.kgml: Skipped genes: rli:RLO149_p630100
path_rli00051.kgml:
path_rli00051.kgml: Found a trail of span 2 without skipping any vertex
path_rli00051.kgml: 192 -> 196
path_rli00051.kgml: R08926 -> R10689
path_rli00051.kgml: {rli:RLO149_c006820, rli:RLO149_c041000} -> rli:RLO149_c006810
path_rli00051.kgml: 1.1.1.122 -> ?
path_rli00051.kgml:
path_rli00051.kgml: --- 2.49 seconds ---

path_rli00052.kgml: Galactose metabolism
path_rli00052.kgml: Initialization took 0.68 seconds
path_rli00052.kgml:
path_rli00052.kgml: Found a trail of span 6 containing skipped vertices
path_rli00052.kgml: 94 -> 70 -> 69 -> 71 -> 72 -> 97
path_rli00052.kgml: R01105 -> R01329 -> R01104 -> R02926 -> R01194 -> R01097
path_rli00052.kgml: rli:RLO149_c015710 -> rli:RLO149_c015760 -> rli:RLO149_c015760 -> rli:RLO149_c015760 -> rli:RLO149_c015760 -> rli:RLO149_c015750
path_rli00052.kgml: 3.2.1.23 -> 3.2.1.22 -> 3.2.1.22 -> 3.2.1.22 -> 3.2.1.22 -> {1.1.1.120, 1.1.1.48}
path_rli00052.kgml: Skipped genes: rli:RLO149_c015730, rli:RLO149_c015740, rli:RLO149_c015720
path_rli00052.kgml:
path_rli00052.kgml: Found a trail of span 6 containing skipped vertices
path_rli00052.kgml: 94 -> 72 -> 69 -> 71 -> 70 -> 86
path_rli00052.kgml: R01105 -> R01194 -> R01104 -> R02926 -> R01329 -> {R01094, R01097}
path_rli00052.kgml: rli:RLO149_c015710 -> rli:RLO149_c015760 -> rli:RLO149_c015760 -> rli:RLO149_c015760 -> rli:RLO149_c015760 -> {rli:RLO149_c015750, rli:RLO149_c021980}
path_rli00052.kgml: 3.2.1.23 -> 3.2.1.22 -> 3.2.1.22 -> 3.2.1.22 -> 3.2.1.22 -> {1.1.1.48, 1.1.1.120, 1.1.1.48}
path_rli00052.kgml: Skipped genes: rli:RLO149_c015730, rli:RLO149_c015740, rli:RLO149_c015720
path_rli00052.kgml:
path_rli00052.kgml: Found a trail of span 2 without skipping any vertex
path_rli00052.kgml: 83 -> 59
path_rli00052.kgml: R03387 -> R01064
path_rli00052.kgml: rli:RLO149_c015740 -> rli:RLO149_c015730
path_rli00052.kgml: {2.7.1.178, 2.7.1.58} -> {4.1.2.21, 4.1.2.55}
path_rli00052.kgml:
path_rli00052.kgml: Found a trail of span 2 containing skipped vertices
path_rli00052.kgml: 94 -> 97
path_rli00052.kgml: R01105 -> R01097
path_rli00052.kgml: rli:RLO149_c015710 -> rli:RLO149_c015750
path_rli00052.kgml: 3.2.1.23 -> {1.1.1.120, 1.1.1.48}
path_rli00052.kgml: Skipped genes: rli:RLO149_c015730, rli:RLO149_c015740, rli:RLO149_c015720
path_rli00052.kgml:
path_rli00052.kgml: Found a trail of span 2 containing skipped vertices
path_rli00052.kgml: 94 -> 86
path_rli00052.kgml: R01105 -> {R01094, R01097}
path_rli00052.kgml: rli:RLO149_c015710 -> {rli:RLO149_c015750, rli:RLO149_c021980}
path_rli00052.kgml: 3.2.1.23 -> {1.1.1.48, 1.1.1.120, 1.1.1.48}
path_rli00052.kgml: Skipped genes: rli:RLO149_c015730, rli:RLO149_c015740, rli:RLO149_c015720
path_rli00052.kgml:
path_rli00052.kgml: --- 151.79 seconds ---

path_rli00053.kgml: Ascorbate and aldarate metabolism
path_rli00053.kgml: Initialization took 0.53 seconds
path_rli00053.kgml: (not found)
path_rli00053.kgml: --- 0.58 seconds ---

path_rli00061.kgml: Fatty acid biosynthesis
path_rli00061.kgml: Initialization took 1.64 seconds
path_rli00061.kgml:
path_rli00061.kgml: Found a trail of span 4 without skipping any vertex
path_rli00061.kgml: 293 -> 277 -> 103 -> 100
path_rli00061.kgml: R07639 -> R04535 -> {R04961, R04962} -> R04963
path_rli00061.kgml: rli:RLO149_c005090 -> rli:RLO149_c005090 -> {rli:RLO149_c005070, rli:RLO149_c024210} -> rli:RLO149_c005080
path_rli00061.kgml: 5.3.3.14 -> {2.3.1.85, 2.3.1.86, 4.2.1.59} -> {1.3.1.9, 1.3.1.10, 1.3.1.104, 1.3.1.39, 2.3.1.85, 2.3.1.86} -> {2.3.1.179, 2.3.1.41, 2.3.1.85, 2.3.1.86}
path_rli00061.kgml:
path_rli00061.kgml: Found a trail of span 3 without skipping any vertex
path_rli00061.kgml: 275 -> 114 -> 111
path_rli00061.kgml: R04537 -> {R04958, R04959} -> R04960
path_rli00061.kgml: rli:RLO149_c005090 -> {rli:RLO149_c005070, rli:RLO149_c024210} -> rli:RLO149_c005080
path_rli00061.kgml: {2.3.1.85, 2.3.1.86, 4.2.1.59} -> {1.3.1.9, 1.3.1.10, 1.3.1.104, 1.3.1.39, 2.3.1.85, 2.3.1.86} -> {2.3.1.179, 2.3.1.41, 2.3.1.85, 2.3.1.86}
path_rli00061.kgml:
path_rli00061.kgml: Found a trail of span 3 without skipping any vertex
path_rli00061.kgml: 125 -> 269 -> 125 -> 122
path_rli00061.kgml: {R04955, R04956} -> R04954 -> {R04955, R04956} -> R04957
path_rli00061.kgml: {rli:RLO149_c005070, rli:RLO149_c024210} -> rli:RLO149_c005090 -> {rli:RLO149_c005070, rli:RLO149_c024210} -> rli:RLO149_c005080
path_rli00061.kgml: {1.3.1.9, 1.3.1.10, 1.3.1.104, 1.3.1.39, 2.3.1.85, 2.3.1.86} -> {2.3.1.85, 2.3.1.86, 4.2.1.59} -> {1.3.1.9, 1.3.1.10, 1.3.1.104, 1.3.1.39, 2.3.1.85, 2.3.1.86} -> {2.3.1.179, 2.3.1.41, 2.3.1.85, 2.3.1.86}
path_rli00061.kgml:
path_rli00061.kgml: Found a trail of span 3 containing skipped vertices
path_rli00061.kgml: 147 -> 259 -> 142
path_rli00061.kgml: R01626 -> R04355 -> R04533
path_rli00061.kgml: rli:RLO149_c013930 -> rli:RLO149_c013970 -> {rli:RLO149_c004420, rli:RLO149_c008570, rli:RLO149_c013940, rli:RLO149_c024810, rli:RLO149_c025300, rli:RLO149_p940280}
path_rli00061.kgml: {2.3.1.39, 2.3.1.85, 2.3.1.86} -> {2.3.1.179, 2.3.1.41, 2.3.1.85, 2.3.1.86} -> {1.1.1.100, 2.3.1.85, 2.3.1.86}
path_rli00061.kgml: Skipped genes: rli:RLO149_c013950, rli:RLO149_c013960
path_rli00061.kgml:
path_rli00061.kgml: Found a trail of span 3 containing skipped vertices
path_rli00061.kgml: 147 -> 53 -> 54
path_rli00061.kgml: R01626 -> R07762 -> R07763
path_rli00061.kgml: rli:RLO149_c013930 -> rli:RLO149_c013970 -> {rli:RLO149_c004420, rli:RLO149_c008570, rli:RLO149_c013940, rli:RLO149_c024810, rli:RLO149_c025300, rli:RLO149_p940280}
path_rli00061.kgml: {2.3.1.39, 2.3.1.85, 2.3.1.86} -> {2.3.1.179, 2.3.1.199, 2.3.1.41} -> 1.1.1.100
path_rli00061.kgml: Skipped genes: rli:RLO149_c013950, rli:RLO149_c013960
path_rli00061.kgml:
path_rli00061.kgml: Found a trail of span 3 containing skipped vertices
path_rli00061.kgml: 147 -> 58 -> 75
path_rli00061.kgml: R01626 -> R04968 -> R04543
path_rli00061.kgml: rli:RLO149_c013930 -> rli:RLO149_c013970 -> {rli:RLO149_c004420, rli:RLO149_c008570, rli:RLO149_c013940, rli:RLO149_c024810, rli:RLO149_c025300, rli:RLO149_p940280}
path_rli00061.kgml: {2.3.1.39, 2.3.1.85, 2.3.1.86} -> {2.3.1.179, 2.3.1.41, 2.3.1.85, 2.3.1.86} -> {1.1.1.100, 2.3.1.85, 2.3.1.86}
path_rli00061.kgml: Skipped genes: rli:RLO149_c013950, rli:RLO149_c013960
path_rli00061.kgml:
path_rli00061.kgml: Found a trail of span 3 containing skipped vertices
path_rli00061.kgml: 147 -> 59 -> 86
path_rli00061.kgml: R01626 -> R04726 -> R04566
path_rli00061.kgml: rli:RLO149_c013930 -> rli:RLO149_c013970 -> {rli:RLO149_c004420, rli:RLO149_c008570, rli:RLO149_c013940, rli:RLO149_c024810, rli:RLO149_c025300, rli:RLO149_p940280}
path_rli00061.kgml: {2.3.1.39, 2.3.1.85, 2.3.1.86} -> {2.3.1.179, 2.3.1.41, 2.3.1.85, 2.3.1.86} -> {1.1.1.100, 2.3.1.85, 2.3.1.86}
path_rli00061.kgml: Skipped genes: rli:RLO149_c013950, rli:RLO149_c013960
path_rli00061.kgml:
path_rli00061.kgml: Found a trail of span 3 without skipping any vertex
path_rli00061.kgml: 285 -> 70 -> 256
path_rli00061.kgml: R04544 -> {R04969, R04970} -> R07762
path_rli00061.kgml: rli:RLO149_c005090 -> {rli:RLO149_c005070, rli:RLO149_c024210} -> rli:RLO149_c005080
path_rli00061.kgml: {2.3.1.85, 2.3.1.86, 4.2.1.59} -> {1.3.1.9, 1.3.1.10, 1.3.1.104, 1.3.1.39, 2.3.1.85, 2.3.1.86} -> {2.3.1.179, 2.3.1.199, 2.3.1.41}
path_rli00061.kgml:
path_rli00061.kgml: Found a trail of span 3 without skipping any vertex
path_rli00061.kgml: 81 -> 282 -> 81 -> 78
path_rli00061.kgml: {R04966, R04967} -> R04568 -> {R04966, R04967} -> R04968
path_rli00061.kgml: {rli:RLO149_c005070, rli:RLO149_c024210} -> rli:RLO149_c005090 -> {rli:RLO149_c005070, rli:RLO149_c024210} -> rli:RLO149_c005080
path_rli00061.kgml: {1.3.1.9, 1.3.1.10, 1.3.1.104, 1.3.1.39, 2.3.1.85, 2.3.1.86} -> {2.3.1.85, 2.3.1.86, 4.2.1.59} -> {1.3.1.9, 1.3.1.10, 1.3.1.104, 1.3.1.39, 2.3.1.85, 2.3.1.86} -> {2.3.1.179, 2.3.1.41, 2.3.1.85, 2.3.1.86}
path_rli00061.kgml:
path_rli00061.kgml: Found a trail of span 3 without skipping any vertex
path_rli00061.kgml: 279 -> 92 -> 89
path_rli00061.kgml: R04965 -> {R04724, R04725} -> R04726
path_rli00061.kgml: rli:RLO149_c005090 -> {rli:RLO149_c005070, rli:RLO149_c024210} -> rli:RLO149_c005080
path_rli00061.kgml: {2.3.1.85, 2.3.1.86, 4.2.1.59} -> {1.3.1.9, 1.3.1.10, 1.3.1.104, 1.3.1.39, 2.3.1.85, 2.3.1.86} -> {2.3.1.179, 2.3.1.41, 2.3.1.85, 2.3.1.86}
path_rli00061.kgml:
path_rli00061.kgml: Found a trail of span 3 without skipping any vertex
path_rli00061.kgml: 139 -> 136 -> 133
path_rli00061.kgml: R04428 -> {R04429, R04430} -> R04952
path_rli00061.kgml: rli:RLO149_c005090 -> {rli:RLO149_c005070, rli:RLO149_c024210} -> rli:RLO149_c005080
path_rli00061.kgml: {2.3.1.85, 2.3.1.86, 4.2.1.59} -> {1.3.1.9, 1.3.1.10, 1.3.1.104, 1.3.1.39, 2.3.1.85, 2.3.1.86} -> {2.3.1.179, 2.3.1.41, 2.3.1.85, 2.3.1.86}
path_rli00061.kgml:
path_rli00061.kgml: Found a trail of span 3 containing skipped vertices
path_rli00061.kgml: 147 -> 63 -> 130
path_rli00061.kgml: R01626 -> R04952 -> R04953
path_rli00061.kgml: rli:RLO149_c013930 -> rli:RLO149_c013970 -> {rli:RLO149_c004420, rli:RLO149_c008570, rli:RLO149_c013940, rli:RLO149_c024810, rli:RLO149_c025300, rli:RLO149_p940280}
path_rli00061.kgml: {2.3.1.39, 2.3.1.85, 2.3.1.86} -> {2.3.1.179, 2.3.1.41, 2.3.1.85, 2.3.1.86} -> {1.1.1.100, 2.3.1.85, 2.3.1.86}
path_rli00061.kgml: Skipped genes: rli:RLO149_c013950, rli:RLO149_c013960
path_rli00061.kgml:
path_rli00061.kgml: Found a trail of span 3 containing skipped vertices
path_rli00061.kgml: 147 -> 62 -> 119
path_rli00061.kgml: R01626 -> R04957 -> R04536
path_rli00061.kgml: rli:RLO149_c013930 -> rli:RLO149_c013970 -> {rli:RLO149_c004420, rli:RLO149_c008570, rli:RLO149_c013940, rli:RLO149_c024810, rli:RLO149_c025300, rli:RLO149_p940280}
path_rli00061.kgml: {2.3.1.39, 2.3.1.85, 2.3.1.86} -> {2.3.1.179, 2.3.1.41, 2.3.1.85, 2.3.1.86} -> {1.1.1.100, 2.3.1.85, 2.3.1.86}
path_rli00061.kgml: Skipped genes: rli:RLO149_c013950, rli:RLO149_c013960
path_rli00061.kgml:
path_rli00061.kgml: Found a trail of span 3 containing skipped vertices
path_rli00061.kgml: 147 -> 61 -> 108
path_rli00061.kgml: R01626 -> R04960 -> R04534
path_rli00061.kgml: rli:RLO149_c013930 -> rli:RLO149_c013970 -> {rli:RLO149_c004420, rli:RLO149_c008570, rli:RLO149_c013940, rli:RLO149_c024810, rli:RLO149_c025300, rli:RLO149_p940280}
path_rli00061.kgml: {2.3.1.39, 2.3.1.85, 2.3.1.86} -> {2.3.1.179, 2.3.1.41, 2.3.1.85, 2.3.1.86} -> {1.1.1.100, 2.3.1.85, 2.3.1.86}
path_rli00061.kgml: Skipped genes: rli:RLO149_c013950, rli:RLO149_c013960
path_rli00061.kgml:
path_rli00061.kgml: Found a trail of span 3 containing skipped vertices
path_rli00061.kgml: 147 -> 60 -> 97
path_rli00061.kgml: R01626 -> R04963 -> R04964
path_rli00061.kgml: rli:RLO149_c013930 -> rli:RLO149_c013970 -> {rli:RLO149_c004420, rli:RLO149_c008570, rli:RLO149_c013940, rli:RLO149_c024810, rli:RLO149_c025300, rli:RLO149_p940280}
path_rli00061.kgml: {2.3.1.39, 2.3.1.85, 2.3.1.86} -> {2.3.1.179, 2.3.1.41, 2.3.1.85, 2.3.1.86} -> {1.1.1.100, 2.3.1.85, 2.3.1.86}
path_rli00061.kgml: Skipped genes: rli:RLO149_c013950, rli:RLO149_c013960
path_rli00061.kgml:
path_rli00061.kgml: --- 8.08 seconds ---

path_rli00071.kgml: Fatty acid degradation
path_rli00071.kgml: Initialization took 1.03 seconds
path_rli00071.kgml:
path_rli00071.kgml: Found a trail of span 6 containing skipped vertices
path_rli00071.kgml: 51 -> 50 -> 48 -> 195 -> 41 -> 42
path_rli00071.kgml: R04749 -> R04748 -> R01177 -> R00238 -> R01975 -> R03026
path_rli00071.kgml: rli:RLO149_c004640 -> rli:RLO149_c004640 -> {rli:RLO149_c004660, rli:RLO149_c027520, rli:RLO149_c039150, rli:RLO149_c044530} -> {rli:RLO149_c004660, rli:RLO149_c027520, rli:RLO149_c039150, rli:RLO149_c044530} -> rli:RLO149_c004640 -> rli:RLO149_c004640
path_rli00071.kgml: {4.2.1.17, 4.2.1.74} -> {1.1.1.211, 1.1.1.35} -> {2.3.1.16, 2.3.1.9} -> 2.3.1.9 -> 1.1.1.35 -> 4.2.1.17
path_rli00071.kgml: Skipped genes: rli:RLO149_c004650
path_rli00071.kgml:
path_rli00071.kgml: --- 1.45 seconds ---

path_rli00072.kgml: Synthesis and degradation of ketone bodies
path_rli00072.kgml: Initialization took 0.38 seconds
path_rli00072.kgml: (not found)
path_rli00072.kgml: --- 0.42 seconds ---

path_rli00121.kgml: Secondary bile acid biosynthesis
path_rli00121.kgml: Initialization took 0.05 seconds
path_rli00121.kgml: (not found)
path_rli00121.kgml: --- 0.09 seconds ---

path_rli00130.kgml: Ubiquinone and other terpenoid-quinone biosynthesis
path_rli00130.kgml: Initialization took 0.38 seconds
path_rli00130.kgml: (not found)
path_rli00130.kgml: --- 0.42 seconds ---

path_rli00190.kgml: Oxidative phosphorylation
path_rli00190.kgml: Initialization took 7.30 seconds
path_rli00190.kgml: (not found)
path_rli00190.kgml: --- 7.33 seconds ---

path_rli00220.kgml: Arginine biosynthesis
path_rli00220.kgml: Initialization took 3.40 seconds
path_rli00220.kgml: (not found)
path_rli00220.kgml: --- 3.47 seconds ---

path_rli00230.kgml: Purine metabolism
path_rli00230.kgml: Initialization took 28.52 seconds
path_rli00230.kgml:
path_rli00230.kgml: Found a trail of span 3 containing skipped vertices
path_rli00230.kgml: 163 -> 260 -> 164
path_rli00230.kgml: R04325 -> R04463 -> R04208
path_rli00230.kgml: rli:RLO149_c022640 -> {rli:RLO149_c022540, rli:RLO149_c022550, rli:RLO149_c024520} -> rli:RLO149_c022650
path_rli00230.kgml: 2.1.2.2 -> 6.3.5.3 -> 6.3.3.1
path_rli00230.kgml: Skipped genes: rli:RLO149_c022560, rli:RLO149_c022610, rli:RLO149_c022630
path_rli00230.kgml:
path_rli00230.kgml: Found a trail of span 3 containing skipped vertices
path_rli00230.kgml: 216 -> 206 -> 219
path_rli00230.kgml: R02142 -> {R01230, R01231} -> R01229
path_rli00230.kgml: rli:RLO149_c017850 -> rli:RLO149_c017780 -> rli:RLO149_c017850
path_rli00230.kgml: {2.4.2.22, 2.4.2.8} -> {6.3.5.2, 6.3.5.2} -> {2.4.2.22, 2.4.2.7, 2.4.2.8}
path_rli00230.kgml: Skipped genes: rli:RLO149_c017800
path_rli00230.kgml:
path_rli00230.kgml: Found a trail of span 2 without skipping any vertex
path_rli00230.kgml: 258 -> 259
path_rli00230.kgml: R01768 -> R02103
path_rli00230.kgml: {rli:RLO149_c004020, rli:RLO149_c004030} -> {rli:RLO149_c004020, rli:RLO149_c004030}
path_rli00230.kgml: 1.17.1.4 -> 1.17.1.4
path_rli00230.kgml:
path_rli00230.kgml: Found a trail of span 2 without skipping any vertex
path_rli00230.kgml: 427 -> 428
path_rli00230.kgml: R07404 -> R07405
path_rli00230.kgml: rli:RLO149_c027140 -> rli:RLO149_c027130
path_rli00230.kgml: 6.3.4.18 -> 5.4.99.18
path_rli00230.kgml:
path_rli00230.kgml: Found a trail of span 2 without skipping any vertex
path_rli00230.kgml: 193 -> 200
path_rli00230.kgml: R00182 -> R01244
path_rli00230.kgml: {rli:RLO149_c000680, rli:RLO149_c008890, rli:RLO149_c029460, rli:RLO149_c043920} -> rli:RLO149_c000690
path_rli00230.kgml: 3.2.2.4 -> 3.5.4.2
path_rli00230.kgml:
path_rli00230.kgml: --- 32.53 seconds ---

path_rli00240.kgml: Pyrimidine metabolism
path_rli00240.kgml: Initialization took 13.80 seconds
path_rli00240.kgml:
path_rli00240.kgml: Found a trail of span 3 without skipping any vertex
path_rli00240.kgml: 169 -> 172 -> 173
path_rli00240.kgml: R11026 -> R03055 -> R04666
path_rli00240.kgml: {rli:RLO149_c023340, rli:RLO149_c023350} -> {rli:RLO149_c016980, rli:RLO149_c023310} -> {rli:RLO149_c023320, rli:RLO149_c028280}
path_rli00240.kgml: 1.3.1.1 -> 3.5.2.2 -> 3.5.1.6
path_rli00240.kgml:
path_rli00240.kgml: Found a trail of span 3 without skipping any vertex
path_rli00240.kgml: 117 -> 119 -> 120
path_rli00240.kgml: R00977 -> R02269 -> R00905
path_rli00240.kgml: {rli:RLO149_c023340, rli:RLO149_c023350} -> {rli:RLO149_c016980, rli:RLO149_c023310} -> {rli:RLO149_c023320, rli:RLO149_c028280}
path_rli00240.kgml: 1.3.1.1 -> 3.5.2.2 -> 3.5.1.6
path_rli00240.kgml:
path_rli00240.kgml: Found a trail of span 3 containing skipped vertices
path_rli00240.kgml: 152 -> 155 -> 112
path_rli00240.kgml: R02485 -> R02484 -> R00966
path_rli00240.kgml: rli:RLO149_c004570 -> {rli:RLO149_c004580, rli:RLO149_c031700} -> rli:RLO149_c004600
path_rli00240.kgml: 3.5.4.5 -> {2.4.2.1, 2.4.2.2, 2.4.2.3, 2.4.2.4} -> 2.4.2.9
path_rli00240.kgml: Skipped genes: rli:RLO149_c004590
path_rli00240.kgml:
path_rli00240.kgml: Found a trail of span 2 containing skipped vertices
path_rli00240.kgml: 97 -> 98
path_rli00240.kgml: R01397 -> R01993
path_rli00240.kgml: rli:RLO149_c027840 -> {rli:RLO149_c024560, rli:RLO149_c027860}
path_rli00240.kgml: 2.1.3.2 -> 3.5.2.3
path_rli00240.kgml: Skipped genes: rli:RLO149_c027850
path_rli00240.kgml:
path_rli00240.kgml: --- 15.80 seconds ---

path_rli00250.kgml: Alanine, aspartate and glutamate metabolism
path_rli00250.kgml: Initialization took 4.04 seconds
path_rli00250.kgml: (not found)
path_rli00250.kgml: --- 4.09 seconds ---

path_rli00260.kgml: Glycine, serine and threonine metabolism
path_rli00260.kgml: Initialization took 18.78 seconds
path_rli00260.kgml:
path_rli00260.kgml: Found a trail of span 4 without skipping any vertex
path_rli00260.kgml: 66 -> 183 -> 66 -> 67 -> 116
path_rli00260.kgml: R00588 -> R00372 -> R00588 -> R00585 -> R00220
path_rli00260.kgml: {rli:RLO149_c015440, rli:RLO149_c029700} -> {rli:RLO149_c015440, rli:RLO149_c029700} -> {rli:RLO149_c015440, rli:RLO149_c029700} -> {rli:RLO149_c015440, rli:RLO149_c029700} -> {rli:RLO149_c005020, rli:RLO149_c015450, rli:RLO149_c032420, rli:RLO149_c041840}
path_rli00260.kgml: 2.6.1.45 -> {2.6.1.4, 2.6.1.44} -> 2.6.1.45 -> 2.6.1.51 -> {4.3.1.17, 4.3.1.19}
path_rli00260.kgml:
path_rli00260.kgml: Found a trail of span 4 without skipping any vertex
path_rli00260.kgml: 183 -> 66 -> 67 -> 179 -> 116
path_rli00260.kgml: R00372 -> R00588 -> R00585 -> R00588 -> R00220
path_rli00260.kgml: {rli:RLO149_c015440, rli:RLO149_c029700} -> {rli:RLO149_c015440, rli:RLO149_c029700} -> {rli:RLO149_c015440, rli:RLO149_c029700} -> {rli:RLO149_c015440, rli:RLO149_c029700} -> {rli:RLO149_c005020, rli:RLO149_c015450, rli:RLO149_c032420, rli:RLO149_c041840}
path_rli00260.kgml: {2.6.1.4, 2.6.1.44} -> 2.6.1.45 -> 2.6.1.51 -> 2.6.1.45 -> {4.3.1.17, 4.3.1.19}
path_rli00260.kgml:
path_rli00260.kgml: Found a trail of span 2 containing skipped vertices
path_rli00260.kgml: 58 -> 60
path_rli00260.kgml: R01025 -> {R02565, R02566}
path_rli00260.kgml: {rli:RLO149_c003730, rli:RLO149_c005740, rli:RLO149_c011700} -> rli:RLO149_c011680
path_rli00260.kgml: 1.1.99.1 -> {1.2.1.8, 1.2.1.8}
path_rli00260.kgml: Skipped genes: rli:RLO149_c011690
path_rli00260.kgml:
path_rli00260.kgml: Found a trail of span 2 containing skipped vertices
path_rli00260.kgml: 101 -> 110
path_rli00260.kgml: R03425 -> R04125
path_rli00260.kgml: rli:RLO149_c035570 -> {rli:RLO149_c005760, rli:RLO149_c005880, rli:RLO149_c035590}
path_rli00260.kgml: 1.4.4.2 -> 2.1.2.10
path_rli00260.kgml: Skipped genes: rli:RLO149_c035580
path_rli00260.kgml:
path_rli00260.kgml: Found a trail of span 2 without skipping any vertex
path_rli00260.kgml: 78 -> 70
path_rli00260.kgml: R04173 -> R01513
path_rli00260.kgml: rli:RLO149_c044480 -> {rli:RLO149_c008330, rli:RLO149_c044490}
path_rli00260.kgml: 2.6.1.52 -> 1.1.1.95
path_rli00260.kgml:
path_rli00260.kgml: Found a trail of span 2 without skipping any vertex
path_rli00260.kgml: 89 -> 92
path_rli00260.kgml: R01465 -> R00371
path_rli00260.kgml: rli:RLO149_c044500 -> rli:RLO149_c044510
path_rli00260.kgml: 1.1.1.103 -> 2.3.1.29
path_rli00260.kgml:
path_rli00260.kgml: Found a trail of span 2 without skipping any vertex
path_rli00260.kgml: 194 -> 197
path_rli00260.kgml: R09800 -> R09801
path_rli00260.kgml: rli:RLO149_c026710 -> rli:RLO149_c026720
path_rli00260.kgml: 3.5.4.44 -> 3.5.1.125
path_rli00260.kgml:
path_rli00260.kgml: --- 20.24 seconds ---

path_rli00261.kgml: Monobactam biosynthesis
path_rli00261.kgml: Initialization took 0.12 seconds
path_rli00261.kgml: (not found)
path_rli00261.kgml: --- 0.17 seconds ---

path_rli00270.kgml: Cysteine and methionine metabolism
path_rli00270.kgml: Initialization took 6.55 seconds
path_rli00270.kgml:
path_rli00270.kgml: Found a trail of span 2 without skipping any vertex
path_rli00270.kgml: 76 -> 75
path_rli00270.kgml: R04143 -> R04420
path_rli00270.kgml: rli:RLO149_c020850 -> rli:RLO149_c020840
path_rli00270.kgml: 2.7.1.100 -> 5.3.1.23
path_rli00270.kgml:
path_rli00270.kgml: --- 6.67 seconds ---

path_rli00280.kgml: Valine, leucine and isoleucine degradation
path_rli00280.kgml: Initialization took 4.49 seconds
path_rli00280.kgml:
path_rli00280.kgml: Found a trail of span 4 containing skipped vertices
path_rli00280.kgml: 81 -> 79 -> 78 -> 77
path_rli00280.kgml: R04095 -> R04138 -> R02085 -> R01360
path_rli00280.kgml: rli:RLO149_c025180 -> {rli:RLO149_c025140, rli:RLO149_c025150} -> rli:RLO149_c025110 -> rli:RLO149_c025120
path_rli00280.kgml: {1.3.8.4, 1.3.8.7} -> 6.4.1.4 -> 4.2.1.18 -> 4.1.3.4
path_rli00280.kgml: Skipped genes: rli:RLO149_c025160, rli:RLO149_c025130
path_rli00280.kgml:
path_rli00280.kgml: Found a trail of span 2 without skipping any vertex
path_rli00280.kgml: 102 -> 99
path_rli00280.kgml: R05066 -> R00922
path_rli00280.kgml: {rli:RLO149_c014390, rli:RLO149_c018040, rli:RLO149_c020130} -> rli:RLO149_c014400
path_rli00280.kgml: {1.1.1.31, 1.1.1.35} -> 1.2.1.27
path_rli00280.kgml:
path_rli00280.kgml: --- 4.75 seconds ---

path_rli00281.kgml: Geraniol degradation
path_rli00281.kgml: Initialization took 0.08 seconds
path_rli00281.kgml: (not found)
path_rli00281.kgml: --- 0.11 seconds ---

path_rli00290.kgml: Valine, leucine and isoleucine biosynthesis
path_rli00290.kgml: Initialization took 2.48 seconds
path_rli00290.kgml:
path_rli00290.kgml: Found a trail of span 3 containing skipped vertices
path_rli00290.kgml: 35 -> 37 -> 36
path_rli00290.kgml: R03968 -> R04001 -> R04426
path_rli00290.kgml: {rli:RLO149_c000190, rli:RLO149_c000790} -> {rli:RLO149_c000190, rli:RLO149_c000790} -> {rli:RLO149_c000210, rli:RLO149_c006520}
path_rli00290.kgml: 4.2.1.33 -> 4.2.1.33 -> 1.1.1.85
path_rli00290.kgml: Skipped genes: rli:RLO149_c000200
path_rli00290.kgml:
path_rli00290.kgml: Found a trail of span 3 containing skipped vertices
path_rli00290.kgml: 78 -> 21 -> 22
path_rli00290.kgml: R03896 -> R03898 -> R00994
path_rli00290.kgml: {rli:RLO149_c000190, rli:RLO149_c000790} -> {rli:RLO149_c000190, rli:RLO149_c000790} -> {rli:RLO149_c000210, rli:RLO149_c006520}
path_rli00290.kgml: 4.2.1.35 -> 4.2.1.35 -> 1.1.1.85
path_rli00290.kgml: Skipped genes: rli:RLO149_c000200
path_rli00290.kgml:
path_rli00290.kgml: --- 2.70 seconds ---

path_rli00300.kgml: Lysine biosynthesis
path_rli00300.kgml: Initialization took 0.78 seconds
path_rli00300.kgml:
path_rli00300.kgml: Found a trail of span 2 without skipping any vertex
path_rli00300.kgml: 77 -> 46
path_rli00300.kgml: R02788 -> R04617
path_rli00300.kgml: rli:RLO149_c025770 -> rli:RLO149_c025760
path_rli00300.kgml: 6.3.2.13 -> 6.3.2.10
path_rli00300.kgml:
path_rli00300.kgml: --- 0.84 seconds ---

path_rli00310.kgml: Lysine degradation
path_rli00310.kgml: Initialization took 0.92 seconds
path_rli00310.kgml:
path_rli00310.kgml: Found a trail of span 3 containing skipped vertices
path_rli00310.kgml: 44 -> 45 -> 56
path_rli00310.kgml: R03026 -> R01975 -> R00238
path_rli00310.kgml: rli:RLO149_c004640 -> rli:RLO149_c004640 -> {rli:RLO149_c004660, rli:RLO149_c027520, rli:RLO149_c039150, rli:RLO149_c044530}
path_rli00310.kgml: 4.2.1.17 -> 1.1.1.35 -> 2.3.1.9
path_rli00310.kgml: Skipped genes: rli:RLO149_c004650
path_rli00310.kgml:
path_rli00310.kgml: Found a trail of span 2 without skipping any vertex
path_rli00310.kgml: 55 -> 73
path_rli00310.kgml: R01940 -> R02571
path_rli00310.kgml: rli:RLO149_c030990 -> rli:RLO149_c031000
path_rli00310.kgml: 1.2.4.2 -> 2.3.1.61
path_rli00310.kgml:
path_rli00310.kgml: --- 1.04 seconds ---

path_rli00330.kgml: Arginine and proline metabolism
path_rli00330.kgml: Initialization took 2.84 seconds
path_rli00330.kgml:
path_rli00330.kgml: Found a trail of span 2 without skipping any vertex
path_rli00330.kgml: 216 -> 217
path_rli00330.kgml: R00239 -> R03313
path_rli00330.kgml: rli:RLO149_c019030 -> rli:RLO149_c019040
path_rli00330.kgml: 2.7.2.11 -> 1.2.1.41
path_rli00330.kgml:
path_rli00330.kgml: --- 2.96 seconds ---

path_rli00332.kgml: Carbapenem biosynthesis
path_rli00332.kgml: Initialization took 0.05 seconds
path_rli00332.kgml:
path_rli00332.kgml: Found a trail of span 2 without skipping any vertex
path_rli00332.kgml: 5 -> 8
path_rli00332.kgml: R00239 -> R03313
path_rli00332.kgml: rli:RLO149_c019030 -> rli:RLO149_c019040
path_rli00332.kgml: 2.7.2.11 -> 1.2.1.41
path_rli00332.kgml:
path_rli00332.kgml: --- 0.14 seconds ---

path_rli00340.kgml: Histidine metabolism
path_rli00340.kgml: Initialization took 1.38 seconds
path_rli00340.kgml:
path_rli00340.kgml: Found a trail of span 4 containing skipped vertices
path_rli00340.kgml: 44 -> 43 -> 42 -> 40
path_rli00340.kgml: R01168 -> R02914 -> R02288 -> R02285
path_rli00340.kgml: rli:RLO149_c007720 -> rli:RLO149_c007680 -> rli:RLO149_c007730 -> {rli:RLO149_c007710, rli:RLO149_c012050}
path_rli00340.kgml: 4.3.1.3 -> 4.2.1.49 -> 3.5.2.7 -> 3.5.3.8
path_rli00340.kgml: Skipped genes: rli:RLO149_c007700, rli:RLO149_c007690
path_rli00340.kgml:
path_rli00340.kgml: Found a trail of span 3 without skipping any vertex
path_rli00340.kgml: 65 -> 69 -> 63
path_rli00340.kgml: R04640 -> R04558 -> R03457
path_rli00340.kgml: rli:RLO149_c026210 -> {rli:RLO149_c026180, rli:RLO149_c026220} -> rli:RLO149_c026170
path_rli00340.kgml: 5.3.1.16 -> 4.3.2.10 -> 4.2.1.19
path_rli00340.kgml:
path_rli00340.kgml: --- 1.59 seconds ---

path_rli00350.kgml: Tyrosine metabolism
path_rli00350.kgml: Initialization took 1.28 seconds
path_rli00350.kgml: (not found)
path_rli00350.kgml: --- 1.33 seconds ---

path_rli00360.kgml: Phenylalanine metabolism
path_rli00360.kgml: Initialization took 1.48 seconds
path_rli00360.kgml: (not found)
path_rli00360.kgml: --- 1.53 seconds ---

path_rli00361.kgml: Chlorocyclohexane and chlorobenzene degradation
path_rli00361.kgml: Initialization took 0.13 seconds
path_rli00361.kgml: (not found)
path_rli00361.kgml: --- 0.17 seconds ---

path_rli00362.kgml: Benzoate degradation
path_rli00362.kgml: Initialization took 0.91 seconds
path_rli00362.kgml: (not found)
path_rli00362.kgml: --- 0.96 seconds ---

path_rli00380.kgml: Tryptophan metabolism
path_rli00380.kgml: Initialization took 2.14 seconds
path_rli00380.kgml:
path_rli00380.kgml: Found a trail of span 3 containing skipped vertices
path_rli00380.kgml: 98 -> 31 -> 97
path_rli00380.kgml: R03026 -> R01975 -> R00238
path_rli00380.kgml: rli:RLO149_c004640 -> rli:RLO149_c004640 -> {rli:RLO149_c004660, rli:RLO149_c027520, rli:RLO149_c039150, rli:RLO149_c044530}
path_rli00380.kgml: 4.2.1.17 -> 1.1.1.35 -> 2.3.1.9
path_rli00380.kgml: Skipped genes: rli:RLO149_c004650
path_rli00380.kgml:
path_rli00380.kgml: --- 2.26 seconds ---

path_rli00400.kgml: Phenylalanine, tyrosine and tryptophan biosynthesis
path_rli00400.kgml: Initialization took 2.19 seconds
path_rli00400.kgml:
path_rli00400.kgml: Found a trail of span 3 without skipping any vertex
path_rli00400.kgml: 70 -> 89 -> 69
path_rli00400.kgml: R00732 -> R00734 -> R01728
path_rli00400.kgml: rli:RLO149_c027460 -> {rli:RLO149_c027470, rli:RLO149_c029680} -> rli:RLO149_c027460
path_rli00400.kgml: {1.3.1.43, 1.3.1.79} -> {2.6.1.1, 2.6.1.5, 2.6.1.57, 2.6.1.9} -> 1.3.1.12
path_rli00400.kgml:
path_rli00400.kgml: Found a trail of span 2 containing skipped vertices
path_rli00400.kgml: 57 -> 56
path_rli00400.kgml: {R00985, R00986} -> R01073
path_rli00400.kgml: {rli:RLO149_c024260, rli:RLO149_c024300} -> rli:RLO149_c024310
path_rli00400.kgml: {4.1.3.27, 4.1.3.27} -> 2.4.2.18
path_rli00400.kgml: Skipped genes: rli:RLO149_c024280, rli:RLO149_c024270
path_rli00400.kgml:
path_rli00400.kgml: --- 2.45 seconds ---

path_rli00401.kgml: Novobiocin biosynthesis
path_rli00401.kgml: Initialization took 0.18 seconds
path_rli00401.kgml:
path_rli00401.kgml: Found a trail of span 2 without skipping any vertex
path_rli00401.kgml: 65 -> 63
path_rli00401.kgml: R01728 -> R00734
path_rli00401.kgml: rli:RLO149_c027460 -> {rli:RLO149_c027470, rli:RLO149_c029680}
path_rli00401.kgml: 1.3.1.12 -> {2.6.1.1, 2.6.1.5, 2.6.1.57, 2.6.1.9}
path_rli00401.kgml:
path_rli00401.kgml: Found a trail of span 2 without skipping any vertex
path_rli00401.kgml: 64 -> 63
path_rli00401.kgml: R01728 -> R00734
path_rli00401.kgml: rli:RLO149_c027460 -> {rli:RLO149_c027470, rli:RLO149_c029680}
path_rli00401.kgml: 1.3.1.12 -> {2.6.1.1, 2.6.1.5, 2.6.1.57, 2.6.1.9}
path_rli00401.kgml:
path_rli00401.kgml: --- 0.30 seconds ---

path_rli00410.kgml: beta-Alanine metabolism
path_rli00410.kgml: Initialization took 0.48 seconds
path_rli00410.kgml:
path_rli00410.kgml: Found a trail of span 2 containing skipped vertices
path_rli00410.kgml: 65 -> 63
path_rli00410.kgml: R00977 -> R02269
path_rli00410.kgml: {rli:RLO149_c023340, rli:RLO149_c023350} -> {rli:RLO149_c016980, rli:RLO149_c023310}
path_rli00410.kgml: 1.3.1.1 -> 3.5.2.2
path_rli00410.kgml: Skipped genes: rli:RLO149_c023320
path_rli00410.kgml:
path_rli00410.kgml: --- 0.52 seconds ---

path_rli00430.kgml: Taurine and hypotaurine metabolism
path_rli00430.kgml: Initialization took 0.37 seconds
path_rli00430.kgml:
path_rli00430.kgml: Found a trail of span 3 containing skipped vertices
path_rli00430.kgml: 41 -> 38 -> 36
path_rli00430.kgml: R05652 -> R05651 -> R00230
path_rli00430.kgml: rli:RLO149_c001900 -> {rli:RLO149_c001860, rli:RLO149_c007850} -> {rli:RLO149_c001850, rli:RLO149_c007880}
path_rli00430.kgml: 2.6.1.77 -> 2.3.3.15 -> 2.3.1.8
path_rli00430.kgml: Skipped genes: rli:RLO149_c007860, rli:RLO149_c007870, rli:RLO149_c001870
path_rli00430.kgml:
path_rli00430.kgml: --- 0.46 seconds ---

path_rli00440.kgml: Phosphonate and phosphinate metabolism
path_rli00440.kgml: Initialization took 0.38 seconds
path_rli00440.kgml:
path_rli00440.kgml: Found a trail of span 3 containing skipped vertices
path_rli00440.kgml: 124 -> 127 -> 130
path_rli00440.kgml: R10185 -> R10186 -> R10204
path_rli00440.kgml: {rli:RLO149_c016790, rli:RLO149_c016820, rli:RLO149_c016830, rli:RLO149_c016840} -> {rli:RLO149_c016770, rli:RLO149_c027150, rli:RLO149_c037960} -> rli:RLO149_c016810
path_rli00440.kgml: 2.7.8.37 -> 3.6.1.63 -> 4.7.1.1
path_rli00440.kgml: Skipped genes: rli:RLO149_c016800, rli:RLO149_c016780
path_rli00440.kgml:
path_rli00440.kgml: --- 0.46 seconds ---

path_rli00450.kgml: Selenocompound metabolism
path_rli00450.kgml: Initialization took 0.38 seconds
path_rli00450.kgml: (not found)
path_rli00450.kgml: --- 0.42 seconds ---

path_rli00460.kgml: Cyanoamino acid metabolism
path_rli00460.kgml: Initialization took 0.38 seconds
path_rli00460.kgml: (not found)
path_rli00460.kgml: --- 0.41 seconds ---

path_rli00471.kgml: D-Glutamine and D-glutamate metabolism
path_rli00471.kgml: Initialization took 0.13 seconds
path_rli00471.kgml:
path_rli00471.kgml: Found a trail of span 2 containing skipped vertices
path_rli00471.kgml: 19 -> 20
path_rli00471.kgml: R03193 -> R02783
path_rli00471.kgml: rli:RLO149_c025700 -> rli:RLO149_c025740
path_rli00471.kgml: 6.3.2.8 -> 6.3.2.9
path_rli00471.kgml: Skipped genes: rli:RLO149_c025720, rli:RLO149_c025710
path_rli00471.kgml:
path_rli00471.kgml: --- 0.22 seconds ---

path_rli00472.kgml: D-Arginine and D-ornithine metabolism
path_rli00472.kgml: Initialization took 0.08 seconds
path_rli00472.kgml: (not found)
path_rli00472.kgml: --- 0.12 seconds ---

path_rli00473.kgml: D-Alanine metabolism
path_rli00473.kgml: Initialization took 0.08 seconds
path_rli00473.kgml: (not found)
path_rli00473.kgml: --- 0.12 seconds ---

path_rli00480.kgml: Glutathione metabolism
path_rli00480.kgml: Initialization took 2.83 seconds
path_rli00480.kgml:
path_rli00480.kgml: Found a trail of span 2 containing skipped vertices
path_rli00480.kgml: 87 -> 57
path_rli00480.kgml: R00115 -> R03522
path_rli00480.kgml: {rli:RLO149_c001260, rli:RLO149_c010160} -> {rli:RLO149_c001290, rli:RLO149_c004670, rli:RLO149_c010140, rli:RLO149_c025130, rli:RLO149_c035850, rli:RLO149_c038440, rli:RLO149_c039420, rli:RLO149_c039470, rli:RLO149_c043130}
path_rli00480.kgml: 1.8.1.7 -> 2.5.1.18
path_rli00480.kgml: Skipped genes: rli:RLO149_c001270, rli:RLO149_c001280
path_rli00480.kgml:
path_rli00480.kgml: --- 2.95 seconds ---

path_rli00500.kgml: Starch and sucrose metabolism
path_rli00500.kgml: Initialization took 0.68 seconds
path_rli00500.kgml:
path_rli00500.kgml: Found a trail of span 7 without skipping any vertex
path_rli00500.kgml: 134 -> 120 -> 133 -> 114 -> 113 -> 137 -> 120 -> 203
path_rli00500.kgml: R05196 -> R02110 -> R02111 -> R08639 -> R00948 -> R02421 -> R02110 -> R11261
path_rli00500.kgml: rli:RLO149_c015690 -> rli:RLO149_c015650 -> {rli:RLO149_c015640, rli:RLO149_c015690} -> rli:RLO149_c015700 -> rli:RLO149_c015660 -> rli:RLO149_c015670 -> rli:RLO149_c015650 -> rli:RLO149_c015680
path_rli00500.kgml: 2.4.1.25 -> 2.4.1.18 -> 2.4.1.1 -> {5.4.2.2, 5.4.2.5} -> 2.7.7.27 -> {2.4.1.21, 2.4.1.242} -> 2.4.1.18 -> 3.2.1.68
path_rli00500.kgml:
path_rli00500.kgml: Found a trail of span 5 without skipping any vertex
path_rli00500.kgml: 133 -> 113 -> 137 -> 120 -> 203
path_rli00500.kgml: R02111 -> R00948 -> R02421 -> R02110 -> R11261
path_rli00500.kgml: {rli:RLO149_c015640, rli:RLO149_c015690} -> rli:RLO149_c015660 -> rli:RLO149_c015670 -> rli:RLO149_c015650 -> rli:RLO149_c015680
path_rli00500.kgml: 2.4.1.1 -> 2.7.7.27 -> {2.4.1.21, 2.4.1.242} -> 2.4.1.18 -> 3.2.1.68
path_rli00500.kgml:
path_rli00500.kgml: --- 1.03 seconds ---

path_rli00520.kgml: Amino sugar and nucleotide sugar metabolism
path_rli00520.kgml: Initialization took 3.50 seconds
path_rli00520.kgml:
path_rli00520.kgml: Found a trail of span 3 containing skipped vertices
path_rli00520.kgml: 193 -> 194 -> 203
path_rli00520.kgml: R01819 -> R01818 -> R00885
path_rli00520.kgml: rli:RLO149_p630050 -> rli:RLO149_p630140 -> rli:RLO149_p630050
path_rli00520.kgml: 5.3.1.8 -> 5.4.2.8 -> 2.7.7.13
path_rli00520.kgml: Skipped genes: rli:RLO149_p630100
path_rli00520.kgml:
path_rli00520.kgml: Found a trail of span 2 containing skipped vertices
path_rli00520.kgml: 287 -> 232
path_rli00520.kgml: R00948 -> R00959
path_rli00520.kgml: rli:RLO149_c015660 -> rli:RLO149_c015700
path_rli00520.kgml: 2.7.7.27 -> {5.4.2.2, 5.4.2.5}
path_rli00520.kgml: Skipped genes: rli:RLO149_c015690, rli:RLO149_c015680, rli:RLO149_c015670
path_rli00520.kgml:
path_rli00520.kgml: Found a trail of span 2 without skipping any vertex
path_rli00520.kgml: 420 -> 422
path_rli00520.kgml: R11024 -> R11025
path_rli00520.kgml: rli:RLO149_c041480 -> rli:RLO149_c041490
path_rli00520.kgml: 2.7.1.221 -> 2.7.7.99
path_rli00520.kgml:
path_rli00520.kgml: Found a trail of span 2 containing skipped vertices
path_rli00520.kgml: 186 -> 188
path_rli00520.kgml: R00291 -> R00286
path_rli00520.kgml: {rli:RLO149_c038000, rli:RLO149_p630190} -> rli:RLO149_p630370
path_rli00520.kgml: 5.1.3.2 -> 1.1.1.22
path_rli00520.kgml: Skipped genes: rli:RLO149_p630300, rli:RLO149_p630210
path_rli00520.kgml:
path_rli00520.kgml: Found a trail of span 2 without skipping any vertex
path_rli00520.kgml: 41 -> 42
path_rli00520.kgml: R00420 -> R03317
path_rli00520.kgml: {rli:RLO149_c044240, rli:RLO149_c044390} -> rli:RLO149_c044400
path_rli00520.kgml: 5.1.3.14 -> 1.1.1.336
path_rli00520.kgml:
path_rli00520.kgml: --- 3.99 seconds ---

path_rli00521.kgml: Streptomycin biosynthesis
path_rli00521.kgml: Initialization took 0.38 seconds
path_rli00521.kgml:
path_rli00521.kgml: Found a trail of span 4 without skipping any vertex
path_rli00521.kgml: 44 -> 43 -> 42 -> 24
path_rli00521.kgml: R02328 -> R06513 -> R06514 -> R02777
path_rli00521.kgml: rli:RLO149_p630150 -> rli:RLO149_p630170 -> rli:RLO149_p630180 -> rli:RLO149_p630160
path_rli00521.kgml: 2.7.7.24 -> 4.2.1.46 -> 5.1.3.13 -> 1.1.1.133
path_rli00521.kgml:
path_rli00521.kgml: --- 0.48 seconds ---

path_rli00523.kgml: Polyketide sugar unit biosynthesis
path_rli00523.kgml: Initialization took 0.05 seconds
path_rli00523.kgml:
path_rli00523.kgml: Found a trail of span 4 without skipping any vertex
path_rli00523.kgml: 27 -> 26 -> 63 -> 28
path_rli00523.kgml: R02328 -> R06513 -> R06514 -> R02777
path_rli00523.kgml: rli:RLO149_p630150 -> rli:RLO149_p630170 -> rli:RLO149_p630180 -> rli:RLO149_p630160
path_rli00523.kgml: 2.7.7.24 -> 4.2.1.46 -> 5.1.3.13 -> 1.1.1.133
path_rli00523.kgml:
path_rli00523.kgml: --- 0.10 seconds ---

path_rli00525.kgml: Acarbose and validamycin biosynthesis
path_rli00525.kgml: Initialization took 0.05 seconds
path_rli00525.kgml:
path_rli00525.kgml: Found a trail of span 2 containing skipped vertices
path_rli00525.kgml: 58 -> 59
path_rli00525.kgml: R02328 -> R06513
path_rli00525.kgml: rli:RLO149_p630150 -> rli:RLO149_p630170
path_rli00525.kgml: 2.7.7.24 -> 4.2.1.46
path_rli00525.kgml: Skipped genes: rli:RLO149_p630160
path_rli00525.kgml:
path_rli00525.kgml: --- 0.14 seconds ---

path_rli00540.kgml: Lipopolysaccharide biosynthesis
path_rli00540.kgml: Initialization took 0.68 seconds
path_rli00540.kgml:
path_rli00540.kgml: Found a trail of span 3 without skipping any vertex
path_rli00540.kgml: 45 -> 80 -> 79
path_rli00540.kgml: R04657 -> R04658 -> R05074
path_rli00540.kgml: rli:RLO149_c042910 -> {rli:RLO149_c025250, rli:RLO149_c042920} -> {rli:RLO149_c025250, rli:RLO149_c042920}
path_rli00540.kgml: 2.7.1.130 -> 2.4.99.12 -> 2.4.99.13
path_rli00540.kgml:
path_rli00540.kgml: --- 0.77 seconds ---

path_rli00550.kgml: Peptidoglycan biosynthesis
path_rli00550.kgml: Initialization took 0.83 seconds
path_rli00550.kgml:
path_rli00550.kgml: Found a trail of span 7 containing skipped vertices
path_rli00550.kgml: 59 -> 33 -> 32 -> 34 -> 23 -> 35 -> 36
path_rli00550.kgml: {R03191, R03192} -> R03193 -> R02783 -> R02788 -> R04617 -> R05630 -> R05032
path_rli00550.kgml: rli:RLO149_c025680 -> rli:RLO149_c025700 -> rli:RLO149_c025740 -> rli:RLO149_c025770 -> rli:RLO149_c025760 -> rli:RLO149_c025750 -> rli:RLO149_c025710
path_rli00550.kgml: {1.3.1.98, 1.3.1.98} -> 6.3.2.8 -> 6.3.2.9 -> 6.3.2.13 -> 6.3.2.10 -> 2.7.8.13 -> 2.4.1.227
path_rli00550.kgml: Skipped genes: rli:RLO149_c025690, rli:RLO149_c025720
path_rli00550.kgml:
path_rli00550.kgml: Found a trail of span 4 containing skipped vertices
path_rli00550.kgml: 30 -> 23 -> 35 -> 36
path_rli00550.kgml: R01150 -> R04617 -> R05630 -> R05032
path_rli00550.kgml: rli:RLO149_c025670 -> rli:RLO149_c025760 -> rli:RLO149_c025750 -> rli:RLO149_c025710
path_rli00550.kgml: 6.3.2.4 -> 6.3.2.10 -> 2.7.8.13 -> 2.4.1.227
path_rli00550.kgml: Skipped genes: rli:RLO149_c025690, rli:RLO149_c025720, rli:RLO149_c025740, rli:RLO149_c025700, rli:RLO149_c025680
path_rli00550.kgml:
path_rli00550.kgml: Found a trail of span 4 containing skipped vertices
path_rli00550.kgml: 30 -> 29 -> 28 -> 27
path_rli00550.kgml: R01150 -> R04573 -> R05629 -> R05662
path_rli00550.kgml: rli:RLO149_c025670 -> rli:RLO149_c025760 -> rli:RLO149_c025750 -> rli:RLO149_c025710
path_rli00550.kgml: 6.3.2.4 -> 6.3.2.10 -> 2.7.8.13 -> 2.4.1.227
path_rli00550.kgml: Skipped genes: rli:RLO149_c025690, rli:RLO149_c025720, rli:RLO149_c025740, rli:RLO149_c025700, rli:RLO149_c025680
path_rli00550.kgml:
path_rli00550.kgml: --- 1.25 seconds ---

path_rli00561.kgml: Glycerolipid metabolism
path_rli00561.kgml: Initialization took 0.54 seconds
path_rli00561.kgml: (not found)
path_rli00561.kgml: --- 0.59 seconds ---

path_rli00562.kgml: Inositol phosphate metabolism
path_rli00562.kgml: Initialization took 0.68 seconds
path_rli00562.kgml:
path_rli00562.kgml: Found a trail of span 3 without skipping any vertex
path_rli00562.kgml: 114 -> 115 -> 117
path_rli00562.kgml: R08603 -> R08503 -> R05661
path_rli00562.kgml: rli:RLO149_c000140 -> {rli:RLO149_c000120, rli:RLO149_c041200} -> rli:RLO149_c000130
path_rli00562.kgml: 3.7.1.22 -> 5.3.1.30 -> 2.7.1.92
path_rli00562.kgml:
path_rli00562.kgml: --- 0.80 seconds ---

path_rli00564.kgml: Glycerophospholipid metabolism
path_rli00564.kgml: Initialization took 1.18 seconds
path_rli00564.kgml: (not found)
path_rli00564.kgml: --- 1.23 seconds ---

path_rli00590.kgml: Arachidonic acid metabolism
path_rli00590.kgml: Initialization took 0.08 seconds
path_rli00590.kgml: (not found)
path_rli00590.kgml: --- 0.13 seconds ---

path_rli00600.kgml: Sphingolipid metabolism
path_rli00600.kgml: Initialization took 0.13 seconds
path_rli00600.kgml: (not found)
path_rli00600.kgml: --- 0.17 seconds ---

path_rli00620.kgml: Pyruvate metabolism
path_rli00620.kgml: Initialization took 8.56 seconds
path_rli00620.kgml:
path_rli00620.kgml: Found a trail of span 3 without skipping any vertex
path_rli00620.kgml: 123 -> 55 -> 124
path_rli00620.kgml: R00014 -> R03270 -> R02569
path_rli00620.kgml: {rli:RLO149_c014190, rli:RLO149_c014200, rli:RLO149_c032410} -> {rli:RLO149_c014190, rli:RLO149_c014200, rli:RLO149_c032410} -> {rli:RLO149_c014180, rli:RLO149_c032620}
path_rli00620.kgml: {1.2.4.1, 2.2.1.6, 4.1.1.1} -> 1.2.4.1 -> 2.3.1.12
path_rli00620.kgml:
path_rli00620.kgml: Found a trail of span 2 without skipping any vertex
path_rli00620.kgml: 92 -> 79
path_rli00620.kgml: R00196 -> R00344
path_rli00620.kgml: {rli:RLO149_c005340, rli:RLO149_c006310, rli:RLO149_c025860} -> rli:RLO149_c025870
path_rli00620.kgml: 1.1.2.3 -> 6.4.1.1
path_rli00620.kgml:
path_rli00620.kgml: --- 8.89 seconds ---

path_rli00624.kgml: Polycyclic aromatic hydrocarbon degradation
path_rli00624.kgml: Initialization took 0.08 seconds
path_rli00624.kgml: (not found)
path_rli00624.kgml: --- 0.13 seconds ---

path_rli00625.kgml: Chloroalkane and chloroalkene degradation
path_rli00625.kgml: Initialization took 0.33 seconds
path_rli00625.kgml: (not found)
path_rli00625.kgml: --- 0.38 seconds ---

path_rli00626.kgml: Naphthalene degradation
path_rli00626.kgml: Initialization took 0.08 seconds
path_rli00626.kgml: (not found)
path_rli00626.kgml: --- 0.12 seconds ---

path_rli00627.kgml: Aminobenzoate degradation
path_rli00627.kgml: Initialization took 0.18 seconds
path_rli00627.kgml: (not found)
path_rli00627.kgml: --- 0.21 seconds ---

path_rli00630.kgml: Glyoxylate and dicarboxylate metabolism
path_rli00630.kgml: Initialization took 16.39 seconds
path_rli00630.kgml:
path_rli00630.kgml: Found a trail of span 2 without skipping any vertex
path_rli00630.kgml: 194 -> 195
path_rli00630.kgml: R00238 -> R01977
path_rli00630.kgml: {rli:RLO149_c004660, rli:RLO149_c027520, rli:RLO149_c039150, rli:RLO149_c044530} -> rli:RLO149_c027530
path_rli00630.kgml: 2.3.1.9 -> 1.1.1.36
path_rli00630.kgml:
path_rli00630.kgml: --- 16.61 seconds ---

path_rli00640.kgml: Propanoate metabolism
path_rli00640.kgml: Initialization took 4.10 seconds
path_rli00640.kgml: (not found)
path_rli00640.kgml: --- 4.22 seconds ---

path_rli00643.kgml: Styrene degradation
path_rli00643.kgml: Initialization took 0.38 seconds
path_rli00643.kgml: (not found)
path_rli00643.kgml: --- 0.42 seconds ---

path_rli00650.kgml: Butanoate metabolism
path_rli00650.kgml: Initialization took 3.59 seconds
path_rli00650.kgml:
path_rli00650.kgml: --- 38.12 seconds ---

path_rli00660.kgml: C5-Branched dibasic acid metabolism
path_rli00660.kgml: Initialization took 0.83 seconds
path_rli00660.kgml:
path_rli00660.kgml: Found a trail of span 3 containing skipped vertices
path_rli00660.kgml: 31 -> 96 -> 97
path_rli00660.kgml: R03896 -> R03898 -> R00994
path_rli00660.kgml: {rli:RLO149_c000190, rli:RLO149_c000790} -> {rli:RLO149_c000190, rli:RLO149_c000790} -> {rli:RLO149_c000210, rli:RLO149_c006520}
path_rli00660.kgml: 4.2.1.35 -> 4.2.1.35 -> 1.1.1.85
path_rli00660.kgml: Skipped genes: rli:RLO149_c000200
path_rli00660.kgml:
path_rli00660.kgml: --- 0.95 seconds ---

path_rli00670.kgml: One carbon pool by folate
path_rli00670.kgml: Initialization took 1.73 seconds
path_rli00670.kgml:
path_rli00670.kgml: Found a trail of span 4 without skipping any vertex
path_rli00670.kgml: 68 -> 23 -> 24 -> 52
path_rli00670.kgml: {R00937, R00940} -> {R00936, R00939} -> {R02235, R02236} -> R02101
path_rli00670.kgml: rli:RLO149_c009710 -> rli:RLO149_c009710 -> rli:RLO149_c009710 -> rli:RLO149_c009700
path_rli00670.kgml: {1.5.1.3, 1.5.1.3} -> {1.5.1.3, 1.5.1.3} -> {1.5.1.3, 1.5.1.3} -> 2.1.1.45
path_rli00670.kgml:
path_rli00670.kgml: Found a trail of span 3 containing skipped vertices
path_rli00670.kgml: 49 -> 28 -> 29
path_rli00670.kgml: R00943 -> R01655 -> R01220
path_rli00670.kgml: rli:RLO149_c012460 -> rli:RLO149_c012480 -> rli:RLO149_c012480
path_rli00670.kgml: 6.3.4.3 -> 3.5.4.9 -> 1.5.1.5
path_rli00670.kgml: Skipped genes: rli:RLO149_c012470
path_rli00670.kgml:
path_rli00670.kgml: Found a trail of span 2 without skipping any vertex
path_rli00670.kgml: 26 -> 54
path_rli00670.kgml: {R01224, R07168} -> R00946
path_rli00670.kgml: {rli:RLO149_c013780, rli:RLO149_c029580} -> {rli:RLO149_c008010, rli:RLO149_c008020, rli:RLO149_c013770, rli:RLO149_c022580}
path_rli00670.kgml: {1.5.1.20, 1.5.1.20} -> 2.1.1.13
path_rli00670.kgml:
path_rli00670.kgml: --- 2.25 seconds ---

path_rli00680.kgml: Methane metabolism
path_rli00680.kgml: Initialization took 8.85 seconds
path_rli00680.kgml:
path_rli00680.kgml: Found a trail of span 2 without skipping any vertex
path_rli00680.kgml: 103 -> 102
path_rli00680.kgml: R06983 -> R00527
path_rli00680.kgml: {rli:RLO149_c006390, rli:RLO149_c037730} -> {rli:RLO149_c037720, rli:RLO149_c042650}
path_rli00680.kgml: 1.1.1.284 -> 3.1.2.12
path_rli00680.kgml:
path_rli00680.kgml: Found a trail of span 2 without skipping any vertex
path_rli00680.kgml: 148 -> 151
path_rli00680.kgml: R01513 -> R04173
path_rli00680.kgml: {rli:RLO149_c008330, rli:RLO149_c044490} -> rli:RLO149_c044480
path_rli00680.kgml: 1.1.1.95 -> 2.6.1.52
path_rli00680.kgml:
path_rli00680.kgml: --- 9.02 seconds ---

path_rli00730.kgml: Thiamine metabolism
path_rli00730.kgml: Initialization took 1.04 seconds
path_rli00730.kgml:
path_rli00730.kgml: Found a trail of span 4 containing skipped vertices
path_rli00730.kgml: 68 -> 76 -> 75 -> 97
path_rli00730.kgml: R02133 -> R03471 -> R04509 -> R10712
path_rli00730.kgml: {rli:RLO149_c039610, rli:RLO149_c039630} -> {rli:RLO149_c008540, rli:RLO149_c039700} -> {rli:RLO149_c008540, rli:RLO149_c039700} -> {rli:RLO149_c008550, rli:RLO149_c018210, rli:RLO149_c039660}
path_rli00730.kgml: 3.5.99.2 -> 2.7.1.49 -> 2.7.4.7 -> 2.5.1.3
path_rli00730.kgml: Skipped genes: rli:RLO149_c039650, rli:RLO149_c039640, rli:RLO149_c039670, rli:RLO149_c039690, rli:RLO149_c039680
path_rli00730.kgml:
path_rli00730.kgml: Found a trail of span 4 containing skipped vertices
path_rli00730.kgml: 68 -> 76 -> 75 -> 93
path_rli00730.kgml: R02133 -> R03471 -> R04509 -> R03223
path_rli00730.kgml: {rli:RLO149_c039610, rli:RLO149_c039630} -> {rli:RLO149_c008540, rli:RLO149_c039700} -> {rli:RLO149_c008540, rli:RLO149_c039700} -> {rli:RLO149_c008550, rli:RLO149_c018210, rli:RLO149_c039660}
path_rli00730.kgml: 3.5.99.2 -> 2.7.1.49 -> 2.7.4.7 -> 2.5.1.3
path_rli00730.kgml: Skipped genes: rli:RLO149_c039650, rli:RLO149_c039640, rli:RLO149_c039670, rli:RLO149_c039690, rli:RLO149_c039680
path_rli00730.kgml:
path_rli00730.kgml: Found a trail of span 4 containing skipped vertices
path_rli00730.kgml: 110 -> 76 -> 75 -> 97
path_rli00730.kgml: R09993 -> R03471 -> R04509 -> R10712
path_rli00730.kgml: {rli:RLO149_c039610, rli:RLO149_c039630} -> {rli:RLO149_c008540, rli:RLO149_c039700} -> {rli:RLO149_c008540, rli:RLO149_c039700} -> {rli:RLO149_c008550, rli:RLO149_c018210, rli:RLO149_c039660}
path_rli00730.kgml: 3.5.99.2 -> 2.7.1.49 -> 2.7.4.7 -> 2.5.1.3
path_rli00730.kgml: Skipped genes: rli:RLO149_c039650, rli:RLO149_c039640, rli:RLO149_c039670, rli:RLO149_c039690, rli:RLO149_c039680
path_rli00730.kgml:
path_rli00730.kgml: Found a trail of span 2 containing skipped vertices
path_rli00730.kgml: 70 -> 69
path_rli00730.kgml: R07463 -> R10247
path_rli00730.kgml: rli:RLO149_c039690 -> rli:RLO149_c039670
path_rli00730.kgml: 1.4.3.19 -> 2.8.1.10
path_rli00730.kgml: Skipped genes: rli:RLO149_c039680
path_rli00730.kgml:
path_rli00730.kgml: --- 1.37 seconds ---

path_rli00740.kgml: Riboflavin metabolism
path_rli00740.kgml: Initialization took 0.34 seconds
path_rli00740.kgml:
path_rli00740.kgml: Found a trail of span 3 without skipping any vertex
path_rli00740.kgml: 32 -> 41 -> 42
path_rli00740.kgml: R07281 -> R04457 -> R00066
path_rli00740.kgml: rli:RLO149_c029170 -> {rli:RLO149_c029160, rli:RLO149_c040460} -> rli:RLO149_c029180
path_rli00740.kgml: 4.1.99.12 -> 2.5.1.78 -> 2.5.1.9
path_rli00740.kgml:
path_rli00740.kgml: Found a trail of span 3 containing skipped vertices
path_rli00740.kgml: 38 -> 39 -> 40
path_rli00740.kgml: R00425 -> R03459 -> R03458
path_rli00740.kgml: {rli:RLO149_c029170, rli:RLO149_c039330} -> rli:RLO149_c029190 -> rli:RLO149_c029190
path_rli00740.kgml: 3.5.4.25 -> 3.5.4.26 -> 1.1.1.193
path_rli00740.kgml: Skipped genes: rli:RLO149_c029180
path_rli00740.kgml:
path_rli00740.kgml: --- 0.50 seconds ---

path_rli00750.kgml: Vitamin B6 metabolism
path_rli00750.kgml: Initialization took 0.23 seconds
path_rli00750.kgml: (not found)
path_rli00750.kgml: --- 0.27 seconds ---

path_rli00760.kgml: Nicotinate and nicotinamide metabolism
path_rli00760.kgml: Initialization took 2.59 seconds
path_rli00760.kgml:
path_rli00760.kgml: Found a trail of span 2 without skipping any vertex
path_rli00760.kgml: 89 -> 88
path_rli00760.kgml: R01268 -> R01724
path_rli00760.kgml: rli:RLO149_c037110 -> rli:RLO149_c037100
path_rli00760.kgml: 3.5.1.19 -> 6.3.4.21
path_rli00760.kgml:
path_rli00760.kgml: --- 2.76 seconds ---

path_rli00770.kgml: Pantothenate and CoA biosynthesis
path_rli00770.kgml: Initialization took 2.74 seconds
path_rli00770.kgml:
path_rli00770.kgml: Found a trail of span 2 containing skipped vertices
path_rli00770.kgml: 75 -> 73
path_rli00770.kgml: R00977 -> R02269
path_rli00770.kgml: {rli:RLO149_c023340, rli:RLO149_c023350} -> {rli:RLO149_c016980, rli:RLO149_c023310}
path_rli00770.kgml: 1.3.1.1 -> 3.5.2.2
path_rli00770.kgml: Skipped genes: rli:RLO149_c023320
path_rli00770.kgml:
path_rli00770.kgml: --- 2.87 seconds ---

path_rli00780.kgml: Biotin metabolism
path_rli00780.kgml: Initialization took 0.68 seconds
path_rli00780.kgml:
path_rli00780.kgml: Found a trail of span 2 containing skipped vertices
path_rli00780.kgml: 95 -> 53
path_rli00780.kgml: R10115 -> R10116
path_rli00780.kgml: rli:RLO149_c013970 -> {rli:RLO149_c004420, rli:RLO149_c008570, rli:RLO149_c013940, rli:RLO149_c024810, rli:RLO149_c025300, rli:RLO149_p940280}
path_rli00780.kgml: {2.3.1.179, 2.3.1.41} -> 1.1.1.100
path_rli00780.kgml: Skipped genes: rli:RLO149_c013950, rli:RLO149_c013960
path_rli00780.kgml:
path_rli00780.kgml: Found a trail of span 2 containing skipped vertices
path_rli00780.kgml: 74 -> 67
path_rli00780.kgml: R10119 -> R10120
path_rli00780.kgml: rli:RLO149_c013970 -> {rli:RLO149_c004420, rli:RLO149_c008570, rli:RLO149_c013940, rli:RLO149_c024810, rli:RLO149_c025300, rli:RLO149_p940280}
path_rli00780.kgml: {2.3.1.179, 2.3.1.41} -> 1.1.1.100
path_rli00780.kgml: Skipped genes: rli:RLO149_c013950, rli:RLO149_c013960
path_rli00780.kgml:
path_rli00780.kgml: Found a trail of span 2 without skipping any vertex
path_rli00780.kgml: 59 -> 64
path_rli00780.kgml: R10118 -> R10119
path_rli00780.kgml: {rli:RLO149_c005070, rli:RLO149_c024210} -> rli:RLO149_c005080
path_rli00780.kgml: 1.3.1.10 -> {2.3.1.179, 2.3.1.41}
path_rli00780.kgml:
path_rli00780.kgml: --- 0.85 seconds ---

path_rli00785.kgml: Lipoic acid metabolism
path_rli00785.kgml: Initialization took 0.08 seconds
path_rli00785.kgml: (not found)
path_rli00785.kgml: --- 0.12 seconds ---

path_rli00790.kgml: Folate biosynthesis
path_rli00790.kgml: Initialization took 1.69 seconds
path_rli00790.kgml:
path_rli00790.kgml: Found a trail of span 3 without skipping any vertex
path_rli00790.kgml: 171 -> 75 -> 73
path_rli00790.kgml: R11073 -> R03504 -> R03066
path_rli00790.kgml: rli:RLO149_c010450 -> rli:RLO149_c010450 -> rli:RLO149_c010460
path_rli00790.kgml: 5.1.99.8 -> 4.1.2.25 -> 2.5.1.15
path_rli00790.kgml:
path_rli00790.kgml: Found a trail of span 2 containing skipped vertices
path_rli00790.kgml: 122 -> 126
path_rli00790.kgml: R09735 -> R11581
path_rli00790.kgml: {rli:RLO149_c024350, rli:RLO149_c027650} -> rli:RLO149_c027670
path_rli00790.kgml: 2.10.1.1 -> 2.7.7.77
path_rli00790.kgml: Skipped genes: rli:RLO149_c027660
path_rli00790.kgml:
path_rli00790.kgml: --- 1.92 seconds ---

path_rli00791.kgml: Atrazine degradation
path_rli00791.kgml: Initialization took 0.23 seconds
path_rli00791.kgml: (not found)
path_rli00791.kgml: --- 0.27 seconds ---

path_rli00860.kgml: Porphyrin and chlorophyll metabolism
path_rli00860.kgml: Initialization took 11.99 seconds
path_rli00860.kgml:
path_rli00860.kgml: Found a trail of span 6 containing skipped vertices
path_rli00860.kgml: 271 -> 289 -> 290 -> 291 -> 292 -> 293
path_rli00860.kgml: R03194 -> R03948 -> R05217 -> R05180 -> R05181 -> R05219
path_rli00860.kgml: {rli:RLO149_c006270, rli:RLO149_c014640, rli:RLO149_c031370, rli:RLO149_c039810} -> rli:RLO149_c006200 -> rli:RLO149_c006180 -> rli:RLO149_c006210 -> rli:RLO149_c006250 -> rli:RLO149_c006280
path_rli00860.kgml: 2.1.1.107 -> 2.1.1.130 -> 1.14.13.83 -> 2.1.1.131 -> 2.1.1.133 -> 2.1.1.152
path_rli00860.kgml: Skipped genes: rli:RLO149_c006240, rli:RLO149_c006230, rli:RLO149_c006190, rli:RLO149_c006260
path_rli00860.kgml:
path_rli00860.kgml: Found a trail of span 4 containing skipped vertices
path_rli00860.kgml: 317 -> 295 -> 296 -> 297
path_rli00860.kgml: R05149 -> R05177 -> R05224 -> R05227
path_rli00860.kgml: rli:RLO149_c006230 -> rli:RLO149_c006190 -> rli:RLO149_c006260 -> {rli:RLO149_c006170, rli:RLO149_c025550, rli:RLO149_c025570}
path_rli00860.kgml: 2.1.1.132 -> 5.4.99.61 -> 6.3.5.9 -> 6.6.1.2
path_rli00860.kgml: Skipped genes: rli:RLO149_c006240, rli:RLO149_c006210, rli:RLO149_c006180, rli:RLO149_c006200, rli:RLO149_c006250
path_rli00860.kgml:
path_rli00860.kgml: Found a trail of span 3 containing skipped vertices
path_rli00860.kgml: 284 -> 285 -> 318
path_rli00860.kgml: R05809 -> R05810 -> R07772
path_rli00860.kgml: rli:RLO149_c006210 -> rli:RLO149_c006250 -> rli:RLO149_c006240
path_rli00860.kgml: 2.1.1.131 -> 2.1.1.271 -> 3.7.1.12
path_rli00860.kgml: Skipped genes: rli:RLO149_c006230
path_rli00860.kgml:
path_rli00860.kgml: Found a trail of span 2 without skipping any vertex
path_rli00860.kgml: 358 -> 361
path_rli00860.kgml: R09060 -> R09055
path_rli00860.kgml: {rli:RLO149_p940160, rli:RLO149_p940170, rli:RLO149_p940180} -> rli:RLO149_p940150
path_rli00860.kgml: 1.3.7.15 -> 1.1.1.396
path_rli00860.kgml:
path_rli00860.kgml: Found a trail of span 2 without skipping any vertex
path_rli00860.kgml: 259 -> 353
path_rli00860.kgml: R06282 -> R09059
path_rli00860.kgml: {rli:RLO149_p940710, rli:RLO149_p940720, rli:RLO149_p940740} -> rli:RLO149_p940700
path_rli00860.kgml: 1.3.7.7 -> 4.2.1.165
path_rli00860.kgml:
path_rli00860.kgml: Found a trail of span 2 containing skipped vertices
path_rli00860.kgml: 378 -> 393
path_rli00860.kgml: R11514 -> R11226
path_rli00860.kgml: rli:RLO149_p940670 -> rli:RLO149_p940650
path_rli00860.kgml: 2.5.1.133 -> 1.3.1.111
path_rli00860.kgml: Skipped genes: rli:RLO149_p940660
path_rli00860.kgml:
path_rli00860.kgml: Found a trail of span 2 without skipping any vertex
path_rli00860.kgml: 269 -> 73
path_rli00860.kgml: R03197 -> R03220
path_rli00860.kgml: rli:RLO149_c034970 -> rli:RLO149_c035000
path_rli00860.kgml: 4.1.1.37 -> 1.3.3.3
path_rli00860.kgml:
path_rli00860.kgml: Found a trail of span 2 containing skipped vertices
path_rli00860.kgml: 388 -> 394
path_rli00860.kgml: R11517 -> R11518
path_rli00860.kgml: rli:RLO149_p940670 -> rli:RLO149_p940650
path_rli00860.kgml: 2.5.1.133 -> 1.3.1.111
path_rli00860.kgml: Skipped genes: rli:RLO149_p940660
path_rli00860.kgml:
path_rli00860.kgml: Found a trail of span 2 containing skipped vertices
path_rli00860.kgml: 267 -> 266
path_rli00860.kgml: R03877 -> R04237
path_rli00860.kgml: {rli:RLO149_p940040, rli:RLO149_p940050, rli:RLO149_p940730} -> rli:RLO149_p940750
path_rli00860.kgml: 6.6.1.1 -> 2.1.1.11
path_rli00860.kgml: Skipped genes: rli:RLO149_p940740
path_rli00860.kgml:
path_rli00860.kgml: Found a trail of span 2 without skipping any vertex
path_rli00860.kgml: 301 -> 302
path_rli00860.kgml: R05220 -> R05225
path_rli00860.kgml: {rli:RLO149_c013150, rli:RLO149_c033970} -> rli:RLO149_c013140
path_rli00860.kgml: 2.5.1.17 -> 6.3.5.10
path_rli00860.kgml:
path_rli00860.kgml: --- 14.58 seconds ---

path_rli00900.kgml: Terpenoid backbone biosynthesis
path_rli00900.kgml: Initialization took 1.13 seconds
path_rli00900.kgml: (not found)
path_rli00900.kgml: --- 1.18 seconds ---

path_rli00903.kgml: Limonene and pinene degradation
path_rli00903.kgml: Initialization took 0.13 seconds
path_rli00903.kgml: (not found)
path_rli00903.kgml: --- 0.20 seconds ---

path_rli00906.kgml: Carotenoid biosynthesis
path_rli00906.kgml: Initialization took 0.09 seconds
path_rli00906.kgml:
path_rli00906.kgml: Found a trail of span 2 containing skipped vertices
path_rli00906.kgml: 209 -> 192
path_rli00906.kgml: R07536 -> R07538
path_rli00906.kgml: rli:RLO149_p940110 -> rli:RLO149_p940060
path_rli00906.kgml: 4.2.1.131 -> 1.14.15.9
path_rli00906.kgml: Skipped genes: rli:RLO149_p940100
path_rli00906.kgml:
path_rli00906.kgml: Found a trail of span 2 without skipping any vertex
path_rli00906.kgml: 206 -> 203
path_rli00906.kgml: R07519 -> R07520
path_rli00906.kgml: rli:RLO149_p940110 -> rli:RLO149_p940120
path_rli00906.kgml: 4.2.1.131 -> 1.3.99.27
path_rli00906.kgml:
path_rli00906.kgml: Found a trail of span 2 without skipping any vertex
path_rli00906.kgml: 205 -> 201
path_rli00906.kgml: R07522 -> R07523
path_rli00906.kgml: rli:RLO149_p940110 -> rli:RLO149_p940120
path_rli00906.kgml: 4.2.1.131 -> 1.3.99.27
path_rli00906.kgml:
path_rli00906.kgml: Found a trail of span 2 containing skipped vertices
path_rli00906.kgml: 193 -> 208
path_rli00906.kgml: R07537 -> R07539
path_rli00906.kgml: rli:RLO149_p940060 -> rli:RLO149_p940110
path_rli00906.kgml: 1.14.15.9 -> 4.2.1.131
path_rli00906.kgml: Skipped genes: rli:RLO149_p940100
path_rli00906.kgml:
path_rli00906.kgml: Found a trail of span 2 without skipping any vertex
path_rli00906.kgml: 211 -> 202
path_rli00906.kgml: R07532 -> R07534
path_rli00906.kgml: rli:RLO149_p940110 -> rli:RLO149_p940120
path_rli00906.kgml: 4.2.1.131 -> 1.3.99.27
path_rli00906.kgml:
path_rli00906.kgml: --- 0.61 seconds ---

path_rli00910.kgml: Nitrogen metabolism
path_rli00910.kgml: Initialization took 2.18 seconds
path_rli00910.kgml:
path_rli00910.kgml: Found a trail of span 2 without skipping any vertex
path_rli00910.kgml: 25 -> 148
path_rli00910.kgml: R00798 -> R00787
path_rli00910.kgml: rli:RLO149_c039830 -> {rli:RLO149_c039840, rli:RLO149_c039850}
path_rli00910.kgml: ? -> {1.7.1.15, 1.7.1.4}
path_rli00910.kgml:
path_rli00910.kgml: --- 2.31 seconds ---

path_rli00920.kgml: Sulfur metabolism
path_rli00920.kgml: Initialization took 4.00 seconds
path_rli00920.kgml:
path_rli00920.kgml: Found a trail of span 2 without skipping any vertex
path_rli00920.kgml: 48 -> 31
path_rli00920.kgml: R02021 -> R00858
path_rli00920.kgml: rli:RLO149_c014610 -> rli:RLO149_c014620
path_rli00920.kgml: 1.8.4.8 -> 1.8.1.2
path_rli00920.kgml:
path_rli00920.kgml: --- 4.10 seconds ---

path_rli00930.kgml: Caprolactam degradation
path_rli00930.kgml: Initialization took 0.14 seconds
path_rli00930.kgml: (not found)
path_rli00930.kgml: --- 0.17 seconds ---

path_rli00970.kgml: Aminoacyl-tRNA biosynthesis
path_rli00970.kgml: Initialization took 3.04 seconds
path_rli00970.kgml: (not found)
path_rli00970.kgml: --- 3.08 seconds ---

path_rli01040.kgml: Biosynthesis of unsaturated fatty acids
path_rli01040.kgml: Initialization took 0.38 seconds
path_rli01040.kgml: (not found)
path_rli01040.kgml: --- 0.43 seconds ---

path_rli01054.kgml: Nonribosomal peptide structures
path_rli01054.kgml: Initialization took 0.05 seconds
path_rli01054.kgml: (not found)
path_rli01054.kgml: --- 0.08 seconds ---

--- 437.04 seconds ---
