# Supplementary material for: CoMetGeNe: mining conserved neighborhood patterns in metabolic and genomic contexts
Source: BMC Bioinformatics. 2019 Jan 10;20:19. doi: 10.1186/s12859-018-2542-2 (PMC6327494; doi:10.1186/s12859-018-2542-2)
Supplement: Supplementary file 14 — Trail finding results for completely assembled representative bacterial genomes present in NCBI Genomes. Of the 1,545 fully assembled representative bacterial genomes in NCBI, corresponding entries have been identified in KEGG for 1,467 species, for which trail finding has been performed for all combinations of gap parameters δG and δD ranging from 0 to 3. This additional file is available from https://doi.org/10.6084/m9.figshare.7288769. (GZ 178,532 kb) [file 12859_2018_2542_MOESM14_ESM.gz › results/kol_dG0_dD2.hnet]

--- delta_G = 0, delta_D = 2 ---

path_kol00010.kgml: Glycolysis / Gluconeogenesis
path_kol00010.kgml: Initialization took 0.10 seconds
path_kol00010.kgml:
path_kol00010.kgml: --- 16.84 seconds ---

path_kol00020.kgml: Citrate cycle (TCA cycle)
path_kol00020.kgml: Initialization took 0.09 seconds
path_kol00020.kgml: (not found)
path_kol00020.kgml: --- 0.19 seconds ---

path_kol00030.kgml: Pentose phosphate pathway
path_kol00030.kgml: Initialization took 0.10 seconds
path_kol00030.kgml:
path_kol00030.kgml: Found a trail of span 2 without skipping any vertex
path_kol00030.kgml: 49 -> 46
path_kol00030.kgml: R01830 -> R01641
path_kol00030.kgml: {kol:Kole_0893, kol:Kole_0992, kol:Kole_0993} -> {kol:Kole_0893, kol:Kole_0992, kol:Kole_0993}
path_kol00030.kgml: 2.2.1.1 -> 2.2.1.1
path_kol00030.kgml:
path_kol00030.kgml: --- 1.13 seconds ---

path_kol00040.kgml: Pentose and glucuronate interconversions
path_kol00040.kgml: Initialization took 0.05 seconds
path_kol00040.kgml: (not found)
path_kol00040.kgml: --- 0.14 seconds ---

path_kol00051.kgml: Fructose and mannose metabolism
path_kol00051.kgml: Initialization took 0.07 seconds
path_kol00051.kgml: (not found)
path_kol00051.kgml: --- 0.22 seconds ---

path_kol00052.kgml: Galactose metabolism
path_kol00052.kgml: Initialization took 0.10 seconds
path_kol00052.kgml:
path_kol00052.kgml: Found a trail of span 2 without skipping any vertex
path_kol00052.kgml: 171 -> 82
path_kol00052.kgml: R01092 -> R00955
path_kol00052.kgml: kol:Kole_0950 -> {kol:Kole_0949, kol:Kole_1921}
path_kol00052.kgml: 2.7.1.6 -> 2.7.7.12
path_kol00052.kgml:
path_kol00052.kgml: --- 0.28 seconds ---

path_kol00061.kgml: Fatty acid biosynthesis
path_kol00061.kgml: Initialization took 0.10 seconds
path_kol00061.kgml:
path_kol00061.kgml: Found a trail of span 3 containing skipped vertices
path_kol00061.kgml: 147 -> 262 -> [142 -> 268] -> 51
path_kol00061.kgml: R01626 -> R10707 -> [R04533 -> R04428] -> R04429
path_kol00061.kgml: kol:Kole_0971 -> kol:Kole_0969 -> [kol:Kole_0050 -> kol:Kole_0968] -> kol:Kole_0970
path_kol00061.kgml: {2.3.1.39, 2.3.1.85, 2.3.1.86} -> 2.3.1.180 -> [{1.1.1.100, 2.3.1.85, 2.3.1.86} -> {2.3.1.85, 2.3.1.86, 4.2.1.59}] -> 1.3.1.9
path_kol00061.kgml:
path_kol00061.kgml: --- 0.79 seconds ---

path_kol00071.kgml: Fatty acid degradation
path_kol00071.kgml: Initialization took 0.09 seconds
path_kol00071.kgml: (not found)
path_kol00071.kgml: --- 0.19 seconds ---

path_kol00130.kgml: Ubiquinone and other terpenoid-quinone biosynthesis
path_kol00130.kgml: Initialization took 0.10 seconds
path_kol00130.kgml: (not found)
path_kol00130.kgml: --- 0.16 seconds ---

path_kol00190.kgml: Oxidative phosphorylation
path_kol00190.kgml: Initialization took 0.07 seconds
path_kol00190.kgml: (not found)
path_kol00190.kgml: --- 0.13 seconds ---

path_kol00220.kgml: Arginine biosynthesis
path_kol00220.kgml: Initialization took 0.09 seconds
path_kol00220.kgml:
path_kol00220.kgml: Found a trail of span 7 containing skipped vertices
path_kol00220.kgml: 49 -> 50 -> 51 -> 52 -> 55 -> [44] -> 45 -> 47
path_kol00220.kgml: R00259 -> R02649 -> R03443 -> R02283 -> R02282 -> [R01398] -> R01954 -> R01086
path_kol00220.kgml: kol:Kole_0095 -> kol:Kole_0096 -> kol:Kole_0094 -> kol:Kole_0097 -> kol:Kole_0095 -> [kol:Kole_1433] -> kol:Kole_0092 -> kol:Kole_0093
path_kol00220.kgml: 2.3.1.1 -> 2.7.2.8 -> 1.2.1.38 -> 2.6.1.11 -> 2.3.1.35 -> [2.1.3.3] -> 6.3.4.5 -> 4.3.2.1
path_kol00220.kgml:
path_kol00220.kgml: Found a trail of span 6 containing skipped vertices
path_kol00220.kgml: 49 -> 50 -> 51 -> 52 -> [55 -> 44] -> 45 -> 47
path_kol00220.kgml: R00259 -> R02649 -> R03443 -> R02283 -> [R02282 -> R01398] -> R01954 -> R01086
path_kol00220.kgml: kol:Kole_0095 -> kol:Kole_0096 -> kol:Kole_0094 -> kol:Kole_0097 -> [kol:Kole_0095 -> kol:Kole_1433] -> kol:Kole_0092 -> kol:Kole_0093
path_kol00220.kgml: 2.3.1.1 -> 2.7.2.8 -> 1.2.1.38 -> 2.6.1.11 -> [2.3.1.35 -> 2.1.3.3] -> 6.3.4.5 -> 4.3.2.1
path_kol00220.kgml:
path_kol00220.kgml: Found a trail of span 6 containing skipped vertices
path_kol00220.kgml: 49 -> 50 -> 51 -> [52] -> 55 -> [44] -> 45 -> 47
path_kol00220.kgml: R00259 -> R02649 -> R03443 -> [R02283] -> R02282 -> [R01398] -> R01954 -> R01086
path_kol00220.kgml: kol:Kole_0095 -> kol:Kole_0096 -> kol:Kole_0094 -> [kol:Kole_0097] -> kol:Kole_0095 -> [kol:Kole_1433] -> kol:Kole_0092 -> kol:Kole_0093
path_kol00220.kgml: 2.3.1.1 -> 2.7.2.8 -> 1.2.1.38 -> [2.6.1.11] -> 2.3.1.35 -> [2.1.3.3] -> 6.3.4.5 -> 4.3.2.1
path_kol00220.kgml:
path_kol00220.kgml: Found a trail of span 6 containing skipped vertices
path_kol00220.kgml: 49 -> 50 -> 51 -> 52 -> 55 -> [44 -> 45] -> 47
path_kol00220.kgml: R00259 -> R02649 -> R03443 -> R02283 -> R02282 -> [R01398 -> R01954] -> R01086
path_kol00220.kgml: kol:Kole_0095 -> kol:Kole_0096 -> kol:Kole_0094 -> kol:Kole_0097 -> kol:Kole_0095 -> [kol:Kole_1433 -> kol:Kole_0092] -> kol:Kole_0093
path_kol00220.kgml: 2.3.1.1 -> 2.7.2.8 -> 1.2.1.38 -> 2.6.1.11 -> 2.3.1.35 -> [2.1.3.3 -> 6.3.4.5] -> 4.3.2.1
path_kol00220.kgml:
path_kol00220.kgml: Found a trail of span 5 containing skipped vertices
path_kol00220.kgml: 49 -> [50] -> 51 -> [52] -> 55 -> [44] -> 45 -> 47
path_kol00220.kgml: R00259 -> [R02649] -> R03443 -> [R02283] -> R02282 -> [R01398] -> R01954 -> R01086
path_kol00220.kgml: kol:Kole_0095 -> [kol:Kole_0096] -> kol:Kole_0094 -> [kol:Kole_0097] -> kol:Kole_0095 -> [kol:Kole_1433] -> kol:Kole_0092 -> kol:Kole_0093
path_kol00220.kgml: 2.3.1.1 -> [2.7.2.8] -> 1.2.1.38 -> [2.6.1.11] -> 2.3.1.35 -> [2.1.3.3] -> 6.3.4.5 -> 4.3.2.1
path_kol00220.kgml:
path_kol00220.kgml: Found a trail of span 4 containing skipped vertices
path_kol00220.kgml: 49 -> 50 -> [51] -> 52 -> 55
path_kol00220.kgml: R00259 -> R02649 -> [R03443] -> R02283 -> R02282
path_kol00220.kgml: kol:Kole_0095 -> kol:Kole_0096 -> [kol:Kole_0094] -> kol:Kole_0097 -> kol:Kole_0095
path_kol00220.kgml: 2.3.1.1 -> 2.7.2.8 -> [1.2.1.38] -> 2.6.1.11 -> 2.3.1.35
path_kol00220.kgml:
path_kol00220.kgml: Found a trail of span 3 containing skipped vertices
path_kol00220.kgml: 49 -> 50 -> [51 -> 52] -> 55
path_kol00220.kgml: R00259 -> R02649 -> [R03443 -> R02283] -> R02282
path_kol00220.kgml: kol:Kole_0095 -> kol:Kole_0096 -> [kol:Kole_0094 -> kol:Kole_0097] -> kol:Kole_0095
path_kol00220.kgml: 2.3.1.1 -> 2.7.2.8 -> [1.2.1.38 -> 2.6.1.11] -> 2.3.1.35
path_kol00220.kgml:
path_kol00220.kgml: Found a trail of span 2 without skipping any vertex
path_kol00220.kgml: 42 -> 44
path_kol00220.kgml: R00150 -> R01398
path_kol00220.kgml: kol:Kole_1432 -> kol:Kole_1433
path_kol00220.kgml: 2.7.2.2 -> 2.1.3.3
path_kol00220.kgml:
path_kol00220.kgml: --- 0.99 seconds ---

path_kol00230.kgml: Purine metabolism
path_kol00230.kgml: Initialization took 0.10 seconds
path_kol00230.kgml:
path_kol00230.kgml: Found a trail of span 3 containing skipped vertices
path_kol00230.kgml: 220 -> [300] -> 244 -> [446 -> 240] -> 239
path_kol00230.kgml: R00332 -> [R00430] -> R00441 -> [R11633 -> R01857] -> R02090
path_kol00230.kgml: kol:Kole_1848 -> [{kol:Kole_0918, kol:Kole_1625}] -> {kol:Kole_1837, kol:Kole_1838, kol:Kole_1847, kol:Kole_1874} -> [kol:Kole_0530 -> kol:Kole_0896] -> kol:Kole_1848
path_kol00230.kgml: 2.7.4.8 -> [2.7.1.40] -> {2.7.7.48, 2.7.7.6} -> [1.1.98.6 -> 2.7.4.6] -> {2.7.4.12, 2.7.4.8}
path_kol00230.kgml:
path_kol00230.kgml: Found a trail of span 2 without skipping any vertex
path_kol00230.kgml: 445 -> 175
path_kol00230.kgml: R11634 -> R00375
path_kol00230.kgml: kol:Kole_0530 -> {kol:Kole_0226, kol:Kole_0234, kol:Kole_0531, kol:Kole_0890, kol:Kole_0895, kol:Kole_1868, kol:Kole_1908, kol:Kole_1932, kol:Kole_2018}
path_kol00230.kgml: 1.1.98.6 -> 2.7.7.7
path_kol00230.kgml:
path_kol00230.kgml: Found a trail of span 2 without skipping any vertex
path_kol00230.kgml: 446 -> 247
path_kol00230.kgml: R11633 -> R00376
path_kol00230.kgml: kol:Kole_0530 -> {kol:Kole_0226, kol:Kole_0234, kol:Kole_0531, kol:Kole_0890, kol:Kole_0895, kol:Kole_1868, kol:Kole_1908, kol:Kole_1932, kol:Kole_2018}
path_kol00230.kgml: 1.1.98.6 -> 2.7.7.7
path_kol00230.kgml:
path_kol00230.kgml: --- 2.63 seconds ---

path_kol00240.kgml: Pyrimidine metabolism
path_kol00240.kgml: Initialization took 0.15 seconds
path_kol00240.kgml:
path_kol00240.kgml: Found a trail of span 2 containing skipped vertices
path_kol00240.kgml: 121 -> [102 -> 104] -> 103
path_kol00240.kgml: R00442 -> [R00438 -> R00156] -> R00443
path_kol00240.kgml: {kol:Kole_1837, kol:Kole_1838, kol:Kole_1847, kol:Kole_1874} -> [kol:Kole_1646 -> kol:Kole_0896] -> {kol:Kole_1837, kol:Kole_1838, kol:Kole_1847, kol:Kole_1874}
path_kol00240.kgml: {2.7.7.48, 2.7.7.6} -> [2.7.7.8 -> 2.7.4.6] -> {2.7.7.48, 2.7.7.52, 2.7.7.6}
path_kol00240.kgml:
path_kol00240.kgml: Found a trail of span 2 without skipping any vertex
path_kol00240.kgml: 304 -> 141
path_kol00240.kgml: R11636 -> R00377
path_kol00240.kgml: kol:Kole_0530 -> {kol:Kole_0226, kol:Kole_0234, kol:Kole_0531, kol:Kole_0890, kol:Kole_0895, kol:Kole_1868, kol:Kole_1908, kol:Kole_1932, kol:Kole_2018}
path_kol00240.kgml: 1.1.98.6 -> 2.7.7.7
path_kol00240.kgml:
path_kol00240.kgml: --- 3.41 seconds ---

path_kol00250.kgml: Alanine, aspartate and glutamate metabolism
path_kol00250.kgml: Initialization took 0.10 seconds
path_kol00250.kgml:
path_kol00250.kgml: Found a trail of span 2 without skipping any vertex
path_kol00250.kgml: 48 -> 51
path_kol00250.kgml: R01954 -> R01086
path_kol00250.kgml: kol:Kole_0092 -> kol:Kole_0093
path_kol00250.kgml: 6.3.4.5 -> 4.3.2.1
path_kol00250.kgml:
path_kol00250.kgml: --- 0.25 seconds ---

path_kol00260.kgml: Glycine, serine and threonine metabolism
path_kol00260.kgml: Initialization took 0.10 seconds
path_kol00260.kgml:
path_kol00260.kgml: Found a trail of span 2 without skipping any vertex
path_kol00260.kgml: 89 -> 92
path_kol00260.kgml: R01465 -> R00371
path_kol00260.kgml: kol:Kole_2125 -> kol:Kole_2126
path_kol00260.kgml: 1.1.1.103 -> 2.3.1.29
path_kol00260.kgml:
path_kol00260.kgml: --- 0.34 seconds ---

path_kol00261.kgml: Monobactam biosynthesis
path_kol00261.kgml: Initialization took 0.10 seconds
path_kol00261.kgml:
path_kol00261.kgml: Found a trail of span 2 without skipping any vertex
path_kol00261.kgml: 97 -> 96
path_kol00261.kgml: R10147 -> {R04198, R04199}
path_kol00261.kgml: {kol:Kole_0106, kol:Kole_0684} -> kol:Kole_0105
path_kol00261.kgml: 4.3.3.7 -> {1.17.1.8, 1.17.1.8}
path_kol00261.kgml:
path_kol00261.kgml: --- 0.25 seconds ---

path_kol00270.kgml: Cysteine and methionine metabolism
path_kol00270.kgml: Initialization took 0.10 seconds
path_kol00270.kgml:
path_kol00270.kgml: Found a trail of span 2 without skipping any vertex
path_kol00270.kgml: 81 -> 80
path_kol00270.kgml: R00178 -> R01920
path_kol00270.kgml: kol:Kole_0270 -> kol:Kole_0271
path_kol00270.kgml: 4.1.1.50 -> 2.5.1.16
path_kol00270.kgml:
path_kol00270.kgml: Found a trail of span 2 without skipping any vertex
path_kol00270.kgml: 124 -> 123
path_kol00270.kgml: R00586 -> R00897
path_kol00270.kgml: kol:Kole_1345 -> kol:Kole_1344
path_kol00270.kgml: 2.3.1.30 -> {2.5.1.47, 2.5.1.65}
path_kol00270.kgml:
path_kol00270.kgml: --- 0.39 seconds ---

path_kol00280.kgml: Valine, leucine and isoleucine degradation
path_kol00280.kgml: Initialization took 0.09 seconds
path_kol00280.kgml: (not found)
path_kol00280.kgml: --- 0.19 seconds ---

path_kol00290.kgml: Valine, leucine and isoleucine biosynthesis
path_kol00290.kgml: Initialization took 0.09 seconds
path_kol00290.kgml:
path_kol00290.kgml: Found a trail of span 2 without skipping any vertex
path_kol00290.kgml: 78 -> 21
path_kol00290.kgml: R03896 -> R03898
path_kol00290.kgml: {kol:Kole_1228, kol:Kole_1229} -> {kol:Kole_1228, kol:Kole_1229}
path_kol00290.kgml: 4.2.1.35 -> 4.2.1.35
path_kol00290.kgml:
path_kol00290.kgml: Found a trail of span 2 without skipping any vertex
path_kol00290.kgml: 35 -> 37
path_kol00290.kgml: R03968 -> R04001
path_kol00290.kgml: {kol:Kole_1228, kol:Kole_1229} -> {kol:Kole_1228, kol:Kole_1229}
path_kol00290.kgml: 4.2.1.33 -> 4.2.1.33
path_kol00290.kgml:
path_kol00290.kgml: --- 0.35 seconds ---

path_kol00300.kgml: Lysine biosynthesis
path_kol00300.kgml: Initialization took 0.09 seconds
path_kol00300.kgml:
path_kol00300.kgml: Found a trail of span 6 containing skipped vertices
path_kol00300.kgml: 50 -> 51 -> 53 -> 54 -> 57 -> [59 -> 61] -> 62
path_kol00300.kgml: R00480 -> R02291 -> R10147 -> {R04198, R04199} -> R04365 -> [R04475 -> R02734] -> R02735
path_kol00300.kgml: kol:Kole_0103 -> kol:Kole_0108 -> {kol:Kole_0106, kol:Kole_0684} -> kol:Kole_0105 -> kol:Kole_0104 -> [kol:Kole_0097 -> kol:Kole_1021] -> kol:Kole_0107
path_kol00300.kgml: 2.7.2.4 -> 1.2.1.11 -> 4.3.3.7 -> {1.17.1.8, 1.17.1.8} -> 2.3.1.117 -> [2.6.1.17 -> 3.5.1.18] -> 5.1.1.7
path_kol00300.kgml:
path_kol00300.kgml: Found a trail of span 5 containing skipped vertices
path_kol00300.kgml: 50 -> [51] -> 53 -> 54 -> 57 -> [59 -> 61] -> 62
path_kol00300.kgml: R00480 -> [R02291] -> R10147 -> {R04198, R04199} -> R04365 -> [R04475 -> R02734] -> R02735
path_kol00300.kgml: kol:Kole_0103 -> [kol:Kole_0108] -> {kol:Kole_0106, kol:Kole_0684} -> kol:Kole_0105 -> kol:Kole_0104 -> [kol:Kole_0097 -> kol:Kole_1021] -> kol:Kole_0107
path_kol00300.kgml: 2.7.2.4 -> [1.2.1.11] -> 4.3.3.7 -> {1.17.1.8, 1.17.1.8} -> 2.3.1.117 -> [2.6.1.17 -> 3.5.1.18] -> 5.1.1.7
path_kol00300.kgml:
path_kol00300.kgml: Found a trail of span 3 containing skipped vertices
path_kol00300.kgml: 50 -> [51 -> 53] -> 54 -> 57
path_kol00300.kgml: R00480 -> [R02291 -> R10147] -> {R04198, R04199} -> R04365
path_kol00300.kgml: kol:Kole_0103 -> [kol:Kole_0108 -> {kol:Kole_0106, kol:Kole_0684}] -> kol:Kole_0105 -> kol:Kole_0104
path_kol00300.kgml: 2.7.2.4 -> [1.2.1.11 -> 4.3.3.7] -> {1.17.1.8, 1.17.1.8} -> 2.3.1.117
path_kol00300.kgml:
path_kol00300.kgml: Found a trail of span 2 without skipping any vertex
path_kol00300.kgml: 77 -> 46
path_kol00300.kgml: R02788 -> R04617
path_kol00300.kgml: {kol:Kole_0511, kol:Kole_1383} -> {kol:Kole_0512, kol:Kole_1382}
path_kol00300.kgml: 6.3.2.13 -> 6.3.2.10
path_kol00300.kgml:
path_kol00300.kgml: --- 0.69 seconds ---

path_kol00310.kgml: Lysine degradation
path_kol00310.kgml: Initialization took 0.09 seconds
path_kol00310.kgml:
path_kol00310.kgml: Found a trail of span 4 containing skipped vertices
path_kol00310.kgml: 100 -> [101] -> 102 -> 168 -> 171
path_kol00310.kgml: R00461 -> [R03275] -> R03349 -> R10564 -> R03030
path_kol00310.kgml: kol:Kole_0963 -> [{kol:Kole_0958, kol:Kole_0959}] -> kol:Kole_0964 -> kol:Kole_0965 -> kol:Kole_0966
path_kol00310.kgml: 5.4.3.2 -> [5.4.3.3] -> 1.4.1.11 -> 2.3.1.247 -> 4.3.1.14
path_kol00310.kgml:
path_kol00310.kgml: Found a trail of span 2 without skipping any vertex
path_kol00310.kgml: 175 -> 56
path_kol00310.kgml: R01365 -> R00238
path_kol00310.kgml: {kol:Kole_0596, kol:Kole_0597} -> kol:Kole_0598
path_kol00310.kgml: 2.8.3.9 -> 2.3.1.9
path_kol00310.kgml:
path_kol00310.kgml: --- 0.39 seconds ---

path_kol00330.kgml: Arginine and proline metabolism
path_kol00330.kgml: Initialization took 0.10 seconds
path_kol00330.kgml:
path_kol00330.kgml: Found a trail of span 3 without skipping any vertex
path_kol00330.kgml: 80 -> 79 -> 142
path_kol00330.kgml: R00178 -> R01920 -> R02869
path_kol00330.kgml: kol:Kole_0270 -> kol:Kole_0271 -> kol:Kole_0271
path_kol00330.kgml: 4.1.1.50 -> 2.5.1.16 -> {2.5.1.16, 2.5.1.22}
path_kol00330.kgml:
path_kol00330.kgml: Found a trail of span 2 without skipping any vertex
path_kol00330.kgml: 80 -> 142
path_kol00330.kgml: R00178 -> R02869
path_kol00330.kgml: kol:Kole_0270 -> kol:Kole_0271
path_kol00330.kgml: 4.1.1.50 -> {2.5.1.16, 2.5.1.22}
path_kol00330.kgml:
path_kol00330.kgml: Found a trail of span 2 without skipping any vertex
path_kol00330.kgml: 216 -> 217
path_kol00330.kgml: R00239 -> R03313
path_kol00330.kgml: kol:Kole_1419 -> kol:Kole_1418
path_kol00330.kgml: 2.7.2.11 -> 1.2.1.41
path_kol00330.kgml:
path_kol00330.kgml: --- 0.48 seconds ---

path_kol00332.kgml: Carbapenem biosynthesis
path_kol00332.kgml: Initialization took 0.09 seconds
path_kol00332.kgml:
path_kol00332.kgml: Found a trail of span 2 without skipping any vertex
path_kol00332.kgml: 5 -> 8
path_kol00332.kgml: R00239 -> R03313
path_kol00332.kgml: kol:Kole_1419 -> kol:Kole_1418
path_kol00332.kgml: 2.7.2.11 -> 1.2.1.41
path_kol00332.kgml:
path_kol00332.kgml: --- 0.24 seconds ---

path_kol00340.kgml: Histidine metabolism
path_kol00340.kgml: Initialization took 0.09 seconds
path_kol00340.kgml:
path_kol00340.kgml: Found a trail of span 2 without skipping any vertex
path_kol00340.kgml: 42 -> 41
path_kol00340.kgml: R02288 -> R02287
path_kol00340.kgml: kol:Kole_1719 -> kol:Kole_1720
path_kol00340.kgml: 3.5.2.7 -> 2.1.2.5
path_kol00340.kgml:
path_kol00340.kgml: --- 0.19 seconds ---

path_kol00350.kgml: Tyrosine metabolism
path_kol00350.kgml: Initialization took 0.06 seconds
path_kol00350.kgml: (not found)
path_kol00350.kgml: --- 0.14 seconds ---

path_kol00360.kgml: Phenylalanine metabolism
path_kol00360.kgml: Initialization took 0.09 seconds
path_kol00360.kgml: (not found)
path_kol00360.kgml: --- 0.15 seconds ---

path_kol00400.kgml: Phenylalanine, tyrosine and tryptophan biosynthesis
path_kol00400.kgml: Initialization took 0.05 seconds
path_kol00400.kgml: (not found)
path_kol00400.kgml: --- 0.10 seconds ---

path_kol00410.kgml: beta-Alanine metabolism
path_kol00410.kgml: Initialization took 0.05 seconds
path_kol00410.kgml: (not found)
path_kol00410.kgml: --- 0.14 seconds ---

path_kol00430.kgml: Taurine and hypotaurine metabolism
path_kol00430.kgml: Initialization took 0.09 seconds
path_kol00430.kgml: (not found)
path_kol00430.kgml: --- 0.19 seconds ---

path_kol00450.kgml: Selenocompound metabolism
path_kol00450.kgml: Initialization took 0.09 seconds
path_kol00450.kgml: (not found)
path_kol00450.kgml: --- 0.15 seconds ---

path_kol00460.kgml: Cyanoamino acid metabolism
path_kol00460.kgml: Initialization took 0.09 seconds
path_kol00460.kgml: (not found)
path_kol00460.kgml: --- 0.19 seconds ---

path_kol00471.kgml: D-Glutamine and D-glutamate metabolism
path_kol00471.kgml: Initialization took 0.09 seconds
path_kol00471.kgml: (not found)
path_kol00471.kgml: --- 0.19 seconds ---

path_kol00472.kgml: D-Arginine and D-ornithine metabolism
path_kol00472.kgml: Initialization took 0.09 seconds
path_kol00472.kgml: (not found)
path_kol00472.kgml: --- 0.19 seconds ---

path_kol00473.kgml: D-Alanine metabolism
path_kol00473.kgml: Initialization took 0.09 seconds
path_kol00473.kgml: (not found)
path_kol00473.kgml: --- 0.19 seconds ---

path_kol00480.kgml: Glutathione metabolism
path_kol00480.kgml: Initialization took 0.09 seconds
path_kol00480.kgml: (not found)
path_kol00480.kgml: --- 0.19 seconds ---

path_kol00500.kgml: Starch and sucrose metabolism
path_kol00500.kgml: Initialization took 0.10 seconds
path_kol00500.kgml: (not found)
path_kol00500.kgml: --- 0.19 seconds ---

path_kol00511.kgml: Other glycan degradation
path_kol00511.kgml: Initialization took 0.09 seconds
path_kol00511.kgml: (not found)
path_kol00511.kgml: --- 0.16 seconds ---

path_kol00520.kgml: Amino sugar and nucleotide sugar metabolism
path_kol00520.kgml: Initialization took 0.10 seconds
path_kol00520.kgml:
path_kol00520.kgml: Found a trail of span 2 without skipping any vertex
path_kol00520.kgml: 200 -> 184
path_kol00520.kgml: R01092 -> R00955
path_kol00520.kgml: kol:Kole_0950 -> {kol:Kole_0949, kol:Kole_1921}
path_kol00520.kgml: 2.7.1.6 -> 2.7.7.12
path_kol00520.kgml:
path_kol00520.kgml: --- 0.34 seconds ---

path_kol00521.kgml: Streptomycin biosynthesis
path_kol00521.kgml: Initialization took 0.09 seconds
path_kol00521.kgml: (not found)
path_kol00521.kgml: --- 0.19 seconds ---

path_kol00550.kgml: Peptidoglycan biosynthesis
path_kol00550.kgml: Initialization took 0.12 seconds
path_kol00550.kgml:
path_kol00550.kgml: Found a trail of span 4 without skipping any vertex
path_kol00550.kgml: 32 -> 34 -> 23 -> 35
path_kol00550.kgml: R02783 -> R02788 -> R04617 -> R05630
path_kol00550.kgml: kol:Kole_1380 -> {kol:Kole_0511, kol:Kole_1383} -> {kol:Kole_0512, kol:Kole_1382} -> kol:Kole_1381
path_kol00550.kgml: 6.3.2.9 -> 6.3.2.13 -> 6.3.2.10 -> 2.7.8.13
path_kol00550.kgml:
path_kol00550.kgml: Found a trail of span 3 containing skipped vertices
path_kol00550.kgml: 32 -> [34] -> 23 -> 35
path_kol00550.kgml: R02783 -> [R02788] -> R04617 -> R05630
path_kol00550.kgml: kol:Kole_1380 -> [{kol:Kole_0511, kol:Kole_1383}] -> {kol:Kole_0512, kol:Kole_1382} -> kol:Kole_1381
path_kol00550.kgml: 6.3.2.9 -> [6.3.2.13] -> 6.3.2.10 -> 2.7.8.13
path_kol00550.kgml:
path_kol00550.kgml: Found a trail of span 2 without skipping any vertex
path_kol00550.kgml: 29 -> 28
path_kol00550.kgml: R04573 -> R05629
path_kol00550.kgml: {kol:Kole_0512, kol:Kole_1382} -> kol:Kole_1381
path_kol00550.kgml: 6.3.2.10 -> 2.7.8.13
path_kol00550.kgml:
path_kol00550.kgml: Found a trail of span 2 containing skipped vertices
path_kol00550.kgml: 32 -> [34 -> 23] -> 35
path_kol00550.kgml: R02783 -> [R02788 -> R04617] -> R05630
path_kol00550.kgml: kol:Kole_1380 -> [{kol:Kole_0511, kol:Kole_1383} -> {kol:Kole_0512, kol:Kole_1382}] -> kol:Kole_1381
path_kol00550.kgml: 6.3.2.9 -> [6.3.2.13 -> 6.3.2.10] -> 2.7.8.13
path_kol00550.kgml:
path_kol00550.kgml: --- 0.62 seconds ---

path_kol00561.kgml: Glycerolipid metabolism
path_kol00561.kgml: Initialization took 0.09 seconds
path_kol00561.kgml: (not found)
path_kol00561.kgml: --- 0.19 seconds ---

path_kol00562.kgml: Inositol phosphate metabolism
path_kol00562.kgml: Initialization took 0.09 seconds
path_kol00562.kgml:
path_kol00562.kgml: Found a trail of span 4 without skipping any vertex
path_kol00562.kgml: 82 -> 83 -> 114 -> 115
path_kol00562.kgml: R01183 -> R02782 -> R08603 -> R08503
path_kol00562.kgml: kol:Kole_0987 -> kol:Kole_0988 -> kol:Kole_0989 -> kol:Kole_0990
path_kol00562.kgml: 1.1.1.18 -> 4.2.1.44 -> 3.7.1.22 -> 5.3.1.30
path_kol00562.kgml:
path_kol00562.kgml: --- 0.34 seconds ---

path_kol00564.kgml: Glycerophospholipid metabolism
path_kol00564.kgml: Initialization took 0.10 seconds
path_kol00564.kgml: (not found)
path_kol00564.kgml: --- 0.19 seconds ---

path_kol00620.kgml: Pyruvate metabolism
path_kol00620.kgml: Initialization took 0.10 seconds
path_kol00620.kgml:
path_kol00620.kgml: Found a trail of span 2 containing skipped vertices
path_kol00620.kgml: 63 -> [62] -> 78
path_kol00620.kgml: R00206 -> [R00341] -> R00217
path_kol00620.kgml: kol:Kole_1743 -> [kol:Kole_0847] -> {kol:Kole_1395, kol:Kole_1742}
path_kol00620.kgml: 2.7.9.1 -> [4.1.1.49] -> {1.1.1.38, 1.1.1.40, 4.1.1.112}
path_kol00620.kgml:
path_kol00620.kgml: --- 0.53 seconds ---

path_kol00625.kgml: Chloroalkane and chloroalkene degradation
path_kol00625.kgml: Initialization took 0.09 seconds
path_kol00625.kgml: (not found)
path_kol00625.kgml: --- 0.14 seconds ---

path_kol00626.kgml: Naphthalene degradation
path_kol00626.kgml: Initialization took 0.09 seconds
path_kol00626.kgml: (not found)
path_kol00626.kgml: --- 0.16 seconds ---

path_kol00627.kgml: Aminobenzoate degradation
path_kol00627.kgml: Initialization took 0.10 seconds
path_kol00627.kgml: (not found)
path_kol00627.kgml: --- 0.17 seconds ---

path_kol00630.kgml: Glyoxylate and dicarboxylate metabolism
path_kol00630.kgml: Initialization took 0.10 seconds
path_kol00630.kgml: (not found)
path_kol00630.kgml: --- 0.19 seconds ---

path_kol00640.kgml: Propanoate metabolism
path_kol00640.kgml: Initialization took 0.09 seconds
path_kol00640.kgml:
path_kol00640.kgml: Found a trail of span 2 without skipping any vertex
path_kol00640.kgml: 119 -> 128
path_kol00640.kgml: R00238 -> R01359
path_kol00640.kgml: kol:Kole_0598 -> {kol:Kole_0596, kol:Kole_0597}
path_kol00640.kgml: 2.3.1.9 -> 2.8.3.8
path_kol00640.kgml:
path_kol00640.kgml: --- 0.29 seconds ---

path_kol00650.kgml: Butanoate metabolism
path_kol00650.kgml: Initialization took 0.10 seconds
path_kol00650.kgml:
path_kol00650.kgml: Found a trail of span 2 without skipping any vertex
path_kol00650.kgml: 81 -> 73
path_kol00650.kgml: R01688 -> R01174
path_kol00650.kgml: {kol:Kole_2163, kol:Kole_2165} -> {kol:Kole_1438, kol:Kole_2164}
path_kol00650.kgml: 2.7.2.7 -> 2.3.1.19
path_kol00650.kgml:
path_kol00650.kgml: --- 0.28 seconds ---

path_kol00660.kgml: C5-Branched dibasic acid metabolism
path_kol00660.kgml: Initialization took 0.10 seconds
path_kol00660.kgml:
path_kol00660.kgml: Found a trail of span 2 without skipping any vertex
path_kol00660.kgml: 31 -> 96
path_kol00660.kgml: R03896 -> R03898
path_kol00660.kgml: {kol:Kole_1228, kol:Kole_1229} -> {kol:Kole_1228, kol:Kole_1229}
path_kol00660.kgml: 4.2.1.35 -> 4.2.1.35
path_kol00660.kgml:
path_kol00660.kgml: --- 0.29 seconds ---

path_kol00670.kgml: One carbon pool by folate
path_kol00670.kgml: Initialization took 0.09 seconds
path_kol00670.kgml:
path_kol00670.kgml: Found a trail of span 3 containing skipped vertices
path_kol00670.kgml: 29 -> 28 -> [46] -> 49
path_kol00670.kgml: R01220 -> R01655 -> [R03940] -> R00943
path_kol00670.kgml: kol:Kole_2113 -> kol:Kole_2113 -> [kol:Kole_0746] -> kol:Kole_2114
path_kol00670.kgml: 1.5.1.5 -> 3.5.4.9 -> [2.1.2.9] -> 6.3.4.3
path_kol00670.kgml:
path_kol00670.kgml: --- 0.66 seconds ---

path_kol00680.kgml: Methane metabolism
path_kol00680.kgml: Initialization took 0.05 seconds
path_kol00680.kgml: (not found)
path_kol00680.kgml: --- 0.10 seconds ---

path_kol00730.kgml: Thiamine metabolism
path_kol00730.kgml: Initialization took 0.08 seconds
path_kol00730.kgml: (not found)
path_kol00730.kgml: --- 0.17 seconds ---

path_kol00740.kgml: Riboflavin metabolism
path_kol00740.kgml: Initialization took 0.09 seconds
path_kol00740.kgml:
path_kol00740.kgml: Found a trail of span 3 containing skipped vertices
path_kol00740.kgml: 32 -> [41] -> 42 -> 41
path_kol00740.kgml: R07281 -> [R04457] -> R00066 -> R04457
path_kol00740.kgml: kol:Kole_1233 -> [kol:Kole_1234] -> kol:Kole_1232 -> kol:Kole_1234
path_kol00740.kgml: 4.1.99.12 -> [2.5.1.78] -> 2.5.1.9 -> 2.5.1.78
path_kol00740.kgml:
path_kol00740.kgml: --- 0.24 seconds ---

path_kol00750.kgml: Vitamin B6 metabolism
path_kol00750.kgml: Initialization took 0.09 seconds
path_kol00750.kgml: (not found)
path_kol00750.kgml: --- 0.19 seconds ---

path_kol00760.kgml: Nicotinate and nicotinamide metabolism
path_kol00760.kgml: Initialization took 0.10 seconds
path_kol00760.kgml:
path_kol00760.kgml: Found a trail of span 2 without skipping any vertex
path_kol00760.kgml: 89 -> 88
path_kol00760.kgml: R01268 -> R01724
path_kol00760.kgml: kol:Kole_0806 -> kol:Kole_0805
path_kol00760.kgml: 3.5.1.19 -> 6.3.4.21
path_kol00760.kgml:
path_kol00760.kgml: --- 0.35 seconds ---

path_kol00770.kgml: Pantothenate and CoA biosynthesis
path_kol00770.kgml: Initialization took 0.05 seconds
path_kol00770.kgml: (not found)
path_kol00770.kgml: --- 0.10 seconds ---

path_kol00780.kgml: Biotin metabolism
path_kol00780.kgml: Initialization took 0.09 seconds
path_kol00780.kgml: (not found)
path_kol00780.kgml: --- 0.18 seconds ---

path_kol00790.kgml: Folate biosynthesis
path_kol00790.kgml: Initialization took 0.11 seconds
path_kol00790.kgml:
path_kol00790.kgml: Found a trail of span 2 without skipping any vertex
path_kol00790.kgml: 93 -> 117
path_kol00790.kgml: R09394 -> R11372
path_kol00790.kgml: kol:Kole_0702 -> kol:Kole_0703
path_kol00790.kgml: 4.1.99.22 -> 4.6.1.17
path_kol00790.kgml:
path_kol00790.kgml: --- 0.31 seconds ---

path_kol00860.kgml: Porphyrin and chlorophyll metabolism
path_kol00860.kgml: Initialization took 0.10 seconds
path_kol00860.kgml: (not found)
path_kol00860.kgml: --- 0.19 seconds ---

path_kol00900.kgml: Terpenoid backbone biosynthesis
path_kol00900.kgml: Initialization took 0.09 seconds
path_kol00900.kgml: (not found)
path_kol00900.kgml: --- 0.25 seconds ---

path_kol00910.kgml: Nitrogen metabolism
path_kol00910.kgml: Initialization took 0.09 seconds
path_kol00910.kgml: (not found)
path_kol00910.kgml: --- 0.14 seconds ---

path_kol00920.kgml: Sulfur metabolism
path_kol00920.kgml: Initialization took 0.10 seconds
path_kol00920.kgml:
path_kol00920.kgml: Found a trail of span 2 without skipping any vertex
path_kol00920.kgml: 109 -> 103
path_kol00920.kgml: R00586 -> R00897
path_kol00920.kgml: kol:Kole_1345 -> kol:Kole_1344
path_kol00920.kgml: 2.3.1.30 -> {2.5.1.47, 2.5.1.65}
path_kol00920.kgml:
path_kol00920.kgml: --- 0.25 seconds ---

path_kol00970.kgml: Aminoacyl-tRNA biosynthesis
path_kol00970.kgml: Initialization took 0.10 seconds
path_kol00970.kgml: (not found)
path_kol00970.kgml: --- 0.19 seconds ---

path_kol01040.kgml: Biosynthesis of unsaturated fatty acids
path_kol01040.kgml: Initialization took 0.10 seconds
path_kol01040.kgml: (not found)
path_kol01040.kgml: --- 0.19 seconds ---

path_kol01054.kgml: Nonribosomal peptide structures
path_kol01054.kgml: Initialization took 0.09 seconds
path_kol01054.kgml: (not found)
path_kol01054.kgml: --- 0.21 seconds ---

--- 78.13 seconds ---
