# Supplementary material for: CoMetGeNe: mining conserved neighborhood patterns in metabolic and genomic contexts
Source: BMC Bioinformatics. 2019 Jan 10;20:19. doi: 10.1186/s12859-018-2542-2 (PMC6327494; doi:10.1186/s12859-018-2542-2)
Supplement: Supplementary file 14 — Trail finding results for completely assembled representative bacterial genomes present in NCBI Genomes. Of the 1,545 fully assembled representative bacterial genomes in NCBI, corresponding entries have been identified in KEGG for 1,467 species, for which trail finding has been performed for all combinations of gap parameters δG and δD ranging from 0 to 3. This additional file is available from https://doi.org/10.6084/m9.figshare.7288769. (GZ 178,532 kb) [file 12859_2018_2542_MOESM14_ESM.gz › results/avs_dG3_dD2.hnet]

--- delta_G = 3, delta_D = 2 ---

path_avs00020.kgml: Citrate cycle (TCA cycle)
path_avs00020.kgml: Initialization took 0.09 seconds
path_avs00020.kgml:
path_avs00020.kgml: Found a trail of span 4 containing skipped vertices
path_avs00020.kgml: 80 -> 82 -> [80 -> 77] -> 75 -> 77
path_avs00020.kgml: R07618 -> R02569 -> [R07618 -> R03270] -> R00014 -> R03270
path_avs00020.kgml: avs:AWM76_07760 -> avs:AWM76_07765 -> [avs:AWM76_07760 -> {avs:AWM76_07770, avs:AWM76_07775}] -> {avs:AWM76_07770, avs:AWM76_07775} -> {avs:AWM76_07770, avs:AWM76_07775}
path_avs00020.kgml: 1.8.1.4 -> 2.3.1.12 -> [1.8.1.4 -> 1.2.4.1] -> {1.2.4.1, 2.2.1.6, 4.1.1.1} -> 1.2.4.1
path_avs00020.kgml:
path_avs00020.kgml: --- 4.62 seconds ---

path_avs00030.kgml: Pentose phosphate pathway
path_avs00030.kgml: Initialization took 0.24 seconds
path_avs00030.kgml:
path_avs00030.kgml: Found a trail of span 3 without skipping any vertex
path_avs00030.kgml: 77 -> 46 -> 49
path_avs00030.kgml: R01827 -> R01641 -> R01830
path_avs00030.kgml: avs:AWM76_09995 -> avs:AWM76_10000 -> avs:AWM76_10000
path_avs00030.kgml: 2.2.1.2 -> 2.2.1.1 -> 2.2.1.1
path_avs00030.kgml:
path_avs00030.kgml: --- 0.53 seconds ---

path_avs00040.kgml: Pentose and glucuronate interconversions
path_avs00040.kgml: Initialization took 0.06 seconds
path_avs00040.kgml: (not found)
path_avs00040.kgml: --- 0.11 seconds ---

path_avs00051.kgml: Fructose and mannose metabolism
path_avs00051.kgml: Initialization took 0.24 seconds
path_avs00051.kgml:
path_avs00051.kgml: Found a trail of span 2 containing skipped vertices
path_avs00051.kgml: 67 -> 77
path_avs00051.kgml: R02704 -> R02703
path_avs00051.kgml: {avs:AWM76_10070, avs:AWM76_10080} -> avs:AWM76_10065
path_avs00051.kgml: 2.7.1.197 -> 1.1.1.17
path_avs00051.kgml: Skipped genes: avs:AWM76_10075
path_avs00051.kgml:
path_avs00051.kgml: Found a trail of span 2 containing skipped vertices
path_avs00051.kgml: 72 -> 78
path_avs00051.kgml: R02630 -> R01819
path_avs00051.kgml: {avs:AWM76_00875, avs:AWM76_00880, avs:AWM76_00885} -> avs:AWM76_00895
path_avs00051.kgml: 2.7.1.191 -> 5.3.1.8
path_avs00051.kgml: Skipped genes: avs:AWM76_00890
path_avs00051.kgml:
path_avs00051.kgml: Found a trail of span 2 without skipping any vertex
path_avs00051.kgml: 54 -> 92
path_avs00051.kgml: R03232 -> R02071
path_avs00051.kgml: avs:AWM76_05315 -> avs:AWM76_05310
path_avs00051.kgml: 2.7.1.202 -> 2.7.1.56
path_avs00051.kgml:
path_avs00051.kgml: --- 0.49 seconds ---

path_avs00052.kgml: Galactose metabolism
path_avs00052.kgml: Initialization took 0.24 seconds
path_avs00052.kgml:
path_avs00052.kgml: Found a trail of span 3 containing skipped vertices
path_avs00052.kgml: 67 -> 60 -> [100 -> 57] -> 58
path_avs00052.kgml: R04393 -> R03256 -> [R03240 -> {R03236, R03237, R03238, R03239}] -> R01069
path_avs00052.kgml: {avs:AWM76_08805, avs:AWM76_08810} -> avs:AWM76_08800 -> [{avs:AWM76_08820, avs:AWM76_08825} -> avs:AWM76_03790] -> avs:AWM76_08815
path_avs00052.kgml: 2.7.1.207 -> 3.2.1.85 -> [5.3.1.26 -> {2.7.1.11, 2.7.1.144, 2.7.1.56, 2.7.1.11, 2.7.1.11, 2.7.1.11}] -> 4.1.2.40
path_avs00052.kgml:
path_avs00052.kgml: Found a trail of span 2 without skipping any vertex
path_avs00052.kgml: 100 -> 56
path_avs00052.kgml: R03240 -> R03236
path_avs00052.kgml: {avs:AWM76_08820, avs:AWM76_08825} -> avs:AWM76_08830
path_avs00052.kgml: 5.3.1.26 -> {2.7.1.11, 2.7.1.144, 2.7.1.56}
path_avs00052.kgml:
path_avs00052.kgml: Found a trail of span 2 containing skipped vertices
path_avs00052.kgml: 80 -> 77
path_avs00052.kgml: R00289 -> R00959
path_avs00052.kgml: {avs:AWM76_03045, avs:AWM76_09310} -> avs:AWM76_09300
path_avs00052.kgml: {2.7.7.64, 2.7.7.9} -> {5.4.2.2, 5.4.2.5}
path_avs00052.kgml: Skipped genes: avs:AWM76_09305
path_avs00052.kgml:
path_avs00052.kgml: --- 0.49 seconds ---

path_avs00053.kgml: Ascorbate and aldarate metabolism
path_avs00053.kgml: Initialization took 0.05 seconds
path_avs00053.kgml: (not found)
path_avs00053.kgml: --- 0.10 seconds ---

path_avs00072.kgml: Synthesis and degradation of ketone bodies
path_avs00072.kgml: Initialization took 0.05 seconds
path_avs00072.kgml: (not found)
path_avs00072.kgml: --- 0.11 seconds ---

path_avs00130.kgml: Ubiquinone and other terpenoid-quinone biosynthesis
path_avs00130.kgml: Initialization took 0.09 seconds
path_avs00130.kgml: (not found)
path_avs00130.kgml: --- 0.14 seconds ---

path_avs00190.kgml: Oxidative phosphorylation
path_avs00190.kgml: Initialization took 0.24 seconds
path_avs00190.kgml: (not found)
path_avs00190.kgml: --- 0.29 seconds ---

path_avs00220.kgml: Arginine biosynthesis
path_avs00220.kgml: Initialization took 0.09 seconds
path_avs00220.kgml:
path_avs00220.kgml: Found a trail of span 6 without skipping any vertex
path_avs00220.kgml: 49 -> 50 -> 51 -> 52 -> 55 -> 44
path_avs00220.kgml: R00259 -> R02649 -> R03443 -> R02283 -> R02282 -> R01398
path_avs00220.kgml: avs:AWM76_04525 -> avs:AWM76_04510 -> avs:AWM76_04520 -> avs:AWM76_04530 -> avs:AWM76_04525 -> avs:AWM76_04515
path_avs00220.kgml: 2.3.1.1 -> 2.7.2.8 -> 1.2.1.38 -> 2.6.1.11 -> 2.3.1.35 -> 2.1.3.3
path_avs00220.kgml:
path_avs00220.kgml: Found a trail of span 5 containing skipped vertices
path_avs00220.kgml: 49 -> 50 -> 51 -> 52 -> [55] -> 44
path_avs00220.kgml: R00259 -> R02649 -> R03443 -> R02283 -> [R02282] -> R01398
path_avs00220.kgml: avs:AWM76_04525 -> avs:AWM76_04510 -> avs:AWM76_04520 -> avs:AWM76_04530 -> [avs:AWM76_04525] -> avs:AWM76_04515
path_avs00220.kgml: 2.3.1.1 -> 2.7.2.8 -> 1.2.1.38 -> 2.6.1.11 -> [2.3.1.35] -> 2.1.3.3
path_avs00220.kgml:
path_avs00220.kgml: Found a trail of span 5 containing skipped vertices
path_avs00220.kgml: 49 -> 50 -> [51] -> 52 -> 55 -> 44
path_avs00220.kgml: R00259 -> R02649 -> [R03443] -> R02283 -> R02282 -> R01398
path_avs00220.kgml: avs:AWM76_04525 -> avs:AWM76_04510 -> [avs:AWM76_04520] -> avs:AWM76_04530 -> avs:AWM76_04525 -> avs:AWM76_04515
path_avs00220.kgml: 2.3.1.1 -> 2.7.2.8 -> [1.2.1.38] -> 2.6.1.11 -> 2.3.1.35 -> 2.1.3.3
path_avs00220.kgml: Skipped genes: avs:AWM76_04520
path_avs00220.kgml:
path_avs00220.kgml: Found a trail of span 5 containing skipped vertices
path_avs00220.kgml: 49 -> 50 -> 51 -> [52] -> 55 -> 44
path_avs00220.kgml: R00259 -> R02649 -> R03443 -> [R02283] -> R02282 -> R01398
path_avs00220.kgml: avs:AWM76_04525 -> avs:AWM76_04510 -> avs:AWM76_04520 -> [avs:AWM76_04530] -> avs:AWM76_04525 -> avs:AWM76_04515
path_avs00220.kgml: 2.3.1.1 -> 2.7.2.8 -> 1.2.1.38 -> [2.6.1.11] -> 2.3.1.35 -> 2.1.3.3
path_avs00220.kgml:
path_avs00220.kgml: Found a trail of span 5 containing skipped vertices
path_avs00220.kgml: 49 -> [50] -> 51 -> 52 -> 55 -> 44
path_avs00220.kgml: R00259 -> [R02649] -> R03443 -> R02283 -> R02282 -> R01398
path_avs00220.kgml: avs:AWM76_04525 -> [avs:AWM76_04510] -> avs:AWM76_04520 -> avs:AWM76_04530 -> avs:AWM76_04525 -> avs:AWM76_04515
path_avs00220.kgml: 2.3.1.1 -> [2.7.2.8] -> 1.2.1.38 -> 2.6.1.11 -> 2.3.1.35 -> 2.1.3.3
path_avs00220.kgml:
path_avs00220.kgml: Found a trail of span 4 containing skipped vertices
path_avs00220.kgml: 49 -> 50 -> [51 -> 52] -> 55 -> 44
path_avs00220.kgml: R00259 -> R02649 -> [R03443 -> R02283] -> R02282 -> R01398
path_avs00220.kgml: avs:AWM76_04525 -> avs:AWM76_04510 -> [avs:AWM76_04520 -> avs:AWM76_04530] -> avs:AWM76_04525 -> avs:AWM76_04515
path_avs00220.kgml: 2.3.1.1 -> 2.7.2.8 -> [1.2.1.38 -> 2.6.1.11] -> 2.3.1.35 -> 2.1.3.3
path_avs00220.kgml: Skipped genes: avs:AWM76_04520
path_avs00220.kgml:
path_avs00220.kgml: Found a trail of span 4 containing skipped vertices
path_avs00220.kgml: 49 -> 50 -> 51 -> [52 -> 55] -> 44
path_avs00220.kgml: R00259 -> R02649 -> R03443 -> [R02283 -> R02282] -> R01398
path_avs00220.kgml: avs:AWM76_04525 -> avs:AWM76_04510 -> avs:AWM76_04520 -> [avs:AWM76_04530 -> avs:AWM76_04525] -> avs:AWM76_04515
path_avs00220.kgml: 2.3.1.1 -> 2.7.2.8 -> 1.2.1.38 -> [2.6.1.11 -> 2.3.1.35] -> 2.1.3.3
path_avs00220.kgml:
path_avs00220.kgml: Found a trail of span 4 containing skipped vertices
path_avs00220.kgml: 49 -> [50 -> 51] -> 52 -> 55 -> 44
path_avs00220.kgml: R00259 -> [R02649 -> R03443] -> R02283 -> R02282 -> R01398
path_avs00220.kgml: avs:AWM76_04525 -> [avs:AWM76_04510 -> avs:AWM76_04520] -> avs:AWM76_04530 -> avs:AWM76_04525 -> avs:AWM76_04515
path_avs00220.kgml: 2.3.1.1 -> [2.7.2.8 -> 1.2.1.38] -> 2.6.1.11 -> 2.3.1.35 -> 2.1.3.3
path_avs00220.kgml: Skipped genes: avs:AWM76_04520
path_avs00220.kgml:
path_avs00220.kgml: Found a trail of span 2 containing skipped vertices
path_avs00220.kgml: 45 -> 47
path_avs00220.kgml: R01954 -> R01086
path_avs00220.kgml: avs:AWM76_09480 -> avs:AWM76_09490
path_avs00220.kgml: 6.3.4.5 -> 4.3.2.1
path_avs00220.kgml: Skipped genes: avs:AWM76_09485
path_avs00220.kgml:
path_avs00220.kgml: --- 0.64 seconds ---

path_avs00230.kgml: Purine metabolism
path_avs00230.kgml: Initialization took 3.24 seconds
path_avs00230.kgml:
path_avs00230.kgml: Found a trail of span 12 containing skipped vertices
path_avs00230.kgml: 160 -> 162 -> 163 -> 260 -> 164 -> 427 -> [428] -> 167 -> 428 -> [167] -> 166 -> 165 -> 169 -> [184] -> 183
path_avs00230.kgml: R01072 -> R04144 -> R04325 -> R04463 -> R04208 -> R07404 -> [R07405] -> R04591 -> R07405 -> [R04591] -> R04559 -> R04560 -> R01127 -> [R01135] -> R01083
path_avs00230.kgml: {avs:AWM76_06850, avs:AWM76_10145} -> {avs:AWM76_06830, avs:AWM76_10125} -> {avs:AWM76_06840, avs:AWM76_10135} -> {avs:AWM76_06860, avs:AWM76_10150, avs:AWM76_10155, avs:AWM76_10160} -> {avs:AWM76_06845, avs:AWM76_10140} -> avs:AWM76_10115 -> [{avs:AWM76_06855, avs:AWM76_10120}] -> {avs:AWM76_06865, avs:AWM76_10165} -> {avs:AWM76_06855, avs:AWM76_10120} -> [{avs:AWM76_06865, avs:AWM76_10165}] -> {avs:AWM76_07910, avs:AWM76_10110} -> {avs:AWM76_06835, avs:AWM76_10130} -> {avs:AWM76_06835, avs:AWM76_10130} -> [avs:AWM76_00330] -> {avs:AWM76_07910, avs:AWM76_10110}
path_avs00230.kgml: 2.4.2.14 -> 6.3.4.13 -> 2.1.2.2 -> 6.3.5.3 -> 6.3.3.1 -> 6.3.4.18 -> [5.4.99.18] -> 6.3.2.6 -> 5.4.99.18 -> [6.3.2.6] -> 4.3.2.2 -> 2.1.2.3 -> 3.5.4.10 -> [6.3.4.4] -> 4.3.2.2
path_avs00230.kgml:
path_avs00230.kgml: Found a trail of span 11 containing skipped vertices
path_avs00230.kgml: 160 -> 162 -> [163] -> 260 -> 164 -> 427 -> [428] -> 167 -> 428 -> [167] -> 166 -> 165 -> 169 -> [184] -> 183
path_avs00230.kgml: R01072 -> R04144 -> [R04325] -> R04463 -> R04208 -> R07404 -> [R07405] -> R04591 -> R07405 -> [R04591] -> R04559 -> R04560 -> R01127 -> [R01135] -> R01083
path_avs00230.kgml: {avs:AWM76_06850, avs:AWM76_10145} -> {avs:AWM76_06830, avs:AWM76_10125} -> [{avs:AWM76_06840, avs:AWM76_10135}] -> {avs:AWM76_06860, avs:AWM76_10150, avs:AWM76_10155, avs:AWM76_10160} -> {avs:AWM76_06845, avs:AWM76_10140} -> avs:AWM76_10115 -> [{avs:AWM76_06855, avs:AWM76_10120}] -> {avs:AWM76_06865, avs:AWM76_10165} -> {avs:AWM76_06855, avs:AWM76_10120} -> [{avs:AWM76_06865, avs:AWM76_10165}] -> {avs:AWM76_07910, avs:AWM76_10110} -> {avs:AWM76_06835, avs:AWM76_10130} -> {avs:AWM76_06835, avs:AWM76_10130} -> [avs:AWM76_00330] -> {avs:AWM76_07910, avs:AWM76_10110}
path_avs00230.kgml: 2.4.2.14 -> 6.3.4.13 -> [2.1.2.2] -> 6.3.5.3 -> 6.3.3.1 -> 6.3.4.18 -> [5.4.99.18] -> 6.3.2.6 -> 5.4.99.18 -> [6.3.2.6] -> 4.3.2.2 -> 2.1.2.3 -> 3.5.4.10 -> [6.3.4.4] -> 4.3.2.2
path_avs00230.kgml: Skipped genes: avs:AWM76_06840, avs:AWM76_10135
path_avs00230.kgml:
path_avs00230.kgml: Found a trail of span 11 containing skipped vertices
path_avs00230.kgml: 160 -> [162] -> 163 -> 260 -> 164 -> 427 -> [428] -> 167 -> 428 -> [167] -> 166 -> 165 -> 169 -> [184] -> 183
path_avs00230.kgml: R01072 -> [R04144] -> R04325 -> R04463 -> R04208 -> R07404 -> [R07405] -> R04591 -> R07405 -> [R04591] -> R04559 -> R04560 -> R01127 -> [R01135] -> R01083
path_avs00230.kgml: {avs:AWM76_06850, avs:AWM76_10145} -> [{avs:AWM76_06830, avs:AWM76_10125}] -> {avs:AWM76_06840, avs:AWM76_10135} -> {avs:AWM76_06860, avs:AWM76_10150, avs:AWM76_10155, avs:AWM76_10160} -> {avs:AWM76_06845, avs:AWM76_10140} -> avs:AWM76_10115 -> [{avs:AWM76_06855, avs:AWM76_10120}] -> {avs:AWM76_06865, avs:AWM76_10165} -> {avs:AWM76_06855, avs:AWM76_10120} -> [{avs:AWM76_06865, avs:AWM76_10165}] -> {avs:AWM76_07910, avs:AWM76_10110} -> {avs:AWM76_06835, avs:AWM76_10130} -> {avs:AWM76_06835, avs:AWM76_10130} -> [avs:AWM76_00330] -> {avs:AWM76_07910, avs:AWM76_10110}
path_avs00230.kgml: 2.4.2.14 -> [6.3.4.13] -> 2.1.2.2 -> 6.3.5.3 -> 6.3.3.1 -> 6.3.4.18 -> [5.4.99.18] -> 6.3.2.6 -> 5.4.99.18 -> [6.3.2.6] -> 4.3.2.2 -> 2.1.2.3 -> 3.5.4.10 -> [6.3.4.4] -> 4.3.2.2
path_avs00230.kgml: Skipped genes: avs:AWM76_10125
path_avs00230.kgml:
path_avs00230.kgml: Found a trail of span 11 containing skipped vertices
path_avs00230.kgml: 160 -> 162 -> 163 -> 260 -> 164 -> 427 -> [428] -> 167 -> 428 -> [167] -> 166 -> [165] -> 169 -> [184] -> 183
path_avs00230.kgml: R01072 -> R04144 -> R04325 -> R04463 -> R04208 -> R07404 -> [R07405] -> R04591 -> R07405 -> [R04591] -> R04559 -> [R04560] -> R01127 -> [R01135] -> R01083
path_avs00230.kgml: {avs:AWM76_06850, avs:AWM76_10145} -> {avs:AWM76_06830, avs:AWM76_10125} -> {avs:AWM76_06840, avs:AWM76_10135} -> {avs:AWM76_06860, avs:AWM76_10150, avs:AWM76_10155, avs:AWM76_10160} -> {avs:AWM76_06845, avs:AWM76_10140} -> avs:AWM76_10115 -> [{avs:AWM76_06855, avs:AWM76_10120}] -> {avs:AWM76_06865, avs:AWM76_10165} -> {avs:AWM76_06855, avs:AWM76_10120} -> [{avs:AWM76_06865, avs:AWM76_10165}] -> {avs:AWM76_07910, avs:AWM76_10110} -> [{avs:AWM76_06835, avs:AWM76_10130}] -> {avs:AWM76_06835, avs:AWM76_10130} -> [avs:AWM76_00330] -> {avs:AWM76_07910, avs:AWM76_10110}
path_avs00230.kgml: 2.4.2.14 -> 6.3.4.13 -> 2.1.2.2 -> 6.3.5.3 -> 6.3.3.1 -> 6.3.4.18 -> [5.4.99.18] -> 6.3.2.6 -> 5.4.99.18 -> [6.3.2.6] -> 4.3.2.2 -> [2.1.2.3] -> 3.5.4.10 -> [6.3.4.4] -> 4.3.2.2
path_avs00230.kgml:
path_avs00230.kgml: Found a trail of span 11 containing skipped vertices
path_avs00230.kgml: 160 -> 162 -> 163 -> 260 -> 164 -> 427 -> [428 -> 167] -> 166 -> [167] -> 428 -> 167 -> [166] -> 165 -> [169 -> 184] -> 183
path_avs00230.kgml: R01072 -> R04144 -> R04325 -> R04463 -> R04208 -> R07404 -> [R07405 -> R04591] -> R04559 -> [R04591] -> R07405 -> R04591 -> [R04559] -> R04560 -> [R01127 -> R01135] -> R01083
path_avs00230.kgml: {avs:AWM76_06850, avs:AWM76_10145} -> {avs:AWM76_06830, avs:AWM76_10125} -> {avs:AWM76_06840, avs:AWM76_10135} -> {avs:AWM76_06860, avs:AWM76_10150, avs:AWM76_10155, avs:AWM76_10160} -> {avs:AWM76_06845, avs:AWM76_10140} -> avs:AWM76_10115 -> [{avs:AWM76_06855, avs:AWM76_10120} -> {avs:AWM76_06865, avs:AWM76_10165}] -> {avs:AWM76_07910, avs:AWM76_10110} -> [{avs:AWM76_06865, avs:AWM76_10165}] -> {avs:AWM76_06855, avs:AWM76_10120} -> {avs:AWM76_06865, avs:AWM76_10165} -> [{avs:AWM76_07910, avs:AWM76_10110}] -> {avs:AWM76_06835, avs:AWM76_10130} -> [{avs:AWM76_06835, avs:AWM76_10130} -> avs:AWM76_00330] -> {avs:AWM76_07910, avs:AWM76_10110}
path_avs00230.kgml: 2.4.2.14 -> 6.3.4.13 -> 2.1.2.2 -> 6.3.5.3 -> 6.3.3.1 -> 6.3.4.18 -> [5.4.99.18 -> 6.3.2.6] -> 4.3.2.2 -> [6.3.2.6] -> 5.4.99.18 -> 6.3.2.6 -> [4.3.2.2] -> 2.1.2.3 -> [3.5.4.10 -> 6.3.4.4] -> 4.3.2.2
path_avs00230.kgml:
path_avs00230.kgml: Found a trail of span 11 containing skipped vertices
path_avs00230.kgml: 160 -> 162 -> 163 -> 260 -> 164 -> [427] -> 428 -> 167 -> 166 -> 165 -> 169 -> [184] -> 183
path_avs00230.kgml: R01072 -> R04144 -> R04325 -> R04463 -> R04208 -> [R07404] -> R07405 -> R04591 -> R04559 -> R04560 -> R01127 -> [R01135] -> R01083
path_avs00230.kgml: {avs:AWM76_06850, avs:AWM76_10145} -> {avs:AWM76_06830, avs:AWM76_10125} -> {avs:AWM76_06840, avs:AWM76_10135} -> {avs:AWM76_06860, avs:AWM76_10150, avs:AWM76_10155, avs:AWM76_10160} -> {avs:AWM76_06845, avs:AWM76_10140} -> [avs:AWM76_10115] -> {avs:AWM76_06855, avs:AWM76_10120} -> {avs:AWM76_06865, avs:AWM76_10165} -> {avs:AWM76_07910, avs:AWM76_10110} -> {avs:AWM76_06835, avs:AWM76_10130} -> {avs:AWM76_06835, avs:AWM76_10130} -> [avs:AWM76_00330] -> {avs:AWM76_07910, avs:AWM76_10110}
path_avs00230.kgml: 2.4.2.14 -> 6.3.4.13 -> 2.1.2.2 -> 6.3.5.3 -> 6.3.3.1 -> [6.3.4.18] -> 5.4.99.18 -> 6.3.2.6 -> 4.3.2.2 -> 2.1.2.3 -> 3.5.4.10 -> [6.3.4.4] -> 4.3.2.2
path_avs00230.kgml: Skipped genes: avs:AWM76_10115
path_avs00230.kgml:
path_avs00230.kgml: Found a trail of span 11 containing skipped vertices
path_avs00230.kgml: 160 -> 162 -> 163 -> 260 -> [164] -> 427 -> [428] -> 167 -> 428 -> [167] -> 166 -> 165 -> 169 -> [184] -> 183
path_avs00230.kgml: R01072 -> R04144 -> R04325 -> R04463 -> [R04208] -> R07404 -> [R07405] -> R04591 -> R07405 -> [R04591] -> R04559 -> R04560 -> R01127 -> [R01135] -> R01083
path_avs00230.kgml: {avs:AWM76_06850, avs:AWM76_10145} -> {avs:AWM76_06830, avs:AWM76_10125} -> {avs:AWM76_06840, avs:AWM76_10135} -> {avs:AWM76_06860, avs:AWM76_10150, avs:AWM76_10155, avs:AWM76_10160} -> [{avs:AWM76_06845, avs:AWM76_10140}] -> avs:AWM76_10115 -> [{avs:AWM76_06855, avs:AWM76_10120}] -> {avs:AWM76_06865, avs:AWM76_10165} -> {avs:AWM76_06855, avs:AWM76_10120} -> [{avs:AWM76_06865, avs:AWM76_10165}] -> {avs:AWM76_07910, avs:AWM76_10110} -> {avs:AWM76_06835, avs:AWM76_10130} -> {avs:AWM76_06835, avs:AWM76_10130} -> [avs:AWM76_00330] -> {avs:AWM76_07910, avs:AWM76_10110}
path_avs00230.kgml: 2.4.2.14 -> 6.3.4.13 -> 2.1.2.2 -> 6.3.5.3 -> [6.3.3.1] -> 6.3.4.18 -> [5.4.99.18] -> 6.3.2.6 -> 5.4.99.18 -> [6.3.2.6] -> 4.3.2.2 -> 2.1.2.3 -> 3.5.4.10 -> [6.3.4.4] -> 4.3.2.2
path_avs00230.kgml: Skipped genes: avs:AWM76_06845, avs:AWM76_10140
path_avs00230.kgml:
path_avs00230.kgml: Found a trail of span 11 containing skipped vertices
path_avs00230.kgml: 160 -> 162 -> 163 -> [260] -> 164 -> 427 -> [428] -> 167 -> 428 -> [167] -> 166 -> 165 -> 169 -> [184] -> 183
path_avs00230.kgml: R01072 -> R04144 -> R04325 -> [R04463] -> R04208 -> R07404 -> [R07405] -> R04591 -> R07405 -> [R04591] -> R04559 -> R04560 -> R01127 -> [R01135] -> R01083
path_avs00230.kgml: {avs:AWM76_06850, avs:AWM76_10145} -> {avs:AWM76_06830, avs:AWM76_10125} -> {avs:AWM76_06840, avs:AWM76_10135} -> [{avs:AWM76_06860, avs:AWM76_10150, avs:AWM76_10155, avs:AWM76_10160}] -> {avs:AWM76_06845, avs:AWM76_10140} -> avs:AWM76_10115 -> [{avs:AWM76_06855, avs:AWM76_10120}] -> {avs:AWM76_06865, avs:AWM76_10165} -> {avs:AWM76_06855, avs:AWM76_10120} -> [{avs:AWM76_06865, avs:AWM76_10165}] -> {avs:AWM76_07910, avs:AWM76_10110} -> {avs:AWM76_06835, avs:AWM76_10130} -> {avs:AWM76_06835, avs:AWM76_10130} -> [avs:AWM76_00330] -> {avs:AWM76_07910, avs:AWM76_10110}
path_avs00230.kgml: 2.4.2.14 -> 6.3.4.13 -> 2.1.2.2 -> [6.3.5.3] -> 6.3.3.1 -> 6.3.4.18 -> [5.4.99.18] -> 6.3.2.6 -> 5.4.99.18 -> [6.3.2.6] -> 4.3.2.2 -> 2.1.2.3 -> 3.5.4.10 -> [6.3.4.4] -> 4.3.2.2
path_avs00230.kgml: Skipped genes: avs:AWM76_10150, avs:AWM76_06860, avs:AWM76_10155, avs:AWM76_10160
path_avs00230.kgml:
path_avs00230.kgml: Found a trail of span 10 containing skipped vertices
path_avs00230.kgml: 160 -> 162 -> [163 -> 260] -> 164 -> 427 -> [428] -> 167 -> 428 -> [167] -> 166 -> 165 -> 169 -> [184] -> 183
path_avs00230.kgml: R01072 -> R04144 -> [R04325 -> R04463] -> R04208 -> R07404 -> [R07405] -> R04591 -> R07405 -> [R04591] -> R04559 -> R04560 -> R01127 -> [R01135] -> R01083
path_avs00230.kgml: {avs:AWM76_06850, avs:AWM76_10145} -> {avs:AWM76_06830, avs:AWM76_10125} -> [{avs:AWM76_06840, avs:AWM76_10135} -> {avs:AWM76_06860, avs:AWM76_10150, avs:AWM76_10155, avs:AWM76_10160}] -> {avs:AWM76_06845, avs:AWM76_10140} -> avs:AWM76_10115 -> [{avs:AWM76_06855, avs:AWM76_10120}] -> {avs:AWM76_06865, avs:AWM76_10165} -> {avs:AWM76_06855, avs:AWM76_10120} -> [{avs:AWM76_06865, avs:AWM76_10165}] -> {avs:AWM76_07910, avs:AWM76_10110} -> {avs:AWM76_06835, avs:AWM76_10130} -> {avs:AWM76_06835, avs:AWM76_10130} -> [avs:AWM76_00330] -> {avs:AWM76_07910, avs:AWM76_10110}
path_avs00230.kgml: 2.4.2.14 -> 6.3.4.13 -> [2.1.2.2 -> 6.3.5.3] -> 6.3.3.1 -> 6.3.4.18 -> [5.4.99.18] -> 6.3.2.6 -> 5.4.99.18 -> [6.3.2.6] -> 4.3.2.2 -> 2.1.2.3 -> 3.5.4.10 -> [6.3.4.4] -> 4.3.2.2
path_avs00230.kgml: Skipped genes: avs:AWM76_10135, avs:AWM76_10150, avs:AWM76_06860, avs:AWM76_10155, avs:AWM76_06840, avs:AWM76_10160
path_avs00230.kgml:
path_avs00230.kgml: Found a trail of span 10 containing skipped vertices
path_avs00230.kgml: 160 -> [162 -> 163] -> 260 -> 164 -> 427 -> [428] -> 167 -> 428 -> [167] -> 166 -> 165 -> 169 -> [184] -> 183
path_avs00230.kgml: R01072 -> [R04144 -> R04325] -> R04463 -> R04208 -> R07404 -> [R07405] -> R04591 -> R07405 -> [R04591] -> R04559 -> R04560 -> R01127 -> [R01135] -> R01083
path_avs00230.kgml: {avs:AWM76_06850, avs:AWM76_10145} -> [{avs:AWM76_06830, avs:AWM76_10125} -> {avs:AWM76_06840, avs:AWM76_10135}] -> {avs:AWM76_06860, avs:AWM76_10150, avs:AWM76_10155, avs:AWM76_10160} -> {avs:AWM76_06845, avs:AWM76_10140} -> avs:AWM76_10115 -> [{avs:AWM76_06855, avs:AWM76_10120}] -> {avs:AWM76_06865, avs:AWM76_10165} -> {avs:AWM76_06855, avs:AWM76_10120} -> [{avs:AWM76_06865, avs:AWM76_10165}] -> {avs:AWM76_07910, avs:AWM76_10110} -> {avs:AWM76_06835, avs:AWM76_10130} -> {avs:AWM76_06835, avs:AWM76_10130} -> [avs:AWM76_00330] -> {avs:AWM76_07910, avs:AWM76_10110}
path_avs00230.kgml: 2.4.2.14 -> [6.3.4.13 -> 2.1.2.2] -> 6.3.5.3 -> 6.3.3.1 -> 6.3.4.18 -> [5.4.99.18] -> 6.3.2.6 -> 5.4.99.18 -> [6.3.2.6] -> 4.3.2.2 -> 2.1.2.3 -> 3.5.4.10 -> [6.3.4.4] -> 4.3.2.2
path_avs00230.kgml: Skipped genes: avs:AWM76_06840, avs:AWM76_10125, avs:AWM76_10135
path_avs00230.kgml:
path_avs00230.kgml: Found a trail of span 10 containing skipped vertices
path_avs00230.kgml: 160 -> 162 -> 163 -> 260 -> [164 -> 427] -> 428 -> 167 -> 166 -> 165 -> 169 -> [184] -> 183
path_avs00230.kgml: R01072 -> R04144 -> R04325 -> R04463 -> [R04208 -> R07404] -> R07405 -> R04591 -> R04559 -> R04560 -> R01127 -> [R01135] -> R01083
path_avs00230.kgml: {avs:AWM76_06850, avs:AWM76_10145} -> {avs:AWM76_06830, avs:AWM76_10125} -> {avs:AWM76_06840, avs:AWM76_10135} -> {avs:AWM76_06860, avs:AWM76_10150, avs:AWM76_10155, avs:AWM76_10160} -> [{avs:AWM76_06845, avs:AWM76_10140} -> avs:AWM76_10115] -> {avs:AWM76_06855, avs:AWM76_10120} -> {avs:AWM76_06865, avs:AWM76_10165} -> {avs:AWM76_07910, avs:AWM76_10110} -> {avs:AWM76_06835, avs:AWM76_10130} -> {avs:AWM76_06835, avs:AWM76_10130} -> [avs:AWM76_00330] -> {avs:AWM76_07910, avs:AWM76_10110}
path_avs00230.kgml: 2.4.2.14 -> 6.3.4.13 -> 2.1.2.2 -> 6.3.5.3 -> [6.3.3.1 -> 6.3.4.18] -> 5.4.99.18 -> 6.3.2.6 -> 4.3.2.2 -> 2.1.2.3 -> 3.5.4.10 -> [6.3.4.4] -> 4.3.2.2
path_avs00230.kgml: Skipped genes: avs:AWM76_10115, avs:AWM76_06845, avs:AWM76_10140
path_avs00230.kgml:
path_avs00230.kgml: Found a trail of span 10 containing skipped vertices
path_avs00230.kgml: 160 -> 162 -> 163 -> [260 -> 164] -> 427 -> [428] -> 167 -> 428 -> [167] -> 166 -> 165 -> 169 -> [184] -> 183
path_avs00230.kgml: R01072 -> R04144 -> R04325 -> [R04463 -> R04208] -> R07404 -> [R07405] -> R04591 -> R07405 -> [R04591] -> R04559 -> R04560 -> R01127 -> [R01135] -> R01083
path_avs00230.kgml: {avs:AWM76_06850, avs:AWM76_10145} -> {avs:AWM76_06830, avs:AWM76_10125} -> {avs:AWM76_06840, avs:AWM76_10135} -> [{avs:AWM76_06860, avs:AWM76_10150, avs:AWM76_10155, avs:AWM76_10160} -> {avs:AWM76_06845, avs:AWM76_10140}] -> avs:AWM76_10115 -> [{avs:AWM76_06855, avs:AWM76_10120}] -> {avs:AWM76_06865, avs:AWM76_10165} -> {avs:AWM76_06855, avs:AWM76_10120} -> [{avs:AWM76_06865, avs:AWM76_10165}] -> {avs:AWM76_07910, avs:AWM76_10110} -> {avs:AWM76_06835, avs:AWM76_10130} -> {avs:AWM76_06835, avs:AWM76_10130} -> [avs:AWM76_00330] -> {avs:AWM76_07910, avs:AWM76_10110}
path_avs00230.kgml: 2.4.2.14 -> 6.3.4.13 -> 2.1.2.2 -> [6.3.5.3 -> 6.3.3.1] -> 6.3.4.18 -> [5.4.99.18] -> 6.3.2.6 -> 5.4.99.18 -> [6.3.2.6] -> 4.3.2.2 -> 2.1.2.3 -> 3.5.4.10 -> [6.3.4.4] -> 4.3.2.2
path_avs00230.kgml: Skipped genes: avs:AWM76_10140, avs:AWM76_10150, avs:AWM76_06860, avs:AWM76_10160, avs:AWM76_10155, avs:AWM76_06845
path_avs00230.kgml:
path_avs00230.kgml: Found a trail of span 3 containing skipped vertices
path_avs00230.kgml: 267 -> [206] -> 285 -> [220] -> 139
path_avs00230.kgml: R02142 -> [{R01230, R01231}] -> R01229 -> [R00332] -> R02019
path_avs00230.kgml: avs:AWM76_00985 -> [avs:AWM76_06435] -> avs:AWM76_00985 -> [avs:AWM76_07520] -> {avs:AWM76_00975, avs:AWM76_00980, avs:AWM76_02195, avs:AWM76_02200, avs:AWM76_04435, avs:AWM76_04440}
path_avs00230.kgml: {2.4.2.22, 2.4.2.8} -> [{6.3.5.2, 6.3.5.2}] -> {2.4.2.22, 2.4.2.7, 2.4.2.8} -> [2.7.4.8] -> 1.17.4.1
path_avs00230.kgml:
path_avs00230.kgml: --- 123.30 seconds ---

path_avs00240.kgml: Pyrimidine metabolism
path_avs00240.kgml: Initialization took 1.29 seconds
path_avs00240.kgml: Aborted (analysis takes longer than 300 seconds)

path_avs00250.kgml: Alanine, aspartate and glutamate metabolism
path_avs00250.kgml: Initialization took 0.34 seconds
path_avs00250.kgml:
path_avs00250.kgml: Found a trail of span 2 containing skipped vertices
path_avs00250.kgml: 48 -> 51
path_avs00250.kgml: R01954 -> R01086
path_avs00250.kgml: avs:AWM76_09480 -> avs:AWM76_09490
path_avs00250.kgml: 6.3.4.5 -> 4.3.2.1
path_avs00250.kgml: Skipped genes: avs:AWM76_09485
path_avs00250.kgml:
path_avs00250.kgml: --- 0.45 seconds ---

path_avs00260.kgml: Glycine, serine and threonine metabolism
path_avs00260.kgml: Initialization took 0.23 seconds
path_avs00260.kgml:
path_avs00260.kgml: Found a trail of span 2 without skipping any vertex
path_avs00260.kgml: 103 -> 99
path_avs00260.kgml: {R01773, R01775} -> R01771
path_avs00260.kgml: avs:AWM76_03405 -> avs:AWM76_03410
path_avs00260.kgml: {1.1.1.3, 1.1.1.3} -> 2.7.1.39
path_avs00260.kgml:
path_avs00260.kgml: Found a trail of span 2 without skipping any vertex
path_avs00260.kgml: 70 -> 78
path_avs00260.kgml: R01513 -> R04173
path_avs00260.kgml: {avs:AWM76_06280, avs:AWM76_06955} -> avs:AWM76_06960
path_avs00260.kgml: 1.1.1.95 -> 2.6.1.52
path_avs00260.kgml:
path_avs00260.kgml: --- 0.39 seconds ---

path_avs00261.kgml: Monobactam biosynthesis
path_avs00261.kgml: Initialization took 0.05 seconds
path_avs00261.kgml: (not found)
path_avs00261.kgml: --- 0.11 seconds ---

path_avs00270.kgml: Cysteine and methionine metabolism
path_avs00270.kgml: Initialization took 0.43 seconds
path_avs00270.kgml:
path_avs00270.kgml: Found a trail of span 2 without skipping any vertex
path_avs00270.kgml: 124 -> 123
path_avs00270.kgml: R00586 -> R00897
path_avs00270.kgml: avs:AWM76_01570 -> {avs:AWM76_01030, avs:AWM76_01565, avs:AWM76_01860}
path_avs00270.kgml: 2.3.1.30 -> {2.5.1.47, 2.5.1.65}
path_avs00270.kgml:
path_avs00270.kgml: --- 0.57 seconds ---

path_avs00280.kgml: Valine, leucine and isoleucine degradation
path_avs00280.kgml: Initialization took 0.14 seconds
path_avs00280.kgml: (not found)
path_avs00280.kgml: --- 0.19 seconds ---

path_avs00281.kgml: Geraniol degradation
path_avs00281.kgml: Initialization took 0.06 seconds
path_avs00281.kgml: (not found)
path_avs00281.kgml: --- 0.11 seconds ---

path_avs00290.kgml: Valine, leucine and isoleucine biosynthesis
path_avs00290.kgml: Initialization took 0.09 seconds
path_avs00290.kgml:
path_avs00290.kgml: Found a trail of span 4 containing skipped vertices
path_avs00290.kgml: 23 -> 47 -> [42] -> 34 -> 42
path_avs00290.kgml: R00996 -> R08648 -> [R05069] -> R05068 -> R05069
path_avs00290.kgml: avs:AWM76_09945 -> {avs:AWM76_09955, avs:AWM76_09960} -> [avs:AWM76_09950] -> avs:AWM76_09950 -> avs:AWM76_09950
path_avs00290.kgml: 4.3.1.19 -> 2.2.1.6 -> [{1.1.1.86, 5.4.99.3}] -> 1.1.1.86 -> {1.1.1.86, 5.4.99.3}
path_avs00290.kgml:
path_avs00290.kgml: Found a trail of span 3 containing skipped vertices
path_avs00290.kgml: 79 -> [44] -> 46 -> 44
path_avs00290.kgml: R00226 -> [R05071] -> R04440 -> R05071
path_avs00290.kgml: {avs:AWM76_09955, avs:AWM76_09960} -> [avs:AWM76_09950] -> avs:AWM76_09950 -> avs:AWM76_09950
path_avs00290.kgml: 2.2.1.6 -> [{1.1.1.86, 5.4.99.3}] -> 1.1.1.86 -> {1.1.1.86, 5.4.99.3}
path_avs00290.kgml:
path_avs00290.kgml: Found a trail of span 3 containing skipped vertices
path_avs00290.kgml: 23 -> [47] -> 42 -> 34
path_avs00290.kgml: R00996 -> [R08648] -> R05069 -> R05068
path_avs00290.kgml: avs:AWM76_09945 -> [{avs:AWM76_09955, avs:AWM76_09960}] -> avs:AWM76_09950 -> avs:AWM76_09950
path_avs00290.kgml: 4.3.1.19 -> [2.2.1.6] -> {1.1.1.86, 5.4.99.3} -> 1.1.1.86
path_avs00290.kgml:
path_avs00290.kgml: --- 0.32 seconds ---

path_avs00300.kgml: Lysine biosynthesis
path_avs00300.kgml: Initialization took 0.19 seconds
path_avs00300.kgml: (not found)
path_avs00300.kgml: --- 0.23 seconds ---

path_avs00310.kgml: Lysine degradation
path_avs00310.kgml: Initialization took 0.08 seconds
path_avs00310.kgml: (not found)
path_avs00310.kgml: --- 0.12 seconds ---

path_avs00330.kgml: Arginine and proline metabolism
path_avs00330.kgml: Initialization took 0.09 seconds
path_avs00330.kgml:
path_avs00330.kgml: Found a trail of span 2 without skipping any vertex
path_avs00330.kgml: 216 -> 217
path_avs00330.kgml: R00239 -> R03313
path_avs00330.kgml: avs:AWM76_07975 -> avs:AWM76_07980
path_avs00330.kgml: 2.7.2.11 -> 1.2.1.41
path_avs00330.kgml:
path_avs00330.kgml: --- 0.18 seconds ---

path_avs00332.kgml: Carbapenem biosynthesis
path_avs00332.kgml: Initialization took 0.05 seconds
path_avs00332.kgml:
path_avs00332.kgml: Found a trail of span 2 without skipping any vertex
path_avs00332.kgml: 5 -> 8
path_avs00332.kgml: R00239 -> R03313
path_avs00332.kgml: avs:AWM76_07975 -> avs:AWM76_07980
path_avs00332.kgml: 2.7.2.11 -> 1.2.1.41
path_avs00332.kgml:
path_avs00332.kgml: --- 0.14 seconds ---

path_avs00340.kgml: Histidine metabolism
path_avs00340.kgml: Initialization took 0.09 seconds
path_avs00340.kgml:
path_avs00340.kgml: Found a trail of span 7 containing skipped vertices
path_avs00340.kgml: 58 -> 67 -> 66 -> 65 -> 69 -> 63 -> 62
path_avs00340.kgml: R01071 -> R04035 -> R04037 -> R04640 -> R04558 -> R03457 -> R03243
path_avs00340.kgml: avs:AWM76_02390 -> avs:AWM76_02420 -> avs:AWM76_02420 -> avs:AWM76_02410 -> avs:AWM76_02415 -> avs:AWM76_02405 -> avs:AWM76_02400
path_avs00340.kgml: 2.4.2.17 -> 3.6.1.31 -> 3.5.4.19 -> 5.3.1.16 -> 4.3.2.10 -> 4.2.1.19 -> 2.6.1.9
path_avs00340.kgml: Skipped genes: avs:AWM76_02395
path_avs00340.kgml:
path_avs00340.kgml: Found a trail of span 6 containing skipped vertices
path_avs00340.kgml: 58 -> 67 -> 66 -> 65 -> 69 -> [63] -> 62
path_avs00340.kgml: R01071 -> R04035 -> R04037 -> R04640 -> R04558 -> [R03457] -> R03243
path_avs00340.kgml: avs:AWM76_02390 -> avs:AWM76_02420 -> avs:AWM76_02420 -> avs:AWM76_02410 -> avs:AWM76_02415 -> [avs:AWM76_02405] -> avs:AWM76_02400
path_avs00340.kgml: 2.4.2.17 -> 3.6.1.31 -> 3.5.4.19 -> 5.3.1.16 -> 4.3.2.10 -> [4.2.1.19] -> 2.6.1.9
path_avs00340.kgml: Skipped genes: avs:AWM76_02405, avs:AWM76_02395
path_avs00340.kgml:
path_avs00340.kgml: Found a trail of span 6 containing skipped vertices
path_avs00340.kgml: 58 -> 67 -> [66] -> 65 -> 69 -> 63 -> 62
path_avs00340.kgml: R01071 -> R04035 -> [R04037] -> R04640 -> R04558 -> R03457 -> R03243
path_avs00340.kgml: avs:AWM76_02390 -> avs:AWM76_02420 -> [avs:AWM76_02420] -> avs:AWM76_02410 -> avs:AWM76_02415 -> avs:AWM76_02405 -> avs:AWM76_02400
path_avs00340.kgml: 2.4.2.17 -> 3.6.1.31 -> [3.5.4.19] -> 5.3.1.16 -> 4.3.2.10 -> 4.2.1.19 -> 2.6.1.9
path_avs00340.kgml: Skipped genes: avs:AWM76_02395
path_avs00340.kgml:
path_avs00340.kgml: Found a trail of span 6 containing skipped vertices
path_avs00340.kgml: 58 -> 67 -> 66 -> [65] -> 69 -> 63 -> 62
path_avs00340.kgml: R01071 -> R04035 -> R04037 -> [R04640] -> R04558 -> R03457 -> R03243
path_avs00340.kgml: avs:AWM76_02390 -> avs:AWM76_02420 -> avs:AWM76_02420 -> [avs:AWM76_02410] -> avs:AWM76_02415 -> avs:AWM76_02405 -> avs:AWM76_02400
path_avs00340.kgml: 2.4.2.17 -> 3.6.1.31 -> 3.5.4.19 -> [5.3.1.16] -> 4.3.2.10 -> 4.2.1.19 -> 2.6.1.9
path_avs00340.kgml: Skipped genes: avs:AWM76_02395, avs:AWM76_02410
path_avs00340.kgml:
path_avs00340.kgml: Found a trail of span 6 containing skipped vertices
path_avs00340.kgml: 58 -> 67 -> 66 -> 65 -> [69] -> 63 -> 62
path_avs00340.kgml: R01071 -> R04035 -> R04037 -> R04640 -> [R04558] -> R03457 -> R03243
path_avs00340.kgml: avs:AWM76_02390 -> avs:AWM76_02420 -> avs:AWM76_02420 -> avs:AWM76_02410 -> [avs:AWM76_02415] -> avs:AWM76_02405 -> avs:AWM76_02400
path_avs00340.kgml: 2.4.2.17 -> 3.6.1.31 -> 3.5.4.19 -> 5.3.1.16 -> [4.3.2.10] -> 4.2.1.19 -> 2.6.1.9
path_avs00340.kgml: Skipped genes: avs:AWM76_02415, avs:AWM76_02395
path_avs00340.kgml:
path_avs00340.kgml: Found a trail of span 6 containing skipped vertices
path_avs00340.kgml: 58 -> [67] -> 66 -> 65 -> 69 -> 63 -> 62
path_avs00340.kgml: R01071 -> [R04035] -> R04037 -> R04640 -> R04558 -> R03457 -> R03243
path_avs00340.kgml: avs:AWM76_02390 -> [avs:AWM76_02420] -> avs:AWM76_02420 -> avs:AWM76_02410 -> avs:AWM76_02415 -> avs:AWM76_02405 -> avs:AWM76_02400
path_avs00340.kgml: 2.4.2.17 -> [3.6.1.31] -> 3.5.4.19 -> 5.3.1.16 -> 4.3.2.10 -> 4.2.1.19 -> 2.6.1.9
path_avs00340.kgml: Skipped genes: avs:AWM76_02395
path_avs00340.kgml:
path_avs00340.kgml: Found a trail of span 5 containing skipped vertices
path_avs00340.kgml: 58 -> 67 -> [66 -> 65] -> 69 -> 63 -> 62
path_avs00340.kgml: R01071 -> R04035 -> [R04037 -> R04640] -> R04558 -> R03457 -> R03243
path_avs00340.kgml: avs:AWM76_02390 -> avs:AWM76_02420 -> [avs:AWM76_02420 -> avs:AWM76_02410] -> avs:AWM76_02415 -> avs:AWM76_02405 -> avs:AWM76_02400
path_avs00340.kgml: 2.4.2.17 -> 3.6.1.31 -> [3.5.4.19 -> 5.3.1.16] -> 4.3.2.10 -> 4.2.1.19 -> 2.6.1.9
path_avs00340.kgml: Skipped genes: avs:AWM76_02395, avs:AWM76_02410
path_avs00340.kgml:
path_avs00340.kgml: Found a trail of span 5 containing skipped vertices
path_avs00340.kgml: 58 -> 67 -> 66 -> [65 -> 69] -> 63 -> 62
path_avs00340.kgml: R01071 -> R04035 -> R04037 -> [R04640 -> R04558] -> R03457 -> R03243
path_avs00340.kgml: avs:AWM76_02390 -> avs:AWM76_02420 -> avs:AWM76_02420 -> [avs:AWM76_02410 -> avs:AWM76_02415] -> avs:AWM76_02405 -> avs:AWM76_02400
path_avs00340.kgml: 2.4.2.17 -> 3.6.1.31 -> 3.5.4.19 -> [5.3.1.16 -> 4.3.2.10] -> 4.2.1.19 -> 2.6.1.9
path_avs00340.kgml: Skipped genes: avs:AWM76_02415, avs:AWM76_02395, avs:AWM76_02410
path_avs00340.kgml:
path_avs00340.kgml: Found a trail of span 5 containing skipped vertices
path_avs00340.kgml: 58 -> 67 -> 66 -> 65 -> [69 -> 63] -> 62
path_avs00340.kgml: R01071 -> R04035 -> R04037 -> R04640 -> [R04558 -> R03457] -> R03243
path_avs00340.kgml: avs:AWM76_02390 -> avs:AWM76_02420 -> avs:AWM76_02420 -> avs:AWM76_02410 -> [avs:AWM76_02415 -> avs:AWM76_02405] -> avs:AWM76_02400
path_avs00340.kgml: 2.4.2.17 -> 3.6.1.31 -> 3.5.4.19 -> 5.3.1.16 -> [4.3.2.10 -> 4.2.1.19] -> 2.6.1.9
path_avs00340.kgml: Skipped genes: avs:AWM76_02405, avs:AWM76_02415, avs:AWM76_02395
path_avs00340.kgml:
path_avs00340.kgml: Found a trail of span 5 containing skipped vertices
path_avs00340.kgml: 58 -> [67 -> 66] -> 65 -> 69 -> 63 -> 62
path_avs00340.kgml: R01071 -> [R04035 -> R04037] -> R04640 -> R04558 -> R03457 -> R03243
path_avs00340.kgml: avs:AWM76_02390 -> [avs:AWM76_02420 -> avs:AWM76_02420] -> avs:AWM76_02410 -> avs:AWM76_02415 -> avs:AWM76_02405 -> avs:AWM76_02400
path_avs00340.kgml: 2.4.2.17 -> [3.6.1.31 -> 3.5.4.19] -> 5.3.1.16 -> 4.3.2.10 -> 4.2.1.19 -> 2.6.1.9
path_avs00340.kgml: Skipped genes: avs:AWM76_02395
path_avs00340.kgml:
path_avs00340.kgml: --- 0.75 seconds ---

path_avs00350.kgml: Tyrosine metabolism
path_avs00350.kgml: Initialization took 0.08 seconds
path_avs00350.kgml: (not found)
path_avs00350.kgml: --- 0.12 seconds ---

path_avs00360.kgml: Phenylalanine metabolism
path_avs00360.kgml: Initialization took 0.05 seconds
path_avs00360.kgml: (not found)
path_avs00360.kgml: --- 0.09 seconds ---

path_avs00362.kgml: Benzoate degradation
path_avs00362.kgml: Initialization took 0.08 seconds
path_avs00362.kgml:
path_avs00362.kgml: Found a trail of span 3 containing skipped vertices
path_avs00362.kgml: 238 -> 90 -> 237
path_avs00362.kgml: R05305 -> R05586 -> R02488
path_avs00362.kgml: avs:AWM76_09215 -> avs:AWM76_09210 -> {avs:AWM76_09190, avs:AWM76_09220}
path_avs00362.kgml: {1.1.1.259, 1.1.1.35} -> 2.3.1.16 -> 1.3.8.6
path_avs00362.kgml: Skipped genes: avs:AWM76_09195, avs:AWM76_09205, avs:AWM76_09200
path_avs00362.kgml:
path_avs00362.kgml: Found a trail of span 2 containing skipped vertices
path_avs00362.kgml: 238 -> [90] -> 237
path_avs00362.kgml: R05305 -> [R05586] -> R02488
path_avs00362.kgml: avs:AWM76_09215 -> [avs:AWM76_09210] -> {avs:AWM76_09190, avs:AWM76_09220}
path_avs00362.kgml: {1.1.1.259, 1.1.1.35} -> [2.3.1.16] -> 1.3.8.6
path_avs00362.kgml:
path_avs00362.kgml: --- 0.21 seconds ---

path_avs00380.kgml: Tryptophan metabolism
path_avs00380.kgml: Initialization took 0.08 seconds
path_avs00380.kgml: (not found)
path_avs00380.kgml: --- 0.12 seconds ---

path_avs00401.kgml: Novobiocin biosynthesis
path_avs00401.kgml: Initialization took 0.04 seconds
path_avs00401.kgml: (not found)
path_avs00401.kgml: --- 0.09 seconds ---

path_avs00430.kgml: Taurine and hypotaurine metabolism
path_avs00430.kgml: Initialization took 0.04 seconds
path_avs00430.kgml: (not found)
path_avs00430.kgml: --- 0.09 seconds ---

path_avs00440.kgml: Phosphonate and phosphinate metabolism
path_avs00440.kgml: Initialization took 0.09 seconds
path_avs00440.kgml: (not found)
path_avs00440.kgml: --- 0.14 seconds ---

path_avs00450.kgml: Selenocompound metabolism
path_avs00450.kgml: Initialization took 0.08 seconds
path_avs00450.kgml: (not found)
path_avs00450.kgml: --- 0.12 seconds ---

path_avs00460.kgml: Cyanoamino acid metabolism
path_avs00460.kgml: Initialization took 0.05 seconds
path_avs00460.kgml: (not found)
path_avs00460.kgml: --- 0.09 seconds ---

path_avs00471.kgml: D-Glutamine and D-glutamate metabolism
path_avs00471.kgml: Initialization took 0.04 seconds
path_avs00471.kgml: (not found)
path_avs00471.kgml: --- 0.09 seconds ---

path_avs00473.kgml: D-Alanine metabolism
path_avs00473.kgml: Initialization took 0.04 seconds
path_avs00473.kgml: (not found)
path_avs00473.kgml: --- 0.09 seconds ---

path_avs00480.kgml: Glutathione metabolism
path_avs00480.kgml: Initialization took 0.08 seconds
path_avs00480.kgml: (not found)
path_avs00480.kgml: --- 0.12 seconds ---

path_avs00500.kgml: Starch and sucrose metabolism
path_avs00500.kgml: Initialization took 0.58 seconds
path_avs00500.kgml:
path_avs00500.kgml: Found a trail of span 2 containing skipped vertices
path_avs00500.kgml: 148 -> 127
path_avs00500.kgml: R04111 -> R00838
path_avs00500.kgml: {avs:AWM76_05785, avs:AWM76_09810, avs:AWM76_09835} -> avs:AWM76_09830
path_avs00500.kgml: 2.7.1.208 -> 3.2.1.122
path_avs00500.kgml: Skipped genes: avs:AWM76_09820, avs:AWM76_09825, avs:AWM76_09815
path_avs00500.kgml:
path_avs00500.kgml: Found a trail of span 2 containing skipped vertices
path_avs00500.kgml: 147 -> 85
path_avs00500.kgml: R02780 -> R00837
path_avs00500.kgml: {avs:AWM76_05785, avs:AWM76_09630, avs:AWM76_09810} -> avs:AWM76_09830
path_avs00500.kgml: 2.7.1.201 -> {3.2.1.122, 3.2.1.93}
path_avs00500.kgml: Skipped genes: avs:AWM76_09820, avs:AWM76_09825, avs:AWM76_09815
path_avs00500.kgml:
path_avs00500.kgml: Found a trail of span 2 without skipping any vertex
path_avs00500.kgml: 147 -> 125
path_avs00500.kgml: R02780 -> R00837
path_avs00500.kgml: {avs:AWM76_05785, avs:AWM76_09630, avs:AWM76_09810} -> avs:AWM76_09635
path_avs00500.kgml: 2.7.1.201 -> {3.2.1.122, 3.2.1.93}
path_avs00500.kgml:
path_avs00500.kgml: Found a trail of span 2 containing skipped vertices
path_avs00500.kgml: 134 -> [120] -> 133
path_avs00500.kgml: R05196 -> [R02110] -> R02111
path_avs00500.kgml: avs:AWM76_09750 -> [avs:AWM76_05815] -> {avs:AWM76_02695, avs:AWM76_09745, avs:AWM76_09750}
path_avs00500.kgml: 2.4.1.25 -> [2.4.1.18] -> 2.4.1.1
path_avs00500.kgml:
path_avs00500.kgml: Found a trail of span 2 containing skipped vertices
path_avs00500.kgml: 114 -> 110
path_avs00500.kgml: R08639 -> R00289
path_avs00500.kgml: avs:AWM76_09300 -> {avs:AWM76_03045, avs:AWM76_09310}
path_avs00500.kgml: {5.4.2.2, 5.4.2.5} -> {2.7.7.64, 2.7.7.9}
path_avs00500.kgml: Skipped genes: avs:AWM76_09305
path_avs00500.kgml:
path_avs00500.kgml: --- 1.58 seconds ---

path_avs00520.kgml: Amino sugar and nucleotide sugar metabolism
path_avs00520.kgml: Initialization took 0.68 seconds
path_avs00520.kgml:
path_avs00520.kgml: Found a trail of span 2 containing skipped vertices
path_avs00520.kgml: 20 -> [28] -> 24
path_avs00520.kgml: R00765 -> [R00768] -> R02060
path_avs00520.kgml: avs:AWM76_10085 -> [avs:AWM76_10175] -> avs:AWM76_10210
path_avs00520.kgml: 3.5.99.6 -> [2.6.1.16] -> 5.4.2.10
path_avs00520.kgml: Skipped genes: avs:AWM76_10090, avs:AWM76_10200, avs:AWM76_10205
path_avs00520.kgml:
path_avs00520.kgml: Found a trail of span 2 containing skipped vertices
path_avs00520.kgml: 278 -> [232] -> 287
path_avs00520.kgml: R02738 -> [R00959] -> R00948
path_avs00520.kgml: {avs:AWM76_05785, avs:AWM76_09810} -> [avs:AWM76_09300] -> {avs:AWM76_05805, avs:AWM76_05810}
path_avs00520.kgml: 2.7.1.199 -> [{5.4.2.2, 5.4.2.5}] -> 2.7.7.27
path_avs00520.kgml: Skipped genes: avs:AWM76_05800, avs:AWM76_05795
path_avs00520.kgml:
path_avs00520.kgml: Found a trail of span 2 containing skipped vertices
path_avs00520.kgml: 276 -> 193
path_avs00520.kgml: R02630 -> R01819
path_avs00520.kgml: {avs:AWM76_00875, avs:AWM76_00880, avs:AWM76_00885} -> avs:AWM76_00895
path_avs00520.kgml: 2.7.1.191 -> 5.3.1.8
path_avs00520.kgml: Skipped genes: avs:AWM76_00890
path_avs00520.kgml:
path_avs00520.kgml: Found a trail of span 2 containing skipped vertices
path_avs00520.kgml: 196 -> 274
path_avs00520.kgml: R00959 -> R00289
path_avs00520.kgml: avs:AWM76_09300 -> {avs:AWM76_03045, avs:AWM76_09310}
path_avs00520.kgml: {5.4.2.2, 5.4.2.5} -> {2.7.7.64, 2.7.7.9}
path_avs00520.kgml: Skipped genes: avs:AWM76_09305
path_avs00520.kgml:
path_avs00520.kgml: --- 0.99 seconds ---

path_avs00521.kgml: Streptomycin biosynthesis
path_avs00521.kgml: Initialization took 0.09 seconds
path_avs00521.kgml:
path_avs00521.kgml: Found a trail of span 4 without skipping any vertex
path_avs00521.kgml: 44 -> 43 -> 42 -> 24
path_avs00521.kgml: R02328 -> R06513 -> R06514 -> R02777
path_avs00521.kgml: avs:AWM76_07210 -> avs:AWM76_07200 -> avs:AWM76_07205 -> avs:AWM76_07195
path_avs00521.kgml: 2.7.7.24 -> 4.2.1.46 -> 5.1.3.13 -> 1.1.1.133
path_avs00521.kgml:
path_avs00521.kgml: Found a trail of span 3 containing skipped vertices
path_avs00521.kgml: 44 -> 43 -> [42] -> 24
path_avs00521.kgml: R02328 -> R06513 -> [R06514] -> R02777
path_avs00521.kgml: avs:AWM76_07210 -> avs:AWM76_07200 -> [avs:AWM76_07205] -> avs:AWM76_07195
path_avs00521.kgml: 2.7.7.24 -> 4.2.1.46 -> [5.1.3.13] -> 1.1.1.133
path_avs00521.kgml: Skipped genes: avs:AWM76_07205
path_avs00521.kgml:
path_avs00521.kgml: Found a trail of span 3 containing skipped vertices
path_avs00521.kgml: 44 -> [43] -> 42 -> 24
path_avs00521.kgml: R02328 -> [R06513] -> R06514 -> R02777
path_avs00521.kgml: avs:AWM76_07210 -> [avs:AWM76_07200] -> avs:AWM76_07205 -> avs:AWM76_07195
path_avs00521.kgml: 2.7.7.24 -> [4.2.1.46] -> 5.1.3.13 -> 1.1.1.133
path_avs00521.kgml: Skipped genes: avs:AWM76_07200
path_avs00521.kgml:
path_avs00521.kgml: Found a trail of span 2 containing skipped vertices
path_avs00521.kgml: 44 -> [43 -> 42] -> 24
path_avs00521.kgml: R02328 -> [R06513 -> R06514] -> R02777
path_avs00521.kgml: avs:AWM76_07210 -> [avs:AWM76_07200 -> avs:AWM76_07205] -> avs:AWM76_07195
path_avs00521.kgml: 2.7.7.24 -> [4.2.1.46 -> 5.1.3.13] -> 1.1.1.133
path_avs00521.kgml: Skipped genes: avs:AWM76_07205, avs:AWM76_07200
path_avs00521.kgml:
path_avs00521.kgml: --- 0.37 seconds ---

path_avs00523.kgml: Polyketide sugar unit biosynthesis
path_avs00523.kgml: Initialization took 0.08 seconds
path_avs00523.kgml:
path_avs00523.kgml: Found a trail of span 4 without skipping any vertex
path_avs00523.kgml: 27 -> 26 -> 63 -> 28
path_avs00523.kgml: R02328 -> R06513 -> R06514 -> R02777
path_avs00523.kgml: avs:AWM76_07210 -> avs:AWM76_07200 -> avs:AWM76_07205 -> avs:AWM76_07195
path_avs00523.kgml: 2.7.7.24 -> 4.2.1.46 -> 5.1.3.13 -> 1.1.1.133
path_avs00523.kgml:
path_avs00523.kgml: Found a trail of span 3 containing skipped vertices
path_avs00523.kgml: 27 -> 26 -> [63] -> 28
path_avs00523.kgml: R02328 -> R06513 -> [R06514] -> R02777
path_avs00523.kgml: avs:AWM76_07210 -> avs:AWM76_07200 -> [avs:AWM76_07205] -> avs:AWM76_07195
path_avs00523.kgml: 2.7.7.24 -> 4.2.1.46 -> [5.1.3.13] -> 1.1.1.133
path_avs00523.kgml: Skipped genes: avs:AWM76_07205
path_avs00523.kgml:
path_avs00523.kgml: Found a trail of span 3 containing skipped vertices
path_avs00523.kgml: 27 -> [26] -> 63 -> 28
path_avs00523.kgml: R02328 -> [R06513] -> R06514 -> R02777
path_avs00523.kgml: avs:AWM76_07210 -> [avs:AWM76_07200] -> avs:AWM76_07205 -> avs:AWM76_07195
path_avs00523.kgml: 2.7.7.24 -> [4.2.1.46] -> 5.1.3.13 -> 1.1.1.133
path_avs00523.kgml: Skipped genes: avs:AWM76_07200
path_avs00523.kgml:
path_avs00523.kgml: Found a trail of span 2 containing skipped vertices
path_avs00523.kgml: 27 -> [26 -> 63] -> 28
path_avs00523.kgml: R02328 -> [R06513 -> R06514] -> R02777
path_avs00523.kgml: avs:AWM76_07210 -> [avs:AWM76_07200 -> avs:AWM76_07205] -> avs:AWM76_07195
path_avs00523.kgml: 2.7.7.24 -> [4.2.1.46 -> 5.1.3.13] -> 1.1.1.133
path_avs00523.kgml: Skipped genes: avs:AWM76_07205, avs:AWM76_07200
path_avs00523.kgml:
path_avs00523.kgml: --- 0.35 seconds ---

path_avs00525.kgml: Acarbose and validamycin biosynthesis
path_avs00525.kgml: Initialization took 0.05 seconds
path_avs00525.kgml:
path_avs00525.kgml: Found a trail of span 2 containing skipped vertices
path_avs00525.kgml: 58 -> 59
path_avs00525.kgml: R02328 -> R06513
path_avs00525.kgml: avs:AWM76_07210 -> avs:AWM76_07200
path_avs00525.kgml: 2.7.7.24 -> 4.2.1.46
path_avs00525.kgml: Skipped genes: avs:AWM76_07205
path_avs00525.kgml:
path_avs00525.kgml: --- 0.16 seconds ---

path_avs00550.kgml: Peptidoglycan biosynthesis
path_avs00550.kgml: Initialization took 0.38 seconds
path_avs00550.kgml:
path_avs00550.kgml: Found a trail of span 3 containing skipped vertices
path_avs00550.kgml: 32 -> [34 -> 23] -> 35 -> 36
path_avs00550.kgml: R02783 -> [R02788 -> R04617] -> R05630 -> R05032
path_avs00550.kgml: avs:AWM76_03505 -> [{avs:AWM76_01060, avs:AWM76_05725} -> avs:AWM76_01595] -> avs:AWM76_03500 -> avs:AWM76_03510
path_avs00550.kgml: 6.3.2.9 -> [6.3.2.13 -> 6.3.2.10] -> 2.7.8.13 -> 2.4.1.227
path_avs00550.kgml:
path_avs00550.kgml: Found a trail of span 2 without skipping any vertex
path_avs00550.kgml: 30 -> 29
path_avs00550.kgml: R01150 -> R04573
path_avs00550.kgml: avs:AWM76_01590 -> avs:AWM76_01595
path_avs00550.kgml: 6.3.2.4 -> 6.3.2.10
path_avs00550.kgml:
path_avs00550.kgml: Found a trail of span 2 without skipping any vertex
path_avs00550.kgml: 30 -> 23
path_avs00550.kgml: R01150 -> R04617
path_avs00550.kgml: avs:AWM76_01590 -> avs:AWM76_01595
path_avs00550.kgml: 6.3.2.4 -> 6.3.2.10
path_avs00550.kgml:
path_avs00550.kgml: Found a trail of span 2 containing skipped vertices
path_avs00550.kgml: 28 -> 27
path_avs00550.kgml: R05629 -> R05662
path_avs00550.kgml: avs:AWM76_03500 -> avs:AWM76_03510
path_avs00550.kgml: 2.7.8.13 -> 2.4.1.227
path_avs00550.kgml: Skipped genes: avs:AWM76_03505
path_avs00550.kgml:
path_avs00550.kgml: --- 0.74 seconds ---

path_avs00561.kgml: Glycerolipid metabolism
path_avs00561.kgml: Initialization took 0.24 seconds
path_avs00561.kgml: (not found)
path_avs00561.kgml: --- 0.30 seconds ---

path_avs00562.kgml: Inositol phosphate metabolism
path_avs00562.kgml: Initialization took 0.08 seconds
path_avs00562.kgml: (not found)
path_avs00562.kgml: --- 0.13 seconds ---

path_avs00564.kgml: Glycerophospholipid metabolism
path_avs00564.kgml: Initialization took 0.14 seconds
path_avs00564.kgml: (not found)
path_avs00564.kgml: --- 0.18 seconds ---

path_avs00590.kgml: Arachidonic acid metabolism
path_avs00590.kgml: Initialization took 0.05 seconds
path_avs00590.kgml: (not found)
path_avs00590.kgml: --- 0.13 seconds ---

path_avs00592.kgml: alpha-Linolenic acid metabolism
path_avs00592.kgml: Initialization took 0.05 seconds
path_avs00592.kgml: (not found)
path_avs00592.kgml: --- 0.09 seconds ---

path_avs00620.kgml: Pyruvate metabolism
path_avs00620.kgml: Initialization took 0.69 seconds
path_avs00620.kgml:
path_avs00620.kgml: Found a trail of span 4 containing skipped vertices
path_avs00620.kgml: 123 -> 55 -> [124] -> 125 -> 124
path_avs00620.kgml: R00014 -> R03270 -> [R02569] -> R07618 -> R02569
path_avs00620.kgml: {avs:AWM76_07770, avs:AWM76_07775} -> {avs:AWM76_07770, avs:AWM76_07775} -> [avs:AWM76_07765] -> avs:AWM76_07760 -> avs:AWM76_07765
path_avs00620.kgml: {1.2.4.1, 2.2.1.6, 4.1.1.1} -> 1.2.4.1 -> [2.3.1.12] -> 1.8.1.4 -> 2.3.1.12
path_avs00620.kgml:
path_avs00620.kgml: Found a trail of span 2 containing skipped vertices
path_avs00620.kgml: 82 -> 107
path_avs00620.kgml: R00212 -> R00228
path_avs00620.kgml: avs:AWM76_07045 -> avs:AWM76_07035
path_avs00620.kgml: 2.3.1.54 -> 1.2.1.10
path_avs00620.kgml: Skipped genes: avs:AWM76_07040
path_avs00620.kgml:
path_avs00620.kgml: Found a trail of span 2 containing skipped vertices
path_avs00620.kgml: 65 -> [96 -> 129] -> 104
path_avs00620.kgml: {R00200, R02320} -> [R00207 -> R00315] -> R00710
path_avs00620.kgml: {avs:AWM76_03795, avs:AWM76_06905} -> [avs:AWM76_03655 -> avs:AWM76_04185] -> avs:AWM76_06885
path_avs00620.kgml: {2.7.1.40, 2.7.1.40} -> [1.2.3.3 -> {2.7.2.1, 2.7.2.15}] -> {1.2.1.3, 1.2.1.5}
path_avs00620.kgml:
path_avs00620.kgml: --- 5.85 seconds ---

path_avs00622.kgml: Xylene degradation
path_avs00622.kgml: Initialization took 0.09 seconds
path_avs00622.kgml: (not found)
path_avs00622.kgml: --- 0.15 seconds ---

path_avs00625.kgml: Chloroalkane and chloroalkene degradation
path_avs00625.kgml: Initialization took 0.09 seconds
path_avs00625.kgml: (not found)
path_avs00625.kgml: --- 0.14 seconds ---

path_avs00626.kgml: Naphthalene degradation
path_avs00626.kgml: Initialization took 0.09 seconds
path_avs00626.kgml: (not found)
path_avs00626.kgml: --- 0.15 seconds ---

path_avs00627.kgml: Aminobenzoate degradation
path_avs00627.kgml: Initialization took 0.10 seconds
path_avs00627.kgml: (not found)
path_avs00627.kgml: --- 0.15 seconds ---

path_avs00630.kgml: Glyoxylate and dicarboxylate metabolism
path_avs00630.kgml: Initialization took 0.14 seconds
path_avs00630.kgml: (not found)
path_avs00630.kgml: --- 0.20 seconds ---

path_avs00640.kgml: Propanoate metabolism
path_avs00640.kgml: Initialization took 0.39 seconds
path_avs00640.kgml: (not found)
path_avs00640.kgml: --- 0.44 seconds ---

path_avs00643.kgml: Styrene degradation
path_avs00643.kgml: Initialization took 0.09 seconds
path_avs00643.kgml: (not found)
path_avs00643.kgml: --- 0.15 seconds ---

path_avs00650.kgml: Butanoate metabolism
path_avs00650.kgml: Initialization took 0.19 seconds
path_avs00650.kgml: (not found)
path_avs00650.kgml: --- 0.24 seconds ---

path_avs00660.kgml: C5-Branched dibasic acid metabolism
path_avs00660.kgml: Initialization took 0.05 seconds
path_avs00660.kgml: (not found)
path_avs00660.kgml: --- 0.09 seconds ---

path_avs00670.kgml: One carbon pool by folate
path_avs00670.kgml: Initialization took 0.18 seconds
path_avs00670.kgml:
path_avs00670.kgml: Found a trail of span 4 containing skipped vertices
path_avs00670.kgml: 24 -> 23 -> 52 -> [24] -> 68
path_avs00670.kgml: {R02235, R02236} -> {R00936, R00939} -> R02101 -> [{R02235, R02236}] -> {R00937, R00940}
path_avs00670.kgml: avs:AWM76_05540 -> avs:AWM76_05540 -> avs:AWM76_05545 -> [avs:AWM76_05540] -> avs:AWM76_05540
path_avs00670.kgml: {1.5.1.3, 1.5.1.3} -> {1.5.1.3, 1.5.1.3} -> 2.1.1.45 -> [{1.5.1.3, 1.5.1.3}] -> {1.5.1.3, 1.5.1.3}
path_avs00670.kgml:
path_avs00670.kgml: Found a trail of span 3 containing skipped vertices
path_avs00670.kgml: 50 -> 51 -> [28] -> 20
path_avs00670.kgml: R04325 -> R04560 -> [R01655] -> R04326
path_avs00670.kgml: {avs:AWM76_06840, avs:AWM76_10135} -> {avs:AWM76_06835, avs:AWM76_10130} -> [avs:AWM76_06000] -> {avs:AWM76_06840, avs:AWM76_10135}
path_avs00670.kgml: 2.1.2.2 -> 2.1.2.3 -> [3.5.4.9] -> 2.1.2.2
path_avs00670.kgml:
path_avs00670.kgml: --- 5.83 seconds ---

path_avs00680.kgml: Methane metabolism
path_avs00680.kgml: Initialization took 0.23 seconds
path_avs00680.kgml:
path_avs00680.kgml: Found a trail of span 2 without skipping any vertex
path_avs00680.kgml: 103 -> 102
path_avs00680.kgml: R06983 -> R00527
path_avs00680.kgml: {avs:AWM76_06120, avs:AWM76_09250} -> avs:AWM76_09245
path_avs00680.kgml: 1.1.1.284 -> 3.1.2.12
path_avs00680.kgml:
path_avs00680.kgml: Found a trail of span 2 without skipping any vertex
path_avs00680.kgml: 148 -> 151
path_avs00680.kgml: R01513 -> R04173
path_avs00680.kgml: {avs:AWM76_06280, avs:AWM76_06955} -> avs:AWM76_06960
path_avs00680.kgml: 1.1.1.95 -> 2.6.1.52
path_avs00680.kgml:
path_avs00680.kgml: Found a trail of span 2 without skipping any vertex
path_avs00680.kgml: 142 -> 293
path_avs00680.kgml: R00658 -> R01518
path_avs00680.kgml: avs:AWM76_04775 -> avs:AWM76_04770
path_avs00680.kgml: 4.2.1.11 -> {5.4.2.11, 5.4.2.12}
path_avs00680.kgml:
path_avs00680.kgml: --- 0.41 seconds ---

path_avs00730.kgml: Thiamine metabolism
path_avs00730.kgml: Initialization took 0.14 seconds
path_avs00730.kgml:
path_avs00730.kgml: Found a trail of span 5 containing skipped vertices
path_avs00730.kgml: 76 -> 75 -> 97 -> [103 -> 68] -> 74 -> 93
path_avs00730.kgml: R03471 -> R04509 -> R10712 -> [R02135 -> R02133] -> R04448 -> R03223
path_avs00730.kgml: avs:AWM76_02330 -> avs:AWM76_02330 -> avs:AWM76_02325 -> [avs:AWM76_03050 -> avs:AWM76_00420] -> avs:AWM76_02320 -> avs:AWM76_02325
path_avs00730.kgml: 2.7.1.49 -> 2.7.4.7 -> 2.5.1.3 -> [{3.1.3.1, 3.1.3.100, 3.1.3.2} -> 3.5.99.2] -> 2.7.1.50 -> 2.5.1.3
path_avs00730.kgml:
path_avs00730.kgml: Found a trail of span 3 containing skipped vertices
path_avs00730.kgml: 66 -> 64 -> 114
path_avs00730.kgml: R02135 -> R00619 -> R00615
path_avs00730.kgml: avs:AWM76_07470 -> avs:AWM76_07460 -> avs:AWM76_07470
path_avs00730.kgml: {3.1.3.1, 3.1.3.100, 3.1.3.2} -> 2.7.6.2 -> 3.6.1.15
path_avs00730.kgml: Skipped genes: avs:AWM76_07465
path_avs00730.kgml:
path_avs00730.kgml: Found a trail of span 2 without skipping any vertex
path_avs00730.kgml: 72 -> 71
path_avs00730.kgml: R07460 -> R07461
path_avs00730.kgml: {avs:AWM76_03615, avs:AWM76_04240} -> avs:AWM76_03620
path_avs00730.kgml: 2.8.1.7 -> {2.8.1.11, 2.8.1.4}
path_avs00730.kgml:
path_avs00730.kgml: --- 0.61 seconds ---

path_avs00740.kgml: Riboflavin metabolism
path_avs00740.kgml: Initialization took 0.08 seconds
path_avs00740.kgml:
path_avs00740.kgml: Found a trail of span 3 containing skipped vertices
path_avs00740.kgml: 32 -> [41] -> 42 -> 41
path_avs00740.kgml: R07281 -> [R04457] -> R00066 -> R04457
path_avs00740.kgml: avs:AWM76_02255 -> [avs:AWM76_02270] -> avs:AWM76_02250 -> avs:AWM76_02270
path_avs00740.kgml: 4.1.99.12 -> [2.5.1.78] -> 2.5.1.9 -> 2.5.1.78
path_avs00740.kgml: Skipped genes: avs:AWM76_02265
path_avs00740.kgml:
path_avs00740.kgml: Found a trail of span 3 containing skipped vertices
path_avs00740.kgml: 38 -> 39 -> 40
path_avs00740.kgml: R00425 -> R03459 -> R03458
path_avs00740.kgml: avs:AWM76_02255 -> avs:AWM76_02245 -> avs:AWM76_02245
path_avs00740.kgml: 3.5.4.25 -> 3.5.4.26 -> 1.1.1.193
path_avs00740.kgml: Skipped genes: avs:AWM76_02250
path_avs00740.kgml:
path_avs00740.kgml: Found a trail of span 2 containing skipped vertices
path_avs00740.kgml: 38 -> [39] -> 40
path_avs00740.kgml: R00425 -> [R03459] -> R03458
path_avs00740.kgml: avs:AWM76_02255 -> [avs:AWM76_02245] -> avs:AWM76_02245
path_avs00740.kgml: 3.5.4.25 -> [3.5.4.26] -> 1.1.1.193
path_avs00740.kgml: Skipped genes: avs:AWM76_02250
path_avs00740.kgml:
path_avs00740.kgml: --- 0.33 seconds ---

path_avs00750.kgml: Vitamin B6 metabolism
path_avs00750.kgml: Initialization took 0.09 seconds
path_avs00750.kgml: (not found)
path_avs00750.kgml: --- 0.14 seconds ---

path_avs00760.kgml: Nicotinate and nicotinamide metabolism
path_avs00760.kgml: Initialization took 0.13 seconds
path_avs00760.kgml:
path_avs00760.kgml: Found a trail of span 2 containing skipped vertices
path_avs00760.kgml: 86 -> [93 -> 87] -> 88
path_avs00760.kgml: R00189 -> [R00137 -> R02322] -> R01724
path_avs00760.kgml: avs:AWM76_09440 -> [avs:AWM76_03430 -> avs:AWM76_03700] -> avs:AWM76_09445
path_avs00760.kgml: {6.3.1.5, 6.3.5.1} -> [{2.7.7.1, 2.7.7.18} -> 3.5.1.42] -> 6.3.4.21
path_avs00760.kgml:
path_avs00760.kgml: --- 0.28 seconds ---

path_avs00770.kgml: Pantothenate and CoA biosynthesis
path_avs00770.kgml: Initialization took 0.14 seconds
path_avs00770.kgml:
path_avs00770.kgml: Found a trail of span 2 without skipping any vertex
path_avs00770.kgml: 82 -> 81
path_avs00770.kgml: R00006 -> R03051
path_avs00770.kgml: {avs:AWM76_09955, avs:AWM76_09960} -> avs:AWM76_09950
path_avs00770.kgml: 2.2.1.6 -> 1.1.1.86
path_avs00770.kgml:
path_avs00770.kgml: --- 0.25 seconds ---

path_avs00780.kgml: Biotin metabolism
path_avs00780.kgml: Initialization took 0.08 seconds
path_avs00780.kgml:
path_avs00780.kgml: Found a trail of span 3 containing skipped vertices
path_avs00780.kgml: 74 -> 67 -> 70
path_avs00780.kgml: R10119 -> R10120 -> R10121
path_avs00780.kgml: avs:AWM76_05025 -> {avs:AWM76_02575, avs:AWM76_05020} -> avs:AWM76_05035
path_avs00780.kgml: {2.3.1.179, 2.3.1.41} -> 1.1.1.100 -> 4.2.1.59
path_avs00780.kgml: Skipped genes: avs:AWM76_05030
path_avs00780.kgml:
path_avs00780.kgml: Found a trail of span 3 containing skipped vertices
path_avs00780.kgml: 95 -> 53 -> 56
path_avs00780.kgml: R10115 -> R10116 -> R10117
path_avs00780.kgml: avs:AWM76_05025 -> {avs:AWM76_02575, avs:AWM76_05020} -> avs:AWM76_05035
path_avs00780.kgml: {2.3.1.179, 2.3.1.41} -> 1.1.1.100 -> 4.2.1.59
path_avs00780.kgml: Skipped genes: avs:AWM76_05030
path_avs00780.kgml:
path_avs00780.kgml: Found a trail of span 2 containing skipped vertices
path_avs00780.kgml: 95 -> [53] -> 56
path_avs00780.kgml: R10115 -> [R10116] -> R10117
path_avs00780.kgml: avs:AWM76_05025 -> [{avs:AWM76_02575, avs:AWM76_05020}] -> avs:AWM76_05035
path_avs00780.kgml: {2.3.1.179, 2.3.1.41} -> [1.1.1.100] -> 4.2.1.59
path_avs00780.kgml: Skipped genes: avs:AWM76_05030
path_avs00780.kgml:
path_avs00780.kgml: Found a trail of span 2 containing skipped vertices
path_avs00780.kgml: 74 -> [67] -> 70
path_avs00780.kgml: R10119 -> [R10120] -> R10121
path_avs00780.kgml: avs:AWM76_05025 -> [{avs:AWM76_02575, avs:AWM76_05020}] -> avs:AWM76_05035
path_avs00780.kgml: {2.3.1.179, 2.3.1.41} -> [1.1.1.100] -> 4.2.1.59
path_avs00780.kgml: Skipped genes: avs:AWM76_05030
path_avs00780.kgml:
path_avs00780.kgml: --- 0.30 seconds ---

path_avs00790.kgml: Folate biosynthesis
path_avs00790.kgml: Initialization took 0.09 seconds
path_avs00790.kgml:
path_avs00790.kgml: Found a trail of span 11 containing skipped vertices
path_avs00790.kgml: 180 -> 81 -> 80 -> 79 -> [85] -> 171 -> 75 -> 74 -> 72 -> 71 -> [69 -> 68] -> 67 -> 68
path_avs00790.kgml: R00428 -> R05046 -> R05048 -> R04639 -> [R04620] -> R11073 -> R03504 -> R03503 -> R03067 -> R02237 -> [{R00936, R00939} -> R00942] -> R04241 -> R00942
path_avs00790.kgml: avs:AWM76_03105 -> avs:AWM76_03105 -> avs:AWM76_03105 -> avs:AWM76_03105 -> [avs:AWM76_03050] -> avs:AWM76_03115 -> avs:AWM76_03115 -> avs:AWM76_03120 -> avs:AWM76_03110 -> {avs:AWM76_03100, avs:AWM76_06640} -> [avs:AWM76_05540 -> {avs:AWM76_03100, avs:AWM76_06640}] -> {avs:AWM76_03100, avs:AWM76_06640} -> {avs:AWM76_03100, avs:AWM76_06640}
path_avs00790.kgml: 3.5.4.16 -> 3.5.4.16 -> 3.5.4.16 -> 3.5.4.16 -> [3.1.3.1] -> 5.1.99.8 -> 4.1.2.25 -> 2.7.6.3 -> 2.5.1.15 -> {6.3.2.12, 6.3.2.17} -> [{1.5.1.3, 1.5.1.3} -> 6.3.2.17] -> 6.3.2.17 -> 6.3.2.17
path_avs00790.kgml:
path_avs00790.kgml: Found a trail of span 11 containing skipped vertices
path_avs00790.kgml: 180 -> 81 -> 80 -> 79 -> [85] -> 171 -> 75 -> 74 -> 72 -> 83 -> [69] -> 68 -> 67
path_avs00790.kgml: R00428 -> R05046 -> R05048 -> R04639 -> [R04620] -> R11073 -> R03504 -> R03503 -> R03067 -> R02237 -> [{R00936, R00939}] -> R00942 -> R04241
path_avs00790.kgml: avs:AWM76_03105 -> avs:AWM76_03105 -> avs:AWM76_03105 -> avs:AWM76_03105 -> [avs:AWM76_03050] -> avs:AWM76_03115 -> avs:AWM76_03115 -> avs:AWM76_03120 -> avs:AWM76_03110 -> {avs:AWM76_03100, avs:AWM76_06640} -> [avs:AWM76_05540] -> {avs:AWM76_03100, avs:AWM76_06640} -> {avs:AWM76_03100, avs:AWM76_06640}
path_avs00790.kgml: 3.5.4.16 -> 3.5.4.16 -> 3.5.4.16 -> 3.5.4.16 -> [3.1.3.1] -> 5.1.99.8 -> 4.1.2.25 -> 2.7.6.3 -> 2.5.1.15 -> {6.3.2.12, 6.3.2.17} -> [{1.5.1.3, 1.5.1.3}] -> 6.3.2.17 -> 6.3.2.17
path_avs00790.kgml:
path_avs00790.kgml: Found a trail of span 10 containing skipped vertices
path_avs00790.kgml: 180 -> 81 -> 80 -> 79 -> [85] -> 171 -> [75] -> 74 -> 72 -> 83 -> [69] -> 68 -> 67
path_avs00790.kgml: R00428 -> R05046 -> R05048 -> R04639 -> [R04620] -> R11073 -> [R03504] -> R03503 -> R03067 -> R02237 -> [{R00936, R00939}] -> R00942 -> R04241
path_avs00790.kgml: avs:AWM76_03105 -> avs:AWM76_03105 -> avs:AWM76_03105 -> avs:AWM76_03105 -> [avs:AWM76_03050] -> avs:AWM76_03115 -> [avs:AWM76_03115] -> avs:AWM76_03120 -> avs:AWM76_03110 -> {avs:AWM76_03100, avs:AWM76_06640} -> [avs:AWM76_05540] -> {avs:AWM76_03100, avs:AWM76_06640} -> {avs:AWM76_03100, avs:AWM76_06640}
path_avs00790.kgml: 3.5.4.16 -> 3.5.4.16 -> 3.5.4.16 -> 3.5.4.16 -> [3.1.3.1] -> 5.1.99.8 -> [4.1.2.25] -> 2.7.6.3 -> 2.5.1.15 -> {6.3.2.12, 6.3.2.17} -> [{1.5.1.3, 1.5.1.3}] -> 6.3.2.17 -> 6.3.2.17
path_avs00790.kgml:
path_avs00790.kgml: Found a trail of span 10 containing skipped vertices
path_avs00790.kgml: 180 -> 81 -> 80 -> [79 -> 85] -> 171 -> 75 -> 74 -> 72 -> 71 -> [69 -> 68] -> 67 -> 68
path_avs00790.kgml: R00428 -> R05046 -> R05048 -> [R04639 -> R04620] -> R11073 -> R03504 -> R03503 -> R03067 -> R02237 -> [{R00936, R00939} -> R00942] -> R04241 -> R00942
path_avs00790.kgml: avs:AWM76_03105 -> avs:AWM76_03105 -> avs:AWM76_03105 -> [avs:AWM76_03105 -> avs:AWM76_03050] -> avs:AWM76_03115 -> avs:AWM76_03115 -> avs:AWM76_03120 -> avs:AWM76_03110 -> {avs:AWM76_03100, avs:AWM76_06640} -> [avs:AWM76_05540 -> {avs:AWM76_03100, avs:AWM76_06640}] -> {avs:AWM76_03100, avs:AWM76_06640} -> {avs:AWM76_03100, avs:AWM76_06640}
path_avs00790.kgml: 3.5.4.16 -> 3.5.4.16 -> 3.5.4.16 -> [3.5.4.16 -> 3.1.3.1] -> 5.1.99.8 -> 4.1.2.25 -> 2.7.6.3 -> 2.5.1.15 -> {6.3.2.12, 6.3.2.17} -> [{1.5.1.3, 1.5.1.3} -> 6.3.2.17] -> 6.3.2.17 -> 6.3.2.17
path_avs00790.kgml:
path_avs00790.kgml: Found a trail of span 10 containing skipped vertices
path_avs00790.kgml: 180 -> 81 -> 80 -> 79 -> [85] -> 171 -> 75 -> 74 -> 72 -> [83 -> 69] -> 68 -> 67
path_avs00790.kgml: R00428 -> R05046 -> R05048 -> R04639 -> [R04620] -> R11073 -> R03504 -> R03503 -> R03067 -> [R02237 -> {R00936, R00939}] -> R00942 -> R04241
path_avs00790.kgml: avs:AWM76_03105 -> avs:AWM76_03105 -> avs:AWM76_03105 -> avs:AWM76_03105 -> [avs:AWM76_03050] -> avs:AWM76_03115 -> avs:AWM76_03115 -> avs:AWM76_03120 -> avs:AWM76_03110 -> [{avs:AWM76_03100, avs:AWM76_06640} -> avs:AWM76_05540] -> {avs:AWM76_03100, avs:AWM76_06640} -> {avs:AWM76_03100, avs:AWM76_06640}
path_avs00790.kgml: 3.5.4.16 -> 3.5.4.16 -> 3.5.4.16 -> 3.5.4.16 -> [3.1.3.1] -> 5.1.99.8 -> 4.1.2.25 -> 2.7.6.3 -> 2.5.1.15 -> [{6.3.2.12, 6.3.2.17} -> {1.5.1.3, 1.5.1.3}] -> 6.3.2.17 -> 6.3.2.17
path_avs00790.kgml:
path_avs00790.kgml: Found a trail of span 10 containing skipped vertices
path_avs00790.kgml: 180 -> 81 -> 80 -> 79 -> [85] -> 171 -> 75 -> 73 -> 71 -> [69 -> 68] -> 67 -> 68
path_avs00790.kgml: R00428 -> R05046 -> R05048 -> R04639 -> [R04620] -> R11073 -> R03504 -> R03066 -> R02237 -> [{R00936, R00939} -> R00942] -> R04241 -> R00942
path_avs00790.kgml: avs:AWM76_03105 -> avs:AWM76_03105 -> avs:AWM76_03105 -> avs:AWM76_03105 -> [avs:AWM76_03050] -> avs:AWM76_03115 -> avs:AWM76_03115 -> avs:AWM76_03110 -> {avs:AWM76_03100, avs:AWM76_06640} -> [avs:AWM76_05540 -> {avs:AWM76_03100, avs:AWM76_06640}] -> {avs:AWM76_03100, avs:AWM76_06640} -> {avs:AWM76_03100, avs:AWM76_06640}
path_avs00790.kgml: 3.5.4.16 -> 3.5.4.16 -> 3.5.4.16 -> 3.5.4.16 -> [3.1.3.1] -> 5.1.99.8 -> 4.1.2.25 -> 2.5.1.15 -> {6.3.2.12, 6.3.2.17} -> [{1.5.1.3, 1.5.1.3} -> 6.3.2.17] -> 6.3.2.17 -> 6.3.2.17
path_avs00790.kgml:
path_avs00790.kgml: Found a trail of span 10 containing skipped vertices
path_avs00790.kgml: 180 -> 81 -> 80 -> 79 -> [85] -> 171 -> 75 -> 74 -> [72] -> 71 -> [69 -> 68] -> 67 -> 68
path_avs00790.kgml: R00428 -> R05046 -> R05048 -> R04639 -> [R04620] -> R11073 -> R03504 -> R03503 -> [R03067] -> R02237 -> [{R00936, R00939} -> R00942] -> R04241 -> R00942
path_avs00790.kgml: avs:AWM76_03105 -> avs:AWM76_03105 -> avs:AWM76_03105 -> avs:AWM76_03105 -> [avs:AWM76_03050] -> avs:AWM76_03115 -> avs:AWM76_03115 -> avs:AWM76_03120 -> [avs:AWM76_03110] -> {avs:AWM76_03100, avs:AWM76_06640} -> [avs:AWM76_05540 -> {avs:AWM76_03100, avs:AWM76_06640}] -> {avs:AWM76_03100, avs:AWM76_06640} -> {avs:AWM76_03100, avs:AWM76_06640}
path_avs00790.kgml: 3.5.4.16 -> 3.5.4.16 -> 3.5.4.16 -> 3.5.4.16 -> [3.1.3.1] -> 5.1.99.8 -> 4.1.2.25 -> 2.7.6.3 -> [2.5.1.15] -> {6.3.2.12, 6.3.2.17} -> [{1.5.1.3, 1.5.1.3} -> 6.3.2.17] -> 6.3.2.17 -> 6.3.2.17
path_avs00790.kgml: Skipped genes: avs:AWM76_03110
path_avs00790.kgml:
path_avs00790.kgml: Found a trail of span 10 containing skipped vertices
path_avs00790.kgml: 180 -> 81 -> 80 -> 79 -> [85] -> 171 -> 75 -> 74 -> [72] -> 83 -> [69] -> 68 -> 67
path_avs00790.kgml: R00428 -> R05046 -> R05048 -> R04639 -> [R04620] -> R11073 -> R03504 -> R03503 -> [R03067] -> R02237 -> [{R00936, R00939}] -> R00942 -> R04241
path_avs00790.kgml: avs:AWM76_03105 -> avs:AWM76_03105 -> avs:AWM76_03105 -> avs:AWM76_03105 -> [avs:AWM76_03050] -> avs:AWM76_03115 -> avs:AWM76_03115 -> avs:AWM76_03120 -> [avs:AWM76_03110] -> {avs:AWM76_03100, avs:AWM76_06640} -> [avs:AWM76_05540] -> {avs:AWM76_03100, avs:AWM76_06640} -> {avs:AWM76_03100, avs:AWM76_06640}
path_avs00790.kgml: 3.5.4.16 -> 3.5.4.16 -> 3.5.4.16 -> 3.5.4.16 -> [3.1.3.1] -> 5.1.99.8 -> 4.1.2.25 -> 2.7.6.3 -> [2.5.1.15] -> {6.3.2.12, 6.3.2.17} -> [{1.5.1.3, 1.5.1.3}] -> 6.3.2.17 -> 6.3.2.17
path_avs00790.kgml: Skipped genes: avs:AWM76_03110
path_avs00790.kgml:
path_avs00790.kgml: Found a trail of span 10 containing skipped vertices
path_avs00790.kgml: 180 -> [81] -> 80 -> 79 -> [85] -> 171 -> 75 -> 74 -> 72 -> 71 -> [69 -> 68] -> 67 -> 68
path_avs00790.kgml: R00428 -> [R05046] -> R05048 -> R04639 -> [R04620] -> R11073 -> R03504 -> R03503 -> R03067 -> R02237 -> [{R00936, R00939} -> R00942] -> R04241 -> R00942
path_avs00790.kgml: avs:AWM76_03105 -> [avs:AWM76_03105] -> avs:AWM76_03105 -> avs:AWM76_03105 -> [avs:AWM76_03050] -> avs:AWM76_03115 -> avs:AWM76_03115 -> avs:AWM76_03120 -> avs:AWM76_03110 -> {avs:AWM76_03100, avs:AWM76_06640} -> [avs:AWM76_05540 -> {avs:AWM76_03100, avs:AWM76_06640}] -> {avs:AWM76_03100, avs:AWM76_06640} -> {avs:AWM76_03100, avs:AWM76_06640}
path_avs00790.kgml: 3.5.4.16 -> [3.5.4.16] -> 3.5.4.16 -> 3.5.4.16 -> [3.1.3.1] -> 5.1.99.8 -> 4.1.2.25 -> 2.7.6.3 -> 2.5.1.15 -> {6.3.2.12, 6.3.2.17} -> [{1.5.1.3, 1.5.1.3} -> 6.3.2.17] -> 6.3.2.17 -> 6.3.2.17
path_avs00790.kgml:
path_avs00790.kgml: Found a trail of span 10 containing skipped vertices
path_avs00790.kgml: 180 -> 81 -> 80 -> 79 -> [85] -> 171 -> 75 -> [74] -> 72 -> 71 -> [69 -> 68] -> 67 -> 68
path_avs00790.kgml: R00428 -> R05046 -> R05048 -> R04639 -> [R04620] -> R11073 -> R03504 -> [R03503] -> R03067 -> R02237 -> [{R00936, R00939} -> R00942] -> R04241 -> R00942
path_avs00790.kgml: avs:AWM76_03105 -> avs:AWM76_03105 -> avs:AWM76_03105 -> avs:AWM76_03105 -> [avs:AWM76_03050] -> avs:AWM76_03115 -> avs:AWM76_03115 -> [avs:AWM76_03120] -> avs:AWM76_03110 -> {avs:AWM76_03100, avs:AWM76_06640} -> [avs:AWM76_05540 -> {avs:AWM76_03100, avs:AWM76_06640}] -> {avs:AWM76_03100, avs:AWM76_06640} -> {avs:AWM76_03100, avs:AWM76_06640}
path_avs00790.kgml: 3.5.4.16 -> 3.5.4.16 -> 3.5.4.16 -> 3.5.4.16 -> [3.1.3.1] -> 5.1.99.8 -> 4.1.2.25 -> [2.7.6.3] -> 2.5.1.15 -> {6.3.2.12, 6.3.2.17} -> [{1.5.1.3, 1.5.1.3} -> 6.3.2.17] -> 6.3.2.17 -> 6.3.2.17
path_avs00790.kgml:
path_avs00790.kgml: Found a trail of span 10 containing skipped vertices
path_avs00790.kgml: 180 -> 81 -> 80 -> 79 -> [85] -> 171 -> 75 -> 73 -> 83 -> [69] -> 68 -> 67
path_avs00790.kgml: R00428 -> R05046 -> R05048 -> R04639 -> [R04620] -> R11073 -> R03504 -> R03066 -> R02237 -> [{R00936, R00939}] -> R00942 -> R04241
path_avs00790.kgml: avs:AWM76_03105 -> avs:AWM76_03105 -> avs:AWM76_03105 -> avs:AWM76_03105 -> [avs:AWM76_03050] -> avs:AWM76_03115 -> avs:AWM76_03115 -> avs:AWM76_03110 -> {avs:AWM76_03100, avs:AWM76_06640} -> [avs:AWM76_05540] -> {avs:AWM76_03100, avs:AWM76_06640} -> {avs:AWM76_03100, avs:AWM76_06640}
path_avs00790.kgml: 3.5.4.16 -> 3.5.4.16 -> 3.5.4.16 -> 3.5.4.16 -> [3.1.3.1] -> 5.1.99.8 -> 4.1.2.25 -> 2.5.1.15 -> {6.3.2.12, 6.3.2.17} -> [{1.5.1.3, 1.5.1.3}] -> 6.3.2.17 -> 6.3.2.17
path_avs00790.kgml:
path_avs00790.kgml: Found a trail of span 10 containing skipped vertices
path_avs00790.kgml: 180 -> 81 -> 80 -> 79 -> [85] -> 75 -> 74 -> 72 -> 83 -> [69] -> 68 -> 67
path_avs00790.kgml: R00428 -> R05046 -> R05048 -> R04639 -> [R04620] -> R03504 -> R03503 -> R03067 -> R02237 -> [{R00936, R00939}] -> R00942 -> R04241
path_avs00790.kgml: avs:AWM76_03105 -> avs:AWM76_03105 -> avs:AWM76_03105 -> avs:AWM76_03105 -> [avs:AWM76_03050] -> avs:AWM76_03115 -> avs:AWM76_03120 -> avs:AWM76_03110 -> {avs:AWM76_03100, avs:AWM76_06640} -> [avs:AWM76_05540] -> {avs:AWM76_03100, avs:AWM76_06640} -> {avs:AWM76_03100, avs:AWM76_06640}
path_avs00790.kgml: 3.5.4.16 -> 3.5.4.16 -> 3.5.4.16 -> 3.5.4.16 -> [3.1.3.1] -> 4.1.2.25 -> 2.7.6.3 -> 2.5.1.15 -> {6.3.2.12, 6.3.2.17} -> [{1.5.1.3, 1.5.1.3}] -> 6.3.2.17 -> 6.3.2.17
path_avs00790.kgml:
path_avs00790.kgml: Found a trail of span 10 containing skipped vertices
path_avs00790.kgml: 180 -> 81 -> [80] -> 79 -> [85] -> 171 -> 75 -> 74 -> 72 -> 71 -> [69 -> 68] -> 67 -> 68
path_avs00790.kgml: R00428 -> R05046 -> [R05048] -> R04639 -> [R04620] -> R11073 -> R03504 -> R03503 -> R03067 -> R02237 -> [{R00936, R00939} -> R00942] -> R04241 -> R00942
path_avs00790.kgml: avs:AWM76_03105 -> avs:AWM76_03105 -> [avs:AWM76_03105] -> avs:AWM76_03105 -> [avs:AWM76_03050] -> avs:AWM76_03115 -> avs:AWM76_03115 -> avs:AWM76_03120 -> avs:AWM76_03110 -> {avs:AWM76_03100, avs:AWM76_06640} -> [avs:AWM76_05540 -> {avs:AWM76_03100, avs:AWM76_06640}] -> {avs:AWM76_03100, avs:AWM76_06640} -> {avs:AWM76_03100, avs:AWM76_06640}
path_avs00790.kgml: 3.5.4.16 -> 3.5.4.16 -> [3.5.4.16] -> 3.5.4.16 -> [3.1.3.1] -> 5.1.99.8 -> 4.1.2.25 -> 2.7.6.3 -> 2.5.1.15 -> {6.3.2.12, 6.3.2.17} -> [{1.5.1.3, 1.5.1.3} -> 6.3.2.17] -> 6.3.2.17 -> 6.3.2.17
path_avs00790.kgml:
path_avs00790.kgml: Found a trail of span 9 containing skipped vertices
path_avs00790.kgml: 180 -> 81 -> 80 -> 79 -> [85] -> 171 -> [75 -> 74] -> 72 -> 83 -> [69] -> 68 -> 67
path_avs00790.kgml: R00428 -> R05046 -> R05048 -> R04639 -> [R04620] -> R11073 -> [R03504 -> R03503] -> R03067 -> R02237 -> [{R00936, R00939}] -> R00942 -> R04241
path_avs00790.kgml: avs:AWM76_03105 -> avs:AWM76_03105 -> avs:AWM76_03105 -> avs:AWM76_03105 -> [avs:AWM76_03050] -> avs:AWM76_03115 -> [avs:AWM76_03115 -> avs:AWM76_03120] -> avs:AWM76_03110 -> {avs:AWM76_03100, avs:AWM76_06640} -> [avs:AWM76_05540] -> {avs:AWM76_03100, avs:AWM76_06640} -> {avs:AWM76_03100, avs:AWM76_06640}
path_avs00790.kgml: 3.5.4.16 -> 3.5.4.16 -> 3.5.4.16 -> 3.5.4.16 -> [3.1.3.1] -> 5.1.99.8 -> [4.1.2.25 -> 2.7.6.3] -> 2.5.1.15 -> {6.3.2.12, 6.3.2.17} -> [{1.5.1.3, 1.5.1.3}] -> 6.3.2.17 -> 6.3.2.17
path_avs00790.kgml:
path_avs00790.kgml: Found a trail of span 9 containing skipped vertices
path_avs00790.kgml: 180 -> 81 -> 80 -> 79 -> [85] -> 171 -> [75] -> 73 -> 83 -> [69] -> 68 -> 67
path_avs00790.kgml: R00428 -> R05046 -> R05048 -> R04639 -> [R04620] -> R11073 -> [R03504] -> R03066 -> R02237 -> [{R00936, R00939}] -> R00942 -> R04241
path_avs00790.kgml: avs:AWM76_03105 -> avs:AWM76_03105 -> avs:AWM76_03105 -> avs:AWM76_03105 -> [avs:AWM76_03050] -> avs:AWM76_03115 -> [avs:AWM76_03115] -> avs:AWM76_03110 -> {avs:AWM76_03100, avs:AWM76_06640} -> [avs:AWM76_05540] -> {avs:AWM76_03100, avs:AWM76_06640} -> {avs:AWM76_03100, avs:AWM76_06640}
path_avs00790.kgml: 3.5.4.16 -> 3.5.4.16 -> 3.5.4.16 -> 3.5.4.16 -> [3.1.3.1] -> 5.1.99.8 -> [4.1.2.25] -> 2.5.1.15 -> {6.3.2.12, 6.3.2.17} -> [{1.5.1.3, 1.5.1.3}] -> 6.3.2.17 -> 6.3.2.17
path_avs00790.kgml:
path_avs00790.kgml: Found a trail of span 9 containing skipped vertices
path_avs00790.kgml: 180 -> 81 -> 80 -> [79 -> 85] -> 75 -> 74 -> 72 -> 71 -> [69 -> 68] -> 67 -> 68
path_avs00790.kgml: R00428 -> R05046 -> R05048 -> [R04639 -> R04620] -> R03504 -> R03503 -> R03067 -> R02237 -> [{R00936, R00939} -> R00942] -> R04241 -> R00942
path_avs00790.kgml: avs:AWM76_03105 -> avs:AWM76_03105 -> avs:AWM76_03105 -> [avs:AWM76_03105 -> avs:AWM76_03050] -> avs:AWM76_03115 -> avs:AWM76_03120 -> avs:AWM76_03110 -> {avs:AWM76_03100, avs:AWM76_06640} -> [avs:AWM76_05540 -> {avs:AWM76_03100, avs:AWM76_06640}] -> {avs:AWM76_03100, avs:AWM76_06640} -> {avs:AWM76_03100, avs:AWM76_06640}
path_avs00790.kgml: 3.5.4.16 -> 3.5.4.16 -> 3.5.4.16 -> [3.5.4.16 -> 3.1.3.1] -> 4.1.2.25 -> 2.7.6.3 -> 2.5.1.15 -> {6.3.2.12, 6.3.2.17} -> [{1.5.1.3, 1.5.1.3} -> 6.3.2.17] -> 6.3.2.17 -> 6.3.2.17
path_avs00790.kgml:
path_avs00790.kgml: Found a trail of span 9 containing skipped vertices
path_avs00790.kgml: 180 -> 81 -> 80 -> 79 -> [85] -> 171 -> 75 -> 73 -> [83 -> 69] -> 68 -> 67
path_avs00790.kgml: R00428 -> R05046 -> R05048 -> R04639 -> [R04620] -> R11073 -> R03504 -> R03066 -> [R02237 -> {R00936, R00939}] -> R00942 -> R04241
path_avs00790.kgml: avs:AWM76_03105 -> avs:AWM76_03105 -> avs:AWM76_03105 -> avs:AWM76_03105 -> [avs:AWM76_03050] -> avs:AWM76_03115 -> avs:AWM76_03115 -> avs:AWM76_03110 -> [{avs:AWM76_03100, avs:AWM76_06640} -> avs:AWM76_05540] -> {avs:AWM76_03100, avs:AWM76_06640} -> {avs:AWM76_03100, avs:AWM76_06640}
path_avs00790.kgml: 3.5.4.16 -> 3.5.4.16 -> 3.5.4.16 -> 3.5.4.16 -> [3.1.3.1] -> 5.1.99.8 -> 4.1.2.25 -> 2.5.1.15 -> [{6.3.2.12, 6.3.2.17} -> {1.5.1.3, 1.5.1.3}] -> 6.3.2.17 -> 6.3.2.17
path_avs00790.kgml:
path_avs00790.kgml: Found a trail of span 9 containing skipped vertices
path_avs00790.kgml: 180 -> [81 -> 80] -> 79 -> [85] -> 171 -> 75 -> 74 -> 72 -> 71 -> [69 -> 68] -> 67 -> 68
path_avs00790.kgml: R00428 -> [R05046 -> R05048] -> R04639 -> [R04620] -> R11073 -> R03504 -> R03503 -> R03067 -> R02237 -> [{R00936, R00939} -> R00942] -> R04241 -> R00942
path_avs00790.kgml: avs:AWM76_03105 -> [avs:AWM76_03105 -> avs:AWM76_03105] -> avs:AWM76_03105 -> [avs:AWM76_03050] -> avs:AWM76_03115 -> avs:AWM76_03115 -> avs:AWM76_03120 -> avs:AWM76_03110 -> {avs:AWM76_03100, avs:AWM76_06640} -> [avs:AWM76_05540 -> {avs:AWM76_03100, avs:AWM76_06640}] -> {avs:AWM76_03100, avs:AWM76_06640} -> {avs:AWM76_03100, avs:AWM76_06640}
path_avs00790.kgml: 3.5.4.16 -> [3.5.4.16 -> 3.5.4.16] -> 3.5.4.16 -> [3.1.3.1] -> 5.1.99.8 -> 4.1.2.25 -> 2.7.6.3 -> 2.5.1.15 -> {6.3.2.12, 6.3.2.17} -> [{1.5.1.3, 1.5.1.3} -> 6.3.2.17] -> 6.3.2.17 -> 6.3.2.17
path_avs00790.kgml:
path_avs00790.kgml: Found a trail of span 9 containing skipped vertices
path_avs00790.kgml: 180 -> 81 -> 80 -> 79 -> [85] -> 171 -> 75 -> [73] -> 83 -> [69] -> 68 -> 67
path_avs00790.kgml: R00428 -> R05046 -> R05048 -> R04639 -> [R04620] -> R11073 -> R03504 -> [R03066] -> R02237 -> [{R00936, R00939}] -> R00942 -> R04241
path_avs00790.kgml: avs:AWM76_03105 -> avs:AWM76_03105 -> avs:AWM76_03105 -> avs:AWM76_03105 -> [avs:AWM76_03050] -> avs:AWM76_03115 -> avs:AWM76_03115 -> [avs:AWM76_03110] -> {avs:AWM76_03100, avs:AWM76_06640} -> [avs:AWM76_05540] -> {avs:AWM76_03100, avs:AWM76_06640} -> {avs:AWM76_03100, avs:AWM76_06640}
path_avs00790.kgml: 3.5.4.16 -> 3.5.4.16 -> 3.5.4.16 -> 3.5.4.16 -> [3.1.3.1] -> 5.1.99.8 -> 4.1.2.25 -> [2.5.1.15] -> {6.3.2.12, 6.3.2.17} -> [{1.5.1.3, 1.5.1.3}] -> 6.3.2.17 -> 6.3.2.17
path_avs00790.kgml: Skipped genes: avs:AWM76_03110
path_avs00790.kgml:
path_avs00790.kgml: Found a trail of span 9 containing skipped vertices
path_avs00790.kgml: 180 -> 81 -> 80 -> 79 -> [85] -> 171 -> 75 -> [73] -> 71 -> [69 -> 68] -> 67 -> 68
path_avs00790.kgml: R00428 -> R05046 -> R05048 -> R04639 -> [R04620] -> R11073 -> R03504 -> [R03066] -> R02237 -> [{R00936, R00939} -> R00942] -> R04241 -> R00942
path_avs00790.kgml: avs:AWM76_03105 -> avs:AWM76_03105 -> avs:AWM76_03105 -> avs:AWM76_03105 -> [avs:AWM76_03050] -> avs:AWM76_03115 -> avs:AWM76_03115 -> [avs:AWM76_03110] -> {avs:AWM76_03100, avs:AWM76_06640} -> [avs:AWM76_05540 -> {avs:AWM76_03100, avs:AWM76_06640}] -> {avs:AWM76_03100, avs:AWM76_06640} -> {avs:AWM76_03100, avs:AWM76_06640}
path_avs00790.kgml: 3.5.4.16 -> 3.5.4.16 -> 3.5.4.16 -> 3.5.4.16 -> [3.1.3.1] -> 5.1.99.8 -> 4.1.2.25 -> [2.5.1.15] -> {6.3.2.12, 6.3.2.17} -> [{1.5.1.3, 1.5.1.3} -> 6.3.2.17] -> 6.3.2.17 -> 6.3.2.17
path_avs00790.kgml: Skipped genes: avs:AWM76_03110
path_avs00790.kgml:
path_avs00790.kgml: Found a trail of span 9 containing skipped vertices
path_avs00790.kgml: 180 -> 81 -> 80 -> 79 -> [85 -> 75] -> 74 -> 72 -> 71 -> [69 -> 68] -> 67 -> 68
path_avs00790.kgml: R00428 -> R05046 -> R05048 -> R04639 -> [R04620 -> R03504] -> R03503 -> R03067 -> R02237 -> [{R00936, R00939} -> R00942] -> R04241 -> R00942
path_avs00790.kgml: avs:AWM76_03105 -> avs:AWM76_03105 -> avs:AWM76_03105 -> avs:AWM76_03105 -> [avs:AWM76_03050 -> avs:AWM76_03115] -> avs:AWM76_03120 -> avs:AWM76_03110 -> {avs:AWM76_03100, avs:AWM76_06640} -> [avs:AWM76_05540 -> {avs:AWM76_03100, avs:AWM76_06640}] -> {avs:AWM76_03100, avs:AWM76_06640} -> {avs:AWM76_03100, avs:AWM76_06640}
path_avs00790.kgml: 3.5.4.16 -> 3.5.4.16 -> 3.5.4.16 -> 3.5.4.16 -> [3.1.3.1 -> 4.1.2.25] -> 2.7.6.3 -> 2.5.1.15 -> {6.3.2.12, 6.3.2.17} -> [{1.5.1.3, 1.5.1.3} -> 6.3.2.17] -> 6.3.2.17 -> 6.3.2.17
path_avs00790.kgml: Skipped genes: avs:AWM76_03115
path_avs00790.kgml:
path_avs00790.kgml: Found a trail of span 8 containing skipped vertices
path_avs00790.kgml: 180 -> 81 -> 80 -> 79 -> [85] -> 171 -> [75 -> 73] -> 83 -> [69] -> 68 -> 67
path_avs00790.kgml: R00428 -> R05046 -> R05048 -> R04639 -> [R04620] -> R11073 -> [R03504 -> R03066] -> R02237 -> [{R00936, R00939}] -> R00942 -> R04241
path_avs00790.kgml: avs:AWM76_03105 -> avs:AWM76_03105 -> avs:AWM76_03105 -> avs:AWM76_03105 -> [avs:AWM76_03050] -> avs:AWM76_03115 -> [avs:AWM76_03115 -> avs:AWM76_03110] -> {avs:AWM76_03100, avs:AWM76_06640} -> [avs:AWM76_05540] -> {avs:AWM76_03100, avs:AWM76_06640} -> {avs:AWM76_03100, avs:AWM76_06640}
path_avs00790.kgml: 3.5.4.16 -> 3.5.4.16 -> 3.5.4.16 -> 3.5.4.16 -> [3.1.3.1] -> 5.1.99.8 -> [4.1.2.25 -> 2.5.1.15] -> {6.3.2.12, 6.3.2.17} -> [{1.5.1.3, 1.5.1.3}] -> 6.3.2.17 -> 6.3.2.17
path_avs00790.kgml: Skipped genes: avs:AWM76_03110
path_avs00790.kgml:
path_avs00790.kgml: Found a trail of span 8 containing skipped vertices
path_avs00790.kgml: 180 -> 81 -> 80 -> 79 -> [85] -> 171 -> [75 -> 73] -> 71 -> [69 -> 68] -> 67 -> 68
path_avs00790.kgml: R00428 -> R05046 -> R05048 -> R04639 -> [R04620] -> R11073 -> [R03504 -> R03066] -> R02237 -> [{R00936, R00939} -> R00942] -> R04241 -> R00942
path_avs00790.kgml: avs:AWM76_03105 -> avs:AWM76_03105 -> avs:AWM76_03105 -> avs:AWM76_03105 -> [avs:AWM76_03050] -> avs:AWM76_03115 -> [avs:AWM76_03115 -> avs:AWM76_03110] -> {avs:AWM76_03100, avs:AWM76_06640} -> [avs:AWM76_05540 -> {avs:AWM76_03100, avs:AWM76_06640}] -> {avs:AWM76_03100, avs:AWM76_06640} -> {avs:AWM76_03100, avs:AWM76_06640}
path_avs00790.kgml: 3.5.4.16 -> 3.5.4.16 -> 3.5.4.16 -> 3.5.4.16 -> [3.1.3.1] -> 5.1.99.8 -> [4.1.2.25 -> 2.5.1.15] -> {6.3.2.12, 6.3.2.17} -> [{1.5.1.3, 1.5.1.3} -> 6.3.2.17] -> 6.3.2.17 -> 6.3.2.17
path_avs00790.kgml: Skipped genes: avs:AWM76_03110
path_avs00790.kgml:
path_avs00790.kgml: Found a trail of span 8 containing skipped vertices
path_avs00790.kgml: 180 -> 81 -> 80 -> 79 -> [85 -> 75] -> 73 -> 83 -> [69] -> 68 -> 67
path_avs00790.kgml: R00428 -> R05046 -> R05048 -> R04639 -> [R04620 -> R03504] -> R03066 -> R02237 -> [{R00936, R00939}] -> R00942 -> R04241
path_avs00790.kgml: avs:AWM76_03105 -> avs:AWM76_03105 -> avs:AWM76_03105 -> avs:AWM76_03105 -> [avs:AWM76_03050 -> avs:AWM76_03115] -> avs:AWM76_03110 -> {avs:AWM76_03100, avs:AWM76_06640} -> [avs:AWM76_05540] -> {avs:AWM76_03100, avs:AWM76_06640} -> {avs:AWM76_03100, avs:AWM76_06640}
path_avs00790.kgml: 3.5.4.16 -> 3.5.4.16 -> 3.5.4.16 -> 3.5.4.16 -> [3.1.3.1 -> 4.1.2.25] -> 2.5.1.15 -> {6.3.2.12, 6.3.2.17} -> [{1.5.1.3, 1.5.1.3}] -> 6.3.2.17 -> 6.3.2.17
path_avs00790.kgml:
path_avs00790.kgml: Found a trail of span 6 containing skipped vertices
path_avs00790.kgml: 180 -> 81 -> 80 -> 79 -> [85] -> 171 -> 148
path_avs00790.kgml: R00428 -> R05046 -> R05048 -> R04639 -> [R04620] -> R11073 -> R11037
path_avs00790.kgml: avs:AWM76_03105 -> avs:AWM76_03105 -> avs:AWM76_03105 -> avs:AWM76_03105 -> [avs:AWM76_03050] -> avs:AWM76_03115 -> avs:AWM76_03115
path_avs00790.kgml: 3.5.4.16 -> 3.5.4.16 -> 3.5.4.16 -> 3.5.4.16 -> [3.1.3.1] -> 5.1.99.8 -> 1.13.11.81
path_avs00790.kgml: Skipped genes: avs:AWM76_03110
path_avs00790.kgml:
path_avs00790.kgml: Found a trail of span 5 containing skipped vertices
path_avs00790.kgml: 180 -> 81 -> 80 -> 79 -> [85] -> 148
path_avs00790.kgml: R00428 -> R05046 -> R05048 -> R04639 -> [R04620] -> R11037
path_avs00790.kgml: avs:AWM76_03105 -> avs:AWM76_03105 -> avs:AWM76_03105 -> avs:AWM76_03105 -> [avs:AWM76_03050] -> avs:AWM76_03115
path_avs00790.kgml: 3.5.4.16 -> 3.5.4.16 -> 3.5.4.16 -> 3.5.4.16 -> [3.1.3.1] -> 1.13.11.81
path_avs00790.kgml: Skipped genes: avs:AWM76_03110
path_avs00790.kgml:
path_avs00790.kgml: Found a trail of span 4 containing skipped vertices
path_avs00790.kgml: 180 -> 81 -> 80 -> [79 -> 85] -> 148
path_avs00790.kgml: R00428 -> R05046 -> R05048 -> [R04639 -> R04620] -> R11037
path_avs00790.kgml: avs:AWM76_03105 -> avs:AWM76_03105 -> avs:AWM76_03105 -> [avs:AWM76_03105 -> avs:AWM76_03050] -> avs:AWM76_03115
path_avs00790.kgml: 3.5.4.16 -> 3.5.4.16 -> 3.5.4.16 -> [3.5.4.16 -> 3.1.3.1] -> 1.13.11.81
path_avs00790.kgml: Skipped genes: avs:AWM76_03110
path_avs00790.kgml:
path_avs00790.kgml: --- 4.84 seconds ---

path_avs00900.kgml: Terpenoid backbone biosynthesis
path_avs00900.kgml: Initialization took 0.14 seconds
path_avs00900.kgml:
path_avs00900.kgml: Found a trail of span 4 without skipping any vertex
path_avs00900.kgml: 70 -> 101 -> 100 -> 98
path_avs00900.kgml: R02245 -> R03245 -> R01121 -> R01123
path_avs00900.kgml: avs:AWM76_06440 -> avs:AWM76_06450 -> avs:AWM76_06445 -> avs:AWM76_06455
path_avs00900.kgml: 2.7.1.36 -> 2.7.4.2 -> 4.1.1.33 -> 5.3.3.2
path_avs00900.kgml:
path_avs00900.kgml: Found a trail of span 3 containing skipped vertices
path_avs00900.kgml: 70 -> 101 -> [100] -> 98
path_avs00900.kgml: R02245 -> R03245 -> [R01121] -> R01123
path_avs00900.kgml: avs:AWM76_06440 -> avs:AWM76_06450 -> [avs:AWM76_06445] -> avs:AWM76_06455
path_avs00900.kgml: 2.7.1.36 -> 2.7.4.2 -> [4.1.1.33] -> 5.3.3.2
path_avs00900.kgml: Skipped genes: avs:AWM76_06445
path_avs00900.kgml:
path_avs00900.kgml: Found a trail of span 3 containing skipped vertices
path_avs00900.kgml: 70 -> [101] -> 100 -> 98
path_avs00900.kgml: R02245 -> [R03245] -> R01121 -> R01123
path_avs00900.kgml: avs:AWM76_06440 -> [avs:AWM76_06450] -> avs:AWM76_06445 -> avs:AWM76_06455
path_avs00900.kgml: 2.7.1.36 -> [2.7.4.2] -> 4.1.1.33 -> 5.3.3.2
path_avs00900.kgml: Skipped genes: avs:AWM76_06450
path_avs00900.kgml:
path_avs00900.kgml: Found a trail of span 2 containing skipped vertices
path_avs00900.kgml: 70 -> [101 -> 100] -> 98
path_avs00900.kgml: R02245 -> [R03245 -> R01121] -> R01123
path_avs00900.kgml: avs:AWM76_06440 -> [avs:AWM76_06450 -> avs:AWM76_06445] -> avs:AWM76_06455
path_avs00900.kgml: 2.7.1.36 -> [2.7.4.2 -> 4.1.1.33] -> 5.3.3.2
path_avs00900.kgml: Skipped genes: avs:AWM76_06445, avs:AWM76_06450
path_avs00900.kgml:
path_avs00900.kgml: --- 0.42 seconds ---

path_avs00910.kgml: Nitrogen metabolism
path_avs00910.kgml: Initialization took 0.09 seconds
path_avs00910.kgml: (not found)
path_avs00910.kgml: --- 0.14 seconds ---

path_avs00920.kgml: Sulfur metabolism
path_avs00920.kgml: Initialization took 0.14 seconds
path_avs00920.kgml:
path_avs00920.kgml: Found a trail of span 2 without skipping any vertex
path_avs00920.kgml: 109 -> 103
path_avs00920.kgml: R00586 -> R00897
path_avs00920.kgml: avs:AWM76_01570 -> {avs:AWM76_01030, avs:AWM76_01565, avs:AWM76_01860}
path_avs00920.kgml: 2.3.1.30 -> {2.5.1.47, 2.5.1.65}
path_avs00920.kgml:
path_avs00920.kgml: --- 0.25 seconds ---

path_avs00970.kgml: Aminoacyl-tRNA biosynthesis
path_avs00970.kgml: Initialization took 0.49 seconds
path_avs00970.kgml: (not found)
path_avs00970.kgml: --- 0.55 seconds ---

path_avs01040.kgml: Biosynthesis of unsaturated fatty acids
path_avs01040.kgml: Initialization took 0.06 seconds
path_avs01040.kgml: (not found)
path_avs01040.kgml: --- 0.11 seconds ---

--- 483.63 seconds ---
