# Supplementary material for: CoMetGeNe: mining conserved neighborhood patterns in metabolic and genomic contexts
Source: BMC Bioinformatics. 2019 Jan 10;20:19. doi: 10.1186/s12859-018-2542-2 (PMC6327494; doi:10.1186/s12859-018-2542-2)
Supplement: Supplementary file 14 — Trail finding results for completely assembled representative bacterial genomes present in NCBI Genomes. Of the 1,545 fully assembled representative bacterial genomes in NCBI, corresponding entries have been identified in KEGG for 1,467 species, for which trail finding has been performed for all combinations of gap parameters δG and δD ranging from 0 to 3. This additional file is available from https://doi.org/10.6084/m9.figshare.7288769. (GZ 178,532 kb) [file 12859_2018_2542_MOESM14_ESM.gz › results/hba_dG1_dD2.hnet]

--- delta_G = 1, delta_D = 2 ---

path_hba00010.kgml: Glycolysis / Gluconeogenesis
path_hba00010.kgml: Initialization took 0.83 seconds
path_hba00010.kgml:
path_hba00010.kgml: Found a trail of span 5 containing skipped vertices
path_hba00010.kgml: 55 -> [53 -> 48] -> 49 -> 50 -> [75 -> 49] -> 48 -> [49 -> 50] -> 75
path_hba00010.kgml: R00658 -> [R00200 -> R00014] -> R03270 -> R02569 -> [R07618 -> R03270] -> R00014 -> [R03270 -> R02569] -> R07618
path_hba00010.kgml: hba:Hbal_1690 -> [hba:Hbal_1543 -> {hba:Hbal_1687, hba:Hbal_1688}] -> {hba:Hbal_1687, hba:Hbal_1688} -> hba:Hbal_1686 -> [{hba:Hbal_1617, hba:Hbal_1685, hba:Hbal_2239} -> {hba:Hbal_1687, hba:Hbal_1688}] -> {hba:Hbal_1687, hba:Hbal_1688} -> [{hba:Hbal_1687, hba:Hbal_1688} -> hba:Hbal_1686] -> {hba:Hbal_1617, hba:Hbal_1685, hba:Hbal_2239}
path_hba00010.kgml: 4.2.1.11 -> [2.7.1.40 -> {1.2.4.1, 2.2.1.6, 4.1.1.1}] -> 1.2.4.1 -> 2.3.1.12 -> [1.8.1.4 -> 1.2.4.1] -> {1.2.4.1, 2.2.1.6, 4.1.1.1} -> [1.2.4.1 -> 2.3.1.12] -> 1.8.1.4
path_hba00010.kgml: Skipped genes: hba:Hbal_1689
path_hba00010.kgml:
path_hba00010.kgml: Found a trail of span 3 containing skipped vertices
path_hba00010.kgml: 76 -> [57] -> 14 -> 57
path_hba00010.kgml: R01512 -> [R01061] -> R01070 -> R01061
path_hba00010.kgml: hba:Hbal_2979 -> [hba:Hbal_2981] -> hba:Hbal_2978 -> hba:Hbal_2981
path_hba00010.kgml: 2.7.2.3 -> [{1.2.1.12, 1.2.1.59}] -> 4.1.2.13 -> {1.2.1.12, 1.2.1.59}
path_hba00010.kgml: Skipped genes: hba:Hbal_2980
path_hba00010.kgml:
path_hba00010.kgml: --- 11.12 seconds ---

path_hba00020.kgml: Citrate cycle (TCA cycle)
path_hba00020.kgml: Initialization took 1.19 seconds
path_hba00020.kgml:
path_hba00020.kgml: Found a trail of span 4 containing skipped vertices
path_hba00020.kgml: 80 -> 82 -> [80 -> 77] -> 75 -> 77
path_hba00020.kgml: R07618 -> R02569 -> [R07618 -> R03270] -> R00014 -> R03270
path_hba00020.kgml: {hba:Hbal_1617, hba:Hbal_1685, hba:Hbal_2239} -> hba:Hbal_1686 -> [{hba:Hbal_1617, hba:Hbal_1685, hba:Hbal_2239} -> {hba:Hbal_1687, hba:Hbal_1688}] -> {hba:Hbal_1687, hba:Hbal_1688} -> {hba:Hbal_1687, hba:Hbal_1688}
path_hba00020.kgml: 1.8.1.4 -> 2.3.1.12 -> [1.8.1.4 -> 1.2.4.1] -> {1.2.4.1, 2.2.1.6, 4.1.1.1} -> 1.2.4.1
path_hba00020.kgml:
path_hba00020.kgml: Found a trail of span 4 containing skipped vertices
path_hba00020.kgml: 30 -> 31 -> [28 -> 30] -> 29 -> [30 -> 31] -> 32
path_hba00020.kgml: R03316 -> R02570 -> [R07618 -> R03316] -> R00621 -> [R03316 -> R02570] -> R00405
path_hba00020.kgml: hba:Hbal_2245 -> hba:Hbal_2244 -> [{hba:Hbal_1617, hba:Hbal_1685, hba:Hbal_2239} -> hba:Hbal_2245] -> hba:Hbal_2245 -> [hba:Hbal_2245 -> hba:Hbal_2244] -> {hba:Hbal_2246, hba:Hbal_2247}
path_hba00020.kgml: 1.2.4.2 -> 2.3.1.61 -> [1.8.1.4 -> 1.2.4.2] -> 1.2.4.2 -> [1.2.4.2 -> 2.3.1.61] -> 6.2.1.5
path_hba00020.kgml:
path_hba00020.kgml: --- 11.73 seconds ---

path_hba00030.kgml: Pentose phosphate pathway
path_hba00030.kgml: Initialization took 0.94 seconds
path_hba00030.kgml:
path_hba00030.kgml: Found a trail of span 3 containing skipped vertices
path_hba00030.kgml: 157 -> [57] -> 61 -> 38
path_hba00030.kgml: {R02736, R10907} -> [R02035] -> R02036 -> R05605
path_hba00030.kgml: hba:Hbal_1547 -> [{hba:Hbal_1357, hba:Hbal_2614}] -> hba:Hbal_1546 -> hba:Hbal_1544
path_hba00030.kgml: {1.1.1.363, 1.1.1.49, 1.1.1.363, 1.1.1.388} -> [3.1.1.31] -> 4.2.1.12 -> {4.1.2.14, 4.1.2.55}
path_hba00030.kgml: Skipped genes: hba:Hbal_1545
path_hba00030.kgml:
path_hba00030.kgml: Found a trail of span 3 containing skipped vertices
path_hba00030.kgml: 58 -> [57] -> 61 -> 38
path_hba00030.kgml: R02736 -> [R02035] -> R02036 -> R05605
path_hba00030.kgml: hba:Hbal_1547 -> [{hba:Hbal_1357, hba:Hbal_2614}] -> hba:Hbal_1546 -> hba:Hbal_1544
path_hba00030.kgml: {1.1.1.363, 1.1.1.49} -> [3.1.1.31] -> 4.2.1.12 -> {4.1.2.14, 4.1.2.55}
path_hba00030.kgml: Skipped genes: hba:Hbal_1545
path_hba00030.kgml:
path_hba00030.kgml: --- 1.27 seconds ---

path_hba00040.kgml: Pentose and glucuronate interconversions
path_hba00040.kgml: Initialization took 0.39 seconds
path_hba00040.kgml:
path_hba00040.kgml: Found a trail of span 2 containing skipped vertices
path_hba00040.kgml: 105 -> [104 -> 103] -> 102
path_hba00040.kgml: R01540 -> [R05606 -> R02454] -> R01482
path_hba00040.kgml: hba:Hbal_2767 -> [hba:Hbal_2786 -> hba:Hbal_2811] -> hba:Hbal_2766
path_hba00040.kgml: 4.2.1.7 -> [4.2.1.8 -> 1.1.1.57] -> 5.3.1.12
path_hba00040.kgml:
path_hba00040.kgml: Found a trail of span 2 without skipping any vertex
path_hba00040.kgml: 80 -> 87
path_hba00040.kgml: R01639 -> R01432
path_hba00040.kgml: hba:Hbal_2824 -> hba:Hbal_2825
path_hba00040.kgml: 2.7.1.17 -> 5.3.1.5
path_hba00040.kgml:
path_hba00040.kgml: --- 0.60 seconds ---

path_hba00051.kgml: Fructose and mannose metabolism
path_hba00051.kgml: Initialization took 0.69 seconds
path_hba00051.kgml:
path_hba00051.kgml: Found a trail of span 3 without skipping any vertex
path_hba00051.kgml: 103 -> 227 -> 204
path_hba00051.kgml: R03774 -> R11339 -> R10691
path_hba00051.kgml: hba:Hbal_2756 -> hba:Hbal_2758 -> hba:Hbal_2757
path_hba00051.kgml: 4.2.1.90 -> 1.1.1.401 -> ?
path_hba00051.kgml:
path_hba00051.kgml: Found a trail of span 2 without skipping any vertex
path_hba00051.kgml: 83 -> 82
path_hba00051.kgml: R00888 -> R05692
path_hba00051.kgml: hba:Hbal_1799 -> hba:Hbal_1798
path_hba00051.kgml: 4.2.1.47 -> 1.1.1.271
path_hba00051.kgml:
path_hba00051.kgml: Found a trail of span 2 containing skipped vertices
path_hba00051.kgml: 103 -> [227] -> 204
path_hba00051.kgml: R03774 -> [R11339] -> R10691
path_hba00051.kgml: hba:Hbal_2756 -> [hba:Hbal_2758] -> hba:Hbal_2757
path_hba00051.kgml: 4.2.1.90 -> [1.1.1.401] -> ?
path_hba00051.kgml:
path_hba00051.kgml: --- 1.00 seconds ---

path_hba00052.kgml: Galactose metabolism
path_hba00052.kgml: Initialization took 0.14 seconds
path_hba00052.kgml:
path_hba00052.kgml: Found a trail of span 2 containing skipped vertices
path_hba00052.kgml: 80 -> 77
path_hba00052.kgml: R00289 -> R00959
path_hba00052.kgml: hba:Hbal_2422 -> hba:Hbal_2420
path_hba00052.kgml: {2.7.7.64, 2.7.7.9} -> {5.4.2.2, 5.4.2.5}
path_hba00052.kgml: Skipped genes: hba:Hbal_2421
path_hba00052.kgml:
path_hba00052.kgml: --- 0.26 seconds ---

path_hba00053.kgml: Ascorbate and aldarate metabolism
path_hba00053.kgml: Initialization took 0.14 seconds
path_hba00053.kgml: (not found)
path_hba00053.kgml: --- 0.20 seconds ---

path_hba00072.kgml: Synthesis and degradation of ketone bodies
path_hba00072.kgml: Initialization took 0.19 seconds
path_hba00072.kgml:
path_hba00072.kgml: Found a trail of span 2 without skipping any vertex
path_hba00072.kgml: 15 -> 18
path_hba00072.kgml: R01361 -> R00410
path_hba00072.kgml: hba:Hbal_1593 -> {hba:Hbal_1594, hba:Hbal_1595}
path_hba00072.kgml: 1.1.1.30 -> 2.8.3.5
path_hba00072.kgml:
path_hba00072.kgml: --- 0.28 seconds ---

path_hba00130.kgml: Ubiquinone and other terpenoid-quinone biosynthesis
path_hba00130.kgml: Initialization took 0.13 seconds
path_hba00130.kgml: (not found)
path_hba00130.kgml: --- 0.18 seconds ---

path_hba00190.kgml: Oxidative phosphorylation
path_hba00190.kgml: Initialization took 3.82 seconds
path_hba00190.kgml: (not found)
path_hba00190.kgml: --- 3.88 seconds ---

path_hba00220.kgml: Arginine biosynthesis
path_hba00220.kgml: Initialization took 0.59 seconds
path_hba00220.kgml:
path_hba00220.kgml: Found a trail of span 2 containing skipped vertices
path_hba00220.kgml: 52 -> [55] -> 44
path_hba00220.kgml: R02283 -> [R02282] -> R01398
path_hba00220.kgml: hba:Hbal_0343 -> [hba:Hbal_0795] -> hba:Hbal_0344
path_hba00220.kgml: 2.6.1.11 -> [2.3.1.35] -> 2.1.3.3
path_hba00220.kgml:
path_hba00220.kgml: --- 0.75 seconds ---

path_hba00230.kgml: Purine metabolism
path_hba00230.kgml: Initialization took 7.11 seconds
path_hba00230.kgml:
path_hba00230.kgml: Found a trail of span 5 containing skipped vertices
path_hba00230.kgml: 220 -> 238 -> [139 -> 301] -> 247 -> 240 -> 239
path_hba00230.kgml: R00332 -> R00330 -> [R02019 -> R01858] -> R00376 -> R01857 -> R02090
path_hba00230.kgml: hba:Hbal_1934 -> hba:Hbal_1925 -> [{hba:Hbal_0829, hba:Hbal_0831, hba:Hbal_1907} -> hba:Hbal_1543] -> {hba:Hbal_0005, hba:Hbal_0176, hba:Hbal_0862, hba:Hbal_1619, hba:Hbal_1630, hba:Hbal_1718, hba:Hbal_1926, hba:Hbal_2920, hba:Hbal_3037, hba:Hbal_3144} -> hba:Hbal_1925 -> hba:Hbal_1934
path_hba00230.kgml: 2.7.4.8 -> 2.7.4.6 -> [1.17.4.1 -> 2.7.1.40] -> 2.7.7.7 -> 2.7.4.6 -> {2.7.4.12, 2.7.4.8}
path_hba00230.kgml: Skipped genes: hba:Hbal_1927
path_hba00230.kgml:
path_hba00230.kgml: Found a trail of span 3 containing skipped vertices
path_hba00230.kgml: 178 -> [180] -> 179 -> 175
path_hba00230.kgml: R00124 -> [R02017] -> R01137 -> R00375
path_hba00230.kgml: hba:Hbal_1925 -> [{hba:Hbal_0829, hba:Hbal_0831, hba:Hbal_1907}] -> hba:Hbal_1925 -> {hba:Hbal_0005, hba:Hbal_0176, hba:Hbal_0862, hba:Hbal_1619, hba:Hbal_1630, hba:Hbal_1718, hba:Hbal_1926, hba:Hbal_2920, hba:Hbal_3037, hba:Hbal_3144}
path_hba00230.kgml: 2.7.4.6 -> [1.17.4.1] -> 2.7.4.6 -> 2.7.7.7
path_hba00230.kgml:
path_hba00230.kgml: Found a trail of span 2 without skipping any vertex
path_hba00230.kgml: 427 -> 428
path_hba00230.kgml: R07404 -> R07405
path_hba00230.kgml: hba:Hbal_2959 -> hba:Hbal_2960
path_hba00230.kgml: 6.3.4.18 -> 5.4.99.18
path_hba00230.kgml:
path_hba00230.kgml: Found a trail of span 2 containing skipped vertices
path_hba00230.kgml: 167 -> 166
path_hba00230.kgml: R04591 -> R04559
path_hba00230.kgml: hba:Hbal_0606 -> hba:Hbal_0610
path_hba00230.kgml: 6.3.2.6 -> 4.3.2.2
path_hba00230.kgml: Skipped genes: hba:Hbal_0609
path_hba00230.kgml:
path_hba00230.kgml: Found a trail of span 2 without skipping any vertex
path_hba00230.kgml: 244 -> 245
path_hba00230.kgml: R00441 -> R00429
path_hba00230.kgml: {hba:Hbal_1567, hba:Hbal_2059, hba:Hbal_2089, hba:Hbal_2090} -> hba:Hbal_1568
path_hba00230.kgml: {2.7.7.48, 2.7.7.6} -> 2.7.6.5
path_hba00230.kgml:
path_hba00230.kgml: Found a trail of span 2 containing skipped vertices
path_hba00230.kgml: 163 -> [260] -> 164
path_hba00230.kgml: R04325 -> [R04463] -> R04208
path_hba00230.kgml: hba:Hbal_1917 -> [{hba:Hbal_0601, hba:Hbal_0604, hba:Hbal_0605}] -> hba:Hbal_1916
path_hba00230.kgml: 2.1.2.2 -> [6.3.5.3] -> 6.3.3.1
path_hba00230.kgml:
path_hba00230.kgml: Found a trail of span 2 without skipping any vertex
path_hba00230.kgml: 252 -> 253
path_hba00230.kgml: R00529 -> R00509
path_hba00230.kgml: {hba:Hbal_1552, hba:Hbal_1553} -> hba:Hbal_1553
path_hba00230.kgml: 2.7.7.4 -> 2.7.1.25
path_hba00230.kgml:
path_hba00230.kgml: Found a trail of span 2 containing skipped vertices
path_hba00230.kgml: 193 -> [188 -> 182] -> 180
path_hba00230.kgml: R00182 -> [R00190 -> R00127] -> R02017
path_hba00230.kgml: {hba:Hbal_0026, hba:Hbal_0833, hba:Hbal_1885} -> [hba:Hbal_0751 -> hba:Hbal_2062] -> {hba:Hbal_0829, hba:Hbal_0831, hba:Hbal_1907}
path_hba00230.kgml: 3.2.2.4 -> [{2.4.2.7, 2.4.2.8} -> 2.7.4.3] -> 1.17.4.1
path_hba00230.kgml: Skipped genes: hba:Hbal_0832
path_hba00230.kgml:
path_hba00230.kgml: --- 11.73 seconds ---

path_hba00240.kgml: Pyrimidine metabolism
path_hba00240.kgml: Initialization took 3.55 seconds
path_hba00240.kgml:
path_hba00240.kgml: Found a trail of span 4 containing skipped vertices
path_hba00240.kgml: 122 -> [302 -> 128] -> 127 -> [302 -> 122] -> 102 -> [87 -> 114] -> 113
path_hba00240.kgml: R00440 -> [R00512 -> R00511] -> {R00513, R00516, R00517, R00962, R01548, R02091, R02096, R02371, R02372} -> [R00512 -> R00440] -> R00438 -> [R00158 -> R00963] -> {R00964, R00967, R00968, R00970, R01549, R01880, R02097, R02327, R02332}
path_hba00240.kgml: hba:Hbal_3068 -> [hba:Hbal_2351 -> hba:Hbal_1402] -> hba:Hbal_3073 -> [hba:Hbal_2351 -> hba:Hbal_3068] -> hba:Hbal_3068 -> [hba:Hbal_1715 -> hba:Hbal_1402] -> hba:Hbal_3073
path_hba00240.kgml: 2.7.7.8 -> [{2.7.4.14, 2.7.4.25} -> {3.1.3.5, 3.1.3.91}] -> {2.7.1.213, 2.7.1.48, 2.7.1.48, 2.7.1.48, 2.7.1.48, 2.7.1.48, 2.7.1.48, 2.7.1.48, 2.7.1.48, 2.7.1.48} -> [{2.7.4.14, 2.7.4.25} -> 2.7.7.8] -> 2.7.7.8 -> [{2.7.4.14, 2.7.4.22, 2.7.4.4} -> 3.1.3.5] -> {2.7.1.213, 2.7.1.48, 2.7.1.48, 2.7.1.48, 2.7.1.48, 2.7.1.48, 2.7.1.48, 2.7.1.48, 2.7.1.48, 2.7.1.48}
path_hba00240.kgml: Skipped genes: hba:Hbal_3070
path_hba00240.kgml:
path_hba00240.kgml: Found a trail of span 4 containing skipped vertices
path_hba00240.kgml: 104 -> [107] -> 124 -> [138] -> 139 -> 141
path_hba00240.kgml: R00156 -> [{R00571, R00573}] -> R00570 -> [R02024] -> R02326 -> R00377
path_hba00240.kgml: hba:Hbal_1925 -> [hba:Hbal_1692] -> hba:Hbal_1925 -> [{hba:Hbal_0829, hba:Hbal_0831, hba:Hbal_1907}] -> hba:Hbal_1925 -> {hba:Hbal_0005, hba:Hbal_0176, hba:Hbal_0862, hba:Hbal_1619, hba:Hbal_1630, hba:Hbal_1718, hba:Hbal_1926, hba:Hbal_2920, hba:Hbal_3037, hba:Hbal_3144}
path_hba00240.kgml: 2.7.4.6 -> [{6.3.4.2, 6.3.4.2}] -> 2.7.4.6 -> [1.17.4.1] -> 2.7.4.6 -> 2.7.7.7
path_hba00240.kgml:
path_hba00240.kgml: Found a trail of span 3 containing skipped vertices
path_hba00240.kgml: 104 -> [107] -> 124 -> [138 -> 139] -> 141
path_hba00240.kgml: R00156 -> [{R00571, R00573}] -> R00570 -> [R02024 -> R02326] -> R00377
path_hba00240.kgml: hba:Hbal_1925 -> [hba:Hbal_1692] -> hba:Hbal_1925 -> [{hba:Hbal_0829, hba:Hbal_0831, hba:Hbal_1907} -> hba:Hbal_1925] -> {hba:Hbal_0005, hba:Hbal_0176, hba:Hbal_0862, hba:Hbal_1619, hba:Hbal_1630, hba:Hbal_1718, hba:Hbal_1926, hba:Hbal_2920, hba:Hbal_3037, hba:Hbal_3144}
path_hba00240.kgml: 2.7.4.6 -> [{6.3.4.2, 6.3.4.2}] -> 2.7.4.6 -> [1.17.4.1 -> 2.7.4.6] -> 2.7.7.7
path_hba00240.kgml:
path_hba00240.kgml: Found a trail of span 2 containing skipped vertices
path_hba00240.kgml: 121 -> [102 -> 104] -> 103
path_hba00240.kgml: R00442 -> [R00438 -> R00156] -> R00443
path_hba00240.kgml: {hba:Hbal_1567, hba:Hbal_2059, hba:Hbal_2089, hba:Hbal_2090} -> [hba:Hbal_3068 -> hba:Hbal_1925] -> {hba:Hbal_1567, hba:Hbal_2059, hba:Hbal_2089, hba:Hbal_2090}
path_hba00240.kgml: {2.7.7.48, 2.7.7.6} -> [2.7.7.8 -> 2.7.4.6] -> {2.7.7.48, 2.7.7.52, 2.7.7.6}
path_hba00240.kgml:
path_hba00240.kgml: --- 6.51 seconds ---

path_hba00250.kgml: Alanine, aspartate and glutamate metabolism
path_hba00250.kgml: Initialization took 1.15 seconds
path_hba00250.kgml: (not found)
path_hba00250.kgml: --- 1.20 seconds ---

path_hba00260.kgml: Glycine, serine and threonine metabolism
path_hba00260.kgml: Initialization took 1.54 seconds
path_hba00260.kgml:
path_hba00260.kgml: Found a trail of span 2 containing skipped vertices
path_hba00260.kgml: 70 -> 78
path_hba00260.kgml: R01513 -> R04173
path_hba00260.kgml: {hba:Hbal_1531, hba:Hbal_2411} -> hba:Hbal_2409
path_hba00260.kgml: 1.1.1.95 -> 2.6.1.52
path_hba00260.kgml: Skipped genes: hba:Hbal_2410
path_hba00260.kgml:
path_hba00260.kgml: Found a trail of span 2 containing skipped vertices
path_hba00260.kgml: 110 -> [82] -> 101
path_hba00260.kgml: R04125 -> [R00945] -> R03425
path_hba00260.kgml: hba:Hbal_1049 -> [hba:Hbal_1373] -> {hba:Hbal_1051, hba:Hbal_1053}
path_hba00260.kgml: 2.1.2.10 -> [2.1.2.1] -> 1.4.4.2
path_hba00260.kgml: Skipped genes: hba:Hbal_1050
path_hba00260.kgml:
path_hba00260.kgml: Found a trail of span 2 containing skipped vertices
path_hba00260.kgml: 82 -> 102
path_hba00260.kgml: R00945 -> R00830
path_hba00260.kgml: hba:Hbal_1373 -> hba:Hbal_1370
path_hba00260.kgml: 2.1.2.1 -> 2.3.1.37
path_hba00260.kgml: Skipped genes: hba:Hbal_1371
path_hba00260.kgml:
path_hba00260.kgml: --- 1.86 seconds ---

path_hba00261.kgml: Monobactam biosynthesis
path_hba00261.kgml: Initialization took 0.19 seconds
path_hba00261.kgml: (not found)
path_hba00261.kgml: --- 0.28 seconds ---

path_hba00270.kgml: Cysteine and methionine metabolism
path_hba00270.kgml: Initialization took 1.70 seconds
path_hba00270.kgml:
path_hba00270.kgml: Found a trail of span 3 containing skipped vertices
path_hba00270.kgml: 123 -> 184 -> [189] -> 188
path_hba00270.kgml: R00897 -> R00782 -> [R00896] -> R03105
path_hba00270.kgml: {hba:Hbal_0345, hba:Hbal_1341, hba:Hbal_2630} -> hba:Hbal_1339 -> [{hba:Hbal_1093, hba:Hbal_2660}] -> hba:Hbal_1340
path_hba00270.kgml: {2.5.1.47, 2.5.1.65} -> {4.4.1.1, 4.4.1.13, 4.4.1.28} -> [2.6.1.1] -> 2.8.1.2
path_hba00270.kgml:
path_hba00270.kgml: --- 1.99 seconds ---

path_hba00280.kgml: Valine, leucine and isoleucine degradation
path_hba00280.kgml: Initialization took 2.35 seconds
path_hba00280.kgml:
path_hba00280.kgml: Found a trail of span 4 containing skipped vertices
path_hba00280.kgml: 82 -> [53 -> 90] -> 54 -> 53 -> 90
path_hba00280.kgml: R07603 -> [R07604 -> R03174] -> R07618 -> R07604 -> R03174
path_hba00280.kgml: {hba:Hbal_1614, hba:Hbal_1615} -> [{hba:Hbal_1614, hba:Hbal_1615} -> hba:Hbal_1616] -> {hba:Hbal_1617, hba:Hbal_1685, hba:Hbal_2239} -> {hba:Hbal_1614, hba:Hbal_1615} -> hba:Hbal_1616
path_hba00280.kgml: 1.2.4.4 -> [1.2.4.4 -> 2.3.1.168] -> 1.8.1.4 -> 1.2.4.4 -> 2.3.1.168
path_hba00280.kgml:
path_hba00280.kgml: Found a trail of span 4 containing skipped vertices
path_hba00280.kgml: 63 -> 108 -> [62 -> 63] -> 91 -> [63 -> 108] -> 62
path_hba00280.kgml: R07600 -> R02662 -> [R07618 -> R07600] -> R07599 -> [R07600 -> R02662] -> R07618
path_hba00280.kgml: {hba:Hbal_1614, hba:Hbal_1615} -> hba:Hbal_1616 -> [{hba:Hbal_1617, hba:Hbal_1685, hba:Hbal_2239} -> {hba:Hbal_1614, hba:Hbal_1615}] -> {hba:Hbal_1614, hba:Hbal_1615} -> [{hba:Hbal_1614, hba:Hbal_1615} -> hba:Hbal_1616] -> {hba:Hbal_1617, hba:Hbal_1685, hba:Hbal_2239}
path_hba00280.kgml: 1.2.4.4 -> 2.3.1.168 -> [1.8.1.4 -> 1.2.4.4] -> 1.2.4.4 -> [1.2.4.4 -> 2.3.1.168] -> 1.8.1.4
path_hba00280.kgml:
path_hba00280.kgml: Found a trail of span 4 containing skipped vertices
path_hba00280.kgml: 110 -> [68] -> 69 -> [110] -> 68 -> [69] -> 109
path_hba00280.kgml: R04097 -> [R07618] -> R07602 -> [R04097] -> R07618 -> [R07602] -> R07601
path_hba00280.kgml: hba:Hbal_1616 -> [{hba:Hbal_1617, hba:Hbal_1685, hba:Hbal_2239}] -> {hba:Hbal_1614, hba:Hbal_1615} -> [hba:Hbal_1616] -> {hba:Hbal_1617, hba:Hbal_1685, hba:Hbal_2239} -> [{hba:Hbal_1614, hba:Hbal_1615}] -> {hba:Hbal_1614, hba:Hbal_1615}
path_hba00280.kgml: 2.3.1.168 -> [1.8.1.4] -> 1.2.4.4 -> [2.3.1.168] -> 1.8.1.4 -> [1.2.4.4] -> 1.2.4.4
path_hba00280.kgml:
path_hba00280.kgml: Found a trail of span 2 containing skipped vertices
path_hba00280.kgml: 96 -> [95] -> 94
path_hba00280.kgml: R01859 -> [R02765] -> R00833
path_hba00280.kgml: {hba:Hbal_1488, hba:Hbal_1489, hba:Hbal_2044, hba:Hbal_2048} -> [hba:Hbal_1723] -> {hba:Hbal_1490, hba:Hbal_1746, hba:Hbal_1747}
path_hba00280.kgml: 6.4.1.3 -> [5.1.99.1] -> 5.4.99.2
path_hba00280.kgml:
path_hba00280.kgml: Found a trail of span 2 without skipping any vertex
path_hba00280.kgml: 81 -> 79
path_hba00280.kgml: R04095 -> R04138
path_hba00280.kgml: hba:Hbal_1604 -> {hba:Hbal_1602, hba:Hbal_1603}
path_hba00280.kgml: {1.3.8.4, 1.3.8.7} -> 6.4.1.4
path_hba00280.kgml:
path_hba00280.kgml: --- 32.65 seconds ---

path_hba00281.kgml: Geraniol degradation
path_hba00281.kgml: Initialization took 0.08 seconds
path_hba00281.kgml: (not found)
path_hba00281.kgml: --- 0.14 seconds ---

path_hba00290.kgml: Valine, leucine and isoleucine biosynthesis
path_hba00290.kgml: Initialization took 0.94 seconds
path_hba00290.kgml:
path_hba00290.kgml: Found a trail of span 3 containing skipped vertices
path_hba00290.kgml: 47 -> 42 -> 34
path_hba00290.kgml: R08648 -> R05069 -> R05068
path_hba00290.kgml: {hba:Hbal_0467, hba:Hbal_0468, hba:Hbal_2610} -> hba:Hbal_0470 -> hba:Hbal_0470
path_hba00290.kgml: 2.2.1.6 -> {1.1.1.86, 5.4.99.3} -> 1.1.1.86
path_hba00290.kgml: Skipped genes: hba:Hbal_0469
path_hba00290.kgml:
path_hba00290.kgml: Found a trail of span 3 containing skipped vertices
path_hba00290.kgml: 79 -> [44] -> 46 -> 44
path_hba00290.kgml: R00226 -> [R05071] -> R04440 -> R05071
path_hba00290.kgml: {hba:Hbal_0467, hba:Hbal_0468, hba:Hbal_2610} -> [hba:Hbal_0470] -> hba:Hbal_0470 -> hba:Hbal_0470
path_hba00290.kgml: 2.2.1.6 -> [{1.1.1.86, 5.4.99.3}] -> 1.1.1.86 -> {1.1.1.86, 5.4.99.3}
path_hba00290.kgml: Skipped genes: hba:Hbal_0469
path_hba00290.kgml:
path_hba00290.kgml: Found a trail of span 2 without skipping any vertex
path_hba00290.kgml: 78 -> 21
path_hba00290.kgml: R03896 -> R03898
path_hba00290.kgml: {hba:Hbal_0895, hba:Hbal_1511, hba:Hbal_1512, hba:Hbal_1532, hba:Hbal_1533, hba:Hbal_2305} -> {hba:Hbal_0895, hba:Hbal_1511, hba:Hbal_1512, hba:Hbal_1532, hba:Hbal_1533, hba:Hbal_2305}
path_hba00290.kgml: 4.2.1.35 -> 4.2.1.35
path_hba00290.kgml:
path_hba00290.kgml: Found a trail of span 2 without skipping any vertex
path_hba00290.kgml: 35 -> 37
path_hba00290.kgml: R03968 -> R04001
path_hba00290.kgml: {hba:Hbal_0895, hba:Hbal_1511, hba:Hbal_1512, hba:Hbal_1532, hba:Hbal_1533, hba:Hbal_2305} -> {hba:Hbal_0895, hba:Hbal_1511, hba:Hbal_1512, hba:Hbal_1532, hba:Hbal_1533, hba:Hbal_2305}
path_hba00290.kgml: 4.2.1.33 -> 4.2.1.33
path_hba00290.kgml:
path_hba00290.kgml: --- 1.57 seconds ---

path_hba00300.kgml: Lysine biosynthesis
path_hba00300.kgml: Initialization took 0.49 seconds
path_hba00300.kgml:
path_hba00300.kgml: Found a trail of span 2 without skipping any vertex
path_hba00300.kgml: 77 -> 46
path_hba00300.kgml: R02788 -> R04617
path_hba00300.kgml: hba:Hbal_0388 -> hba:Hbal_0389
path_hba00300.kgml: 6.3.2.13 -> 6.3.2.10
path_hba00300.kgml:
path_hba00300.kgml: --- 0.60 seconds ---

path_hba00310.kgml: Lysine degradation
path_hba00310.kgml: Initialization took 0.48 seconds
path_hba00310.kgml:
path_hba00310.kgml: Found a trail of span 3 without skipping any vertex
path_hba00310.kgml: 44 -> 45 -> 56
path_hba00310.kgml: R03026 -> R01975 -> R00238
path_hba00310.kgml: hba:Hbal_0931 -> hba:Hbal_0931 -> {hba:Hbal_0930, hba:Hbal_2198, hba:Hbal_2835}
path_hba00310.kgml: 4.2.1.17 -> 1.1.1.35 -> 2.3.1.9
path_hba00310.kgml:
path_hba00310.kgml: Found a trail of span 2 containing skipped vertices
path_hba00310.kgml: 44 -> [45] -> 56
path_hba00310.kgml: R03026 -> [R01975] -> R00238
path_hba00310.kgml: hba:Hbal_0931 -> [hba:Hbal_0931] -> {hba:Hbal_0930, hba:Hbal_2198, hba:Hbal_2835}
path_hba00310.kgml: 4.2.1.17 -> [1.1.1.35] -> 2.3.1.9
path_hba00310.kgml:
path_hba00310.kgml: Found a trail of span 2 without skipping any vertex
path_hba00310.kgml: 55 -> 73
path_hba00310.kgml: R01940 -> R02571
path_hba00310.kgml: hba:Hbal_2245 -> hba:Hbal_2244
path_hba00310.kgml: 1.2.4.2 -> 2.3.1.61
path_hba00310.kgml:
path_hba00310.kgml: --- 0.85 seconds ---

path_hba00330.kgml: Arginine and proline metabolism
path_hba00330.kgml: Initialization took 1.25 seconds
path_hba00330.kgml:
path_hba00330.kgml: Found a trail of span 2 without skipping any vertex
path_hba00330.kgml: 216 -> 217
path_hba00330.kgml: R00239 -> R03313
path_hba00330.kgml: hba:Hbal_0165 -> hba:Hbal_0164
path_hba00330.kgml: 2.7.2.11 -> 1.2.1.41
path_hba00330.kgml:
path_hba00330.kgml: Found a trail of span 2 without skipping any vertex
path_hba00330.kgml: 193 -> 198
path_hba00330.kgml: R00832 -> R04189
path_hba00330.kgml: {hba:Hbal_1557, hba:Hbal_1562} -> hba:Hbal_1561
path_hba00330.kgml: 2.3.1.109 -> 3.5.3.23
path_hba00330.kgml:
path_hba00330.kgml: Found a trail of span 2 without skipping any vertex
path_hba00330.kgml: 150 -> 151
path_hba00330.kgml: R01416 -> R01152
path_hba00330.kgml: hba:Hbal_0133 -> hba:Hbal_0134
path_hba00330.kgml: 3.5.3.12 -> 3.5.1.53
path_hba00330.kgml:
path_hba00330.kgml: --- 1.62 seconds ---

path_hba00332.kgml: Carbapenem biosynthesis
path_hba00332.kgml: Initialization took 0.09 seconds
path_hba00332.kgml:
path_hba00332.kgml: Found a trail of span 2 without skipping any vertex
path_hba00332.kgml: 5 -> 8
path_hba00332.kgml: R00239 -> R03313
path_hba00332.kgml: hba:Hbal_0165 -> hba:Hbal_0164
path_hba00332.kgml: 2.7.2.11 -> 1.2.1.41
path_hba00332.kgml:
path_hba00332.kgml: --- 0.24 seconds ---

path_hba00340.kgml: Histidine metabolism
path_hba00340.kgml: Initialization took 0.34 seconds
path_hba00340.kgml:
path_hba00340.kgml: Found a trail of span 2 containing skipped vertices
path_hba00340.kgml: 65 -> [69] -> 63
path_hba00340.kgml: R04640 -> [R04558] -> R03457
path_hba00340.kgml: hba:Hbal_3135 -> [{hba:Hbal_3134, hba:Hbal_3138}] -> hba:Hbal_3133
path_hba00340.kgml: 5.3.1.16 -> [4.3.2.10] -> 4.2.1.19
path_hba00340.kgml: Skipped genes: hba:Hbal_3134
path_hba00340.kgml:
path_hba00340.kgml: --- 0.61 seconds ---

path_hba00350.kgml: Tyrosine metabolism
path_hba00350.kgml: Initialization took 0.55 seconds
path_hba00350.kgml:
path_hba00350.kgml: Found a trail of span 3 without skipping any vertex
path_hba00350.kgml: 59 -> 57 -> 280
path_hba00350.kgml: R02656 -> R03868 -> R01085
path_hba00350.kgml: hba:Hbal_2640 -> hba:Hbal_2638 -> hba:Hbal_2639
path_hba00350.kgml: 1.13.11.4 -> {5.2.1.2, 5.2.1.4} -> {3.7.1.20, 3.7.1.5}
path_hba00350.kgml:
path_hba00350.kgml: Found a trail of span 2 without skipping any vertex
path_hba00350.kgml: 62 -> 152
path_hba00350.kgml: R03181 -> R01364
path_hba00350.kgml: hba:Hbal_2662 -> hba:Hbal_2661
path_hba00350.kgml: 5.2.1.2 -> 3.7.1.2
path_hba00350.kgml:
path_hba00350.kgml: Found a trail of span 2 containing skipped vertices
path_hba00350.kgml: 59 -> [57] -> 280
path_hba00350.kgml: R02656 -> [R03868] -> R01085
path_hba00350.kgml: hba:Hbal_2640 -> [hba:Hbal_2638] -> hba:Hbal_2639
path_hba00350.kgml: 1.13.11.4 -> [{5.2.1.2, 5.2.1.4}] -> {3.7.1.20, 3.7.1.5}
path_hba00350.kgml:
path_hba00350.kgml: --- 0.80 seconds ---

path_hba00360.kgml: Phenylalanine metabolism
path_hba00360.kgml: Initialization took 0.38 seconds
path_hba00360.kgml: (not found)
path_hba00360.kgml: --- 0.43 seconds ---

path_hba00361.kgml: Chlorocyclohexane and chlorobenzene degradation
path_hba00361.kgml: Initialization took 0.09 seconds
path_hba00361.kgml: (not found)
path_hba00361.kgml: --- 0.15 seconds ---

path_hba00362.kgml: Benzoate degradation
path_hba00362.kgml: Initialization took 0.40 seconds
path_hba00362.kgml:
path_hba00362.kgml: Found a trail of span 2 containing skipped vertices
path_hba00362.kgml: 121 -> [124] -> 127
path_hba00362.kgml: R03026 -> [R01976] -> R00238
path_hba00362.kgml: hba:Hbal_0931 -> [hba:Hbal_0242] -> {hba:Hbal_0930, hba:Hbal_2198, hba:Hbal_2835}
path_hba00362.kgml: 4.2.1.17 -> [1.1.1.157] -> 2.3.1.9
path_hba00362.kgml:
path_hba00362.kgml: --- 0.51 seconds ---

path_hba00364.kgml: Fluorobenzoate degradation
path_hba00364.kgml: Initialization took 0.06 seconds
path_hba00364.kgml: (not found)
path_hba00364.kgml: --- 0.11 seconds ---

path_hba00380.kgml: Tryptophan metabolism
path_hba00380.kgml: Initialization took 0.19 seconds
path_hba00380.kgml:
path_hba00380.kgml: Found a trail of span 3 without skipping any vertex
path_hba00380.kgml: 98 -> 31 -> 97
path_hba00380.kgml: R03026 -> R01975 -> R00238
path_hba00380.kgml: hba:Hbal_0931 -> hba:Hbal_0931 -> {hba:Hbal_0930, hba:Hbal_2198, hba:Hbal_2835}
path_hba00380.kgml: 4.2.1.17 -> 1.1.1.35 -> 2.3.1.9
path_hba00380.kgml:
path_hba00380.kgml: Found a trail of span 2 containing skipped vertices
path_hba00380.kgml: 98 -> [31] -> 97
path_hba00380.kgml: R03026 -> [R01975] -> R00238
path_hba00380.kgml: hba:Hbal_0931 -> [hba:Hbal_0931] -> {hba:Hbal_0930, hba:Hbal_2198, hba:Hbal_2835}
path_hba00380.kgml: 4.2.1.17 -> [1.1.1.35] -> 2.3.1.9
path_hba00380.kgml:
path_hba00380.kgml: --- 0.34 seconds ---

path_hba00400.kgml: Phenylalanine, tyrosine and tryptophan biosynthesis
path_hba00400.kgml: Initialization took 1.00 seconds
path_hba00400.kgml:
path_hba00400.kgml: Found a trail of span 4 containing skipped vertices
path_hba00400.kgml: 52 -> 51 -> [54] -> 55 -> [54 -> 52] -> 53
path_hba00400.kgml: R02340 -> R02722 -> [R03508] -> R03509 -> [R03508 -> R02340] -> R00674
path_hba00400.kgml: hba:Hbal_2344 -> {hba:Hbal_2344, hba:Hbal_2346} -> [hba:Hbal_1699] -> hba:Hbal_2347 -> [hba:Hbal_1699 -> hba:Hbal_2344] -> hba:Hbal_2346
path_hba00400.kgml: {4.1.2.8, 4.2.1.20} -> 4.2.1.20 -> [4.1.1.48] -> 5.3.1.24 -> [4.1.1.48 -> {4.1.2.8, 4.2.1.20}] -> {4.2.1.122, 4.2.1.20}
path_hba00400.kgml: Skipped genes: hba:Hbal_2345
path_hba00400.kgml:
path_hba00400.kgml: Found a trail of span 4 containing skipped vertices
path_hba00400.kgml: 70 -> [83] -> 69 -> [60] -> 88 -> [71] -> 89
path_hba00400.kgml: R00732 -> [R00734] -> R01728 -> [R01373] -> R00694 -> [R01795] -> R00734
path_hba00400.kgml: hba:Hbal_0228 -> [{hba:Hbal_1093, hba:Hbal_2660}] -> hba:Hbal_0228 -> [hba:Hbal_0857] -> hba:Hbal_0227 -> [hba:Hbal_2665] -> hba:Hbal_0227
path_hba00400.kgml: {1.3.1.43, 1.3.1.79} -> [{2.6.1.1, 2.6.1.5, 2.6.1.57, 2.6.1.9}] -> 1.3.1.12 -> [{4.2.1.51, 4.2.1.91}] -> {2.6.1.1, 2.6.1.5, 2.6.1.57, 2.6.1.9} -> [1.14.16.1] -> {2.6.1.1, 2.6.1.5, 2.6.1.57, 2.6.1.9}
path_hba00400.kgml:
path_hba00400.kgml: Found a trail of span 3 containing skipped vertices
path_hba00400.kgml: 57 -> [56 -> 55] -> 54 -> [55] -> 56
path_hba00400.kgml: {R00985, R00986} -> [R01073 -> R03509] -> R03508 -> [R03509] -> R01073
path_hba00400.kgml: {hba:Hbal_1696, hba:Hbal_1697} -> [hba:Hbal_1698 -> hba:Hbal_2347] -> hba:Hbal_1699 -> [hba:Hbal_2347] -> hba:Hbal_1698
path_hba00400.kgml: {4.1.3.27, 4.1.3.27} -> [2.4.2.18 -> 5.3.1.24] -> 4.1.1.48 -> [5.3.1.24] -> 2.4.2.18
path_hba00400.kgml:
path_hba00400.kgml: Found a trail of span 2 containing skipped vertices
path_hba00400.kgml: 79 -> [77 -> 76] -> 75
path_hba00400.kgml: R03083 -> [R03084 -> R02413] -> R02412
path_hba00400.kgml: hba:Hbal_0783 -> [hba:Hbal_1900 -> hba:Hbal_3146] -> hba:Hbal_0782
path_hba00400.kgml: 4.2.3.4 -> [4.2.1.10 -> {1.1.1.25, 1.1.1.282}] -> 2.7.1.71
path_hba00400.kgml:
path_hba00400.kgml: --- 10.49 seconds ---

path_hba00401.kgml: Novobiocin biosynthesis
path_hba00401.kgml: Initialization took 0.09 seconds
path_hba00401.kgml:
path_hba00401.kgml: Found a trail of span 2 without skipping any vertex
path_hba00401.kgml: 65 -> 63
path_hba00401.kgml: R01728 -> R00734
path_hba00401.kgml: hba:Hbal_0228 -> hba:Hbal_0227
path_hba00401.kgml: 1.3.1.12 -> {2.6.1.1, 2.6.1.5, 2.6.1.57, 2.6.1.9}
path_hba00401.kgml:
path_hba00401.kgml: Found a trail of span 2 without skipping any vertex
path_hba00401.kgml: 64 -> 63
path_hba00401.kgml: R01728 -> R00734
path_hba00401.kgml: hba:Hbal_0228 -> hba:Hbal_0227
path_hba00401.kgml: 1.3.1.12 -> {2.6.1.1, 2.6.1.5, 2.6.1.57, 2.6.1.9}
path_hba00401.kgml:
path_hba00401.kgml: --- 0.27 seconds ---

path_hba00410.kgml: beta-Alanine metabolism
path_hba00410.kgml: Initialization took 0.14 seconds
path_hba00410.kgml: (not found)
path_hba00410.kgml: --- 0.20 seconds ---

path_hba00430.kgml: Taurine and hypotaurine metabolism
path_hba00430.kgml: Initialization took 0.14 seconds
path_hba00430.kgml: (not found)
path_hba00430.kgml: --- 0.20 seconds ---

path_hba00440.kgml: Phosphonate and phosphinate metabolism
path_hba00440.kgml: Initialization took 0.09 seconds
path_hba00440.kgml: (not found)
path_hba00440.kgml: --- 0.15 seconds ---

path_hba00450.kgml: Selenocompound metabolism
path_hba00450.kgml: Initialization took 0.19 seconds
path_hba00450.kgml: (not found)
path_hba00450.kgml: --- 0.25 seconds ---

path_hba00460.kgml: Cyanoamino acid metabolism
path_hba00460.kgml: Initialization took 0.24 seconds
path_hba00460.kgml:
path_hba00460.kgml: Found a trail of span 2 without skipping any vertex
path_hba00460.kgml: 151 -> 147
path_hba00460.kgml: R02985 -> R02558
path_hba00460.kgml: {hba:Hbal_0209, hba:Hbal_2457, hba:Hbal_2458, hba:Hbal_2643, hba:Hbal_2794, hba:Hbal_3078} -> {hba:Hbal_0209, hba:Hbal_2457, hba:Hbal_2458, hba:Hbal_2643, hba:Hbal_2794, hba:Hbal_3078}
path_hba00460.kgml: {3.2.1.117, 3.2.1.21} -> {3.2.1.118, 3.2.1.21}
path_hba00460.kgml:
path_hba00460.kgml: --- 0.43 seconds ---

path_hba00471.kgml: D-Glutamine and D-glutamate metabolism
path_hba00471.kgml: Initialization took 0.09 seconds
path_hba00471.kgml: (not found)
path_hba00471.kgml: --- 0.15 seconds ---

path_hba00473.kgml: D-Alanine metabolism
path_hba00473.kgml: Initialization took 0.06 seconds
path_hba00473.kgml: (not found)
path_hba00473.kgml: --- 0.12 seconds ---

path_hba00480.kgml: Glutathione metabolism
path_hba00480.kgml: Initialization took 0.49 seconds
path_hba00480.kgml: (not found)
path_hba00480.kgml: --- 0.64 seconds ---

path_hba00500.kgml: Starch and sucrose metabolism
path_hba00500.kgml: Initialization took 0.85 seconds
path_hba00500.kgml:
path_hba00500.kgml: Found a trail of span 4 containing skipped vertices
path_hba00500.kgml: 137 -> 120 -> 133 -> 142
path_hba00500.kgml: R02421 -> R02110 -> R02111 -> R00803
path_hba00500.kgml: hba:Hbal_1875 -> hba:Hbal_1876 -> {hba:Hbal_1874, hba:Hbal_1877} -> hba:Hbal_1872
path_hba00500.kgml: {2.4.1.21, 2.4.1.242} -> 2.4.1.18 -> 2.4.1.1 -> 2.4.1.7
path_hba00500.kgml: Skipped genes: hba:Hbal_1873
path_hba00500.kgml:
path_hba00500.kgml: Found a trail of span 3 containing skipped vertices
path_hba00500.kgml: 137 -> [120] -> 133 -> 142
path_hba00500.kgml: R02421 -> [R02110] -> R02111 -> R00803
path_hba00500.kgml: hba:Hbal_1875 -> [hba:Hbal_1876] -> {hba:Hbal_1874, hba:Hbal_1877} -> hba:Hbal_1872
path_hba00500.kgml: {2.4.1.21, 2.4.1.242} -> [2.4.1.18] -> 2.4.1.1 -> 2.4.1.7
path_hba00500.kgml: Skipped genes: hba:Hbal_1876, hba:Hbal_1873
path_hba00500.kgml:
path_hba00500.kgml: Found a trail of span 3 without skipping any vertex
path_hba00500.kgml: 95 -> 226 -> 83
path_hba00500.kgml: R11307 -> R11308 -> R00306
path_hba00500.kgml: {hba:Hbal_1973, hba:Hbal_2456} -> {hba:Hbal_1973, hba:Hbal_2456} -> {hba:Hbal_0209, hba:Hbal_2457, hba:Hbal_2458, hba:Hbal_2643, hba:Hbal_2794, hba:Hbal_3078}
path_hba00500.kgml: 3.2.1.4 -> {3.2.1.4, 3.2.1.91} -> {3.2.1.21, 3.2.1.74}
path_hba00500.kgml:
path_hba00500.kgml: Found a trail of span 3 without skipping any vertex
path_hba00500.kgml: 95 -> 82 -> 83
path_hba00500.kgml: R11307 -> R02887 -> R00306
path_hba00500.kgml: {hba:Hbal_1973, hba:Hbal_2456} -> {hba:Hbal_0209, hba:Hbal_2457, hba:Hbal_2458, hba:Hbal_2643, hba:Hbal_2794, hba:Hbal_3078} -> {hba:Hbal_0209, hba:Hbal_2457, hba:Hbal_2458, hba:Hbal_2643, hba:Hbal_2794, hba:Hbal_3078}
path_hba00500.kgml: 3.2.1.4 -> {3.2.1.21, 3.2.1.74} -> {3.2.1.21, 3.2.1.74}
path_hba00500.kgml:
path_hba00500.kgml: Found a trail of span 2 containing skipped vertices
path_hba00500.kgml: 95 -> [82] -> 83
path_hba00500.kgml: R11307 -> [R02887] -> R00306
path_hba00500.kgml: {hba:Hbal_1973, hba:Hbal_2456} -> [{hba:Hbal_0209, hba:Hbal_2457, hba:Hbal_2458, hba:Hbal_2643, hba:Hbal_2794, hba:Hbal_3078}] -> {hba:Hbal_0209, hba:Hbal_2457, hba:Hbal_2458, hba:Hbal_2643, hba:Hbal_2794, hba:Hbal_3078}
path_hba00500.kgml: 3.2.1.4 -> [{3.2.1.21, 3.2.1.74}] -> {3.2.1.21, 3.2.1.74}
path_hba00500.kgml:
path_hba00500.kgml: Found a trail of span 2 containing skipped vertices
path_hba00500.kgml: 114 -> 110
path_hba00500.kgml: R08639 -> R00289
path_hba00500.kgml: hba:Hbal_2420 -> hba:Hbal_2422
path_hba00500.kgml: {5.4.2.2, 5.4.2.5} -> {2.7.7.64, 2.7.7.9}
path_hba00500.kgml: Skipped genes: hba:Hbal_2421
path_hba00500.kgml:
path_hba00500.kgml: --- 1.51 seconds ---

path_hba00514.kgml: Other types of O-glycan biosynthesis
path_hba00514.kgml: Initialization took 0.06 seconds
path_hba00514.kgml: (not found)
path_hba00514.kgml: --- 0.12 seconds ---

path_hba00515.kgml: Mannose type O-glycan biosynthesis
path_hba00515.kgml: Initialization took 0.09 seconds
path_hba00515.kgml: (not found)
path_hba00515.kgml: --- 0.15 seconds ---

path_hba00520.kgml: Amino sugar and nucleotide sugar metabolism
path_hba00520.kgml: Initialization took 1.54 seconds
path_hba00520.kgml:
path_hba00520.kgml: Found a trail of span 3 containing skipped vertices
path_hba00520.kgml: 274 -> 196 -> [261] -> 28
path_hba00520.kgml: R00289 -> R00959 -> [R02740] -> R00768
path_hba00520.kgml: hba:Hbal_2422 -> hba:Hbal_2420 -> [hba:Hbal_2121] -> hba:Hbal_2421
path_hba00520.kgml: {2.7.7.64, 2.7.7.9} -> {5.4.2.2, 5.4.2.5} -> [5.3.1.9] -> 2.6.1.16
path_hba00520.kgml:
path_hba00520.kgml: Found a trail of span 2 without skipping any vertex
path_hba00520.kgml: 244 -> 246
path_hba00520.kgml: R00888 -> R05692
path_hba00520.kgml: hba:Hbal_1799 -> hba:Hbal_1798
path_hba00520.kgml: 4.2.1.47 -> 1.1.1.271
path_hba00520.kgml:
path_hba00520.kgml: Found a trail of span 2 without skipping any vertex
path_hba00520.kgml: 420 -> 422
path_hba00520.kgml: R11024 -> R11025
path_hba00520.kgml: hba:Hbal_2337 -> hba:Hbal_2338
path_hba00520.kgml: 2.7.1.221 -> 2.7.7.99
path_hba00520.kgml:
path_hba00520.kgml: --- 2.06 seconds ---

path_hba00521.kgml: Streptomycin biosynthesis
path_hba00521.kgml: Initialization took 0.30 seconds
path_hba00521.kgml:
path_hba00521.kgml: Found a trail of span 3 without skipping any vertex
path_hba00521.kgml: 44 -> 43 -> 42
path_hba00521.kgml: R02328 -> R06513 -> R06514
path_hba00521.kgml: hba:Hbal_3159 -> hba:Hbal_3157 -> {hba:Hbal_2141, hba:Hbal_3158}
path_hba00521.kgml: 2.7.7.24 -> 4.2.1.46 -> 5.1.3.13
path_hba00521.kgml:
path_hba00521.kgml: Found a trail of span 2 containing skipped vertices
path_hba00521.kgml: 44 -> [43] -> 42
path_hba00521.kgml: R02328 -> [R06513] -> R06514
path_hba00521.kgml: hba:Hbal_3159 -> [hba:Hbal_3157] -> {hba:Hbal_2141, hba:Hbal_3158}
path_hba00521.kgml: 2.7.7.24 -> [4.2.1.46] -> 5.1.3.13
path_hba00521.kgml:
path_hba00521.kgml: --- 0.58 seconds ---

path_hba00523.kgml: Polyketide sugar unit biosynthesis
path_hba00523.kgml: Initialization took 0.15 seconds
path_hba00523.kgml:
path_hba00523.kgml: Found a trail of span 3 without skipping any vertex
path_hba00523.kgml: 27 -> 26 -> 63
path_hba00523.kgml: R02328 -> R06513 -> R06514
path_hba00523.kgml: hba:Hbal_3159 -> hba:Hbal_3157 -> {hba:Hbal_2141, hba:Hbal_3158}
path_hba00523.kgml: 2.7.7.24 -> 4.2.1.46 -> 5.1.3.13
path_hba00523.kgml:
path_hba00523.kgml: Found a trail of span 2 containing skipped vertices
path_hba00523.kgml: 27 -> [26] -> 63
path_hba00523.kgml: R02328 -> [R06513] -> R06514
path_hba00523.kgml: hba:Hbal_3159 -> [hba:Hbal_3157] -> {hba:Hbal_2141, hba:Hbal_3158}
path_hba00523.kgml: 2.7.7.24 -> [4.2.1.46] -> 5.1.3.13
path_hba00523.kgml:
path_hba00523.kgml: --- 0.42 seconds ---

path_hba00525.kgml: Acarbose and validamycin biosynthesis
path_hba00525.kgml: Initialization took 0.09 seconds
path_hba00525.kgml:
path_hba00525.kgml: Found a trail of span 2 containing skipped vertices
path_hba00525.kgml: 58 -> 59
path_hba00525.kgml: R02328 -> R06513
path_hba00525.kgml: hba:Hbal_3159 -> hba:Hbal_3157
path_hba00525.kgml: 2.7.7.24 -> 4.2.1.46
path_hba00525.kgml: Skipped genes: hba:Hbal_3158
path_hba00525.kgml:
path_hba00525.kgml: --- 0.21 seconds ---

path_hba00540.kgml: Lipopolysaccharide biosynthesis
path_hba00540.kgml: Initialization took 0.24 seconds
path_hba00540.kgml:
path_hba00540.kgml: Found a trail of span 4 without skipping any vertex
path_hba00540.kgml: 45 -> 80 -> 79 -> 75
path_hba00540.kgml: R04657 -> R04658 -> R05074 -> R05146
path_hba00540.kgml: hba:Hbal_1003 -> hba:Hbal_1004 -> hba:Hbal_1004 -> hba:Hbal_1002
path_hba00540.kgml: 2.7.1.130 -> 2.4.99.12 -> 2.4.99.13 -> 2.3.1.241
path_hba00540.kgml:
path_hba00540.kgml: Found a trail of span 3 containing skipped vertices
path_hba00540.kgml: 45 -> 80 -> [79] -> 75
path_hba00540.kgml: R04657 -> R04658 -> [R05074] -> R05146
path_hba00540.kgml: hba:Hbal_1003 -> hba:Hbal_1004 -> [hba:Hbal_1004] -> hba:Hbal_1002
path_hba00540.kgml: 2.7.1.130 -> 2.4.99.12 -> [2.4.99.13] -> 2.3.1.241
path_hba00540.kgml:
path_hba00540.kgml: Found a trail of span 3 containing skipped vertices
path_hba00540.kgml: 90 -> [89] -> 88 -> 53
path_hba00540.kgml: R04567 -> [R04587] -> R04550 -> R04606
path_hba00540.kgml: hba:Hbal_1706 -> [hba:Hbal_0407] -> hba:Hbal_1707 -> hba:Hbal_1704
path_hba00540.kgml: 2.3.1.129 -> [3.5.1.108] -> 2.3.1.191 -> 2.4.1.182
path_hba00540.kgml: Skipped genes: hba:Hbal_1705
path_hba00540.kgml:
path_hba00540.kgml: Found a trail of span 3 containing skipped vertices
path_hba00540.kgml: 45 -> [80] -> 79 -> 75
path_hba00540.kgml: R04657 -> [R04658] -> R05074 -> R05146
path_hba00540.kgml: hba:Hbal_1003 -> [hba:Hbal_1004] -> hba:Hbal_1004 -> hba:Hbal_1002
path_hba00540.kgml: 2.7.1.130 -> [2.4.99.12] -> 2.4.99.13 -> 2.3.1.241
path_hba00540.kgml:
path_hba00540.kgml: Found a trail of span 2 containing skipped vertices
path_hba00540.kgml: 90 -> [89 -> 88] -> 53
path_hba00540.kgml: R04567 -> [R04587 -> R04550] -> R04606
path_hba00540.kgml: hba:Hbal_1706 -> [hba:Hbal_0407 -> hba:Hbal_1707] -> hba:Hbal_1704
path_hba00540.kgml: 2.3.1.129 -> [3.5.1.108 -> 2.3.1.191] -> 2.4.1.182
path_hba00540.kgml: Skipped genes: hba:Hbal_1705
path_hba00540.kgml:
path_hba00540.kgml: Found a trail of span 2 containing skipped vertices
path_hba00540.kgml: 45 -> [80 -> 79] -> 75
path_hba00540.kgml: R04657 -> [R04658 -> R05074] -> R05146
path_hba00540.kgml: hba:Hbal_1003 -> [hba:Hbal_1004 -> hba:Hbal_1004] -> hba:Hbal_1002
path_hba00540.kgml: 2.7.1.130 -> [2.4.99.12 -> 2.4.99.13] -> 2.3.1.241
path_hba00540.kgml:
path_hba00540.kgml: --- 0.82 seconds ---

path_hba00550.kgml: Peptidoglycan biosynthesis
path_hba00550.kgml: Initialization took 0.44 seconds
path_hba00550.kgml:
path_hba00550.kgml: Found a trail of span 6 containing skipped vertices
path_hba00550.kgml: 33 -> 32 -> 34 -> 23 -> 35 -> 36
path_hba00550.kgml: R03193 -> R02783 -> R02788 -> R04617 -> R05630 -> R05032
path_hba00550.kgml: hba:Hbal_0394 -> hba:Hbal_0391 -> hba:Hbal_0388 -> hba:Hbal_0389 -> hba:Hbal_0390 -> hba:Hbal_0393
path_hba00550.kgml: 6.3.2.8 -> 6.3.2.9 -> 6.3.2.13 -> 6.3.2.10 -> 2.7.8.13 -> 2.4.1.227
path_hba00550.kgml: Skipped genes: hba:Hbal_0392
path_hba00550.kgml:
path_hba00550.kgml: Found a trail of span 5 containing skipped vertices
path_hba00550.kgml: 33 -> 32 -> 34 -> [23] -> 35 -> 36
path_hba00550.kgml: R03193 -> R02783 -> R02788 -> [R04617] -> R05630 -> R05032
path_hba00550.kgml: hba:Hbal_0394 -> hba:Hbal_0391 -> hba:Hbal_0388 -> [hba:Hbal_0389] -> hba:Hbal_0390 -> hba:Hbal_0393
path_hba00550.kgml: 6.3.2.8 -> 6.3.2.9 -> 6.3.2.13 -> [6.3.2.10] -> 2.7.8.13 -> 2.4.1.227
path_hba00550.kgml: Skipped genes: hba:Hbal_0389, hba:Hbal_0392
path_hba00550.kgml:
path_hba00550.kgml: Found a trail of span 5 containing skipped vertices
path_hba00550.kgml: 33 -> 32 -> [34] -> 23 -> 35 -> 36
path_hba00550.kgml: R03193 -> R02783 -> [R02788] -> R04617 -> R05630 -> R05032
path_hba00550.kgml: hba:Hbal_0394 -> hba:Hbal_0391 -> [hba:Hbal_0388] -> hba:Hbal_0389 -> hba:Hbal_0390 -> hba:Hbal_0393
path_hba00550.kgml: 6.3.2.8 -> 6.3.2.9 -> [6.3.2.13] -> 6.3.2.10 -> 2.7.8.13 -> 2.4.1.227
path_hba00550.kgml: Skipped genes: hba:Hbal_0392
path_hba00550.kgml:
path_hba00550.kgml: Found a trail of span 5 containing skipped vertices
path_hba00550.kgml: 33 -> 32 -> 34 -> 23 -> [35] -> 36
path_hba00550.kgml: R03193 -> R02783 -> R02788 -> R04617 -> [R05630] -> R05032
path_hba00550.kgml: hba:Hbal_0394 -> hba:Hbal_0391 -> hba:Hbal_0388 -> hba:Hbal_0389 -> [hba:Hbal_0390] -> hba:Hbal_0393
path_hba00550.kgml: 6.3.2.8 -> 6.3.2.9 -> 6.3.2.13 -> 6.3.2.10 -> [2.7.8.13] -> 2.4.1.227
path_hba00550.kgml: Skipped genes: hba:Hbal_0390, hba:Hbal_0392
path_hba00550.kgml:
path_hba00550.kgml: Found a trail of span 4 containing skipped vertices
path_hba00550.kgml: 33 -> 32 -> [34 -> 23] -> 35 -> 36
path_hba00550.kgml: R03193 -> R02783 -> [R02788 -> R04617] -> R05630 -> R05032
path_hba00550.kgml: hba:Hbal_0394 -> hba:Hbal_0391 -> [hba:Hbal_0388 -> hba:Hbal_0389] -> hba:Hbal_0390 -> hba:Hbal_0393
path_hba00550.kgml: 6.3.2.8 -> 6.3.2.9 -> [6.3.2.13 -> 6.3.2.10] -> 2.7.8.13 -> 2.4.1.227
path_hba00550.kgml: Skipped genes: hba:Hbal_0392
path_hba00550.kgml:
path_hba00550.kgml: Found a trail of span 2 without skipping any vertex
path_hba00550.kgml: 29 -> 28
path_hba00550.kgml: R04573 -> R05629
path_hba00550.kgml: hba:Hbal_0389 -> hba:Hbal_0390
path_hba00550.kgml: 6.3.2.10 -> 2.7.8.13
path_hba00550.kgml:
path_hba00550.kgml: --- 1.40 seconds ---

path_hba00561.kgml: Glycerolipid metabolism
path_hba00561.kgml: Initialization took 0.19 seconds
path_hba00561.kgml: (not found)
path_hba00561.kgml: --- 0.29 seconds ---

path_hba00562.kgml: Inositol phosphate metabolism
path_hba00562.kgml: Initialization took 0.19 seconds
path_hba00562.kgml: (not found)
path_hba00562.kgml: --- 0.26 seconds ---

path_hba00564.kgml: Glycerophospholipid metabolism
path_hba00564.kgml: Initialization took 0.40 seconds
path_hba00564.kgml: (not found)
path_hba00564.kgml: --- 0.49 seconds ---

path_hba00620.kgml: Pyruvate metabolism
path_hba00620.kgml: Initialization took 2.65 seconds
path_hba00620.kgml:
path_hba00620.kgml: Found a trail of span 4 containing skipped vertices
path_hba00620.kgml: 123 -> 55 -> [124] -> 125 -> 124
path_hba00620.kgml: R00014 -> R03270 -> [R02569] -> R07618 -> R02569
path_hba00620.kgml: {hba:Hbal_1687, hba:Hbal_1688} -> {hba:Hbal_1687, hba:Hbal_1688} -> [hba:Hbal_1686] -> {hba:Hbal_1617, hba:Hbal_1685, hba:Hbal_2239} -> hba:Hbal_1686
path_hba00620.kgml: {1.2.4.1, 2.2.1.6, 4.1.1.1} -> 1.2.4.1 -> [2.3.1.12] -> 1.8.1.4 -> 2.3.1.12
path_hba00620.kgml:
path_hba00620.kgml: --- 13.82 seconds ---

path_hba00621.kgml: Dioxin degradation
path_hba00621.kgml: Initialization took 0.09 seconds
path_hba00621.kgml: (not found)
path_hba00621.kgml: --- 0.19 seconds ---

path_hba00622.kgml: Xylene degradation
path_hba00622.kgml: Initialization took 0.09 seconds
path_hba00622.kgml: (not found)
path_hba00622.kgml: --- 0.19 seconds ---

path_hba00623.kgml: Toluene degradation
path_hba00623.kgml: Initialization took 0.09 seconds
path_hba00623.kgml: (not found)
path_hba00623.kgml: --- 0.19 seconds ---

path_hba00624.kgml: Polycyclic aromatic hydrocarbon degradation
path_hba00624.kgml: Initialization took 0.10 seconds
path_hba00624.kgml: (not found)
path_hba00624.kgml: --- 0.19 seconds ---

path_hba00625.kgml: Chloroalkane and chloroalkene degradation
path_hba00625.kgml: Initialization took 0.06 seconds
path_hba00625.kgml: (not found)
path_hba00625.kgml: --- 0.12 seconds ---

path_hba00626.kgml: Naphthalene degradation
path_hba00626.kgml: Initialization took 0.06 seconds
path_hba00626.kgml: (not found)
path_hba00626.kgml: --- 0.12 seconds ---

path_hba00627.kgml: Aminobenzoate degradation
path_hba00627.kgml: Initialization took 0.10 seconds
path_hba00627.kgml: (not found)
path_hba00627.kgml: --- 0.20 seconds ---

path_hba00630.kgml: Glyoxylate and dicarboxylate metabolism
path_hba00630.kgml: Initialization took 3.71 seconds
path_hba00630.kgml:
path_hba00630.kgml: Found a trail of span 2 containing skipped vertices
path_hba00630.kgml: 204 -> [203] -> 205
path_hba00630.kgml: R01859 -> [R02765] -> R00833
path_hba00630.kgml: {hba:Hbal_1488, hba:Hbal_1489, hba:Hbal_2044, hba:Hbal_2048} -> [hba:Hbal_1723] -> {hba:Hbal_1490, hba:Hbal_1746, hba:Hbal_1747}
path_hba00630.kgml: 6.4.1.3 -> [5.1.99.1] -> 5.4.99.2
path_hba00630.kgml:
path_hba00630.kgml: --- 3.91 seconds ---

path_hba00633.kgml: Nitrotoluene degradation
path_hba00633.kgml: Initialization took 0.06 seconds
path_hba00633.kgml: (not found)
path_hba00633.kgml: --- 0.12 seconds ---

path_hba00640.kgml: Propanoate metabolism
path_hba00640.kgml: Initialization took 2.19 seconds
path_hba00640.kgml:
path_hba00640.kgml: Found a trail of span 4 containing skipped vertices
path_hba00640.kgml: 186 -> 188 -> [185 -> 186] -> 187 -> [186 -> 188] -> 185
path_hba00640.kgml: R10997 -> R10998 -> [R07618 -> R10997] -> R10996 -> [R10997 -> R10998] -> R07618
path_hba00640.kgml: {hba:Hbal_1614, hba:Hbal_1615} -> hba:Hbal_1616 -> [{hba:Hbal_1617, hba:Hbal_1685, hba:Hbal_2239} -> {hba:Hbal_1614, hba:Hbal_1615}] -> {hba:Hbal_1614, hba:Hbal_1615} -> [{hba:Hbal_1614, hba:Hbal_1615} -> hba:Hbal_1616] -> {hba:Hbal_1617, hba:Hbal_1685, hba:Hbal_2239}
path_hba00640.kgml: 1.2.4.4 -> 2.3.1.168 -> [1.8.1.4 -> 1.2.4.4] -> 1.2.4.4 -> [1.2.4.4 -> 2.3.1.168] -> 1.8.1.4
path_hba00640.kgml:
path_hba00640.kgml: Found a trail of span 2 containing skipped vertices
path_hba00640.kgml: 59 -> [58] -> 104
path_hba00640.kgml: R01859 -> [R02765] -> R00833
path_hba00640.kgml: {hba:Hbal_1488, hba:Hbal_1489, hba:Hbal_2044, hba:Hbal_2048} -> [hba:Hbal_1723] -> {hba:Hbal_1490, hba:Hbal_1746, hba:Hbal_1747}
path_hba00640.kgml: 6.4.1.3 -> [5.1.99.1] -> 5.4.99.2
path_hba00640.kgml:
path_hba00640.kgml: --- 11.81 seconds ---

path_hba00643.kgml: Styrene degradation
path_hba00643.kgml: Initialization took 0.09 seconds
path_hba00643.kgml:
path_hba00643.kgml: Found a trail of span 2 without skipping any vertex
path_hba00643.kgml: 39 -> 37
path_hba00643.kgml: R03181 -> R01364
path_hba00643.kgml: hba:Hbal_2662 -> hba:Hbal_2661
path_hba00643.kgml: 5.2.1.2 -> 3.7.1.2
path_hba00643.kgml:
path_hba00643.kgml: --- 0.24 seconds ---

path_hba00650.kgml: Butanoate metabolism
path_hba00650.kgml: Initialization took 1.55 seconds
path_hba00650.kgml:
path_hba00650.kgml: Found a trail of span 4 containing skipped vertices
path_hba00650.kgml: 59 -> 57 -> [60] -> 61 -> 64
path_hba00650.kgml: R01975 -> R00238 -> [R01977] -> R03276 -> R03026
path_hba00650.kgml: hba:Hbal_0931 -> {hba:Hbal_0930, hba:Hbal_2198, hba:Hbal_2835} -> [hba:Hbal_2358] -> hba:Hbal_0931 -> hba:Hbal_0931
path_hba00650.kgml: 1.1.1.35 -> 2.3.1.9 -> [1.1.1.36] -> 5.1.2.3 -> 4.2.1.17
path_hba00650.kgml:
path_hba00650.kgml: Found a trail of span 2 without skipping any vertex
path_hba00650.kgml: 53 -> 51
path_hba00650.kgml: R00410 -> R01361
path_hba00650.kgml: {hba:Hbal_1594, hba:Hbal_1595} -> hba:Hbal_1593
path_hba00650.kgml: 2.8.3.5 -> 1.1.1.30
path_hba00650.kgml:
path_hba00650.kgml: --- 10.67 seconds ---

path_hba00660.kgml: C5-Branched dibasic acid metabolism
path_hba00660.kgml: Initialization took 0.59 seconds
path_hba00660.kgml:
path_hba00660.kgml: Found a trail of span 2 without skipping any vertex
path_hba00660.kgml: 31 -> 96
path_hba00660.kgml: R03896 -> R03898
path_hba00660.kgml: {hba:Hbal_0895, hba:Hbal_1511, hba:Hbal_1512, hba:Hbal_1532, hba:Hbal_1533, hba:Hbal_2305} -> {hba:Hbal_0895, hba:Hbal_1511, hba:Hbal_1512, hba:Hbal_1532, hba:Hbal_1533, hba:Hbal_2305}
path_hba00660.kgml: 4.2.1.35 -> 4.2.1.35
path_hba00660.kgml:
path_hba00660.kgml: --- 0.74 seconds ---

path_hba00670.kgml: One carbon pool by folate
path_hba00670.kgml: Initialization took 0.49 seconds
path_hba00670.kgml:
path_hba00670.kgml: Found a trail of span 4 containing skipped vertices
path_hba00670.kgml: 68 -> [61] -> 52 -> 23 -> 24
path_hba00670.kgml: {R00937, R00940} -> [R00945] -> R02101 -> {R00936, R00939} -> {R02235, R02236}
path_hba00670.kgml: hba:Hbal_0457 -> [hba:Hbal_1373] -> hba:Hbal_0454 -> hba:Hbal_0457 -> hba:Hbal_0457
path_hba00670.kgml: {1.5.1.3, 1.5.1.3} -> [2.1.2.1] -> 2.1.1.45 -> {1.5.1.3, 1.5.1.3} -> {1.5.1.3, 1.5.1.3}
path_hba00670.kgml: Skipped genes: hba:Hbal_0455
path_hba00670.kgml:
path_hba00670.kgml: Found a trail of span 2 containing skipped vertices
path_hba00670.kgml: 54 -> [61] -> 26
path_hba00670.kgml: R00946 -> [R00945] -> {R01224, R07168}
path_hba00670.kgml: {hba:Hbal_0373, hba:Hbal_0375} -> [hba:Hbal_1373] -> hba:Hbal_0372
path_hba00670.kgml: 2.1.1.13 -> [2.1.2.1] -> {1.5.1.20, 1.5.1.20}
path_hba00670.kgml:
path_hba00670.kgml: --- 12.18 seconds ---

path_hba00680.kgml: Methane metabolism
path_hba00680.kgml: Initialization took 0.80 seconds
path_hba00680.kgml:
path_hba00680.kgml: Found a trail of span 2 containing skipped vertices
path_hba00680.kgml: 103 -> 102
path_hba00680.kgml: R06983 -> R00527
path_hba00680.kgml: hba:Hbal_2865 -> hba:Hbal_2867
path_hba00680.kgml: 1.1.1.284 -> 3.1.2.12
path_hba00680.kgml: Skipped genes: hba:Hbal_2866
path_hba00680.kgml:
path_hba00680.kgml: Found a trail of span 2 containing skipped vertices
path_hba00680.kgml: 148 -> 151
path_hba00680.kgml: R01513 -> R04173
path_hba00680.kgml: {hba:Hbal_1531, hba:Hbal_2411} -> hba:Hbal_2409
path_hba00680.kgml: 1.1.1.95 -> 2.6.1.52
path_hba00680.kgml: Skipped genes: hba:Hbal_2410
path_hba00680.kgml:
path_hba00680.kgml: --- 1.01 seconds ---

path_hba00730.kgml: Thiamine metabolism
path_hba00730.kgml: Initialization took 0.44 seconds
path_hba00730.kgml: (not found)
path_hba00730.kgml: --- 0.54 seconds ---

path_hba00740.kgml: Riboflavin metabolism
path_hba00740.kgml: Initialization took 0.14 seconds
path_hba00740.kgml:
path_hba00740.kgml: Found a trail of span 3 containing skipped vertices
path_hba00740.kgml: 32 -> [41] -> 42 -> 41
path_hba00740.kgml: R07281 -> [R04457] -> R00066 -> R04457
path_hba00740.kgml: hba:Hbal_1377 -> [hba:Hbal_1378] -> hba:Hbal_1376 -> hba:Hbal_1378
path_hba00740.kgml: 4.1.99.12 -> [2.5.1.78] -> 2.5.1.9 -> 2.5.1.78
path_hba00740.kgml:
path_hba00740.kgml: --- 0.30 seconds ---

path_hba00750.kgml: Vitamin B6 metabolism
path_hba00750.kgml: Initialization took 0.24 seconds
path_hba00750.kgml: (not found)
path_hba00750.kgml: --- 0.34 seconds ---

path_hba00760.kgml: Nicotinate and nicotinamide metabolism
path_hba00760.kgml: Initialization took 1.05 seconds
path_hba00760.kgml:
path_hba00760.kgml: Found a trail of span 3 containing skipped vertices
path_hba00760.kgml: 71 -> 72 -> 73
path_hba00760.kgml: R00481 -> R04292 -> R03348
path_hba00760.kgml: hba:Hbal_1132 -> hba:Hbal_1134 -> hba:Hbal_1131
path_hba00760.kgml: 1.4.3.16 -> 2.5.1.72 -> 2.4.2.19
path_hba00760.kgml: Skipped genes: hba:Hbal_1133
path_hba00760.kgml:
path_hba00760.kgml: Found a trail of span 3 containing skipped vertices
path_hba00760.kgml: 79 -> [83 -> 86] -> 92 -> 87
path_hba00760.kgml: R03004 -> [R03005 -> R00189] -> R00103 -> R02322
path_hba00760.kgml: hba:Hbal_1655 -> [hba:Hbal_0163 -> hba:Hbal_1841] -> hba:Hbal_1655 -> hba:Hbal_1666
path_hba00760.kgml: {3.6.1.22, 3.6.1.9} -> [{2.7.7.1, 2.7.7.18} -> {6.3.1.5, 6.3.5.1}] -> {3.6.1.22, 3.6.1.9} -> 3.5.1.42
path_hba00760.kgml: Skipped genes: hba:Hbal_1665
path_hba00760.kgml:
path_hba00760.kgml: Found a trail of span 2 containing skipped vertices
path_hba00760.kgml: 71 -> [72] -> 73
path_hba00760.kgml: R00481 -> [R04292] -> R03348
path_hba00760.kgml: hba:Hbal_1132 -> [hba:Hbal_1134] -> hba:Hbal_1131
path_hba00760.kgml: 1.4.3.16 -> [2.5.1.72] -> 2.4.2.19
path_hba00760.kgml:
path_hba00760.kgml: --- 1.66 seconds ---

path_hba00770.kgml: Pantothenate and CoA biosynthesis
path_hba00770.kgml: Initialization took 0.85 seconds
path_hba00770.kgml:
path_hba00770.kgml: Found a trail of span 2 containing skipped vertices
path_hba00770.kgml: 82 -> 81
path_hba00770.kgml: R00006 -> R03051
path_hba00770.kgml: {hba:Hbal_0467, hba:Hbal_0468, hba:Hbal_2610} -> hba:Hbal_0470
path_hba00770.kgml: 2.2.1.6 -> 1.1.1.86
path_hba00770.kgml: Skipped genes: hba:Hbal_0469
path_hba00770.kgml:
path_hba00770.kgml: --- 1.05 seconds ---

path_hba00780.kgml: Biotin metabolism
path_hba00780.kgml: Initialization took 0.64 seconds
path_hba00780.kgml:
path_hba00780.kgml: Found a trail of span 2 containing skipped vertices
path_hba00780.kgml: 94 -> 53
path_hba00780.kgml: R10115 -> R10116
path_hba00780.kgml: {hba:Hbal_1299, hba:Hbal_2898, hba:Hbal_3056} -> {hba:Hbal_1301, hba:Hbal_1939, hba:Hbal_2769}
path_hba00780.kgml: {2.3.1.179, 2.3.1.41} -> 1.1.1.100
path_hba00780.kgml: Skipped genes: hba:Hbal_1300
path_hba00780.kgml:
path_hba00780.kgml: Found a trail of span 2 containing skipped vertices
path_hba00780.kgml: 95 -> 53
path_hba00780.kgml: R10115 -> R10116
path_hba00780.kgml: {hba:Hbal_1302, hba:Hbal_1937} -> {hba:Hbal_1301, hba:Hbal_1939, hba:Hbal_2769}
path_hba00780.kgml: {2.3.1.179, 2.3.1.41} -> 1.1.1.100
path_hba00780.kgml: Skipped genes: hba:Hbal_1938
path_hba00780.kgml:
path_hba00780.kgml: Found a trail of span 2 containing skipped vertices
path_hba00780.kgml: 64 -> 67
path_hba00780.kgml: R10119 -> R10120
path_hba00780.kgml: {hba:Hbal_1299, hba:Hbal_2898, hba:Hbal_3056} -> {hba:Hbal_1301, hba:Hbal_1939, hba:Hbal_2769}
path_hba00780.kgml: {2.3.1.179, 2.3.1.41} -> 1.1.1.100
path_hba00780.kgml: Skipped genes: hba:Hbal_1300
path_hba00780.kgml:
path_hba00780.kgml: Found a trail of span 2 containing skipped vertices
path_hba00780.kgml: 74 -> 67
path_hba00780.kgml: R10119 -> R10120
path_hba00780.kgml: {hba:Hbal_1302, hba:Hbal_1937} -> {hba:Hbal_1301, hba:Hbal_1939, hba:Hbal_2769}
path_hba00780.kgml: {2.3.1.179, 2.3.1.41} -> 1.1.1.100
path_hba00780.kgml: Skipped genes: hba:Hbal_1938
path_hba00780.kgml:
path_hba00780.kgml: Found a trail of span 2 containing skipped vertices
path_hba00780.kgml: 34 -> [32] -> 31
path_hba00780.kgml: R03210 -> [R03231] -> R03182
path_hba00780.kgml: hba:Hbal_0561 -> [hba:Hbal_0560] -> hba:Hbal_0562
path_hba00780.kgml: 2.3.1.47 -> [2.6.1.62] -> 6.3.3.3
path_hba00780.kgml:
path_hba00780.kgml: Found a trail of span 2 containing skipped vertices
path_hba00780.kgml: 45 -> [32] -> 31
path_hba00780.kgml: R10124 -> [R03231] -> R03182
path_hba00780.kgml: hba:Hbal_0561 -> [hba:Hbal_0560] -> hba:Hbal_0562
path_hba00780.kgml: 2.3.1.47 -> [2.6.1.62] -> 6.3.3.3
path_hba00780.kgml:
path_hba00780.kgml: --- 1.07 seconds ---

path_hba00785.kgml: Lipoic acid metabolism
path_hba00785.kgml: Initialization took 0.08 seconds
path_hba00785.kgml: (not found)
path_hba00785.kgml: --- 0.17 seconds ---

path_hba00790.kgml: Folate biosynthesis
path_hba00790.kgml: Initialization took 1.35 seconds
path_hba00790.kgml:
path_hba00790.kgml: Found a trail of span 2 without skipping any vertex
path_hba00790.kgml: 122 -> 126
path_hba00790.kgml: R09735 -> R11581
path_hba00790.kgml: hba:Hbal_1205 -> hba:Hbal_1204
path_hba00790.kgml: 2.10.1.1 -> 2.7.7.77
path_hba00790.kgml:
path_hba00790.kgml: Found a trail of span 2 containing skipped vertices
path_hba00790.kgml: 117 -> [94] -> 118
path_hba00790.kgml: R11372 -> [R09395] -> R09726
path_hba00790.kgml: hba:Hbal_1821 -> [hba:Hbal_1621] -> hba:Hbal_1822
path_hba00790.kgml: 4.6.1.17 -> [2.8.1.12] -> 2.7.7.75
path_hba00790.kgml:
path_hba00790.kgml: --- 1.70 seconds ---

path_hba00860.kgml: Porphyrin and chlorophyll metabolism
path_hba00860.kgml: Initialization took 1.74 seconds
path_hba00860.kgml:
path_hba00860.kgml: Found a trail of span 3 without skipping any vertex
path_hba00860.kgml: 312 -> 311 -> 310
path_hba00860.kgml: R04148 -> R04594 -> R05223
path_hba00860.kgml: {hba:Hbal_1436, hba:Hbal_2151} -> hba:Hbal_2153 -> hba:Hbal_2152
path_hba00860.kgml: 2.4.2.21 -> 3.1.3.73 -> 2.7.8.26
path_hba00860.kgml:
path_hba00860.kgml: Found a trail of span 2 containing skipped vertices
path_hba00860.kgml: 304 -> [305 -> 308] -> 310
path_hba00860.kgml: R07268 -> [{R05221, R06558} -> R05222] -> R05223
path_hba00860.kgml: {hba:Hbal_0246, hba:Hbal_2154} -> [hba:Hbal_2162 -> hba:Hbal_2162] -> hba:Hbal_2152
path_hba00860.kgml: 2.5.1.17 -> [{2.7.1.156, 2.7.1.156} -> 2.7.7.62] -> 2.7.8.26
path_hba00860.kgml: Skipped genes: hba:Hbal_2153
path_hba00860.kgml:
path_hba00860.kgml: Found a trail of span 2 without skipping any vertex
path_hba00860.kgml: 302 -> 315
path_hba00860.kgml: R05225 -> R07302
path_hba00860.kgml: hba:Hbal_2159 -> {hba:Hbal_2160, hba:Hbal_2161}
path_hba00860.kgml: 6.3.5.10 -> 6.3.1.10
path_hba00860.kgml:
path_hba00860.kgml: Found a trail of span 2 without skipping any vertex
path_hba00860.kgml: 302 -> 316
path_hba00860.kgml: R05225 -> R06529
path_hba00860.kgml: hba:Hbal_2159 -> {hba:Hbal_2160, hba:Hbal_2161}
path_hba00860.kgml: 6.3.5.10 -> 6.3.1.10
path_hba00860.kgml:
path_hba00860.kgml: Found a trail of span 2 without skipping any vertex
path_hba00860.kgml: 273 -> 270
path_hba00860.kgml: R00084 -> R03165
path_hba00860.kgml: hba:Hbal_0073 -> hba:Hbal_0072
path_hba00860.kgml: 2.5.1.61 -> 4.2.1.75
path_hba00860.kgml:
path_hba00860.kgml: Found a trail of span 2 containing skipped vertices
path_hba00860.kgml: 312 -> [311] -> 310
path_hba00860.kgml: R04148 -> [R04594] -> R05223
path_hba00860.kgml: {hba:Hbal_1436, hba:Hbal_2151} -> [hba:Hbal_2153] -> hba:Hbal_2152
path_hba00860.kgml: 2.4.2.21 -> [3.1.3.73] -> 2.7.8.26
path_hba00860.kgml:
path_hba00860.kgml: --- 2.35 seconds ---

path_hba00900.kgml: Terpenoid backbone biosynthesis
path_hba00900.kgml: Initialization took 0.59 seconds
path_hba00900.kgml: (not found)
path_hba00900.kgml: --- 0.74 seconds ---

path_hba00903.kgml: Limonene and pinene degradation
path_hba00903.kgml: Initialization took 0.09 seconds
path_hba00903.kgml: (not found)
path_hba00903.kgml: --- 0.15 seconds ---

path_hba00906.kgml: Carotenoid biosynthesis
path_hba00906.kgml: Initialization took 0.08 seconds
path_hba00906.kgml: (not found)
path_hba00906.kgml: --- 0.18 seconds ---

path_hba00910.kgml: Nitrogen metabolism
path_hba00910.kgml: Initialization took 0.75 seconds
path_hba00910.kgml:
path_hba00910.kgml: Found a trail of span 2 without skipping any vertex
path_hba00910.kgml: 25 -> 148
path_hba00910.kgml: R00798 -> R00787
path_hba00910.kgml: hba:Hbal_2779 -> {hba:Hbal_2780, hba:Hbal_2781}
path_hba00910.kgml: ? -> {1.7.1.15, 1.7.1.4}
path_hba00910.kgml:
path_hba00910.kgml: --- 0.93 seconds ---

path_hba00920.kgml: Sulfur metabolism
path_hba00920.kgml: Initialization took 0.60 seconds
path_hba00920.kgml:
path_hba00920.kgml: Found a trail of span 3 without skipping any vertex
path_hba00920.kgml: 42 -> 39 -> 38
path_hba00920.kgml: R00529 -> R00509 -> R00508
path_hba00920.kgml: {hba:Hbal_1552, hba:Hbal_1553} -> hba:Hbal_1553 -> hba:Hbal_1554
path_hba00920.kgml: 2.7.7.4 -> 2.7.1.25 -> 3.1.3.7
path_hba00920.kgml:
path_hba00920.kgml: Found a trail of span 2 without skipping any vertex
path_hba00920.kgml: 160 -> 159
path_hba00920.kgml: R00529 -> R00509
path_hba00920.kgml: {hba:Hbal_1552, hba:Hbal_1553} -> hba:Hbal_1553
path_hba00920.kgml: 2.7.7.4 -> 2.7.1.25
path_hba00920.kgml:
path_hba00920.kgml: Found a trail of span 2 containing skipped vertices
path_hba00920.kgml: 90 -> [31] -> 103
path_hba00920.kgml: R01931 -> [R00858] -> R00897
path_hba00920.kgml: hba:Hbal_1340 -> [hba:Hbal_0504] -> {hba:Hbal_0345, hba:Hbal_1341, hba:Hbal_2630}
path_hba00920.kgml: 2.8.1.1 -> [1.8.1.2] -> {2.5.1.47, 2.5.1.65}
path_hba00920.kgml:
path_hba00920.kgml: Found a trail of span 2 containing skipped vertices
path_hba00920.kgml: 48 -> 31
path_hba00920.kgml: R02021 -> R00858
path_hba00920.kgml: hba:Hbal_0506 -> hba:Hbal_0504
path_hba00920.kgml: 1.8.4.8 -> 1.8.1.2
path_hba00920.kgml: Skipped genes: hba:Hbal_0505
path_hba00920.kgml:
path_hba00920.kgml: --- 0.93 seconds ---

path_hba00930.kgml: Caprolactam degradation
path_hba00930.kgml: Initialization took 0.09 seconds
path_hba00930.kgml: (not found)
path_hba00930.kgml: --- 0.14 seconds ---

path_hba00970.kgml: Aminoacyl-tRNA biosynthesis
path_hba00970.kgml: Initialization took 2.05 seconds
path_hba00970.kgml: (not found)
path_hba00970.kgml: --- 2.14 seconds ---

path_hba01040.kgml: Biosynthesis of unsaturated fatty acids
path_hba01040.kgml: Initialization took 0.15 seconds
path_hba01040.kgml: (not found)
path_hba01040.kgml: --- 0.21 seconds ---

--- 210.00 seconds ---
