# Supplementary material for: CoMetGeNe: mining conserved neighborhood patterns in metabolic and genomic contexts
Source: BMC Bioinformatics. 2019 Jan 10;20:19. doi: 10.1186/s12859-018-2542-2 (PMC6327494; doi:10.1186/s12859-018-2542-2)
Supplement: Supplementary file 14 — Trail finding results for completely assembled representative bacterial genomes present in NCBI Genomes. Of the 1,545 fully assembled representative bacterial genomes in NCBI, corresponding entries have been identified in KEGG for 1,467 species, for which trail finding has been performed for all combinations of gap parameters δG and δD ranging from 0 to 3. This additional file is available from https://doi.org/10.6084/m9.figshare.7288769. (GZ 178,532 kb) [file 12859_2018_2542_MOESM14_ESM.gz › results/mlt_dG2_dD1.hnet]

--- delta_G = 2, delta_D = 1 ---

path_mlt00010.kgml: Glycolysis / Gluconeogenesis
path_mlt00010.kgml: Initialization took 1.23 seconds
path_mlt00010.kgml: (not found)
path_mlt00010.kgml: --- 1.37 seconds ---

path_mlt00020.kgml: Citrate cycle (TCA cycle)
path_mlt00020.kgml: Initialization took 0.63 seconds
path_mlt00020.kgml:
path_mlt00020.kgml: Found a trail of span 3 containing skipped vertices
path_mlt00020.kgml: 29 -> [30] -> 31 -> [28] -> 30
path_mlt00020.kgml: R00621 -> [R03316] -> R02570 -> [R07618] -> R03316
path_mlt00020.kgml: mlt:VC82_1876 -> [mlt:VC82_1876] -> mlt:VC82_1877 -> [{mlt:VC82_2942, mlt:VC82_339}] -> mlt:VC82_1876
path_mlt00020.kgml: 1.2.4.2 -> [1.2.4.2] -> 2.3.1.61 -> [1.8.1.4] -> 1.2.4.2
path_mlt00020.kgml:
path_mlt00020.kgml: --- 0.86 seconds ---

path_mlt00030.kgml: Pentose phosphate pathway
path_mlt00030.kgml: Initialization took 0.83 seconds
path_mlt00030.kgml:
path_mlt00030.kgml: Found a trail of span 2 without skipping any vertex
path_mlt00030.kgml: 58 -> 57
path_mlt00030.kgml: R02736 -> R02035
path_mlt00030.kgml: mlt:VC82_63 -> {mlt:VC82_1492, mlt:VC82_62}
path_mlt00030.kgml: {1.1.1.363, 1.1.1.49} -> 3.1.1.31
path_mlt00030.kgml:
path_mlt00030.kgml: Found a trail of span 2 without skipping any vertex
path_mlt00030.kgml: 60 -> 38
path_mlt00030.kgml: R01541 -> R05605
path_mlt00030.kgml: mlt:VC82_1989 -> mlt:VC82_1990
path_mlt00030.kgml: {2.7.1.178, 2.7.1.45} -> {4.1.2.14, 4.1.2.55}
path_mlt00030.kgml:
path_mlt00030.kgml: Found a trail of span 2 without skipping any vertex
path_mlt00030.kgml: 157 -> 57
path_mlt00030.kgml: {R02736, R10907} -> R02035
path_mlt00030.kgml: mlt:VC82_63 -> {mlt:VC82_1492, mlt:VC82_62}
path_mlt00030.kgml: {1.1.1.363, 1.1.1.49, 1.1.1.363, 1.1.1.388} -> 3.1.1.31
path_mlt00030.kgml:
path_mlt00030.kgml: --- 1.16 seconds ---

path_mlt00040.kgml: Pentose and glucuronate interconversions
path_mlt00040.kgml: Initialization took 0.13 seconds
path_mlt00040.kgml:
path_mlt00040.kgml: Found a trail of span 2 without skipping any vertex
path_mlt00040.kgml: 80 -> 87
path_mlt00040.kgml: R01639 -> R01432
path_mlt00040.kgml: mlt:VC82_1731 -> mlt:VC82_1730
path_mlt00040.kgml: 2.7.1.17 -> 5.3.1.5
path_mlt00040.kgml:
path_mlt00040.kgml: --- 0.23 seconds ---

path_mlt00051.kgml: Fructose and mannose metabolism
path_mlt00051.kgml: Initialization took 0.33 seconds
path_mlt00051.kgml: (not found)
path_mlt00051.kgml: --- 0.41 seconds ---

path_mlt00052.kgml: Galactose metabolism
path_mlt00052.kgml: Initialization took 0.18 seconds
path_mlt00052.kgml: (not found)
path_mlt00052.kgml: --- 0.23 seconds ---

path_mlt00053.kgml: Ascorbate and aldarate metabolism
path_mlt00053.kgml: Initialization took 0.08 seconds
path_mlt00053.kgml: (not found)
path_mlt00053.kgml: --- 0.13 seconds ---

path_mlt00061.kgml: Fatty acid biosynthesis
path_mlt00061.kgml: Initialization took 0.44 seconds
path_mlt00061.kgml:
path_mlt00061.kgml: Found a trail of span 2 without skipping any vertex
path_mlt00061.kgml: 153 -> 262
path_mlt00061.kgml: R00742 -> R10707
path_mlt00061.kgml: {mlt:VC82_1286, mlt:VC82_1287, mlt:VC82_2122, mlt:VC82_2363} -> {mlt:VC82_1288, mlt:VC82_2296, mlt:VC82_810}
path_mlt00061.kgml: 6.4.1.2 -> 2.3.1.180
path_mlt00061.kgml:
path_mlt00061.kgml: --- 0.76 seconds ---

path_mlt00072.kgml: Synthesis and degradation of ketone bodies
path_mlt00072.kgml: Initialization took 0.05 seconds
path_mlt00072.kgml: (not found)
path_mlt00072.kgml: --- 0.10 seconds ---

path_mlt00130.kgml: Ubiquinone and other terpenoid-quinone biosynthesis
path_mlt00130.kgml: Initialization took 0.18 seconds
path_mlt00130.kgml:
path_mlt00130.kgml: Found a trail of span 2 without skipping any vertex
path_mlt00130.kgml: 69 -> 61
path_mlt00130.kgml: R01717 -> R08165
path_mlt00130.kgml: mlt:VC82_2615 -> mlt:VC82_2616
path_mlt00130.kgml: 5.4.4.2 -> 2.2.1.9
path_mlt00130.kgml:
path_mlt00130.kgml: --- 0.28 seconds ---

path_mlt00190.kgml: Oxidative phosphorylation
path_mlt00190.kgml: Initialization took 0.58 seconds
path_mlt00190.kgml: (not found)
path_mlt00190.kgml: --- 0.63 seconds ---

path_mlt00220.kgml: Arginine biosynthesis
path_mlt00220.kgml: Initialization took 0.18 seconds
path_mlt00220.kgml:
path_mlt00220.kgml: Found a trail of span 4 containing skipped vertices
path_mlt00220.kgml: 50 -> 51 -> 52 -> 54
path_mlt00220.kgml: R02649 -> R03443 -> R02283 -> R00669
path_mlt00220.kgml: mlt:VC82_1018 -> mlt:VC82_1014 -> mlt:VC82_1016 -> mlt:VC82_1019
path_mlt00220.kgml: 2.7.2.8 -> 1.2.1.38 -> 2.6.1.11 -> {3.5.1.14, 3.5.1.16}
path_mlt00220.kgml: Skipped genes: mlt:VC82_1015, mlt:VC82_1017
path_mlt00220.kgml:
path_mlt00220.kgml: Found a trail of span 3 containing skipped vertices
path_mlt00220.kgml: 50 -> [51] -> 52 -> 54
path_mlt00220.kgml: R02649 -> [R03443] -> R02283 -> R00669
path_mlt00220.kgml: mlt:VC82_1018 -> [mlt:VC82_1014] -> mlt:VC82_1016 -> mlt:VC82_1019
path_mlt00220.kgml: 2.7.2.8 -> [1.2.1.38] -> 2.6.1.11 -> {3.5.1.14, 3.5.1.16}
path_mlt00220.kgml: Skipped genes: mlt:VC82_1017
path_mlt00220.kgml:
path_mlt00220.kgml: Found a trail of span 2 containing skipped vertices
path_mlt00220.kgml: 73 -> [45] -> 47
path_mlt00220.kgml: R09107 -> [R01954] -> R01086
path_mlt00220.kgml: mlt:VC82_1019 -> [mlt:VC82_1013] -> mlt:VC82_1020
path_mlt00220.kgml: 3.5.1.16 -> [6.3.4.5] -> 4.3.2.1
path_mlt00220.kgml:
path_mlt00220.kgml: --- 0.40 seconds ---

path_mlt00230.kgml: Purine metabolism
path_mlt00230.kgml: Initialization took 3.64 seconds
path_mlt00230.kgml:
path_mlt00230.kgml: Found a trail of span 3 containing skipped vertices
path_mlt00230.kgml: 220 -> [139] -> 239 -> [301] -> 275
path_mlt00230.kgml: R00332 -> [R02019] -> R02090 -> [R01858] -> R01856
path_mlt00230.kgml: mlt:VC82_1558 -> [{mlt:VC82_1224, mlt:VC82_1541, mlt:VC82_1543}] -> mlt:VC82_1558 -> [mlt:VC82_1248] -> mlt:VC82_1566
path_mlt00230.kgml: 2.7.4.8 -> [1.17.4.1] -> {2.7.4.12, 2.7.4.8} -> [2.7.1.40] -> 3.1.5.1
path_mlt00230.kgml: Skipped genes: mlt:VC82_1560, mlt:VC82_1559
path_mlt00230.kgml:
path_mlt00230.kgml: Found a trail of span 2 containing skipped vertices
path_mlt00230.kgml: 160 -> [162] -> 163
path_mlt00230.kgml: R01072 -> [R04144] -> R04325
path_mlt00230.kgml: mlt:VC82_1256 -> [mlt:VC82_1366] -> mlt:VC82_1253
path_mlt00230.kgml: 2.4.2.14 -> [6.3.4.13] -> 2.1.2.2
path_mlt00230.kgml: Skipped genes: mlt:VC82_1254, mlt:VC82_1255
path_mlt00230.kgml:
path_mlt00230.kgml: --- 4.22 seconds ---

path_mlt00240.kgml: Pyrimidine metabolism
path_mlt00240.kgml: Initialization took 3.04 seconds
path_mlt00240.kgml: (not found)
path_mlt00240.kgml: --- 3.27 seconds ---

path_mlt00250.kgml: Alanine, aspartate and glutamate metabolism
path_mlt00250.kgml: Initialization took 0.68 seconds
path_mlt00250.kgml: (not found)
path_mlt00250.kgml: --- 0.73 seconds ---

path_mlt00260.kgml: Glycine, serine and threonine metabolism
path_mlt00260.kgml: Initialization took 1.03 seconds
path_mlt00260.kgml:
path_mlt00260.kgml: Found a trail of span 4 containing skipped vertices
path_mlt00260.kgml: 76 -> [93] -> 103 -> 99 -> 87
path_mlt00260.kgml: R00480 -> [R02291] -> {R01773, R01775} -> R01771 -> R01466
path_mlt00260.kgml: {mlt:VC82_1672, mlt:VC82_2454} -> [mlt:VC82_1282] -> mlt:VC82_2454 -> mlt:VC82_2455 -> mlt:VC82_2456
path_mlt00260.kgml: 2.7.2.4 -> [1.2.1.11] -> {1.1.1.3, 1.1.1.3} -> 2.7.1.39 -> 4.2.3.1
path_mlt00260.kgml:
path_mlt00260.kgml: Found a trail of span 3 containing skipped vertices
path_mlt00260.kgml: 76 -> [93] -> 103 -> [99] -> 87
path_mlt00260.kgml: R00480 -> [R02291] -> {R01773, R01775} -> [R01771] -> R01466
path_mlt00260.kgml: {mlt:VC82_1672, mlt:VC82_2454} -> [mlt:VC82_1282] -> mlt:VC82_2454 -> [mlt:VC82_2455] -> mlt:VC82_2456
path_mlt00260.kgml: 2.7.2.4 -> [1.2.1.11] -> {1.1.1.3, 1.1.1.3} -> [2.7.1.39] -> 4.2.3.1
path_mlt00260.kgml: Skipped genes: mlt:VC82_2455
path_mlt00260.kgml:
path_mlt00260.kgml: Found a trail of span 3 containing skipped vertices
path_mlt00260.kgml: 84 -> 92 -> 128
path_mlt00260.kgml: R00751 -> R00371 -> R06171
path_mlt00260.kgml: mlt:VC82_2645 -> {mlt:VC82_1259, mlt:VC82_2650} -> mlt:VC82_2645
path_mlt00260.kgml: {4.1.2.48, 4.1.2.5} -> 2.3.1.29 -> {4.1.2.48, 4.1.2.49}
path_mlt00260.kgml: Skipped genes: mlt:VC82_2648
path_mlt00260.kgml:
path_mlt00260.kgml: --- 1.36 seconds ---

path_mlt00261.kgml: Monobactam biosynthesis
path_mlt00261.kgml: Initialization took 0.13 seconds
path_mlt00261.kgml: (not found)
path_mlt00261.kgml: --- 0.18 seconds ---

path_mlt00270.kgml: Cysteine and methionine metabolism
path_mlt00270.kgml: Initialization took 1.23 seconds
path_mlt00270.kgml:
path_mlt00270.kgml: Found a trail of span 2 without skipping any vertex
path_mlt00270.kgml: 124 -> 131
path_mlt00270.kgml: R00586 -> R03132
path_mlt00270.kgml: mlt:VC82_2767 -> mlt:VC82_2766
path_mlt00270.kgml: 2.3.1.30 -> 2.5.1.144
path_mlt00270.kgml:
path_mlt00270.kgml: Found a trail of span 2 containing skipped vertices
path_mlt00270.kgml: 204 -> [88] -> 92
path_mlt00270.kgml: {R01287, R02026} -> [R00946] -> R00177
path_mlt00270.kgml: mlt:VC82_2046 -> [mlt:VC82_2061] -> mlt:VC82_2044
path_mlt00270.kgml: 2.5.1.49 -> [2.1.1.13] -> 2.5.1.6
path_mlt00270.kgml: Skipped genes: mlt:VC82_2045
path_mlt00270.kgml:
path_mlt00270.kgml: --- 1.41 seconds ---

path_mlt00280.kgml: Valine, leucine and isoleucine degradation
path_mlt00280.kgml: Initialization took 0.48 seconds
path_mlt00280.kgml: (not found)
path_mlt00280.kgml: --- 0.53 seconds ---

path_mlt00281.kgml: Geraniol degradation
path_mlt00281.kgml: Initialization took 0.05 seconds
path_mlt00281.kgml: (not found)
path_mlt00281.kgml: --- 0.10 seconds ---

path_mlt00290.kgml: Valine, leucine and isoleucine biosynthesis
path_mlt00290.kgml: Initialization took 0.28 seconds
path_mlt00290.kgml:
path_mlt00290.kgml: Found a trail of span 4 containing skipped vertices
path_mlt00290.kgml: 79 -> [44] -> 46 -> 44 -> [46] -> 41
path_mlt00290.kgml: R00226 -> [R05071] -> R04440 -> R05071 -> [R04440] -> R04441
path_mlt00290.kgml: {mlt:VC82_2922, mlt:VC82_2923} -> [mlt:VC82_2921] -> mlt:VC82_2921 -> mlt:VC82_2921 -> [mlt:VC82_2921] -> mlt:VC82_2924
path_mlt00290.kgml: 2.2.1.6 -> [{1.1.1.86, 5.4.99.3}] -> 1.1.1.86 -> {1.1.1.86, 5.4.99.3} -> [1.1.1.86] -> 4.2.1.9
path_mlt00290.kgml:
path_mlt00290.kgml: Found a trail of span 4 containing skipped vertices
path_mlt00290.kgml: 47 -> [42] -> 34 -> 42 -> [34] -> 45
path_mlt00290.kgml: R08648 -> [R05069] -> R05068 -> R05069 -> [R05068] -> R05070
path_mlt00290.kgml: {mlt:VC82_2922, mlt:VC82_2923} -> [mlt:VC82_2921] -> mlt:VC82_2921 -> mlt:VC82_2921 -> [mlt:VC82_2921] -> mlt:VC82_2924
path_mlt00290.kgml: 2.2.1.6 -> [{1.1.1.86, 5.4.99.3}] -> 1.1.1.86 -> {1.1.1.86, 5.4.99.3} -> [1.1.1.86] -> 4.2.1.9
path_mlt00290.kgml:
path_mlt00290.kgml: Found a trail of span 4 without skipping any vertex
path_mlt00290.kgml: 20 -> 78 -> 21 -> 22
path_mlt00290.kgml: R07399 -> R03896 -> R03898 -> R00994
path_mlt00290.kgml: mlt:VC82_2917 -> {mlt:VC82_2915, mlt:VC82_2916} -> {mlt:VC82_2915, mlt:VC82_2916} -> mlt:VC82_2918
path_mlt00290.kgml: 2.3.1.182 -> 4.2.1.35 -> 4.2.1.35 -> 1.1.1.85
path_mlt00290.kgml:
path_mlt00290.kgml: Found a trail of span 3 containing skipped vertices
path_mlt00290.kgml: 20 -> 78 -> [21] -> 22
path_mlt00290.kgml: R07399 -> R03896 -> [R03898] -> R00994
path_mlt00290.kgml: mlt:VC82_2917 -> {mlt:VC82_2915, mlt:VC82_2916} -> [{mlt:VC82_2915, mlt:VC82_2916}] -> mlt:VC82_2918
path_mlt00290.kgml: 2.3.1.182 -> 4.2.1.35 -> [4.2.1.35] -> 1.1.1.85
path_mlt00290.kgml:
path_mlt00290.kgml: Found a trail of span 3 containing skipped vertices
path_mlt00290.kgml: 36 -> 37 -> 35
path_mlt00290.kgml: R04426 -> R04001 -> R03968
path_mlt00290.kgml: mlt:VC82_2918 -> {mlt:VC82_2915, mlt:VC82_2916} -> {mlt:VC82_2915, mlt:VC82_2916}
path_mlt00290.kgml: 1.1.1.85 -> 4.2.1.33 -> 4.2.1.33
path_mlt00290.kgml: Skipped genes: mlt:VC82_2917
path_mlt00290.kgml:
path_mlt00290.kgml: Found a trail of span 3 containing skipped vertices
path_mlt00290.kgml: 20 -> [78] -> 21 -> 22
path_mlt00290.kgml: R07399 -> [R03896] -> R03898 -> R00994
path_mlt00290.kgml: mlt:VC82_2917 -> [{mlt:VC82_2915, mlt:VC82_2916}] -> {mlt:VC82_2915, mlt:VC82_2916} -> mlt:VC82_2918
path_mlt00290.kgml: 2.3.1.182 -> [4.2.1.35] -> 4.2.1.35 -> 1.1.1.85
path_mlt00290.kgml:
path_mlt00290.kgml: --- 0.86 seconds ---

path_mlt00300.kgml: Lysine biosynthesis
path_mlt00300.kgml: Initialization took 0.33 seconds
path_mlt00300.kgml: (not found)
path_mlt00300.kgml: --- 0.38 seconds ---

path_mlt00310.kgml: Lysine degradation
path_mlt00310.kgml: Initialization took 0.13 seconds
path_mlt00310.kgml:
path_mlt00310.kgml: Found a trail of span 2 without skipping any vertex
path_mlt00310.kgml: 55 -> 73
path_mlt00310.kgml: R01940 -> R02571
path_mlt00310.kgml: mlt:VC82_1876 -> mlt:VC82_1877
path_mlt00310.kgml: 1.2.4.2 -> 2.3.1.61
path_mlt00310.kgml:
path_mlt00310.kgml: --- 0.23 seconds ---

path_mlt00330.kgml: Arginine and proline metabolism
path_mlt00330.kgml: Initialization took 0.38 seconds
path_mlt00330.kgml:
path_mlt00330.kgml: Found a trail of span 2 without skipping any vertex
path_mlt00330.kgml: 148 -> 149
path_mlt00330.kgml: R00566 -> R01157
path_mlt00330.kgml: mlt:VC82_1628 -> mlt:VC82_1629
path_mlt00330.kgml: 4.1.1.19 -> 3.5.3.11
path_mlt00330.kgml:
path_mlt00330.kgml: --- 0.48 seconds ---

path_mlt00340.kgml: Histidine metabolism
path_mlt00340.kgml: Initialization took 0.33 seconds
path_mlt00340.kgml:
path_mlt00340.kgml: Found a trail of span 10 without skipping any vertex
path_mlt00340.kgml: 58 -> 67 -> 66 -> 65 -> 69 -> 63 -> 62 -> 61 -> 60 -> 59
path_mlt00340.kgml: R01071 -> R04035 -> R04037 -> R04640 -> R04558 -> R03457 -> R03243 -> R03013 -> R03012 -> R01163
path_mlt00340.kgml: mlt:VC82_2747 -> mlt:VC82_2754 -> mlt:VC82_2754 -> mlt:VC82_2752 -> {mlt:VC82_2751, mlt:VC82_2753} -> mlt:VC82_2750 -> {mlt:VC82_1906, mlt:VC82_2749} -> mlt:VC82_2750 -> mlt:VC82_2748 -> mlt:VC82_2748
path_mlt00340.kgml: 2.4.2.17 -> 3.6.1.31 -> 3.5.4.19 -> 5.3.1.16 -> 4.3.2.10 -> 4.2.1.19 -> 2.6.1.9 -> 3.1.3.15 -> 1.1.1.23 -> 1.1.1.23
path_mlt00340.kgml:
path_mlt00340.kgml: Found a trail of span 9 containing skipped vertices
path_mlt00340.kgml: 58 -> 67 -> 66 -> 65 -> 69 -> [63] -> 62 -> 61 -> 60 -> 59
path_mlt00340.kgml: R01071 -> R04035 -> R04037 -> R04640 -> R04558 -> [R03457] -> R03243 -> R03013 -> R03012 -> R01163
path_mlt00340.kgml: mlt:VC82_2747 -> mlt:VC82_2754 -> mlt:VC82_2754 -> mlt:VC82_2752 -> {mlt:VC82_2751, mlt:VC82_2753} -> [mlt:VC82_2750] -> {mlt:VC82_1906, mlt:VC82_2749} -> mlt:VC82_2750 -> mlt:VC82_2748 -> mlt:VC82_2748
path_mlt00340.kgml: 2.4.2.17 -> 3.6.1.31 -> 3.5.4.19 -> 5.3.1.16 -> 4.3.2.10 -> [4.2.1.19] -> 2.6.1.9 -> 3.1.3.15 -> 1.1.1.23 -> 1.1.1.23
path_mlt00340.kgml:
path_mlt00340.kgml: Found a trail of span 9 containing skipped vertices
path_mlt00340.kgml: 58 -> 67 -> [66] -> 65 -> 69 -> 63 -> 62 -> 61 -> 60 -> 59
path_mlt00340.kgml: R01071 -> R04035 -> [R04037] -> R04640 -> R04558 -> R03457 -> R03243 -> R03013 -> R03012 -> R01163
path_mlt00340.kgml: mlt:VC82_2747 -> mlt:VC82_2754 -> [mlt:VC82_2754] -> mlt:VC82_2752 -> {mlt:VC82_2751, mlt:VC82_2753} -> mlt:VC82_2750 -> {mlt:VC82_1906, mlt:VC82_2749} -> mlt:VC82_2750 -> mlt:VC82_2748 -> mlt:VC82_2748
path_mlt00340.kgml: 2.4.2.17 -> 3.6.1.31 -> [3.5.4.19] -> 5.3.1.16 -> 4.3.2.10 -> 4.2.1.19 -> 2.6.1.9 -> 3.1.3.15 -> 1.1.1.23 -> 1.1.1.23
path_mlt00340.kgml:
path_mlt00340.kgml: Found a trail of span 9 containing skipped vertices
path_mlt00340.kgml: 58 -> 67 -> 66 -> [65] -> 69 -> 63 -> 62 -> 61 -> 60 -> 59
path_mlt00340.kgml: R01071 -> R04035 -> R04037 -> [R04640] -> R04558 -> R03457 -> R03243 -> R03013 -> R03012 -> R01163
path_mlt00340.kgml: mlt:VC82_2747 -> mlt:VC82_2754 -> mlt:VC82_2754 -> [mlt:VC82_2752] -> {mlt:VC82_2751, mlt:VC82_2753} -> mlt:VC82_2750 -> {mlt:VC82_1906, mlt:VC82_2749} -> mlt:VC82_2750 -> mlt:VC82_2748 -> mlt:VC82_2748
path_mlt00340.kgml: 2.4.2.17 -> 3.6.1.31 -> 3.5.4.19 -> [5.3.1.16] -> 4.3.2.10 -> 4.2.1.19 -> 2.6.1.9 -> 3.1.3.15 -> 1.1.1.23 -> 1.1.1.23
path_mlt00340.kgml: Skipped genes: mlt:VC82_2752
path_mlt00340.kgml:
path_mlt00340.kgml: Found a trail of span 9 containing skipped vertices
path_mlt00340.kgml: 58 -> 67 -> 66 -> 65 -> [69] -> 63 -> 62 -> 61 -> 60 -> 59
path_mlt00340.kgml: R01071 -> R04035 -> R04037 -> R04640 -> [R04558] -> R03457 -> R03243 -> R03013 -> R03012 -> R01163
path_mlt00340.kgml: mlt:VC82_2747 -> mlt:VC82_2754 -> mlt:VC82_2754 -> mlt:VC82_2752 -> [{mlt:VC82_2751, mlt:VC82_2753}] -> mlt:VC82_2750 -> {mlt:VC82_1906, mlt:VC82_2749} -> mlt:VC82_2750 -> mlt:VC82_2748 -> mlt:VC82_2748
path_mlt00340.kgml: 2.4.2.17 -> 3.6.1.31 -> 3.5.4.19 -> 5.3.1.16 -> [4.3.2.10] -> 4.2.1.19 -> 2.6.1.9 -> 3.1.3.15 -> 1.1.1.23 -> 1.1.1.23
path_mlt00340.kgml: Skipped genes: mlt:VC82_2753, mlt:VC82_2751
path_mlt00340.kgml:
path_mlt00340.kgml: Found a trail of span 9 containing skipped vertices
path_mlt00340.kgml: 58 -> 67 -> 66 -> 65 -> 69 -> 63 -> [62] -> 61 -> 60 -> 59
path_mlt00340.kgml: R01071 -> R04035 -> R04037 -> R04640 -> R04558 -> R03457 -> [R03243] -> R03013 -> R03012 -> R01163
path_mlt00340.kgml: mlt:VC82_2747 -> mlt:VC82_2754 -> mlt:VC82_2754 -> mlt:VC82_2752 -> {mlt:VC82_2751, mlt:VC82_2753} -> mlt:VC82_2750 -> [{mlt:VC82_1906, mlt:VC82_2749}] -> mlt:VC82_2750 -> mlt:VC82_2748 -> mlt:VC82_2748
path_mlt00340.kgml: 2.4.2.17 -> 3.6.1.31 -> 3.5.4.19 -> 5.3.1.16 -> 4.3.2.10 -> 4.2.1.19 -> [2.6.1.9] -> 3.1.3.15 -> 1.1.1.23 -> 1.1.1.23
path_mlt00340.kgml: Skipped genes: mlt:VC82_2749
path_mlt00340.kgml:
path_mlt00340.kgml: Found a trail of span 9 containing skipped vertices
path_mlt00340.kgml: 58 -> 67 -> 66 -> 65 -> 69 -> 63 -> 62 -> [61] -> 60 -> 59
path_mlt00340.kgml: R01071 -> R04035 -> R04037 -> R04640 -> R04558 -> R03457 -> R03243 -> [R03013] -> R03012 -> R01163
path_mlt00340.kgml: mlt:VC82_2747 -> mlt:VC82_2754 -> mlt:VC82_2754 -> mlt:VC82_2752 -> {mlt:VC82_2751, mlt:VC82_2753} -> mlt:VC82_2750 -> {mlt:VC82_1906, mlt:VC82_2749} -> [mlt:VC82_2750] -> mlt:VC82_2748 -> mlt:VC82_2748
path_mlt00340.kgml: 2.4.2.17 -> 3.6.1.31 -> 3.5.4.19 -> 5.3.1.16 -> 4.3.2.10 -> 4.2.1.19 -> 2.6.1.9 -> [3.1.3.15] -> 1.1.1.23 -> 1.1.1.23
path_mlt00340.kgml:
path_mlt00340.kgml: Found a trail of span 9 containing skipped vertices
path_mlt00340.kgml: 58 -> 67 -> 66 -> 65 -> 69 -> 63 -> 62 -> 61 -> [60] -> 59
path_mlt00340.kgml: R01071 -> R04035 -> R04037 -> R04640 -> R04558 -> R03457 -> R03243 -> R03013 -> [R03012] -> R01163
path_mlt00340.kgml: mlt:VC82_2747 -> mlt:VC82_2754 -> mlt:VC82_2754 -> mlt:VC82_2752 -> {mlt:VC82_2751, mlt:VC82_2753} -> mlt:VC82_2750 -> {mlt:VC82_1906, mlt:VC82_2749} -> mlt:VC82_2750 -> [mlt:VC82_2748] -> mlt:VC82_2748
path_mlt00340.kgml: 2.4.2.17 -> 3.6.1.31 -> 3.5.4.19 -> 5.3.1.16 -> 4.3.2.10 -> 4.2.1.19 -> 2.6.1.9 -> 3.1.3.15 -> [1.1.1.23] -> 1.1.1.23
path_mlt00340.kgml:
path_mlt00340.kgml: Found a trail of span 9 containing skipped vertices
path_mlt00340.kgml: 58 -> [67] -> 66 -> 65 -> 69 -> 63 -> 62 -> 61 -> 60 -> 59
path_mlt00340.kgml: R01071 -> [R04035] -> R04037 -> R04640 -> R04558 -> R03457 -> R03243 -> R03013 -> R03012 -> R01163
path_mlt00340.kgml: mlt:VC82_2747 -> [mlt:VC82_2754] -> mlt:VC82_2754 -> mlt:VC82_2752 -> {mlt:VC82_2751, mlt:VC82_2753} -> mlt:VC82_2750 -> {mlt:VC82_1906, mlt:VC82_2749} -> mlt:VC82_2750 -> mlt:VC82_2748 -> mlt:VC82_2748
path_mlt00340.kgml: 2.4.2.17 -> [3.6.1.31] -> 3.5.4.19 -> 5.3.1.16 -> 4.3.2.10 -> 4.2.1.19 -> 2.6.1.9 -> 3.1.3.15 -> 1.1.1.23 -> 1.1.1.23
path_mlt00340.kgml:
path_mlt00340.kgml: Found a trail of span 4 without skipping any vertex
path_mlt00340.kgml: 44 -> 43 -> 42 -> 40
path_mlt00340.kgml: R01168 -> R02914 -> R02288 -> R02285
path_mlt00340.kgml: mlt:VC82_1737 -> mlt:VC82_1735 -> mlt:VC82_1736 -> mlt:VC82_1734
path_mlt00340.kgml: 4.3.1.3 -> 4.2.1.49 -> 3.5.2.7 -> 3.5.3.8
path_mlt00340.kgml:
path_mlt00340.kgml: Found a trail of span 3 containing skipped vertices
path_mlt00340.kgml: 44 -> 43 -> [42] -> 40
path_mlt00340.kgml: R01168 -> R02914 -> [R02288] -> R02285
path_mlt00340.kgml: mlt:VC82_1737 -> mlt:VC82_1735 -> [mlt:VC82_1736] -> mlt:VC82_1734
path_mlt00340.kgml: 4.3.1.3 -> 4.2.1.49 -> [3.5.2.7] -> 3.5.3.8
path_mlt00340.kgml: Skipped genes: mlt:VC82_1736
path_mlt00340.kgml:
path_mlt00340.kgml: Found a trail of span 3 containing skipped vertices
path_mlt00340.kgml: 44 -> [43] -> 42 -> 40
path_mlt00340.kgml: R01168 -> [R02914] -> R02288 -> R02285
path_mlt00340.kgml: mlt:VC82_1737 -> [mlt:VC82_1735] -> mlt:VC82_1736 -> mlt:VC82_1734
path_mlt00340.kgml: 4.3.1.3 -> [4.2.1.49] -> 3.5.2.7 -> 3.5.3.8
path_mlt00340.kgml: Skipped genes: mlt:VC82_1735
path_mlt00340.kgml:
path_mlt00340.kgml: --- 1.34 seconds ---

path_mlt00350.kgml: Tyrosine metabolism
path_mlt00350.kgml: Initialization took 0.08 seconds
path_mlt00350.kgml:
path_mlt00350.kgml: Found a trail of span 3 containing skipped vertices
path_mlt00350.kgml: 104 -> 68 -> 63
path_mlt00350.kgml: R00734 -> R02521 -> R02519
path_mlt00350.kgml: {mlt:VC82_1906, mlt:VC82_2749} -> mlt:VC82_1910 -> mlt:VC82_1909
path_mlt00350.kgml: {2.6.1.1, 2.6.1.5, 2.6.1.57, 2.6.1.9} -> 1.13.11.27 -> 1.13.11.5
path_mlt00350.kgml: Skipped genes: mlt:VC82_1908, mlt:VC82_1907
path_mlt00350.kgml:
path_mlt00350.kgml: Found a trail of span 2 containing skipped vertices
path_mlt00350.kgml: 104 -> [68] -> 63
path_mlt00350.kgml: R00734 -> [R02521] -> R02519
path_mlt00350.kgml: {mlt:VC82_1906, mlt:VC82_2749} -> [mlt:VC82_1910] -> mlt:VC82_1909
path_mlt00350.kgml: {2.6.1.1, 2.6.1.5, 2.6.1.57, 2.6.1.9} -> [1.13.11.27] -> 1.13.11.5
path_mlt00350.kgml: Skipped genes: mlt:VC82_1908, mlt:VC82_1907
path_mlt00350.kgml:
path_mlt00350.kgml: --- 0.23 seconds ---

path_mlt00360.kgml: Phenylalanine metabolism
path_mlt00360.kgml: Initialization took 0.23 seconds
path_mlt00360.kgml: (not found)
path_mlt00360.kgml: --- 0.28 seconds ---

path_mlt00361.kgml: Chlorocyclohexane and chlorobenzene degradation
path_mlt00361.kgml: Initialization took 0.05 seconds
path_mlt00361.kgml: (not found)
path_mlt00361.kgml: --- 0.10 seconds ---

path_mlt00362.kgml: Benzoate degradation
path_mlt00362.kgml: Initialization took 0.13 seconds
path_mlt00362.kgml:
path_mlt00362.kgml: Found a trail of span 2 without skipping any vertex
path_mlt00362.kgml: 238 -> 90
path_mlt00362.kgml: R05305 -> R05586
path_mlt00362.kgml: mlt:VC82_92 -> mlt:VC82_93
path_mlt00362.kgml: {1.1.1.259, 1.1.1.35} -> 2.3.1.16
path_mlt00362.kgml:
path_mlt00362.kgml: --- 0.23 seconds ---

path_mlt00364.kgml: Fluorobenzoate degradation
path_mlt00364.kgml: Initialization took 0.05 seconds
path_mlt00364.kgml: (not found)
path_mlt00364.kgml: --- 0.10 seconds ---

path_mlt00380.kgml: Tryptophan metabolism
path_mlt00380.kgml: Initialization took 0.23 seconds
path_mlt00380.kgml: (not found)
path_mlt00380.kgml: --- 0.28 seconds ---

path_mlt00400.kgml: Phenylalanine, tyrosine and tryptophan biosynthesis
path_mlt00400.kgml: Initialization took 0.73 seconds
path_mlt00400.kgml: Aborted (analysis takes longer than 300 seconds)

path_mlt00401.kgml: Novobiocin biosynthesis
path_mlt00401.kgml: Initialization took 0.09 seconds
path_mlt00401.kgml: (not found)
path_mlt00401.kgml: --- 0.15 seconds ---

path_mlt00410.kgml: beta-Alanine metabolism
path_mlt00410.kgml: Initialization took 0.09 seconds
path_mlt00410.kgml:
path_mlt00410.kgml: Found a trail of span 2 without skipping any vertex
path_mlt00410.kgml: 54 -> 50
path_mlt00410.kgml: R00489 -> R02473
path_mlt00410.kgml: mlt:VC82_1153 -> mlt:VC82_1152
path_mlt00410.kgml: {4.1.1.11, 4.1.1.15} -> 6.3.2.1
path_mlt00410.kgml:
path_mlt00410.kgml: --- 0.21 seconds ---

path_mlt00430.kgml: Taurine and hypotaurine metabolism
path_mlt00430.kgml: Initialization took 0.09 seconds
path_mlt00430.kgml:
path_mlt00430.kgml: Found a trail of span 2 without skipping any vertex
path_mlt00430.kgml: 36 -> 58
path_mlt00430.kgml: R00230 -> R00315
path_mlt00430.kgml: mlt:VC82_563 -> mlt:VC82_562
path_mlt00430.kgml: 2.3.1.8 -> {2.7.2.1, 2.7.2.15}
path_mlt00430.kgml:
path_mlt00430.kgml: --- 0.19 seconds ---

path_mlt00440.kgml: Phosphonate and phosphinate metabolism
path_mlt00440.kgml: Initialization took 0.06 seconds
path_mlt00440.kgml: (not found)
path_mlt00440.kgml: --- 0.12 seconds ---

path_mlt00450.kgml: Selenocompound metabolism
path_mlt00450.kgml: Initialization took 0.19 seconds
path_mlt00450.kgml: (not found)
path_mlt00450.kgml: --- 0.25 seconds ---

path_mlt00460.kgml: Cyanoamino acid metabolism
path_mlt00460.kgml: Initialization took 0.09 seconds
path_mlt00460.kgml: (not found)
path_mlt00460.kgml: --- 0.16 seconds ---

path_mlt00471.kgml: D-Glutamine and D-glutamate metabolism
path_mlt00471.kgml: Initialization took 0.06 seconds
path_mlt00471.kgml:
path_mlt00471.kgml: Found a trail of span 2 containing skipped vertices
path_mlt00471.kgml: 19 -> 20
path_mlt00471.kgml: R03193 -> R02783
path_mlt00471.kgml: mlt:VC82_2110 -> mlt:VC82_2107
path_mlt00471.kgml: 6.3.2.8 -> 6.3.2.9
path_mlt00471.kgml: Skipped genes: mlt:VC82_2109, mlt:VC82_2108
path_mlt00471.kgml:
path_mlt00471.kgml: --- 0.18 seconds ---

path_mlt00473.kgml: D-Alanine metabolism
path_mlt00473.kgml: Initialization took 0.06 seconds
path_mlt00473.kgml: (not found)
path_mlt00473.kgml: --- 0.12 seconds ---

path_mlt00480.kgml: Glutathione metabolism
path_mlt00480.kgml: Initialization took 0.15 seconds
path_mlt00480.kgml: (not found)
path_mlt00480.kgml: --- 0.21 seconds ---

path_mlt00500.kgml: Starch and sucrose metabolism
path_mlt00500.kgml: Initialization took 0.55 seconds
path_mlt00500.kgml:
path_mlt00500.kgml: Found a trail of span 5 without skipping any vertex
path_mlt00500.kgml: 194 -> 120 -> 238 -> 149 -> 132
path_mlt00500.kgml: R09994 -> R02110 -> R02112 -> R01557 -> R00028
path_mlt00500.kgml: mlt:VC82_334 -> mlt:VC82_332 -> {mlt:VC82_333, mlt:VC82_42} -> mlt:VC82_333 -> mlt:VC82_331
path_mlt00500.kgml: 2.4.99.16 -> 2.4.1.18 -> {3.2.1.1, 3.2.1.133, 3.2.1.2} -> 5.4.99.16 -> 3.2.1.20
path_mlt00500.kgml:
path_mlt00500.kgml: Found a trail of span 4 containing skipped vertices
path_mlt00500.kgml: 194 -> 120 -> [238] -> 149 -> 132
path_mlt00500.kgml: R09994 -> R02110 -> [R02112] -> R01557 -> R00028
path_mlt00500.kgml: mlt:VC82_334 -> mlt:VC82_332 -> [{mlt:VC82_333, mlt:VC82_42}] -> mlt:VC82_333 -> mlt:VC82_331
path_mlt00500.kgml: 2.4.99.16 -> 2.4.1.18 -> [{3.2.1.1, 3.2.1.133, 3.2.1.2}] -> 5.4.99.16 -> 3.2.1.20
path_mlt00500.kgml:
path_mlt00500.kgml: Found a trail of span 4 without skipping any vertex
path_mlt00500.kgml: 194 -> 120 -> 238 -> 132
path_mlt00500.kgml: R09994 -> R02110 -> R02112 -> R00028
path_mlt00500.kgml: mlt:VC82_334 -> mlt:VC82_332 -> {mlt:VC82_333, mlt:VC82_42} -> mlt:VC82_331
path_mlt00500.kgml: 2.4.99.16 -> 2.4.1.18 -> {3.2.1.1, 3.2.1.133, 3.2.1.2} -> 3.2.1.20
path_mlt00500.kgml:
path_mlt00500.kgml: Found a trail of span 4 containing skipped vertices
path_mlt00500.kgml: 194 -> [120] -> 238 -> 149 -> 132
path_mlt00500.kgml: R09994 -> [R02110] -> R02112 -> R01557 -> R00028
path_mlt00500.kgml: mlt:VC82_334 -> [mlt:VC82_332] -> {mlt:VC82_333, mlt:VC82_42} -> mlt:VC82_333 -> mlt:VC82_331
path_mlt00500.kgml: 2.4.99.16 -> [2.4.1.18] -> {3.2.1.1, 3.2.1.133, 3.2.1.2} -> 5.4.99.16 -> 3.2.1.20
path_mlt00500.kgml: Skipped genes: mlt:VC82_332
path_mlt00500.kgml:
path_mlt00500.kgml: Found a trail of span 3 containing skipped vertices
path_mlt00500.kgml: 194 -> 120 -> [238] -> 132
path_mlt00500.kgml: R09994 -> R02110 -> [R02112] -> R00028
path_mlt00500.kgml: mlt:VC82_334 -> mlt:VC82_332 -> [{mlt:VC82_333, mlt:VC82_42}] -> mlt:VC82_331
path_mlt00500.kgml: 2.4.99.16 -> 2.4.1.18 -> [{3.2.1.1, 3.2.1.133, 3.2.1.2}] -> 3.2.1.20
path_mlt00500.kgml: Skipped genes: mlt:VC82_333
path_mlt00500.kgml:
path_mlt00500.kgml: Found a trail of span 3 containing skipped vertices
path_mlt00500.kgml: 130 -> 149 -> 132
path_mlt00500.kgml: R11262 -> R01557 -> R00028
path_mlt00500.kgml: {mlt:VC82_333, mlt:VC82_42} -> mlt:VC82_333 -> mlt:VC82_331
path_mlt00500.kgml: {3.2.1.1, 3.2.1.133, 3.2.1.2} -> 5.4.99.16 -> 3.2.1.20
path_mlt00500.kgml: Skipped genes: mlt:VC82_332
path_mlt00500.kgml:
path_mlt00500.kgml: Found a trail of span 2 containing skipped vertices
path_mlt00500.kgml: 130 -> 132
path_mlt00500.kgml: R11262 -> R00028
path_mlt00500.kgml: {mlt:VC82_333, mlt:VC82_42} -> mlt:VC82_331
path_mlt00500.kgml: {3.2.1.1, 3.2.1.133, 3.2.1.2} -> 3.2.1.20
path_mlt00500.kgml: Skipped genes: mlt:VC82_332
path_mlt00500.kgml:
path_mlt00500.kgml: --- 1.17 seconds ---

path_mlt00511.kgml: Other glycan degradation
path_mlt00511.kgml: Initialization took 0.06 seconds
path_mlt00511.kgml: (not found)
path_mlt00511.kgml: --- 0.12 seconds ---

path_mlt00520.kgml: Amino sugar and nucleotide sugar metabolism
path_mlt00520.kgml: Initialization took 0.75 seconds
path_mlt00520.kgml:
path_mlt00520.kgml: Found a trail of span 2 without skipping any vertex
path_mlt00520.kgml: 188 -> 270
path_mlt00520.kgml: R00286 -> R01385
path_mlt00520.kgml: mlt:VC82_2515 -> mlt:VC82_2514
path_mlt00520.kgml: 1.1.1.22 -> 5.1.3.6
path_mlt00520.kgml:
path_mlt00520.kgml: Found a trail of span 2 without skipping any vertex
path_mlt00520.kgml: 41 -> 42
path_mlt00520.kgml: R00420 -> R03317
path_mlt00520.kgml: {mlt:VC82_2497, mlt:VC82_2506} -> mlt:VC82_2505
path_mlt00520.kgml: 5.1.3.14 -> 1.1.1.336
path_mlt00520.kgml:
path_mlt00520.kgml: --- 0.97 seconds ---

path_mlt00521.kgml: Streptomycin biosynthesis
path_mlt00521.kgml: Initialization took 0.14 seconds
path_mlt00521.kgml:
path_mlt00521.kgml: Found a trail of span 4 without skipping any vertex
path_mlt00521.kgml: 44 -> 43 -> 42 -> 24
path_mlt00521.kgml: R02328 -> R06513 -> R06514 -> R02777
path_mlt00521.kgml: {mlt:VC82_1356, mlt:VC82_1411} -> mlt:VC82_1355 -> mlt:VC82_1357 -> {mlt:VC82_1358, mlt:VC82_2458}
path_mlt00521.kgml: 2.7.7.24 -> 4.2.1.46 -> 5.1.3.13 -> 1.1.1.133
path_mlt00521.kgml:
path_mlt00521.kgml: Found a trail of span 3 containing skipped vertices
path_mlt00521.kgml: 44 -> 43 -> [42] -> 24
path_mlt00521.kgml: R02328 -> R06513 -> [R06514] -> R02777
path_mlt00521.kgml: {mlt:VC82_1356, mlt:VC82_1411} -> mlt:VC82_1355 -> [mlt:VC82_1357] -> {mlt:VC82_1358, mlt:VC82_2458}
path_mlt00521.kgml: 2.7.7.24 -> 4.2.1.46 -> [5.1.3.13] -> 1.1.1.133
path_mlt00521.kgml: Skipped genes: mlt:VC82_1357
path_mlt00521.kgml:
path_mlt00521.kgml: Found a trail of span 3 containing skipped vertices
path_mlt00521.kgml: 44 -> [43] -> 42 -> 24
path_mlt00521.kgml: R02328 -> [R06513] -> R06514 -> R02777
path_mlt00521.kgml: {mlt:VC82_1356, mlt:VC82_1411} -> [mlt:VC82_1355] -> mlt:VC82_1357 -> {mlt:VC82_1358, mlt:VC82_2458}
path_mlt00521.kgml: 2.7.7.24 -> [4.2.1.46] -> 5.1.3.13 -> 1.1.1.133
path_mlt00521.kgml:
path_mlt00521.kgml: --- 0.39 seconds ---

path_mlt00523.kgml: Polyketide sugar unit biosynthesis
path_mlt00523.kgml: Initialization took 0.10 seconds
path_mlt00523.kgml:
path_mlt00523.kgml: Found a trail of span 4 without skipping any vertex
path_mlt00523.kgml: 27 -> 26 -> 63 -> 28
path_mlt00523.kgml: R02328 -> R06513 -> R06514 -> R02777
path_mlt00523.kgml: {mlt:VC82_1356, mlt:VC82_1411} -> mlt:VC82_1355 -> mlt:VC82_1357 -> {mlt:VC82_1358, mlt:VC82_2458}
path_mlt00523.kgml: 2.7.7.24 -> 4.2.1.46 -> 5.1.3.13 -> 1.1.1.133
path_mlt00523.kgml:
path_mlt00523.kgml: Found a trail of span 3 containing skipped vertices
path_mlt00523.kgml: 27 -> 26 -> [63] -> 28
path_mlt00523.kgml: R02328 -> R06513 -> [R06514] -> R02777
path_mlt00523.kgml: {mlt:VC82_1356, mlt:VC82_1411} -> mlt:VC82_1355 -> [mlt:VC82_1357] -> {mlt:VC82_1358, mlt:VC82_2458}
path_mlt00523.kgml: 2.7.7.24 -> 4.2.1.46 -> [5.1.3.13] -> 1.1.1.133
path_mlt00523.kgml: Skipped genes: mlt:VC82_1357
path_mlt00523.kgml:
path_mlt00523.kgml: Found a trail of span 3 containing skipped vertices
path_mlt00523.kgml: 27 -> [26] -> 63 -> 28
path_mlt00523.kgml: R02328 -> [R06513] -> R06514 -> R02777
path_mlt00523.kgml: {mlt:VC82_1356, mlt:VC82_1411} -> [mlt:VC82_1355] -> mlt:VC82_1357 -> {mlt:VC82_1358, mlt:VC82_2458}
path_mlt00523.kgml: 2.7.7.24 -> [4.2.1.46] -> 5.1.3.13 -> 1.1.1.133
path_mlt00523.kgml:
path_mlt00523.kgml: --- 0.34 seconds ---

path_mlt00525.kgml: Acarbose and validamycin biosynthesis
path_mlt00525.kgml: Initialization took 0.06 seconds
path_mlt00525.kgml:
path_mlt00525.kgml: Found a trail of span 2 without skipping any vertex
path_mlt00525.kgml: 58 -> 59
path_mlt00525.kgml: R02328 -> R06513
path_mlt00525.kgml: {mlt:VC82_1356, mlt:VC82_1411} -> mlt:VC82_1355
path_mlt00525.kgml: 2.7.7.24 -> 4.2.1.46
path_mlt00525.kgml:
path_mlt00525.kgml: --- 0.18 seconds ---

path_mlt00540.kgml: Lipopolysaccharide biosynthesis
path_mlt00540.kgml: Initialization took 0.34 seconds
path_mlt00540.kgml:
path_mlt00540.kgml: Found a trail of span 3 containing skipped vertices
path_mlt00540.kgml: 90 -> 89 -> 88
path_mlt00540.kgml: R04567 -> R04587 -> R04550
path_mlt00540.kgml: mlt:VC82_2740 -> mlt:VC82_2739 -> {mlt:VC82_2738, mlt:VC82_2742}
path_mlt00540.kgml: 2.3.1.129 -> 3.5.1.108 -> 2.3.1.191
path_mlt00540.kgml: Skipped genes: mlt:VC82_2741
path_mlt00540.kgml:
path_mlt00540.kgml: Found a trail of span 2 containing skipped vertices
path_mlt00540.kgml: 90 -> [89] -> 88
path_mlt00540.kgml: R04567 -> [R04587] -> R04550
path_mlt00540.kgml: mlt:VC82_2740 -> [mlt:VC82_2739] -> {mlt:VC82_2738, mlt:VC82_2742}
path_mlt00540.kgml: 2.3.1.129 -> [3.5.1.108] -> 2.3.1.191
path_mlt00540.kgml: Skipped genes: mlt:VC82_2741
path_mlt00540.kgml:
path_mlt00540.kgml: --- 0.56 seconds ---

path_mlt00550.kgml: Peptidoglycan biosynthesis
path_mlt00550.kgml: Initialization took 0.44 seconds
path_mlt00550.kgml:
path_mlt00550.kgml: Found a trail of span 5 containing skipped vertices
path_mlt00550.kgml: 33 -> 32 -> 34 -> [23] -> 35 -> 36
path_mlt00550.kgml: R03193 -> R02783 -> R02788 -> [R04617] -> R05630 -> R05032
path_mlt00550.kgml: mlt:VC82_2110 -> mlt:VC82_2107 -> mlt:VC82_2105 -> [mlt:VC82_829] -> mlt:VC82_2106 -> mlt:VC82_2109
path_mlt00550.kgml: 6.3.2.8 -> 6.3.2.9 -> 6.3.2.13 -> [6.3.2.10] -> 2.7.8.13 -> 2.4.1.227
path_mlt00550.kgml: Skipped genes: mlt:VC82_2108
path_mlt00550.kgml:
path_mlt00550.kgml: Found a trail of span 4 containing skipped vertices
path_mlt00550.kgml: 33 -> [32] -> 34 -> [23] -> 35 -> 36
path_mlt00550.kgml: R03193 -> [R02783] -> R02788 -> [R04617] -> R05630 -> R05032
path_mlt00550.kgml: mlt:VC82_2110 -> [mlt:VC82_2107] -> mlt:VC82_2105 -> [mlt:VC82_829] -> mlt:VC82_2106 -> mlt:VC82_2109
path_mlt00550.kgml: 6.3.2.8 -> [6.3.2.9] -> 6.3.2.13 -> [6.3.2.10] -> 2.7.8.13 -> 2.4.1.227
path_mlt00550.kgml: Skipped genes: mlt:VC82_2107, mlt:VC82_2108
path_mlt00550.kgml:
path_mlt00550.kgml: Found a trail of span 2 containing skipped vertices
path_mlt00550.kgml: 28 -> 27
path_mlt00550.kgml: R05629 -> R05662
path_mlt00550.kgml: mlt:VC82_2106 -> mlt:VC82_2109
path_mlt00550.kgml: 2.7.8.13 -> 2.4.1.227
path_mlt00550.kgml: Skipped genes: mlt:VC82_2107, mlt:VC82_2108
path_mlt00550.kgml:
path_mlt00550.kgml: --- 0.77 seconds ---

path_mlt00561.kgml: Glycerolipid metabolism
path_mlt00561.kgml: Initialization took 0.09 seconds
path_mlt00561.kgml: (not found)
path_mlt00561.kgml: --- 0.15 seconds ---

path_mlt00564.kgml: Glycerophospholipid metabolism
path_mlt00564.kgml: Initialization took 0.25 seconds
path_mlt00564.kgml:
path_mlt00564.kgml: Found a trail of span 2 containing skipped vertices
path_mlt00564.kgml: 128 -> [103] -> 135
path_mlt00564.kgml: R01799 -> [R01800] -> R02055
path_mlt00564.kgml: mlt:VC82_2200 -> [mlt:VC82_386] -> {mlt:VC82_2199, mlt:VC82_2773}
path_mlt00564.kgml: 2.7.7.41 -> [2.7.8.8] -> 4.1.1.65
path_mlt00564.kgml:
path_mlt00564.kgml: --- 0.37 seconds ---

path_mlt00592.kgml: alpha-Linolenic acid metabolism
path_mlt00592.kgml: Initialization took 0.06 seconds
path_mlt00592.kgml: (not found)
path_mlt00592.kgml: --- 0.12 seconds ---

path_mlt00620.kgml: Pyruvate metabolism
path_mlt00620.kgml: Initialization took 0.90 seconds
path_mlt00620.kgml:
path_mlt00620.kgml: Found a trail of span 2 without skipping any vertex
path_mlt00620.kgml: 97 -> 129
path_mlt00620.kgml: R00230 -> R00315
path_mlt00620.kgml: mlt:VC82_563 -> mlt:VC82_562
path_mlt00620.kgml: 2.3.1.8 -> {2.7.2.1, 2.7.2.15}
path_mlt00620.kgml:
path_mlt00620.kgml: --- 1.10 seconds ---

path_mlt00623.kgml: Toluene degradation
path_mlt00623.kgml: Initialization took 0.06 seconds
path_mlt00623.kgml: (not found)
path_mlt00623.kgml: --- 0.12 seconds ---

path_mlt00625.kgml: Chloroalkane and chloroalkene degradation
path_mlt00625.kgml: Initialization took 0.06 seconds
path_mlt00625.kgml: (not found)
path_mlt00625.kgml: --- 0.12 seconds ---

path_mlt00630.kgml: Glyoxylate and dicarboxylate metabolism
path_mlt00630.kgml: Initialization took 0.75 seconds
path_mlt00630.kgml: (not found)
path_mlt00630.kgml: --- 0.81 seconds ---

path_mlt00640.kgml: Propanoate metabolism
path_mlt00640.kgml: Initialization took 0.55 seconds
path_mlt00640.kgml:
path_mlt00640.kgml: Found a trail of span 2 without skipping any vertex
path_mlt00640.kgml: 52 -> 68
path_mlt00640.kgml: R00921 -> R01353
path_mlt00640.kgml: mlt:VC82_563 -> mlt:VC82_562
path_mlt00640.kgml: {2.3.1.222, 2.3.1.8} -> {2.7.2.1, 2.7.2.15}
path_mlt00640.kgml:
path_mlt00640.kgml: --- 0.70 seconds ---

path_mlt00643.kgml: Styrene degradation
path_mlt00643.kgml: Initialization took 0.09 seconds
path_mlt00643.kgml: (not found)
path_mlt00643.kgml: --- 0.15 seconds ---

path_mlt00650.kgml: Butanoate metabolism
path_mlt00650.kgml: Initialization took 0.25 seconds
path_mlt00650.kgml: (not found)
path_mlt00650.kgml: --- 0.31 seconds ---

path_mlt00660.kgml: C5-Branched dibasic acid metabolism
path_mlt00660.kgml: Initialization took 0.14 seconds
path_mlt00660.kgml:
path_mlt00660.kgml: Found a trail of span 4 containing skipped vertices
path_mlt00660.kgml: 99 -> 31 -> [96] -> 97 -> 96
path_mlt00660.kgml: R07399 -> R03896 -> [R03898] -> R00994 -> R03898
path_mlt00660.kgml: mlt:VC82_2917 -> {mlt:VC82_2915, mlt:VC82_2916} -> [{mlt:VC82_2915, mlt:VC82_2916}] -> mlt:VC82_2918 -> {mlt:VC82_2915, mlt:VC82_2916}
path_mlt00660.kgml: 2.3.1.182 -> 4.2.1.35 -> [4.2.1.35] -> 1.1.1.85 -> 4.2.1.35
path_mlt00660.kgml:
path_mlt00660.kgml: --- 0.30 seconds ---

path_mlt00670.kgml: One carbon pool by folate
path_mlt00670.kgml: Initialization took 0.29 seconds
path_mlt00670.kgml: (not found)
path_mlt00670.kgml: --- 0.54 seconds ---

path_mlt00680.kgml: Methane metabolism
path_mlt00680.kgml: Initialization took 0.50 seconds
path_mlt00680.kgml:
path_mlt00680.kgml: Found a trail of span 2 without skipping any vertex
path_mlt00680.kgml: 203 -> 204
path_mlt00680.kgml: R00315 -> R00230
path_mlt00680.kgml: mlt:VC82_562 -> mlt:VC82_563
path_mlt00680.kgml: {2.7.2.1, 2.7.2.15} -> 2.3.1.8
path_mlt00680.kgml:
path_mlt00680.kgml: --- 0.62 seconds ---

path_mlt00730.kgml: Thiamine metabolism
path_mlt00730.kgml: Initialization took 0.09 seconds
path_mlt00730.kgml: (not found)
path_mlt00730.kgml: --- 0.16 seconds ---

path_mlt00740.kgml: Riboflavin metabolism
path_mlt00740.kgml: Initialization took 0.09 seconds
path_mlt00740.kgml: (not found)
path_mlt00740.kgml: --- 0.15 seconds ---

path_mlt00750.kgml: Vitamin B6 metabolism
path_mlt00750.kgml: Initialization took 0.09 seconds
path_mlt00750.kgml: (not found)
path_mlt00750.kgml: --- 0.16 seconds ---

path_mlt00760.kgml: Nicotinate and nicotinamide metabolism
path_mlt00760.kgml: Initialization took 0.20 seconds
path_mlt00760.kgml: (not found)
path_mlt00760.kgml: --- 0.26 seconds ---

path_mlt00770.kgml: Pantothenate and CoA biosynthesis
path_mlt00770.kgml: Initialization took 0.29 seconds
path_mlt00770.kgml:
path_mlt00770.kgml: Found a trail of span 3 without skipping any vertex
path_mlt00770.kgml: 82 -> 81 -> 80
path_mlt00770.kgml: R00006 -> R03051 -> R01209
path_mlt00770.kgml: {mlt:VC82_2922, mlt:VC82_2923} -> mlt:VC82_2921 -> mlt:VC82_2924
path_mlt00770.kgml: 2.2.1.6 -> 1.1.1.86 -> 4.2.1.9
path_mlt00770.kgml:
path_mlt00770.kgml: Found a trail of span 2 without skipping any vertex
path_mlt00770.kgml: 93 -> 76
path_mlt00770.kgml: R00489 -> R02473
path_mlt00770.kgml: mlt:VC82_1153 -> mlt:VC82_1152
path_mlt00770.kgml: {4.1.1.11, 4.1.1.15} -> 6.3.2.1
path_mlt00770.kgml:
path_mlt00770.kgml: Found a trail of span 2 containing skipped vertices
path_mlt00770.kgml: 82 -> [81] -> 80
path_mlt00770.kgml: R00006 -> [R03051] -> R01209
path_mlt00770.kgml: {mlt:VC82_2922, mlt:VC82_2923} -> [mlt:VC82_2921] -> mlt:VC82_2924
path_mlt00770.kgml: 2.2.1.6 -> [1.1.1.86] -> 4.2.1.9
path_mlt00770.kgml:
path_mlt00770.kgml: --- 0.56 seconds ---

path_mlt00780.kgml: Biotin metabolism
path_mlt00780.kgml: Initialization took 0.19 seconds
path_mlt00780.kgml:
path_mlt00780.kgml: Found a trail of span 4 containing skipped vertices
path_mlt00780.kgml: 34 -> 32 -> 31 -> 30
path_mlt00780.kgml: R03210 -> R03231 -> R03182 -> R01078
path_mlt00780.kgml: mlt:VC82_1143 -> mlt:VC82_1139 -> mlt:VC82_1141 -> mlt:VC82_1137
path_mlt00780.kgml: 2.3.1.47 -> 2.6.1.62 -> 6.3.3.3 -> 2.8.1.6
path_mlt00780.kgml: Skipped genes: mlt:VC82_1142, mlt:VC82_1138
path_mlt00780.kgml:
path_mlt00780.kgml: Found a trail of span 4 containing skipped vertices
path_mlt00780.kgml: 45 -> 32 -> 31 -> 30
path_mlt00780.kgml: R10124 -> R03231 -> R03182 -> R01078
path_mlt00780.kgml: mlt:VC82_1143 -> mlt:VC82_1139 -> mlt:VC82_1141 -> mlt:VC82_1137
path_mlt00780.kgml: 2.3.1.47 -> 2.6.1.62 -> 6.3.3.3 -> 2.8.1.6
path_mlt00780.kgml: Skipped genes: mlt:VC82_1142, mlt:VC82_1138
path_mlt00780.kgml:
path_mlt00780.kgml: Found a trail of span 3 containing skipped vertices
path_mlt00780.kgml: 34 -> [32] -> 31 -> 30
path_mlt00780.kgml: R03210 -> [R03231] -> R03182 -> R01078
path_mlt00780.kgml: mlt:VC82_1143 -> [mlt:VC82_1139] -> mlt:VC82_1141 -> mlt:VC82_1137
path_mlt00780.kgml: 2.3.1.47 -> [2.6.1.62] -> 6.3.3.3 -> 2.8.1.6
path_mlt00780.kgml: Skipped genes: mlt:VC82_1142, mlt:VC82_1139, mlt:VC82_1138
path_mlt00780.kgml:
path_mlt00780.kgml: Found a trail of span 3 containing skipped vertices
path_mlt00780.kgml: 45 -> [32] -> 31 -> 30
path_mlt00780.kgml: R10124 -> [R03231] -> R03182 -> R01078
path_mlt00780.kgml: mlt:VC82_1143 -> [mlt:VC82_1139] -> mlt:VC82_1141 -> mlt:VC82_1137
path_mlt00780.kgml: 2.3.1.47 -> [2.6.1.62] -> 6.3.3.3 -> 2.8.1.6
path_mlt00780.kgml: Skipped genes: mlt:VC82_1142, mlt:VC82_1139, mlt:VC82_1138
path_mlt00780.kgml:
path_mlt00780.kgml: Found a trail of span 3 containing skipped vertices
path_mlt00780.kgml: 45 -> 32 -> [31] -> 30
path_mlt00780.kgml: R10124 -> R03231 -> [R03182] -> R01078
path_mlt00780.kgml: mlt:VC82_1143 -> mlt:VC82_1139 -> [mlt:VC82_1141] -> mlt:VC82_1137
path_mlt00780.kgml: 2.3.1.47 -> 2.6.1.62 -> [6.3.3.3] -> 2.8.1.6
path_mlt00780.kgml: Skipped genes: mlt:VC82_1138, mlt:VC82_1142, mlt:VC82_1141
path_mlt00780.kgml:
path_mlt00780.kgml: --- 0.50 seconds ---

path_mlt00785.kgml: Lipoic acid metabolism
path_mlt00785.kgml: Initialization took 0.06 seconds
path_mlt00785.kgml: (not found)
path_mlt00785.kgml: --- 0.11 seconds ---

path_mlt00790.kgml: Folate biosynthesis
path_mlt00790.kgml: Initialization took 1.04 seconds
path_mlt00790.kgml:
path_mlt00790.kgml: Found a trail of span 2 containing skipped vertices
path_mlt00790.kgml: 122 -> 127
path_mlt00790.kgml: R09735 -> R11582
path_mlt00790.kgml: mlt:VC82_2814 -> mlt:VC82_2816
path_mlt00790.kgml: 2.10.1.1 -> 2.7.7.76
path_mlt00790.kgml: Skipped genes: mlt:VC82_2815
path_mlt00790.kgml:
path_mlt00790.kgml: Found a trail of span 2 containing skipped vertices
path_mlt00790.kgml: 122 -> 126
path_mlt00790.kgml: R09735 -> R11581
path_mlt00790.kgml: mlt:VC82_2814 -> mlt:VC82_2811
path_mlt00790.kgml: 2.10.1.1 -> 2.7.7.77
path_mlt00790.kgml: Skipped genes: mlt:VC82_2813, mlt:VC82_2812
path_mlt00790.kgml:
path_mlt00790.kgml: Found a trail of span 2 without skipping any vertex
path_mlt00790.kgml: 117 -> 94
path_mlt00790.kgml: R11372 -> R09395
path_mlt00790.kgml: mlt:VC82_1627 -> mlt:VC82_1626
path_mlt00790.kgml: 4.6.1.17 -> 2.8.1.12
path_mlt00790.kgml:
path_mlt00790.kgml: --- 1.32 seconds ---

path_mlt00860.kgml: Porphyrin and chlorophyll metabolism
path_mlt00860.kgml: Initialization took 0.40 seconds
path_mlt00860.kgml:
path_mlt00860.kgml: Found a trail of span 6 containing skipped vertices
path_mlt00860.kgml: 278 -> [276] -> 274 -> 273 -> 270 -> 269 -> 73
path_mlt00860.kgml: R04109 -> [R02272] -> R00036 -> R00084 -> R03165 -> R03197 -> R03220
path_mlt00860.kgml: mlt:VC82_1485 -> [mlt:VC82_887] -> mlt:VC82_1477 -> mlt:VC82_1484 -> {mlt:VC82_1079, mlt:VC82_1483} -> mlt:VC82_1482 -> mlt:VC82_1480
path_mlt00860.kgml: 1.2.1.70 -> [5.4.3.8] -> 4.2.1.24 -> 2.5.1.61 -> 4.2.1.75 -> 4.1.1.37 -> 1.3.3.3
path_mlt00860.kgml: Skipped genes: mlt:VC82_1478, mlt:VC82_1481, mlt:VC82_1479
path_mlt00860.kgml:
path_mlt00860.kgml: Found a trail of span 5 containing skipped vertices
path_mlt00860.kgml: 278 -> [276] -> 274 -> 273 -> [270] -> 269 -> 73
path_mlt00860.kgml: R04109 -> [R02272] -> R00036 -> R00084 -> [R03165] -> R03197 -> R03220
path_mlt00860.kgml: mlt:VC82_1485 -> [mlt:VC82_887] -> mlt:VC82_1477 -> mlt:VC82_1484 -> [{mlt:VC82_1079, mlt:VC82_1483}] -> mlt:VC82_1482 -> mlt:VC82_1480
path_mlt00860.kgml: 1.2.1.70 -> [5.4.3.8] -> 4.2.1.24 -> 2.5.1.61 -> [4.2.1.75] -> 4.1.1.37 -> 1.3.3.3
path_mlt00860.kgml: Skipped genes: mlt:VC82_1483, mlt:VC82_1481, mlt:VC82_1478, mlt:VC82_1479
path_mlt00860.kgml:
path_mlt00860.kgml: Found a trail of span 5 containing skipped vertices
path_mlt00860.kgml: 278 -> [276] -> 274 -> 273 -> 270 -> [269] -> 73
path_mlt00860.kgml: R04109 -> [R02272] -> R00036 -> R00084 -> R03165 -> [R03197] -> R03220
path_mlt00860.kgml: mlt:VC82_1485 -> [mlt:VC82_887] -> mlt:VC82_1477 -> mlt:VC82_1484 -> {mlt:VC82_1079, mlt:VC82_1483} -> [mlt:VC82_1482] -> mlt:VC82_1480
path_mlt00860.kgml: 1.2.1.70 -> [5.4.3.8] -> 4.2.1.24 -> 2.5.1.61 -> 4.2.1.75 -> [4.1.1.37] -> 1.3.3.3
path_mlt00860.kgml: Skipped genes: mlt:VC82_1478, mlt:VC82_1482, mlt:VC82_1481, mlt:VC82_1479
path_mlt00860.kgml:
path_mlt00860.kgml: Found a trail of span 5 containing skipped vertices
path_mlt00860.kgml: 278 -> [276] -> 274 -> [273] -> 270 -> 269 -> 73
path_mlt00860.kgml: R04109 -> [R02272] -> R00036 -> [R00084] -> R03165 -> R03197 -> R03220
path_mlt00860.kgml: mlt:VC82_1485 -> [mlt:VC82_887] -> mlt:VC82_1477 -> [mlt:VC82_1484] -> {mlt:VC82_1079, mlt:VC82_1483} -> mlt:VC82_1482 -> mlt:VC82_1480
path_mlt00860.kgml: 1.2.1.70 -> [5.4.3.8] -> 4.2.1.24 -> [2.5.1.61] -> 4.2.1.75 -> 4.1.1.37 -> 1.3.3.3
path_mlt00860.kgml: Skipped genes: mlt:VC82_1484, mlt:VC82_1478, mlt:VC82_1481, mlt:VC82_1479
path_mlt00860.kgml:
path_mlt00860.kgml: Found a trail of span 3 without skipping any vertex
path_mlt00860.kgml: 271 -> 281 -> 280
path_mlt00860.kgml: R03194 -> R03947 -> R02864
path_mlt00860.kgml: mlt:VC82_2057 -> mlt:VC82_2058 -> mlt:VC82_2058
path_mlt00860.kgml: 2.1.1.107 -> 1.3.1.76 -> 4.99.1.4
path_mlt00860.kgml:
path_mlt00860.kgml: Found a trail of span 2 containing skipped vertices
path_mlt00860.kgml: 271 -> [281] -> 280
path_mlt00860.kgml: R03194 -> [R03947] -> R02864
path_mlt00860.kgml: mlt:VC82_2057 -> [mlt:VC82_2058] -> mlt:VC82_2058
path_mlt00860.kgml: 2.1.1.107 -> [1.3.1.76] -> 4.99.1.4
path_mlt00860.kgml:
path_mlt00860.kgml: --- 0.95 seconds ---

path_mlt00900.kgml: Terpenoid backbone biosynthesis
path_mlt00900.kgml: Initialization took 0.19 seconds
path_mlt00900.kgml: (not found)
path_mlt00900.kgml: --- 0.26 seconds ---

path_mlt00906.kgml: Carotenoid biosynthesis
path_mlt00906.kgml: Initialization took 0.10 seconds
path_mlt00906.kgml: (not found)
path_mlt00906.kgml: --- 0.19 seconds ---

path_mlt00910.kgml: Nitrogen metabolism
path_mlt00910.kgml: Initialization took 0.14 seconds
path_mlt00910.kgml: (not found)
path_mlt00910.kgml: --- 0.20 seconds ---

path_mlt00920.kgml: Sulfur metabolism
path_mlt00920.kgml: Initialization took 0.14 seconds
path_mlt00920.kgml:
path_mlt00920.kgml: Found a trail of span 2 containing skipped vertices
path_mlt00920.kgml: 48 -> 29
path_mlt00920.kgml: R02021 -> R00859
path_mlt00920.kgml: mlt:VC82_2053 -> mlt:VC82_2056
path_mlt00920.kgml: 1.8.4.8 -> 1.8.7.1
path_mlt00920.kgml: Skipped genes: mlt:VC82_2055, mlt:VC82_2054
path_mlt00920.kgml:
path_mlt00920.kgml: Found a trail of span 2 containing skipped vertices
path_mlt00920.kgml: 150 -> 149
path_mlt00920.kgml: R02021 -> R00859
path_mlt00920.kgml: mlt:VC82_2053 -> mlt:VC82_2056
path_mlt00920.kgml: 1.8.4.8 -> 1.8.7.1
path_mlt00920.kgml: Skipped genes: mlt:VC82_2055, mlt:VC82_2054
path_mlt00920.kgml:
path_mlt00920.kgml: --- 0.32 seconds ---

path_mlt00970.kgml: Aminoacyl-tRNA biosynthesis
path_mlt00970.kgml: Initialization took 0.54 seconds
path_mlt00970.kgml: (not found)
path_mlt00970.kgml: --- 0.60 seconds ---

path_mlt01040.kgml: Biosynthesis of unsaturated fatty acids
path_mlt01040.kgml: Initialization took 0.09 seconds
path_mlt01040.kgml: (not found)
path_mlt01040.kgml: --- 0.15 seconds ---

--- 365.45 seconds ---
