# Supplementary material for: CoMetGeNe: mining conserved neighborhood patterns in metabolic and genomic contexts
Source: BMC Bioinformatics. 2019 Jan 10;20:19. doi: 10.1186/s12859-018-2542-2 (PMC6327494; doi:10.1186/s12859-018-2542-2)
Supplement: Supplementary file 14 — Trail finding results for completely assembled representative bacterial genomes present in NCBI Genomes. Of the 1,545 fully assembled representative bacterial genomes in NCBI, corresponding entries have been identified in KEGG for 1,467 species, for which trail finding has been performed for all combinations of gap parameters δG and δD ranging from 0 to 3. This additional file is available from https://doi.org/10.6084/m9.figshare.7288769. (GZ 178,532 kb) [file 12859_2018_2542_MOESM14_ESM.gz › results/lut_dG2_dD1.hnet]

--- delta_G = 2, delta_D = 1 ---

path_lut00010.kgml: Glycolysis / Gluconeogenesis
path_lut00010.kgml: Initialization took 1.40 seconds
path_lut00010.kgml:
path_lut00010.kgml: Found a trail of span 3 without skipping any vertex
path_lut00010.kgml: 48 -> 49 -> 50
path_lut00010.kgml: R00014 -> R03270 -> R02569
path_lut00010.kgml: {lut:Lupro_06465, lut:Lupro_12365} -> {lut:Lupro_06465, lut:Lupro_12365} -> lut:Lupro_12360
path_lut00010.kgml: {1.2.4.1, 2.2.1.6, 4.1.1.1} -> 1.2.4.1 -> 2.3.1.12
path_lut00010.kgml:
path_lut00010.kgml: Found a trail of span 2 containing skipped vertices
path_lut00010.kgml: 59 -> [14] -> 57
path_lut00010.kgml: R04779 -> [R01070] -> R01061
path_lut00010.kgml: {lut:Lupro_12240, lut:Lupro_12660} -> [lut:Lupro_11190] -> {lut:Lupro_00045, lut:Lupro_12245, lut:Lupro_12665}
path_lut00010.kgml: 2.7.1.11 -> [4.1.2.13] -> {1.2.1.12, 1.2.1.59}
path_lut00010.kgml:
path_lut00010.kgml: Found a trail of span 2 containing skipped vertices
path_lut00010.kgml: 138 -> 131
path_lut00010.kgml: R00711 -> R00235
path_lut00010.kgml: lut:Lupro_04275 -> {lut:Lupro_04265, lut:Lupro_08350}
path_lut00010.kgml: {1.2.1.4, 1.2.1.5} -> 6.2.1.1
path_lut00010.kgml: Skipped genes: lut:Lupro_04270
path_lut00010.kgml:
path_lut00010.kgml: --- 1.83 seconds ---

path_lut00020.kgml: Citrate cycle (TCA cycle)
path_lut00020.kgml: Initialization took 1.45 seconds
path_lut00020.kgml:
path_lut00020.kgml: Found a trail of span 3 containing skipped vertices
path_lut00020.kgml: 30 -> 31 -> [103] -> 29
path_lut00020.kgml: R03316 -> R02570 -> [R01197] -> R00621
path_lut00020.kgml: lut:Lupro_09825 -> {lut:Lupro_09820, lut:Lupro_12590} -> [{lut:Lupro_04515, lut:Lupro_04520, lut:Lupro_04525, lut:Lupro_04530, lut:Lupro_09980, lut:Lupro_10540, lut:Lupro_10545}] -> lut:Lupro_09825
path_lut00020.kgml: 1.2.4.2 -> 2.3.1.61 -> [{1.2.7.11, 1.2.7.3}] -> 1.2.4.2
path_lut00020.kgml:
path_lut00020.kgml: Found a trail of span 3 containing skipped vertices
path_lut00020.kgml: 82 -> [101] -> 75 -> 77
path_lut00020.kgml: R02569 -> [R01196] -> R00014 -> R03270
path_lut00020.kgml: lut:Lupro_12360 -> [lut:Lupro_00440] -> {lut:Lupro_06465, lut:Lupro_12365} -> {lut:Lupro_06465, lut:Lupro_12365}
path_lut00020.kgml: 2.3.1.12 -> [{1.2.7.1, 1.2.7.11}] -> {1.2.4.1, 2.2.1.6, 4.1.1.1} -> 1.2.4.1
path_lut00020.kgml:
path_lut00020.kgml: --- 1.97 seconds ---

path_lut00030.kgml: Pentose phosphate pathway
path_lut00030.kgml: Initialization took 0.30 seconds
path_lut00030.kgml: (not found)
path_lut00030.kgml: --- 0.44 seconds ---

path_lut00040.kgml: Pentose and glucuronate interconversions
path_lut00040.kgml: Initialization took 0.10 seconds
path_lut00040.kgml: (not found)
path_lut00040.kgml: --- 0.16 seconds ---

path_lut00051.kgml: Fructose and mannose metabolism
path_lut00051.kgml: Initialization took 0.20 seconds
path_lut00051.kgml: (not found)
path_lut00051.kgml: --- 0.26 seconds ---

path_lut00052.kgml: Galactose metabolism
path_lut00052.kgml: Initialization took 0.10 seconds
path_lut00052.kgml: (not found)
path_lut00052.kgml: --- 0.16 seconds ---

path_lut00053.kgml: Ascorbate and aldarate metabolism
path_lut00053.kgml: Initialization took 0.10 seconds
path_lut00053.kgml: (not found)
path_lut00053.kgml: --- 0.16 seconds ---

path_lut00061.kgml: Fatty acid biosynthesis
path_lut00061.kgml: Initialization took 0.45 seconds
path_lut00061.kgml:
path_lut00061.kgml: Found a trail of span 2 without skipping any vertex
path_lut00061.kgml: 153 -> 262
path_lut00061.kgml: R00742 -> R10707
path_lut00061.kgml: {lut:Lupro_04335, lut:Lupro_10230, lut:Lupro_10235, lut:Lupro_11185} -> {lut:Lupro_04785, lut:Lupro_10225, lut:Lupro_12285}
path_lut00061.kgml: 6.4.1.2 -> 2.3.1.180
path_lut00061.kgml:
path_lut00061.kgml: --- 0.75 seconds ---

path_lut00072.kgml: Synthesis and degradation of ketone bodies
path_lut00072.kgml: Initialization took 0.06 seconds
path_lut00072.kgml: (not found)
path_lut00072.kgml: --- 0.13 seconds ---

path_lut00130.kgml: Ubiquinone and other terpenoid-quinone biosynthesis
path_lut00130.kgml: Initialization took 0.20 seconds
path_lut00130.kgml:
path_lut00130.kgml: Found a trail of span 2 without skipping any vertex
path_lut00130.kgml: 69 -> 61
path_lut00130.kgml: R01717 -> R08165
path_lut00130.kgml: lut:Lupro_03880 -> lut:Lupro_03875
path_lut00130.kgml: 5.4.4.2 -> 2.2.1.9
path_lut00130.kgml:
path_lut00130.kgml: --- 0.32 seconds ---

path_lut00190.kgml: Oxidative phosphorylation
path_lut00190.kgml: Initialization took 1.75 seconds
path_lut00190.kgml: (not found)
path_lut00190.kgml: --- 1.81 seconds ---

path_lut00220.kgml: Arginine biosynthesis
path_lut00220.kgml: Initialization took 0.29 seconds
path_lut00220.kgml:
path_lut00220.kgml: Found a trail of span 2 containing skipped vertices
path_lut00220.kgml: 73 -> [45] -> 47
path_lut00220.kgml: R09107 -> [R01954] -> R01086
path_lut00220.kgml: lut:Lupro_10910 -> [lut:Lupro_10870] -> lut:Lupro_10915
path_lut00220.kgml: 3.5.1.16 -> [6.3.4.5] -> 4.3.2.1
path_lut00220.kgml:
path_lut00220.kgml: Found a trail of span 2 containing skipped vertices
path_lut00220.kgml: 51 -> 52
path_lut00220.kgml: R03443 -> R02283
path_lut00220.kgml: lut:Lupro_10875 -> lut:Lupro_10885
path_lut00220.kgml: 1.2.1.38 -> 2.6.1.11
path_lut00220.kgml: Skipped genes: lut:Lupro_10880
path_lut00220.kgml:
path_lut00220.kgml: --- 0.47 seconds ---

path_lut00230.kgml: Purine metabolism
path_lut00230.kgml: Initialization took 3.71 seconds
path_lut00230.kgml:
path_lut00230.kgml: Found a trail of span 2 without skipping any vertex
path_lut00230.kgml: 427 -> 428
path_lut00230.kgml: R07404 -> R07405
path_lut00230.kgml: lut:Lupro_10710 -> lut:Lupro_10705
path_lut00230.kgml: 6.3.4.18 -> 5.4.99.18
path_lut00230.kgml:
path_lut00230.kgml: Found a trail of span 2 containing skipped vertices
path_lut00230.kgml: 204 -> [205] -> 218
path_lut00230.kgml: R01134 -> [R01130] -> R02719
path_lut00230.kgml: lut:Lupro_00150 -> [lut:Lupro_02375] -> {lut:Lupro_00155, lut:Lupro_05755}
path_lut00230.kgml: 1.7.1.7 -> [1.1.1.205] -> 3.1.3.5
path_lut00230.kgml:
path_lut00230.kgml: Found a trail of span 2 without skipping any vertex
path_lut00230.kgml: 204 -> 196
path_lut00230.kgml: R01134 -> R01126
path_lut00230.kgml: lut:Lupro_00150 -> {lut:Lupro_00155, lut:Lupro_05755}
path_lut00230.kgml: 1.7.1.7 -> {3.1.3.5, 3.1.3.99}
path_lut00230.kgml:
path_lut00230.kgml: Found a trail of span 2 containing skipped vertices
path_lut00230.kgml: 139 -> [301] -> 275
path_lut00230.kgml: R02019 -> [R01858] -> R01856
path_lut00230.kgml: {lut:Lupro_05265, lut:Lupro_08020, lut:Lupro_08025} -> [lut:Lupro_09260] -> lut:Lupro_07990
path_lut00230.kgml: 1.17.4.1 -> [2.7.1.40] -> 3.1.5.1
path_lut00230.kgml: Skipped genes: lut:Lupro_08010, lut:Lupro_08015
path_lut00230.kgml:
path_lut00230.kgml: Found a trail of span 2 without skipping any vertex
path_lut00230.kgml: 258 -> 259
path_lut00230.kgml: R01768 -> R02103
path_lut00230.kgml: {lut:Lupro_01435, lut:Lupro_01440} -> {lut:Lupro_01435, lut:Lupro_01440}
path_lut00230.kgml: 1.17.1.4 -> 1.17.1.4
path_lut00230.kgml:
path_lut00230.kgml: --- 4.66 seconds ---

path_lut00240.kgml: Pyrimidine metabolism
path_lut00240.kgml: Initialization took 2.95 seconds
path_lut00240.kgml:
path_lut00240.kgml: Found a trail of span 2 without skipping any vertex
path_lut00240.kgml: 177 -> 176
path_lut00240.kgml: R03315 -> R01055
path_lut00240.kgml: lut:Lupro_08080 -> lut:Lupro_08085
path_lut00240.kgml: 2.7.1.83 -> 4.2.1.70
path_lut00240.kgml:
path_lut00240.kgml: --- 3.36 seconds ---

path_lut00250.kgml: Alanine, aspartate and glutamate metabolism
path_lut00250.kgml: Initialization took 1.05 seconds
path_lut00250.kgml: (not found)
path_lut00250.kgml: --- 1.14 seconds ---

path_lut00260.kgml: Glycine, serine and threonine metabolism
path_lut00260.kgml: Initialization took 1.05 seconds
path_lut00260.kgml:
path_lut00260.kgml: Found a trail of span 4 containing skipped vertices
path_lut00260.kgml: 76 -> [93] -> 103 -> 99 -> 87
path_lut00260.kgml: R00480 -> [R02291] -> {R01773, R01775} -> R01771 -> R01466
path_lut00260.kgml: {lut:Lupro_01895, lut:Lupro_07745, lut:Lupro_09435} -> [lut:Lupro_08390] -> lut:Lupro_01895 -> lut:Lupro_01890 -> lut:Lupro_01885
path_lut00260.kgml: 2.7.2.4 -> [1.2.1.11] -> {1.1.1.3, 1.1.1.3} -> 2.7.1.39 -> 4.2.3.1
path_lut00260.kgml:
path_lut00260.kgml: Found a trail of span 3 containing skipped vertices
path_lut00260.kgml: 76 -> [93] -> 103 -> [99] -> 87
path_lut00260.kgml: R00480 -> [R02291] -> {R01773, R01775} -> [R01771] -> R01466
path_lut00260.kgml: {lut:Lupro_01895, lut:Lupro_07745, lut:Lupro_09435} -> [lut:Lupro_08390] -> lut:Lupro_01895 -> [lut:Lupro_01890] -> lut:Lupro_01885
path_lut00260.kgml: 2.7.2.4 -> [1.2.1.11] -> {1.1.1.3, 1.1.1.3} -> [2.7.1.39] -> 4.2.3.1
path_lut00260.kgml: Skipped genes: lut:Lupro_01890
path_lut00260.kgml:
path_lut00260.kgml: Found a trail of span 2 containing skipped vertices
path_lut00260.kgml: 92 -> [82] -> 73
path_lut00260.kgml: R00371 -> [R00945] -> R01290
path_lut00260.kgml: {lut:Lupro_00955, lut:Lupro_08860} -> [lut:Lupro_01850] -> {lut:Lupro_00950, lut:Lupro_03720}
path_lut00260.kgml: 2.3.1.29 -> [2.1.2.1] -> 4.2.1.22
path_lut00260.kgml:
path_lut00260.kgml: Found a trail of span 2 containing skipped vertices
path_lut00260.kgml: 92 -> [82] -> 180
path_lut00260.kgml: R00371 -> [R00945] -> R00891
path_lut00260.kgml: {lut:Lupro_00955, lut:Lupro_08860} -> [lut:Lupro_01850] -> {lut:Lupro_00950, lut:Lupro_03720}
path_lut00260.kgml: 2.3.1.29 -> [2.1.2.1] -> 4.2.1.22
path_lut00260.kgml:
path_lut00260.kgml: Found a trail of span 2 without skipping any vertex
path_lut00260.kgml: 70 -> 78
path_lut00260.kgml: R01513 -> R04173
path_lut00260.kgml: {lut:Lupro_01395, lut:Lupro_07730} -> lut:Lupro_01400
path_lut00260.kgml: 1.1.1.95 -> 2.6.1.52
path_lut00260.kgml:
path_lut00260.kgml: --- 1.55 seconds ---

path_lut00261.kgml: Monobactam biosynthesis
path_lut00261.kgml: Initialization took 0.14 seconds
path_lut00261.kgml: (not found)
path_lut00261.kgml: --- 0.21 seconds ---

path_lut00270.kgml: Cysteine and methionine metabolism
path_lut00270.kgml: Initialization took 1.00 seconds
path_lut00270.kgml:
path_lut00270.kgml: Found a trail of span 2 without skipping any vertex
path_lut00270.kgml: 124 -> 131
path_lut00270.kgml: R00586 -> R03132
path_lut00270.kgml: lut:Lupro_10815 -> lut:Lupro_10810
path_lut00270.kgml: 2.3.1.30 -> 2.5.1.144
path_lut00270.kgml:
path_lut00270.kgml: --- 1.15 seconds ---

path_lut00280.kgml: Valine, leucine and isoleucine degradation
path_lut00280.kgml: Initialization took 0.50 seconds
path_lut00280.kgml: (not found)
path_lut00280.kgml: --- 0.56 seconds ---

path_lut00281.kgml: Geraniol degradation
path_lut00281.kgml: Initialization took 0.09 seconds
path_lut00281.kgml: (not found)
path_lut00281.kgml: --- 0.15 seconds ---

path_lut00290.kgml: Valine, leucine and isoleucine biosynthesis
path_lut00290.kgml: Initialization took 0.29 seconds
path_lut00290.kgml:
path_lut00290.kgml: Found a trail of span 5 without skipping any vertex
path_lut00290.kgml: 23 -> 47 -> 42 -> 34 -> 45
path_lut00290.kgml: R00996 -> R08648 -> R05069 -> R05068 -> R05070
path_lut00290.kgml: lut:Lupro_10860 -> {lut:Lupro_05435, lut:Lupro_10845, lut:Lupro_10850} -> lut:Lupro_10855 -> lut:Lupro_10855 -> lut:Lupro_10840
path_lut00290.kgml: 4.3.1.19 -> 2.2.1.6 -> {1.1.1.86, 5.4.99.3} -> 1.1.1.86 -> 4.2.1.9
path_lut00290.kgml:
path_lut00290.kgml: Found a trail of span 4 containing skipped vertices
path_lut00290.kgml: 79 -> [44] -> 46 -> 44 -> [46] -> 41
path_lut00290.kgml: R00226 -> [R05071] -> R04440 -> R05071 -> [R04440] -> R04441
path_lut00290.kgml: {lut:Lupro_05435, lut:Lupro_10845, lut:Lupro_10850} -> [lut:Lupro_10855] -> lut:Lupro_10855 -> lut:Lupro_10855 -> [lut:Lupro_10855] -> lut:Lupro_10840
path_lut00290.kgml: 2.2.1.6 -> [{1.1.1.86, 5.4.99.3}] -> 1.1.1.86 -> {1.1.1.86, 5.4.99.3} -> [1.1.1.86] -> 4.2.1.9
path_lut00290.kgml:
path_lut00290.kgml: Found a trail of span 4 containing skipped vertices
path_lut00290.kgml: 23 -> [47] -> 42 -> 34 -> 45
path_lut00290.kgml: R00996 -> [R08648] -> R05069 -> R05068 -> R05070
path_lut00290.kgml: lut:Lupro_10860 -> [{lut:Lupro_05435, lut:Lupro_10845, lut:Lupro_10850}] -> lut:Lupro_10855 -> lut:Lupro_10855 -> lut:Lupro_10840
path_lut00290.kgml: 4.3.1.19 -> [2.2.1.6] -> {1.1.1.86, 5.4.99.3} -> 1.1.1.86 -> 4.2.1.9
path_lut00290.kgml: Skipped genes: lut:Lupro_10850, lut:Lupro_10845
path_lut00290.kgml:
path_lut00290.kgml: Found a trail of span 4 without skipping any vertex
path_lut00290.kgml: 20 -> 78 -> 21 -> 22
path_lut00290.kgml: R07399 -> R03896 -> R03898 -> R00994
path_lut00290.kgml: lut:Lupro_06755 -> {lut:Lupro_06760, lut:Lupro_06765} -> {lut:Lupro_06760, lut:Lupro_06765} -> {lut:Lupro_06750, lut:Lupro_10825}
path_lut00290.kgml: 2.3.1.182 -> 4.2.1.35 -> 4.2.1.35 -> 1.1.1.85
path_lut00290.kgml:
path_lut00290.kgml: Found a trail of span 3 containing skipped vertices
path_lut00290.kgml: 20 -> 78 -> [21] -> 22
path_lut00290.kgml: R07399 -> R03896 -> [R03898] -> R00994
path_lut00290.kgml: lut:Lupro_06755 -> {lut:Lupro_06760, lut:Lupro_06765} -> [{lut:Lupro_06760, lut:Lupro_06765}] -> {lut:Lupro_06750, lut:Lupro_10825}
path_lut00290.kgml: 2.3.1.182 -> 4.2.1.35 -> [4.2.1.35] -> 1.1.1.85
path_lut00290.kgml:
path_lut00290.kgml: Found a trail of span 3 containing skipped vertices
path_lut00290.kgml: 20 -> [78] -> 21 -> 22
path_lut00290.kgml: R07399 -> [R03896] -> R03898 -> R00994
path_lut00290.kgml: lut:Lupro_06755 -> [{lut:Lupro_06760, lut:Lupro_06765}] -> {lut:Lupro_06760, lut:Lupro_06765} -> {lut:Lupro_06750, lut:Lupro_10825}
path_lut00290.kgml: 2.3.1.182 -> [4.2.1.35] -> 4.2.1.35 -> 1.1.1.85
path_lut00290.kgml:
path_lut00290.kgml: --- 1.07 seconds ---

path_lut00300.kgml: Lysine biosynthesis
path_lut00300.kgml: Initialization took 0.35 seconds
path_lut00300.kgml: (not found)
path_lut00300.kgml: --- 0.41 seconds ---

path_lut00310.kgml: Lysine degradation
path_lut00310.kgml: Initialization took 0.14 seconds
path_lut00310.kgml:
path_lut00310.kgml: Found a trail of span 2 without skipping any vertex
path_lut00310.kgml: 55 -> 73
path_lut00310.kgml: R01940 -> R02571
path_lut00310.kgml: lut:Lupro_09825 -> {lut:Lupro_09820, lut:Lupro_12590}
path_lut00310.kgml: 1.2.4.2 -> 2.3.1.61
path_lut00310.kgml:
path_lut00310.kgml: --- 0.24 seconds ---

path_lut00330.kgml: Arginine and proline metabolism
path_lut00330.kgml: Initialization took 0.35 seconds
path_lut00330.kgml:
path_lut00330.kgml: Found a trail of span 3 containing skipped vertices
path_lut00330.kgml: 213 -> [221] -> 216 -> 217
path_lut00330.kgml: {R01248, R01251} -> [{R00707, R00708}] -> R00239 -> R03313
path_lut00330.kgml: lut:Lupro_10880 -> [lut:Lupro_06965] -> lut:Lupro_10895 -> lut:Lupro_10890
path_lut00330.kgml: {1.5.1.2, 1.5.1.2} -> [{1.2.1.88, 1.2.1.88}] -> 2.7.2.11 -> 1.2.1.41
path_lut00330.kgml: Skipped genes: lut:Lupro_10885
path_lut00330.kgml:
path_lut00330.kgml: Found a trail of span 2 containing skipped vertices
path_lut00330.kgml: 257 -> 259
path_lut00330.kgml: {R04444, R04445} -> R05052
path_lut00330.kgml: lut:Lupro_06965 -> {lut:Lupro_03375, lut:Lupro_06985}
path_lut00330.kgml: {1.2.1.88, 1.2.1.88} -> {2.6.1.1, 2.6.1.23}
path_lut00330.kgml: Skipped genes: lut:Lupro_06980
path_lut00330.kgml:
path_lut00330.kgml: Found a trail of span 2 containing skipped vertices
path_lut00330.kgml: 258 -> 259
path_lut00330.kgml: R05051 -> R05052
path_lut00330.kgml: lut:Lupro_06965 -> {lut:Lupro_03375, lut:Lupro_06985}
path_lut00330.kgml: 1.2.1.88 -> {2.6.1.1, 2.6.1.23}
path_lut00330.kgml: Skipped genes: lut:Lupro_06980
path_lut00330.kgml:
path_lut00330.kgml: --- 0.63 seconds ---

path_lut00332.kgml: Carbapenem biosynthesis
path_lut00332.kgml: Initialization took 0.06 seconds
path_lut00332.kgml:
path_lut00332.kgml: Found a trail of span 2 without skipping any vertex
path_lut00332.kgml: 5 -> 8
path_lut00332.kgml: R00239 -> R03313
path_lut00332.kgml: lut:Lupro_10895 -> lut:Lupro_10890
path_lut00332.kgml: 2.7.2.11 -> 1.2.1.41
path_lut00332.kgml:
path_lut00332.kgml: --- 0.19 seconds ---

path_lut00340.kgml: Histidine metabolism
path_lut00340.kgml: Initialization took 0.30 seconds
path_lut00340.kgml:
path_lut00340.kgml: Found a trail of span 10 without skipping any vertex
path_lut00340.kgml: 58 -> 67 -> 66 -> 65 -> 69 -> 63 -> 62 -> 61 -> 60 -> 59
path_lut00340.kgml: R01071 -> R04035 -> R04037 -> R04640 -> R04558 -> R03457 -> R03243 -> R03013 -> R03012 -> R01163
path_lut00340.kgml: lut:Lupro_02480 -> lut:Lupro_02445 -> lut:Lupro_02445 -> lut:Lupro_02455 -> {lut:Lupro_02450, lut:Lupro_02460} -> lut:Lupro_02465 -> lut:Lupro_02470 -> lut:Lupro_02465 -> lut:Lupro_02475 -> lut:Lupro_02475
path_lut00340.kgml: 2.4.2.17 -> 3.6.1.31 -> 3.5.4.19 -> 5.3.1.16 -> 4.3.2.10 -> 4.2.1.19 -> 2.6.1.9 -> 3.1.3.15 -> 1.1.1.23 -> 1.1.1.23
path_lut00340.kgml:
path_lut00340.kgml: Found a trail of span 9 containing skipped vertices
path_lut00340.kgml: 58 -> 67 -> 66 -> 65 -> 69 -> [63] -> 62 -> 61 -> 60 -> 59
path_lut00340.kgml: R01071 -> R04035 -> R04037 -> R04640 -> R04558 -> [R03457] -> R03243 -> R03013 -> R03012 -> R01163
path_lut00340.kgml: lut:Lupro_02480 -> lut:Lupro_02445 -> lut:Lupro_02445 -> lut:Lupro_02455 -> {lut:Lupro_02450, lut:Lupro_02460} -> [lut:Lupro_02465] -> lut:Lupro_02470 -> lut:Lupro_02465 -> lut:Lupro_02475 -> lut:Lupro_02475
path_lut00340.kgml: 2.4.2.17 -> 3.6.1.31 -> 3.5.4.19 -> 5.3.1.16 -> 4.3.2.10 -> [4.2.1.19] -> 2.6.1.9 -> 3.1.3.15 -> 1.1.1.23 -> 1.1.1.23
path_lut00340.kgml:
path_lut00340.kgml: Found a trail of span 9 containing skipped vertices
path_lut00340.kgml: 58 -> 67 -> [66] -> 65 -> 69 -> 63 -> 62 -> 61 -> 60 -> 59
path_lut00340.kgml: R01071 -> R04035 -> [R04037] -> R04640 -> R04558 -> R03457 -> R03243 -> R03013 -> R03012 -> R01163
path_lut00340.kgml: lut:Lupro_02480 -> lut:Lupro_02445 -> [lut:Lupro_02445] -> lut:Lupro_02455 -> {lut:Lupro_02450, lut:Lupro_02460} -> lut:Lupro_02465 -> lut:Lupro_02470 -> lut:Lupro_02465 -> lut:Lupro_02475 -> lut:Lupro_02475
path_lut00340.kgml: 2.4.2.17 -> 3.6.1.31 -> [3.5.4.19] -> 5.3.1.16 -> 4.3.2.10 -> 4.2.1.19 -> 2.6.1.9 -> 3.1.3.15 -> 1.1.1.23 -> 1.1.1.23
path_lut00340.kgml:
path_lut00340.kgml: Found a trail of span 9 containing skipped vertices
path_lut00340.kgml: 58 -> 67 -> 66 -> [65] -> 69 -> 63 -> 62 -> 61 -> 60 -> 59
path_lut00340.kgml: R01071 -> R04035 -> R04037 -> [R04640] -> R04558 -> R03457 -> R03243 -> R03013 -> R03012 -> R01163
path_lut00340.kgml: lut:Lupro_02480 -> lut:Lupro_02445 -> lut:Lupro_02445 -> [lut:Lupro_02455] -> {lut:Lupro_02450, lut:Lupro_02460} -> lut:Lupro_02465 -> lut:Lupro_02470 -> lut:Lupro_02465 -> lut:Lupro_02475 -> lut:Lupro_02475
path_lut00340.kgml: 2.4.2.17 -> 3.6.1.31 -> 3.5.4.19 -> [5.3.1.16] -> 4.3.2.10 -> 4.2.1.19 -> 2.6.1.9 -> 3.1.3.15 -> 1.1.1.23 -> 1.1.1.23
path_lut00340.kgml: Skipped genes: lut:Lupro_02455
path_lut00340.kgml:
path_lut00340.kgml: Found a trail of span 9 containing skipped vertices
path_lut00340.kgml: 58 -> 67 -> 66 -> 65 -> [69] -> 63 -> 62 -> 61 -> 60 -> 59
path_lut00340.kgml: R01071 -> R04035 -> R04037 -> R04640 -> [R04558] -> R03457 -> R03243 -> R03013 -> R03012 -> R01163
path_lut00340.kgml: lut:Lupro_02480 -> lut:Lupro_02445 -> lut:Lupro_02445 -> lut:Lupro_02455 -> [{lut:Lupro_02450, lut:Lupro_02460}] -> lut:Lupro_02465 -> lut:Lupro_02470 -> lut:Lupro_02465 -> lut:Lupro_02475 -> lut:Lupro_02475
path_lut00340.kgml: 2.4.2.17 -> 3.6.1.31 -> 3.5.4.19 -> 5.3.1.16 -> [4.3.2.10] -> 4.2.1.19 -> 2.6.1.9 -> 3.1.3.15 -> 1.1.1.23 -> 1.1.1.23
path_lut00340.kgml: Skipped genes: lut:Lupro_02450, lut:Lupro_02460
path_lut00340.kgml:
path_lut00340.kgml: Found a trail of span 9 containing skipped vertices
path_lut00340.kgml: 58 -> 67 -> 66 -> 65 -> 69 -> 63 -> [62] -> 61 -> 60 -> 59
path_lut00340.kgml: R01071 -> R04035 -> R04037 -> R04640 -> R04558 -> R03457 -> [R03243] -> R03013 -> R03012 -> R01163
path_lut00340.kgml: lut:Lupro_02480 -> lut:Lupro_02445 -> lut:Lupro_02445 -> lut:Lupro_02455 -> {lut:Lupro_02450, lut:Lupro_02460} -> lut:Lupro_02465 -> [lut:Lupro_02470] -> lut:Lupro_02465 -> lut:Lupro_02475 -> lut:Lupro_02475
path_lut00340.kgml: 2.4.2.17 -> 3.6.1.31 -> 3.5.4.19 -> 5.3.1.16 -> 4.3.2.10 -> 4.2.1.19 -> [2.6.1.9] -> 3.1.3.15 -> 1.1.1.23 -> 1.1.1.23
path_lut00340.kgml: Skipped genes: lut:Lupro_02470
path_lut00340.kgml:
path_lut00340.kgml: Found a trail of span 9 containing skipped vertices
path_lut00340.kgml: 58 -> 67 -> 66 -> 65 -> 69 -> 63 -> 62 -> [61] -> 60 -> 59
path_lut00340.kgml: R01071 -> R04035 -> R04037 -> R04640 -> R04558 -> R03457 -> R03243 -> [R03013] -> R03012 -> R01163
path_lut00340.kgml: lut:Lupro_02480 -> lut:Lupro_02445 -> lut:Lupro_02445 -> lut:Lupro_02455 -> {lut:Lupro_02450, lut:Lupro_02460} -> lut:Lupro_02465 -> lut:Lupro_02470 -> [lut:Lupro_02465] -> lut:Lupro_02475 -> lut:Lupro_02475
path_lut00340.kgml: 2.4.2.17 -> 3.6.1.31 -> 3.5.4.19 -> 5.3.1.16 -> 4.3.2.10 -> 4.2.1.19 -> 2.6.1.9 -> [3.1.3.15] -> 1.1.1.23 -> 1.1.1.23
path_lut00340.kgml:
path_lut00340.kgml: Found a trail of span 9 containing skipped vertices
path_lut00340.kgml: 58 -> 67 -> 66 -> 65 -> 69 -> 63 -> 62 -> 61 -> [60] -> 59
path_lut00340.kgml: R01071 -> R04035 -> R04037 -> R04640 -> R04558 -> R03457 -> R03243 -> R03013 -> [R03012] -> R01163
path_lut00340.kgml: lut:Lupro_02480 -> lut:Lupro_02445 -> lut:Lupro_02445 -> lut:Lupro_02455 -> {lut:Lupro_02450, lut:Lupro_02460} -> lut:Lupro_02465 -> lut:Lupro_02470 -> lut:Lupro_02465 -> [lut:Lupro_02475] -> lut:Lupro_02475
path_lut00340.kgml: 2.4.2.17 -> 3.6.1.31 -> 3.5.4.19 -> 5.3.1.16 -> 4.3.2.10 -> 4.2.1.19 -> 2.6.1.9 -> 3.1.3.15 -> [1.1.1.23] -> 1.1.1.23
path_lut00340.kgml:
path_lut00340.kgml: Found a trail of span 9 containing skipped vertices
path_lut00340.kgml: 58 -> [67] -> 66 -> 65 -> 69 -> 63 -> 62 -> 61 -> 60 -> 59
path_lut00340.kgml: R01071 -> [R04035] -> R04037 -> R04640 -> R04558 -> R03457 -> R03243 -> R03013 -> R03012 -> R01163
path_lut00340.kgml: lut:Lupro_02480 -> [lut:Lupro_02445] -> lut:Lupro_02445 -> lut:Lupro_02455 -> {lut:Lupro_02450, lut:Lupro_02460} -> lut:Lupro_02465 -> lut:Lupro_02470 -> lut:Lupro_02465 -> lut:Lupro_02475 -> lut:Lupro_02475
path_lut00340.kgml: 2.4.2.17 -> [3.6.1.31] -> 3.5.4.19 -> 5.3.1.16 -> 4.3.2.10 -> 4.2.1.19 -> 2.6.1.9 -> 3.1.3.15 -> 1.1.1.23 -> 1.1.1.23
path_lut00340.kgml:
path_lut00340.kgml: --- 1.30 seconds ---

path_lut00350.kgml: Tyrosine metabolism
path_lut00350.kgml: Initialization took 0.15 seconds
path_lut00350.kgml:
path_lut00350.kgml: Found a trail of span 2 without skipping any vertex
path_lut00350.kgml: 68 -> 63
path_lut00350.kgml: R02521 -> R02519
path_lut00350.kgml: lut:Lupro_09575 -> lut:Lupro_09580
path_lut00350.kgml: 1.13.11.27 -> 1.13.11.5
path_lut00350.kgml:
path_lut00350.kgml: --- 0.27 seconds ---

path_lut00360.kgml: Phenylalanine metabolism
path_lut00360.kgml: Initialization took 0.25 seconds
path_lut00360.kgml: (not found)
path_lut00360.kgml: --- 0.31 seconds ---

path_lut00362.kgml: Benzoate degradation
path_lut00362.kgml: Initialization took 0.10 seconds
path_lut00362.kgml:
path_lut00362.kgml: Found a trail of span 2 containing skipped vertices
path_lut00362.kgml: 238 -> 90
path_lut00362.kgml: R05305 -> R05586
path_lut00362.kgml: lut:Lupro_12865 -> lut:Lupro_12855
path_lut00362.kgml: {1.1.1.259, 1.1.1.35} -> 2.3.1.16
path_lut00362.kgml: Skipped genes: lut:Lupro_12860
path_lut00362.kgml:
path_lut00362.kgml: --- 0.20 seconds ---

path_lut00380.kgml: Tryptophan metabolism
path_lut00380.kgml: Initialization took 0.20 seconds
path_lut00380.kgml: (not found)
path_lut00380.kgml: --- 0.26 seconds ---

path_lut00400.kgml: Phenylalanine, tyrosine and tryptophan biosynthesis
path_lut00400.kgml: Initialization took 0.45 seconds
path_lut00400.kgml: Aborted (analysis takes longer than 300 seconds)

path_lut00401.kgml: Novobiocin biosynthesis
path_lut00401.kgml: Initialization took 0.09 seconds
path_lut00401.kgml: (not found)
path_lut00401.kgml: --- 0.15 seconds ---

path_lut00410.kgml: beta-Alanine metabolism
path_lut00410.kgml: Initialization took 0.09 seconds
path_lut00410.kgml:
path_lut00410.kgml: Found a trail of span 2 without skipping any vertex
path_lut00410.kgml: 54 -> 50
path_lut00410.kgml: R00489 -> R02473
path_lut00410.kgml: lut:Lupro_08110 -> lut:Lupro_08105
path_lut00410.kgml: {4.1.1.11, 4.1.1.15} -> 6.3.2.1
path_lut00410.kgml:
path_lut00410.kgml: --- 0.25 seconds ---

path_lut00430.kgml: Taurine and hypotaurine metabolism
path_lut00430.kgml: Initialization took 0.09 seconds
path_lut00430.kgml:
path_lut00430.kgml: Found a trail of span 2 without skipping any vertex
path_lut00430.kgml: 36 -> 58
path_lut00430.kgml: R00230 -> R00315
path_lut00430.kgml: lut:Lupro_01125 -> lut:Lupro_01130
path_lut00430.kgml: 2.3.1.8 -> {2.7.2.1, 2.7.2.15}
path_lut00430.kgml:
path_lut00430.kgml: --- 0.22 seconds ---

path_lut00450.kgml: Selenocompound metabolism
path_lut00450.kgml: Initialization took 0.19 seconds
path_lut00450.kgml: (not found)
path_lut00450.kgml: --- 0.25 seconds ---

path_lut00460.kgml: Cyanoamino acid metabolism
path_lut00460.kgml: Initialization took 0.09 seconds
path_lut00460.kgml: (not found)
path_lut00460.kgml: --- 0.16 seconds ---

path_lut00471.kgml: D-Glutamine and D-glutamate metabolism
path_lut00471.kgml: Initialization took 0.09 seconds
path_lut00471.kgml:
path_lut00471.kgml: Found a trail of span 2 containing skipped vertices
path_lut00471.kgml: 19 -> 20
path_lut00471.kgml: R03193 -> R02783
path_lut00471.kgml: lut:Lupro_11020 -> lut:Lupro_11005
path_lut00471.kgml: 6.3.2.8 -> 6.3.2.9
path_lut00471.kgml: Skipped genes: lut:Lupro_11015, lut:Lupro_11010
path_lut00471.kgml:
path_lut00471.kgml: --- 0.22 seconds ---

path_lut00473.kgml: D-Alanine metabolism
path_lut00473.kgml: Initialization took 0.06 seconds
path_lut00473.kgml: (not found)
path_lut00473.kgml: --- 0.12 seconds ---

path_lut00480.kgml: Glutathione metabolism
path_lut00480.kgml: Initialization took 0.09 seconds
path_lut00480.kgml: (not found)
path_lut00480.kgml: --- 0.14 seconds ---

path_lut00500.kgml: Starch and sucrose metabolism
path_lut00500.kgml: Initialization took 0.13 seconds
path_lut00500.kgml:
path_lut00500.kgml: Found a trail of span 2 without skipping any vertex
path_lut00500.kgml: 128 -> 126
path_lut00500.kgml: R01555 -> R11310
path_lut00500.kgml: lut:Lupro_12215 -> {lut:Lupro_07225, lut:Lupro_12210}
path_lut00500.kgml: 2.4.1.8 -> 5.4.2.6
path_lut00500.kgml:
path_lut00500.kgml: Found a trail of span 2 without skipping any vertex
path_lut00500.kgml: 124 -> 126
path_lut00500.kgml: R02727 -> R11310
path_lut00500.kgml: lut:Lupro_07220 -> {lut:Lupro_07225, lut:Lupro_12210}
path_lut00500.kgml: 2.4.1.64 -> 5.4.2.6
path_lut00500.kgml:
path_lut00500.kgml: --- 0.28 seconds ---

path_lut00511.kgml: Other glycan degradation
path_lut00511.kgml: Initialization took 0.09 seconds
path_lut00511.kgml: (not found)
path_lut00511.kgml: --- 0.15 seconds ---

path_lut00520.kgml: Amino sugar and nucleotide sugar metabolism
path_lut00520.kgml: Initialization took 0.60 seconds
path_lut00520.kgml: (not found)
path_lut00520.kgml: --- 0.66 seconds ---

path_lut00521.kgml: Streptomycin biosynthesis
path_lut00521.kgml: Initialization took 0.06 seconds
path_lut00521.kgml:
path_lut00521.kgml: Found a trail of span 4 without skipping any vertex
path_lut00521.kgml: 44 -> 43 -> 42 -> 24
path_lut00521.kgml: R02328 -> R06513 -> R06514 -> R02777
path_lut00521.kgml: lut:Lupro_06295 -> lut:Lupro_06280 -> lut:Lupro_06290 -> lut:Lupro_06285
path_lut00521.kgml: 2.7.7.24 -> 4.2.1.46 -> 5.1.3.13 -> 1.1.1.133
path_lut00521.kgml:
path_lut00521.kgml: Found a trail of span 3 containing skipped vertices
path_lut00521.kgml: 44 -> 43 -> [42] -> 24
path_lut00521.kgml: R02328 -> R06513 -> [R06514] -> R02777
path_lut00521.kgml: lut:Lupro_06295 -> lut:Lupro_06280 -> [lut:Lupro_06290] -> lut:Lupro_06285
path_lut00521.kgml: 2.7.7.24 -> 4.2.1.46 -> [5.1.3.13] -> 1.1.1.133
path_lut00521.kgml: Skipped genes: lut:Lupro_06290
path_lut00521.kgml:
path_lut00521.kgml: Found a trail of span 3 containing skipped vertices
path_lut00521.kgml: 44 -> [43] -> 42 -> 24
path_lut00521.kgml: R02328 -> [R06513] -> R06514 -> R02777
path_lut00521.kgml: lut:Lupro_06295 -> [lut:Lupro_06280] -> lut:Lupro_06290 -> lut:Lupro_06285
path_lut00521.kgml: 2.7.7.24 -> [4.2.1.46] -> 5.1.3.13 -> 1.1.1.133
path_lut00521.kgml:
path_lut00521.kgml: --- 0.30 seconds ---

path_lut00523.kgml: Polyketide sugar unit biosynthesis
path_lut00523.kgml: Initialization took 0.06 seconds
path_lut00523.kgml:
path_lut00523.kgml: Found a trail of span 4 without skipping any vertex
path_lut00523.kgml: 27 -> 26 -> 63 -> 28
path_lut00523.kgml: R02328 -> R06513 -> R06514 -> R02777
path_lut00523.kgml: lut:Lupro_06295 -> lut:Lupro_06280 -> lut:Lupro_06290 -> lut:Lupro_06285
path_lut00523.kgml: 2.7.7.24 -> 4.2.1.46 -> 5.1.3.13 -> 1.1.1.133
path_lut00523.kgml:
path_lut00523.kgml: Found a trail of span 3 containing skipped vertices
path_lut00523.kgml: 27 -> 26 -> [63] -> 28
path_lut00523.kgml: R02328 -> R06513 -> [R06514] -> R02777
path_lut00523.kgml: lut:Lupro_06295 -> lut:Lupro_06280 -> [lut:Lupro_06290] -> lut:Lupro_06285
path_lut00523.kgml: 2.7.7.24 -> 4.2.1.46 -> [5.1.3.13] -> 1.1.1.133
path_lut00523.kgml: Skipped genes: lut:Lupro_06290
path_lut00523.kgml:
path_lut00523.kgml: Found a trail of span 3 containing skipped vertices
path_lut00523.kgml: 27 -> [26] -> 63 -> 28
path_lut00523.kgml: R02328 -> [R06513] -> R06514 -> R02777
path_lut00523.kgml: lut:Lupro_06295 -> [lut:Lupro_06280] -> lut:Lupro_06290 -> lut:Lupro_06285
path_lut00523.kgml: 2.7.7.24 -> [4.2.1.46] -> 5.1.3.13 -> 1.1.1.133
path_lut00523.kgml:
path_lut00523.kgml: --- 0.31 seconds ---

path_lut00525.kgml: Acarbose and validamycin biosynthesis
path_lut00525.kgml: Initialization took 0.06 seconds
path_lut00525.kgml:
path_lut00525.kgml: Found a trail of span 2 containing skipped vertices
path_lut00525.kgml: 58 -> 59
path_lut00525.kgml: R02328 -> R06513
path_lut00525.kgml: lut:Lupro_06295 -> lut:Lupro_06280
path_lut00525.kgml: 2.7.7.24 -> 4.2.1.46
path_lut00525.kgml: Skipped genes: lut:Lupro_06285, lut:Lupro_06290
path_lut00525.kgml:
path_lut00525.kgml: --- 0.18 seconds ---

path_lut00540.kgml: Lipopolysaccharide biosynthesis
path_lut00540.kgml: Initialization took 0.29 seconds
path_lut00540.kgml:
path_lut00540.kgml: Found a trail of span 3 without skipping any vertex
path_lut00540.kgml: 90 -> 89 -> 88
path_lut00540.kgml: R04567 -> R04587 -> R04550
path_lut00540.kgml: lut:Lupro_01665 -> lut:Lupro_01660 -> {lut:Lupro_01655, lut:Lupro_01680, lut:Lupro_04610}
path_lut00540.kgml: 2.3.1.129 -> 3.5.1.108 -> 2.3.1.191
path_lut00540.kgml:
path_lut00540.kgml: Found a trail of span 2 containing skipped vertices
path_lut00540.kgml: 90 -> [89] -> 88
path_lut00540.kgml: R04567 -> [R04587] -> R04550
path_lut00540.kgml: lut:Lupro_01665 -> [lut:Lupro_01660] -> {lut:Lupro_01655, lut:Lupro_01680, lut:Lupro_04610}
path_lut00540.kgml: 2.3.1.129 -> [3.5.1.108] -> 2.3.1.191
path_lut00540.kgml: Skipped genes: lut:Lupro_01660
path_lut00540.kgml:
path_lut00540.kgml: --- 0.51 seconds ---

path_lut00550.kgml: Peptidoglycan biosynthesis
path_lut00550.kgml: Initialization took 0.39 seconds
path_lut00550.kgml:
path_lut00550.kgml: Found a trail of span 5 containing skipped vertices
path_lut00550.kgml: 33 -> 32 -> 34 -> [23] -> 35 -> 36
path_lut00550.kgml: R03193 -> R02783 -> R02788 -> [R04617] -> R05630 -> R05032
path_lut00550.kgml: lut:Lupro_11020 -> lut:Lupro_11005 -> lut:Lupro_10995 -> [lut:Lupro_12255] -> lut:Lupro_11000 -> lut:Lupro_11015
path_lut00550.kgml: 6.3.2.8 -> 6.3.2.9 -> 6.3.2.13 -> [6.3.2.10] -> 2.7.8.13 -> 2.4.1.227
path_lut00550.kgml: Skipped genes: lut:Lupro_11010
path_lut00550.kgml:
path_lut00550.kgml: Found a trail of span 4 containing skipped vertices
path_lut00550.kgml: 33 -> [32] -> 34 -> [23] -> 35 -> 36
path_lut00550.kgml: R03193 -> [R02783] -> R02788 -> [R04617] -> R05630 -> R05032
path_lut00550.kgml: lut:Lupro_11020 -> [lut:Lupro_11005] -> lut:Lupro_10995 -> [lut:Lupro_12255] -> lut:Lupro_11000 -> lut:Lupro_11015
path_lut00550.kgml: 6.3.2.8 -> [6.3.2.9] -> 6.3.2.13 -> [6.3.2.10] -> 2.7.8.13 -> 2.4.1.227
path_lut00550.kgml: Skipped genes: lut:Lupro_11005, lut:Lupro_11010
path_lut00550.kgml:
path_lut00550.kgml: Found a trail of span 2 containing skipped vertices
path_lut00550.kgml: 28 -> 27
path_lut00550.kgml: R05629 -> R05662
path_lut00550.kgml: lut:Lupro_11000 -> lut:Lupro_11015
path_lut00550.kgml: 2.7.8.13 -> 2.4.1.227
path_lut00550.kgml: Skipped genes: lut:Lupro_11005, lut:Lupro_11010
path_lut00550.kgml:
path_lut00550.kgml: --- 0.67 seconds ---

path_lut00561.kgml: Glycerolipid metabolism
path_lut00561.kgml: Initialization took 0.14 seconds
path_lut00561.kgml: (not found)
path_lut00561.kgml: --- 0.20 seconds ---

path_lut00564.kgml: Glycerophospholipid metabolism
path_lut00564.kgml: Initialization took 0.25 seconds
path_lut00564.kgml:
path_lut00564.kgml: Found a trail of span 2 containing skipped vertices
path_lut00564.kgml: 128 -> [103] -> 135
path_lut00564.kgml: R01799 -> [R01800] -> R02055
path_lut00564.kgml: lut:Lupro_04690 -> [{lut:Lupro_02200, lut:Lupro_03145}] -> lut:Lupro_04695
path_lut00564.kgml: 2.7.7.41 -> [2.7.8.8] -> 4.1.1.65
path_lut00564.kgml:
path_lut00564.kgml: --- 0.37 seconds ---

path_lut00592.kgml: alpha-Linolenic acid metabolism
path_lut00592.kgml: Initialization took 0.06 seconds
path_lut00592.kgml: (not found)
path_lut00592.kgml: --- 0.12 seconds ---

path_lut00620.kgml: Pyruvate metabolism
path_lut00620.kgml: Initialization took 1.40 seconds
path_lut00620.kgml:
path_lut00620.kgml: Found a trail of span 3 without skipping any vertex
path_lut00620.kgml: 123 -> 55 -> 124
path_lut00620.kgml: R00014 -> R03270 -> R02569
path_lut00620.kgml: {lut:Lupro_06465, lut:Lupro_12365} -> {lut:Lupro_06465, lut:Lupro_12365} -> lut:Lupro_12360
path_lut00620.kgml: {1.2.4.1, 2.2.1.6, 4.1.1.1} -> 1.2.4.1 -> 2.3.1.12
path_lut00620.kgml:
path_lut00620.kgml: Found a trail of span 3 containing skipped vertices
path_lut00620.kgml: 103 -> 98 -> [103] -> 176
path_lut00620.kgml: R00316 -> R00236 -> [R00316] -> R00711
path_lut00620.kgml: {lut:Lupro_04265, lut:Lupro_08350} -> {lut:Lupro_04265, lut:Lupro_08350} -> [{lut:Lupro_04265, lut:Lupro_08350}] -> lut:Lupro_04275
path_lut00620.kgml: 6.2.1.1 -> 6.2.1.1 -> [6.2.1.1] -> {1.2.1.4, 1.2.1.5}
path_lut00620.kgml: Skipped genes: lut:Lupro_04270
path_lut00620.kgml:
path_lut00620.kgml: Found a trail of span 2 without skipping any vertex
path_lut00620.kgml: 97 -> 129
path_lut00620.kgml: R00230 -> R00315
path_lut00620.kgml: lut:Lupro_01125 -> lut:Lupro_01130
path_lut00620.kgml: 2.3.1.8 -> {2.7.2.1, 2.7.2.15}
path_lut00620.kgml:
path_lut00620.kgml: --- 2.07 seconds ---

path_lut00625.kgml: Chloroalkane and chloroalkene degradation
path_lut00625.kgml: Initialization took 0.09 seconds
path_lut00625.kgml: (not found)
path_lut00625.kgml: --- 0.15 seconds ---

path_lut00627.kgml: Aminobenzoate degradation
path_lut00627.kgml: Initialization took 0.06 seconds
path_lut00627.kgml: (not found)
path_lut00627.kgml: --- 0.12 seconds ---

path_lut00630.kgml: Glyoxylate and dicarboxylate metabolism
path_lut00630.kgml: Initialization took 0.65 seconds
path_lut00630.kgml: (not found)
path_lut00630.kgml: --- 0.71 seconds ---

path_lut00640.kgml: Propanoate metabolism
path_lut00640.kgml: Initialization took 0.65 seconds
path_lut00640.kgml:
path_lut00640.kgml: Found a trail of span 2 without skipping any vertex
path_lut00640.kgml: 52 -> 68
path_lut00640.kgml: R00921 -> R01353
path_lut00640.kgml: lut:Lupro_01125 -> lut:Lupro_01130
path_lut00640.kgml: {2.3.1.222, 2.3.1.8} -> {2.7.2.1, 2.7.2.15}
path_lut00640.kgml:
path_lut00640.kgml: --- 0.80 seconds ---

path_lut00643.kgml: Styrene degradation
path_lut00643.kgml: Initialization took 0.09 seconds
path_lut00643.kgml: (not found)
path_lut00643.kgml: --- 0.15 seconds ---

path_lut00650.kgml: Butanoate metabolism
path_lut00650.kgml: Initialization took 0.65 seconds
path_lut00650.kgml: (not found)
path_lut00650.kgml: --- 0.71 seconds ---

path_lut00660.kgml: C5-Branched dibasic acid metabolism
path_lut00660.kgml: Initialization took 0.19 seconds
path_lut00660.kgml:
path_lut00660.kgml: Found a trail of span 4 containing skipped vertices
path_lut00660.kgml: 99 -> 31 -> [96] -> 97 -> 96
path_lut00660.kgml: R07399 -> R03896 -> [R03898] -> R00994 -> R03898
path_lut00660.kgml: lut:Lupro_06755 -> {lut:Lupro_06760, lut:Lupro_06765} -> [{lut:Lupro_06760, lut:Lupro_06765}] -> {lut:Lupro_06750, lut:Lupro_10825} -> {lut:Lupro_06760, lut:Lupro_06765}
path_lut00660.kgml: 2.3.1.182 -> 4.2.1.35 -> [4.2.1.35] -> 1.1.1.85 -> 4.2.1.35
path_lut00660.kgml:
path_lut00660.kgml: --- 0.35 seconds ---

path_lut00670.kgml: One carbon pool by folate
path_lut00670.kgml: Initialization took 0.29 seconds
path_lut00670.kgml:
path_lut00670.kgml: Found a trail of span 4 containing skipped vertices
path_lut00670.kgml: 24 -> 23 -> 52 -> [24] -> 68
path_lut00670.kgml: {R02235, R02236} -> {R00936, R00939} -> R02101 -> [{R02235, R02236}] -> {R00937, R00940}
path_lut00670.kgml: lut:Lupro_06505 -> lut:Lupro_06505 -> lut:Lupro_06490 -> [lut:Lupro_06505] -> lut:Lupro_06505
path_lut00670.kgml: {1.5.1.3, 1.5.1.3} -> {1.5.1.3, 1.5.1.3} -> 2.1.1.45 -> [{1.5.1.3, 1.5.1.3}] -> {1.5.1.3, 1.5.1.3}
path_lut00670.kgml: Skipped genes: lut:Lupro_06500, lut:Lupro_06495
path_lut00670.kgml:
path_lut00670.kgml: Found a trail of span 2 containing skipped vertices
path_lut00670.kgml: 54 -> [61] -> 26
path_lut00670.kgml: R00946 -> [R00945] -> {R01224, R07168}
path_lut00670.kgml: {lut:Lupro_06330, lut:Lupro_06335} -> [lut:Lupro_01850] -> lut:Lupro_06325
path_lut00670.kgml: 2.1.1.13 -> [2.1.2.1] -> {1.5.1.20, 1.5.1.20}
path_lut00670.kgml:
path_lut00670.kgml: --- 8.43 seconds ---

path_lut00680.kgml: Methane metabolism
path_lut00680.kgml: Initialization took 0.50 seconds
path_lut00680.kgml:
path_lut00680.kgml: Found a trail of span 2 without skipping any vertex
path_lut00680.kgml: 148 -> 151
path_lut00680.kgml: R01513 -> R04173
path_lut00680.kgml: {lut:Lupro_01395, lut:Lupro_07730} -> lut:Lupro_01400
path_lut00680.kgml: 1.1.1.95 -> 2.6.1.52
path_lut00680.kgml:
path_lut00680.kgml: Found a trail of span 2 without skipping any vertex
path_lut00680.kgml: 203 -> 204
path_lut00680.kgml: R00315 -> R00230
path_lut00680.kgml: lut:Lupro_01130 -> lut:Lupro_01125
path_lut00680.kgml: {2.7.2.1, 2.7.2.15} -> 2.3.1.8
path_lut00680.kgml:
path_lut00680.kgml: --- 0.71 seconds ---

path_lut00730.kgml: Thiamine metabolism
path_lut00730.kgml: Initialization took 0.14 seconds
path_lut00730.kgml: (not found)
path_lut00730.kgml: --- 0.21 seconds ---

path_lut00740.kgml: Riboflavin metabolism
path_lut00740.kgml: Initialization took 0.09 seconds
path_lut00740.kgml: (not found)
path_lut00740.kgml: --- 0.15 seconds ---

path_lut00750.kgml: Vitamin B6 metabolism
path_lut00750.kgml: Initialization took 0.09 seconds
path_lut00750.kgml: (not found)
path_lut00750.kgml: --- 0.15 seconds ---

path_lut00760.kgml: Nicotinate and nicotinamide metabolism
path_lut00760.kgml: Initialization took 0.30 seconds
path_lut00760.kgml:
path_lut00760.kgml: Found a trail of span 2 without skipping any vertex
path_lut00760.kgml: 71 -> 72
path_lut00760.kgml: R00481 -> R04292
path_lut00760.kgml: lut:Lupro_05930 -> lut:Lupro_05925
path_lut00760.kgml: 1.4.3.16 -> 2.5.1.72
path_lut00760.kgml:
path_lut00760.kgml: --- 0.45 seconds ---

path_lut00770.kgml: Pantothenate and CoA biosynthesis
path_lut00770.kgml: Initialization took 0.34 seconds
path_lut00770.kgml:
path_lut00770.kgml: Found a trail of span 3 without skipping any vertex
path_lut00770.kgml: 82 -> 81 -> 80
path_lut00770.kgml: R00006 -> R03051 -> R01209
path_lut00770.kgml: {lut:Lupro_05435, lut:Lupro_10845, lut:Lupro_10850} -> lut:Lupro_10855 -> lut:Lupro_10840
path_lut00770.kgml: 2.2.1.6 -> 1.1.1.86 -> 4.2.1.9
path_lut00770.kgml:
path_lut00770.kgml: Found a trail of span 2 without skipping any vertex
path_lut00770.kgml: 93 -> 76
path_lut00770.kgml: R00489 -> R02473
path_lut00770.kgml: lut:Lupro_08110 -> lut:Lupro_08105
path_lut00770.kgml: {4.1.1.11, 4.1.1.15} -> 6.3.2.1
path_lut00770.kgml:
path_lut00770.kgml: Found a trail of span 2 containing skipped vertices
path_lut00770.kgml: 82 -> [81] -> 80
path_lut00770.kgml: R00006 -> [R03051] -> R01209
path_lut00770.kgml: {lut:Lupro_05435, lut:Lupro_10845, lut:Lupro_10850} -> [lut:Lupro_10855] -> lut:Lupro_10840
path_lut00770.kgml: 2.2.1.6 -> [1.1.1.86] -> 4.2.1.9
path_lut00770.kgml:
path_lut00770.kgml: --- 0.62 seconds ---

path_lut00780.kgml: Biotin metabolism
path_lut00780.kgml: Initialization took 0.09 seconds
path_lut00780.kgml: (not found)
path_lut00780.kgml: --- 0.15 seconds ---

path_lut00785.kgml: Lipoic acid metabolism
path_lut00785.kgml: Initialization took 0.06 seconds
path_lut00785.kgml: (not found)
path_lut00785.kgml: --- 0.12 seconds ---

path_lut00790.kgml: Folate biosynthesis
path_lut00790.kgml: Initialization took 0.45 seconds
path_lut00790.kgml: (not found)
path_lut00790.kgml: --- 0.54 seconds ---

path_lut00860.kgml: Porphyrin and chlorophyll metabolism
path_lut00860.kgml: Initialization took 0.30 seconds
path_lut00860.kgml:
path_lut00860.kgml: Found a trail of span 3 containing skipped vertices
path_lut00860.kgml: 278 -> 276 -> 274
path_lut00860.kgml: R04109 -> R02272 -> R00036
path_lut00860.kgml: lut:Lupro_12465 -> lut:Lupro_12480 -> lut:Lupro_12475
path_lut00860.kgml: 1.2.1.70 -> 5.4.3.8 -> 4.2.1.24
path_lut00860.kgml: Skipped genes: lut:Lupro_12470
path_lut00860.kgml:
path_lut00860.kgml: Found a trail of span 3 without skipping any vertex
path_lut00860.kgml: 271 -> 281 -> 280
path_lut00860.kgml: R03194 -> R03947 -> R02864
path_lut00860.kgml: lut:Lupro_06345 -> lut:Lupro_06340 -> lut:Lupro_06340
path_lut00860.kgml: 2.1.1.107 -> 1.3.1.76 -> 4.99.1.4
path_lut00860.kgml:
path_lut00860.kgml: Found a trail of span 2 without skipping any vertex
path_lut00860.kgml: 269 -> 42
path_lut00860.kgml: R03197 -> R06895
path_lut00860.kgml: lut:Lupro_12485 -> lut:Lupro_12490
path_lut00860.kgml: 4.1.1.37 -> 1.3.98.3
path_lut00860.kgml:
path_lut00860.kgml: Found a trail of span 2 containing skipped vertices
path_lut00860.kgml: 278 -> [276] -> 274
path_lut00860.kgml: R04109 -> [R02272] -> R00036
path_lut00860.kgml: lut:Lupro_12465 -> [lut:Lupro_12480] -> lut:Lupro_12475
path_lut00860.kgml: 1.2.1.70 -> [5.4.3.8] -> 4.2.1.24
path_lut00860.kgml: Skipped genes: lut:Lupro_12470
path_lut00860.kgml:
path_lut00860.kgml: Found a trail of span 2 containing skipped vertices
path_lut00860.kgml: 271 -> [281] -> 280
path_lut00860.kgml: R03194 -> [R03947] -> R02864
path_lut00860.kgml: lut:Lupro_06345 -> [lut:Lupro_06340] -> lut:Lupro_06340
path_lut00860.kgml: 2.1.1.107 -> [1.3.1.76] -> 4.99.1.4
path_lut00860.kgml:
path_lut00860.kgml: --- 0.75 seconds ---

path_lut00900.kgml: Terpenoid backbone biosynthesis
path_lut00900.kgml: Initialization took 0.20 seconds
path_lut00900.kgml: (not found)
path_lut00900.kgml: --- 0.26 seconds ---

path_lut00910.kgml: Nitrogen metabolism
path_lut00910.kgml: Initialization took 0.44 seconds
path_lut00910.kgml:
path_lut00910.kgml: Found a trail of span 2 without skipping any vertex
path_lut00910.kgml: 124 -> 126
path_lut00910.kgml: {R00783, R00785} -> R00294
path_lut00910.kgml: lut:Lupro_11570 -> {lut:Lupro_11560, lut:Lupro_11565}
path_lut00910.kgml: {1.7.2.1, 1.7.2.1} -> 1.7.2.5
path_lut00910.kgml:
path_lut00910.kgml: Found a trail of span 2 without skipping any vertex
path_lut00910.kgml: 34 -> 38
path_lut00910.kgml: {R00783, R00785} -> R00294
path_lut00910.kgml: lut:Lupro_11570 -> {lut:Lupro_11560, lut:Lupro_11565}
path_lut00910.kgml: {1.7.2.1, 1.7.2.1} -> 1.7.2.5
path_lut00910.kgml:
path_lut00910.kgml: --- 0.62 seconds ---

path_lut00920.kgml: Sulfur metabolism
path_lut00920.kgml: Initialization took 0.25 seconds
path_lut00920.kgml:
path_lut00920.kgml: Found a trail of span 3 containing skipped vertices
path_lut00920.kgml: 48 -> 29 -> 120
path_lut00920.kgml: R02021 -> R00859 -> R01288
path_lut00920.kgml: lut:Lupro_06365 -> lut:Lupro_06350 -> lut:Lupro_06375
path_lut00920.kgml: 1.8.4.8 -> 1.8.7.1 -> 2.5.1.48
path_lut00920.kgml: Skipped genes: lut:Lupro_06360, lut:Lupro_06370, lut:Lupro_06355
path_lut00920.kgml:
path_lut00920.kgml: Found a trail of span 2 containing skipped vertices
path_lut00920.kgml: 48 -> [29] -> 120
path_lut00920.kgml: R02021 -> [R00859] -> R01288
path_lut00920.kgml: lut:Lupro_06365 -> [lut:Lupro_06350] -> lut:Lupro_06375
path_lut00920.kgml: 1.8.4.8 -> [1.8.7.1] -> 2.5.1.48
path_lut00920.kgml: Skipped genes: lut:Lupro_06370
path_lut00920.kgml:
path_lut00920.kgml: Found a trail of span 2 containing skipped vertices
path_lut00920.kgml: 150 -> 149
path_lut00920.kgml: R02021 -> R00859
path_lut00920.kgml: lut:Lupro_06365 -> lut:Lupro_06350
path_lut00920.kgml: 1.8.4.8 -> 1.8.7.1
path_lut00920.kgml: Skipped genes: lut:Lupro_06360, lut:Lupro_06355
path_lut00920.kgml:
path_lut00920.kgml: --- 0.52 seconds ---

path_lut00970.kgml: Aminoacyl-tRNA biosynthesis
path_lut00970.kgml: Initialization took 0.70 seconds
path_lut00970.kgml: (not found)
path_lut00970.kgml: --- 0.76 seconds ---

path_lut01040.kgml: Biosynthesis of unsaturated fatty acids
path_lut01040.kgml: Initialization took 0.06 seconds
path_lut01040.kgml: (not found)
path_lut01040.kgml: --- 0.12 seconds ---

path_lut01054.kgml: Nonribosomal peptide structures
path_lut01054.kgml: Initialization took 0.06 seconds
path_lut01054.kgml: (not found)
path_lut01054.kgml: --- 0.11 seconds ---

--- 375.59 seconds ---
