# Supplementary material for: CoMetGeNe: mining conserved neighborhood patterns in metabolic and genomic contexts
Source: BMC Bioinformatics. 2019 Jan 10;20:19. doi: 10.1186/s12859-018-2542-2 (PMC6327494; doi:10.1186/s12859-018-2542-2)
Supplement: Supplementary file 14 — Trail finding results for completely assembled representative bacterial genomes present in NCBI Genomes. Of the 1,545 fully assembled representative bacterial genomes in NCBI, corresponding entries have been identified in KEGG for 1,467 species, for which trail finding has been performed for all combinations of gap parameters δG and δD ranging from 0 to 3. This additional file is available from https://doi.org/10.6084/m9.figshare.7288769. (GZ 178,532 kb) [file 12859_2018_2542_MOESM14_ESM.gz › results/lvn_dG1_dD3.hnet]

--- delta_G = 1, delta_D = 3 ---

path_lvn00010.kgml: Glycolysis / Gluconeogenesis
path_lvn00010.kgml: Initialization took 0.84 seconds
path_lvn00010.kgml:
path_lvn00010.kgml: Found a trail of span 3 without skipping any vertex
path_lvn00010.kgml: 48 -> 49 -> 50
path_lvn00010.kgml: R00014 -> R03270 -> R02569
path_lvn00010.kgml: {lvn:BWR22_12005, lvn:BWR22_12990} -> {lvn:BWR22_12005, lvn:BWR22_12990} -> lvn:BWR22_12000
path_lvn00010.kgml: {1.2.4.1, 2.2.1.6, 4.1.1.1} -> 1.2.4.1 -> 2.3.1.12
path_lvn00010.kgml:
path_lvn00010.kgml: Found a trail of span 2 containing skipped vertices
path_lvn00010.kgml: 59 -> [14] -> 57
path_lvn00010.kgml: R04779 -> [R01070] -> R01061
path_lvn00010.kgml: lvn:BWR22_07825 -> [lvn:BWR22_13275] -> {lvn:BWR22_03685, lvn:BWR22_07830, lvn:BWR22_10225}
path_lvn00010.kgml: 2.7.1.11 -> [4.1.2.13] -> {1.2.1.12, 1.2.1.59}
path_lvn00010.kgml:
path_lvn00010.kgml: Found a trail of span 2 containing skipped vertices
path_lvn00010.kgml: 138 -> 131
path_lvn00010.kgml: R00711 -> R00235
path_lvn00010.kgml: lvn:BWR22_07420 -> lvn:BWR22_07430
path_lvn00010.kgml: {1.2.1.4, 1.2.1.5} -> 6.2.1.1
path_lvn00010.kgml: Skipped genes: lvn:BWR22_07425
path_lvn00010.kgml:
path_lvn00010.kgml: --- 1.23 seconds ---

path_lvn00020.kgml: Citrate cycle (TCA cycle)
path_lvn00020.kgml: Initialization took 0.64 seconds
path_lvn00020.kgml:
path_lvn00020.kgml: Found a trail of span 3 containing skipped vertices
path_lvn00020.kgml: 82 -> [80 -> 77] -> 75 -> 77
path_lvn00020.kgml: R02569 -> [R07618 -> R03270] -> R00014 -> R03270
path_lvn00020.kgml: lvn:BWR22_12000 -> [{lvn:BWR22_07185, lvn:BWR22_09025} -> {lvn:BWR22_12005, lvn:BWR22_12990}] -> {lvn:BWR22_12005, lvn:BWR22_12990} -> {lvn:BWR22_12005, lvn:BWR22_12990}
path_lvn00020.kgml: 2.3.1.12 -> [1.8.1.4 -> 1.2.4.1] -> {1.2.4.1, 2.2.1.6, 4.1.1.1} -> 1.2.4.1
path_lvn00020.kgml:
path_lvn00020.kgml: Found a trail of span 3 containing skipped vertices
path_lvn00020.kgml: 30 -> 31 -> [28 -> 30] -> 29
path_lvn00020.kgml: R03316 -> R02570 -> [R07618 -> R03316] -> R00621
path_lvn00020.kgml: lvn:BWR22_02600 -> {lvn:BWR22_02610, lvn:BWR22_03605, lvn:BWR22_11130} -> [{lvn:BWR22_07185, lvn:BWR22_09025} -> lvn:BWR22_02600] -> lvn:BWR22_02600
path_lvn00020.kgml: 1.2.4.2 -> 2.3.1.61 -> [1.8.1.4 -> 1.2.4.2] -> 1.2.4.2
path_lvn00020.kgml: Skipped genes: lvn:BWR22_02605
path_lvn00020.kgml:
path_lvn00020.kgml: Found a trail of span 2 without skipping any vertex
path_lvn00020.kgml: 40 -> 39
path_lvn00020.kgml: R01325 -> R01900
path_lvn00020.kgml: {lvn:BWR22_09870, lvn:BWR22_09875} -> {lvn:BWR22_09870, lvn:BWR22_09875}
path_lvn00020.kgml: 4.2.1.3 -> 4.2.1.3
path_lvn00020.kgml:
path_lvn00020.kgml: --- 1.23 seconds ---

path_lvn00030.kgml: Pentose phosphate pathway
path_lvn00030.kgml: Initialization took 0.39 seconds
path_lvn00030.kgml:
path_lvn00030.kgml: Found a trail of span 2 without skipping any vertex
path_lvn00030.kgml: 49 -> 46
path_lvn00030.kgml: R01830 -> R01641
path_lvn00030.kgml: {lvn:BWR22_09780, lvn:BWR22_09785} -> {lvn:BWR22_09780, lvn:BWR22_09785}
path_lvn00030.kgml: 2.2.1.1 -> 2.2.1.1
path_lvn00030.kgml:
path_lvn00030.kgml: Found a trail of span 2 containing skipped vertices
path_lvn00030.kgml: 60 -> 38
path_lvn00030.kgml: R01541 -> R05605
path_lvn00030.kgml: {lvn:BWR22_11770, lvn:BWR22_11780} -> lvn:BWR22_11760
path_lvn00030.kgml: {2.7.1.178, 2.7.1.45} -> {4.1.2.14, 4.1.2.55}
path_lvn00030.kgml: Skipped genes: lvn:BWR22_11765
path_lvn00030.kgml:
path_lvn00030.kgml: --- 0.67 seconds ---

path_lvn00040.kgml: Pentose and glucuronate interconversions
path_lvn00040.kgml: Initialization took 0.05 seconds
path_lvn00040.kgml: (not found)
path_lvn00040.kgml: --- 0.08 seconds ---

path_lvn00051.kgml: Fructose and mannose metabolism
path_lvn00051.kgml: Initialization took 0.28 seconds
path_lvn00051.kgml:
path_lvn00051.kgml: Found a trail of span 2 without skipping any vertex
path_lvn00051.kgml: 63 -> 74
path_lvn00051.kgml: R00868 -> R00867
path_lvn00051.kgml: lvn:BWR22_12290 -> lvn:BWR22_12285
path_lvn00051.kgml: {1.1.1.11, 1.1.1.67} -> {2.7.1.1, 2.7.1.4}
path_lvn00051.kgml:
path_lvn00051.kgml: --- 0.39 seconds ---

path_lvn00052.kgml: Galactose metabolism
path_lvn00052.kgml: Initialization took 0.08 seconds
path_lvn00052.kgml: (not found)
path_lvn00052.kgml: --- 0.12 seconds ---

path_lvn00053.kgml: Ascorbate and aldarate metabolism
path_lvn00053.kgml: Initialization took 0.05 seconds
path_lvn00053.kgml: (not found)
path_lvn00053.kgml: --- 0.09 seconds ---

path_lvn00061.kgml: Fatty acid biosynthesis
path_lvn00061.kgml: Initialization took 0.54 seconds
path_lvn00061.kgml:
path_lvn00061.kgml: Found a trail of span 2 without skipping any vertex
path_lvn00061.kgml: 153 -> 262
path_lvn00061.kgml: R00742 -> R10707
path_lvn00061.kgml: {lvn:BWR22_01155, lvn:BWR22_01160, lvn:BWR22_09760, lvn:BWR22_13280} -> {lvn:BWR22_01150, lvn:BWR22_03345, lvn:BWR22_11160}
path_lvn00061.kgml: 6.4.1.2 -> 2.3.1.180
path_lvn00061.kgml:
path_lvn00061.kgml: --- 1.07 seconds ---

path_lvn00072.kgml: Synthesis and degradation of ketone bodies
path_lvn00072.kgml: Initialization took 0.08 seconds
path_lvn00072.kgml: (not found)
path_lvn00072.kgml: --- 0.12 seconds ---

path_lvn00130.kgml: Ubiquinone and other terpenoid-quinone biosynthesis
path_lvn00130.kgml: Initialization took 0.18 seconds
path_lvn00130.kgml:
path_lvn00130.kgml: Found a trail of span 2 without skipping any vertex
path_lvn00130.kgml: 69 -> 61
path_lvn00130.kgml: R01717 -> R08165
path_lvn00130.kgml: lvn:BWR22_08920 -> lvn:BWR22_08915
path_lvn00130.kgml: 5.4.4.2 -> 2.2.1.9
path_lvn00130.kgml:
path_lvn00130.kgml: --- 0.25 seconds ---

path_lvn00190.kgml: Oxidative phosphorylation
path_lvn00190.kgml: Initialization took 0.88 seconds
path_lvn00190.kgml: (not found)
path_lvn00190.kgml: --- 0.91 seconds ---

path_lvn00220.kgml: Arginine biosynthesis
path_lvn00220.kgml: Initialization took 0.23 seconds
path_lvn00220.kgml:
path_lvn00220.kgml: Found a trail of span 4 containing skipped vertices
path_lvn00220.kgml: 50 -> 51 -> 52 -> 54
path_lvn00220.kgml: R02649 -> R03443 -> R02283 -> R00669
path_lvn00220.kgml: lvn:BWR22_13605 -> lvn:BWR22_13625 -> lvn:BWR22_13615 -> lvn:BWR22_13600
path_lvn00220.kgml: 2.7.2.8 -> 1.2.1.38 -> 2.6.1.11 -> {3.5.1.14, 3.5.1.16}
path_lvn00220.kgml: Skipped genes: lvn:BWR22_13620, lvn:BWR22_13610
path_lvn00220.kgml:
path_lvn00220.kgml: Found a trail of span 3 containing skipped vertices
path_lvn00220.kgml: 50 -> [51] -> 52 -> 54
path_lvn00220.kgml: R02649 -> [R03443] -> R02283 -> R00669
path_lvn00220.kgml: lvn:BWR22_13605 -> [lvn:BWR22_13625] -> lvn:BWR22_13615 -> lvn:BWR22_13600
path_lvn00220.kgml: 2.7.2.8 -> [1.2.1.38] -> 2.6.1.11 -> {3.5.1.14, 3.5.1.16}
path_lvn00220.kgml: Skipped genes: lvn:BWR22_13610
path_lvn00220.kgml:
path_lvn00220.kgml: Found a trail of span 2 containing skipped vertices
path_lvn00220.kgml: 73 -> [45] -> 47
path_lvn00220.kgml: R09107 -> [R01954] -> R01086
path_lvn00220.kgml: lvn:BWR22_13600 -> [lvn:BWR22_13630] -> lvn:BWR22_13595
path_lvn00220.kgml: 3.5.1.16 -> [6.3.4.5] -> 4.3.2.1
path_lvn00220.kgml:
path_lvn00220.kgml: Found a trail of span 2 containing skipped vertices
path_lvn00220.kgml: 50 -> [51 -> 52] -> 54
path_lvn00220.kgml: R02649 -> [R03443 -> R02283] -> R00669
path_lvn00220.kgml: lvn:BWR22_13605 -> [lvn:BWR22_13625 -> lvn:BWR22_13615] -> lvn:BWR22_13600
path_lvn00220.kgml: 2.7.2.8 -> [1.2.1.38 -> 2.6.1.11] -> {3.5.1.14, 3.5.1.16}
path_lvn00220.kgml:
path_lvn00220.kgml: --- 0.51 seconds ---

path_lvn00230.kgml: Purine metabolism
path_lvn00230.kgml: Initialization took 3.19 seconds
path_lvn00230.kgml:
path_lvn00230.kgml: Found a trail of span 2 without skipping any vertex
path_lvn00230.kgml: 427 -> 428
path_lvn00230.kgml: R07404 -> R07405
path_lvn00230.kgml: lvn:BWR22_03405 -> lvn:BWR22_03400
path_lvn00230.kgml: 6.3.4.18 -> 5.4.99.18
path_lvn00230.kgml:
path_lvn00230.kgml: Found a trail of span 2 containing skipped vertices
path_lvn00230.kgml: 139 -> [301] -> 275
path_lvn00230.kgml: R02019 -> [R01858] -> R01856
path_lvn00230.kgml: {lvn:BWR22_02480, lvn:BWR22_02485} -> [lvn:BWR22_00495] -> lvn:BWR22_02515
path_lvn00230.kgml: 1.17.4.1 -> [2.7.1.40] -> 3.1.5.1
path_lvn00230.kgml: Skipped genes: lvn:BWR22_02500
path_lvn00230.kgml:
path_lvn00230.kgml: --- 3.99 seconds ---

path_lvn00240.kgml: Pyrimidine metabolism
path_lvn00240.kgml: Initialization took 2.39 seconds
path_lvn00240.kgml:
path_lvn00240.kgml: Found a trail of span 3 containing skipped vertices
path_lvn00240.kgml: 302 -> [138] -> 301 -> [146 -> 152 -> 154] -> 112
path_lvn00240.kgml: R00512 -> [R02024] -> R01665 -> [R01664 -> R02485 -> R02484] -> R00966
path_lvn00240.kgml: lvn:BWR22_07270 -> [{lvn:BWR22_02480, lvn:BWR22_02485}] -> lvn:BWR22_07270 -> [{lvn:BWR22_10110, lvn:BWR22_13445} -> lvn:BWR22_12010 -> lvn:BWR22_13735] -> {lvn:BWR22_00695, lvn:BWR22_07285, lvn:BWR22_09805}
path_lvn00240.kgml: {2.7.4.14, 2.7.4.25} -> [1.17.4.1] -> {2.7.4.14, 2.7.4.25} -> [{3.1.3.5, 3.1.3.89} -> 3.5.4.5 -> {2.4.2.1, 2.4.2.2, 2.4.2.3, 2.4.2.4}] -> 2.4.2.9
path_lvn00240.kgml: Skipped genes: lvn:BWR22_07280
path_lvn00240.kgml:
path_lvn00240.kgml: Found a trail of span 2 containing skipped vertices
path_lvn00240.kgml: 121 -> [102 -> 104] -> 103
path_lvn00240.kgml: R00442 -> [R00438 -> R00156] -> R00443
path_lvn00240.kgml: {lvn:BWR22_03990, lvn:BWR22_11405, lvn:BWR22_11410} -> [lvn:BWR22_13295 -> lvn:BWR22_10910] -> {lvn:BWR22_03990, lvn:BWR22_11405, lvn:BWR22_11410}
path_lvn00240.kgml: {2.7.7.48, 2.7.7.6} -> [2.7.7.8 -> 2.7.4.6] -> {2.7.7.48, 2.7.7.52, 2.7.7.6}
path_lvn00240.kgml:
path_lvn00240.kgml: --- 4.07 seconds ---

path_lvn00250.kgml: Alanine, aspartate and glutamate metabolism
path_lvn00250.kgml: Initialization took 0.99 seconds
path_lvn00250.kgml: (not found)
path_lvn00250.kgml: --- 1.06 seconds ---

path_lvn00260.kgml: Glycine, serine and threonine metabolism
path_lvn00260.kgml: Initialization took 1.14 seconds
path_lvn00260.kgml:
path_lvn00260.kgml: Found a trail of span 5 containing skipped vertices
path_lvn00260.kgml: 76 -> [93] -> 103 -> 99 -> 87 -> [84 -> 101] -> 110
path_lvn00260.kgml: R00480 -> [R02291] -> {R01773, R01775} -> R01771 -> R01466 -> [R00751 -> R03425] -> R04125
path_lvn00260.kgml: {lvn:BWR22_00155, lvn:BWR22_02325, lvn:BWR22_06670} -> [lvn:BWR22_01195] -> lvn:BWR22_06670 -> lvn:BWR22_06665 -> lvn:BWR22_06660 -> [lvn:BWR22_08700 -> lvn:BWR22_03350] -> lvn:BWR22_06650
path_lvn00260.kgml: 2.7.2.4 -> [1.2.1.11] -> {1.1.1.3, 1.1.1.3} -> 2.7.1.39 -> 4.2.3.1 -> [{4.1.2.48, 4.1.2.5} -> 1.4.4.2] -> 2.1.2.10
path_lvn00260.kgml:
path_lvn00260.kgml: Found a trail of span 4 containing skipped vertices
path_lvn00260.kgml: 76 -> [93] -> 103 -> [99] -> 87 -> [84 -> 101] -> 110
path_lvn00260.kgml: R00480 -> [R02291] -> {R01773, R01775} -> [R01771] -> R01466 -> [R00751 -> R03425] -> R04125
path_lvn00260.kgml: {lvn:BWR22_00155, lvn:BWR22_02325, lvn:BWR22_06670} -> [lvn:BWR22_01195] -> lvn:BWR22_06670 -> [lvn:BWR22_06665] -> lvn:BWR22_06660 -> [lvn:BWR22_08700 -> lvn:BWR22_03350] -> lvn:BWR22_06650
path_lvn00260.kgml: 2.7.2.4 -> [1.2.1.11] -> {1.1.1.3, 1.1.1.3} -> [2.7.1.39] -> 4.2.3.1 -> [{4.1.2.48, 4.1.2.5} -> 1.4.4.2] -> 2.1.2.10
path_lvn00260.kgml: Skipped genes: lvn:BWR22_06665
path_lvn00260.kgml:
path_lvn00260.kgml: Found a trail of span 4 containing skipped vertices
path_lvn00260.kgml: 76 -> [93 -> 103] -> 99 -> 87 -> [84 -> 101] -> 110
path_lvn00260.kgml: R00480 -> [R02291 -> {R01773, R01775}] -> R01771 -> R01466 -> [R00751 -> R03425] -> R04125
path_lvn00260.kgml: {lvn:BWR22_00155, lvn:BWR22_02325, lvn:BWR22_06670} -> [lvn:BWR22_01195 -> lvn:BWR22_06670] -> lvn:BWR22_06665 -> lvn:BWR22_06660 -> [lvn:BWR22_08700 -> lvn:BWR22_03350] -> lvn:BWR22_06650
path_lvn00260.kgml: 2.7.2.4 -> [1.2.1.11 -> {1.1.1.3, 1.1.1.3}] -> 2.7.1.39 -> 4.2.3.1 -> [{4.1.2.48, 4.1.2.5} -> 1.4.4.2] -> 2.1.2.10
path_lvn00260.kgml:
path_lvn00260.kgml: Found a trail of span 4 containing skipped vertices
path_lvn00260.kgml: 76 -> [93] -> 103 -> 99 -> [87 -> 84 -> 101] -> 110
path_lvn00260.kgml: R00480 -> [R02291] -> {R01773, R01775} -> R01771 -> [R01466 -> R00751 -> R03425] -> R04125
path_lvn00260.kgml: {lvn:BWR22_00155, lvn:BWR22_02325, lvn:BWR22_06670} -> [lvn:BWR22_01195] -> lvn:BWR22_06670 -> lvn:BWR22_06665 -> [lvn:BWR22_06660 -> lvn:BWR22_08700 -> lvn:BWR22_03350] -> lvn:BWR22_06650
path_lvn00260.kgml: 2.7.2.4 -> [1.2.1.11] -> {1.1.1.3, 1.1.1.3} -> 2.7.1.39 -> [4.2.3.1 -> {4.1.2.48, 4.1.2.5} -> 1.4.4.2] -> 2.1.2.10
path_lvn00260.kgml: Skipped genes: lvn:BWR22_06660
path_lvn00260.kgml:
path_lvn00260.kgml: Found a trail of span 3 containing skipped vertices
path_lvn00260.kgml: 76 -> [93 -> 103 -> 99] -> 87 -> [84 -> 101] -> 110
path_lvn00260.kgml: R00480 -> [R02291 -> {R01773, R01775} -> R01771] -> R01466 -> [R00751 -> R03425] -> R04125
path_lvn00260.kgml: {lvn:BWR22_00155, lvn:BWR22_02325, lvn:BWR22_06670} -> [lvn:BWR22_01195 -> lvn:BWR22_06670 -> lvn:BWR22_06665] -> lvn:BWR22_06660 -> [lvn:BWR22_08700 -> lvn:BWR22_03350] -> lvn:BWR22_06650
path_lvn00260.kgml: 2.7.2.4 -> [1.2.1.11 -> {1.1.1.3, 1.1.1.3} -> 2.7.1.39] -> 4.2.3.1 -> [{4.1.2.48, 4.1.2.5} -> 1.4.4.2] -> 2.1.2.10
path_lvn00260.kgml: Skipped genes: lvn:BWR22_06665
path_lvn00260.kgml:
path_lvn00260.kgml: Found a trail of span 2 without skipping any vertex
path_lvn00260.kgml: 70 -> 78
path_lvn00260.kgml: R01513 -> R04173
path_lvn00260.kgml: {lvn:BWR22_02355, lvn:BWR22_08560, lvn:BWR22_10515} -> lvn:BWR22_08555
path_lvn00260.kgml: 1.1.1.95 -> 2.6.1.52
path_lvn00260.kgml:
path_lvn00260.kgml: Found a trail of span 2 containing skipped vertices
path_lvn00260.kgml: 92 -> [82] -> 73
path_lvn00260.kgml: R00371 -> [R00945] -> R01290
path_lvn00260.kgml: {lvn:BWR22_00345, lvn:BWR22_08675} -> [lvn:BWR22_06820] -> {lvn:BWR22_08680, lvn:BWR22_11545}
path_lvn00260.kgml: 2.3.1.29 -> [2.1.2.1] -> 4.2.1.22
path_lvn00260.kgml:
path_lvn00260.kgml: Found a trail of span 2 containing skipped vertices
path_lvn00260.kgml: 92 -> [82] -> 180
path_lvn00260.kgml: R00371 -> [R00945] -> R00891
path_lvn00260.kgml: {lvn:BWR22_00345, lvn:BWR22_08675} -> [lvn:BWR22_06820] -> {lvn:BWR22_08680, lvn:BWR22_11545}
path_lvn00260.kgml: 2.3.1.29 -> [2.1.2.1] -> 4.2.1.22
path_lvn00260.kgml:
path_lvn00260.kgml: --- 1.73 seconds ---

path_lvn00261.kgml: Monobactam biosynthesis
path_lvn00261.kgml: Initialization took 0.13 seconds
path_lvn00261.kgml: (not found)
path_lvn00261.kgml: --- 0.17 seconds ---

path_lvn00270.kgml: Cysteine and methionine metabolism
path_lvn00270.kgml: Initialization took 1.19 seconds
path_lvn00270.kgml:
path_lvn00270.kgml: Found a trail of span 2 containing skipped vertices
path_lvn00270.kgml: 53 -> 88
path_lvn00270.kgml: R01288 -> R00946
path_lvn00270.kgml: lvn:BWR22_12595 -> {lvn:BWR22_12580, lvn:BWR22_12585}
path_lvn00270.kgml: 2.5.1.48 -> 2.1.1.13
path_lvn00270.kgml: Skipped genes: lvn:BWR22_12590
path_lvn00270.kgml:
path_lvn00270.kgml: Found a trail of span 2 without skipping any vertex
path_lvn00270.kgml: 124 -> 131
path_lvn00270.kgml: R00586 -> R03132
path_lvn00270.kgml: lvn:BWR22_12515 -> lvn:BWR22_12510
path_lvn00270.kgml: 2.3.1.30 -> 2.5.1.144
path_lvn00270.kgml:
path_lvn00270.kgml: --- 1.32 seconds ---

path_lvn00280.kgml: Valine, leucine and isoleucine degradation
path_lvn00280.kgml: Initialization took 0.48 seconds
path_lvn00280.kgml:
path_lvn00280.kgml: Found a trail of span 3 without skipping any vertex
path_lvn00280.kgml: 111 -> 109 -> 69
path_lvn00280.kgml: R01090 -> R07601 -> R07602
path_lvn00280.kgml: {lvn:BWR22_03610, lvn:BWR22_04865, lvn:BWR22_09575} -> {lvn:BWR22_03615, lvn:BWR22_08370} -> {lvn:BWR22_03615, lvn:BWR22_08370}
path_lvn00280.kgml: {2.6.1.42, 2.6.1.6, 2.6.1.67} -> 1.2.4.4 -> 1.2.4.4
path_lvn00280.kgml:
path_lvn00280.kgml: Found a trail of span 3 without skipping any vertex
path_lvn00280.kgml: 92 -> 82 -> 53
path_lvn00280.kgml: R02199 -> R07603 -> R07604
path_lvn00280.kgml: {lvn:BWR22_03610, lvn:BWR22_04865, lvn:BWR22_09575} -> {lvn:BWR22_03615, lvn:BWR22_08370} -> {lvn:BWR22_03615, lvn:BWR22_08370}
path_lvn00280.kgml: 2.6.1.42 -> 1.2.4.4 -> 1.2.4.4
path_lvn00280.kgml:
path_lvn00280.kgml: Found a trail of span 3 containing skipped vertices
path_lvn00280.kgml: 85 -> [91] -> 63 -> 91
path_lvn00280.kgml: R01214 -> [R07599] -> R07600 -> R07599
path_lvn00280.kgml: {lvn:BWR22_03610, lvn:BWR22_04865, lvn:BWR22_09575} -> [{lvn:BWR22_03615, lvn:BWR22_08370}] -> {lvn:BWR22_03615, lvn:BWR22_08370} -> {lvn:BWR22_03615, lvn:BWR22_08370}
path_lvn00280.kgml: {2.6.1.42, 2.6.1.6} -> [1.2.4.4] -> 1.2.4.4 -> 1.2.4.4
path_lvn00280.kgml:
path_lvn00280.kgml: --- 0.72 seconds ---

path_lvn00281.kgml: Geraniol degradation
path_lvn00281.kgml: Initialization took 0.05 seconds
path_lvn00281.kgml: (not found)
path_lvn00281.kgml: --- 0.09 seconds ---

path_lvn00290.kgml: Valine, leucine and isoleucine biosynthesis
path_lvn00290.kgml: Initialization took 0.22 seconds
path_lvn00290.kgml:
path_lvn00290.kgml: Found a trail of span 5 without skipping any vertex
path_lvn00290.kgml: 23 -> 47 -> 42 -> 34 -> 45
path_lvn00290.kgml: R00996 -> R08648 -> R05069 -> R05068 -> R05070
path_lvn00290.kgml: lvn:BWR22_13645 -> {lvn:BWR22_13655, lvn:BWR22_13660} -> lvn:BWR22_13650 -> lvn:BWR22_13650 -> lvn:BWR22_13665
path_lvn00290.kgml: 4.3.1.19 -> 2.2.1.6 -> {1.1.1.86, 5.4.99.3} -> 1.1.1.86 -> 4.2.1.9
path_lvn00290.kgml:
path_lvn00290.kgml: Found a trail of span 4 containing skipped vertices
path_lvn00290.kgml: 79 -> [44] -> 46 -> 44 -> [46] -> 41
path_lvn00290.kgml: R00226 -> [R05071] -> R04440 -> R05071 -> [R04440] -> R04441
path_lvn00290.kgml: {lvn:BWR22_13655, lvn:BWR22_13660} -> [lvn:BWR22_13650] -> lvn:BWR22_13650 -> lvn:BWR22_13650 -> [lvn:BWR22_13650] -> lvn:BWR22_13665
path_lvn00290.kgml: 2.2.1.6 -> [{1.1.1.86, 5.4.99.3}] -> 1.1.1.86 -> {1.1.1.86, 5.4.99.3} -> [1.1.1.86] -> 4.2.1.9
path_lvn00290.kgml:
path_lvn00290.kgml: Found a trail of span 4 containing skipped vertices
path_lvn00290.kgml: 38 -> [35] -> 37 -> 35 -> [37] -> 36
path_lvn00290.kgml: R01213 -> [R03968] -> R04001 -> R03968 -> [R04001] -> R04426
path_lvn00290.kgml: lvn:BWR22_13545 -> [{lvn:BWR22_13550, lvn:BWR22_13555}] -> {lvn:BWR22_13550, lvn:BWR22_13555} -> {lvn:BWR22_13550, lvn:BWR22_13555} -> [{lvn:BWR22_13550, lvn:BWR22_13555}] -> lvn:BWR22_13560
path_lvn00290.kgml: 2.3.3.13 -> [4.2.1.33] -> 4.2.1.33 -> 4.2.1.33 -> [4.2.1.33] -> 1.1.1.85
path_lvn00290.kgml:
path_lvn00290.kgml: Found a trail of span 3 containing skipped vertices
path_lvn00290.kgml: 23 -> 47 -> [42 -> 34] -> 45
path_lvn00290.kgml: R00996 -> R08648 -> [R05069 -> R05068] -> R05070
path_lvn00290.kgml: lvn:BWR22_13645 -> {lvn:BWR22_13655, lvn:BWR22_13660} -> [lvn:BWR22_13650 -> lvn:BWR22_13650] -> lvn:BWR22_13665
path_lvn00290.kgml: 4.3.1.19 -> 2.2.1.6 -> [{1.1.1.86, 5.4.99.3} -> 1.1.1.86] -> 4.2.1.9
path_lvn00290.kgml: Skipped genes: lvn:BWR22_13650
path_lvn00290.kgml:
path_lvn00290.kgml: Found a trail of span 3 containing skipped vertices
path_lvn00290.kgml: 23 -> [47] -> 42 -> 34
path_lvn00290.kgml: R00996 -> [R08648] -> R05069 -> R05068
path_lvn00290.kgml: lvn:BWR22_13645 -> [{lvn:BWR22_13655, lvn:BWR22_13660}] -> lvn:BWR22_13650 -> lvn:BWR22_13650
path_lvn00290.kgml: 4.3.1.19 -> [2.2.1.6] -> {1.1.1.86, 5.4.99.3} -> 1.1.1.86
path_lvn00290.kgml:
path_lvn00290.kgml: Found a trail of span 3 without skipping any vertex
path_lvn00290.kgml: 78 -> 21 -> 22
path_lvn00290.kgml: R03896 -> R03898 -> R00994
path_lvn00290.kgml: {lvn:BWR22_13550, lvn:BWR22_13555} -> {lvn:BWR22_13550, lvn:BWR22_13555} -> lvn:BWR22_13560
path_lvn00290.kgml: 4.2.1.35 -> 4.2.1.35 -> 1.1.1.85
path_lvn00290.kgml:
path_lvn00290.kgml: Found a trail of span 2 containing skipped vertices
path_lvn00290.kgml: 78 -> [21] -> 22
path_lvn00290.kgml: R03896 -> [R03898] -> R00994
path_lvn00290.kgml: {lvn:BWR22_13550, lvn:BWR22_13555} -> [{lvn:BWR22_13550, lvn:BWR22_13555}] -> lvn:BWR22_13560
path_lvn00290.kgml: 4.2.1.35 -> [4.2.1.35] -> 1.1.1.85
path_lvn00290.kgml:
path_lvn00290.kgml: Found a trail of span 2 containing skipped vertices
path_lvn00290.kgml: 79 -> [44 -> 46] -> 41
path_lvn00290.kgml: R00226 -> [R05071 -> R04440] -> R04441
path_lvn00290.kgml: {lvn:BWR22_13655, lvn:BWR22_13660} -> [lvn:BWR22_13650 -> lvn:BWR22_13650] -> lvn:BWR22_13665
path_lvn00290.kgml: 2.2.1.6 -> [{1.1.1.86, 5.4.99.3} -> 1.1.1.86] -> 4.2.1.9
path_lvn00290.kgml:
path_lvn00290.kgml: --- 0.84 seconds ---

path_lvn00300.kgml: Lysine biosynthesis
path_lvn00300.kgml: Initialization took 0.28 seconds
path_lvn00300.kgml: (not found)
path_lvn00300.kgml: --- 0.32 seconds ---

path_lvn00310.kgml: Lysine degradation
path_lvn00310.kgml: Initialization took 0.18 seconds
path_lvn00310.kgml:
path_lvn00310.kgml: Found a trail of span 2 containing skipped vertices
path_lvn00310.kgml: 55 -> 73
path_lvn00310.kgml: R01940 -> R02571
path_lvn00310.kgml: lvn:BWR22_02600 -> {lvn:BWR22_02610, lvn:BWR22_03605, lvn:BWR22_11130}
path_lvn00310.kgml: 1.2.4.2 -> 2.3.1.61
path_lvn00310.kgml: Skipped genes: lvn:BWR22_02605
path_lvn00310.kgml:
path_lvn00310.kgml: --- 0.25 seconds ---

path_lvn00330.kgml: Arginine and proline metabolism
path_lvn00330.kgml: Initialization took 0.38 seconds
path_lvn00330.kgml:
path_lvn00330.kgml: Found a trail of span 3 containing skipped vertices
path_lvn00330.kgml: 213 -> [221] -> 216 -> 217
path_lvn00330.kgml: {R01248, R01251} -> [{R00707, R00708}] -> R00239 -> R03313
path_lvn00330.kgml: {lvn:BWR22_13305, lvn:BWR22_13620} -> [lvn:BWR22_12960] -> lvn:BWR22_13310 -> lvn:BWR22_13315
path_lvn00330.kgml: {1.5.1.2, 1.5.1.2} -> [{1.2.1.88, 1.2.1.88}] -> 2.7.2.11 -> 1.2.1.41
path_lvn00330.kgml:
path_lvn00330.kgml: Found a trail of span 2 without skipping any vertex
path_lvn00330.kgml: 148 -> 149
path_lvn00330.kgml: R00566 -> R01157
path_lvn00330.kgml: lvn:BWR22_13835 -> lvn:BWR22_13830
path_lvn00330.kgml: 4.1.1.19 -> 3.5.3.11
path_lvn00330.kgml:
path_lvn00330.kgml: --- 0.57 seconds ---

path_lvn00332.kgml: Carbapenem biosynthesis
path_lvn00332.kgml: Initialization took 0.03 seconds
path_lvn00332.kgml:
path_lvn00332.kgml: Found a trail of span 2 without skipping any vertex
path_lvn00332.kgml: 5 -> 8
path_lvn00332.kgml: R00239 -> R03313
path_lvn00332.kgml: lvn:BWR22_13310 -> lvn:BWR22_13315
path_lvn00332.kgml: 2.7.2.11 -> 1.2.1.41
path_lvn00332.kgml:
path_lvn00332.kgml: --- 0.10 seconds ---

path_lvn00340.kgml: Histidine metabolism
path_lvn00340.kgml: Initialization took 0.18 seconds
path_lvn00340.kgml:
path_lvn00340.kgml: Found a trail of span 10 without skipping any vertex
path_lvn00340.kgml: 58 -> 67 -> 66 -> 65 -> 69 -> 63 -> 62 -> 61 -> 60 -> 59
path_lvn00340.kgml: R01071 -> R04035 -> R04037 -> R04640 -> R04558 -> R03457 -> R03243 -> R03013 -> R03012 -> R01163
path_lvn00340.kgml: lvn:BWR22_08040 -> lvn:BWR22_08075 -> lvn:BWR22_08075 -> lvn:BWR22_08065 -> {lvn:BWR22_08060, lvn:BWR22_08070} -> lvn:BWR22_08055 -> lvn:BWR22_08050 -> lvn:BWR22_08055 -> lvn:BWR22_08045 -> lvn:BWR22_08045
path_lvn00340.kgml: 2.4.2.17 -> 3.6.1.31 -> 3.5.4.19 -> 5.3.1.16 -> 4.3.2.10 -> 4.2.1.19 -> 2.6.1.9 -> 3.1.3.15 -> 1.1.1.23 -> 1.1.1.23
path_lvn00340.kgml:
path_lvn00340.kgml: Found a trail of span 9 containing skipped vertices
path_lvn00340.kgml: 58 -> 67 -> 66 -> 65 -> 69 -> [63] -> 62 -> 61 -> 60 -> 59
path_lvn00340.kgml: R01071 -> R04035 -> R04037 -> R04640 -> R04558 -> [R03457] -> R03243 -> R03013 -> R03012 -> R01163
path_lvn00340.kgml: lvn:BWR22_08040 -> lvn:BWR22_08075 -> lvn:BWR22_08075 -> lvn:BWR22_08065 -> {lvn:BWR22_08060, lvn:BWR22_08070} -> [lvn:BWR22_08055] -> lvn:BWR22_08050 -> lvn:BWR22_08055 -> lvn:BWR22_08045 -> lvn:BWR22_08045
path_lvn00340.kgml: 2.4.2.17 -> 3.6.1.31 -> 3.5.4.19 -> 5.3.1.16 -> 4.3.2.10 -> [4.2.1.19] -> 2.6.1.9 -> 3.1.3.15 -> 1.1.1.23 -> 1.1.1.23
path_lvn00340.kgml:
path_lvn00340.kgml: Found a trail of span 9 containing skipped vertices
path_lvn00340.kgml: 58 -> 67 -> [66] -> 65 -> 69 -> 63 -> 62 -> 61 -> 60 -> 59
path_lvn00340.kgml: R01071 -> R04035 -> [R04037] -> R04640 -> R04558 -> R03457 -> R03243 -> R03013 -> R03012 -> R01163
path_lvn00340.kgml: lvn:BWR22_08040 -> lvn:BWR22_08075 -> [lvn:BWR22_08075] -> lvn:BWR22_08065 -> {lvn:BWR22_08060, lvn:BWR22_08070} -> lvn:BWR22_08055 -> lvn:BWR22_08050 -> lvn:BWR22_08055 -> lvn:BWR22_08045 -> lvn:BWR22_08045
path_lvn00340.kgml: 2.4.2.17 -> 3.6.1.31 -> [3.5.4.19] -> 5.3.1.16 -> 4.3.2.10 -> 4.2.1.19 -> 2.6.1.9 -> 3.1.3.15 -> 1.1.1.23 -> 1.1.1.23
path_lvn00340.kgml:
path_lvn00340.kgml: Found a trail of span 9 containing skipped vertices
path_lvn00340.kgml: 58 -> 67 -> 66 -> 65 -> [69] -> 63 -> 62 -> 61 -> 60 -> 59
path_lvn00340.kgml: R01071 -> R04035 -> R04037 -> R04640 -> [R04558] -> R03457 -> R03243 -> R03013 -> R03012 -> R01163
path_lvn00340.kgml: lvn:BWR22_08040 -> lvn:BWR22_08075 -> lvn:BWR22_08075 -> lvn:BWR22_08065 -> [{lvn:BWR22_08060, lvn:BWR22_08070}] -> lvn:BWR22_08055 -> lvn:BWR22_08050 -> lvn:BWR22_08055 -> lvn:BWR22_08045 -> lvn:BWR22_08045
path_lvn00340.kgml: 2.4.2.17 -> 3.6.1.31 -> 3.5.4.19 -> 5.3.1.16 -> [4.3.2.10] -> 4.2.1.19 -> 2.6.1.9 -> 3.1.3.15 -> 1.1.1.23 -> 1.1.1.23
path_lvn00340.kgml: Skipped genes: lvn:BWR22_08070, lvn:BWR22_08060
path_lvn00340.kgml:
path_lvn00340.kgml: Found a trail of span 9 containing skipped vertices
path_lvn00340.kgml: 58 -> 67 -> 66 -> 65 -> 69 -> 63 -> [62] -> 61 -> 60 -> 59
path_lvn00340.kgml: R01071 -> R04035 -> R04037 -> R04640 -> R04558 -> R03457 -> [R03243] -> R03013 -> R03012 -> R01163
path_lvn00340.kgml: lvn:BWR22_08040 -> lvn:BWR22_08075 -> lvn:BWR22_08075 -> lvn:BWR22_08065 -> {lvn:BWR22_08060, lvn:BWR22_08070} -> lvn:BWR22_08055 -> [lvn:BWR22_08050] -> lvn:BWR22_08055 -> lvn:BWR22_08045 -> lvn:BWR22_08045
path_lvn00340.kgml: 2.4.2.17 -> 3.6.1.31 -> 3.5.4.19 -> 5.3.1.16 -> 4.3.2.10 -> 4.2.1.19 -> [2.6.1.9] -> 3.1.3.15 -> 1.1.1.23 -> 1.1.1.23
path_lvn00340.kgml: Skipped genes: lvn:BWR22_08050
path_lvn00340.kgml:
path_lvn00340.kgml: Found a trail of span 9 containing skipped vertices
path_lvn00340.kgml: 58 -> 67 -> 66 -> 65 -> 69 -> 63 -> 62 -> [61] -> 60 -> 59
path_lvn00340.kgml: R01071 -> R04035 -> R04037 -> R04640 -> R04558 -> R03457 -> R03243 -> [R03013] -> R03012 -> R01163
path_lvn00340.kgml: lvn:BWR22_08040 -> lvn:BWR22_08075 -> lvn:BWR22_08075 -> lvn:BWR22_08065 -> {lvn:BWR22_08060, lvn:BWR22_08070} -> lvn:BWR22_08055 -> lvn:BWR22_08050 -> [lvn:BWR22_08055] -> lvn:BWR22_08045 -> lvn:BWR22_08045
path_lvn00340.kgml: 2.4.2.17 -> 3.6.1.31 -> 3.5.4.19 -> 5.3.1.16 -> 4.3.2.10 -> 4.2.1.19 -> 2.6.1.9 -> [3.1.3.15] -> 1.1.1.23 -> 1.1.1.23
path_lvn00340.kgml:
path_lvn00340.kgml: Found a trail of span 9 containing skipped vertices
path_lvn00340.kgml: 58 -> 67 -> 66 -> 65 -> 69 -> 63 -> 62 -> 61 -> [60] -> 59
path_lvn00340.kgml: R01071 -> R04035 -> R04037 -> R04640 -> R04558 -> R03457 -> R03243 -> R03013 -> [R03012] -> R01163
path_lvn00340.kgml: lvn:BWR22_08040 -> lvn:BWR22_08075 -> lvn:BWR22_08075 -> lvn:BWR22_08065 -> {lvn:BWR22_08060, lvn:BWR22_08070} -> lvn:BWR22_08055 -> lvn:BWR22_08050 -> lvn:BWR22_08055 -> [lvn:BWR22_08045] -> lvn:BWR22_08045
path_lvn00340.kgml: 2.4.2.17 -> 3.6.1.31 -> 3.5.4.19 -> 5.3.1.16 -> 4.3.2.10 -> 4.2.1.19 -> 2.6.1.9 -> 3.1.3.15 -> [1.1.1.23] -> 1.1.1.23
path_lvn00340.kgml:
path_lvn00340.kgml: Found a trail of span 9 containing skipped vertices
path_lvn00340.kgml: 58 -> [67] -> 66 -> 65 -> 69 -> 63 -> 62 -> 61 -> 60 -> 59
path_lvn00340.kgml: R01071 -> [R04035] -> R04037 -> R04640 -> R04558 -> R03457 -> R03243 -> R03013 -> R03012 -> R01163
path_lvn00340.kgml: lvn:BWR22_08040 -> [lvn:BWR22_08075] -> lvn:BWR22_08075 -> lvn:BWR22_08065 -> {lvn:BWR22_08060, lvn:BWR22_08070} -> lvn:BWR22_08055 -> lvn:BWR22_08050 -> lvn:BWR22_08055 -> lvn:BWR22_08045 -> lvn:BWR22_08045
path_lvn00340.kgml: 2.4.2.17 -> [3.6.1.31] -> 3.5.4.19 -> 5.3.1.16 -> 4.3.2.10 -> 4.2.1.19 -> 2.6.1.9 -> 3.1.3.15 -> 1.1.1.23 -> 1.1.1.23
path_lvn00340.kgml:
path_lvn00340.kgml: Found a trail of span 8 containing skipped vertices
path_lvn00340.kgml: 58 -> 67 -> 66 -> 65 -> 69 -> [63 -> 62] -> 61 -> 60 -> 59
path_lvn00340.kgml: R01071 -> R04035 -> R04037 -> R04640 -> R04558 -> [R03457 -> R03243] -> R03013 -> R03012 -> R01163
path_lvn00340.kgml: lvn:BWR22_08040 -> lvn:BWR22_08075 -> lvn:BWR22_08075 -> lvn:BWR22_08065 -> {lvn:BWR22_08060, lvn:BWR22_08070} -> [lvn:BWR22_08055 -> lvn:BWR22_08050] -> lvn:BWR22_08055 -> lvn:BWR22_08045 -> lvn:BWR22_08045
path_lvn00340.kgml: 2.4.2.17 -> 3.6.1.31 -> 3.5.4.19 -> 5.3.1.16 -> 4.3.2.10 -> [4.2.1.19 -> 2.6.1.9] -> 3.1.3.15 -> 1.1.1.23 -> 1.1.1.23
path_lvn00340.kgml: Skipped genes: lvn:BWR22_08050
path_lvn00340.kgml:
path_lvn00340.kgml: Found a trail of span 8 containing skipped vertices
path_lvn00340.kgml: 58 -> 67 -> 66 -> 65 -> [69 -> 63] -> 62 -> 61 -> 60 -> 59
path_lvn00340.kgml: R01071 -> R04035 -> R04037 -> R04640 -> [R04558 -> R03457] -> R03243 -> R03013 -> R03012 -> R01163
path_lvn00340.kgml: lvn:BWR22_08040 -> lvn:BWR22_08075 -> lvn:BWR22_08075 -> lvn:BWR22_08065 -> [{lvn:BWR22_08060, lvn:BWR22_08070} -> lvn:BWR22_08055] -> lvn:BWR22_08050 -> lvn:BWR22_08055 -> lvn:BWR22_08045 -> lvn:BWR22_08045
path_lvn00340.kgml: 2.4.2.17 -> 3.6.1.31 -> 3.5.4.19 -> 5.3.1.16 -> [4.3.2.10 -> 4.2.1.19] -> 2.6.1.9 -> 3.1.3.15 -> 1.1.1.23 -> 1.1.1.23
path_lvn00340.kgml: Skipped genes: lvn:BWR22_08070, lvn:BWR22_08060
path_lvn00340.kgml:
path_lvn00340.kgml: Found a trail of span 8 containing skipped vertices
path_lvn00340.kgml: 58 -> 67 -> 66 -> 65 -> 69 -> 63 -> [62 -> 61] -> 60 -> 59
path_lvn00340.kgml: R01071 -> R04035 -> R04037 -> R04640 -> R04558 -> R03457 -> [R03243 -> R03013] -> R03012 -> R01163
path_lvn00340.kgml: lvn:BWR22_08040 -> lvn:BWR22_08075 -> lvn:BWR22_08075 -> lvn:BWR22_08065 -> {lvn:BWR22_08060, lvn:BWR22_08070} -> lvn:BWR22_08055 -> [lvn:BWR22_08050 -> lvn:BWR22_08055] -> lvn:BWR22_08045 -> lvn:BWR22_08045
path_lvn00340.kgml: 2.4.2.17 -> 3.6.1.31 -> 3.5.4.19 -> 5.3.1.16 -> 4.3.2.10 -> 4.2.1.19 -> [2.6.1.9 -> 3.1.3.15] -> 1.1.1.23 -> 1.1.1.23
path_lvn00340.kgml: Skipped genes: lvn:BWR22_08050
path_lvn00340.kgml:
path_lvn00340.kgml: Found a trail of span 8 containing skipped vertices
path_lvn00340.kgml: 58 -> 67 -> 66 -> 65 -> 69 -> 63 -> 62 -> [61 -> 60] -> 59
path_lvn00340.kgml: R01071 -> R04035 -> R04037 -> R04640 -> R04558 -> R03457 -> R03243 -> [R03013 -> R03012] -> R01163
path_lvn00340.kgml: lvn:BWR22_08040 -> lvn:BWR22_08075 -> lvn:BWR22_08075 -> lvn:BWR22_08065 -> {lvn:BWR22_08060, lvn:BWR22_08070} -> lvn:BWR22_08055 -> lvn:BWR22_08050 -> [lvn:BWR22_08055 -> lvn:BWR22_08045] -> lvn:BWR22_08045
path_lvn00340.kgml: 2.4.2.17 -> 3.6.1.31 -> 3.5.4.19 -> 5.3.1.16 -> 4.3.2.10 -> 4.2.1.19 -> 2.6.1.9 -> [3.1.3.15 -> 1.1.1.23] -> 1.1.1.23
path_lvn00340.kgml:
path_lvn00340.kgml: Found a trail of span 8 containing skipped vertices
path_lvn00340.kgml: 58 -> [67 -> 66] -> 65 -> 69 -> 63 -> 62 -> 61 -> 60 -> 59
path_lvn00340.kgml: R01071 -> [R04035 -> R04037] -> R04640 -> R04558 -> R03457 -> R03243 -> R03013 -> R03012 -> R01163
path_lvn00340.kgml: lvn:BWR22_08040 -> [lvn:BWR22_08075 -> lvn:BWR22_08075] -> lvn:BWR22_08065 -> {lvn:BWR22_08060, lvn:BWR22_08070} -> lvn:BWR22_08055 -> lvn:BWR22_08050 -> lvn:BWR22_08055 -> lvn:BWR22_08045 -> lvn:BWR22_08045
path_lvn00340.kgml: 2.4.2.17 -> [3.6.1.31 -> 3.5.4.19] -> 5.3.1.16 -> 4.3.2.10 -> 4.2.1.19 -> 2.6.1.9 -> 3.1.3.15 -> 1.1.1.23 -> 1.1.1.23
path_lvn00340.kgml:
path_lvn00340.kgml: Found a trail of span 7 containing skipped vertices
path_lvn00340.kgml: 58 -> 67 -> 66 -> 65 -> [69 -> 63 -> 62] -> 61 -> 60 -> 59
path_lvn00340.kgml: R01071 -> R04035 -> R04037 -> R04640 -> [R04558 -> R03457 -> R03243] -> R03013 -> R03012 -> R01163
path_lvn00340.kgml: lvn:BWR22_08040 -> lvn:BWR22_08075 -> lvn:BWR22_08075 -> lvn:BWR22_08065 -> [{lvn:BWR22_08060, lvn:BWR22_08070} -> lvn:BWR22_08055 -> lvn:BWR22_08050] -> lvn:BWR22_08055 -> lvn:BWR22_08045 -> lvn:BWR22_08045
path_lvn00340.kgml: 2.4.2.17 -> 3.6.1.31 -> 3.5.4.19 -> 5.3.1.16 -> [4.3.2.10 -> 4.2.1.19 -> 2.6.1.9] -> 3.1.3.15 -> 1.1.1.23 -> 1.1.1.23
path_lvn00340.kgml: Skipped genes: lvn:BWR22_08070, lvn:BWR22_08050, lvn:BWR22_08060
path_lvn00340.kgml:
path_lvn00340.kgml: Found a trail of span 7 containing skipped vertices
path_lvn00340.kgml: 58 -> 67 -> 66 -> 65 -> 69 -> 63 -> [62 -> 61 -> 60] -> 59
path_lvn00340.kgml: R01071 -> R04035 -> R04037 -> R04640 -> R04558 -> R03457 -> [R03243 -> R03013 -> R03012] -> R01163
path_lvn00340.kgml: lvn:BWR22_08040 -> lvn:BWR22_08075 -> lvn:BWR22_08075 -> lvn:BWR22_08065 -> {lvn:BWR22_08060, lvn:BWR22_08070} -> lvn:BWR22_08055 -> [lvn:BWR22_08050 -> lvn:BWR22_08055 -> lvn:BWR22_08045] -> lvn:BWR22_08045
path_lvn00340.kgml: 2.4.2.17 -> 3.6.1.31 -> 3.5.4.19 -> 5.3.1.16 -> 4.3.2.10 -> 4.2.1.19 -> [2.6.1.9 -> 3.1.3.15 -> 1.1.1.23] -> 1.1.1.23
path_lvn00340.kgml: Skipped genes: lvn:BWR22_08050
path_lvn00340.kgml:
path_lvn00340.kgml: Found a trail of span 7 containing skipped vertices
path_lvn00340.kgml: 58 -> [67 -> 66 -> 65] -> 69 -> 63 -> 62 -> 61 -> 60 -> 59
path_lvn00340.kgml: R01071 -> [R04035 -> R04037 -> R04640] -> R04558 -> R03457 -> R03243 -> R03013 -> R03012 -> R01163
path_lvn00340.kgml: lvn:BWR22_08040 -> [lvn:BWR22_08075 -> lvn:BWR22_08075 -> lvn:BWR22_08065] -> {lvn:BWR22_08060, lvn:BWR22_08070} -> lvn:BWR22_08055 -> lvn:BWR22_08050 -> lvn:BWR22_08055 -> lvn:BWR22_08045 -> lvn:BWR22_08045
path_lvn00340.kgml: 2.4.2.17 -> [3.6.1.31 -> 3.5.4.19 -> 5.3.1.16] -> 4.3.2.10 -> 4.2.1.19 -> 2.6.1.9 -> 3.1.3.15 -> 1.1.1.23 -> 1.1.1.23
path_lvn00340.kgml:
path_lvn00340.kgml: Found a trail of span 2 without skipping any vertex
path_lvn00340.kgml: 42 -> 40
path_lvn00340.kgml: R02288 -> R02285
path_lvn00340.kgml: lvn:BWR22_08760 -> lvn:BWR22_08770
path_lvn00340.kgml: 3.5.2.7 -> 3.5.3.8
path_lvn00340.kgml:
path_lvn00340.kgml: --- 2.74 seconds ---

path_lvn00350.kgml: Tyrosine metabolism
path_lvn00350.kgml: Initialization took 0.13 seconds
path_lvn00350.kgml:
path_lvn00350.kgml: Found a trail of span 2 without skipping any vertex
path_lvn00350.kgml: 68 -> 63
path_lvn00350.kgml: R02521 -> R02519
path_lvn00350.kgml: lvn:BWR22_01835 -> lvn:BWR22_01840
path_lvn00350.kgml: 1.13.11.27 -> 1.13.11.5
path_lvn00350.kgml:
path_lvn00350.kgml: --- 0.23 seconds ---

path_lvn00360.kgml: Phenylalanine metabolism
path_lvn00360.kgml: Initialization took 0.43 seconds
path_lvn00360.kgml:
path_lvn00360.kgml: Found a trail of span 4 containing skipped vertices
path_lvn00360.kgml: 247 -> [59] -> 225 -> 228 -> [231 -> 234] -> 237
path_lvn00360.kgml: R09840 -> [R02539] -> R09838 -> R09837 -> [R09836 -> R09820] -> R09839
path_lvn00360.kgml: lvn:BWR22_03560 -> [lvn:BWR22_00715] -> {lvn:BWR22_00680, lvn:BWR22_03525, lvn:BWR22_03530, lvn:BWR22_03535, lvn:BWR22_03540, lvn:BWR22_03545} -> lvn:BWR22_03550 -> [lvn:BWR22_03575 -> lvn:BWR22_03575] -> lvn:BWR22_03550
path_lvn00360.kgml: ? -> [6.2.1.30] -> 1.14.13.149 -> 5.3.3.18 -> [3.3.2.12 -> 1.2.1.91] -> 2.3.1.223
path_lvn00360.kgml: Skipped genes: lvn:BWR22_03555
path_lvn00360.kgml:
path_lvn00360.kgml: Found a trail of span 3 containing skipped vertices
path_lvn00360.kgml: 247 -> [59] -> 225 -> [228 -> 231 -> 234] -> 237
path_lvn00360.kgml: R09840 -> [R02539] -> R09838 -> [R09837 -> R09836 -> R09820] -> R09839
path_lvn00360.kgml: lvn:BWR22_03560 -> [lvn:BWR22_00715] -> {lvn:BWR22_00680, lvn:BWR22_03525, lvn:BWR22_03530, lvn:BWR22_03535, lvn:BWR22_03540, lvn:BWR22_03545} -> [lvn:BWR22_03550 -> lvn:BWR22_03575 -> lvn:BWR22_03575] -> lvn:BWR22_03550
path_lvn00360.kgml: ? -> [6.2.1.30] -> 1.14.13.149 -> [5.3.3.18 -> 3.3.2.12 -> 1.2.1.91] -> 2.3.1.223
path_lvn00360.kgml: Skipped genes: lvn:BWR22_03555
path_lvn00360.kgml:
path_lvn00360.kgml: Found a trail of span 3 containing skipped vertices
path_lvn00360.kgml: 247 -> [59 -> 225] -> 228 -> [231 -> 234] -> 237
path_lvn00360.kgml: R09840 -> [R02539 -> R09838] -> R09837 -> [R09836 -> R09820] -> R09839
path_lvn00360.kgml: lvn:BWR22_03560 -> [lvn:BWR22_00715 -> {lvn:BWR22_00680, lvn:BWR22_03525, lvn:BWR22_03530, lvn:BWR22_03535, lvn:BWR22_03540, lvn:BWR22_03545}] -> lvn:BWR22_03550 -> [lvn:BWR22_03575 -> lvn:BWR22_03575] -> lvn:BWR22_03550
path_lvn00360.kgml: ? -> [6.2.1.30 -> 1.14.13.149] -> 5.3.3.18 -> [3.3.2.12 -> 1.2.1.91] -> 2.3.1.223
path_lvn00360.kgml: Skipped genes: lvn:BWR22_03555
path_lvn00360.kgml:
path_lvn00360.kgml: --- 0.62 seconds ---

path_lvn00362.kgml: Benzoate degradation
path_lvn00362.kgml: Initialization took 0.13 seconds
path_lvn00362.kgml:
path_lvn00362.kgml: Found a trail of span 2 without skipping any vertex
path_lvn00362.kgml: 238 -> 90
path_lvn00362.kgml: R05305 -> R05586
path_lvn00362.kgml: lvn:BWR22_05555 -> lvn:BWR22_05550
path_lvn00362.kgml: {1.1.1.259, 1.1.1.35} -> 2.3.1.16
path_lvn00362.kgml:
path_lvn00362.kgml: --- 0.20 seconds ---

path_lvn00380.kgml: Tryptophan metabolism
path_lvn00380.kgml: Initialization took 0.33 seconds
path_lvn00380.kgml:
path_lvn00380.kgml: Found a trail of span 3 containing skipped vertices
path_lvn00380.kgml: 105 -> 108 -> [103 -> 102 -> 101] -> 152
path_lvn00380.kgml: R01960 -> R02668 -> [R02665 -> R04323 -> R03889] -> R03887
path_lvn00380.kgml: lvn:BWR22_12890 -> lvn:BWR22_12880 -> [lvn:BWR22_13190 -> lvn:BWR22_13195 -> lvn:BWR22_13175] -> lvn:BWR22_12895
path_lvn00380.kgml: 1.14.13.9 -> 3.7.1.3 -> [1.13.11.6 -> 4.1.1.45 -> 1.2.1.32] -> 3.5.99.5
path_lvn00380.kgml: Skipped genes: lvn:BWR22_12885
path_lvn00380.kgml:
path_lvn00380.kgml: Found a trail of span 2 without skipping any vertex
path_lvn00380.kgml: 103 -> 102
path_lvn00380.kgml: R02665 -> R04323
path_lvn00380.kgml: lvn:BWR22_13190 -> lvn:BWR22_13195
path_lvn00380.kgml: 1.13.11.6 -> 4.1.1.45
path_lvn00380.kgml:
path_lvn00380.kgml: --- 0.50 seconds ---

path_lvn00401.kgml: Novobiocin biosynthesis
path_lvn00401.kgml: Initialization took 0.08 seconds
path_lvn00401.kgml: (not found)
path_lvn00401.kgml: --- 0.13 seconds ---

path_lvn00410.kgml: beta-Alanine metabolism
path_lvn00410.kgml: Initialization took 0.08 seconds
path_lvn00410.kgml:
path_lvn00410.kgml: Found a trail of span 2 without skipping any vertex
path_lvn00410.kgml: 54 -> 50
path_lvn00410.kgml: R00489 -> R02473
path_lvn00410.kgml: lvn:BWR22_01760 -> lvn:BWR22_01755
path_lvn00410.kgml: {4.1.1.11, 4.1.1.15} -> 6.3.2.1
path_lvn00410.kgml:
path_lvn00410.kgml: --- 0.17 seconds ---

path_lvn00430.kgml: Taurine and hypotaurine metabolism
path_lvn00430.kgml: Initialization took 0.04 seconds
path_lvn00430.kgml: (not found)
path_lvn00430.kgml: --- 0.10 seconds ---

path_lvn00450.kgml: Selenocompound metabolism
path_lvn00450.kgml: Initialization took 0.24 seconds
path_lvn00450.kgml: (not found)
path_lvn00450.kgml: --- 0.29 seconds ---

path_lvn00460.kgml: Cyanoamino acid metabolism
path_lvn00460.kgml: Initialization took 0.08 seconds
path_lvn00460.kgml: (not found)
path_lvn00460.kgml: --- 0.11 seconds ---

path_lvn00471.kgml: D-Glutamine and D-glutamate metabolism
path_lvn00471.kgml: Initialization took 0.07 seconds
path_lvn00471.kgml: (not found)
path_lvn00471.kgml: --- 0.12 seconds ---

path_lvn00473.kgml: D-Alanine metabolism
path_lvn00473.kgml: Initialization took 0.04 seconds
path_lvn00473.kgml: (not found)
path_lvn00473.kgml: --- 0.09 seconds ---

path_lvn00480.kgml: Glutathione metabolism
path_lvn00480.kgml: Initialization took 0.13 seconds
path_lvn00480.kgml: (not found)
path_lvn00480.kgml: --- 0.17 seconds ---

path_lvn00500.kgml: Starch and sucrose metabolism
path_lvn00500.kgml: Initialization took 0.23 seconds
path_lvn00500.kgml:
path_lvn00500.kgml: Found a trail of span 4 containing skipped vertices
path_lvn00500.kgml: 113 -> 137 -> 120 -> [238] -> 132
path_lvn00500.kgml: R00948 -> R02421 -> R02110 -> [R02112] -> R00028
path_lvn00500.kgml: lvn:BWR22_11875 -> {lvn:BWR22_01750, lvn:BWR22_11870} -> lvn:BWR22_11880 -> [lvn:BWR22_13955] -> {lvn:BWR22_11885, lvn:BWR22_13960}
path_lvn00500.kgml: 2.7.7.27 -> {2.4.1.21, 2.4.1.242} -> 2.4.1.18 -> [{3.2.1.1, 3.2.1.133, 3.2.1.2}] -> 3.2.1.20
path_lvn00500.kgml:
path_lvn00500.kgml: Found a trail of span 3 containing skipped vertices
path_lvn00500.kgml: 113 -> 137 -> [120 -> 238] -> 132
path_lvn00500.kgml: R00948 -> R02421 -> [R02110 -> R02112] -> R00028
path_lvn00500.kgml: lvn:BWR22_11875 -> {lvn:BWR22_01750, lvn:BWR22_11870} -> [lvn:BWR22_11880 -> lvn:BWR22_13955] -> {lvn:BWR22_11885, lvn:BWR22_13960}
path_lvn00500.kgml: 2.7.7.27 -> {2.4.1.21, 2.4.1.242} -> [2.4.1.18 -> {3.2.1.1, 3.2.1.133, 3.2.1.2}] -> 3.2.1.20
path_lvn00500.kgml: Skipped genes: lvn:BWR22_11880
path_lvn00500.kgml:
path_lvn00500.kgml: Found a trail of span 2 without skipping any vertex
path_lvn00500.kgml: 128 -> 126
path_lvn00500.kgml: R01555 -> R11310
path_lvn00500.kgml: lvn:BWR22_13970 -> lvn:BWR22_13975
path_lvn00500.kgml: 2.4.1.8 -> 5.4.2.6
path_lvn00500.kgml:
path_lvn00500.kgml: Found a trail of span 2 without skipping any vertex
path_lvn00500.kgml: 130 -> 132
path_lvn00500.kgml: R11262 -> R00028
path_lvn00500.kgml: lvn:BWR22_13955 -> {lvn:BWR22_11885, lvn:BWR22_13960}
path_lvn00500.kgml: {3.2.1.1, 3.2.1.133, 3.2.1.2} -> 3.2.1.20
path_lvn00500.kgml:
path_lvn00500.kgml: Found a trail of span 2 containing skipped vertices
path_lvn00500.kgml: 113 -> [137 -> 120 -> 238] -> 132
path_lvn00500.kgml: R00948 -> [R02421 -> R02110 -> R02112] -> R00028
path_lvn00500.kgml: lvn:BWR22_11875 -> [{lvn:BWR22_01750, lvn:BWR22_11870} -> lvn:BWR22_11880 -> lvn:BWR22_13955] -> {lvn:BWR22_11885, lvn:BWR22_13960}
path_lvn00500.kgml: 2.7.7.27 -> [{2.4.1.21, 2.4.1.242} -> 2.4.1.18 -> {3.2.1.1, 3.2.1.133, 3.2.1.2}] -> 3.2.1.20
path_lvn00500.kgml: Skipped genes: lvn:BWR22_11880
path_lvn00500.kgml:
path_lvn00500.kgml: --- 0.66 seconds ---

path_lvn00520.kgml: Amino sugar and nucleotide sugar metabolism
path_lvn00520.kgml: Initialization took 0.48 seconds
path_lvn00520.kgml:
path_lvn00520.kgml: Found a trail of span 2 without skipping any vertex
path_lvn00520.kgml: 41 -> 42
path_lvn00520.kgml: R00420 -> R03317
path_lvn00520.kgml: lvn:BWR22_00820 -> lvn:BWR22_00815
path_lvn00520.kgml: 5.1.3.14 -> 1.1.1.336
path_lvn00520.kgml:
path_lvn00520.kgml: --- 0.55 seconds ---

path_lvn00521.kgml: Streptomycin biosynthesis
path_lvn00521.kgml: Initialization took 0.08 seconds
path_lvn00521.kgml:
path_lvn00521.kgml: Found a trail of span 4 without skipping any vertex
path_lvn00521.kgml: 44 -> 43 -> 42 -> 24
path_lvn00521.kgml: R02328 -> R06513 -> R06514 -> R02777
path_lvn00521.kgml: {lvn:BWR22_00600, lvn:BWR22_00840} -> {lvn:BWR22_00730, lvn:BWR22_00845} -> lvn:BWR22_00835 -> {lvn:BWR22_00830, lvn:BWR22_06640}
path_lvn00521.kgml: 2.7.7.24 -> 4.2.1.46 -> 5.1.3.13 -> 1.1.1.133
path_lvn00521.kgml:
path_lvn00521.kgml: Found a trail of span 3 containing skipped vertices
path_lvn00521.kgml: 44 -> 43 -> [42] -> 24
path_lvn00521.kgml: R02328 -> R06513 -> [R06514] -> R02777
path_lvn00521.kgml: {lvn:BWR22_00600, lvn:BWR22_00840} -> {lvn:BWR22_00730, lvn:BWR22_00845} -> [lvn:BWR22_00835] -> {lvn:BWR22_00830, lvn:BWR22_06640}
path_lvn00521.kgml: 2.7.7.24 -> 4.2.1.46 -> [5.1.3.13] -> 1.1.1.133
path_lvn00521.kgml: Skipped genes: lvn:BWR22_00835
path_lvn00521.kgml:
path_lvn00521.kgml: Found a trail of span 3 containing skipped vertices
path_lvn00521.kgml: 44 -> [43] -> 42 -> 24
path_lvn00521.kgml: R02328 -> [R06513] -> R06514 -> R02777
path_lvn00521.kgml: {lvn:BWR22_00600, lvn:BWR22_00840} -> [{lvn:BWR22_00730, lvn:BWR22_00845}] -> lvn:BWR22_00835 -> {lvn:BWR22_00830, lvn:BWR22_06640}
path_lvn00521.kgml: 2.7.7.24 -> [4.2.1.46] -> 5.1.3.13 -> 1.1.1.133
path_lvn00521.kgml:
path_lvn00521.kgml: Found a trail of span 2 containing skipped vertices
path_lvn00521.kgml: 44 -> [43 -> 42] -> 24
path_lvn00521.kgml: R02328 -> [R06513 -> R06514] -> R02777
path_lvn00521.kgml: {lvn:BWR22_00600, lvn:BWR22_00840} -> [{lvn:BWR22_00730, lvn:BWR22_00845} -> lvn:BWR22_00835] -> {lvn:BWR22_00830, lvn:BWR22_06640}
path_lvn00521.kgml: 2.7.7.24 -> [4.2.1.46 -> 5.1.3.13] -> 1.1.1.133
path_lvn00521.kgml: Skipped genes: lvn:BWR22_00835
path_lvn00521.kgml:
path_lvn00521.kgml: --- 0.29 seconds ---

path_lvn00523.kgml: Polyketide sugar unit biosynthesis
path_lvn00523.kgml: Initialization took 0.08 seconds
path_lvn00523.kgml:
path_lvn00523.kgml: Found a trail of span 4 without skipping any vertex
path_lvn00523.kgml: 27 -> 26 -> 63 -> 28
path_lvn00523.kgml: R02328 -> R06513 -> R06514 -> R02777
path_lvn00523.kgml: {lvn:BWR22_00600, lvn:BWR22_00840} -> {lvn:BWR22_00730, lvn:BWR22_00845} -> lvn:BWR22_00835 -> {lvn:BWR22_00830, lvn:BWR22_06640}
path_lvn00523.kgml: 2.7.7.24 -> 4.2.1.46 -> 5.1.3.13 -> 1.1.1.133
path_lvn00523.kgml:
path_lvn00523.kgml: Found a trail of span 3 containing skipped vertices
path_lvn00523.kgml: 27 -> 26 -> [63] -> 28
path_lvn00523.kgml: R02328 -> R06513 -> [R06514] -> R02777
path_lvn00523.kgml: {lvn:BWR22_00600, lvn:BWR22_00840} -> {lvn:BWR22_00730, lvn:BWR22_00845} -> [lvn:BWR22_00835] -> {lvn:BWR22_00830, lvn:BWR22_06640}
path_lvn00523.kgml: 2.7.7.24 -> 4.2.1.46 -> [5.1.3.13] -> 1.1.1.133
path_lvn00523.kgml: Skipped genes: lvn:BWR22_00835
path_lvn00523.kgml:
path_lvn00523.kgml: Found a trail of span 3 containing skipped vertices
path_lvn00523.kgml: 27 -> [26] -> 63 -> 28
path_lvn00523.kgml: R02328 -> [R06513] -> R06514 -> R02777
path_lvn00523.kgml: {lvn:BWR22_00600, lvn:BWR22_00840} -> [{lvn:BWR22_00730, lvn:BWR22_00845}] -> lvn:BWR22_00835 -> {lvn:BWR22_00830, lvn:BWR22_06640}
path_lvn00523.kgml: 2.7.7.24 -> [4.2.1.46] -> 5.1.3.13 -> 1.1.1.133
path_lvn00523.kgml:
path_lvn00523.kgml: Found a trail of span 2 containing skipped vertices
path_lvn00523.kgml: 27 -> [26 -> 63] -> 28
path_lvn00523.kgml: R02328 -> [R06513 -> R06514] -> R02777
path_lvn00523.kgml: {lvn:BWR22_00600, lvn:BWR22_00840} -> [{lvn:BWR22_00730, lvn:BWR22_00845} -> lvn:BWR22_00835] -> {lvn:BWR22_00830, lvn:BWR22_06640}
path_lvn00523.kgml: 2.7.7.24 -> [4.2.1.46 -> 5.1.3.13] -> 1.1.1.133
path_lvn00523.kgml: Skipped genes: lvn:BWR22_00835
path_lvn00523.kgml:
path_lvn00523.kgml: --- 0.30 seconds ---

path_lvn00525.kgml: Acarbose and validamycin biosynthesis
path_lvn00525.kgml: Initialization took 0.04 seconds
path_lvn00525.kgml:
path_lvn00525.kgml: Found a trail of span 2 without skipping any vertex
path_lvn00525.kgml: 58 -> 59
path_lvn00525.kgml: R02328 -> R06513
path_lvn00525.kgml: {lvn:BWR22_00600, lvn:BWR22_00840} -> {lvn:BWR22_00730, lvn:BWR22_00845}
path_lvn00525.kgml: 2.7.7.24 -> 4.2.1.46
path_lvn00525.kgml:
path_lvn00525.kgml: --- 0.15 seconds ---

path_lvn00540.kgml: Lipopolysaccharide biosynthesis
path_lvn00540.kgml: Initialization took 0.38 seconds
path_lvn00540.kgml:
path_lvn00540.kgml: Found a trail of span 3 containing skipped vertices
path_lvn00540.kgml: 90 -> 89 -> 88
path_lvn00540.kgml: R04567 -> R04587 -> R04550
path_lvn00540.kgml: lvn:BWR22_07995 -> lvn:BWR22_07990 -> {lvn:BWR22_07985, lvn:BWR22_08005}
path_lvn00540.kgml: 2.3.1.129 -> 3.5.1.108 -> 2.3.1.191
path_lvn00540.kgml: Skipped genes: lvn:BWR22_08000
path_lvn00540.kgml:
path_lvn00540.kgml: Found a trail of span 2 containing skipped vertices
path_lvn00540.kgml: 90 -> [89] -> 88
path_lvn00540.kgml: R04567 -> [R04587] -> R04550
path_lvn00540.kgml: lvn:BWR22_07995 -> [lvn:BWR22_07990] -> {lvn:BWR22_07985, lvn:BWR22_08005}
path_lvn00540.kgml: 2.3.1.129 -> [3.5.1.108] -> 2.3.1.191
path_lvn00540.kgml: Skipped genes: lvn:BWR22_08000
path_lvn00540.kgml:
path_lvn00540.kgml: --- 0.52 seconds ---

path_lvn00550.kgml: Peptidoglycan biosynthesis
path_lvn00550.kgml: Initialization took 0.38 seconds
path_lvn00550.kgml:
path_lvn00550.kgml: Found a trail of span 5 containing skipped vertices
path_lvn00550.kgml: 33 -> 32 -> 34 -> [23] -> 35 -> 36
path_lvn00550.kgml: R03193 -> R02783 -> R02788 -> [R04617] -> R05630 -> R05032
path_lvn00550.kgml: lvn:BWR22_13365 -> lvn:BWR22_13380 -> lvn:BWR22_13390 -> [lvn:BWR22_12030] -> lvn:BWR22_13385 -> lvn:BWR22_13370
path_lvn00550.kgml: 6.3.2.8 -> 6.3.2.9 -> 6.3.2.13 -> [6.3.2.10] -> 2.7.8.13 -> 2.4.1.227
path_lvn00550.kgml: Skipped genes: lvn:BWR22_13375
path_lvn00550.kgml:
path_lvn00550.kgml: Found a trail of span 4 containing skipped vertices
path_lvn00550.kgml: 33 -> 32 -> 34 -> [23 -> 35] -> 36
path_lvn00550.kgml: R03193 -> R02783 -> R02788 -> [R04617 -> R05630] -> R05032
path_lvn00550.kgml: lvn:BWR22_13365 -> lvn:BWR22_13380 -> lvn:BWR22_13390 -> [lvn:BWR22_12030 -> lvn:BWR22_13385] -> lvn:BWR22_13370
path_lvn00550.kgml: 6.3.2.8 -> 6.3.2.9 -> 6.3.2.13 -> [6.3.2.10 -> 2.7.8.13] -> 2.4.1.227
path_lvn00550.kgml: Skipped genes: lvn:BWR22_13375, lvn:BWR22_13385
path_lvn00550.kgml:
path_lvn00550.kgml: Found a trail of span 4 containing skipped vertices
path_lvn00550.kgml: 33 -> 32 -> [34 -> 23] -> 35 -> 36
path_lvn00550.kgml: R03193 -> R02783 -> [R02788 -> R04617] -> R05630 -> R05032
path_lvn00550.kgml: lvn:BWR22_13365 -> lvn:BWR22_13380 -> [lvn:BWR22_13390 -> lvn:BWR22_12030] -> lvn:BWR22_13385 -> lvn:BWR22_13370
path_lvn00550.kgml: 6.3.2.8 -> 6.3.2.9 -> [6.3.2.13 -> 6.3.2.10] -> 2.7.8.13 -> 2.4.1.227
path_lvn00550.kgml: Skipped genes: lvn:BWR22_13375
path_lvn00550.kgml:
path_lvn00550.kgml: Found a trail of span 3 containing skipped vertices
path_lvn00550.kgml: 33 -> 32 -> [34 -> 23 -> 35] -> 36
path_lvn00550.kgml: R03193 -> R02783 -> [R02788 -> R04617 -> R05630] -> R05032
path_lvn00550.kgml: lvn:BWR22_13365 -> lvn:BWR22_13380 -> [lvn:BWR22_13390 -> lvn:BWR22_12030 -> lvn:BWR22_13385] -> lvn:BWR22_13370
path_lvn00550.kgml: 6.3.2.8 -> 6.3.2.9 -> [6.3.2.13 -> 6.3.2.10 -> 2.7.8.13] -> 2.4.1.227
path_lvn00550.kgml: Skipped genes: lvn:BWR22_13375
path_lvn00550.kgml:
path_lvn00550.kgml: --- 0.68 seconds ---

path_lvn00561.kgml: Glycerolipid metabolism
path_lvn00561.kgml: Initialization took 0.08 seconds
path_lvn00561.kgml: (not found)
path_lvn00561.kgml: --- 0.12 seconds ---

path_lvn00564.kgml: Glycerophospholipid metabolism
path_lvn00564.kgml: Initialization took 0.23 seconds
path_lvn00564.kgml:
path_lvn00564.kgml: Found a trail of span 2 containing skipped vertices
path_lvn00564.kgml: 128 -> [103] -> 135
path_lvn00564.kgml: R01799 -> [R01800] -> R02055
path_lvn00564.kgml: lvn:BWR22_05995 -> [lvn:BWR22_10440] -> lvn:BWR22_05990
path_lvn00564.kgml: 2.7.7.41 -> [2.7.8.8] -> 4.1.1.65
path_lvn00564.kgml:
path_lvn00564.kgml: --- 0.34 seconds ---

path_lvn00565.kgml: Ether lipid metabolism
path_lvn00565.kgml: Initialization took 0.04 seconds
path_lvn00565.kgml: (not found)
path_lvn00565.kgml: --- 0.09 seconds ---

path_lvn00591.kgml: Linoleic acid metabolism
path_lvn00591.kgml: Initialization took 0.04 seconds
path_lvn00591.kgml: (not found)
path_lvn00591.kgml: --- 0.09 seconds ---

path_lvn00592.kgml: alpha-Linolenic acid metabolism
path_lvn00592.kgml: Initialization took 0.04 seconds
path_lvn00592.kgml: (not found)
path_lvn00592.kgml: --- 0.09 seconds ---

path_lvn00620.kgml: Pyruvate metabolism
path_lvn00620.kgml: Initialization took 0.78 seconds
path_lvn00620.kgml:
path_lvn00620.kgml: Found a trail of span 3 containing skipped vertices
path_lvn00620.kgml: 103 -> 98 -> [103] -> 176
path_lvn00620.kgml: R00316 -> R00236 -> [R00316] -> R00711
path_lvn00620.kgml: lvn:BWR22_07430 -> lvn:BWR22_07430 -> [lvn:BWR22_07430] -> lvn:BWR22_07420
path_lvn00620.kgml: 6.2.1.1 -> 6.2.1.1 -> [6.2.1.1] -> {1.2.1.4, 1.2.1.5}
path_lvn00620.kgml: Skipped genes: lvn:BWR22_07425
path_lvn00620.kgml:
path_lvn00620.kgml: Found a trail of span 3 without skipping any vertex
path_lvn00620.kgml: 123 -> 55 -> 124
path_lvn00620.kgml: R00014 -> R03270 -> R02569
path_lvn00620.kgml: {lvn:BWR22_12005, lvn:BWR22_12990} -> {lvn:BWR22_12005, lvn:BWR22_12990} -> lvn:BWR22_12000
path_lvn00620.kgml: {1.2.4.1, 2.2.1.6, 4.1.1.1} -> 1.2.4.1 -> 2.3.1.12
path_lvn00620.kgml:
path_lvn00620.kgml: --- 1.11 seconds ---

path_lvn00625.kgml: Chloroalkane and chloroalkene degradation
path_lvn00625.kgml: Initialization took 0.04 seconds
path_lvn00625.kgml: (not found)
path_lvn00625.kgml: --- 0.07 seconds ---

path_lvn00630.kgml: Glyoxylate and dicarboxylate metabolism
path_lvn00630.kgml: Initialization took 0.48 seconds
path_lvn00630.kgml:
path_lvn00630.kgml: Found a trail of span 2 without skipping any vertex
path_lvn00630.kgml: 77 -> 91
path_lvn00630.kgml: R01900 -> R01325
path_lvn00630.kgml: {lvn:BWR22_09870, lvn:BWR22_09875} -> {lvn:BWR22_09870, lvn:BWR22_09875}
path_lvn00630.kgml: 4.2.1.3 -> 4.2.1.3
path_lvn00630.kgml:
path_lvn00630.kgml: --- 0.56 seconds ---

path_lvn00633.kgml: Nitrotoluene degradation
path_lvn00633.kgml: Initialization took 0.04 seconds
path_lvn00633.kgml: (not found)
path_lvn00633.kgml: --- 0.07 seconds ---

path_lvn00640.kgml: Propanoate metabolism
path_lvn00640.kgml: Initialization took 0.43 seconds
path_lvn00640.kgml: (not found)
path_lvn00640.kgml: --- 0.48 seconds ---

path_lvn00643.kgml: Styrene degradation
path_lvn00643.kgml: Initialization took 0.05 seconds
path_lvn00643.kgml: (not found)
path_lvn00643.kgml: --- 0.07 seconds ---

path_lvn00650.kgml: Butanoate metabolism
path_lvn00650.kgml: Initialization took 0.39 seconds
path_lvn00650.kgml: (not found)
path_lvn00650.kgml: --- 0.44 seconds ---

path_lvn00660.kgml: C5-Branched dibasic acid metabolism
path_lvn00660.kgml: Initialization took 0.13 seconds
path_lvn00660.kgml:
path_lvn00660.kgml: Found a trail of span 3 without skipping any vertex
path_lvn00660.kgml: 31 -> 96 -> 97
path_lvn00660.kgml: R03896 -> R03898 -> R00994
path_lvn00660.kgml: {lvn:BWR22_13550, lvn:BWR22_13555} -> {lvn:BWR22_13550, lvn:BWR22_13555} -> lvn:BWR22_13560
path_lvn00660.kgml: 4.2.1.35 -> 4.2.1.35 -> 1.1.1.85
path_lvn00660.kgml:
path_lvn00660.kgml: --- 0.25 seconds ---

path_lvn00670.kgml: One carbon pool by folate
path_lvn00670.kgml: Initialization took 0.34 seconds
path_lvn00670.kgml:
path_lvn00670.kgml: Found a trail of span 4 containing skipped vertices
path_lvn00670.kgml: 68 -> [61] -> 52 -> 23 -> 24
path_lvn00670.kgml: {R00937, R00940} -> [R00945] -> R02101 -> {R00936, R00939} -> {R02235, R02236}
path_lvn00670.kgml: lvn:BWR22_13030 -> [lvn:BWR22_06820] -> lvn:BWR22_13020 -> lvn:BWR22_13030 -> lvn:BWR22_13030
path_lvn00670.kgml: {1.5.1.3, 1.5.1.3} -> [2.1.2.1] -> 2.1.1.45 -> {1.5.1.3, 1.5.1.3} -> {1.5.1.3, 1.5.1.3}
path_lvn00670.kgml:
path_lvn00670.kgml: Found a trail of span 2 containing skipped vertices
path_lvn00670.kgml: 54 -> [61] -> 26
path_lvn00670.kgml: R00946 -> [R00945] -> {R01224, R07168}
path_lvn00670.kgml: {lvn:BWR22_12580, lvn:BWR22_12585} -> [lvn:BWR22_06820] -> lvn:BWR22_12575
path_lvn00670.kgml: 2.1.1.13 -> [2.1.2.1] -> {1.5.1.20, 1.5.1.20}
path_lvn00670.kgml:
path_lvn00670.kgml: --- 7.60 seconds ---

path_lvn00680.kgml: Methane metabolism
path_lvn00680.kgml: Initialization took 0.28 seconds
path_lvn00680.kgml:
path_lvn00680.kgml: Found a trail of span 2 without skipping any vertex
path_lvn00680.kgml: 148 -> 151
path_lvn00680.kgml: R01513 -> R04173
path_lvn00680.kgml: {lvn:BWR22_02355, lvn:BWR22_08560, lvn:BWR22_10515} -> lvn:BWR22_08555
path_lvn00680.kgml: 1.1.1.95 -> 2.6.1.52
path_lvn00680.kgml:
path_lvn00680.kgml: --- 0.35 seconds ---

path_lvn00730.kgml: Thiamine metabolism
path_lvn00730.kgml: Initialization took 0.07 seconds
path_lvn00730.kgml: (not found)
path_lvn00730.kgml: --- 0.12 seconds ---

path_lvn00740.kgml: Riboflavin metabolism
path_lvn00740.kgml: Initialization took 0.08 seconds
path_lvn00740.kgml: (not found)
path_lvn00740.kgml: --- 0.13 seconds ---

path_lvn00750.kgml: Vitamin B6 metabolism
path_lvn00750.kgml: Initialization took 0.08 seconds
path_lvn00750.kgml: (not found)
path_lvn00750.kgml: --- 0.13 seconds ---

path_lvn00760.kgml: Nicotinate and nicotinamide metabolism
path_lvn00760.kgml: Initialization took 0.19 seconds
path_lvn00760.kgml: (not found)
path_lvn00760.kgml: --- 0.24 seconds ---

path_lvn00770.kgml: Pantothenate and CoA biosynthesis
path_lvn00770.kgml: Initialization took 0.28 seconds
path_lvn00770.kgml:
path_lvn00770.kgml: Found a trail of span 3 without skipping any vertex
path_lvn00770.kgml: 82 -> 81 -> 80
path_lvn00770.kgml: R00006 -> R03051 -> R01209
path_lvn00770.kgml: {lvn:BWR22_13655, lvn:BWR22_13660} -> lvn:BWR22_13650 -> lvn:BWR22_13665
path_lvn00770.kgml: 2.2.1.6 -> 1.1.1.86 -> 4.2.1.9
path_lvn00770.kgml:
path_lvn00770.kgml: Found a trail of span 2 without skipping any vertex
path_lvn00770.kgml: 93 -> 76
path_lvn00770.kgml: R00489 -> R02473
path_lvn00770.kgml: lvn:BWR22_01760 -> lvn:BWR22_01755
path_lvn00770.kgml: {4.1.1.11, 4.1.1.15} -> 6.3.2.1
path_lvn00770.kgml:
path_lvn00770.kgml: Found a trail of span 2 containing skipped vertices
path_lvn00770.kgml: 82 -> [81] -> 80
path_lvn00770.kgml: R00006 -> [R03051] -> R01209
path_lvn00770.kgml: {lvn:BWR22_13655, lvn:BWR22_13660} -> [lvn:BWR22_13650] -> lvn:BWR22_13665
path_lvn00770.kgml: 2.2.1.6 -> [1.1.1.86] -> 4.2.1.9
path_lvn00770.kgml:
path_lvn00770.kgml: --- 0.47 seconds ---

path_lvn00780.kgml: Biotin metabolism
path_lvn00780.kgml: Initialization took 0.13 seconds
path_lvn00780.kgml: (not found)
path_lvn00780.kgml: --- 0.18 seconds ---

path_lvn00785.kgml: Lipoic acid metabolism
path_lvn00785.kgml: Initialization took 0.05 seconds
path_lvn00785.kgml: (not found)
path_lvn00785.kgml: --- 0.09 seconds ---

path_lvn00790.kgml: Folate biosynthesis
path_lvn00790.kgml: Initialization took 0.23 seconds
path_lvn00790.kgml: (not found)
path_lvn00790.kgml: --- 0.31 seconds ---

path_lvn00860.kgml: Porphyrin and chlorophyll metabolism
path_lvn00860.kgml: Initialization took 0.34 seconds
path_lvn00860.kgml:
path_lvn00860.kgml: Found a trail of span 3 without skipping any vertex
path_lvn00860.kgml: 271 -> 281 -> 280
path_lvn00860.kgml: R03194 -> R03947 -> R02864
path_lvn00860.kgml: lvn:BWR22_12535 -> lvn:BWR22_12530 -> lvn:BWR22_12530
path_lvn00860.kgml: 2.1.1.107 -> 1.3.1.76 -> 4.99.1.4
path_lvn00860.kgml:
path_lvn00860.kgml: Found a trail of span 2 containing skipped vertices
path_lvn00860.kgml: 271 -> [281] -> 280
path_lvn00860.kgml: R03194 -> [R03947] -> R02864
path_lvn00860.kgml: lvn:BWR22_12535 -> [lvn:BWR22_12530] -> lvn:BWR22_12530
path_lvn00860.kgml: 2.1.1.107 -> [1.3.1.76] -> 4.99.1.4
path_lvn00860.kgml:
path_lvn00860.kgml: --- 0.49 seconds ---

path_lvn00900.kgml: Terpenoid backbone biosynthesis
path_lvn00900.kgml: Initialization took 0.19 seconds
path_lvn00900.kgml: (not found)
path_lvn00900.kgml: --- 0.24 seconds ---

path_lvn00906.kgml: Carotenoid biosynthesis
path_lvn00906.kgml: Initialization took 0.05 seconds
path_lvn00906.kgml:
path_lvn00906.kgml: Found a trail of span 7 containing skipped vertices
path_lvn00906.kgml: 358 -> 360 -> 365 -> 245 -> 244 -> 242 -> 241
path_lvn00906.kgml: R04787 -> R04798 -> R04800 -> R05341 -> R03824 -> R07558 -> R07559
path_lvn00906.kgml: lvn:BWR22_09830 -> lvn:BWR22_09830 -> lvn:BWR22_09830 -> lvn:BWR22_09845 -> lvn:BWR22_09845 -> lvn:BWR22_09840 -> lvn:BWR22_09840
path_lvn00906.kgml: {1.3.5.5, 1.3.99.28, 1.3.99.29, 1.3.99.30, 1.3.99.31} -> {1.3.5.6, 1.3.99.26, 1.3.99.28, 1.3.99.30, 1.3.99.31} -> {1.3.5.6, 1.3.99.26, 1.3.99.30, 1.3.99.31} -> 5.5.1.19 -> 5.5.1.19 -> 1.14.15.24 -> 1.14.15.24
path_lvn00906.kgml: Skipped genes: lvn:BWR22_09835
path_lvn00906.kgml:
path_lvn00906.kgml: Found a trail of span 7 containing skipped vertices
path_lvn00906.kgml: 358 -> 367 -> 362 -> 245 -> 244 -> 242 -> 241
path_lvn00906.kgml: R04787 -> R04798 -> R04800 -> R05341 -> R03824 -> R07558 -> R07559
path_lvn00906.kgml: lvn:BWR22_09830 -> lvn:BWR22_09830 -> lvn:BWR22_09830 -> lvn:BWR22_09845 -> lvn:BWR22_09845 -> lvn:BWR22_09840 -> lvn:BWR22_09840
path_lvn00906.kgml: {1.3.5.5, 1.3.99.28, 1.3.99.29, 1.3.99.30, 1.3.99.31} -> {1.3.5.6, 1.3.99.26, 1.3.99.28, 1.3.99.30, 1.3.99.31} -> {1.3.5.6, 1.3.99.26, 1.3.99.30, 1.3.99.31} -> 5.5.1.19 -> 5.5.1.19 -> 1.14.15.24 -> 1.14.15.24
path_lvn00906.kgml: Skipped genes: lvn:BWR22_09835
path_lvn00906.kgml:
path_lvn00906.kgml: Found a trail of span 7 containing skipped vertices
path_lvn00906.kgml: 358 -> 322 -> 365 -> 245 -> 244 -> 242 -> 241
path_lvn00906.kgml: R04787 -> R04798 -> R04800 -> R05341 -> R03824 -> R07558 -> R07559
path_lvn00906.kgml: lvn:BWR22_09830 -> lvn:BWR22_09830 -> lvn:BWR22_09830 -> lvn:BWR22_09845 -> lvn:BWR22_09845 -> lvn:BWR22_09840 -> lvn:BWR22_09840
path_lvn00906.kgml: {1.3.5.5, 1.3.99.28, 1.3.99.29, 1.3.99.30, 1.3.99.31} -> {1.3.5.6, 1.3.99.26, 1.3.99.28, 1.3.99.30, 1.3.99.31} -> {1.3.5.6, 1.3.99.26, 1.3.99.30, 1.3.99.31} -> 5.5.1.19 -> 5.5.1.19 -> 1.14.15.24 -> 1.14.15.24
path_lvn00906.kgml: Skipped genes: lvn:BWR22_09835
path_lvn00906.kgml:
path_lvn00906.kgml: Found a trail of span 7 containing skipped vertices
path_lvn00906.kgml: 364 -> 360 -> 362 -> 245 -> 244 -> 242 -> 241
path_lvn00906.kgml: R04787 -> R04798 -> R04800 -> R05341 -> R03824 -> R07558 -> R07559
path_lvn00906.kgml: lvn:BWR22_09830 -> lvn:BWR22_09830 -> lvn:BWR22_09830 -> lvn:BWR22_09845 -> lvn:BWR22_09845 -> lvn:BWR22_09840 -> lvn:BWR22_09840
path_lvn00906.kgml: {1.3.5.5, 1.3.99.28, 1.3.99.29, 1.3.99.30, 1.3.99.31} -> {1.3.5.6, 1.3.99.26, 1.3.99.28, 1.3.99.30, 1.3.99.31} -> {1.3.5.6, 1.3.99.26, 1.3.99.30, 1.3.99.31} -> 5.5.1.19 -> 5.5.1.19 -> 1.14.15.24 -> 1.14.15.24
path_lvn00906.kgml: Skipped genes: lvn:BWR22_09835
path_lvn00906.kgml:
path_lvn00906.kgml: Found a trail of span 7 containing skipped vertices
path_lvn00906.kgml: 364 -> 360 -> 365 -> 245 -> 244 -> 242 -> 241
path_lvn00906.kgml: R04787 -> R04798 -> R04800 -> R05341 -> R03824 -> R07558 -> R07559
path_lvn00906.kgml: lvn:BWR22_09830 -> lvn:BWR22_09830 -> lvn:BWR22_09830 -> lvn:BWR22_09845 -> lvn:BWR22_09845 -> lvn:BWR22_09840 -> lvn:BWR22_09840
path_lvn00906.kgml: {1.3.5.5, 1.3.99.28, 1.3.99.29, 1.3.99.30, 1.3.99.31} -> {1.3.5.6, 1.3.99.26, 1.3.99.28, 1.3.99.30, 1.3.99.31} -> {1.3.5.6, 1.3.99.26, 1.3.99.30, 1.3.99.31} -> 5.5.1.19 -> 5.5.1.19 -> 1.14.15.24 -> 1.14.15.24
path_lvn00906.kgml: Skipped genes: lvn:BWR22_09835
path_lvn00906.kgml:
path_lvn00906.kgml: Found a trail of span 7 containing skipped vertices
path_lvn00906.kgml: 364 -> 367 -> 362 -> 245 -> 244 -> 242 -> 241
path_lvn00906.kgml: R04787 -> R04798 -> R04800 -> R05341 -> R03824 -> R07558 -> R07559
path_lvn00906.kgml: lvn:BWR22_09830 -> lvn:BWR22_09830 -> lvn:BWR22_09830 -> lvn:BWR22_09845 -> lvn:BWR22_09845 -> lvn:BWR22_09840 -> lvn:BWR22_09840
path_lvn00906.kgml: {1.3.5.5, 1.3.99.28, 1.3.99.29, 1.3.99.30, 1.3.99.31} -> {1.3.5.6, 1.3.99.26, 1.3.99.28, 1.3.99.30, 1.3.99.31} -> {1.3.5.6, 1.3.99.26, 1.3.99.30, 1.3.99.31} -> 5.5.1.19 -> 5.5.1.19 -> 1.14.15.24 -> 1.14.15.24
path_lvn00906.kgml: Skipped genes: lvn:BWR22_09835
path_lvn00906.kgml:
path_lvn00906.kgml: Found a trail of span 7 containing skipped vertices
path_lvn00906.kgml: 364 -> 322 -> 365 -> 245 -> 244 -> 242 -> 241
path_lvn00906.kgml: R04787 -> R04798 -> R04800 -> R05341 -> R03824 -> R07558 -> R07559
path_lvn00906.kgml: lvn:BWR22_09830 -> lvn:BWR22_09830 -> lvn:BWR22_09830 -> lvn:BWR22_09845 -> lvn:BWR22_09845 -> lvn:BWR22_09840 -> lvn:BWR22_09840
path_lvn00906.kgml: {1.3.5.5, 1.3.99.28, 1.3.99.29, 1.3.99.30, 1.3.99.31} -> {1.3.5.6, 1.3.99.26, 1.3.99.28, 1.3.99.30, 1.3.99.31} -> {1.3.5.6, 1.3.99.26, 1.3.99.30, 1.3.99.31} -> 5.5.1.19 -> 5.5.1.19 -> 1.14.15.24 -> 1.14.15.24
path_lvn00906.kgml: Skipped genes: lvn:BWR22_09835
path_lvn00906.kgml:
path_lvn00906.kgml: Found a trail of span 7 containing skipped vertices
path_lvn00906.kgml: 366 -> 367 -> 365 -> 245 -> 244 -> 242 -> 241
path_lvn00906.kgml: R04787 -> R04798 -> R04800 -> R05341 -> R03824 -> R07558 -> R07559
path_lvn00906.kgml: lvn:BWR22_09830 -> lvn:BWR22_09830 -> lvn:BWR22_09830 -> lvn:BWR22_09845 -> lvn:BWR22_09845 -> lvn:BWR22_09840 -> lvn:BWR22_09840
path_lvn00906.kgml: {1.3.5.5, 1.3.99.28, 1.3.99.29, 1.3.99.30, 1.3.99.31} -> {1.3.5.6, 1.3.99.26, 1.3.99.28, 1.3.99.30, 1.3.99.31} -> {1.3.5.6, 1.3.99.26, 1.3.99.30, 1.3.99.31} -> 5.5.1.19 -> 5.5.1.19 -> 1.14.15.24 -> 1.14.15.24
path_lvn00906.kgml: Skipped genes: lvn:BWR22_09835
path_lvn00906.kgml:
path_lvn00906.kgml: Found a trail of span 7 containing skipped vertices
path_lvn00906.kgml: 366 -> 360 -> 365 -> 245 -> 244 -> 242 -> 241
path_lvn00906.kgml: R04787 -> R04798 -> R04800 -> R05341 -> R03824 -> R07558 -> R07559
path_lvn00906.kgml: lvn:BWR22_09830 -> lvn:BWR22_09830 -> lvn:BWR22_09830 -> lvn:BWR22_09845 -> lvn:BWR22_09845 -> lvn:BWR22_09840 -> lvn:BWR22_09840
path_lvn00906.kgml: {1.3.5.5, 1.3.99.28, 1.3.99.29, 1.3.99.30, 1.3.99.31} -> {1.3.5.6, 1.3.99.26, 1.3.99.28, 1.3.99.30, 1.3.99.31} -> {1.3.5.6, 1.3.99.26, 1.3.99.30, 1.3.99.31} -> 5.5.1.19 -> 5.5.1.19 -> 1.14.15.24 -> 1.14.15.24
path_lvn00906.kgml: Skipped genes: lvn:BWR22_09835
path_lvn00906.kgml:
path_lvn00906.kgml: Found a trail of span 7 containing skipped vertices
path_lvn00906.kgml: 366 -> 367 -> 362 -> 245 -> 244 -> 242 -> 241
path_lvn00906.kgml: R04787 -> R04798 -> R04800 -> R05341 -> R03824 -> R07558 -> R07559
path_lvn00906.kgml: lvn:BWR22_09830 -> lvn:BWR22_09830 -> lvn:BWR22_09830 -> lvn:BWR22_09845 -> lvn:BWR22_09845 -> lvn:BWR22_09840 -> lvn:BWR22_09840
path_lvn00906.kgml: {1.3.5.5, 1.3.99.28, 1.3.99.29, 1.3.99.30, 1.3.99.31} -> {1.3.5.6, 1.3.99.26, 1.3.99.28, 1.3.99.30, 1.3.99.31} -> {1.3.5.6, 1.3.99.26, 1.3.99.30, 1.3.99.31} -> 5.5.1.19 -> 5.5.1.19 -> 1.14.15.24 -> 1.14.15.24
path_lvn00906.kgml: Skipped genes: lvn:BWR22_09835
path_lvn00906.kgml:
path_lvn00906.kgml: Found a trail of span 7 containing skipped vertices
path_lvn00906.kgml: 366 -> 322 -> 362 -> 245 -> 244 -> 242 -> 241
path_lvn00906.kgml: R04787 -> R04798 -> R04800 -> R05341 -> R03824 -> R07558 -> R07559
path_lvn00906.kgml: lvn:BWR22_09830 -> lvn:BWR22_09830 -> lvn:BWR22_09830 -> lvn:BWR22_09845 -> lvn:BWR22_09845 -> lvn:BWR22_09840 -> lvn:BWR22_09840
path_lvn00906.kgml: {1.3.5.5, 1.3.99.28, 1.3.99.29, 1.3.99.30, 1.3.99.31} -> {1.3.5.6, 1.3.99.26, 1.3.99.28, 1.3.99.30, 1.3.99.31} -> {1.3.5.6, 1.3.99.26, 1.3.99.30, 1.3.99.31} -> 5.5.1.19 -> 5.5.1.19 -> 1.14.15.24 -> 1.14.15.24
path_lvn00906.kgml: Skipped genes: lvn:BWR22_09835
path_lvn00906.kgml:
path_lvn00906.kgml: Found a trail of span 7 containing skipped vertices
path_lvn00906.kgml: 366 -> 322 -> 365 -> 245 -> 244 -> 242 -> 241
path_lvn00906.kgml: R04787 -> R04798 -> R04800 -> R05341 -> R03824 -> R07558 -> R07559
path_lvn00906.kgml: lvn:BWR22_09830 -> lvn:BWR22_09830 -> lvn:BWR22_09830 -> lvn:BWR22_09845 -> lvn:BWR22_09845 -> lvn:BWR22_09840 -> lvn:BWR22_09840
path_lvn00906.kgml: {1.3.5.5, 1.3.99.28, 1.3.99.29, 1.3.99.30, 1.3.99.31} -> {1.3.5.6, 1.3.99.26, 1.3.99.28, 1.3.99.30, 1.3.99.31} -> {1.3.5.6, 1.3.99.26, 1.3.99.30, 1.3.99.31} -> 5.5.1.19 -> 5.5.1.19 -> 1.14.15.24 -> 1.14.15.24
path_lvn00906.kgml: Skipped genes: lvn:BWR22_09835
path_lvn00906.kgml:
path_lvn00906.kgml: Found a trail of span 6 containing skipped vertices
path_lvn00906.kgml: 358 -> [322] -> 362 -> 245 -> 244 -> 242 -> 241
path_lvn00906.kgml: R04787 -> [R04798] -> R04800 -> R05341 -> R03824 -> R07558 -> R07559
path_lvn00906.kgml: lvn:BWR22_09830 -> [lvn:BWR22_09830] -> lvn:BWR22_09830 -> lvn:BWR22_09845 -> lvn:BWR22_09845 -> lvn:BWR22_09840 -> lvn:BWR22_09840
path_lvn00906.kgml: {1.3.5.5, 1.3.99.28, 1.3.99.29, 1.3.99.30, 1.3.99.31} -> [{1.3.5.6, 1.3.99.26, 1.3.99.28, 1.3.99.30, 1.3.99.31}] -> {1.3.5.6, 1.3.99.26, 1.3.99.30, 1.3.99.31} -> 5.5.1.19 -> 5.5.1.19 -> 1.14.15.24 -> 1.14.15.24
path_lvn00906.kgml: Skipped genes: lvn:BWR22_09835
path_lvn00906.kgml:
path_lvn00906.kgml: Found a trail of span 6 containing skipped vertices
path_lvn00906.kgml: 358 -> [322] -> 365 -> 245 -> 244 -> 242 -> 241
path_lvn00906.kgml: R04787 -> [R04798] -> R04800 -> R05341 -> R03824 -> R07558 -> R07559
path_lvn00906.kgml: lvn:BWR22_09830 -> [lvn:BWR22_09830] -> lvn:BWR22_09830 -> lvn:BWR22_09845 -> lvn:BWR22_09845 -> lvn:BWR22_09840 -> lvn:BWR22_09840
path_lvn00906.kgml: {1.3.5.5, 1.3.99.28, 1.3.99.29, 1.3.99.30, 1.3.99.31} -> [{1.3.5.6, 1.3.99.26, 1.3.99.28, 1.3.99.30, 1.3.99.31}] -> {1.3.5.6, 1.3.99.26, 1.3.99.30, 1.3.99.31} -> 5.5.1.19 -> 5.5.1.19 -> 1.14.15.24 -> 1.14.15.24
path_lvn00906.kgml: Skipped genes: lvn:BWR22_09835
path_lvn00906.kgml:
path_lvn00906.kgml: Found a trail of span 6 containing skipped vertices
path_lvn00906.kgml: 364 -> 360 -> 365 -> 245 -> 244 -> [242] -> 241
path_lvn00906.kgml: R04787 -> R04798 -> R04800 -> R05341 -> R03824 -> [R07558] -> R07559
path_lvn00906.kgml: lvn:BWR22_09830 -> lvn:BWR22_09830 -> lvn:BWR22_09830 -> lvn:BWR22_09845 -> lvn:BWR22_09845 -> [lvn:BWR22_09840] -> lvn:BWR22_09840
path_lvn00906.kgml: {1.3.5.5, 1.3.99.28, 1.3.99.29, 1.3.99.30, 1.3.99.31} -> {1.3.5.6, 1.3.99.26, 1.3.99.28, 1.3.99.30, 1.3.99.31} -> {1.3.5.6, 1.3.99.26, 1.3.99.30, 1.3.99.31} -> 5.5.1.19 -> 5.5.1.19 -> [1.14.15.24] -> 1.14.15.24
path_lvn00906.kgml: Skipped genes: lvn:BWR22_09835
path_lvn00906.kgml:
path_lvn00906.kgml: Found a trail of span 6 containing skipped vertices
path_lvn00906.kgml: 364 -> 360 -> 365 -> 245 -> [244] -> 242 -> 241
path_lvn00906.kgml: R04787 -> R04798 -> R04800 -> R05341 -> [R03824] -> R07558 -> R07559
path_lvn00906.kgml: lvn:BWR22_09830 -> lvn:BWR22_09830 -> lvn:BWR22_09830 -> lvn:BWR22_09845 -> [lvn:BWR22_09845] -> lvn:BWR22_09840 -> lvn:BWR22_09840
path_lvn00906.kgml: {1.3.5.5, 1.3.99.28, 1.3.99.29, 1.3.99.30, 1.3.99.31} -> {1.3.5.6, 1.3.99.26, 1.3.99.28, 1.3.99.30, 1.3.99.31} -> {1.3.5.6, 1.3.99.26, 1.3.99.30, 1.3.99.31} -> 5.5.1.19 -> [5.5.1.19] -> 1.14.15.24 -> 1.14.15.24
path_lvn00906.kgml: Skipped genes: lvn:BWR22_09835
path_lvn00906.kgml:
path_lvn00906.kgml: Found a trail of span 6 containing skipped vertices
path_lvn00906.kgml: 366 -> 360 -> [365] -> 245 -> 244 -> 242 -> 241
path_lvn00906.kgml: R04787 -> R04798 -> [R04800] -> R05341 -> R03824 -> R07558 -> R07559
path_lvn00906.kgml: lvn:BWR22_09830 -> lvn:BWR22_09830 -> [lvn:BWR22_09830] -> lvn:BWR22_09845 -> lvn:BWR22_09845 -> lvn:BWR22_09840 -> lvn:BWR22_09840
path_lvn00906.kgml: {1.3.5.5, 1.3.99.28, 1.3.99.29, 1.3.99.30, 1.3.99.31} -> {1.3.5.6, 1.3.99.26, 1.3.99.28, 1.3.99.30, 1.3.99.31} -> [{1.3.5.6, 1.3.99.26, 1.3.99.30, 1.3.99.31}] -> 5.5.1.19 -> 5.5.1.19 -> 1.14.15.24 -> 1.14.15.24
path_lvn00906.kgml: Skipped genes: lvn:BWR22_09835
path_lvn00906.kgml:
path_lvn00906.kgml: Found a trail of span 6 containing skipped vertices
path_lvn00906.kgml: 364 -> 360 -> 362 -> [245] -> 244 -> 242 -> 241
path_lvn00906.kgml: R04787 -> R04798 -> R04800 -> [R05341] -> R03824 -> R07558 -> R07559
path_lvn00906.kgml: lvn:BWR22_09830 -> lvn:BWR22_09830 -> lvn:BWR22_09830 -> [lvn:BWR22_09845] -> lvn:BWR22_09845 -> lvn:BWR22_09840 -> lvn:BWR22_09840
path_lvn00906.kgml: {1.3.5.5, 1.3.99.28, 1.3.99.29, 1.3.99.30, 1.3.99.31} -> {1.3.5.6, 1.3.99.26, 1.3.99.28, 1.3.99.30, 1.3.99.31} -> {1.3.5.6, 1.3.99.26, 1.3.99.30, 1.3.99.31} -> [5.5.1.19] -> 5.5.1.19 -> 1.14.15.24 -> 1.14.15.24
path_lvn00906.kgml: Skipped genes: lvn:BWR22_09835
path_lvn00906.kgml:
path_lvn00906.kgml: Found a trail of span 6 containing skipped vertices
path_lvn00906.kgml: 364 -> 360 -> 365 -> [245] -> 244 -> 242 -> 241
path_lvn00906.kgml: R04787 -> R04798 -> R04800 -> [R05341] -> R03824 -> R07558 -> R07559
path_lvn00906.kgml: lvn:BWR22_09830 -> lvn:BWR22_09830 -> lvn:BWR22_09830 -> [lvn:BWR22_09845] -> lvn:BWR22_09845 -> lvn:BWR22_09840 -> lvn:BWR22_09840
path_lvn00906.kgml: {1.3.5.5, 1.3.99.28, 1.3.99.29, 1.3.99.30, 1.3.99.31} -> {1.3.5.6, 1.3.99.26, 1.3.99.28, 1.3.99.30, 1.3.99.31} -> {1.3.5.6, 1.3.99.26, 1.3.99.30, 1.3.99.31} -> [5.5.1.19] -> 5.5.1.19 -> 1.14.15.24 -> 1.14.15.24
path_lvn00906.kgml: Skipped genes: lvn:BWR22_09835
path_lvn00906.kgml:
path_lvn00906.kgml: Found a trail of span 6 containing skipped vertices
path_lvn00906.kgml: 364 -> [322] -> 362 -> 245 -> 244 -> 242 -> 241
path_lvn00906.kgml: R04787 -> [R04798] -> R04800 -> R05341 -> R03824 -> R07558 -> R07559
path_lvn00906.kgml: lvn:BWR22_09830 -> [lvn:BWR22_09830] -> lvn:BWR22_09830 -> lvn:BWR22_09845 -> lvn:BWR22_09845 -> lvn:BWR22_09840 -> lvn:BWR22_09840
path_lvn00906.kgml: {1.3.5.5, 1.3.99.28, 1.3.99.29, 1.3.99.30, 1.3.99.31} -> [{1.3.5.6, 1.3.99.26, 1.3.99.28, 1.3.99.30, 1.3.99.31}] -> {1.3.5.6, 1.3.99.26, 1.3.99.30, 1.3.99.31} -> 5.5.1.19 -> 5.5.1.19 -> 1.14.15.24 -> 1.14.15.24
path_lvn00906.kgml: Skipped genes: lvn:BWR22_09835
path_lvn00906.kgml:
path_lvn00906.kgml: Found a trail of span 6 containing skipped vertices
path_lvn00906.kgml: 364 -> [322] -> 365 -> 245 -> 244 -> 242 -> 241
path_lvn00906.kgml: R04787 -> [R04798] -> R04800 -> R05341 -> R03824 -> R07558 -> R07559
path_lvn00906.kgml: lvn:BWR22_09830 -> [lvn:BWR22_09830] -> lvn:BWR22_09830 -> lvn:BWR22_09845 -> lvn:BWR22_09845 -> lvn:BWR22_09840 -> lvn:BWR22_09840
path_lvn00906.kgml: {1.3.5.5, 1.3.99.28, 1.3.99.29, 1.3.99.30, 1.3.99.31} -> [{1.3.5.6, 1.3.99.26, 1.3.99.28, 1.3.99.30, 1.3.99.31}] -> {1.3.5.6, 1.3.99.26, 1.3.99.30, 1.3.99.31} -> 5.5.1.19 -> 5.5.1.19 -> 1.14.15.24 -> 1.14.15.24
path_lvn00906.kgml: Skipped genes: lvn:BWR22_09835
path_lvn00906.kgml:
path_lvn00906.kgml: Found a trail of span 6 containing skipped vertices
path_lvn00906.kgml: 366 -> 367 -> [365] -> 245 -> 244 -> 242 -> 241
path_lvn00906.kgml: R04787 -> R04798 -> [R04800] -> R05341 -> R03824 -> R07558 -> R07559
path_lvn00906.kgml: lvn:BWR22_09830 -> lvn:BWR22_09830 -> [lvn:BWR22_09830] -> lvn:BWR22_09845 -> lvn:BWR22_09845 -> lvn:BWR22_09840 -> lvn:BWR22_09840
path_lvn00906.kgml: {1.3.5.5, 1.3.99.28, 1.3.99.29, 1.3.99.30, 1.3.99.31} -> {1.3.5.6, 1.3.99.26, 1.3.99.28, 1.3.99.30, 1.3.99.31} -> [{1.3.5.6, 1.3.99.26, 1.3.99.30, 1.3.99.31}] -> 5.5.1.19 -> 5.5.1.19 -> 1.14.15.24 -> 1.14.15.24
path_lvn00906.kgml: Skipped genes: lvn:BWR22_09835
path_lvn00906.kgml:
path_lvn00906.kgml: Found a trail of span 6 containing skipped vertices
path_lvn00906.kgml: 366 -> [322] -> 362 -> 245 -> 244 -> 242 -> 241
path_lvn00906.kgml: R04787 -> [R04798] -> R04800 -> R05341 -> R03824 -> R07558 -> R07559
path_lvn00906.kgml: lvn:BWR22_09830 -> [lvn:BWR22_09830] -> lvn:BWR22_09830 -> lvn:BWR22_09845 -> lvn:BWR22_09845 -> lvn:BWR22_09840 -> lvn:BWR22_09840
path_lvn00906.kgml: {1.3.5.5, 1.3.99.28, 1.3.99.29, 1.3.99.30, 1.3.99.31} -> [{1.3.5.6, 1.3.99.26, 1.3.99.28, 1.3.99.30, 1.3.99.31}] -> {1.3.5.6, 1.3.99.26, 1.3.99.30, 1.3.99.31} -> 5.5.1.19 -> 5.5.1.19 -> 1.14.15.24 -> 1.14.15.24
path_lvn00906.kgml: Skipped genes: lvn:BWR22_09835
path_lvn00906.kgml:
path_lvn00906.kgml: Found a trail of span 6 containing skipped vertices
path_lvn00906.kgml: 366 -> [322] -> 365 -> 245 -> 244 -> 242 -> 241
path_lvn00906.kgml: R04787 -> [R04798] -> R04800 -> R05341 -> R03824 -> R07558 -> R07559
path_lvn00906.kgml: lvn:BWR22_09830 -> [lvn:BWR22_09830] -> lvn:BWR22_09830 -> lvn:BWR22_09845 -> lvn:BWR22_09845 -> lvn:BWR22_09840 -> lvn:BWR22_09840
path_lvn00906.kgml: {1.3.5.5, 1.3.99.28, 1.3.99.29, 1.3.99.30, 1.3.99.31} -> [{1.3.5.6, 1.3.99.26, 1.3.99.28, 1.3.99.30, 1.3.99.31}] -> {1.3.5.6, 1.3.99.26, 1.3.99.30, 1.3.99.31} -> 5.5.1.19 -> 5.5.1.19 -> 1.14.15.24 -> 1.14.15.24
path_lvn00906.kgml: Skipped genes: lvn:BWR22_09835
path_lvn00906.kgml:
path_lvn00906.kgml: Found a trail of span 6 containing skipped vertices
path_lvn00906.kgml: 366 -> 322 -> [365] -> 245 -> 244 -> 242 -> 241
path_lvn00906.kgml: R04787 -> R04798 -> [R04800] -> R05341 -> R03824 -> R07558 -> R07559
path_lvn00906.kgml: lvn:BWR22_09830 -> lvn:BWR22_09830 -> [lvn:BWR22_09830] -> lvn:BWR22_09845 -> lvn:BWR22_09845 -> lvn:BWR22_09840 -> lvn:BWR22_09840
path_lvn00906.kgml: {1.3.5.5, 1.3.99.28, 1.3.99.29, 1.3.99.30, 1.3.99.31} -> {1.3.5.6, 1.3.99.26, 1.3.99.28, 1.3.99.30, 1.3.99.31} -> [{1.3.5.6, 1.3.99.26, 1.3.99.30, 1.3.99.31}] -> 5.5.1.19 -> 5.5.1.19 -> 1.14.15.24 -> 1.14.15.24
path_lvn00906.kgml: Skipped genes: lvn:BWR22_09835
path_lvn00906.kgml:
path_lvn00906.kgml: Found a trail of span 5 containing skipped vertices
path_lvn00906.kgml: 358 -> [322 -> 365] -> 245 -> 244 -> 242 -> 241
path_lvn00906.kgml: R04787 -> [R04798 -> R04800] -> R05341 -> R03824 -> R07558 -> R07559
path_lvn00906.kgml: lvn:BWR22_09830 -> [lvn:BWR22_09830 -> lvn:BWR22_09830] -> lvn:BWR22_09845 -> lvn:BWR22_09845 -> lvn:BWR22_09840 -> lvn:BWR22_09840
path_lvn00906.kgml: {1.3.5.5, 1.3.99.28, 1.3.99.29, 1.3.99.30, 1.3.99.31} -> [{1.3.5.6, 1.3.99.26, 1.3.99.28, 1.3.99.30, 1.3.99.31} -> {1.3.5.6, 1.3.99.26, 1.3.99.30, 1.3.99.31}] -> 5.5.1.19 -> 5.5.1.19 -> 1.14.15.24 -> 1.14.15.24
path_lvn00906.kgml: Skipped genes: lvn:BWR22_09835
path_lvn00906.kgml:
path_lvn00906.kgml: Found a trail of span 5 containing skipped vertices
path_lvn00906.kgml: 364 -> 360 -> 362 -> 245 -> [244 -> 242] -> 241
path_lvn00906.kgml: R04787 -> R04798 -> R04800 -> R05341 -> [R03824 -> R07558] -> R07559
path_lvn00906.kgml: lvn:BWR22_09830 -> lvn:BWR22_09830 -> lvn:BWR22_09830 -> lvn:BWR22_09845 -> [lvn:BWR22_09845 -> lvn:BWR22_09840] -> lvn:BWR22_09840
path_lvn00906.kgml: {1.3.5.5, 1.3.99.28, 1.3.99.29, 1.3.99.30, 1.3.99.31} -> {1.3.5.6, 1.3.99.26, 1.3.99.28, 1.3.99.30, 1.3.99.31} -> {1.3.5.6, 1.3.99.26, 1.3.99.30, 1.3.99.31} -> 5.5.1.19 -> [5.5.1.19 -> 1.14.15.24] -> 1.14.15.24
path_lvn00906.kgml: Skipped genes: lvn:BWR22_09835
path_lvn00906.kgml:
path_lvn00906.kgml: Found a trail of span 5 containing skipped vertices
path_lvn00906.kgml: 366 -> 360 -> [365 -> 245] -> 244 -> 242 -> 241
path_lvn00906.kgml: R04787 -> R04798 -> [R04800 -> R05341] -> R03824 -> R07558 -> R07559
path_lvn00906.kgml: lvn:BWR22_09830 -> lvn:BWR22_09830 -> [lvn:BWR22_09830 -> lvn:BWR22_09845] -> lvn:BWR22_09845 -> lvn:BWR22_09840 -> lvn:BWR22_09840
path_lvn00906.kgml: {1.3.5.5, 1.3.99.28, 1.3.99.29, 1.3.99.30, 1.3.99.31} -> {1.3.5.6, 1.3.99.26, 1.3.99.28, 1.3.99.30, 1.3.99.31} -> [{1.3.5.6, 1.3.99.26, 1.3.99.30, 1.3.99.31} -> 5.5.1.19] -> 5.5.1.19 -> 1.14.15.24 -> 1.14.15.24
path_lvn00906.kgml: Skipped genes: lvn:BWR22_09835
path_lvn00906.kgml:
path_lvn00906.kgml: Found a trail of span 5 containing skipped vertices
path_lvn00906.kgml: 366 -> 367 -> 362 -> [245 -> 244] -> 242 -> 241
path_lvn00906.kgml: R04787 -> R04798 -> R04800 -> [R05341 -> R03824] -> R07558 -> R07559
path_lvn00906.kgml: lvn:BWR22_09830 -> lvn:BWR22_09830 -> lvn:BWR22_09830 -> [lvn:BWR22_09845 -> lvn:BWR22_09845] -> lvn:BWR22_09840 -> lvn:BWR22_09840
path_lvn00906.kgml: {1.3.5.5, 1.3.99.28, 1.3.99.29, 1.3.99.30, 1.3.99.31} -> {1.3.5.6, 1.3.99.26, 1.3.99.28, 1.3.99.30, 1.3.99.31} -> {1.3.5.6, 1.3.99.26, 1.3.99.30, 1.3.99.31} -> [5.5.1.19 -> 5.5.1.19] -> 1.14.15.24 -> 1.14.15.24
path_lvn00906.kgml: Skipped genes: lvn:BWR22_09835
path_lvn00906.kgml:
path_lvn00906.kgml: Found a trail of span 5 containing skipped vertices
path_lvn00906.kgml: 366 -> 360 -> 365 -> [245 -> 244] -> 242 -> 241
path_lvn00906.kgml: R04787 -> R04798 -> R04800 -> [R05341 -> R03824] -> R07558 -> R07559
path_lvn00906.kgml: lvn:BWR22_09830 -> lvn:BWR22_09830 -> lvn:BWR22_09830 -> [lvn:BWR22_09845 -> lvn:BWR22_09845] -> lvn:BWR22_09840 -> lvn:BWR22_09840
path_lvn00906.kgml: {1.3.5.5, 1.3.99.28, 1.3.99.29, 1.3.99.30, 1.3.99.31} -> {1.3.5.6, 1.3.99.26, 1.3.99.28, 1.3.99.30, 1.3.99.31} -> {1.3.5.6, 1.3.99.26, 1.3.99.30, 1.3.99.31} -> [5.5.1.19 -> 5.5.1.19] -> 1.14.15.24 -> 1.14.15.24
path_lvn00906.kgml: Skipped genes: lvn:BWR22_09835
path_lvn00906.kgml:
path_lvn00906.kgml: Found a trail of span 5 containing skipped vertices
path_lvn00906.kgml: 364 -> [322 -> 365] -> 245 -> 244 -> 242 -> 241
path_lvn00906.kgml: R04787 -> [R04798 -> R04800] -> R05341 -> R03824 -> R07558 -> R07559
path_lvn00906.kgml: lvn:BWR22_09830 -> [lvn:BWR22_09830 -> lvn:BWR22_09830] -> lvn:BWR22_09845 -> lvn:BWR22_09845 -> lvn:BWR22_09840 -> lvn:BWR22_09840
path_lvn00906.kgml: {1.3.5.5, 1.3.99.28, 1.3.99.29, 1.3.99.30, 1.3.99.31} -> [{1.3.5.6, 1.3.99.26, 1.3.99.28, 1.3.99.30, 1.3.99.31} -> {1.3.5.6, 1.3.99.26, 1.3.99.30, 1.3.99.31}] -> 5.5.1.19 -> 5.5.1.19 -> 1.14.15.24 -> 1.14.15.24
path_lvn00906.kgml: Skipped genes: lvn:BWR22_09835
path_lvn00906.kgml:
path_lvn00906.kgml: Found a trail of span 5 containing skipped vertices
path_lvn00906.kgml: 366 -> 367 -> [365 -> 245] -> 244 -> 242 -> 241
path_lvn00906.kgml: R04787 -> R04798 -> [R04800 -> R05341] -> R03824 -> R07558 -> R07559
path_lvn00906.kgml: lvn:BWR22_09830 -> lvn:BWR22_09830 -> [lvn:BWR22_09830 -> lvn:BWR22_09845] -> lvn:BWR22_09845 -> lvn:BWR22_09840 -> lvn:BWR22_09840
path_lvn00906.kgml: {1.3.5.5, 1.3.99.28, 1.3.99.29, 1.3.99.30, 1.3.99.31} -> {1.3.5.6, 1.3.99.26, 1.3.99.28, 1.3.99.30, 1.3.99.31} -> [{1.3.5.6, 1.3.99.26, 1.3.99.30, 1.3.99.31} -> 5.5.1.19] -> 5.5.1.19 -> 1.14.15.24 -> 1.14.15.24
path_lvn00906.kgml: Skipped genes: lvn:BWR22_09835
path_lvn00906.kgml:
path_lvn00906.kgml: Found a trail of span 5 containing skipped vertices
path_lvn00906.kgml: 366 -> [322 -> 365] -> 245 -> 244 -> 242 -> 241
path_lvn00906.kgml: R04787 -> [R04798 -> R04800] -> R05341 -> R03824 -> R07558 -> R07559
path_lvn00906.kgml: lvn:BWR22_09830 -> [lvn:BWR22_09830 -> lvn:BWR22_09830] -> lvn:BWR22_09845 -> lvn:BWR22_09845 -> lvn:BWR22_09840 -> lvn:BWR22_09840
path_lvn00906.kgml: {1.3.5.5, 1.3.99.28, 1.3.99.29, 1.3.99.30, 1.3.99.31} -> [{1.3.5.6, 1.3.99.26, 1.3.99.28, 1.3.99.30, 1.3.99.31} -> {1.3.5.6, 1.3.99.26, 1.3.99.30, 1.3.99.31}] -> 5.5.1.19 -> 5.5.1.19 -> 1.14.15.24 -> 1.14.15.24
path_lvn00906.kgml: Skipped genes: lvn:BWR22_09835
path_lvn00906.kgml:
path_lvn00906.kgml: Found a trail of span 5 containing skipped vertices
path_lvn00906.kgml: 366 -> 322 -> [365 -> 245] -> 244 -> 242 -> 241
path_lvn00906.kgml: R04787 -> R04798 -> [R04800 -> R05341] -> R03824 -> R07558 -> R07559
path_lvn00906.kgml: lvn:BWR22_09830 -> lvn:BWR22_09830 -> [lvn:BWR22_09830 -> lvn:BWR22_09845] -> lvn:BWR22_09845 -> lvn:BWR22_09840 -> lvn:BWR22_09840
path_lvn00906.kgml: {1.3.5.5, 1.3.99.28, 1.3.99.29, 1.3.99.30, 1.3.99.31} -> {1.3.5.6, 1.3.99.26, 1.3.99.28, 1.3.99.30, 1.3.99.31} -> [{1.3.5.6, 1.3.99.26, 1.3.99.30, 1.3.99.31} -> 5.5.1.19] -> 5.5.1.19 -> 1.14.15.24 -> 1.14.15.24
path_lvn00906.kgml: Skipped genes: lvn:BWR22_09835
path_lvn00906.kgml:
path_lvn00906.kgml: Found a trail of span 4 containing skipped vertices
path_lvn00906.kgml: 358 -> [322 -> 365 -> 245] -> 244 -> 242 -> 241
path_lvn00906.kgml: R04787 -> [R04798 -> R04800 -> R05341] -> R03824 -> R07558 -> R07559
path_lvn00906.kgml: lvn:BWR22_09830 -> [lvn:BWR22_09830 -> lvn:BWR22_09830 -> lvn:BWR22_09845] -> lvn:BWR22_09845 -> lvn:BWR22_09840 -> lvn:BWR22_09840
path_lvn00906.kgml: {1.3.5.5, 1.3.99.28, 1.3.99.29, 1.3.99.30, 1.3.99.31} -> [{1.3.5.6, 1.3.99.26, 1.3.99.28, 1.3.99.30, 1.3.99.31} -> {1.3.5.6, 1.3.99.26, 1.3.99.30, 1.3.99.31} -> 5.5.1.19] -> 5.5.1.19 -> 1.14.15.24 -> 1.14.15.24
path_lvn00906.kgml: Skipped genes: lvn:BWR22_09835
path_lvn00906.kgml:
path_lvn00906.kgml: Found a trail of span 4 containing skipped vertices
path_lvn00906.kgml: 366 -> 360 -> [365 -> 245 -> 244] -> 242 -> 241
path_lvn00906.kgml: R04787 -> R04798 -> [R04800 -> R05341 -> R03824] -> R07558 -> R07559
path_lvn00906.kgml: lvn:BWR22_09830 -> lvn:BWR22_09830 -> [lvn:BWR22_09830 -> lvn:BWR22_09845 -> lvn:BWR22_09845] -> lvn:BWR22_09840 -> lvn:BWR22_09840
path_lvn00906.kgml: {1.3.5.5, 1.3.99.28, 1.3.99.29, 1.3.99.30, 1.3.99.31} -> {1.3.5.6, 1.3.99.26, 1.3.99.28, 1.3.99.30, 1.3.99.31} -> [{1.3.5.6, 1.3.99.26, 1.3.99.30, 1.3.99.31} -> 5.5.1.19 -> 5.5.1.19] -> 1.14.15.24 -> 1.14.15.24
path_lvn00906.kgml: Skipped genes: lvn:BWR22_09835
path_lvn00906.kgml:
path_lvn00906.kgml: Found a trail of span 4 containing skipped vertices
path_lvn00906.kgml: 366 -> 360 -> 362 -> [245 -> 244 -> 242] -> 241
path_lvn00906.kgml: R04787 -> R04798 -> R04800 -> [R05341 -> R03824 -> R07558] -> R07559
path_lvn00906.kgml: lvn:BWR22_09830 -> lvn:BWR22_09830 -> lvn:BWR22_09830 -> [lvn:BWR22_09845 -> lvn:BWR22_09845 -> lvn:BWR22_09840] -> lvn:BWR22_09840
path_lvn00906.kgml: {1.3.5.5, 1.3.99.28, 1.3.99.29, 1.3.99.30, 1.3.99.31} -> {1.3.5.6, 1.3.99.26, 1.3.99.28, 1.3.99.30, 1.3.99.31} -> {1.3.5.6, 1.3.99.26, 1.3.99.30, 1.3.99.31} -> [5.5.1.19 -> 5.5.1.19 -> 1.14.15.24] -> 1.14.15.24
path_lvn00906.kgml: Skipped genes: lvn:BWR22_09835
path_lvn00906.kgml:
path_lvn00906.kgml: Found a trail of span 4 containing skipped vertices
path_lvn00906.kgml: 366 -> 360 -> 365 -> [245 -> 244 -> 242] -> 241
path_lvn00906.kgml: R04787 -> R04798 -> R04800 -> [R05341 -> R03824 -> R07558] -> R07559
path_lvn00906.kgml: lvn:BWR22_09830 -> lvn:BWR22_09830 -> lvn:BWR22_09830 -> [lvn:BWR22_09845 -> lvn:BWR22_09845 -> lvn:BWR22_09840] -> lvn:BWR22_09840
path_lvn00906.kgml: {1.3.5.5, 1.3.99.28, 1.3.99.29, 1.3.99.30, 1.3.99.31} -> {1.3.5.6, 1.3.99.26, 1.3.99.28, 1.3.99.30, 1.3.99.31} -> {1.3.5.6, 1.3.99.26, 1.3.99.30, 1.3.99.31} -> [5.5.1.19 -> 5.5.1.19 -> 1.14.15.24] -> 1.14.15.24
path_lvn00906.kgml: Skipped genes: lvn:BWR22_09835
path_lvn00906.kgml:
path_lvn00906.kgml: Found a trail of span 4 containing skipped vertices
path_lvn00906.kgml: 364 -> [322 -> 365 -> 245] -> 244 -> 242 -> 241
path_lvn00906.kgml: R04787 -> [R04798 -> R04800 -> R05341] -> R03824 -> R07558 -> R07559
path_lvn00906.kgml: lvn:BWR22_09830 -> [lvn:BWR22_09830 -> lvn:BWR22_09830 -> lvn:BWR22_09845] -> lvn:BWR22_09845 -> lvn:BWR22_09840 -> lvn:BWR22_09840
path_lvn00906.kgml: {1.3.5.5, 1.3.99.28, 1.3.99.29, 1.3.99.30, 1.3.99.31} -> [{1.3.5.6, 1.3.99.26, 1.3.99.28, 1.3.99.30, 1.3.99.31} -> {1.3.5.6, 1.3.99.26, 1.3.99.30, 1.3.99.31} -> 5.5.1.19] -> 5.5.1.19 -> 1.14.15.24 -> 1.14.15.24
path_lvn00906.kgml: Skipped genes: lvn:BWR22_09835
path_lvn00906.kgml:
path_lvn00906.kgml: Found a trail of span 4 containing skipped vertices
path_lvn00906.kgml: 366 -> 367 -> [365 -> 245 -> 244] -> 242 -> 241
path_lvn00906.kgml: R04787 -> R04798 -> [R04800 -> R05341 -> R03824] -> R07558 -> R07559
path_lvn00906.kgml: lvn:BWR22_09830 -> lvn:BWR22_09830 -> [lvn:BWR22_09830 -> lvn:BWR22_09845 -> lvn:BWR22_09845] -> lvn:BWR22_09840 -> lvn:BWR22_09840
path_lvn00906.kgml: {1.3.5.5, 1.3.99.28, 1.3.99.29, 1.3.99.30, 1.3.99.31} -> {1.3.5.6, 1.3.99.26, 1.3.99.28, 1.3.99.30, 1.3.99.31} -> [{1.3.5.6, 1.3.99.26, 1.3.99.30, 1.3.99.31} -> 5.5.1.19 -> 5.5.1.19] -> 1.14.15.24 -> 1.14.15.24
path_lvn00906.kgml: Skipped genes: lvn:BWR22_09835
path_lvn00906.kgml:
path_lvn00906.kgml: Found a trail of span 4 containing skipped vertices
path_lvn00906.kgml: 366 -> [322 -> 365 -> 245] -> 244 -> 242 -> 241
path_lvn00906.kgml: R04787 -> [R04798 -> R04800 -> R05341] -> R03824 -> R07558 -> R07559
path_lvn00906.kgml: lvn:BWR22_09830 -> [lvn:BWR22_09830 -> lvn:BWR22_09830 -> lvn:BWR22_09845] -> lvn:BWR22_09845 -> lvn:BWR22_09840 -> lvn:BWR22_09840
path_lvn00906.kgml: {1.3.5.5, 1.3.99.28, 1.3.99.29, 1.3.99.30, 1.3.99.31} -> [{1.3.5.6, 1.3.99.26, 1.3.99.28, 1.3.99.30, 1.3.99.31} -> {1.3.5.6, 1.3.99.26, 1.3.99.30, 1.3.99.31} -> 5.5.1.19] -> 5.5.1.19 -> 1.14.15.24 -> 1.14.15.24
path_lvn00906.kgml: Skipped genes: lvn:BWR22_09835
path_lvn00906.kgml:
path_lvn00906.kgml: Found a trail of span 4 containing skipped vertices
path_lvn00906.kgml: 364 -> 322 -> [365 -> 245 -> 244] -> 242 -> 241
path_lvn00906.kgml: R04787 -> R04798 -> [R04800 -> R05341 -> R03824] -> R07558 -> R07559
path_lvn00906.kgml: lvn:BWR22_09830 -> lvn:BWR22_09830 -> [lvn:BWR22_09830 -> lvn:BWR22_09845 -> lvn:BWR22_09845] -> lvn:BWR22_09840 -> lvn:BWR22_09840
path_lvn00906.kgml: {1.3.5.5, 1.3.99.28, 1.3.99.29, 1.3.99.30, 1.3.99.31} -> {1.3.5.6, 1.3.99.26, 1.3.99.28, 1.3.99.30, 1.3.99.31} -> [{1.3.5.6, 1.3.99.26, 1.3.99.30, 1.3.99.31} -> 5.5.1.19 -> 5.5.1.19] -> 1.14.15.24 -> 1.14.15.24
path_lvn00906.kgml: Skipped genes: lvn:BWR22_09835
path_lvn00906.kgml:
path_lvn00906.kgml: Found a trail of span 2 without skipping any vertex
path_lvn00906.kgml: 246 -> 243
path_lvn00906.kgml: R06962 -> R07530
path_lvn00906.kgml: lvn:BWR22_09845 -> lvn:BWR22_09840
path_lvn00906.kgml: 5.5.1.19 -> 1.14.15.24
path_lvn00906.kgml:
path_lvn00906.kgml: --- 3.95 seconds ---

path_lvn00910.kgml: Nitrogen metabolism
path_lvn00910.kgml: Initialization took 0.13 seconds
path_lvn00910.kgml: (not found)
path_lvn00910.kgml: --- 0.19 seconds ---

path_lvn00920.kgml: Sulfur metabolism
path_lvn00920.kgml: Initialization took 0.13 seconds
path_lvn00920.kgml: (not found)
path_lvn00920.kgml: --- 0.19 seconds ---

path_lvn00970.kgml: Aminoacyl-tRNA biosynthesis
path_lvn00970.kgml: Initialization took 0.74 seconds
path_lvn00970.kgml: (not found)
path_lvn00970.kgml: --- 0.78 seconds ---

path_lvn01040.kgml: Biosynthesis of unsaturated fatty acids
path_lvn01040.kgml: Initialization took 0.08 seconds
path_lvn01040.kgml: (not found)
path_lvn01040.kgml: --- 0.12 seconds ---

path_lvn01054.kgml: Nonribosomal peptide structures
path_lvn01054.kgml: Initialization took 0.03 seconds
path_lvn01054.kgml: (not found)
path_lvn01054.kgml: --- 0.06 seconds ---

--- 66.16 seconds ---
