# Supplementary material for: CoMetGeNe: mining conserved neighborhood patterns in metabolic and genomic contexts
Source: BMC Bioinformatics. 2019 Jan 10;20:19. doi: 10.1186/s12859-018-2542-2 (PMC6327494; doi:10.1186/s12859-018-2542-2)
Supplement: Supplementary file 14 — Trail finding results for completely assembled representative bacterial genomes present in NCBI Genomes. Of the 1,545 fully assembled representative bacterial genomes in NCBI, corresponding entries have been identified in KEGG for 1,467 species, for which trail finding has been performed for all combinations of gap parameters δG and δD ranging from 0 to 3. This additional file is available from https://doi.org/10.6084/m9.figshare.7288769. (GZ 178,532 kb) [file 12859_2018_2542_MOESM14_ESM.gz › results/stq_dG0_dD0.hnet]

--- delta_G = 0, delta_D = 0 ---

path_stq00010.kgml: Glycolysis / Gluconeogenesis
path_stq00010.kgml: Initialization took 0.04 seconds
path_stq00010.kgml:
path_stq00010.kgml: Found a trail of span 3 without skipping any vertex
path_stq00010.kgml: 76 -> 57 -> 58
path_stq00010.kgml: R01512 -> R01061 -> R01015
path_stq00010.kgml: stq:Spith_1005 -> stq:Spith_1004 -> stq:Spith_1006
path_stq00010.kgml: 2.7.2.3 -> {1.2.1.12, 1.2.1.59} -> 5.3.1.1
path_stq00010.kgml:
path_stq00010.kgml: Found a trail of span 3 without skipping any vertex
path_stq00010.kgml: 48 -> 49 -> 50
path_stq00010.kgml: R00014 -> R03270 -> R02569
path_stq00010.kgml: {stq:Spith_2009, stq:Spith_2010} -> {stq:Spith_2009, stq:Spith_2010} -> {stq:Spith_1347, stq:Spith_2008}
path_stq00010.kgml: {1.2.4.1, 2.2.1.6, 4.1.1.1} -> 1.2.4.1 -> 2.3.1.12
path_stq00010.kgml:
path_stq00010.kgml: --- 0.30 seconds ---

path_stq00020.kgml: Citrate cycle (TCA cycle)
path_stq00020.kgml: Initialization took 0.04 seconds
path_stq00020.kgml:
path_stq00020.kgml: Found a trail of span 3 without skipping any vertex
path_stq00020.kgml: 75 -> 77 -> 82
path_stq00020.kgml: R00014 -> R03270 -> R02569
path_stq00020.kgml: {stq:Spith_2009, stq:Spith_2010} -> {stq:Spith_2009, stq:Spith_2010} -> {stq:Spith_1347, stq:Spith_2008}
path_stq00020.kgml: {1.2.4.1, 2.2.1.6, 4.1.1.1} -> 1.2.4.1 -> 2.3.1.12
path_stq00020.kgml:
path_stq00020.kgml: --- 0.15 seconds ---

path_stq00030.kgml: Pentose phosphate pathway
path_stq00030.kgml: Initialization took 0.05 seconds
path_stq00030.kgml:
path_stq00030.kgml: Found a trail of span 2 without skipping any vertex
path_stq00030.kgml: 60 -> 38
path_stq00030.kgml: R01541 -> R05605
path_stq00030.kgml: stq:Spith_0398 -> stq:Spith_0399
path_stq00030.kgml: {2.7.1.178, 2.7.1.45} -> {4.1.2.14, 4.1.2.55}
path_stq00030.kgml:
path_stq00030.kgml: --- 0.23 seconds ---

path_stq00040.kgml: Pentose and glucuronate interconversions
path_stq00040.kgml: Initialization took 0.05 seconds
path_stq00040.kgml:
path_stq00040.kgml: Found a trail of span 3 without skipping any vertex
path_stq00040.kgml: 75 -> 70 -> 68
path_stq00040.kgml: R05850 -> R02439 -> R01761
path_stq00040.kgml: stq:Spith_2094 -> stq:Spith_2096 -> stq:Spith_2095
path_stq00040.kgml: 5.1.3.4 -> 2.7.1.16 -> 5.3.1.4
path_stq00040.kgml:
path_stq00040.kgml: Found a trail of span 2 without skipping any vertex
path_stq00040.kgml: 125 -> 126
path_stq00040.kgml: R04383 -> R01542
path_stq00040.kgml: stq:Spith_0377 -> stq:Spith_0378
path_stq00040.kgml: 5.3.1.17 -> {1.1.1.125, 1.1.1.127}
path_stq00040.kgml:
path_stq00040.kgml: --- 0.26 seconds ---

path_stq00051.kgml: Fructose and mannose metabolism
path_stq00051.kgml: Initialization took 0.05 seconds
path_stq00051.kgml:
path_stq00051.kgml: Found a trail of span 2 without skipping any vertex
path_stq00051.kgml: 83 -> 82
path_stq00051.kgml: R00888 -> R05692
path_stq00051.kgml: stq:Spith_1623 -> stq:Spith_1622
path_stq00051.kgml: 4.2.1.47 -> 1.1.1.271
path_stq00051.kgml:
path_stq00051.kgml: --- 0.17 seconds ---

path_stq00052.kgml: Galactose metabolism
path_stq00052.kgml: Initialization took 0.05 seconds
path_stq00052.kgml:
path_stq00052.kgml: Found a trail of span 5 without skipping any vertex
path_stq00052.kgml: 94 -> 69 -> 71 -> 72 -> 70
path_stq00052.kgml: R01105 -> R01104 -> R02926 -> R01194 -> R01329
path_stq00052.kgml: {stq:Spith_0357, stq:Spith_1935} -> {stq:Spith_0361, stq:Spith_1536} -> {stq:Spith_0361, stq:Spith_1536} -> {stq:Spith_0361, stq:Spith_1536} -> {stq:Spith_0361, stq:Spith_1536}
path_stq00052.kgml: 3.2.1.23 -> 3.2.1.22 -> 3.2.1.22 -> 3.2.1.22 -> 3.2.1.22
path_stq00052.kgml:
path_stq00052.kgml: Found a trail of span 2 without skipping any vertex
path_stq00052.kgml: 171 -> 82
path_stq00052.kgml: R01092 -> R00955
path_stq00052.kgml: {stq:Spith_0363, stq:Spith_0890} -> stq:Spith_0362
path_stq00052.kgml: 2.7.1.6 -> 2.7.7.12
path_stq00052.kgml:
path_stq00052.kgml: --- 20.51 seconds ---

path_stq00053.kgml: Ascorbate and aldarate metabolism
path_stq00053.kgml: Initialization took 0.03 seconds
path_stq00053.kgml: (not found)
path_stq00053.kgml: --- 0.07 seconds ---

path_stq00061.kgml: Fatty acid biosynthesis
path_stq00061.kgml: Initialization took 0.05 seconds
path_stq00061.kgml:
path_stq00061.kgml: Found a trail of span 3 without skipping any vertex
path_stq00061.kgml: 147 -> 53 -> 54
path_stq00061.kgml: R01626 -> R07762 -> R07763
path_stq00061.kgml: stq:Spith_2198 -> stq:Spith_2196 -> {stq:Spith_0387, stq:Spith_1224, stq:Spith_1749, stq:Spith_2197}
path_stq00061.kgml: {2.3.1.39, 2.3.1.85, 2.3.1.86} -> {2.3.1.179, 2.3.1.199, 2.3.1.41} -> 1.1.1.100
path_stq00061.kgml:
path_stq00061.kgml: Found a trail of span 3 without skipping any vertex
path_stq00061.kgml: 147 -> 259 -> 142
path_stq00061.kgml: R01626 -> R04355 -> R04533
path_stq00061.kgml: stq:Spith_2198 -> stq:Spith_2196 -> {stq:Spith_0387, stq:Spith_1224, stq:Spith_1749, stq:Spith_2197}
path_stq00061.kgml: {2.3.1.39, 2.3.1.85, 2.3.1.86} -> {2.3.1.179, 2.3.1.41, 2.3.1.85, 2.3.1.86} -> {1.1.1.100, 2.3.1.85, 2.3.1.86}
path_stq00061.kgml:
path_stq00061.kgml: Found a trail of span 3 without skipping any vertex
path_stq00061.kgml: 147 -> 58 -> 75
path_stq00061.kgml: R01626 -> R04968 -> R04543
path_stq00061.kgml: stq:Spith_2198 -> stq:Spith_2196 -> {stq:Spith_0387, stq:Spith_1224, stq:Spith_1749, stq:Spith_2197}
path_stq00061.kgml: {2.3.1.39, 2.3.1.85, 2.3.1.86} -> {2.3.1.179, 2.3.1.41, 2.3.1.85, 2.3.1.86} -> {1.1.1.100, 2.3.1.85, 2.3.1.86}
path_stq00061.kgml:
path_stq00061.kgml: Found a trail of span 3 without skipping any vertex
path_stq00061.kgml: 147 -> 59 -> 86
path_stq00061.kgml: R01626 -> R04726 -> R04566
path_stq00061.kgml: stq:Spith_2198 -> stq:Spith_2196 -> {stq:Spith_0387, stq:Spith_1224, stq:Spith_1749, stq:Spith_2197}
path_stq00061.kgml: {2.3.1.39, 2.3.1.85, 2.3.1.86} -> {2.3.1.179, 2.3.1.41, 2.3.1.85, 2.3.1.86} -> {1.1.1.100, 2.3.1.85, 2.3.1.86}
path_stq00061.kgml:
path_stq00061.kgml: Found a trail of span 3 without skipping any vertex
path_stq00061.kgml: 147 -> 63 -> 130
path_stq00061.kgml: R01626 -> R04952 -> R04953
path_stq00061.kgml: stq:Spith_2198 -> stq:Spith_2196 -> {stq:Spith_0387, stq:Spith_1224, stq:Spith_1749, stq:Spith_2197}
path_stq00061.kgml: {2.3.1.39, 2.3.1.85, 2.3.1.86} -> {2.3.1.179, 2.3.1.41, 2.3.1.85, 2.3.1.86} -> {1.1.1.100, 2.3.1.85, 2.3.1.86}
path_stq00061.kgml:
path_stq00061.kgml: Found a trail of span 3 without skipping any vertex
path_stq00061.kgml: 147 -> 62 -> 119
path_stq00061.kgml: R01626 -> R04957 -> R04536
path_stq00061.kgml: stq:Spith_2198 -> stq:Spith_2196 -> {stq:Spith_0387, stq:Spith_1224, stq:Spith_1749, stq:Spith_2197}
path_stq00061.kgml: {2.3.1.39, 2.3.1.85, 2.3.1.86} -> {2.3.1.179, 2.3.1.41, 2.3.1.85, 2.3.1.86} -> {1.1.1.100, 2.3.1.85, 2.3.1.86}
path_stq00061.kgml:
path_stq00061.kgml: Found a trail of span 3 without skipping any vertex
path_stq00061.kgml: 147 -> 61 -> 108
path_stq00061.kgml: R01626 -> R04960 -> R04534
path_stq00061.kgml: stq:Spith_2198 -> stq:Spith_2196 -> {stq:Spith_0387, stq:Spith_1224, stq:Spith_1749, stq:Spith_2197}
path_stq00061.kgml: {2.3.1.39, 2.3.1.85, 2.3.1.86} -> {2.3.1.179, 2.3.1.41, 2.3.1.85, 2.3.1.86} -> {1.1.1.100, 2.3.1.85, 2.3.1.86}
path_stq00061.kgml:
path_stq00061.kgml: Found a trail of span 3 without skipping any vertex
path_stq00061.kgml: 147 -> 60 -> 97
path_stq00061.kgml: R01626 -> R04963 -> R04964
path_stq00061.kgml: stq:Spith_2198 -> stq:Spith_2196 -> {stq:Spith_0387, stq:Spith_1224, stq:Spith_1749, stq:Spith_2197}
path_stq00061.kgml: {2.3.1.39, 2.3.1.85, 2.3.1.86} -> {2.3.1.179, 2.3.1.41, 2.3.1.85, 2.3.1.86} -> {1.1.1.100, 2.3.1.85, 2.3.1.86}
path_stq00061.kgml:
path_stq00061.kgml: --- 1.08 seconds ---

path_stq00130.kgml: Ubiquinone and other terpenoid-quinone biosynthesis
path_stq00130.kgml: Initialization took 0.05 seconds
path_stq00130.kgml: (not found)
path_stq00130.kgml: --- 0.10 seconds ---

path_stq00190.kgml: Oxidative phosphorylation
path_stq00190.kgml: Initialization took 0.05 seconds
path_stq00190.kgml: (not found)
path_stq00190.kgml: --- 0.10 seconds ---

path_stq00220.kgml: Arginine biosynthesis
path_stq00220.kgml: Initialization took 0.05 seconds
path_stq00220.kgml:
path_stq00220.kgml: Found a trail of span 3 without skipping any vertex
path_stq00220.kgml: 50 -> 51 -> 52
path_stq00220.kgml: R02649 -> R03443 -> R02283
path_stq00220.kgml: stq:Spith_2054 -> stq:Spith_2053 -> stq:Spith_2055
path_stq00220.kgml: 2.7.2.8 -> 1.2.1.38 -> 2.6.1.11
path_stq00220.kgml:
path_stq00220.kgml: --- 0.14 seconds ---

path_stq00230.kgml: Purine metabolism
path_stq00230.kgml: Initialization took 0.05 seconds
path_stq00230.kgml:
path_stq00230.kgml: Found a trail of span 2 without skipping any vertex
path_stq00230.kgml: 162 -> 163
path_stq00230.kgml: R04144 -> R04325
path_stq00230.kgml: stq:Spith_1294 -> stq:Spith_1293
path_stq00230.kgml: 6.3.4.13 -> 2.1.2.2
path_stq00230.kgml:
path_stq00230.kgml: Found a trail of span 2 without skipping any vertex
path_stq00230.kgml: 252 -> 253
path_stq00230.kgml: R00529 -> R00509
path_stq00230.kgml: {stq:Spith_1677, stq:Spith_1678} -> stq:Spith_1677
path_stq00230.kgml: 2.7.7.4 -> 2.7.1.25
path_stq00230.kgml:
path_stq00230.kgml: --- 0.52 seconds ---

path_stq00240.kgml: Pyrimidine metabolism
path_stq00240.kgml: Initialization took 0.05 seconds
path_stq00240.kgml: (not found)
path_stq00240.kgml: --- 0.18 seconds ---

path_stq00250.kgml: Alanine, aspartate and glutamate metabolism
path_stq00250.kgml: Initialization took 0.03 seconds
path_stq00250.kgml: (not found)
path_stq00250.kgml: --- 0.07 seconds ---

path_stq00260.kgml: Glycine, serine and threonine metabolism
path_stq00260.kgml: Initialization took 0.05 seconds
path_stq00260.kgml:
path_stq00260.kgml: Found a trail of span 2 without skipping any vertex
path_stq00260.kgml: 78 -> 70
path_stq00260.kgml: R04173 -> R01513
path_stq00260.kgml: stq:Spith_0138 -> {stq:Spith_0137, stq:Spith_0389}
path_stq00260.kgml: 2.6.1.52 -> 1.1.1.95
path_stq00260.kgml:
path_stq00260.kgml: --- 0.17 seconds ---

path_stq00261.kgml: Monobactam biosynthesis
path_stq00261.kgml: Initialization took 0.05 seconds
path_stq00261.kgml:
path_stq00261.kgml: Found a trail of span 2 without skipping any vertex
path_stq00261.kgml: 97 -> 96
path_stq00261.kgml: R10147 -> {R04198, R04199}
path_stq00261.kgml: stq:Spith_1305 -> stq:Spith_1304
path_stq00261.kgml: 4.3.3.7 -> {1.17.1.8, 1.17.1.8}
path_stq00261.kgml:
path_stq00261.kgml: --- 0.13 seconds ---

path_stq00270.kgml: Cysteine and methionine metabolism
path_stq00270.kgml: Initialization took 0.04 seconds
path_stq00270.kgml: (not found)
path_stq00270.kgml: --- 0.09 seconds ---

path_stq00280.kgml: Valine, leucine and isoleucine degradation
path_stq00280.kgml: Initialization took 0.04 seconds
path_stq00280.kgml: (not found)
path_stq00280.kgml: --- 0.06 seconds ---

path_stq00290.kgml: Valine, leucine and isoleucine biosynthesis
path_stq00290.kgml: Initialization took 0.05 seconds
path_stq00290.kgml:
path_stq00290.kgml: Found a trail of span 2 without skipping any vertex
path_stq00290.kgml: 78 -> 21
path_stq00290.kgml: R03896 -> R03898
path_stq00290.kgml: {stq:Spith_0111, stq:Spith_0112, stq:Spith_2134, stq:Spith_2135} -> {stq:Spith_0111, stq:Spith_0112, stq:Spith_2134, stq:Spith_2135}
path_stq00290.kgml: 4.2.1.35 -> 4.2.1.35
path_stq00290.kgml:
path_stq00290.kgml: Found a trail of span 2 without skipping any vertex
path_stq00290.kgml: 35 -> 37
path_stq00290.kgml: R03968 -> R04001
path_stq00290.kgml: {stq:Spith_0111, stq:Spith_0112, stq:Spith_2134, stq:Spith_2135} -> {stq:Spith_0111, stq:Spith_0112, stq:Spith_2134, stq:Spith_2135}
path_stq00290.kgml: 4.2.1.33 -> 4.2.1.33
path_stq00290.kgml:
path_stq00290.kgml: --- 0.21 seconds ---

path_stq00300.kgml: Lysine biosynthesis
path_stq00300.kgml: Initialization took 0.05 seconds
path_stq00300.kgml:
path_stq00300.kgml: Found a trail of span 2 without skipping any vertex
path_stq00300.kgml: 53 -> 54
path_stq00300.kgml: R10147 -> {R04198, R04199}
path_stq00300.kgml: stq:Spith_1305 -> stq:Spith_1304
path_stq00300.kgml: 4.3.3.7 -> {1.17.1.8, 1.17.1.8}
path_stq00300.kgml:
path_stq00300.kgml: --- 0.18 seconds ---

path_stq00310.kgml: Lysine degradation
path_stq00310.kgml: Initialization took 0.05 seconds
path_stq00310.kgml: (not found)
path_stq00310.kgml: --- 0.10 seconds ---

path_stq00330.kgml: Arginine and proline metabolism
path_stq00330.kgml: Initialization took 0.05 seconds
path_stq00330.kgml:
path_stq00330.kgml: Found a trail of span 2 without skipping any vertex
path_stq00330.kgml: 216 -> 217
path_stq00330.kgml: R00239 -> R03313
path_stq00330.kgml: stq:Spith_2029 -> stq:Spith_2028
path_stq00330.kgml: 2.7.2.11 -> 1.2.1.41
path_stq00330.kgml:
path_stq00330.kgml: --- 0.14 seconds ---

path_stq00332.kgml: Carbapenem biosynthesis
path_stq00332.kgml: Initialization took 0.05 seconds
path_stq00332.kgml:
path_stq00332.kgml: Found a trail of span 2 without skipping any vertex
path_stq00332.kgml: 5 -> 8
path_stq00332.kgml: R00239 -> R03313
path_stq00332.kgml: stq:Spith_2029 -> stq:Spith_2028
path_stq00332.kgml: 2.7.2.11 -> 1.2.1.41
path_stq00332.kgml:
path_stq00332.kgml: --- 0.14 seconds ---

path_stq00340.kgml: Histidine metabolism
path_stq00340.kgml: Initialization took 0.05 seconds
path_stq00340.kgml:
path_stq00340.kgml: Found a trail of span 3 without skipping any vertex
path_stq00340.kgml: 67 -> 66 -> 65
path_stq00340.kgml: R04035 -> R04037 -> R04640
path_stq00340.kgml: stq:Spith_0119 -> {stq:Spith_0119, stq:Spith_0649} -> stq:Spith_0118
path_stq00340.kgml: 3.6.1.31 -> 3.5.4.19 -> 5.3.1.16
path_stq00340.kgml:
path_stq00340.kgml: --- 0.12 seconds ---

path_stq00360.kgml: Phenylalanine metabolism
path_stq00360.kgml: Initialization took 0.05 seconds
path_stq00360.kgml: (not found)
path_stq00360.kgml: --- 0.10 seconds ---

path_stq00400.kgml: Phenylalanine, tyrosine and tryptophan biosynthesis
path_stq00400.kgml: Initialization took 0.05 seconds
path_stq00400.kgml:
path_stq00400.kgml: Found a trail of span 7 without skipping any vertex
path_stq00400.kgml: 57 -> 56 -> 55 -> 54 -> 52 -> 53 -> 51
path_stq00400.kgml: {R00985, R00986} -> R01073 -> R03509 -> R03508 -> R02340 -> R00674 -> R02722
path_stq00400.kgml: {stq:Spith_0165, stq:Spith_0166} -> stq:Spith_0166 -> stq:Spith_0167 -> stq:Spith_0167 -> stq:Spith_0169 -> {stq:Spith_0168, stq:Spith_1921} -> {stq:Spith_0168, stq:Spith_0169, stq:Spith_1921}
path_stq00400.kgml: {4.1.3.27, 4.1.3.27} -> 2.4.2.18 -> 5.3.1.24 -> 4.1.1.48 -> {4.1.2.8, 4.2.1.20} -> {4.2.1.122, 4.2.1.20} -> 4.2.1.20
path_stq00400.kgml:
path_stq00400.kgml: --- 0.48 seconds ---

path_stq00410.kgml: beta-Alanine metabolism
path_stq00410.kgml: Initialization took 0.05 seconds
path_stq00410.kgml: (not found)
path_stq00410.kgml: --- 0.09 seconds ---

path_stq00430.kgml: Taurine and hypotaurine metabolism
path_stq00430.kgml: Initialization took 0.05 seconds
path_stq00430.kgml: (not found)
path_stq00430.kgml: --- 0.09 seconds ---

path_stq00450.kgml: Selenocompound metabolism
path_stq00450.kgml: Initialization took 0.05 seconds
path_stq00450.kgml: (not found)
path_stq00450.kgml: --- 0.09 seconds ---

path_stq00460.kgml: Cyanoamino acid metabolism
path_stq00460.kgml: Initialization took 0.05 seconds
path_stq00460.kgml: (not found)
path_stq00460.kgml: --- 0.10 seconds ---

path_stq00471.kgml: D-Glutamine and D-glutamate metabolism
path_stq00471.kgml: Initialization took 0.08 seconds
path_stq00471.kgml: (not found)
path_stq00471.kgml: --- 0.13 seconds ---

path_stq00473.kgml: D-Alanine metabolism
path_stq00473.kgml: Initialization took 0.04 seconds
path_stq00473.kgml: (not found)
path_stq00473.kgml: --- 0.08 seconds ---

path_stq00480.kgml: Glutathione metabolism
path_stq00480.kgml: Initialization took 0.05 seconds
path_stq00480.kgml: (not found)
path_stq00480.kgml: --- 0.09 seconds ---

path_stq00500.kgml: Starch and sucrose metabolism
path_stq00500.kgml: Initialization took 0.05 seconds
path_stq00500.kgml:
path_stq00500.kgml: Found a trail of span 2 without skipping any vertex
path_stq00500.kgml: 95 -> 226
path_stq00500.kgml: R11307 -> R11308
path_stq00500.kgml: {stq:Spith_0779, stq:Spith_1446, stq:Spith_1704, stq:Spith_2107, stq:Spith_2108, stq:Spith_2109} -> {stq:Spith_0779, stq:Spith_1446, stq:Spith_1704, stq:Spith_2107, stq:Spith_2108, stq:Spith_2109}
path_stq00500.kgml: 3.2.1.4 -> {3.2.1.4, 3.2.1.91}
path_stq00500.kgml:
path_stq00500.kgml: Found a trail of span 2 without skipping any vertex
path_stq00500.kgml: 82 -> 229
path_stq00500.kgml: R02887 -> R00952
path_stq00500.kgml: {stq:Spith_0366, stq:Spith_0766, stq:Spith_0770, stq:Spith_1531, stq:Spith_1795, stq:Spith_2148} -> {stq:Spith_0477, stq:Spith_2147}
path_stq00500.kgml: {3.2.1.21, 3.2.1.74} -> 2.4.1.20
path_stq00500.kgml:
path_stq00500.kgml: Found a trail of span 2 without skipping any vertex
path_stq00500.kgml: 113 -> 137
path_stq00500.kgml: R00948 -> R02421
path_stq00500.kgml: stq:Spith_1410 -> stq:Spith_1409
path_stq00500.kgml: 2.7.7.27 -> {2.4.1.21, 2.4.1.242}
path_stq00500.kgml:
path_stq00500.kgml: --- 0.32 seconds ---

path_stq00511.kgml: Other glycan degradation
path_stq00511.kgml: Initialization took 0.05 seconds
path_stq00511.kgml: (not found)
path_stq00511.kgml: --- 0.10 seconds ---

path_stq00514.kgml: Other types of O-glycan biosynthesis
path_stq00514.kgml: Initialization took 0.05 seconds
path_stq00514.kgml: (not found)
path_stq00514.kgml: --- 0.09 seconds ---

path_stq00515.kgml: Mannose type O-glycan biosynthesis
path_stq00515.kgml: Initialization took 0.05 seconds
path_stq00515.kgml: (not found)
path_stq00515.kgml: --- 0.10 seconds ---

path_stq00520.kgml: Amino sugar and nucleotide sugar metabolism
path_stq00520.kgml: Initialization took 0.06 seconds
path_stq00520.kgml:
path_stq00520.kgml: Found a trail of span 2 without skipping any vertex
path_stq00520.kgml: 244 -> 246
path_stq00520.kgml: R00888 -> R05692
path_stq00520.kgml: stq:Spith_1623 -> stq:Spith_1622
path_stq00520.kgml: 4.2.1.47 -> 1.1.1.271
path_stq00520.kgml:
path_stq00520.kgml: Found a trail of span 2 without skipping any vertex
path_stq00520.kgml: 200 -> 184
path_stq00520.kgml: R01092 -> R00955
path_stq00520.kgml: {stq:Spith_0363, stq:Spith_0890} -> stq:Spith_0362
path_stq00520.kgml: 2.7.1.6 -> 2.7.7.12
path_stq00520.kgml:
path_stq00520.kgml: --- 0.23 seconds ---

path_stq00521.kgml: Streptomycin biosynthesis
path_stq00521.kgml: Initialization took 0.05 seconds
path_stq00521.kgml: (not found)
path_stq00521.kgml: --- 0.09 seconds ---

path_stq00550.kgml: Peptidoglycan biosynthesis
path_stq00550.kgml: Initialization took 0.05 seconds
path_stq00550.kgml:
path_stq00550.kgml: Found a trail of span 2 without skipping any vertex
path_stq00550.kgml: 29 -> 28
path_stq00550.kgml: R04573 -> R05629
path_stq00550.kgml: stq:Spith_0919 -> stq:Spith_0920
path_stq00550.kgml: 6.3.2.10 -> 2.7.8.13
path_stq00550.kgml:
path_stq00550.kgml: Found a trail of span 2 without skipping any vertex
path_stq00550.kgml: 23 -> 35
path_stq00550.kgml: R04617 -> R05630
path_stq00550.kgml: stq:Spith_0919 -> stq:Spith_0920
path_stq00550.kgml: 6.3.2.10 -> 2.7.8.13
path_stq00550.kgml:
path_stq00550.kgml: --- 0.22 seconds ---

path_stq00561.kgml: Glycerolipid metabolism
path_stq00561.kgml: Initialization took 0.05 seconds
path_stq00561.kgml: (not found)
path_stq00561.kgml: --- 0.10 seconds ---

path_stq00562.kgml: Inositol phosphate metabolism
path_stq00562.kgml: Initialization took 0.05 seconds
path_stq00562.kgml: (not found)
path_stq00562.kgml: --- 0.10 seconds ---

path_stq00564.kgml: Glycerophospholipid metabolism
path_stq00564.kgml: Initialization took 0.05 seconds
path_stq00564.kgml: (not found)
path_stq00564.kgml: --- 0.10 seconds ---

path_stq00600.kgml: Sphingolipid metabolism
path_stq00600.kgml: Initialization took 0.05 seconds
path_stq00600.kgml: (not found)
path_stq00600.kgml: --- 0.09 seconds ---

path_stq00620.kgml: Pyruvate metabolism
path_stq00620.kgml: Initialization took 0.05 seconds
path_stq00620.kgml:
path_stq00620.kgml: Found a trail of span 3 without skipping any vertex
path_stq00620.kgml: 123 -> 55 -> 124
path_stq00620.kgml: R00014 -> R03270 -> R02569
path_stq00620.kgml: {stq:Spith_2009, stq:Spith_2010} -> {stq:Spith_2009, stq:Spith_2010} -> {stq:Spith_1347, stq:Spith_2008}
path_stq00620.kgml: {1.2.4.1, 2.2.1.6, 4.1.1.1} -> 1.2.4.1 -> 2.3.1.12
path_stq00620.kgml:
path_stq00620.kgml: Found a trail of span 2 without skipping any vertex
path_stq00620.kgml: 78 -> 79
path_stq00620.kgml: R00217 -> R00344
path_stq00620.kgml: {stq:Spith_2199, stq:Spith_2201} -> stq:Spith_2200
path_stq00620.kgml: {1.1.1.38, 1.1.1.40, 4.1.1.112} -> 6.4.1.1
path_stq00620.kgml:
path_stq00620.kgml: --- 0.32 seconds ---

path_stq00630.kgml: Glyoxylate and dicarboxylate metabolism
path_stq00630.kgml: Initialization took 0.05 seconds
path_stq00630.kgml: (not found)
path_stq00630.kgml: --- 0.10 seconds ---

path_stq00640.kgml: Propanoate metabolism
path_stq00640.kgml: Initialization took 0.05 seconds
path_stq00640.kgml: (not found)
path_stq00640.kgml: --- 0.09 seconds ---

path_stq00650.kgml: Butanoate metabolism
path_stq00650.kgml: Initialization took 0.05 seconds
path_stq00650.kgml: (not found)
path_stq00650.kgml: --- 0.09 seconds ---

path_stq00660.kgml: C5-Branched dibasic acid metabolism
path_stq00660.kgml: Initialization took 0.02 seconds
path_stq00660.kgml:
path_stq00660.kgml: Found a trail of span 2 without skipping any vertex
path_stq00660.kgml: 31 -> 96
path_stq00660.kgml: R03896 -> R03898
path_stq00660.kgml: {stq:Spith_0111, stq:Spith_0112, stq:Spith_2134, stq:Spith_2135} -> {stq:Spith_0111, stq:Spith_0112, stq:Spith_2134, stq:Spith_2135}
path_stq00660.kgml: 4.2.1.35 -> 4.2.1.35
path_stq00660.kgml:
path_stq00660.kgml: --- 0.10 seconds ---

path_stq00670.kgml: One carbon pool by folate
path_stq00670.kgml: Initialization took 0.04 seconds
path_stq00670.kgml: (not found)
path_stq00670.kgml: --- 0.12 seconds ---

path_stq00680.kgml: Methane metabolism
path_stq00680.kgml: Initialization took 0.05 seconds
path_stq00680.kgml:
path_stq00680.kgml: Found a trail of span 2 without skipping any vertex
path_stq00680.kgml: 148 -> 151
path_stq00680.kgml: R01513 -> R04173
path_stq00680.kgml: {stq:Spith_0137, stq:Spith_0389} -> stq:Spith_0138
path_stq00680.kgml: 1.1.1.95 -> 2.6.1.52
path_stq00680.kgml:
path_stq00680.kgml: --- 0.15 seconds ---

path_stq00730.kgml: Thiamine metabolism
path_stq00730.kgml: Initialization took 0.05 seconds
path_stq00730.kgml:
path_stq00730.kgml: Found a trail of span 2 without skipping any vertex
path_stq00730.kgml: 91 -> 69
path_stq00730.kgml: R10246 -> R10247
path_stq00730.kgml: {stq:Spith_0134, stq:Spith_0486} -> stq:Spith_0135
path_stq00730.kgml: 4.1.99.19 -> 2.8.1.10
path_stq00730.kgml:
path_stq00730.kgml: Found a trail of span 2 without skipping any vertex
path_stq00730.kgml: 72 -> 71
path_stq00730.kgml: R07460 -> R07461
path_stq00730.kgml: stq:Spith_1638 -> stq:Spith_1639
path_stq00730.kgml: 2.8.1.7 -> {2.8.1.11, 2.8.1.4}
path_stq00730.kgml:
path_stq00730.kgml: --- 0.20 seconds ---

path_stq00740.kgml: Riboflavin metabolism
path_stq00740.kgml: Initialization took 0.05 seconds
path_stq00740.kgml:
path_stq00740.kgml: Found a trail of span 3 without skipping any vertex
path_stq00740.kgml: 32 -> 41 -> 42
path_stq00740.kgml: R07281 -> R04457 -> R00066
path_stq00740.kgml: stq:Spith_0467 -> stq:Spith_0468 -> stq:Spith_0466
path_stq00740.kgml: 4.1.99.12 -> 2.5.1.78 -> 2.5.1.9
path_stq00740.kgml:
path_stq00740.kgml: --- 0.17 seconds ---

path_stq00750.kgml: Vitamin B6 metabolism
path_stq00750.kgml: Initialization took 0.05 seconds
path_stq00750.kgml: (not found)
path_stq00750.kgml: --- 0.09 seconds ---

path_stq00760.kgml: Nicotinate and nicotinamide metabolism
path_stq00760.kgml: Initialization took 0.05 seconds
path_stq00760.kgml:
path_stq00760.kgml: Found a trail of span 2 without skipping any vertex
path_stq00760.kgml: 89 -> 88
path_stq00760.kgml: R01268 -> R01724
path_stq00760.kgml: stq:Spith_1453 -> stq:Spith_1452
path_stq00760.kgml: 3.5.1.19 -> 6.3.4.21
path_stq00760.kgml:
path_stq00760.kgml: --- 0.18 seconds ---

path_stq00770.kgml: Pantothenate and CoA biosynthesis
path_stq00770.kgml: Initialization took 0.05 seconds
path_stq00770.kgml:
path_stq00770.kgml: Found a trail of span 2 without skipping any vertex
path_stq00770.kgml: 96 -> 94
path_stq00770.kgml: R09378 -> R09379
path_stq00770.kgml: stq:Spith_0201 -> stq:Spith_0200
path_stq00770.kgml: 2.7.1.169 -> 6.3.2.36
path_stq00770.kgml:
path_stq00770.kgml: Found a trail of span 2 without skipping any vertex
path_stq00770.kgml: 70 -> 67
path_stq00770.kgml: R04231 -> R03269
path_stq00770.kgml: stq:Spith_0197 -> stq:Spith_0196
path_stq00770.kgml: 6.3.2.5 -> 4.1.1.36
path_stq00770.kgml:
path_stq00770.kgml: --- 0.20 seconds ---

path_stq00780.kgml: Biotin metabolism
path_stq00780.kgml: Initialization took 0.05 seconds
path_stq00780.kgml:
path_stq00780.kgml: Found a trail of span 3 without skipping any vertex
path_stq00780.kgml: 42 -> 45 -> 32
path_stq00780.kgml: R09725 -> R10124 -> R03231
path_stq00780.kgml: stq:Spith_0829 -> stq:Spith_0830 -> stq:Spith_0831
path_stq00780.kgml: 3.1.1.85 -> 2.3.1.47 -> 2.6.1.62
path_stq00780.kgml:
path_stq00780.kgml: Found a trail of span 2 without skipping any vertex
path_stq00780.kgml: 95 -> 53
path_stq00780.kgml: R10115 -> R10116
path_stq00780.kgml: stq:Spith_2196 -> {stq:Spith_0387, stq:Spith_1224, stq:Spith_1749, stq:Spith_2197}
path_stq00780.kgml: {2.3.1.179, 2.3.1.41} -> 1.1.1.100
path_stq00780.kgml:
path_stq00780.kgml: Found a trail of span 2 without skipping any vertex
path_stq00780.kgml: 74 -> 67
path_stq00780.kgml: R10119 -> R10120
path_stq00780.kgml: stq:Spith_2196 -> {stq:Spith_0387, stq:Spith_1224, stq:Spith_1749, stq:Spith_2197}
path_stq00780.kgml: {2.3.1.179, 2.3.1.41} -> 1.1.1.100
path_stq00780.kgml:
path_stq00780.kgml: Found a trail of span 2 without skipping any vertex
path_stq00780.kgml: 34 -> 32
path_stq00780.kgml: R03210 -> R03231
path_stq00780.kgml: stq:Spith_0830 -> stq:Spith_0831
path_stq00780.kgml: 2.3.1.47 -> 2.6.1.62
path_stq00780.kgml:
path_stq00780.kgml: --- 0.31 seconds ---

path_stq00785.kgml: Lipoic acid metabolism
path_stq00785.kgml: Initialization took 0.05 seconds
path_stq00785.kgml: (not found)
path_stq00785.kgml: --- 0.09 seconds ---

path_stq00790.kgml: Folate biosynthesis
path_stq00790.kgml: Initialization took 0.05 seconds
path_stq00790.kgml: (not found)
path_stq00790.kgml: --- 0.10 seconds ---

path_stq00860.kgml: Porphyrin and chlorophyll metabolism
path_stq00860.kgml: Initialization took 0.06 seconds
path_stq00860.kgml:
path_stq00860.kgml: Found a trail of span 2 without skipping any vertex
path_stq00860.kgml: 276 -> 274
path_stq00860.kgml: R02272 -> R00036
path_stq00860.kgml: stq:Spith_1672 -> stq:Spith_1673
path_stq00860.kgml: 5.4.3.8 -> 4.2.1.24
path_stq00860.kgml:
path_stq00860.kgml: --- 0.19 seconds ---

path_stq00900.kgml: Terpenoid backbone biosynthesis
path_stq00900.kgml: Initialization took 0.05 seconds
path_stq00900.kgml: (not found)
path_stq00900.kgml: --- 0.10 seconds ---

path_stq00910.kgml: Nitrogen metabolism
path_stq00910.kgml: Initialization took 0.05 seconds
path_stq00910.kgml: (not found)
path_stq00910.kgml: --- 0.10 seconds ---

path_stq00920.kgml: Sulfur metabolism
path_stq00920.kgml: Initialization took 0.05 seconds
path_stq00920.kgml:
path_stq00920.kgml: Found a trail of span 3 without skipping any vertex
path_stq00920.kgml: 160 -> 159 -> 150
path_stq00920.kgml: R00529 -> R00509 -> R02021
path_stq00920.kgml: {stq:Spith_1677, stq:Spith_1678} -> stq:Spith_1677 -> stq:Spith_1679
path_stq00920.kgml: 2.7.7.4 -> 2.7.1.25 -> 1.8.4.8
path_stq00920.kgml:
path_stq00920.kgml: Found a trail of span 3 without skipping any vertex
path_stq00920.kgml: 42 -> 39 -> 48
path_stq00920.kgml: R00529 -> R00509 -> R02021
path_stq00920.kgml: {stq:Spith_1677, stq:Spith_1678} -> stq:Spith_1677 -> stq:Spith_1679
path_stq00920.kgml: 2.7.7.4 -> 2.7.1.25 -> 1.8.4.8
path_stq00920.kgml:
path_stq00920.kgml: --- 0.23 seconds ---

path_stq00970.kgml: Aminoacyl-tRNA biosynthesis
path_stq00970.kgml: Initialization took 0.05 seconds
path_stq00970.kgml: (not found)
path_stq00970.kgml: --- 0.10 seconds ---

path_stq01040.kgml: Biosynthesis of unsaturated fatty acids
path_stq01040.kgml: Initialization took 0.03 seconds
path_stq01040.kgml: (not found)
path_stq01040.kgml: --- 0.07 seconds ---

--- 43.69 seconds ---
