# Supplementary material for: CoMetGeNe: mining conserved neighborhood patterns in metabolic and genomic contexts
Source: BMC Bioinformatics. 2019 Jan 10;20:19. doi: 10.1186/s12859-018-2542-2 (PMC6327494; doi:10.1186/s12859-018-2542-2)
Supplement: Supplementary file 14 — Trail finding results for completely assembled representative bacterial genomes present in NCBI Genomes. Of the 1,545 fully assembled representative bacterial genomes in NCBI, corresponding entries have been identified in KEGG for 1,467 species, for which trail finding has been performed for all combinations of gap parameters δG and δD ranging from 0 to 3. This additional file is available from https://doi.org/10.6084/m9.figshare.7288769. (GZ 178,532 kb) [file 12859_2018_2542_MOESM14_ESM.gz › results/bsb_dG0_dD2.hnet]

--- delta_G = 0, delta_D = 2 ---

path_bsb00010.kgml: Glycolysis / Gluconeogenesis
path_bsb00010.kgml: Initialization took 0.05 seconds
path_bsb00010.kgml:
path_bsb00010.kgml: Found a trail of span 3 containing skipped vertices
path_bsb00010.kgml: 76 -> [57] -> 14 -> 57
path_bsb00010.kgml: R01512 -> [R01061] -> R01070 -> R01061
path_bsb00010.kgml: bsb:Bresu_1282 -> [bsb:Bresu_1283] -> bsb:Bresu_1281 -> bsb:Bresu_1283
path_bsb00010.kgml: 2.7.2.3 -> [{1.2.1.12, 1.2.1.59}] -> 4.1.2.13 -> {1.2.1.12, 1.2.1.59}
path_bsb00010.kgml:
path_bsb00010.kgml: Found a trail of span 3 without skipping any vertex
path_bsb00010.kgml: 48 -> 49 -> 50
path_bsb00010.kgml: R00014 -> R03270 -> R02569
path_bsb00010.kgml: {bsb:Bresu_1983, bsb:Bresu_1984} -> {bsb:Bresu_1983, bsb:Bresu_1984} -> bsb:Bresu_1985
path_bsb00010.kgml: {1.2.4.1, 2.2.1.6, 4.1.1.1} -> 1.2.4.1 -> 2.3.1.12
path_bsb00010.kgml:
path_bsb00010.kgml: --- 0.88 seconds ---

path_bsb00020.kgml: Citrate cycle (TCA cycle)
path_bsb00020.kgml: Initialization took 0.10 seconds
path_bsb00020.kgml:
path_bsb00020.kgml: Found a trail of span 4 containing skipped vertices
path_bsb00020.kgml: 30 -> 31 -> [28 -> 30] -> 29 -> [30 -> 31] -> 32
path_bsb00020.kgml: R03316 -> R02570 -> [R07618 -> R03316] -> R00621 -> [R03316 -> R02570] -> R00405
path_bsb00020.kgml: bsb:Bresu_0468 -> bsb:Bresu_0467 -> [{bsb:Bresu_0552, bsb:Bresu_1988, bsb:Bresu_3327} -> bsb:Bresu_0468] -> bsb:Bresu_0468 -> [bsb:Bresu_0468 -> bsb:Bresu_0467] -> {bsb:Bresu_0469, bsb:Bresu_0470}
path_bsb00020.kgml: 1.2.4.2 -> 2.3.1.61 -> [1.8.1.4 -> 1.2.4.2] -> 1.2.4.2 -> [1.2.4.2 -> 2.3.1.61] -> 6.2.1.5
path_bsb00020.kgml:
path_bsb00020.kgml: Found a trail of span 3 containing skipped vertices
path_bsb00020.kgml: 82 -> [80 -> 77] -> 75 -> 77
path_bsb00020.kgml: R02569 -> [R07618 -> R03270] -> R00014 -> R03270
path_bsb00020.kgml: bsb:Bresu_1985 -> [{bsb:Bresu_0552, bsb:Bresu_1988, bsb:Bresu_3327} -> {bsb:Bresu_1983, bsb:Bresu_1984}] -> {bsb:Bresu_1983, bsb:Bresu_1984} -> {bsb:Bresu_1983, bsb:Bresu_1984}
path_bsb00020.kgml: 2.3.1.12 -> [1.8.1.4 -> 1.2.4.1] -> {1.2.4.1, 2.2.1.6, 4.1.1.1} -> 1.2.4.1
path_bsb00020.kgml:
path_bsb00020.kgml: --- 2.81 seconds ---

path_bsb00030.kgml: Pentose phosphate pathway
path_bsb00030.kgml: Initialization took 0.10 seconds
path_bsb00030.kgml:
path_bsb00030.kgml: Found a trail of span 3 without skipping any vertex
path_bsb00030.kgml: 157 -> 57 -> 61
path_bsb00030.kgml: {R02736, R10907} -> R02035 -> R02036
path_bsb00030.kgml: bsb:Bresu_1037 -> bsb:Bresu_1036 -> bsb:Bresu_1035
path_bsb00030.kgml: {1.1.1.363, 1.1.1.49, 1.1.1.363, 1.1.1.388} -> 3.1.1.31 -> 4.2.1.12
path_bsb00030.kgml:
path_bsb00030.kgml: Found a trail of span 3 without skipping any vertex
path_bsb00030.kgml: 58 -> 57 -> 61
path_bsb00030.kgml: R02736 -> R02035 -> R02036
path_bsb00030.kgml: bsb:Bresu_1037 -> bsb:Bresu_1036 -> bsb:Bresu_1035
path_bsb00030.kgml: {1.1.1.363, 1.1.1.49} -> 3.1.1.31 -> 4.2.1.12
path_bsb00030.kgml:
path_bsb00030.kgml: --- 0.73 seconds ---

path_bsb00040.kgml: Pentose and glucuronate interconversions
path_bsb00040.kgml: Initialization took 0.07 seconds
path_bsb00040.kgml:
path_bsb00040.kgml: Found a trail of span 2 without skipping any vertex
path_bsb00040.kgml: 102 -> 103
path_bsb00040.kgml: R01482 -> R02454
path_bsb00040.kgml: bsb:Bresu_1683 -> bsb:Bresu_1684
path_bsb00040.kgml: 5.3.1.12 -> 1.1.1.57
path_bsb00040.kgml:
path_bsb00040.kgml: --- 0.21 seconds ---

path_bsb00051.kgml: Fructose and mannose metabolism
path_bsb00051.kgml: Initialization took 0.05 seconds
path_bsb00051.kgml:
path_bsb00051.kgml: Found a trail of span 3 without skipping any vertex
path_bsb00051.kgml: 103 -> 227 -> 204
path_bsb00051.kgml: R03774 -> R11339 -> R10691
path_bsb00051.kgml: bsb:Bresu_2869 -> bsb:Bresu_2871 -> bsb:Bresu_2870
path_bsb00051.kgml: 4.2.1.90 -> 1.1.1.401 -> ?
path_bsb00051.kgml:
path_bsb00051.kgml: Found a trail of span 2 without skipping any vertex
path_bsb00051.kgml: 83 -> 150
path_bsb00051.kgml: R00888 -> {R03397, R03399}
path_bsb00051.kgml: bsb:Bresu_3278 -> bsb:Bresu_3279
path_bsb00051.kgml: 4.2.1.47 -> {1.1.1.187, 1.1.1.281, 1.1.1.187, 1.1.1.281}
path_bsb00051.kgml:
path_bsb00051.kgml: Found a trail of span 2 containing skipped vertices
path_bsb00051.kgml: 103 -> [227] -> 204
path_bsb00051.kgml: R03774 -> [R11339] -> R10691
path_bsb00051.kgml: bsb:Bresu_2869 -> [bsb:Bresu_2871] -> bsb:Bresu_2870
path_bsb00051.kgml: 4.2.1.90 -> [1.1.1.401] -> ?
path_bsb00051.kgml:
path_bsb00051.kgml: --- 0.42 seconds ---

path_bsb00052.kgml: Galactose metabolism
path_bsb00052.kgml: Initialization took 0.10 seconds
path_bsb00052.kgml:
path_bsb00052.kgml: Found a trail of span 2 without skipping any vertex
path_bsb00052.kgml: 83 -> 59
path_bsb00052.kgml: R03387 -> R01064
path_bsb00052.kgml: bsb:Bresu_2084 -> bsb:Bresu_2083
path_bsb00052.kgml: {2.7.1.178, 2.7.1.58} -> {4.1.2.21, 4.1.2.55}
path_bsb00052.kgml:
path_bsb00052.kgml: --- 0.28 seconds ---

path_bsb00053.kgml: Ascorbate and aldarate metabolism
path_bsb00053.kgml: Initialization took 0.09 seconds
path_bsb00053.kgml: (not found)
path_bsb00053.kgml: --- 0.19 seconds ---

path_bsb00072.kgml: Synthesis and degradation of ketone bodies
path_bsb00072.kgml: Initialization took 0.09 seconds
path_bsb00072.kgml: (not found)
path_bsb00072.kgml: --- 0.19 seconds ---

path_bsb00130.kgml: Ubiquinone and other terpenoid-quinone biosynthesis
path_bsb00130.kgml: Initialization took 0.06 seconds
path_bsb00130.kgml: (not found)
path_bsb00130.kgml: --- 0.17 seconds ---

path_bsb00190.kgml: Oxidative phosphorylation
path_bsb00190.kgml: Initialization took 0.10 seconds
path_bsb00190.kgml: (not found)
path_bsb00190.kgml: --- 0.16 seconds ---

path_bsb00220.kgml: Arginine biosynthesis
path_bsb00220.kgml: Initialization took 0.05 seconds
path_bsb00220.kgml: (not found)
path_bsb00220.kgml: --- 0.14 seconds ---

path_bsb00230.kgml: Purine metabolism
path_bsb00230.kgml: Initialization took 0.14 seconds
path_bsb00230.kgml:
path_bsb00230.kgml: Found a trail of span 2 without skipping any vertex
path_bsb00230.kgml: 427 -> 428
path_bsb00230.kgml: R07404 -> R07405
path_bsb00230.kgml: bsb:Bresu_1332 -> bsb:Bresu_1331
path_bsb00230.kgml: 6.3.4.18 -> 5.4.99.18
path_bsb00230.kgml:
path_bsb00230.kgml: Found a trail of span 2 without skipping any vertex
path_bsb00230.kgml: 244 -> 245
path_bsb00230.kgml: R00441 -> R00429
path_bsb00230.kgml: {bsb:Bresu_1532, bsb:Bresu_1595, bsb:Bresu_1596, bsb:Bresu_2508} -> bsb:Bresu_2507
path_bsb00230.kgml: {2.7.7.48, 2.7.7.6} -> 2.7.6.5
path_bsb00230.kgml:
path_bsb00230.kgml: Found a trail of span 2 without skipping any vertex
path_bsb00230.kgml: 252 -> 253
path_bsb00230.kgml: R00529 -> R00509
path_bsb00230.kgml: {bsb:Bresu_1492, bsb:Bresu_1493} -> bsb:Bresu_1492
path_bsb00230.kgml: 2.7.7.4 -> 2.7.1.25
path_bsb00230.kgml:
path_bsb00230.kgml: --- 3.09 seconds ---

path_bsb00240.kgml: Pyrimidine metabolism
path_bsb00240.kgml: Initialization took 0.10 seconds
path_bsb00240.kgml:
path_bsb00240.kgml: Found a trail of span 3 containing skipped vertices
path_bsb00240.kgml: 150 -> [156] -> 161 -> [158] -> 157
path_bsb00240.kgml: R02098 -> [R02101] -> R02094 -> [R02093] -> R00378
path_bsb00240.kgml: bsb:Bresu_1994 -> [bsb:Bresu_2476] -> bsb:Bresu_1994 -> [bsb:Bresu_2221] -> {bsb:Bresu_0002, bsb:Bresu_0252, bsb:Bresu_0357, bsb:Bresu_0374, bsb:Bresu_0592, bsb:Bresu_1993, bsb:Bresu_2505, bsb:Bresu_2578}
path_bsb00240.kgml: {2.7.4.4, 2.7.4.9} -> [2.1.1.45] -> {2.7.4.12, 2.7.4.9} -> [2.7.4.6] -> 2.7.7.7
path_bsb00240.kgml:
path_bsb00240.kgml: Found a trail of span 2 without skipping any vertex
path_bsb00240.kgml: 97 -> 98
path_bsb00240.kgml: R01397 -> R01993
path_bsb00240.kgml: bsb:Bresu_1834 -> {bsb:Bresu_1833, bsb:Bresu_3027}
path_bsb00240.kgml: 2.1.3.2 -> 3.5.2.3
path_bsb00240.kgml:
path_bsb00240.kgml: Found a trail of span 2 containing skipped vertices
path_bsb00240.kgml: 121 -> [102 -> 104] -> 103
path_bsb00240.kgml: R00442 -> [R00438 -> R00156] -> R00443
path_bsb00240.kgml: {bsb:Bresu_1532, bsb:Bresu_1595, bsb:Bresu_1596, bsb:Bresu_2508} -> [bsb:Bresu_0214 -> bsb:Bresu_2221] -> {bsb:Bresu_1532, bsb:Bresu_1595, bsb:Bresu_1596, bsb:Bresu_2508}
path_bsb00240.kgml: {2.7.7.48, 2.7.7.6} -> [2.7.7.8 -> 2.7.4.6] -> {2.7.7.48, 2.7.7.52, 2.7.7.6}
path_bsb00240.kgml:
path_bsb00240.kgml: --- 1.99 seconds ---

path_bsb00250.kgml: Alanine, aspartate and glutamate metabolism
path_bsb00250.kgml: Initialization took 0.10 seconds
path_bsb00250.kgml: (not found)
path_bsb00250.kgml: --- 0.21 seconds ---

path_bsb00260.kgml: Glycine, serine and threonine metabolism
path_bsb00260.kgml: Initialization took 0.10 seconds
path_bsb00260.kgml:
path_bsb00260.kgml: Found a trail of span 2 without skipping any vertex
path_bsb00260.kgml: 73 -> 74
path_bsb00260.kgml: R01290 -> R01001
path_bsb00260.kgml: bsb:Bresu_1606 -> bsb:Bresu_1607
path_bsb00260.kgml: 4.2.1.22 -> 4.4.1.1
path_bsb00260.kgml:
path_bsb00260.kgml: Found a trail of span 2 without skipping any vertex
path_bsb00260.kgml: 180 -> 74
path_bsb00260.kgml: R00891 -> R01001
path_bsb00260.kgml: bsb:Bresu_1606 -> bsb:Bresu_1607
path_bsb00260.kgml: 4.2.1.22 -> 4.4.1.1
path_bsb00260.kgml:
path_bsb00260.kgml: --- 0.55 seconds ---

path_bsb00261.kgml: Monobactam biosynthesis
path_bsb00261.kgml: Initialization took 0.08 seconds
path_bsb00261.kgml: (not found)
path_bsb00261.kgml: --- 0.13 seconds ---

path_bsb00270.kgml: Cysteine and methionine metabolism
path_bsb00270.kgml: Initialization took 0.10 seconds
path_bsb00270.kgml:
path_bsb00270.kgml: Found a trail of span 3 containing skipped vertices
path_bsb00270.kgml: 188 -> 184 -> [85] -> 89
path_bsb00270.kgml: R03105 -> R00782 -> [R01001] -> R01286
path_bsb00270.kgml: bsb:Bresu_1920 -> bsb:Bresu_1917 -> [bsb:Bresu_1607] -> bsb:Bresu_1917
path_bsb00270.kgml: 2.8.1.2 -> {4.4.1.1, 4.4.1.13, 4.4.1.28} -> [4.4.1.1] -> 4.4.1.13
path_bsb00270.kgml:
path_bsb00270.kgml: Found a trail of span 3 containing skipped vertices
path_bsb00270.kgml: 85 -> [89] -> 87 -> [85] -> 185
path_bsb00270.kgml: R01001 -> [R01286] -> R01290 -> [R01001] -> R00782
path_bsb00270.kgml: bsb:Bresu_1607 -> [bsb:Bresu_1917] -> bsb:Bresu_1606 -> [bsb:Bresu_1607] -> bsb:Bresu_1607
path_bsb00270.kgml: 4.4.1.1 -> [4.4.1.13] -> 4.2.1.22 -> [4.4.1.1] -> {4.4.1.1, 4.4.1.13, 4.4.1.28}
path_bsb00270.kgml:
path_bsb00270.kgml: Found a trail of span 3 without skipping any vertex
path_bsb00270.kgml: 197 -> 196 -> 202
path_bsb00270.kgml: R01777 -> R01776 -> R03217
path_bsb00270.kgml: bsb:Bresu_1067 -> bsb:Bresu_1067 -> bsb:Bresu_1066
path_bsb00270.kgml: 2.3.1.46 -> 2.3.1.31 -> 2.5.1.48
path_bsb00270.kgml:
path_bsb00270.kgml: Found a trail of span 3 without skipping any vertex
path_bsb00270.kgml: 197 -> 196 -> 203
path_bsb00270.kgml: R01777 -> R01776 -> R02026
path_bsb00270.kgml: bsb:Bresu_1067 -> bsb:Bresu_1067 -> bsb:Bresu_1066
path_bsb00270.kgml: 2.3.1.46 -> 2.3.1.31 -> ?
path_bsb00270.kgml:
path_bsb00270.kgml: Found a trail of span 2 without skipping any vertex
path_bsb00270.kgml: 197 -> 101
path_bsb00270.kgml: R01777 -> R01288
path_bsb00270.kgml: bsb:Bresu_1067 -> bsb:Bresu_1066
path_bsb00270.kgml: 2.3.1.46 -> 2.5.1.48
path_bsb00270.kgml:
path_bsb00270.kgml: Found a trail of span 2 containing skipped vertices
path_bsb00270.kgml: 197 -> [196] -> 202
path_bsb00270.kgml: R01777 -> [R01776] -> R03217
path_bsb00270.kgml: bsb:Bresu_1067 -> [bsb:Bresu_1067] -> bsb:Bresu_1066
path_bsb00270.kgml: 2.3.1.46 -> [2.3.1.31] -> 2.5.1.48
path_bsb00270.kgml:
path_bsb00270.kgml: Found a trail of span 2 without skipping any vertex
path_bsb00270.kgml: 197 -> 206
path_bsb00270.kgml: R01777 -> R00999
path_bsb00270.kgml: bsb:Bresu_1067 -> bsb:Bresu_1066
path_bsb00270.kgml: 2.3.1.46 -> 2.5.1.48
path_bsb00270.kgml:
path_bsb00270.kgml: Found a trail of span 2 containing skipped vertices
path_bsb00270.kgml: 197 -> [196] -> 203
path_bsb00270.kgml: R01777 -> [R01776] -> R02026
path_bsb00270.kgml: bsb:Bresu_1067 -> [bsb:Bresu_1067] -> bsb:Bresu_1066
path_bsb00270.kgml: 2.3.1.46 -> [2.3.1.31] -> ?
path_bsb00270.kgml:
path_bsb00270.kgml: Found a trail of span 2 without skipping any vertex
path_bsb00270.kgml: 197 -> 201
path_bsb00270.kgml: R01777 -> R03260
path_bsb00270.kgml: bsb:Bresu_1067 -> bsb:Bresu_1066
path_bsb00270.kgml: 2.3.1.46 -> 2.5.1.48
path_bsb00270.kgml:
path_bsb00270.kgml: --- 2.47 seconds ---

path_bsb00280.kgml: Valine, leucine and isoleucine degradation
path_bsb00280.kgml: Initialization took 0.10 seconds
path_bsb00280.kgml:
path_bsb00280.kgml: Found a trail of span 2 without skipping any vertex
path_bsb00280.kgml: 79 -> 78
path_bsb00280.kgml: R04138 -> R02085
path_bsb00280.kgml: {bsb:Bresu_1580, bsb:Bresu_1583} -> bsb:Bresu_1582
path_bsb00280.kgml: 6.4.1.4 -> 4.2.1.18
path_bsb00280.kgml:
path_bsb00280.kgml: --- 0.34 seconds ---

path_bsb00281.kgml: Geraniol degradation
path_bsb00281.kgml: Initialization took 0.08 seconds
path_bsb00281.kgml: (not found)
path_bsb00281.kgml: --- 0.17 seconds ---

path_bsb00290.kgml: Valine, leucine and isoleucine biosynthesis
path_bsb00290.kgml: Initialization took 0.10 seconds
path_bsb00290.kgml:
path_bsb00290.kgml: Found a trail of span 4 containing skipped vertices
path_bsb00290.kgml: 47 -> [42] -> 34 -> 42 -> [34] -> 45
path_bsb00290.kgml: R08648 -> [R05069] -> R05068 -> R05069 -> [R05068] -> R05070
path_bsb00290.kgml: {bsb:Bresu_3090, bsb:Bresu_3091, bsb:Bresu_3217} -> [{bsb:Bresu_2474, bsb:Bresu_3092}] -> {bsb:Bresu_2474, bsb:Bresu_3092} -> {bsb:Bresu_2474, bsb:Bresu_3092} -> [{bsb:Bresu_2474, bsb:Bresu_3092}] -> {bsb:Bresu_2088, bsb:Bresu_2951, bsb:Bresu_3093}
path_bsb00290.kgml: 2.2.1.6 -> [{1.1.1.86, 5.4.99.3}] -> 1.1.1.86 -> {1.1.1.86, 5.4.99.3} -> [1.1.1.86] -> 4.2.1.9
path_bsb00290.kgml:
path_bsb00290.kgml: Found a trail of span 3 without skipping any vertex
path_bsb00290.kgml: 78 -> 21 -> 22
path_bsb00290.kgml: R03896 -> R03898 -> R00994
path_bsb00290.kgml: {bsb:Bresu_3087, bsb:Bresu_3088} -> {bsb:Bresu_3087, bsb:Bresu_3088} -> bsb:Bresu_3086
path_bsb00290.kgml: 4.2.1.35 -> 4.2.1.35 -> 1.1.1.85
path_bsb00290.kgml:
path_bsb00290.kgml: Found a trail of span 2 containing skipped vertices
path_bsb00290.kgml: 78 -> [21] -> 22
path_bsb00290.kgml: R03896 -> [R03898] -> R00994
path_bsb00290.kgml: {bsb:Bresu_3087, bsb:Bresu_3088} -> [{bsb:Bresu_3087, bsb:Bresu_3088}] -> bsb:Bresu_3086
path_bsb00290.kgml: 4.2.1.35 -> [4.2.1.35] -> 1.1.1.85
path_bsb00290.kgml:
path_bsb00290.kgml: --- 2.90 seconds ---

path_bsb00300.kgml: Lysine biosynthesis
path_bsb00300.kgml: Initialization took 0.10 seconds
path_bsb00300.kgml:
path_bsb00300.kgml: Found a trail of span 2 without skipping any vertex
path_bsb00300.kgml: 77 -> 46
path_bsb00300.kgml: R02788 -> R04617
path_bsb00300.kgml: bsb:Bresu_2781 -> bsb:Bresu_2780
path_bsb00300.kgml: 6.3.2.13 -> 6.3.2.10
path_bsb00300.kgml:
path_bsb00300.kgml: --- 0.30 seconds ---

path_bsb00310.kgml: Lysine degradation
path_bsb00310.kgml: Initialization took 0.10 seconds
path_bsb00310.kgml:
path_bsb00310.kgml: Found a trail of span 3 without skipping any vertex
path_bsb00310.kgml: 44 -> 45 -> 56
path_bsb00310.kgml: R03026 -> R01975 -> R00238
path_bsb00310.kgml: {bsb:Bresu_0610, bsb:Bresu_1876} -> bsb:Bresu_0610 -> {bsb:Bresu_0609, bsb:Bresu_0761, bsb:Bresu_1439, bsb:Bresu_2043, bsb:Bresu_3227}
path_bsb00310.kgml: 4.2.1.17 -> 1.1.1.35 -> 2.3.1.9
path_bsb00310.kgml:
path_bsb00310.kgml: Found a trail of span 2 containing skipped vertices
path_bsb00310.kgml: 44 -> [45] -> 56
path_bsb00310.kgml: R03026 -> [R01975] -> R00238
path_bsb00310.kgml: {bsb:Bresu_0610, bsb:Bresu_1876} -> [bsb:Bresu_0610] -> {bsb:Bresu_0609, bsb:Bresu_0761, bsb:Bresu_1439, bsb:Bresu_2043, bsb:Bresu_3227}
path_bsb00310.kgml: 4.2.1.17 -> [1.1.1.35] -> 2.3.1.9
path_bsb00310.kgml:
path_bsb00310.kgml: Found a trail of span 2 without skipping any vertex
path_bsb00310.kgml: 55 -> 73
path_bsb00310.kgml: R01940 -> R02571
path_bsb00310.kgml: bsb:Bresu_0468 -> bsb:Bresu_0467
path_bsb00310.kgml: 1.2.4.2 -> 2.3.1.61
path_bsb00310.kgml:
path_bsb00310.kgml: --- 0.47 seconds ---

path_bsb00330.kgml: Arginine and proline metabolism
path_bsb00330.kgml: Initialization took 0.10 seconds
path_bsb00330.kgml:
path_bsb00330.kgml: Found a trail of span 2 without skipping any vertex
path_bsb00330.kgml: 216 -> 217
path_bsb00330.kgml: R00239 -> R03313
path_bsb00330.kgml: bsb:Bresu_0899 -> bsb:Bresu_0898
path_bsb00330.kgml: 2.7.2.11 -> 1.2.1.41
path_bsb00330.kgml:
path_bsb00330.kgml: Found a trail of span 2 without skipping any vertex
path_bsb00330.kgml: 150 -> 151
path_bsb00330.kgml: R01416 -> R01152
path_bsb00330.kgml: bsb:Bresu_3259 -> bsb:Bresu_3258
path_bsb00330.kgml: 3.5.3.12 -> 3.5.1.53
path_bsb00330.kgml:
path_bsb00330.kgml: --- 0.43 seconds ---

path_bsb00332.kgml: Carbapenem biosynthesis
path_bsb00332.kgml: Initialization took 0.10 seconds
path_bsb00332.kgml:
path_bsb00332.kgml: Found a trail of span 2 without skipping any vertex
path_bsb00332.kgml: 5 -> 8
path_bsb00332.kgml: R00239 -> R03313
path_bsb00332.kgml: bsb:Bresu_0899 -> bsb:Bresu_0898
path_bsb00332.kgml: 2.7.2.11 -> 1.2.1.41
path_bsb00332.kgml:
path_bsb00332.kgml: --- 0.28 seconds ---

path_bsb00340.kgml: Histidine metabolism
path_bsb00340.kgml: Initialization took 0.09 seconds
path_bsb00340.kgml:
path_bsb00340.kgml: Found a trail of span 7 containing skipped vertices
path_bsb00340.kgml: 58 -> [67 -> 66] -> 65 -> 69 -> 63 -> [62] -> 61 -> 60 -> 59
path_bsb00340.kgml: R01071 -> [R04035 -> R04037] -> R04640 -> R04558 -> R03457 -> [R03243] -> R03013 -> R03012 -> R01163
path_bsb00340.kgml: bsb:Bresu_1044 -> [bsb:Bresu_1038 -> bsb:Bresu_1038] -> bsb:Bresu_1040 -> {bsb:Bresu_1039, bsb:Bresu_1041} -> bsb:Bresu_1042 -> [bsb:Bresu_3307] -> bsb:Bresu_1042 -> bsb:Bresu_1043 -> bsb:Bresu_1043
path_bsb00340.kgml: 2.4.2.17 -> [3.6.1.31 -> 3.5.4.19] -> 5.3.1.16 -> 4.3.2.10 -> 4.2.1.19 -> [2.6.1.9] -> 3.1.3.15 -> 1.1.1.23 -> 1.1.1.23
path_bsb00340.kgml:
path_bsb00340.kgml: --- 1.79 seconds ---

path_bsb00350.kgml: Tyrosine metabolism
path_bsb00350.kgml: Initialization took 0.10 seconds
path_bsb00350.kgml:
path_bsb00350.kgml: Found a trail of span 2 without skipping any vertex
path_bsb00350.kgml: 57 -> 280
path_bsb00350.kgml: R03868 -> R01085
path_bsb00350.kgml: bsb:Bresu_1560 -> bsb:Bresu_1561
path_bsb00350.kgml: {5.2.1.2, 5.2.1.4} -> {3.7.1.20, 3.7.1.5}
path_bsb00350.kgml:
path_bsb00350.kgml: --- 0.28 seconds ---

path_bsb00360.kgml: Phenylalanine metabolism
path_bsb00360.kgml: Initialization took 0.10 seconds
path_bsb00360.kgml: (not found)
path_bsb00360.kgml: --- 0.20 seconds ---

path_bsb00361.kgml: Chlorocyclohexane and chlorobenzene degradation
path_bsb00361.kgml: Initialization took 0.08 seconds
path_bsb00361.kgml: (not found)
path_bsb00361.kgml: --- 0.17 seconds ---

path_bsb00362.kgml: Benzoate degradation
path_bsb00362.kgml: Initialization took 0.10 seconds
path_bsb00362.kgml:
path_bsb00362.kgml: Found a trail of span 3 containing skipped vertices
path_bsb00362.kgml: 52 -> 51 -> [50] -> 54
path_bsb00362.kgml: R04277 -> R07839 -> [R04478] -> R00350
path_bsb00362.kgml: bsb:Bresu_2121 -> bsb:Bresu_2120 -> [bsb:Bresu_2116] -> bsb:Bresu_2119
path_bsb00362.kgml: 3.1.1.57 -> 5.3.2.8 -> [4.2.1.83] -> 4.1.3.17
path_bsb00362.kgml:
path_bsb00362.kgml: Found a trail of span 2 containing skipped vertices
path_bsb00362.kgml: 121 -> [124] -> 127
path_bsb00362.kgml: R03026 -> [R01976] -> R00238
path_bsb00362.kgml: {bsb:Bresu_0610, bsb:Bresu_1876} -> [bsb:Bresu_0266] -> {bsb:Bresu_0609, bsb:Bresu_0761, bsb:Bresu_1439, bsb:Bresu_2043, bsb:Bresu_3227}
path_bsb00362.kgml: 4.2.1.17 -> [1.1.1.157] -> 2.3.1.9
path_bsb00362.kgml:
path_bsb00362.kgml: --- 0.43 seconds ---

path_bsb00364.kgml: Fluorobenzoate degradation
path_bsb00364.kgml: Initialization took 0.09 seconds
path_bsb00364.kgml: (not found)
path_bsb00364.kgml: --- 0.19 seconds ---

path_bsb00380.kgml: Tryptophan metabolism
path_bsb00380.kgml: Initialization took 0.10 seconds
path_bsb00380.kgml:
path_bsb00380.kgml: Found a trail of span 3 without skipping any vertex
path_bsb00380.kgml: 98 -> 31 -> 97
path_bsb00380.kgml: R03026 -> R01975 -> R00238
path_bsb00380.kgml: {bsb:Bresu_0610, bsb:Bresu_1876} -> bsb:Bresu_0610 -> {bsb:Bresu_0609, bsb:Bresu_0761, bsb:Bresu_1439, bsb:Bresu_2043, bsb:Bresu_3227}
path_bsb00380.kgml: 4.2.1.17 -> 1.1.1.35 -> 2.3.1.9
path_bsb00380.kgml:
path_bsb00380.kgml: Found a trail of span 2 containing skipped vertices
path_bsb00380.kgml: 98 -> [31] -> 97
path_bsb00380.kgml: R03026 -> [R01975] -> R00238
path_bsb00380.kgml: {bsb:Bresu_0610, bsb:Bresu_1876} -> [bsb:Bresu_0610] -> {bsb:Bresu_0609, bsb:Bresu_0761, bsb:Bresu_1439, bsb:Bresu_2043, bsb:Bresu_3227}
path_bsb00380.kgml: 4.2.1.17 -> [1.1.1.35] -> 2.3.1.9
path_bsb00380.kgml:
path_bsb00380.kgml: --- 0.36 seconds ---

path_bsb00400.kgml: Phenylalanine, tyrosine and tryptophan biosynthesis
path_bsb00400.kgml: Initialization took 0.10 seconds
path_bsb00400.kgml:
path_bsb00400.kgml: Found a trail of span 3 containing skipped vertices
path_bsb00400.kgml: 57 -> [56 -> 55] -> 54 -> [55] -> 56
path_bsb00400.kgml: {R00985, R00986} -> [R01073 -> R03509] -> R03508 -> [R03509] -> R01073
path_bsb00400.kgml: {bsb:Bresu_2139, bsb:Bresu_2141} -> [bsb:Bresu_2142 -> bsb:Bresu_3224] -> bsb:Bresu_2143 -> [bsb:Bresu_3224] -> bsb:Bresu_2142
path_bsb00400.kgml: {4.1.3.27, 4.1.3.27} -> [2.4.2.18 -> 5.3.1.24] -> 4.1.1.48 -> [5.3.1.24] -> 2.4.2.18
path_bsb00400.kgml:
path_bsb00400.kgml: Found a trail of span 3 containing skipped vertices
path_bsb00400.kgml: 55 -> [54 -> 52] -> 53 -> 51
path_bsb00400.kgml: R03509 -> [R03508 -> R02340] -> R00674 -> R02722
path_bsb00400.kgml: bsb:Bresu_3224 -> [bsb:Bresu_2143 -> bsb:Bresu_3221] -> bsb:Bresu_3223 -> {bsb:Bresu_3221, bsb:Bresu_3223}
path_bsb00400.kgml: 5.3.1.24 -> [4.1.1.48 -> {4.1.2.8, 4.2.1.20}] -> {4.2.1.122, 4.2.1.20} -> 4.2.1.20
path_bsb00400.kgml:
path_bsb00400.kgml: Found a trail of span 2 containing skipped vertices
path_bsb00400.kgml: 79 -> [77 -> 76] -> 75
path_bsb00400.kgml: R03083 -> [R03084 -> R02413] -> R02412
path_bsb00400.kgml: bsb:Bresu_2389 -> [bsb:Bresu_2201 -> bsb:Bresu_0359] -> bsb:Bresu_2390
path_bsb00400.kgml: 4.2.3.4 -> [4.2.1.10 -> {1.1.1.25, 1.1.1.282}] -> 2.7.1.71
path_bsb00400.kgml:
path_bsb00400.kgml: --- 0.87 seconds ---

path_bsb00401.kgml: Novobiocin biosynthesis
path_bsb00401.kgml: Initialization took 0.09 seconds
path_bsb00401.kgml: (not found)
path_bsb00401.kgml: --- 0.19 seconds ---

path_bsb00410.kgml: beta-Alanine metabolism
path_bsb00410.kgml: Initialization took 0.10 seconds
path_bsb00410.kgml: (not found)
path_bsb00410.kgml: --- 0.19 seconds ---

path_bsb00430.kgml: Taurine and hypotaurine metabolism
path_bsb00430.kgml: Initialization took 0.09 seconds
path_bsb00430.kgml: (not found)
path_bsb00430.kgml: --- 0.19 seconds ---

path_bsb00440.kgml: Phosphonate and phosphinate metabolism
path_bsb00440.kgml: Initialization took 0.07 seconds
path_bsb00440.kgml: (not found)
path_bsb00440.kgml: --- 0.17 seconds ---

path_bsb00450.kgml: Selenocompound metabolism
path_bsb00450.kgml: Initialization took 0.09 seconds
path_bsb00450.kgml: (not found)
path_bsb00450.kgml: --- 0.19 seconds ---

path_bsb00460.kgml: Cyanoamino acid metabolism
path_bsb00460.kgml: Initialization took 0.10 seconds
path_bsb00460.kgml: (not found)
path_bsb00460.kgml: --- 0.19 seconds ---

path_bsb00471.kgml: D-Glutamine and D-glutamate metabolism
path_bsb00471.kgml: Initialization took 0.10 seconds
path_bsb00471.kgml: (not found)
path_bsb00471.kgml: --- 0.19 seconds ---

path_bsb00472.kgml: D-Arginine and D-ornithine metabolism
path_bsb00472.kgml: Initialization took 0.07 seconds
path_bsb00472.kgml: (not found)
path_bsb00472.kgml: --- 0.17 seconds ---

path_bsb00473.kgml: D-Alanine metabolism
path_bsb00473.kgml: Initialization took 0.08 seconds
path_bsb00473.kgml: (not found)
path_bsb00473.kgml: --- 0.17 seconds ---

path_bsb00480.kgml: Glutathione metabolism
path_bsb00480.kgml: Initialization took 0.10 seconds
path_bsb00480.kgml: (not found)
path_bsb00480.kgml: --- 0.31 seconds ---

path_bsb00500.kgml: Starch and sucrose metabolism
path_bsb00500.kgml: Initialization took 0.10 seconds
path_bsb00500.kgml: (not found)
path_bsb00500.kgml: --- 0.20 seconds ---

path_bsb00511.kgml: Other glycan degradation
path_bsb00511.kgml: Initialization took 0.10 seconds
path_bsb00511.kgml: (not found)
path_bsb00511.kgml: --- 0.20 seconds ---

path_bsb00520.kgml: Amino sugar and nucleotide sugar metabolism
path_bsb00520.kgml: Initialization took 0.10 seconds
path_bsb00520.kgml:
path_bsb00520.kgml: Found a trail of span 2 without skipping any vertex
path_bsb00520.kgml: 244 -> 273
path_bsb00520.kgml: R00888 -> {R03397, R03399}
path_bsb00520.kgml: bsb:Bresu_3278 -> bsb:Bresu_3279
path_bsb00520.kgml: 4.2.1.47 -> {1.1.1.187, 1.1.1.281, 1.1.1.187, 1.1.1.281}
path_bsb00520.kgml:
path_bsb00520.kgml: Found a trail of span 2 without skipping any vertex
path_bsb00520.kgml: 420 -> 422
path_bsb00520.kgml: R11024 -> R11025
path_bsb00520.kgml: bsb:Bresu_3178 -> bsb:Bresu_3177
path_bsb00520.kgml: 2.7.1.221 -> 2.7.7.99
path_bsb00520.kgml:
path_bsb00520.kgml: Found a trail of span 2 without skipping any vertex
path_bsb00520.kgml: 274 -> 220
path_bsb00520.kgml: R00289 -> R05775
path_bsb00520.kgml: bsb:Bresu_0486 -> bsb:Bresu_0487
path_bsb00520.kgml: {2.7.7.64, 2.7.7.9} -> 3.13.1.1
path_bsb00520.kgml:
path_bsb00520.kgml: Found a trail of span 2 containing skipped vertices
path_bsb00520.kgml: 274 -> [196 -> 261] -> 28
path_bsb00520.kgml: R00289 -> [R00959 -> R02740] -> R00768
path_bsb00520.kgml: bsb:Bresu_0486 -> [bsb:Bresu_0273 -> bsb:Bresu_0193] -> bsb:Bresu_0485
path_bsb00520.kgml: {2.7.7.64, 2.7.7.9} -> [{5.4.2.2, 5.4.2.5} -> 5.3.1.9] -> 2.6.1.16
path_bsb00520.kgml:
path_bsb00520.kgml: --- 0.72 seconds ---

path_bsb00521.kgml: Streptomycin biosynthesis
path_bsb00521.kgml: Initialization took 0.10 seconds
path_bsb00521.kgml:
path_bsb00521.kgml: Found a trail of span 2 without skipping any vertex
path_bsb00521.kgml: 43 -> 42
path_bsb00521.kgml: R06513 -> R06514
path_bsb00521.kgml: bsb:Bresu_1159 -> bsb:Bresu_1160
path_bsb00521.kgml: 4.2.1.46 -> 5.1.3.13
path_bsb00521.kgml:
path_bsb00521.kgml: Found a trail of span 2 containing skipped vertices
path_bsb00521.kgml: 44 -> [43 -> 42] -> 24
path_bsb00521.kgml: R02328 -> [R06513 -> R06514] -> R02777
path_bsb00521.kgml: bsb:Bresu_1151 -> [bsb:Bresu_1159 -> bsb:Bresu_1160] -> bsb:Bresu_1150
path_bsb00521.kgml: 2.7.7.24 -> [4.2.1.46 -> 5.1.3.13] -> 1.1.1.133
path_bsb00521.kgml:
path_bsb00521.kgml: --- 0.38 seconds ---

path_bsb00523.kgml: Polyketide sugar unit biosynthesis
path_bsb00523.kgml: Initialization took 0.10 seconds
path_bsb00523.kgml:
path_bsb00523.kgml: Found a trail of span 2 without skipping any vertex
path_bsb00523.kgml: 26 -> 63
path_bsb00523.kgml: R06513 -> R06514
path_bsb00523.kgml: bsb:Bresu_1159 -> bsb:Bresu_1160
path_bsb00523.kgml: 4.2.1.46 -> 5.1.3.13
path_bsb00523.kgml:
path_bsb00523.kgml: Found a trail of span 2 containing skipped vertices
path_bsb00523.kgml: 27 -> [26 -> 63] -> 28
path_bsb00523.kgml: R02328 -> [R06513 -> R06514] -> R02777
path_bsb00523.kgml: bsb:Bresu_1151 -> [bsb:Bresu_1159 -> bsb:Bresu_1160] -> bsb:Bresu_1150
path_bsb00523.kgml: 2.7.7.24 -> [4.2.1.46 -> 5.1.3.13] -> 1.1.1.133
path_bsb00523.kgml:
path_bsb00523.kgml: --- 0.34 seconds ---

path_bsb00525.kgml: Acarbose and validamycin biosynthesis
path_bsb00525.kgml: Initialization took 0.05 seconds
path_bsb00525.kgml: (not found)
path_bsb00525.kgml: --- 0.14 seconds ---

path_bsb00540.kgml: Lipopolysaccharide biosynthesis
path_bsb00540.kgml: Initialization took 0.05 seconds
path_bsb00540.kgml:
path_bsb00540.kgml: Found a trail of span 3 containing skipped vertices
path_bsb00540.kgml: 73 -> [72] -> 74 -> 85
path_bsb00540.kgml: R05646 -> [R05647] -> R05644 -> R05176
path_bsb00540.kgml: bsb:Bresu_1926 -> [bsb:Bresu_0330] -> bsb:Bresu_1926 -> bsb:Bresu_1927
path_bsb00540.kgml: 2.7.1.167 -> [3.1.3.82] -> 2.7.7.70 -> 5.1.3.20
path_bsb00540.kgml:
path_bsb00540.kgml: Found a trail of span 3 without skipping any vertex
path_bsb00540.kgml: 45 -> 80 -> 79
path_bsb00540.kgml: R04657 -> R04658 -> R05074
path_bsb00540.kgml: bsb:Bresu_1851 -> bsb:Bresu_1852 -> bsb:Bresu_1852
path_bsb00540.kgml: 2.7.1.130 -> 2.4.99.12 -> 2.4.99.13
path_bsb00540.kgml:
path_bsb00540.kgml: Found a trail of span 2 containing skipped vertices
path_bsb00540.kgml: 73 -> [72 -> 74] -> 85
path_bsb00540.kgml: R05646 -> [R05647 -> R05644] -> R05176
path_bsb00540.kgml: bsb:Bresu_1926 -> [bsb:Bresu_0330 -> bsb:Bresu_1926] -> bsb:Bresu_1927
path_bsb00540.kgml: 2.7.1.167 -> [3.1.3.82 -> 2.7.7.70] -> 5.1.3.20
path_bsb00540.kgml:
path_bsb00540.kgml: Found a trail of span 2 containing skipped vertices
path_bsb00540.kgml: 45 -> [80] -> 79
path_bsb00540.kgml: R04657 -> [R04658] -> R05074
path_bsb00540.kgml: bsb:Bresu_1851 -> [bsb:Bresu_1852] -> bsb:Bresu_1852
path_bsb00540.kgml: 2.7.1.130 -> [2.4.99.12] -> 2.4.99.13
path_bsb00540.kgml:
path_bsb00540.kgml: --- 0.45 seconds ---

path_bsb00550.kgml: Peptidoglycan biosynthesis
path_bsb00550.kgml: Initialization took 0.09 seconds
path_bsb00550.kgml:
path_bsb00550.kgml: Found a trail of span 4 without skipping any vertex
path_bsb00550.kgml: 32 -> 34 -> 23 -> 35
path_bsb00550.kgml: R02783 -> R02788 -> R04617 -> R05630
path_bsb00550.kgml: bsb:Bresu_2778 -> bsb:Bresu_2781 -> bsb:Bresu_2780 -> bsb:Bresu_2779
path_bsb00550.kgml: 6.3.2.9 -> 6.3.2.13 -> 6.3.2.10 -> 2.7.8.13
path_bsb00550.kgml:
path_bsb00550.kgml: Found a trail of span 3 containing skipped vertices
path_bsb00550.kgml: 32 -> [34] -> 23 -> 35
path_bsb00550.kgml: R02783 -> [R02788] -> R04617 -> R05630
path_bsb00550.kgml: bsb:Bresu_2778 -> [bsb:Bresu_2781] -> bsb:Bresu_2780 -> bsb:Bresu_2779
path_bsb00550.kgml: 6.3.2.9 -> [6.3.2.13] -> 6.3.2.10 -> 2.7.8.13
path_bsb00550.kgml:
path_bsb00550.kgml: Found a trail of span 2 containing skipped vertices
path_bsb00550.kgml: 32 -> [34 -> 23] -> 35
path_bsb00550.kgml: R02783 -> [R02788 -> R04617] -> R05630
path_bsb00550.kgml: bsb:Bresu_2778 -> [bsb:Bresu_2781 -> bsb:Bresu_2780] -> bsb:Bresu_2779
path_bsb00550.kgml: 6.3.2.9 -> [6.3.2.13 -> 6.3.2.10] -> 2.7.8.13
path_bsb00550.kgml:
path_bsb00550.kgml: Found a trail of span 2 without skipping any vertex
path_bsb00550.kgml: 59 -> 33
path_bsb00550.kgml: {R03191, R03192} -> R03193
path_bsb00550.kgml: bsb:Bresu_2691 -> {bsb:Bresu_1060, bsb:Bresu_2692}
path_bsb00550.kgml: {1.3.1.98, 1.3.1.98} -> 6.3.2.8
path_bsb00550.kgml:
path_bsb00550.kgml: Found a trail of span 2 without skipping any vertex
path_bsb00550.kgml: 29 -> 28
path_bsb00550.kgml: R04573 -> R05629
path_bsb00550.kgml: bsb:Bresu_2780 -> bsb:Bresu_2779
path_bsb00550.kgml: 6.3.2.10 -> 2.7.8.13
path_bsb00550.kgml:
path_bsb00550.kgml: --- 0.72 seconds ---

path_bsb00561.kgml: Glycerolipid metabolism
path_bsb00561.kgml: Initialization took 0.09 seconds
path_bsb00561.kgml: (not found)
path_bsb00561.kgml: --- 0.18 seconds ---

path_bsb00562.kgml: Inositol phosphate metabolism
path_bsb00562.kgml: Initialization took 0.10 seconds
path_bsb00562.kgml: (not found)
path_bsb00562.kgml: --- 0.17 seconds ---

path_bsb00564.kgml: Glycerophospholipid metabolism
path_bsb00564.kgml: Initialization took 0.05 seconds
path_bsb00564.kgml: (not found)
path_bsb00564.kgml: --- 0.16 seconds ---

path_bsb00590.kgml: Arachidonic acid metabolism
path_bsb00590.kgml: Initialization took 0.10 seconds
path_bsb00590.kgml: (not found)
path_bsb00590.kgml: --- 0.19 seconds ---

path_bsb00620.kgml: Pyruvate metabolism
path_bsb00620.kgml: Initialization took 0.06 seconds
path_bsb00620.kgml:
path_bsb00620.kgml: Found a trail of span 3 without skipping any vertex
path_bsb00620.kgml: 123 -> 55 -> 124
path_bsb00620.kgml: R00014 -> R03270 -> R02569
path_bsb00620.kgml: {bsb:Bresu_1983, bsb:Bresu_1984} -> {bsb:Bresu_1983, bsb:Bresu_1984} -> bsb:Bresu_1985
path_bsb00620.kgml: {1.2.4.1, 2.2.1.6, 4.1.1.1} -> 1.2.4.1 -> 2.3.1.12
path_bsb00620.kgml:
path_bsb00620.kgml: --- 1.05 seconds ---

path_bsb00623.kgml: Toluene degradation
path_bsb00623.kgml: Initialization took 0.10 seconds
path_bsb00623.kgml: (not found)
path_bsb00623.kgml: --- 0.19 seconds ---

path_bsb00625.kgml: Chloroalkane and chloroalkene degradation
path_bsb00625.kgml: Initialization took 0.10 seconds
path_bsb00625.kgml: (not found)
path_bsb00625.kgml: --- 0.19 seconds ---

path_bsb00626.kgml: Naphthalene degradation
path_bsb00626.kgml: Initialization took 0.09 seconds
path_bsb00626.kgml: (not found)
path_bsb00626.kgml: --- 0.14 seconds ---

path_bsb00627.kgml: Aminobenzoate degradation
path_bsb00627.kgml: Initialization took 0.10 seconds
path_bsb00627.kgml: (not found)
path_bsb00627.kgml: --- 0.19 seconds ---

path_bsb00630.kgml: Glyoxylate and dicarboxylate metabolism
path_bsb00630.kgml: Initialization took 0.10 seconds
path_bsb00630.kgml: (not found)
path_bsb00630.kgml: --- 0.19 seconds ---

path_bsb00633.kgml: Nitrotoluene degradation
path_bsb00633.kgml: Initialization took 0.09 seconds
path_bsb00633.kgml: (not found)
path_bsb00633.kgml: --- 0.16 seconds ---

path_bsb00640.kgml: Propanoate metabolism
path_bsb00640.kgml: Initialization took 0.05 seconds
path_bsb00640.kgml: (not found)
path_bsb00640.kgml: --- 0.13 seconds ---

path_bsb00643.kgml: Styrene degradation
path_bsb00643.kgml: Initialization took 0.05 seconds
path_bsb00643.kgml: (not found)
path_bsb00643.kgml: --- 0.14 seconds ---

path_bsb00650.kgml: Butanoate metabolism
path_bsb00650.kgml: Initialization took 0.06 seconds
path_bsb00650.kgml:
path_bsb00650.kgml: Found a trail of span 4 containing skipped vertices
path_bsb00650.kgml: 59 -> 57 -> [60] -> 61 -> 64
path_bsb00650.kgml: R01975 -> R00238 -> [R01977] -> R03276 -> R03026
path_bsb00650.kgml: bsb:Bresu_0610 -> {bsb:Bresu_0609, bsb:Bresu_0761, bsb:Bresu_1439, bsb:Bresu_2043, bsb:Bresu_3227} -> [bsb:Bresu_0821] -> bsb:Bresu_0610 -> {bsb:Bresu_0610, bsb:Bresu_1876}
path_bsb00650.kgml: 1.1.1.35 -> 2.3.1.9 -> [1.1.1.36] -> 5.1.2.3 -> 4.2.1.17
path_bsb00650.kgml:
path_bsb00650.kgml: --- 14.37 seconds ---

path_bsb00660.kgml: C5-Branched dibasic acid metabolism
path_bsb00660.kgml: Initialization took 0.10 seconds
path_bsb00660.kgml:
path_bsb00660.kgml: Found a trail of span 3 without skipping any vertex
path_bsb00660.kgml: 31 -> 96 -> 97
path_bsb00660.kgml: R03896 -> R03898 -> R00994
path_bsb00660.kgml: {bsb:Bresu_3087, bsb:Bresu_3088} -> {bsb:Bresu_3087, bsb:Bresu_3088} -> bsb:Bresu_3086
path_bsb00660.kgml: 4.2.1.35 -> 4.2.1.35 -> 1.1.1.85
path_bsb00660.kgml:
path_bsb00660.kgml: --- 0.35 seconds ---

path_bsb00680.kgml: Methane metabolism
path_bsb00680.kgml: Initialization took 0.10 seconds
path_bsb00680.kgml: (not found)
path_bsb00680.kgml: --- 0.19 seconds ---

path_bsb00730.kgml: Thiamine metabolism
path_bsb00730.kgml: Initialization took 0.10 seconds
path_bsb00730.kgml: (not found)
path_bsb00730.kgml: --- 0.19 seconds ---

path_bsb00740.kgml: Riboflavin metabolism
path_bsb00740.kgml: Initialization took 0.09 seconds
path_bsb00740.kgml:
path_bsb00740.kgml: Found a trail of span 3 containing skipped vertices
path_bsb00740.kgml: 32 -> [41] -> 42 -> 41
path_bsb00740.kgml: R07281 -> [R04457] -> R00066 -> R04457
path_bsb00740.kgml: bsb:Bresu_1887 -> [bsb:Bresu_1888] -> bsb:Bresu_1886 -> bsb:Bresu_1888
path_bsb00740.kgml: 4.1.99.12 -> [2.5.1.78] -> 2.5.1.9 -> 2.5.1.78
path_bsb00740.kgml:
path_bsb00740.kgml: --- 0.31 seconds ---

path_bsb00750.kgml: Vitamin B6 metabolism
path_bsb00750.kgml: Initialization took 0.09 seconds
path_bsb00750.kgml: (not found)
path_bsb00750.kgml: --- 0.19 seconds ---

path_bsb00760.kgml: Nicotinate and nicotinamide metabolism
path_bsb00760.kgml: Initialization took 0.10 seconds
path_bsb00760.kgml:
path_bsb00760.kgml: Found a trail of span 2 containing skipped vertices
path_bsb00760.kgml: 71 -> [72] -> 73
path_bsb00760.kgml: R00481 -> [R04292] -> R03348
path_bsb00760.kgml: bsb:Bresu_0966 -> [bsb:Bresu_0964] -> bsb:Bresu_0967
path_bsb00760.kgml: 1.4.3.16 -> [2.5.1.72] -> 2.4.2.19
path_bsb00760.kgml:
path_bsb00760.kgml: --- 0.45 seconds ---

path_bsb00770.kgml: Pantothenate and CoA biosynthesis
path_bsb00770.kgml: Initialization took 0.05 seconds
path_bsb00770.kgml:
path_bsb00770.kgml: Found a trail of span 3 without skipping any vertex
path_bsb00770.kgml: 82 -> 81 -> 80
path_bsb00770.kgml: R00006 -> R03051 -> R01209
path_bsb00770.kgml: {bsb:Bresu_3090, bsb:Bresu_3091, bsb:Bresu_3217} -> {bsb:Bresu_2474, bsb:Bresu_3092} -> {bsb:Bresu_2088, bsb:Bresu_2951, bsb:Bresu_3093}
path_bsb00770.kgml: 2.2.1.6 -> 1.1.1.86 -> 4.2.1.9
path_bsb00770.kgml:
path_bsb00770.kgml: --- 0.29 seconds ---

path_bsb00780.kgml: Biotin metabolism
path_bsb00780.kgml: Initialization took 0.09 seconds
path_bsb00780.kgml:
path_bsb00780.kgml: Found a trail of span 4 containing skipped vertices
path_bsb00780.kgml: 94 -> [53 -> 56] -> 59 -> 64 -> [67 -> 70] -> 73
path_bsb00780.kgml: R10115 -> [R10116 -> R10117] -> R10118 -> R10119 -> [R10120 -> R10121] -> R10122
path_bsb00780.kgml: bsb:Bresu_0580 -> [{bsb:Bresu_2029, bsb:Bresu_2595, bsb:Bresu_2894} -> bsb:Bresu_2488] -> bsb:Bresu_0582 -> bsb:Bresu_0580 -> [{bsb:Bresu_2029, bsb:Bresu_2595, bsb:Bresu_2894} -> bsb:Bresu_2488] -> bsb:Bresu_0582
path_bsb00780.kgml: {2.3.1.179, 2.3.1.41} -> [1.1.1.100 -> 4.2.1.59] -> 1.3.1.10 -> {2.3.1.179, 2.3.1.41} -> [1.1.1.100 -> 4.2.1.59] -> 1.3.1.10
path_bsb00780.kgml:
path_bsb00780.kgml: Found a trail of span 3 without skipping any vertex
path_bsb00780.kgml: 34 -> 32 -> 31
path_bsb00780.kgml: R03210 -> R03231 -> R03182
path_bsb00780.kgml: bsb:Bresu_2822 -> bsb:Bresu_2820 -> bsb:Bresu_2821
path_bsb00780.kgml: 2.3.1.47 -> 2.6.1.62 -> 6.3.3.3
path_bsb00780.kgml:
path_bsb00780.kgml: Found a trail of span 3 without skipping any vertex
path_bsb00780.kgml: 45 -> 32 -> 31
path_bsb00780.kgml: R10124 -> R03231 -> R03182
path_bsb00780.kgml: bsb:Bresu_2822 -> bsb:Bresu_2820 -> bsb:Bresu_2821
path_bsb00780.kgml: 2.3.1.47 -> 2.6.1.62 -> 6.3.3.3
path_bsb00780.kgml:
path_bsb00780.kgml: Found a trail of span 2 containing skipped vertices
path_bsb00780.kgml: 34 -> [32] -> 31
path_bsb00780.kgml: R03210 -> [R03231] -> R03182
path_bsb00780.kgml: bsb:Bresu_2822 -> [bsb:Bresu_2820] -> bsb:Bresu_2821
path_bsb00780.kgml: 2.3.1.47 -> [2.6.1.62] -> 6.3.3.3
path_bsb00780.kgml:
path_bsb00780.kgml: Found a trail of span 2 containing skipped vertices
path_bsb00780.kgml: 45 -> [32] -> 31
path_bsb00780.kgml: R10124 -> [R03231] -> R03182
path_bsb00780.kgml: bsb:Bresu_2822 -> [bsb:Bresu_2820] -> bsb:Bresu_2821
path_bsb00780.kgml: 2.3.1.47 -> [2.6.1.62] -> 6.3.3.3
path_bsb00780.kgml:
path_bsb00780.kgml: --- 0.81 seconds ---

path_bsb00785.kgml: Lipoic acid metabolism
path_bsb00785.kgml: Initialization took 0.09 seconds
path_bsb00785.kgml: (not found)
path_bsb00785.kgml: --- 0.18 seconds ---

path_bsb00790.kgml: Folate biosynthesis
path_bsb00790.kgml: Initialization took 0.09 seconds
path_bsb00790.kgml:
path_bsb00790.kgml: Found a trail of span 4 without skipping any vertex
path_bsb00790.kgml: 117 -> 94 -> 118 -> 122
path_bsb00790.kgml: R11372 -> R09395 -> R09726 -> R09735
path_bsb00790.kgml: bsb:Bresu_0107 -> bsb:Bresu_0109 -> bsb:Bresu_0108 -> bsb:Bresu_0106
path_bsb00790.kgml: 4.6.1.17 -> 2.8.1.12 -> 2.7.7.75 -> 2.10.1.1
path_bsb00790.kgml:
path_bsb00790.kgml: Found a trail of span 3 containing skipped vertices
path_bsb00790.kgml: 117 -> [94] -> 118 -> 122
path_bsb00790.kgml: R11372 -> [R09395] -> R09726 -> R09735
path_bsb00790.kgml: bsb:Bresu_0107 -> [bsb:Bresu_0109] -> bsb:Bresu_0108 -> bsb:Bresu_0106
path_bsb00790.kgml: 4.6.1.17 -> [2.8.1.12] -> 2.7.7.75 -> 2.10.1.1
path_bsb00790.kgml:
path_bsb00790.kgml: Found a trail of span 2 without skipping any vertex
path_bsb00790.kgml: 102 -> 103
path_bsb00790.kgml: R10002 -> R09978
path_bsb00790.kgml: bsb:Bresu_2339 -> bsb:Bresu_2340
path_bsb00790.kgml: 4.3.99.3 -> 6.3.4.20
path_bsb00790.kgml:
path_bsb00790.kgml: Found a trail of span 2 containing skipped vertices
path_bsb00790.kgml: 117 -> [94 -> 118] -> 122
path_bsb00790.kgml: R11372 -> [R09395 -> R09726] -> R09735
path_bsb00790.kgml: bsb:Bresu_0107 -> [bsb:Bresu_0109 -> bsb:Bresu_0108] -> bsb:Bresu_0106
path_bsb00790.kgml: 4.6.1.17 -> [2.8.1.12 -> 2.7.7.75] -> 2.10.1.1
path_bsb00790.kgml:
path_bsb00790.kgml: --- 0.82 seconds ---

path_bsb00860.kgml: Porphyrin and chlorophyll metabolism
path_bsb00860.kgml: Initialization took 0.10 seconds
path_bsb00860.kgml:
path_bsb00860.kgml: Found a trail of span 2 without skipping any vertex
path_bsb00860.kgml: 358 -> 361
path_bsb00860.kgml: R09060 -> R09055
path_bsb00860.kgml: {bsb:Bresu_3043, bsb:Bresu_3044, bsb:Bresu_3045} -> bsb:Bresu_3046
path_bsb00860.kgml: 1.3.7.15 -> 1.1.1.396
path_bsb00860.kgml:
path_bsb00860.kgml: Found a trail of span 2 containing skipped vertices
path_bsb00860.kgml: 259 -> [351] -> 359
path_bsb00860.kgml: R06282 -> [R09053] -> R09054
path_bsb00860.kgml: {bsb:Bresu_3064, bsb:Bresu_3065, bsb:Bresu_3067} -> [{bsb:Bresu_3043, bsb:Bresu_3044, bsb:Bresu_3045}] -> bsb:Bresu_3063
path_bsb00860.kgml: 1.3.7.7 -> [1.3.7.15] -> 4.2.1.165
path_bsb00860.kgml:
path_bsb00860.kgml: Found a trail of span 2 without skipping any vertex
path_bsb00860.kgml: 259 -> 353
path_bsb00860.kgml: R06282 -> R09059
path_bsb00860.kgml: {bsb:Bresu_3064, bsb:Bresu_3065, bsb:Bresu_3067} -> bsb:Bresu_3063
path_bsb00860.kgml: 1.3.7.7 -> 4.2.1.165
path_bsb00860.kgml:
path_bsb00860.kgml: Found a trail of span 2 containing skipped vertices
path_bsb00860.kgml: 351 -> [359] -> 361
path_bsb00860.kgml: R09053 -> [R09054] -> R09055
path_bsb00860.kgml: {bsb:Bresu_3043, bsb:Bresu_3044, bsb:Bresu_3045} -> [bsb:Bresu_3063] -> bsb:Bresu_3046
path_bsb00860.kgml: 1.3.7.15 -> [4.2.1.165] -> 1.1.1.396
path_bsb00860.kgml:
path_bsb00860.kgml: Found a trail of span 2 without skipping any vertex
path_bsb00860.kgml: 273 -> 270
path_bsb00860.kgml: R00084 -> R03165
path_bsb00860.kgml: bsb:Bresu_0409 -> bsb:Bresu_0408
path_bsb00860.kgml: 2.5.1.61 -> 4.2.1.75
path_bsb00860.kgml:
path_bsb00860.kgml: --- 0.69 seconds ---

path_bsb00900.kgml: Terpenoid backbone biosynthesis
path_bsb00900.kgml: Initialization took 0.08 seconds
path_bsb00900.kgml: (not found)
path_bsb00900.kgml: --- 0.22 seconds ---

path_bsb00903.kgml: Limonene and pinene degradation
path_bsb00903.kgml: Initialization took 0.06 seconds
path_bsb00903.kgml: (not found)
path_bsb00903.kgml: --- 0.12 seconds ---

path_bsb00906.kgml: Carotenoid biosynthesis
path_bsb00906.kgml: Initialization took 0.10 seconds
path_bsb00906.kgml:
path_bsb00906.kgml: Found a trail of span 5 without skipping any vertex
path_bsb00906.kgml: 358 -> 360 -> 365 -> 245 -> 244
path_bsb00906.kgml: R04787 -> R04798 -> R04800 -> R05341 -> R03824
path_bsb00906.kgml: bsb:Bresu_2279 -> bsb:Bresu_2279 -> bsb:Bresu_2279 -> bsb:Bresu_2280 -> bsb:Bresu_2280
path_bsb00906.kgml: {1.3.5.5, 1.3.99.28, 1.3.99.29, 1.3.99.30, 1.3.99.31} -> {1.3.5.6, 1.3.99.26, 1.3.99.28, 1.3.99.30, 1.3.99.31} -> {1.3.5.6, 1.3.99.26, 1.3.99.30, 1.3.99.31} -> 5.5.1.19 -> 5.5.1.19
path_bsb00906.kgml:
path_bsb00906.kgml: Found a trail of span 5 without skipping any vertex
path_bsb00906.kgml: 358 -> 367 -> 365 -> 245 -> 244
path_bsb00906.kgml: R04787 -> R04798 -> R04800 -> R05341 -> R03824
path_bsb00906.kgml: bsb:Bresu_2279 -> bsb:Bresu_2279 -> bsb:Bresu_2279 -> bsb:Bresu_2280 -> bsb:Bresu_2280
path_bsb00906.kgml: {1.3.5.5, 1.3.99.28, 1.3.99.29, 1.3.99.30, 1.3.99.31} -> {1.3.5.6, 1.3.99.26, 1.3.99.28, 1.3.99.30, 1.3.99.31} -> {1.3.5.6, 1.3.99.26, 1.3.99.30, 1.3.99.31} -> 5.5.1.19 -> 5.5.1.19
path_bsb00906.kgml:
path_bsb00906.kgml: Found a trail of span 5 without skipping any vertex
path_bsb00906.kgml: 358 -> 322 -> 362 -> 245 -> 244
path_bsb00906.kgml: R04787 -> R04798 -> R04800 -> R05341 -> R03824
path_bsb00906.kgml: bsb:Bresu_2279 -> bsb:Bresu_2279 -> bsb:Bresu_2279 -> bsb:Bresu_2280 -> bsb:Bresu_2280
path_bsb00906.kgml: {1.3.5.5, 1.3.99.28, 1.3.99.29, 1.3.99.30, 1.3.99.31} -> {1.3.5.6, 1.3.99.26, 1.3.99.28, 1.3.99.30, 1.3.99.31} -> {1.3.5.6, 1.3.99.26, 1.3.99.30, 1.3.99.31} -> 5.5.1.19 -> 5.5.1.19
path_bsb00906.kgml:
path_bsb00906.kgml: Found a trail of span 5 without skipping any vertex
path_bsb00906.kgml: 366 -> 360 -> 362 -> 245 -> 244
path_bsb00906.kgml: R04787 -> R04798 -> R04800 -> R05341 -> R03824
path_bsb00906.kgml: bsb:Bresu_2279 -> bsb:Bresu_2279 -> bsb:Bresu_2279 -> bsb:Bresu_2280 -> bsb:Bresu_2280
path_bsb00906.kgml: {1.3.5.5, 1.3.99.28, 1.3.99.29, 1.3.99.30, 1.3.99.31} -> {1.3.5.6, 1.3.99.26, 1.3.99.28, 1.3.99.30, 1.3.99.31} -> {1.3.5.6, 1.3.99.26, 1.3.99.30, 1.3.99.31} -> 5.5.1.19 -> 5.5.1.19
path_bsb00906.kgml:
path_bsb00906.kgml: Found a trail of span 5 without skipping any vertex
path_bsb00906.kgml: 364 -> 360 -> 362 -> 245 -> 244
path_bsb00906.kgml: R04787 -> R04798 -> R04800 -> R05341 -> R03824
path_bsb00906.kgml: bsb:Bresu_2279 -> bsb:Bresu_2279 -> bsb:Bresu_2279 -> bsb:Bresu_2280 -> bsb:Bresu_2280
path_bsb00906.kgml: {1.3.5.5, 1.3.99.28, 1.3.99.29, 1.3.99.30, 1.3.99.31} -> {1.3.5.6, 1.3.99.26, 1.3.99.28, 1.3.99.30, 1.3.99.31} -> {1.3.5.6, 1.3.99.26, 1.3.99.30, 1.3.99.31} -> 5.5.1.19 -> 5.5.1.19
path_bsb00906.kgml:
path_bsb00906.kgml: Found a trail of span 5 without skipping any vertex
path_bsb00906.kgml: 364 -> 360 -> 365 -> 245 -> 244
path_bsb00906.kgml: R04787 -> R04798 -> R04800 -> R05341 -> R03824
path_bsb00906.kgml: bsb:Bresu_2279 -> bsb:Bresu_2279 -> bsb:Bresu_2279 -> bsb:Bresu_2280 -> bsb:Bresu_2280
path_bsb00906.kgml: {1.3.5.5, 1.3.99.28, 1.3.99.29, 1.3.99.30, 1.3.99.31} -> {1.3.5.6, 1.3.99.26, 1.3.99.28, 1.3.99.30, 1.3.99.31} -> {1.3.5.6, 1.3.99.26, 1.3.99.30, 1.3.99.31} -> 5.5.1.19 -> 5.5.1.19
path_bsb00906.kgml:
path_bsb00906.kgml: Found a trail of span 5 without skipping any vertex
path_bsb00906.kgml: 364 -> 367 -> 365 -> 245 -> 244
path_bsb00906.kgml: R04787 -> R04798 -> R04800 -> R05341 -> R03824
path_bsb00906.kgml: bsb:Bresu_2279 -> bsb:Bresu_2279 -> bsb:Bresu_2279 -> bsb:Bresu_2280 -> bsb:Bresu_2280
path_bsb00906.kgml: {1.3.5.5, 1.3.99.28, 1.3.99.29, 1.3.99.30, 1.3.99.31} -> {1.3.5.6, 1.3.99.26, 1.3.99.28, 1.3.99.30, 1.3.99.31} -> {1.3.5.6, 1.3.99.26, 1.3.99.30, 1.3.99.31} -> 5.5.1.19 -> 5.5.1.19
path_bsb00906.kgml:
path_bsb00906.kgml: Found a trail of span 5 without skipping any vertex
path_bsb00906.kgml: 364 -> 322 -> 362 -> 245 -> 244
path_bsb00906.kgml: R04787 -> R04798 -> R04800 -> R05341 -> R03824
path_bsb00906.kgml: bsb:Bresu_2279 -> bsb:Bresu_2279 -> bsb:Bresu_2279 -> bsb:Bresu_2280 -> bsb:Bresu_2280
path_bsb00906.kgml: {1.3.5.5, 1.3.99.28, 1.3.99.29, 1.3.99.30, 1.3.99.31} -> {1.3.5.6, 1.3.99.26, 1.3.99.28, 1.3.99.30, 1.3.99.31} -> {1.3.5.6, 1.3.99.26, 1.3.99.30, 1.3.99.31} -> 5.5.1.19 -> 5.5.1.19
path_bsb00906.kgml:
path_bsb00906.kgml: Found a trail of span 5 without skipping any vertex
path_bsb00906.kgml: 366 -> 367 -> 362 -> 245 -> 244
path_bsb00906.kgml: R04787 -> R04798 -> R04800 -> R05341 -> R03824
path_bsb00906.kgml: bsb:Bresu_2279 -> bsb:Bresu_2279 -> bsb:Bresu_2279 -> bsb:Bresu_2280 -> bsb:Bresu_2280
path_bsb00906.kgml: {1.3.5.5, 1.3.99.28, 1.3.99.29, 1.3.99.30, 1.3.99.31} -> {1.3.5.6, 1.3.99.26, 1.3.99.28, 1.3.99.30, 1.3.99.31} -> {1.3.5.6, 1.3.99.26, 1.3.99.30, 1.3.99.31} -> 5.5.1.19 -> 5.5.1.19
path_bsb00906.kgml:
path_bsb00906.kgml: Found a trail of span 5 without skipping any vertex
path_bsb00906.kgml: 366 -> 360 -> 365 -> 245 -> 244
path_bsb00906.kgml: R04787 -> R04798 -> R04800 -> R05341 -> R03824
path_bsb00906.kgml: bsb:Bresu_2279 -> bsb:Bresu_2279 -> bsb:Bresu_2279 -> bsb:Bresu_2280 -> bsb:Bresu_2280
path_bsb00906.kgml: {1.3.5.5, 1.3.99.28, 1.3.99.29, 1.3.99.30, 1.3.99.31} -> {1.3.5.6, 1.3.99.26, 1.3.99.28, 1.3.99.30, 1.3.99.31} -> {1.3.5.6, 1.3.99.26, 1.3.99.30, 1.3.99.31} -> 5.5.1.19 -> 5.5.1.19
path_bsb00906.kgml:
path_bsb00906.kgml: Found a trail of span 5 without skipping any vertex
path_bsb00906.kgml: 366 -> 367 -> 365 -> 245 -> 244
path_bsb00906.kgml: R04787 -> R04798 -> R04800 -> R05341 -> R03824
path_bsb00906.kgml: bsb:Bresu_2279 -> bsb:Bresu_2279 -> bsb:Bresu_2279 -> bsb:Bresu_2280 -> bsb:Bresu_2280
path_bsb00906.kgml: {1.3.5.5, 1.3.99.28, 1.3.99.29, 1.3.99.30, 1.3.99.31} -> {1.3.5.6, 1.3.99.26, 1.3.99.28, 1.3.99.30, 1.3.99.31} -> {1.3.5.6, 1.3.99.26, 1.3.99.30, 1.3.99.31} -> 5.5.1.19 -> 5.5.1.19
path_bsb00906.kgml:
path_bsb00906.kgml: Found a trail of span 5 without skipping any vertex
path_bsb00906.kgml: 366 -> 322 -> 362 -> 245 -> 244
path_bsb00906.kgml: R04787 -> R04798 -> R04800 -> R05341 -> R03824
path_bsb00906.kgml: bsb:Bresu_2279 -> bsb:Bresu_2279 -> bsb:Bresu_2279 -> bsb:Bresu_2280 -> bsb:Bresu_2280
path_bsb00906.kgml: {1.3.5.5, 1.3.99.28, 1.3.99.29, 1.3.99.30, 1.3.99.31} -> {1.3.5.6, 1.3.99.26, 1.3.99.28, 1.3.99.30, 1.3.99.31} -> {1.3.5.6, 1.3.99.26, 1.3.99.30, 1.3.99.31} -> 5.5.1.19 -> 5.5.1.19
path_bsb00906.kgml:
path_bsb00906.kgml: Found a trail of span 5 without skipping any vertex
path_bsb00906.kgml: 366 -> 322 -> 365 -> 245 -> 244
path_bsb00906.kgml: R04787 -> R04798 -> R04800 -> R05341 -> R03824
path_bsb00906.kgml: bsb:Bresu_2279 -> bsb:Bresu_2279 -> bsb:Bresu_2279 -> bsb:Bresu_2280 -> bsb:Bresu_2280
path_bsb00906.kgml: {1.3.5.5, 1.3.99.28, 1.3.99.29, 1.3.99.30, 1.3.99.31} -> {1.3.5.6, 1.3.99.26, 1.3.99.28, 1.3.99.30, 1.3.99.31} -> {1.3.5.6, 1.3.99.26, 1.3.99.30, 1.3.99.31} -> 5.5.1.19 -> 5.5.1.19
path_bsb00906.kgml:
path_bsb00906.kgml: Found a trail of span 4 containing skipped vertices
path_bsb00906.kgml: 358 -> [322] -> 362 -> 245 -> 244
path_bsb00906.kgml: R04787 -> [R04798] -> R04800 -> R05341 -> R03824
path_bsb00906.kgml: bsb:Bresu_2279 -> [bsb:Bresu_2279] -> bsb:Bresu_2279 -> bsb:Bresu_2280 -> bsb:Bresu_2280
path_bsb00906.kgml: {1.3.5.5, 1.3.99.28, 1.3.99.29, 1.3.99.30, 1.3.99.31} -> [{1.3.5.6, 1.3.99.26, 1.3.99.28, 1.3.99.30, 1.3.99.31}] -> {1.3.5.6, 1.3.99.26, 1.3.99.30, 1.3.99.31} -> 5.5.1.19 -> 5.5.1.19
path_bsb00906.kgml:
path_bsb00906.kgml: Found a trail of span 4 containing skipped vertices
path_bsb00906.kgml: 358 -> [322] -> 365 -> 245 -> 244
path_bsb00906.kgml: R04787 -> [R04798] -> R04800 -> R05341 -> R03824
path_bsb00906.kgml: bsb:Bresu_2279 -> [bsb:Bresu_2279] -> bsb:Bresu_2279 -> bsb:Bresu_2280 -> bsb:Bresu_2280
path_bsb00906.kgml: {1.3.5.5, 1.3.99.28, 1.3.99.29, 1.3.99.30, 1.3.99.31} -> [{1.3.5.6, 1.3.99.26, 1.3.99.28, 1.3.99.30, 1.3.99.31}] -> {1.3.5.6, 1.3.99.26, 1.3.99.30, 1.3.99.31} -> 5.5.1.19 -> 5.5.1.19
path_bsb00906.kgml:
path_bsb00906.kgml: Found a trail of span 4 without skipping any vertex
path_bsb00906.kgml: 364 -> 360 -> 93 -> 92
path_bsb00906.kgml: R04787 -> R04798 -> R04801 -> R07856
path_bsb00906.kgml: bsb:Bresu_2279 -> bsb:Bresu_2279 -> bsb:Bresu_2280 -> bsb:Bresu_2280
path_bsb00906.kgml: {1.3.5.5, 1.3.99.28, 1.3.99.29, 1.3.99.30, 1.3.99.31} -> {1.3.5.6, 1.3.99.26, 1.3.99.28, 1.3.99.30, 1.3.99.31} -> 5.5.1.19 -> 5.5.1.19
path_bsb00906.kgml:
path_bsb00906.kgml: Found a trail of span 4 containing skipped vertices
path_bsb00906.kgml: 366 -> 360 -> 365 -> [245] -> 244
path_bsb00906.kgml: R04787 -> R04798 -> R04800 -> [R05341] -> R03824
path_bsb00906.kgml: bsb:Bresu_2279 -> bsb:Bresu_2279 -> bsb:Bresu_2279 -> [bsb:Bresu_2280] -> bsb:Bresu_2280
path_bsb00906.kgml: {1.3.5.5, 1.3.99.28, 1.3.99.29, 1.3.99.30, 1.3.99.31} -> {1.3.5.6, 1.3.99.26, 1.3.99.28, 1.3.99.30, 1.3.99.31} -> {1.3.5.6, 1.3.99.26, 1.3.99.30, 1.3.99.31} -> [5.5.1.19] -> 5.5.1.19
path_bsb00906.kgml:
path_bsb00906.kgml: Found a trail of span 4 without skipping any vertex
path_bsb00906.kgml: 236 -> 221 -> 234 -> 223
path_bsb00906.kgml: R05345 -> R07561 -> R07566 -> R07572
path_bsb00906.kgml: bsb:Bresu_2277 -> bsb:Bresu_2276 -> bsb:Bresu_2277 -> bsb:Bresu_2276
path_bsb00906.kgml: 1.14.99.63 -> 1.14.15.24 -> 1.14.99.64 -> 1.14.15.24
path_bsb00906.kgml:
path_bsb00906.kgml: Found a trail of span 4 without skipping any vertex
path_bsb00906.kgml: 236 -> 226 -> 225 -> 230
path_bsb00906.kgml: R05345 -> R07562 -> R07570 -> R07573
path_bsb00906.kgml: bsb:Bresu_2277 -> bsb:Bresu_2276 -> bsb:Bresu_2276 -> bsb:Bresu_2277
path_bsb00906.kgml: 1.14.99.63 -> 1.14.15.24 -> 1.14.15.24 -> 1.14.99.64
path_bsb00906.kgml:
path_bsb00906.kgml: Found a trail of span 4 without skipping any vertex
path_bsb00906.kgml: 242 -> 241 -> 229 -> 230
path_bsb00906.kgml: R07558 -> R07559 -> R07571 -> R07573
path_bsb00906.kgml: bsb:Bresu_2276 -> bsb:Bresu_2276 -> bsb:Bresu_2277 -> bsb:Bresu_2277
path_bsb00906.kgml: 1.14.15.24 -> 1.14.15.24 -> 1.14.99.64 -> 1.14.99.64
path_bsb00906.kgml:
path_bsb00906.kgml: Found a trail of span 4 containing skipped vertices
path_bsb00906.kgml: 206 -> 203 -> [200] -> 205 -> 201
path_bsb00906.kgml: R07519 -> R07520 -> [R07521] -> R07522 -> R07523
path_bsb00906.kgml: bsb:Bresu_3049 -> bsb:Bresu_3048 -> [bsb:Bresu_3047] -> bsb:Bresu_3049 -> bsb:Bresu_3048
path_bsb00906.kgml: 4.2.1.131 -> 1.3.99.27 -> [2.1.1.210] -> 4.2.1.131 -> 1.3.99.27
path_bsb00906.kgml:
path_bsb00906.kgml: Found a trail of span 4 without skipping any vertex
path_bsb00906.kgml: 366 -> 360 -> 93 -> 92
path_bsb00906.kgml: R04787 -> R04798 -> R04801 -> R07856
path_bsb00906.kgml: bsb:Bresu_2279 -> bsb:Bresu_2279 -> bsb:Bresu_2280 -> bsb:Bresu_2280
path_bsb00906.kgml: {1.3.5.5, 1.3.99.28, 1.3.99.29, 1.3.99.30, 1.3.99.31} -> {1.3.5.6, 1.3.99.26, 1.3.99.28, 1.3.99.30, 1.3.99.31} -> 5.5.1.19 -> 5.5.1.19
path_bsb00906.kgml:
path_bsb00906.kgml: Found a trail of span 4 containing skipped vertices
path_bsb00906.kgml: 366 -> 360 -> [365] -> 245 -> 244
path_bsb00906.kgml: R04787 -> R04798 -> [R04800] -> R05341 -> R03824
path_bsb00906.kgml: bsb:Bresu_2279 -> bsb:Bresu_2279 -> [bsb:Bresu_2279] -> bsb:Bresu_2280 -> bsb:Bresu_2280
path_bsb00906.kgml: {1.3.5.5, 1.3.99.28, 1.3.99.29, 1.3.99.30, 1.3.99.31} -> {1.3.5.6, 1.3.99.26, 1.3.99.28, 1.3.99.30, 1.3.99.31} -> [{1.3.5.6, 1.3.99.26, 1.3.99.30, 1.3.99.31}] -> 5.5.1.19 -> 5.5.1.19
path_bsb00906.kgml:
path_bsb00906.kgml: Found a trail of span 4 containing skipped vertices
path_bsb00906.kgml: 366 -> 360 -> 362 -> [245] -> 244
path_bsb00906.kgml: R04787 -> R04798 -> R04800 -> [R05341] -> R03824
path_bsb00906.kgml: bsb:Bresu_2279 -> bsb:Bresu_2279 -> bsb:Bresu_2279 -> [bsb:Bresu_2280] -> bsb:Bresu_2280
path_bsb00906.kgml: {1.3.5.5, 1.3.99.28, 1.3.99.29, 1.3.99.30, 1.3.99.31} -> {1.3.5.6, 1.3.99.26, 1.3.99.28, 1.3.99.30, 1.3.99.31} -> {1.3.5.6, 1.3.99.26, 1.3.99.30, 1.3.99.31} -> [5.5.1.19] -> 5.5.1.19
path_bsb00906.kgml:
path_bsb00906.kgml: Found a trail of span 4 containing skipped vertices
path_bsb00906.kgml: 364 -> [322] -> 362 -> 245 -> 244
path_bsb00906.kgml: R04787 -> [R04798] -> R04800 -> R05341 -> R03824
path_bsb00906.kgml: bsb:Bresu_2279 -> [bsb:Bresu_2279] -> bsb:Bresu_2279 -> bsb:Bresu_2280 -> bsb:Bresu_2280
path_bsb00906.kgml: {1.3.5.5, 1.3.99.28, 1.3.99.29, 1.3.99.30, 1.3.99.31} -> [{1.3.5.6, 1.3.99.26, 1.3.99.28, 1.3.99.30, 1.3.99.31}] -> {1.3.5.6, 1.3.99.26, 1.3.99.30, 1.3.99.31} -> 5.5.1.19 -> 5.5.1.19
path_bsb00906.kgml:
path_bsb00906.kgml: Found a trail of span 4 containing skipped vertices
path_bsb00906.kgml: 364 -> [322] -> 365 -> 245 -> 244
path_bsb00906.kgml: R04787 -> [R04798] -> R04800 -> R05341 -> R03824
path_bsb00906.kgml: bsb:Bresu_2279 -> [bsb:Bresu_2279] -> bsb:Bresu_2279 -> bsb:Bresu_2280 -> bsb:Bresu_2280
path_bsb00906.kgml: {1.3.5.5, 1.3.99.28, 1.3.99.29, 1.3.99.30, 1.3.99.31} -> [{1.3.5.6, 1.3.99.26, 1.3.99.28, 1.3.99.30, 1.3.99.31}] -> {1.3.5.6, 1.3.99.26, 1.3.99.30, 1.3.99.31} -> 5.5.1.19 -> 5.5.1.19
path_bsb00906.kgml:
path_bsb00906.kgml: Found a trail of span 4 without skipping any vertex
path_bsb00906.kgml: 366 -> 367 -> 93 -> 92
path_bsb00906.kgml: R04787 -> R04798 -> R04801 -> R07856
path_bsb00906.kgml: bsb:Bresu_2279 -> bsb:Bresu_2279 -> bsb:Bresu_2280 -> bsb:Bresu_2280
path_bsb00906.kgml: {1.3.5.5, 1.3.99.28, 1.3.99.29, 1.3.99.30, 1.3.99.31} -> {1.3.5.6, 1.3.99.26, 1.3.99.28, 1.3.99.30, 1.3.99.31} -> 5.5.1.19 -> 5.5.1.19
path_bsb00906.kgml:
path_bsb00906.kgml: Found a trail of span 4 containing skipped vertices
path_bsb00906.kgml: 366 -> 367 -> [365] -> 245 -> 244
path_bsb00906.kgml: R04787 -> R04798 -> [R04800] -> R05341 -> R03824
path_bsb00906.kgml: bsb:Bresu_2279 -> bsb:Bresu_2279 -> [bsb:Bresu_2279] -> bsb:Bresu_2280 -> bsb:Bresu_2280
path_bsb00906.kgml: {1.3.5.5, 1.3.99.28, 1.3.99.29, 1.3.99.30, 1.3.99.31} -> {1.3.5.6, 1.3.99.26, 1.3.99.28, 1.3.99.30, 1.3.99.31} -> [{1.3.5.6, 1.3.99.26, 1.3.99.30, 1.3.99.31}] -> 5.5.1.19 -> 5.5.1.19
path_bsb00906.kgml:
path_bsb00906.kgml: Found a trail of span 4 containing skipped vertices
path_bsb00906.kgml: 366 -> [322] -> 362 -> 245 -> 244
path_bsb00906.kgml: R04787 -> [R04798] -> R04800 -> R05341 -> R03824
path_bsb00906.kgml: bsb:Bresu_2279 -> [bsb:Bresu_2279] -> bsb:Bresu_2279 -> bsb:Bresu_2280 -> bsb:Bresu_2280
path_bsb00906.kgml: {1.3.5.5, 1.3.99.28, 1.3.99.29, 1.3.99.30, 1.3.99.31} -> [{1.3.5.6, 1.3.99.26, 1.3.99.28, 1.3.99.30, 1.3.99.31}] -> {1.3.5.6, 1.3.99.26, 1.3.99.30, 1.3.99.31} -> 5.5.1.19 -> 5.5.1.19
path_bsb00906.kgml:
path_bsb00906.kgml: Found a trail of span 4 containing skipped vertices
path_bsb00906.kgml: 366 -> [322] -> 365 -> 245 -> 244
path_bsb00906.kgml: R04787 -> [R04798] -> R04800 -> R05341 -> R03824
path_bsb00906.kgml: bsb:Bresu_2279 -> [bsb:Bresu_2279] -> bsb:Bresu_2279 -> bsb:Bresu_2280 -> bsb:Bresu_2280
path_bsb00906.kgml: {1.3.5.5, 1.3.99.28, 1.3.99.29, 1.3.99.30, 1.3.99.31} -> [{1.3.5.6, 1.3.99.26, 1.3.99.28, 1.3.99.30, 1.3.99.31}] -> {1.3.5.6, 1.3.99.26, 1.3.99.30, 1.3.99.31} -> 5.5.1.19 -> 5.5.1.19
path_bsb00906.kgml:
path_bsb00906.kgml: Found a trail of span 4 without skipping any vertex
path_bsb00906.kgml: 366 -> 322 -> 93 -> 92
path_bsb00906.kgml: R04787 -> R04798 -> R04801 -> R07856
path_bsb00906.kgml: bsb:Bresu_2279 -> bsb:Bresu_2279 -> bsb:Bresu_2280 -> bsb:Bresu_2280
path_bsb00906.kgml: {1.3.5.5, 1.3.99.28, 1.3.99.29, 1.3.99.30, 1.3.99.31} -> {1.3.5.6, 1.3.99.26, 1.3.99.28, 1.3.99.30, 1.3.99.31} -> 5.5.1.19 -> 5.5.1.19
path_bsb00906.kgml:
path_bsb00906.kgml: Found a trail of span 4 containing skipped vertices
path_bsb00906.kgml: 366 -> 322 -> [365] -> 245 -> 244
path_bsb00906.kgml: R04787 -> R04798 -> [R04800] -> R05341 -> R03824
path_bsb00906.kgml: bsb:Bresu_2279 -> bsb:Bresu_2279 -> [bsb:Bresu_2279] -> bsb:Bresu_2280 -> bsb:Bresu_2280
path_bsb00906.kgml: {1.3.5.5, 1.3.99.28, 1.3.99.29, 1.3.99.30, 1.3.99.31} -> {1.3.5.6, 1.3.99.26, 1.3.99.28, 1.3.99.30, 1.3.99.31} -> [{1.3.5.6, 1.3.99.26, 1.3.99.30, 1.3.99.31}] -> 5.5.1.19 -> 5.5.1.19
path_bsb00906.kgml:
path_bsb00906.kgml: Found a trail of span 4 without skipping any vertex
path_bsb00906.kgml: 242 -> 232 -> 233 -> 223
path_bsb00906.kgml: R07558 -> R07565 -> R07567 -> R07572
path_bsb00906.kgml: bsb:Bresu_2276 -> bsb:Bresu_2277 -> bsb:Bresu_2277 -> bsb:Bresu_2276
path_bsb00906.kgml: 1.14.15.24 -> 1.14.99.64 -> 1.14.99.63 -> 1.14.15.24
path_bsb00906.kgml:
path_bsb00906.kgml: Found a trail of span 4 without skipping any vertex
path_bsb00906.kgml: 242 -> 232 -> 225 -> 230
path_bsb00906.kgml: R07558 -> R07565 -> R07570 -> R07573
path_bsb00906.kgml: bsb:Bresu_2276 -> bsb:Bresu_2277 -> bsb:Bresu_2276 -> bsb:Bresu_2277
path_bsb00906.kgml: 1.14.15.24 -> 1.14.99.64 -> 1.14.15.24 -> 1.14.99.64
path_bsb00906.kgml:
path_bsb00906.kgml: Found a trail of span 4 without skipping any vertex
path_bsb00906.kgml: 242 -> 231 -> 224 -> 230
path_bsb00906.kgml: R07558 -> R07564 -> R07569 -> R07573
path_bsb00906.kgml: bsb:Bresu_2276 -> bsb:Bresu_2277 -> bsb:Bresu_2276 -> bsb:Bresu_2277
path_bsb00906.kgml: 1.14.15.24 -> 1.14.99.63 -> 1.14.15.24 -> 1.14.99.64
path_bsb00906.kgml:
path_bsb00906.kgml: Found a trail of span 4 without skipping any vertex
path_bsb00906.kgml: 236 -> 221 -> 224 -> 230
path_bsb00906.kgml: R05345 -> R07561 -> R07569 -> R07573
path_bsb00906.kgml: bsb:Bresu_2277 -> bsb:Bresu_2276 -> bsb:Bresu_2276 -> bsb:Bresu_2277
path_bsb00906.kgml: 1.14.99.63 -> 1.14.15.24 -> 1.14.15.24 -> 1.14.99.64
path_bsb00906.kgml:
path_bsb00906.kgml: Found a trail of span 4 without skipping any vertex
path_bsb00906.kgml: 236 -> 226 -> 233 -> 223
path_bsb00906.kgml: R05345 -> R07562 -> R07567 -> R07572
path_bsb00906.kgml: bsb:Bresu_2277 -> bsb:Bresu_2276 -> bsb:Bresu_2277 -> bsb:Bresu_2276
path_bsb00906.kgml: 1.14.99.63 -> 1.14.15.24 -> 1.14.99.63 -> 1.14.15.24
path_bsb00906.kgml:
path_bsb00906.kgml: Found a trail of span 4 without skipping any vertex
path_bsb00906.kgml: 236 -> 235 -> 222 -> 223
path_bsb00906.kgml: R05345 -> R07563 -> R07568 -> R07572
path_bsb00906.kgml: bsb:Bresu_2277 -> bsb:Bresu_2277 -> bsb:Bresu_2276 -> bsb:Bresu_2276
path_bsb00906.kgml: 1.14.99.63 -> 1.14.99.63 -> 1.14.15.24 -> 1.14.15.24
path_bsb00906.kgml:
path_bsb00906.kgml: Found a trail of span 4 without skipping any vertex
path_bsb00906.kgml: 242 -> 231 -> 234 -> 223
path_bsb00906.kgml: R07558 -> R07564 -> R07566 -> R07572
path_bsb00906.kgml: bsb:Bresu_2276 -> bsb:Bresu_2277 -> bsb:Bresu_2277 -> bsb:Bresu_2276
path_bsb00906.kgml: 1.14.15.24 -> 1.14.99.63 -> 1.14.99.64 -> 1.14.15.24
path_bsb00906.kgml:
path_bsb00906.kgml: Found a trail of span 3 containing skipped vertices
path_bsb00906.kgml: 358 -> [322] -> 93 -> 92
path_bsb00906.kgml: R04787 -> [R04798] -> R04801 -> R07856
path_bsb00906.kgml: bsb:Bresu_2279 -> [bsb:Bresu_2279] -> bsb:Bresu_2280 -> bsb:Bresu_2280
path_bsb00906.kgml: {1.3.5.5, 1.3.99.28, 1.3.99.29, 1.3.99.30, 1.3.99.31} -> [{1.3.5.6, 1.3.99.26, 1.3.99.28, 1.3.99.30, 1.3.99.31}] -> 5.5.1.19 -> 5.5.1.19
path_bsb00906.kgml:
path_bsb00906.kgml: Found a trail of span 3 containing skipped vertices
path_bsb00906.kgml: 358 -> [322 -> 365] -> 245 -> 244
path_bsb00906.kgml: R04787 -> [R04798 -> R04800] -> R05341 -> R03824
path_bsb00906.kgml: bsb:Bresu_2279 -> [bsb:Bresu_2279 -> bsb:Bresu_2279] -> bsb:Bresu_2280 -> bsb:Bresu_2280
path_bsb00906.kgml: {1.3.5.5, 1.3.99.28, 1.3.99.29, 1.3.99.30, 1.3.99.31} -> [{1.3.5.6, 1.3.99.26, 1.3.99.28, 1.3.99.30, 1.3.99.31} -> {1.3.5.6, 1.3.99.26, 1.3.99.30, 1.3.99.31}] -> 5.5.1.19 -> 5.5.1.19
path_bsb00906.kgml:
path_bsb00906.kgml: Found a trail of span 3 containing skipped vertices
path_bsb00906.kgml: 236 -> 221 -> [224] -> 230
path_bsb00906.kgml: R05345 -> R07561 -> [R07569] -> R07573
path_bsb00906.kgml: bsb:Bresu_2277 -> bsb:Bresu_2276 -> [bsb:Bresu_2276] -> bsb:Bresu_2277
path_bsb00906.kgml: 1.14.99.63 -> 1.14.15.24 -> [1.14.15.24] -> 1.14.99.64
path_bsb00906.kgml:
path_bsb00906.kgml: Found a trail of span 3 containing skipped vertices
path_bsb00906.kgml: 236 -> 221 -> [234] -> 223
path_bsb00906.kgml: R05345 -> R07561 -> [R07566] -> R07572
path_bsb00906.kgml: bsb:Bresu_2277 -> bsb:Bresu_2276 -> [bsb:Bresu_2277] -> bsb:Bresu_2276
path_bsb00906.kgml: 1.14.99.63 -> 1.14.15.24 -> [1.14.99.64] -> 1.14.15.24
path_bsb00906.kgml:
path_bsb00906.kgml: Found a trail of span 3 containing skipped vertices
path_bsb00906.kgml: 236 -> 226 -> [225] -> 230
path_bsb00906.kgml: R05345 -> R07562 -> [R07570] -> R07573
path_bsb00906.kgml: bsb:Bresu_2277 -> bsb:Bresu_2276 -> [bsb:Bresu_2276] -> bsb:Bresu_2277
path_bsb00906.kgml: 1.14.99.63 -> 1.14.15.24 -> [1.14.15.24] -> 1.14.99.64
path_bsb00906.kgml:
path_bsb00906.kgml: Found a trail of span 3 containing skipped vertices
path_bsb00906.kgml: 236 -> 226 -> [233] -> 223
path_bsb00906.kgml: R05345 -> R07562 -> [R07567] -> R07572
path_bsb00906.kgml: bsb:Bresu_2277 -> bsb:Bresu_2276 -> [bsb:Bresu_2277] -> bsb:Bresu_2276
path_bsb00906.kgml: 1.14.99.63 -> 1.14.15.24 -> [1.14.99.63] -> 1.14.15.24
path_bsb00906.kgml:
path_bsb00906.kgml: Found a trail of span 3 containing skipped vertices
path_bsb00906.kgml: 242 -> [232] -> 233 -> 223
path_bsb00906.kgml: R07558 -> [R07565] -> R07567 -> R07572
path_bsb00906.kgml: bsb:Bresu_2276 -> [bsb:Bresu_2277] -> bsb:Bresu_2277 -> bsb:Bresu_2276
path_bsb00906.kgml: 1.14.15.24 -> [1.14.99.64] -> 1.14.99.63 -> 1.14.15.24
path_bsb00906.kgml:
path_bsb00906.kgml: Found a trail of span 3 containing skipped vertices
path_bsb00906.kgml: 242 -> [231] -> 224 -> 230
path_bsb00906.kgml: R07558 -> [R07564] -> R07569 -> R07573
path_bsb00906.kgml: bsb:Bresu_2276 -> [bsb:Bresu_2277] -> bsb:Bresu_2276 -> bsb:Bresu_2277
path_bsb00906.kgml: 1.14.15.24 -> [1.14.99.63] -> 1.14.15.24 -> 1.14.99.64
path_bsb00906.kgml:
path_bsb00906.kgml: Found a trail of span 3 containing skipped vertices
path_bsb00906.kgml: 242 -> [232] -> 225 -> 230
path_bsb00906.kgml: R07558 -> [R07565] -> R07570 -> R07573
path_bsb00906.kgml: bsb:Bresu_2276 -> [bsb:Bresu_2277] -> bsb:Bresu_2276 -> bsb:Bresu_2277
path_bsb00906.kgml: 1.14.15.24 -> [1.14.99.64] -> 1.14.15.24 -> 1.14.99.64
path_bsb00906.kgml:
path_bsb00906.kgml: Found a trail of span 3 containing skipped vertices
path_bsb00906.kgml: 242 -> [231] -> 234 -> 223
path_bsb00906.kgml: R07558 -> [R07564] -> R07566 -> R07572
path_bsb00906.kgml: bsb:Bresu_2276 -> [bsb:Bresu_2277] -> bsb:Bresu_2277 -> bsb:Bresu_2276
path_bsb00906.kgml: 1.14.15.24 -> [1.14.99.63] -> 1.14.99.64 -> 1.14.15.24
path_bsb00906.kgml:
path_bsb00906.kgml: Found a trail of span 3 containing skipped vertices
path_bsb00906.kgml: 242 -> [241] -> 229 -> 230
path_bsb00906.kgml: R07558 -> [R07559] -> R07571 -> R07573
path_bsb00906.kgml: bsb:Bresu_2276 -> [bsb:Bresu_2276] -> bsb:Bresu_2277 -> bsb:Bresu_2277
path_bsb00906.kgml: 1.14.15.24 -> [1.14.15.24] -> 1.14.99.64 -> 1.14.99.64
path_bsb00906.kgml:
path_bsb00906.kgml: Found a trail of span 3 containing skipped vertices
path_bsb00906.kgml: 242 -> 241 -> [229] -> 230
path_bsb00906.kgml: R07558 -> R07559 -> [R07571] -> R07573
path_bsb00906.kgml: bsb:Bresu_2276 -> bsb:Bresu_2276 -> [bsb:Bresu_2277] -> bsb:Bresu_2277
path_bsb00906.kgml: 1.14.15.24 -> 1.14.15.24 -> [1.14.99.64] -> 1.14.99.64
path_bsb00906.kgml:
path_bsb00906.kgml: Found a trail of span 3 containing skipped vertices
path_bsb00906.kgml: 206 -> [203 -> 200] -> 205 -> 201
path_bsb00906.kgml: R07519 -> [R07520 -> R07521] -> R07522 -> R07523
path_bsb00906.kgml: bsb:Bresu_3049 -> [bsb:Bresu_3048 -> bsb:Bresu_3047] -> bsb:Bresu_3049 -> bsb:Bresu_3048
path_bsb00906.kgml: 4.2.1.131 -> [1.3.99.27 -> 2.1.1.210] -> 4.2.1.131 -> 1.3.99.27
path_bsb00906.kgml:
path_bsb00906.kgml: Found a trail of span 3 containing skipped vertices
path_bsb00906.kgml: 206 -> 203 -> [200 -> 205] -> 201
path_bsb00906.kgml: R07519 -> R07520 -> [R07521 -> R07522] -> R07523
path_bsb00906.kgml: bsb:Bresu_3049 -> bsb:Bresu_3048 -> [bsb:Bresu_3047 -> bsb:Bresu_3049] -> bsb:Bresu_3048
path_bsb00906.kgml: 4.2.1.131 -> 1.3.99.27 -> [2.1.1.210 -> 4.2.1.131] -> 1.3.99.27
path_bsb00906.kgml:
path_bsb00906.kgml: Found a trail of span 3 containing skipped vertices
path_bsb00906.kgml: 366 -> 360 -> [93] -> 92
path_bsb00906.kgml: R04787 -> R04798 -> [R04801] -> R07856
path_bsb00906.kgml: bsb:Bresu_2279 -> bsb:Bresu_2279 -> [bsb:Bresu_2280] -> bsb:Bresu_2280
path_bsb00906.kgml: {1.3.5.5, 1.3.99.28, 1.3.99.29, 1.3.99.30, 1.3.99.31} -> {1.3.5.6, 1.3.99.26, 1.3.99.28, 1.3.99.30, 1.3.99.31} -> [5.5.1.19] -> 5.5.1.19
path_bsb00906.kgml:
path_bsb00906.kgml: Found a trail of span 3 containing skipped vertices
path_bsb00906.kgml: 366 -> 360 -> [365 -> 245] -> 244
path_bsb00906.kgml: R04787 -> R04798 -> [R04800 -> R05341] -> R03824
path_bsb00906.kgml: bsb:Bresu_2279 -> bsb:Bresu_2279 -> [bsb:Bresu_2279 -> bsb:Bresu_2280] -> bsb:Bresu_2280
path_bsb00906.kgml: {1.3.5.5, 1.3.99.28, 1.3.99.29, 1.3.99.30, 1.3.99.31} -> {1.3.5.6, 1.3.99.26, 1.3.99.28, 1.3.99.30, 1.3.99.31} -> [{1.3.5.6, 1.3.99.26, 1.3.99.30, 1.3.99.31} -> 5.5.1.19] -> 5.5.1.19
path_bsb00906.kgml:
path_bsb00906.kgml: Found a trail of span 3 containing skipped vertices
path_bsb00906.kgml: 364 -> [322] -> 93 -> 92
path_bsb00906.kgml: R04787 -> [R04798] -> R04801 -> R07856
path_bsb00906.kgml: bsb:Bresu_2279 -> [bsb:Bresu_2279] -> bsb:Bresu_2280 -> bsb:Bresu_2280
path_bsb00906.kgml: {1.3.5.5, 1.3.99.28, 1.3.99.29, 1.3.99.30, 1.3.99.31} -> [{1.3.5.6, 1.3.99.26, 1.3.99.28, 1.3.99.30, 1.3.99.31}] -> 5.5.1.19 -> 5.5.1.19
path_bsb00906.kgml:
path_bsb00906.kgml: Found a trail of span 3 containing skipped vertices
path_bsb00906.kgml: 364 -> [322 -> 365] -> 245 -> 244
path_bsb00906.kgml: R04787 -> [R04798 -> R04800] -> R05341 -> R03824
path_bsb00906.kgml: bsb:Bresu_2279 -> [bsb:Bresu_2279 -> bsb:Bresu_2279] -> bsb:Bresu_2280 -> bsb:Bresu_2280
path_bsb00906.kgml: {1.3.5.5, 1.3.99.28, 1.3.99.29, 1.3.99.30, 1.3.99.31} -> [{1.3.5.6, 1.3.99.26, 1.3.99.28, 1.3.99.30, 1.3.99.31} -> {1.3.5.6, 1.3.99.26, 1.3.99.30, 1.3.99.31}] -> 5.5.1.19 -> 5.5.1.19
path_bsb00906.kgml:
path_bsb00906.kgml: Found a trail of span 3 containing skipped vertices
path_bsb00906.kgml: 366 -> 367 -> [93] -> 92
path_bsb00906.kgml: R04787 -> R04798 -> [R04801] -> R07856
path_bsb00906.kgml: bsb:Bresu_2279 -> bsb:Bresu_2279 -> [bsb:Bresu_2280] -> bsb:Bresu_2280
path_bsb00906.kgml: {1.3.5.5, 1.3.99.28, 1.3.99.29, 1.3.99.30, 1.3.99.31} -> {1.3.5.6, 1.3.99.26, 1.3.99.28, 1.3.99.30, 1.3.99.31} -> [5.5.1.19] -> 5.5.1.19
path_bsb00906.kgml:
path_bsb00906.kgml: Found a trail of span 3 containing skipped vertices
path_bsb00906.kgml: 366 -> 367 -> [365 -> 245] -> 244
path_bsb00906.kgml: R04787 -> R04798 -> [R04800 -> R05341] -> R03824
path_bsb00906.kgml: bsb:Bresu_2279 -> bsb:Bresu_2279 -> [bsb:Bresu_2279 -> bsb:Bresu_2280] -> bsb:Bresu_2280
path_bsb00906.kgml: {1.3.5.5, 1.3.99.28, 1.3.99.29, 1.3.99.30, 1.3.99.31} -> {1.3.5.6, 1.3.99.26, 1.3.99.28, 1.3.99.30, 1.3.99.31} -> [{1.3.5.6, 1.3.99.26, 1.3.99.30, 1.3.99.31} -> 5.5.1.19] -> 5.5.1.19
path_bsb00906.kgml:
path_bsb00906.kgml: Found a trail of span 3 containing skipped vertices
path_bsb00906.kgml: 366 -> [322] -> 93 -> 92
path_bsb00906.kgml: R04787 -> [R04798] -> R04801 -> R07856
path_bsb00906.kgml: bsb:Bresu_2279 -> [bsb:Bresu_2279] -> bsb:Bresu_2280 -> bsb:Bresu_2280
path_bsb00906.kgml: {1.3.5.5, 1.3.99.28, 1.3.99.29, 1.3.99.30, 1.3.99.31} -> [{1.3.5.6, 1.3.99.26, 1.3.99.28, 1.3.99.30, 1.3.99.31}] -> 5.5.1.19 -> 5.5.1.19
path_bsb00906.kgml:
path_bsb00906.kgml: Found a trail of span 3 containing skipped vertices
path_bsb00906.kgml: 366 -> [322 -> 365] -> 245 -> 244
path_bsb00906.kgml: R04787 -> [R04798 -> R04800] -> R05341 -> R03824
path_bsb00906.kgml: bsb:Bresu_2279 -> [bsb:Bresu_2279 -> bsb:Bresu_2279] -> bsb:Bresu_2280 -> bsb:Bresu_2280
path_bsb00906.kgml: {1.3.5.5, 1.3.99.28, 1.3.99.29, 1.3.99.30, 1.3.99.31} -> [{1.3.5.6, 1.3.99.26, 1.3.99.28, 1.3.99.30, 1.3.99.31} -> {1.3.5.6, 1.3.99.26, 1.3.99.30, 1.3.99.31}] -> 5.5.1.19 -> 5.5.1.19
path_bsb00906.kgml:
path_bsb00906.kgml: Found a trail of span 3 containing skipped vertices
path_bsb00906.kgml: 366 -> 322 -> [93] -> 92
path_bsb00906.kgml: R04787 -> R04798 -> [R04801] -> R07856
path_bsb00906.kgml: bsb:Bresu_2279 -> bsb:Bresu_2279 -> [bsb:Bresu_2280] -> bsb:Bresu_2280
path_bsb00906.kgml: {1.3.5.5, 1.3.99.28, 1.3.99.29, 1.3.99.30, 1.3.99.31} -> {1.3.5.6, 1.3.99.26, 1.3.99.28, 1.3.99.30, 1.3.99.31} -> [5.5.1.19] -> 5.5.1.19
path_bsb00906.kgml:
path_bsb00906.kgml: Found a trail of span 3 containing skipped vertices
path_bsb00906.kgml: 364 -> 322 -> [365 -> 245] -> 244
path_bsb00906.kgml: R04787 -> R04798 -> [R04800 -> R05341] -> R03824
path_bsb00906.kgml: bsb:Bresu_2279 -> bsb:Bresu_2279 -> [bsb:Bresu_2279 -> bsb:Bresu_2280] -> bsb:Bresu_2280
path_bsb00906.kgml: {1.3.5.5, 1.3.99.28, 1.3.99.29, 1.3.99.30, 1.3.99.31} -> {1.3.5.6, 1.3.99.26, 1.3.99.28, 1.3.99.30, 1.3.99.31} -> [{1.3.5.6, 1.3.99.26, 1.3.99.30, 1.3.99.31} -> 5.5.1.19] -> 5.5.1.19
path_bsb00906.kgml:
path_bsb00906.kgml: Found a trail of span 3 containing skipped vertices
path_bsb00906.kgml: 242 -> 232 -> [233] -> 223
path_bsb00906.kgml: R07558 -> R07565 -> [R07567] -> R07572
path_bsb00906.kgml: bsb:Bresu_2276 -> bsb:Bresu_2277 -> [bsb:Bresu_2277] -> bsb:Bresu_2276
path_bsb00906.kgml: 1.14.15.24 -> 1.14.99.64 -> [1.14.99.63] -> 1.14.15.24
path_bsb00906.kgml:
path_bsb00906.kgml: Found a trail of span 3 containing skipped vertices
path_bsb00906.kgml: 242 -> 232 -> [225] -> 230
path_bsb00906.kgml: R07558 -> R07565 -> [R07570] -> R07573
path_bsb00906.kgml: bsb:Bresu_2276 -> bsb:Bresu_2277 -> [bsb:Bresu_2276] -> bsb:Bresu_2277
path_bsb00906.kgml: 1.14.15.24 -> 1.14.99.64 -> [1.14.15.24] -> 1.14.99.64
path_bsb00906.kgml:
path_bsb00906.kgml: Found a trail of span 3 containing skipped vertices
path_bsb00906.kgml: 242 -> 231 -> [224] -> 230
path_bsb00906.kgml: R07558 -> R07564 -> [R07569] -> R07573
path_bsb00906.kgml: bsb:Bresu_2276 -> bsb:Bresu_2277 -> [bsb:Bresu_2276] -> bsb:Bresu_2277
path_bsb00906.kgml: 1.14.15.24 -> 1.14.99.63 -> [1.14.15.24] -> 1.14.99.64
path_bsb00906.kgml:
path_bsb00906.kgml: Found a trail of span 3 containing skipped vertices
path_bsb00906.kgml: 242 -> 231 -> [234] -> 223
path_bsb00906.kgml: R07558 -> R07564 -> [R07566] -> R07572
path_bsb00906.kgml: bsb:Bresu_2276 -> bsb:Bresu_2277 -> [bsb:Bresu_2277] -> bsb:Bresu_2276
path_bsb00906.kgml: 1.14.15.24 -> 1.14.99.63 -> [1.14.99.64] -> 1.14.15.24
path_bsb00906.kgml:
path_bsb00906.kgml: Found a trail of span 3 containing skipped vertices
path_bsb00906.kgml: 236 -> [226] -> 233 -> 223
path_bsb00906.kgml: R05345 -> [R07562] -> R07567 -> R07572
path_bsb00906.kgml: bsb:Bresu_2277 -> [bsb:Bresu_2276] -> bsb:Bresu_2277 -> bsb:Bresu_2276
path_bsb00906.kgml: 1.14.99.63 -> [1.14.15.24] -> 1.14.99.63 -> 1.14.15.24
path_bsb00906.kgml:
path_bsb00906.kgml: Found a trail of span 3 containing skipped vertices
path_bsb00906.kgml: 236 -> [235] -> 222 -> 223
path_bsb00906.kgml: R05345 -> [R07563] -> R07568 -> R07572
path_bsb00906.kgml: bsb:Bresu_2277 -> [bsb:Bresu_2277] -> bsb:Bresu_2276 -> bsb:Bresu_2276
path_bsb00906.kgml: 1.14.99.63 -> [1.14.99.63] -> 1.14.15.24 -> 1.14.15.24
path_bsb00906.kgml:
path_bsb00906.kgml: Found a trail of span 3 containing skipped vertices
path_bsb00906.kgml: 236 -> [221] -> 224 -> 230
path_bsb00906.kgml: R05345 -> [R07561] -> R07569 -> R07573
path_bsb00906.kgml: bsb:Bresu_2277 -> [bsb:Bresu_2276] -> bsb:Bresu_2276 -> bsb:Bresu_2277
path_bsb00906.kgml: 1.14.99.63 -> [1.14.15.24] -> 1.14.15.24 -> 1.14.99.64
path_bsb00906.kgml:
path_bsb00906.kgml: Found a trail of span 3 containing skipped vertices
path_bsb00906.kgml: 236 -> [226] -> 225 -> 230
path_bsb00906.kgml: R05345 -> [R07562] -> R07570 -> R07573
path_bsb00906.kgml: bsb:Bresu_2277 -> [bsb:Bresu_2276] -> bsb:Bresu_2276 -> bsb:Bresu_2277
path_bsb00906.kgml: 1.14.99.63 -> [1.14.15.24] -> 1.14.15.24 -> 1.14.99.64
path_bsb00906.kgml:
path_bsb00906.kgml: Found a trail of span 3 containing skipped vertices
path_bsb00906.kgml: 236 -> [221] -> 234 -> 223
path_bsb00906.kgml: R05345 -> [R07561] -> R07566 -> R07572
path_bsb00906.kgml: bsb:Bresu_2277 -> [bsb:Bresu_2276] -> bsb:Bresu_2277 -> bsb:Bresu_2276
path_bsb00906.kgml: 1.14.99.63 -> [1.14.15.24] -> 1.14.99.64 -> 1.14.15.24
path_bsb00906.kgml:
path_bsb00906.kgml: Found a trail of span 3 containing skipped vertices
path_bsb00906.kgml: 236 -> 235 -> [222] -> 223
path_bsb00906.kgml: R05345 -> R07563 -> [R07568] -> R07572
path_bsb00906.kgml: bsb:Bresu_2277 -> bsb:Bresu_2277 -> [bsb:Bresu_2276] -> bsb:Bresu_2276
path_bsb00906.kgml: 1.14.99.63 -> 1.14.99.63 -> [1.14.15.24] -> 1.14.15.24
path_bsb00906.kgml:
path_bsb00906.kgml: Found a trail of span 3 containing skipped vertices
path_bsb00906.kgml: 211 -> 202 -> [196] -> 209
path_bsb00906.kgml: R07532 -> R07534 -> [R07535] -> R07536
path_bsb00906.kgml: bsb:Bresu_3049 -> bsb:Bresu_3048 -> [bsb:Bresu_3047] -> bsb:Bresu_3049
path_bsb00906.kgml: 4.2.1.131 -> 1.3.99.27 -> [2.1.1.210] -> 4.2.1.131
path_bsb00906.kgml:
path_bsb00906.kgml: Found a trail of span 2 containing skipped vertices
path_bsb00906.kgml: 358 -> [322 -> 93] -> 92
path_bsb00906.kgml: R04787 -> [R04798 -> R04801] -> R07856
path_bsb00906.kgml: bsb:Bresu_2279 -> [bsb:Bresu_2279 -> bsb:Bresu_2280] -> bsb:Bresu_2280
path_bsb00906.kgml: {1.3.5.5, 1.3.99.28, 1.3.99.29, 1.3.99.30, 1.3.99.31} -> [{1.3.5.6, 1.3.99.26, 1.3.99.28, 1.3.99.30, 1.3.99.31} -> 5.5.1.19] -> 5.5.1.19
path_bsb00906.kgml:
path_bsb00906.kgml: Found a trail of span 2 containing skipped vertices
path_bsb00906.kgml: 242 -> [241 -> 229] -> 230
path_bsb00906.kgml: R07558 -> [R07559 -> R07571] -> R07573
path_bsb00906.kgml: bsb:Bresu_2276 -> [bsb:Bresu_2276 -> bsb:Bresu_2277] -> bsb:Bresu_2277
path_bsb00906.kgml: 1.14.15.24 -> [1.14.15.24 -> 1.14.99.64] -> 1.14.99.64
path_bsb00906.kgml:
path_bsb00906.kgml: Found a trail of span 2 containing skipped vertices
path_bsb00906.kgml: 364 -> [322 -> 93] -> 92
path_bsb00906.kgml: R04787 -> [R04798 -> R04801] -> R07856
path_bsb00906.kgml: bsb:Bresu_2279 -> [bsb:Bresu_2279 -> bsb:Bresu_2280] -> bsb:Bresu_2280
path_bsb00906.kgml: {1.3.5.5, 1.3.99.28, 1.3.99.29, 1.3.99.30, 1.3.99.31} -> [{1.3.5.6, 1.3.99.26, 1.3.99.28, 1.3.99.30, 1.3.99.31} -> 5.5.1.19] -> 5.5.1.19
path_bsb00906.kgml:
path_bsb00906.kgml: Found a trail of span 2 containing skipped vertices
path_bsb00906.kgml: 366 -> [322 -> 93] -> 92
path_bsb00906.kgml: R04787 -> [R04798 -> R04801] -> R07856
path_bsb00906.kgml: bsb:Bresu_2279 -> [bsb:Bresu_2279 -> bsb:Bresu_2280] -> bsb:Bresu_2280
path_bsb00906.kgml: {1.3.5.5, 1.3.99.28, 1.3.99.29, 1.3.99.30, 1.3.99.31} -> [{1.3.5.6, 1.3.99.26, 1.3.99.28, 1.3.99.30, 1.3.99.31} -> 5.5.1.19] -> 5.5.1.19
path_bsb00906.kgml:
path_bsb00906.kgml: Found a trail of span 2 containing skipped vertices
path_bsb00906.kgml: 236 -> [235 -> 222] -> 223
path_bsb00906.kgml: R05345 -> [R07563 -> R07568] -> R07572
path_bsb00906.kgml: bsb:Bresu_2277 -> [bsb:Bresu_2277 -> bsb:Bresu_2276] -> bsb:Bresu_2276
path_bsb00906.kgml: 1.14.99.63 -> [1.14.99.63 -> 1.14.15.24] -> 1.14.15.24
path_bsb00906.kgml:
path_bsb00906.kgml: --- 23.14 seconds ---

path_bsb00910.kgml: Nitrogen metabolism
path_bsb00910.kgml: Initialization took 0.06 seconds
path_bsb00910.kgml: (not found)
path_bsb00910.kgml: --- 0.15 seconds ---

path_bsb00920.kgml: Sulfur metabolism
path_bsb00920.kgml: Initialization took 0.09 seconds
path_bsb00920.kgml:
path_bsb00920.kgml: Found a trail of span 2 without skipping any vertex
path_bsb00920.kgml: 160 -> 159
path_bsb00920.kgml: R00529 -> R00509
path_bsb00920.kgml: {bsb:Bresu_1492, bsb:Bresu_1493} -> bsb:Bresu_1492
path_bsb00920.kgml: 2.7.7.4 -> 2.7.1.25
path_bsb00920.kgml:
path_bsb00920.kgml: Found a trail of span 2 without skipping any vertex
path_bsb00920.kgml: 125 -> 121
path_bsb00920.kgml: R01777 -> R01288
path_bsb00920.kgml: bsb:Bresu_1067 -> bsb:Bresu_1066
path_bsb00920.kgml: 2.3.1.46 -> 2.5.1.48
path_bsb00920.kgml:
path_bsb00920.kgml: Found a trail of span 2 without skipping any vertex
path_bsb00920.kgml: 42 -> 39
path_bsb00920.kgml: R00529 -> R00509
path_bsb00920.kgml: {bsb:Bresu_1492, bsb:Bresu_1493} -> bsb:Bresu_1492
path_bsb00920.kgml: 2.7.7.4 -> 2.7.1.25
path_bsb00920.kgml:
path_bsb00920.kgml: --- 0.52 seconds ---

path_bsb00930.kgml: Caprolactam degradation
path_bsb00930.kgml: Initialization took 0.09 seconds
path_bsb00930.kgml: (not found)
path_bsb00930.kgml: --- 0.19 seconds ---

path_bsb00970.kgml: Aminoacyl-tRNA biosynthesis
path_bsb00970.kgml: Initialization took 0.10 seconds
path_bsb00970.kgml: (not found)
path_bsb00970.kgml: --- 0.19 seconds ---

path_bsb01040.kgml: Biosynthesis of unsaturated fatty acids
path_bsb01040.kgml: Initialization took 0.05 seconds
path_bsb01040.kgml: (not found)
path_bsb01040.kgml: --- 0.10 seconds ---

path_bsb01054.kgml: Nonribosomal peptide structures
path_bsb01054.kgml: Initialization took 0.05 seconds
path_bsb01054.kgml: (not found)
path_bsb01054.kgml: --- 0.10 seconds ---

--- 109.99 seconds ---
