# Supplementary material for: CoMetGeNe: mining conserved neighborhood patterns in metabolic and genomic contexts
Source: BMC Bioinformatics. 2019 Jan 10;20:19. doi: 10.1186/s12859-018-2542-2 (PMC6327494; doi:10.1186/s12859-018-2542-2)
Supplement: Supplementary file 14 — Trail finding results for completely assembled representative bacterial genomes present in NCBI Genomes. Of the 1,545 fully assembled representative bacterial genomes in NCBI, corresponding entries have been identified in KEGG for 1,467 species, for which trail finding has been performed for all combinations of gap parameters δG and δD ranging from 0 to 3. This additional file is available from https://doi.org/10.6084/m9.figshare.7288769. (GZ 178,532 kb) [file 12859_2018_2542_MOESM14_ESM.gz › results/sgu_dG3_dD3.hnet]

--- delta_G = 3, delta_D = 3 ---

path_sgu00020.kgml: Citrate cycle (TCA cycle)
path_sgu00020.kgml: Initialization took 6.90 seconds
path_sgu00020.kgml:
path_sgu00020.kgml: Found a trail of span 2 without skipping any vertex
path_sgu00020.kgml: 28 -> 31
path_sgu00020.kgml: R07618 -> R02570
path_sgu00020.kgml: {sgu:SGLAU_09950, sgu:SGLAU_21195, sgu:SGLAU_27175, sgu:SGLAU_29415} -> sgu:SGLAU_09955
path_sgu00020.kgml: 1.8.1.4 -> 2.3.1.61
path_sgu00020.kgml:
path_sgu00020.kgml: --- 19.04 seconds ---

path_sgu00040.kgml: Pentose and glucuronate interconversions
path_sgu00040.kgml: Initialization took 1.58 seconds
path_sgu00040.kgml:
path_sgu00040.kgml: Found a trail of span 2 containing skipped vertices
path_sgu00040.kgml: 127 -> 85
path_sgu00040.kgml: R01902 -> R01906
path_sgu00040.kgml: sgu:SGLAU_29780 -> sgu:SGLAU_29790
path_sgu00040.kgml: 2.7.1.5 -> ?
path_sgu00040.kgml: Skipped genes: sgu:SGLAU_29785
path_sgu00040.kgml:
path_sgu00040.kgml: Found a trail of span 2 without skipping any vertex
path_sgu00040.kgml: 122 -> 123
path_sgu00040.kgml: R02362 -> R02361
path_sgu00040.kgml: {sgu:SGLAU_08415, sgu:SGLAU_15935} -> {sgu:SGLAU_04075, sgu:SGLAU_08405, sgu:SGLAU_08420, sgu:SGLAU_15935}
path_sgu00040.kgml: 3.1.1.11 -> {4.2.2.2, 4.2.2.9}
path_sgu00040.kgml:
path_sgu00040.kgml: --- 1.75 seconds ---

path_sgu00051.kgml: Fructose and mannose metabolism
path_sgu00051.kgml: Initialization took 3.64 seconds
path_sgu00051.kgml:
path_sgu00051.kgml: Found a trail of span 2 containing skipped vertices
path_sgu00051.kgml: 98 -> 99
path_sgu00051.kgml: R02437 -> R03014
path_sgu00051.kgml: sgu:SGLAU_29790 -> sgu:SGLAU_29780
path_sgu00051.kgml: 5.3.1.14 -> 2.7.1.5
path_sgu00051.kgml: Skipped genes: sgu:SGLAU_29785
path_sgu00051.kgml:
path_sgu00051.kgml: Found a trail of span 2 containing skipped vertices
path_sgu00051.kgml: 78 -> 79
path_sgu00051.kgml: R01819 -> R01818
path_sgu00051.kgml: {sgu:SGLAU_13750, sgu:SGLAU_31110} -> {sgu:SGLAU_05535, sgu:SGLAU_13765, sgu:SGLAU_21180}
path_sgu00051.kgml: 5.3.1.8 -> 5.4.2.8
path_sgu00051.kgml: Skipped genes: sgu:SGLAU_13755, sgu:SGLAU_13760
path_sgu00051.kgml:
path_sgu00051.kgml: Found a trail of span 2 without skipping any vertex
path_sgu00051.kgml: 54 -> 92
path_sgu00051.kgml: R03232 -> R02071
path_sgu00051.kgml: sgu:SGLAU_14595 -> sgu:SGLAU_14600
path_sgu00051.kgml: 2.7.1.202 -> 2.7.1.56
path_sgu00051.kgml:
path_sgu00051.kgml: --- 4.05 seconds ---

path_sgu00052.kgml: Galactose metabolism
path_sgu00052.kgml: Initialization took 6.80 seconds
path_sgu00052.kgml:
path_sgu00052.kgml: Found a trail of span 3 containing skipped vertices
path_sgu00052.kgml: 171 -> [82] -> 79 -> 82
path_sgu00052.kgml: R01092 -> [R00955] -> R00291 -> R00955
path_sgu00052.kgml: sgu:SGLAU_14295 -> [sgu:SGLAU_14305] -> {sgu:SGLAU_13580, sgu:SGLAU_14300, sgu:SGLAU_19130, sgu:SGLAU_28225} -> sgu:SGLAU_14305
path_sgu00052.kgml: 2.7.1.6 -> [2.7.7.12] -> 5.1.3.2 -> 2.7.7.12
path_sgu00052.kgml:
path_sgu00052.kgml: --- 7.03 seconds ---

path_sgu00053.kgml: Ascorbate and aldarate metabolism
path_sgu00053.kgml: Initialization took 0.53 seconds
path_sgu00053.kgml: (not found)
path_sgu00053.kgml: --- 0.58 seconds ---

path_sgu00061.kgml: Fatty acid biosynthesis
path_sgu00061.kgml: Initialization took 4.09 seconds
path_sgu00061.kgml:
path_sgu00061.kgml: Found a trail of span 2 containing skipped vertices
path_sgu00061.kgml: 114 -> [61] -> 108
path_sgu00061.kgml: {R04958, R04959} -> [R04960] -> R04534
path_sgu00061.kgml: sgu:SGLAU_08040 -> [sgu:SGLAU_10980] -> {sgu:SGLAU_05155, sgu:SGLAU_05370, sgu:SGLAU_08045, sgu:SGLAU_08140, sgu:SGLAU_25470, sgu:SGLAU_28940, sgu:SGLAU_28965}
path_sgu00061.kgml: {1.3.1.9, 1.3.1.10, 1.3.1.104, 1.3.1.39, 2.3.1.85, 2.3.1.86} -> [{2.3.1.179, 2.3.1.41, 2.3.1.85, 2.3.1.86}] -> {1.1.1.100, 2.3.1.85, 2.3.1.86}
path_sgu00061.kgml:
path_sgu00061.kgml: Found a trail of span 2 containing skipped vertices
path_sgu00061.kgml: 92 -> [59] -> 86
path_sgu00061.kgml: {R04724, R04725} -> [R04726] -> R04566
path_sgu00061.kgml: sgu:SGLAU_08040 -> [sgu:SGLAU_10980] -> {sgu:SGLAU_05155, sgu:SGLAU_05370, sgu:SGLAU_08045, sgu:SGLAU_08140, sgu:SGLAU_25470, sgu:SGLAU_28940, sgu:SGLAU_28965}
path_sgu00061.kgml: {1.3.1.9, 1.3.1.10, 1.3.1.104, 1.3.1.39, 2.3.1.85, 2.3.1.86} -> [{2.3.1.179, 2.3.1.41, 2.3.1.85, 2.3.1.86}] -> {1.1.1.100, 2.3.1.85, 2.3.1.86}
path_sgu00061.kgml:
path_sgu00061.kgml: Found a trail of span 2 containing skipped vertices
path_sgu00061.kgml: 103 -> [60] -> 97
path_sgu00061.kgml: {R04961, R04962} -> [R04963] -> R04964
path_sgu00061.kgml: sgu:SGLAU_08040 -> [sgu:SGLAU_10980] -> {sgu:SGLAU_05155, sgu:SGLAU_05370, sgu:SGLAU_08045, sgu:SGLAU_08140, sgu:SGLAU_25470, sgu:SGLAU_28940, sgu:SGLAU_28965}
path_sgu00061.kgml: {1.3.1.9, 1.3.1.10, 1.3.1.104, 1.3.1.39, 2.3.1.85, 2.3.1.86} -> [{2.3.1.179, 2.3.1.41, 2.3.1.85, 2.3.1.86}] -> {1.1.1.100, 2.3.1.85, 2.3.1.86}
path_sgu00061.kgml:
path_sgu00061.kgml: Found a trail of span 2 containing skipped vertices
path_sgu00061.kgml: 70 -> [53] -> 54
path_sgu00061.kgml: {R04969, R04970} -> [R07762] -> R07763
path_sgu00061.kgml: sgu:SGLAU_08040 -> [sgu:SGLAU_10980] -> {sgu:SGLAU_05155, sgu:SGLAU_05370, sgu:SGLAU_08045, sgu:SGLAU_08140, sgu:SGLAU_25470, sgu:SGLAU_28940, sgu:SGLAU_28965}
path_sgu00061.kgml: {1.3.1.9, 1.3.1.10, 1.3.1.104, 1.3.1.39, 2.3.1.85, 2.3.1.86} -> [{2.3.1.179, 2.3.1.199, 2.3.1.41}] -> 1.1.1.100
path_sgu00061.kgml:
path_sgu00061.kgml: Found a trail of span 2 containing skipped vertices
path_sgu00061.kgml: 125 -> [62] -> 119
path_sgu00061.kgml: {R04955, R04956} -> [R04957] -> R04536
path_sgu00061.kgml: sgu:SGLAU_08040 -> [sgu:SGLAU_10980] -> {sgu:SGLAU_05155, sgu:SGLAU_05370, sgu:SGLAU_08045, sgu:SGLAU_08140, sgu:SGLAU_25470, sgu:SGLAU_28940, sgu:SGLAU_28965}
path_sgu00061.kgml: {1.3.1.9, 1.3.1.10, 1.3.1.104, 1.3.1.39, 2.3.1.85, 2.3.1.86} -> [{2.3.1.179, 2.3.1.41, 2.3.1.85, 2.3.1.86}] -> {1.1.1.100, 2.3.1.85, 2.3.1.86}
path_sgu00061.kgml:
path_sgu00061.kgml: Found a trail of span 2 containing skipped vertices
path_sgu00061.kgml: 147 -> 259
path_sgu00061.kgml: R01626 -> R04355
path_sgu00061.kgml: sgu:SGLAU_10965 -> sgu:SGLAU_10980
path_sgu00061.kgml: {2.3.1.39, 2.3.1.85, 2.3.1.86} -> {2.3.1.179, 2.3.1.41, 2.3.1.85, 2.3.1.86}
path_sgu00061.kgml: Skipped genes: sgu:SGLAU_10970, sgu:SGLAU_10975
path_sgu00061.kgml:
path_sgu00061.kgml: Found a trail of span 2 without skipping any vertex
path_sgu00061.kgml: 147 -> 262
path_sgu00061.kgml: R01626 -> R10707
path_sgu00061.kgml: sgu:SGLAU_10965 -> {sgu:SGLAU_10970, sgu:SGLAU_27640}
path_sgu00061.kgml: {2.3.1.39, 2.3.1.85, 2.3.1.86} -> 2.3.1.180
path_sgu00061.kgml:
path_sgu00061.kgml: Found a trail of span 2 containing skipped vertices
path_sgu00061.kgml: 147 -> 53
path_sgu00061.kgml: R01626 -> R07762
path_sgu00061.kgml: sgu:SGLAU_10965 -> sgu:SGLAU_10980
path_sgu00061.kgml: {2.3.1.39, 2.3.1.85, 2.3.1.86} -> {2.3.1.179, 2.3.1.199, 2.3.1.41}
path_sgu00061.kgml: Skipped genes: sgu:SGLAU_10970, sgu:SGLAU_10975
path_sgu00061.kgml:
path_sgu00061.kgml: Found a trail of span 2 containing skipped vertices
path_sgu00061.kgml: 147 -> 62
path_sgu00061.kgml: R01626 -> R04957
path_sgu00061.kgml: sgu:SGLAU_10965 -> sgu:SGLAU_10980
path_sgu00061.kgml: {2.3.1.39, 2.3.1.85, 2.3.1.86} -> {2.3.1.179, 2.3.1.41, 2.3.1.85, 2.3.1.86}
path_sgu00061.kgml: Skipped genes: sgu:SGLAU_10970, sgu:SGLAU_10975
path_sgu00061.kgml:
path_sgu00061.kgml: Found a trail of span 2 containing skipped vertices
path_sgu00061.kgml: 147 -> 63
path_sgu00061.kgml: R01626 -> R04952
path_sgu00061.kgml: sgu:SGLAU_10965 -> sgu:SGLAU_10980
path_sgu00061.kgml: {2.3.1.39, 2.3.1.85, 2.3.1.86} -> {2.3.1.179, 2.3.1.41, 2.3.1.85, 2.3.1.86}
path_sgu00061.kgml: Skipped genes: sgu:SGLAU_10970, sgu:SGLAU_10975
path_sgu00061.kgml:
path_sgu00061.kgml: Found a trail of span 2 containing skipped vertices
path_sgu00061.kgml: 147 -> 61
path_sgu00061.kgml: R01626 -> R04960
path_sgu00061.kgml: sgu:SGLAU_10965 -> sgu:SGLAU_10980
path_sgu00061.kgml: {2.3.1.39, 2.3.1.85, 2.3.1.86} -> {2.3.1.179, 2.3.1.41, 2.3.1.85, 2.3.1.86}
path_sgu00061.kgml: Skipped genes: sgu:SGLAU_10970, sgu:SGLAU_10975
path_sgu00061.kgml:
path_sgu00061.kgml: Found a trail of span 2 containing skipped vertices
path_sgu00061.kgml: 147 -> 58
path_sgu00061.kgml: R01626 -> R04968
path_sgu00061.kgml: sgu:SGLAU_10965 -> sgu:SGLAU_10980
path_sgu00061.kgml: {2.3.1.39, 2.3.1.85, 2.3.1.86} -> {2.3.1.179, 2.3.1.41, 2.3.1.85, 2.3.1.86}
path_sgu00061.kgml: Skipped genes: sgu:SGLAU_10970, sgu:SGLAU_10975
path_sgu00061.kgml:
path_sgu00061.kgml: Found a trail of span 2 containing skipped vertices
path_sgu00061.kgml: 147 -> 59
path_sgu00061.kgml: R01626 -> R04726
path_sgu00061.kgml: sgu:SGLAU_10965 -> sgu:SGLAU_10980
path_sgu00061.kgml: {2.3.1.39, 2.3.1.85, 2.3.1.86} -> {2.3.1.179, 2.3.1.41, 2.3.1.85, 2.3.1.86}
path_sgu00061.kgml: Skipped genes: sgu:SGLAU_10970, sgu:SGLAU_10975
path_sgu00061.kgml:
path_sgu00061.kgml: Found a trail of span 2 containing skipped vertices
path_sgu00061.kgml: 147 -> 60
path_sgu00061.kgml: R01626 -> R04963
path_sgu00061.kgml: sgu:SGLAU_10965 -> sgu:SGLAU_10980
path_sgu00061.kgml: {2.3.1.39, 2.3.1.85, 2.3.1.86} -> {2.3.1.179, 2.3.1.41, 2.3.1.85, 2.3.1.86}
path_sgu00061.kgml: Skipped genes: sgu:SGLAU_10970, sgu:SGLAU_10975
path_sgu00061.kgml:
path_sgu00061.kgml: Found a trail of span 2 containing skipped vertices
path_sgu00061.kgml: 81 -> [58] -> 75
path_sgu00061.kgml: {R04966, R04967} -> [R04968] -> R04543
path_sgu00061.kgml: sgu:SGLAU_08040 -> [sgu:SGLAU_10980] -> {sgu:SGLAU_05155, sgu:SGLAU_05370, sgu:SGLAU_08045, sgu:SGLAU_08140, sgu:SGLAU_25470, sgu:SGLAU_28940, sgu:SGLAU_28965}
path_sgu00061.kgml: {1.3.1.9, 1.3.1.10, 1.3.1.104, 1.3.1.39, 2.3.1.85, 2.3.1.86} -> [{2.3.1.179, 2.3.1.41, 2.3.1.85, 2.3.1.86}] -> {1.1.1.100, 2.3.1.85, 2.3.1.86}
path_sgu00061.kgml:
path_sgu00061.kgml: Found a trail of span 2 containing skipped vertices
path_sgu00061.kgml: 136 -> [63] -> 130
path_sgu00061.kgml: {R04429, R04430} -> [R04952] -> R04953
path_sgu00061.kgml: sgu:SGLAU_08040 -> [sgu:SGLAU_10980] -> {sgu:SGLAU_05155, sgu:SGLAU_05370, sgu:SGLAU_08045, sgu:SGLAU_08140, sgu:SGLAU_25470, sgu:SGLAU_28940, sgu:SGLAU_28965}
path_sgu00061.kgml: {1.3.1.9, 1.3.1.10, 1.3.1.104, 1.3.1.39, 2.3.1.85, 2.3.1.86} -> [{2.3.1.179, 2.3.1.41, 2.3.1.85, 2.3.1.86}] -> {1.1.1.100, 2.3.1.85, 2.3.1.86}
path_sgu00061.kgml:
path_sgu00061.kgml: --- 5.53 seconds ---

path_sgu00072.kgml: Synthesis and degradation of ketone bodies
path_sgu00072.kgml: Initialization took 0.23 seconds
path_sgu00072.kgml: (not found)
path_sgu00072.kgml: --- 0.27 seconds ---

path_sgu00130.kgml: Ubiquinone and other terpenoid-quinone biosynthesis
path_sgu00130.kgml: Initialization took 1.33 seconds
path_sgu00130.kgml:
path_sgu00130.kgml: Found a trail of span 2 containing skipped vertices
path_sgu00130.kgml: 190 -> [191] -> 192
path_sgu00130.kgml: R08587 -> [R08588] -> R08589
path_sgu00130.kgml: sgu:SGLAU_15280 -> [sgu:SGLAU_19605] -> sgu:SGLAU_15285
path_sgu00130.kgml: 3.2.2.26 -> [1.21.98.1] -> ?
path_sgu00130.kgml:
path_sgu00130.kgml: --- 1.42 seconds ---

path_sgu00190.kgml: Oxidative phosphorylation
path_sgu00190.kgml: Initialization took 18.39 seconds
path_sgu00190.kgml: (not found)
path_sgu00190.kgml: --- 18.43 seconds ---

path_sgu00220.kgml: Arginine biosynthesis
path_sgu00220.kgml: Initialization took 6.14 seconds
path_sgu00220.kgml:
path_sgu00220.kgml: Found a trail of span 6 containing skipped vertices
path_sgu00220.kgml: 49 -> 50 -> 51 -> 52 -> 55 -> [44 -> 45] -> 47
path_sgu00220.kgml: R00259 -> R02649 -> R03443 -> R02283 -> R02282 -> [R01398 -> R01954] -> R01086
path_sgu00220.kgml: {sgu:SGLAU_06495, sgu:SGLAU_18925} -> sgu:SGLAU_06490 -> sgu:SGLAU_06500 -> sgu:SGLAU_06485 -> sgu:SGLAU_06495 -> [sgu:SGLAU_25595 -> sgu:SGLAU_12050] -> sgu:SGLAU_06450
path_sgu00220.kgml: 2.3.1.1 -> 2.7.2.8 -> 1.2.1.38 -> 2.6.1.11 -> 2.3.1.35 -> [2.1.3.3 -> 6.3.4.5] -> 4.3.2.1
path_sgu00220.kgml: Skipped genes: sgu:SGLAU_06480
path_sgu00220.kgml:
path_sgu00220.kgml: Found a trail of span 5 containing skipped vertices
path_sgu00220.kgml: 49 -> 50 -> [51] -> 52 -> 55 -> [44 -> 45] -> 47
path_sgu00220.kgml: R00259 -> R02649 -> [R03443] -> R02283 -> R02282 -> [R01398 -> R01954] -> R01086
path_sgu00220.kgml: {sgu:SGLAU_06495, sgu:SGLAU_18925} -> sgu:SGLAU_06490 -> [sgu:SGLAU_06500] -> sgu:SGLAU_06485 -> sgu:SGLAU_06495 -> [sgu:SGLAU_25595 -> sgu:SGLAU_12050] -> sgu:SGLAU_06450
path_sgu00220.kgml: 2.3.1.1 -> 2.7.2.8 -> [1.2.1.38] -> 2.6.1.11 -> 2.3.1.35 -> [2.1.3.3 -> 6.3.4.5] -> 4.3.2.1
path_sgu00220.kgml: Skipped genes: sgu:SGLAU_06480
path_sgu00220.kgml:
path_sgu00220.kgml: Found a trail of span 5 containing skipped vertices
path_sgu00220.kgml: 49 -> 50 -> 51 -> [52] -> 55 -> [44 -> 45] -> 47
path_sgu00220.kgml: R00259 -> R02649 -> R03443 -> [R02283] -> R02282 -> [R01398 -> R01954] -> R01086
path_sgu00220.kgml: {sgu:SGLAU_06495, sgu:SGLAU_18925} -> sgu:SGLAU_06490 -> sgu:SGLAU_06500 -> [sgu:SGLAU_06485] -> sgu:SGLAU_06495 -> [sgu:SGLAU_25595 -> sgu:SGLAU_12050] -> sgu:SGLAU_06450
path_sgu00220.kgml: 2.3.1.1 -> 2.7.2.8 -> 1.2.1.38 -> [2.6.1.11] -> 2.3.1.35 -> [2.1.3.3 -> 6.3.4.5] -> 4.3.2.1
path_sgu00220.kgml: Skipped genes: sgu:SGLAU_06480, sgu:SGLAU_06485
path_sgu00220.kgml:
path_sgu00220.kgml: Found a trail of span 5 containing skipped vertices
path_sgu00220.kgml: 49 -> [50] -> 51 -> 52 -> 55 -> [44 -> 45] -> 47
path_sgu00220.kgml: R00259 -> [R02649] -> R03443 -> R02283 -> R02282 -> [R01398 -> R01954] -> R01086
path_sgu00220.kgml: {sgu:SGLAU_06495, sgu:SGLAU_18925} -> [sgu:SGLAU_06490] -> sgu:SGLAU_06500 -> sgu:SGLAU_06485 -> sgu:SGLAU_06495 -> [sgu:SGLAU_25595 -> sgu:SGLAU_12050] -> sgu:SGLAU_06450
path_sgu00220.kgml: 2.3.1.1 -> [2.7.2.8] -> 1.2.1.38 -> 2.6.1.11 -> 2.3.1.35 -> [2.1.3.3 -> 6.3.4.5] -> 4.3.2.1
path_sgu00220.kgml: Skipped genes: sgu:SGLAU_06480, sgu:SGLAU_06490
path_sgu00220.kgml:
path_sgu00220.kgml: Found a trail of span 4 containing skipped vertices
path_sgu00220.kgml: 49 -> 50 -> [51 -> 52] -> 55 -> [44 -> 45] -> 47
path_sgu00220.kgml: R00259 -> R02649 -> [R03443 -> R02283] -> R02282 -> [R01398 -> R01954] -> R01086
path_sgu00220.kgml: {sgu:SGLAU_06495, sgu:SGLAU_18925} -> sgu:SGLAU_06490 -> [sgu:SGLAU_06500 -> sgu:SGLAU_06485] -> sgu:SGLAU_06495 -> [sgu:SGLAU_25595 -> sgu:SGLAU_12050] -> sgu:SGLAU_06450
path_sgu00220.kgml: 2.3.1.1 -> 2.7.2.8 -> [1.2.1.38 -> 2.6.1.11] -> 2.3.1.35 -> [2.1.3.3 -> 6.3.4.5] -> 4.3.2.1
path_sgu00220.kgml: Skipped genes: sgu:SGLAU_06480, sgu:SGLAU_06485
path_sgu00220.kgml:
path_sgu00220.kgml: Found a trail of span 4 containing skipped vertices
path_sgu00220.kgml: 49 -> [50 -> 51] -> 52 -> 55 -> [44 -> 45] -> 47
path_sgu00220.kgml: R00259 -> [R02649 -> R03443] -> R02283 -> R02282 -> [R01398 -> R01954] -> R01086
path_sgu00220.kgml: {sgu:SGLAU_06495, sgu:SGLAU_18925} -> [sgu:SGLAU_06490 -> sgu:SGLAU_06500] -> sgu:SGLAU_06485 -> sgu:SGLAU_06495 -> [sgu:SGLAU_25595 -> sgu:SGLAU_12050] -> sgu:SGLAU_06450
path_sgu00220.kgml: 2.3.1.1 -> [2.7.2.8 -> 1.2.1.38] -> 2.6.1.11 -> 2.3.1.35 -> [2.1.3.3 -> 6.3.4.5] -> 4.3.2.1
path_sgu00220.kgml: Skipped genes: sgu:SGLAU_06480, sgu:SGLAU_06490
path_sgu00220.kgml:
path_sgu00220.kgml: Found a trail of span 3 containing skipped vertices
path_sgu00220.kgml: 49 -> [50 -> 51 -> 52] -> 55 -> [44 -> 45] -> 47
path_sgu00220.kgml: R00259 -> [R02649 -> R03443 -> R02283] -> R02282 -> [R01398 -> R01954] -> R01086
path_sgu00220.kgml: {sgu:SGLAU_06495, sgu:SGLAU_18925} -> [sgu:SGLAU_06490 -> sgu:SGLAU_06500 -> sgu:SGLAU_06485] -> sgu:SGLAU_06495 -> [sgu:SGLAU_25595 -> sgu:SGLAU_12050] -> sgu:SGLAU_06450
path_sgu00220.kgml: 2.3.1.1 -> [2.7.2.8 -> 1.2.1.38 -> 2.6.1.11] -> 2.3.1.35 -> [2.1.3.3 -> 6.3.4.5] -> 4.3.2.1
path_sgu00220.kgml: Skipped genes: sgu:SGLAU_06480, sgu:SGLAU_06485, sgu:SGLAU_06490
path_sgu00220.kgml:
path_sgu00220.kgml: Found a trail of span 2 containing skipped vertices
path_sgu00220.kgml: 59 -> [48] -> 44
path_sgu00220.kgml: R00552 -> [R00551] -> R01398
path_sgu00220.kgml: sgu:SGLAU_25590 -> [{sgu:SGLAU_27330, sgu:SGLAU_30395}] -> sgu:SGLAU_25595
path_sgu00220.kgml: 3.5.3.6 -> [3.5.3.1] -> 2.1.3.3
path_sgu00220.kgml:
path_sgu00220.kgml: --- 6.98 seconds ---

path_sgu00230.kgml: Purine metabolism
path_sgu00230.kgml: Initialization took 43.30 seconds
path_sgu00230.kgml:
path_sgu00230.kgml: Found a trail of span 5 containing skipped vertices
path_sgu00230.kgml: 160 -> 162 -> [163] -> 260 -> 164 -> [427 -> 428] -> 167
path_sgu00230.kgml: R01072 -> R04144 -> [R04325] -> R04463 -> R04208 -> [R07404 -> R07405] -> R04591
path_sgu00230.kgml: sgu:SGLAU_16275 -> sgu:SGLAU_16355 -> [sgu:SGLAU_20700] -> {sgu:SGLAU_16290, sgu:SGLAU_16295, sgu:SGLAU_16300} -> sgu:SGLAU_16270 -> [sgu:SGLAU_13910 -> sgu:SGLAU_13905] -> sgu:SGLAU_16340
path_sgu00230.kgml: 2.4.2.14 -> 6.3.4.13 -> [2.1.2.2] -> 6.3.5.3 -> 6.3.3.1 -> [6.3.4.18 -> 5.4.99.18] -> 6.3.2.6
path_sgu00230.kgml: Skipped genes: sgu:SGLAU_16280, sgu:SGLAU_16350, sgu:SGLAU_16345, sgu:SGLAU_16285
path_sgu00230.kgml:
path_sgu00230.kgml: Found a trail of span 4 containing skipped vertices
path_sgu00230.kgml: 160 -> [162 -> 163] -> 260 -> 164 -> [427 -> 428] -> 167
path_sgu00230.kgml: R01072 -> [R04144 -> R04325] -> R04463 -> R04208 -> [R07404 -> R07405] -> R04591
path_sgu00230.kgml: sgu:SGLAU_16275 -> [sgu:SGLAU_16355 -> sgu:SGLAU_20700] -> {sgu:SGLAU_16290, sgu:SGLAU_16295, sgu:SGLAU_16300} -> sgu:SGLAU_16270 -> [sgu:SGLAU_13910 -> sgu:SGLAU_13905] -> sgu:SGLAU_16340
path_sgu00230.kgml: 2.4.2.14 -> [6.3.4.13 -> 2.1.2.2] -> 6.3.5.3 -> 6.3.3.1 -> [6.3.4.18 -> 5.4.99.18] -> 6.3.2.6
path_sgu00230.kgml: Skipped genes: sgu:SGLAU_16280, sgu:SGLAU_16285
path_sgu00230.kgml:
path_sgu00230.kgml: Found a trail of span 4 containing skipped vertices
path_sgu00230.kgml: 160 -> 162 -> [163] -> 260 -> [164 -> 427 -> 428] -> 167
path_sgu00230.kgml: R01072 -> R04144 -> [R04325] -> R04463 -> [R04208 -> R07404 -> R07405] -> R04591
path_sgu00230.kgml: sgu:SGLAU_16275 -> sgu:SGLAU_16355 -> [sgu:SGLAU_20700] -> {sgu:SGLAU_16290, sgu:SGLAU_16295, sgu:SGLAU_16300} -> [sgu:SGLAU_16270 -> sgu:SGLAU_13910 -> sgu:SGLAU_13905] -> sgu:SGLAU_16340
path_sgu00230.kgml: 2.4.2.14 -> 6.3.4.13 -> [2.1.2.2] -> 6.3.5.3 -> [6.3.3.1 -> 6.3.4.18 -> 5.4.99.18] -> 6.3.2.6
path_sgu00230.kgml: Skipped genes: sgu:SGLAU_16280, sgu:SGLAU_16350, sgu:SGLAU_16345, sgu:SGLAU_16285
path_sgu00230.kgml:
path_sgu00230.kgml: Found a trail of span 3 without skipping any vertex
path_sgu00230.kgml: 226 -> 232 -> 429
path_sgu00230.kgml: R02106 -> R06601 -> R06604
path_sgu00230.kgml: sgu:SGLAU_26725 -> sgu:SGLAU_26720 -> {sgu:SGLAU_20915, sgu:SGLAU_26715}
path_sgu00230.kgml: 1.7.3.3 -> 3.5.2.17 -> 4.1.1.97
path_sgu00230.kgml:
path_sgu00230.kgml: Found a trail of span 3 containing skipped vertices
path_sgu00230.kgml: 244 -> [300 -> 139] -> 239 -> [242 -> 221 -> 302] -> 220
path_sgu00230.kgml: R00441 -> [R00430 -> R02019] -> R02090 -> [R01968 -> R01969 -> R01229] -> R00332
path_sgu00230.kgml: {sgu:SGLAU_05935, sgu:SGLAU_20035, sgu:SGLAU_20040, sgu:SGLAU_20265} -> [{sgu:SGLAU_09110, sgu:SGLAU_23300} -> {sgu:SGLAU_22470, sgu:SGLAU_22475, sgu:SGLAU_25020}] -> sgu:SGLAU_05940 -> [sgu:SGLAU_15950 -> sgu:SGLAU_21185 -> sgu:SGLAU_06100] -> sgu:SGLAU_05940
path_sgu00230.kgml: {2.7.7.48, 2.7.7.6} -> [2.7.1.40 -> 1.17.4.1] -> {2.7.4.12, 2.7.4.8} -> [{3.1.3.5, 3.1.3.89} -> {2.4.2.1, 2.4.2.4} -> {2.4.2.22, 2.4.2.7, 2.4.2.8}] -> 2.7.4.8
path_sgu00230.kgml:
path_sgu00230.kgml: Found a trail of span 3 containing skipped vertices
path_sgu00230.kgml: 300 -> [139] -> 301 -> 247
path_sgu00230.kgml: R00430 -> [R02019] -> R01858 -> R00376
path_sgu00230.kgml: {sgu:SGLAU_09110, sgu:SGLAU_23300} -> [{sgu:SGLAU_22470, sgu:SGLAU_22475, sgu:SGLAU_25020}] -> {sgu:SGLAU_09110, sgu:SGLAU_23300} -> {sgu:SGLAU_03640, sgu:SGLAU_06200, sgu:SGLAU_08120, sgu:SGLAU_09060, sgu:SGLAU_09360, sgu:SGLAU_11680, sgu:SGLAU_16360, sgu:SGLAU_17035, sgu:SGLAU_18615, sgu:SGLAU_18655, sgu:SGLAU_26175}
path_sgu00230.kgml: 2.7.1.40 -> [1.17.4.1] -> 2.7.1.40 -> 2.7.7.7
path_sgu00230.kgml: Skipped genes: sgu:SGLAU_09100
path_sgu00230.kgml:
path_sgu00230.kgml: Found a trail of span 3 containing skipped vertices
path_sgu00230.kgml: 313 -> [180] -> 312 -> 175
path_sgu00230.kgml: R00200 -> [R02017] -> R01138 -> R00375
path_sgu00230.kgml: {sgu:SGLAU_09110, sgu:SGLAU_23300} -> [{sgu:SGLAU_22470, sgu:SGLAU_22475, sgu:SGLAU_25020}] -> {sgu:SGLAU_09110, sgu:SGLAU_23300} -> {sgu:SGLAU_03640, sgu:SGLAU_06200, sgu:SGLAU_08120, sgu:SGLAU_09060, sgu:SGLAU_09360, sgu:SGLAU_11680, sgu:SGLAU_16360, sgu:SGLAU_17035, sgu:SGLAU_18615, sgu:SGLAU_18655, sgu:SGLAU_26175}
path_sgu00230.kgml: 2.7.1.40 -> [1.17.4.1] -> 2.7.1.40 -> 2.7.7.7
path_sgu00230.kgml: Skipped genes: sgu:SGLAU_09100
path_sgu00230.kgml:
path_sgu00230.kgml: Found a trail of span 2 containing skipped vertices
path_sgu00230.kgml: 160 -> [162 -> 163 -> 260] -> 164
path_sgu00230.kgml: R01072 -> [R04144 -> R04325 -> R04463] -> R04208
path_sgu00230.kgml: sgu:SGLAU_16275 -> [sgu:SGLAU_16355 -> sgu:SGLAU_20700 -> {sgu:SGLAU_16290, sgu:SGLAU_16295, sgu:SGLAU_16300}] -> sgu:SGLAU_16270
path_sgu00230.kgml: 2.4.2.14 -> [6.3.4.13 -> 2.1.2.2 -> 6.3.5.3] -> 6.3.3.1
path_sgu00230.kgml:
path_sgu00230.kgml: Found a trail of span 2 without skipping any vertex
path_sgu00230.kgml: 224 -> 225
path_sgu00230.kgml: R02422 -> R02425
path_sgu00230.kgml: sgu:SGLAU_26830 -> sgu:SGLAU_26825
path_sgu00230.kgml: 3.5.3.4 -> 3.5.2.5
path_sgu00230.kgml:
path_sgu00230.kgml: Found a trail of span 2 containing skipped vertices
path_sgu00230.kgml: 226 -> [232] -> 429
path_sgu00230.kgml: R02106 -> [R06601] -> R06604
path_sgu00230.kgml: sgu:SGLAU_26725 -> [sgu:SGLAU_26720] -> {sgu:SGLAU_20915, sgu:SGLAU_26715}
path_sgu00230.kgml: 1.7.3.3 -> [3.5.2.17] -> 4.1.1.97
path_sgu00230.kgml: Skipped genes: sgu:SGLAU_26720
path_sgu00230.kgml:
path_sgu00230.kgml: Found a trail of span 2 without skipping any vertex
path_sgu00230.kgml: 252 -> 253
path_sgu00230.kgml: R00529 -> R00509
path_sgu00230.kgml: {sgu:SGLAU_26240, sgu:SGLAU_26245} -> sgu:SGLAU_26250
path_sgu00230.kgml: 2.7.7.4 -> 2.7.1.25
path_sgu00230.kgml:
path_sgu00230.kgml: Found a trail of span 2 without skipping any vertex
path_sgu00230.kgml: 258 -> 259
path_sgu00230.kgml: R01768 -> R02103
path_sgu00230.kgml: {sgu:SGLAU_29635, sgu:SGLAU_29640} -> {sgu:SGLAU_29635, sgu:SGLAU_29640}
path_sgu00230.kgml: 1.17.1.4 -> 1.17.1.4
path_sgu00230.kgml:
path_sgu00230.kgml: Found a trail of span 2 containing skipped vertices
path_sgu00230.kgml: 302 -> [220 -> 300] -> 245
path_sgu00230.kgml: R01229 -> [R00332 -> R00430] -> R00429
path_sgu00230.kgml: sgu:SGLAU_06100 -> [sgu:SGLAU_05940 -> {sgu:SGLAU_09110, sgu:SGLAU_23300}] -> {sgu:SGLAU_06095, sgu:SGLAU_24970}
path_sgu00230.kgml: {2.4.2.22, 2.4.2.7, 2.4.2.8} -> [2.7.4.8 -> 2.7.1.40] -> 2.7.6.5
path_sgu00230.kgml:
path_sgu00230.kgml: Found a trail of span 2 without skipping any vertex
path_sgu00230.kgml: 427 -> 428
path_sgu00230.kgml: R07404 -> R07405
path_sgu00230.kgml: sgu:SGLAU_13910 -> sgu:SGLAU_13905
path_sgu00230.kgml: 6.3.4.18 -> 5.4.99.18
path_sgu00230.kgml:
path_sgu00230.kgml: --- 62.52 seconds ---

path_sgu00240.kgml: Pyrimidine metabolism
path_sgu00240.kgml: Initialization took 17.18 seconds
path_sgu00240.kgml:
path_sgu00240.kgml: Found a trail of span 8 containing skipped vertices
path_sgu00240.kgml: 91 -> 97 -> [98] -> 174 -> 98 -> [174 -> 101] -> 178 -> [87 -> 104 -> 107] -> 121 -> [102 -> 87] -> 112 -> [87 -> 104] -> 103
path_sgu00240.kgml: R00575 -> R01397 -> [R01993] -> R01868 -> R01993 -> [R01868 -> R01870] -> R00965 -> [R00158 -> R00156 -> {R00571, R00573}] -> R00442 -> [R00438 -> R00158] -> R00966 -> [R00158 -> R00156] -> R00443
path_sgu00240.kgml: {sgu:SGLAU_05960, sgu:SGLAU_05965} -> sgu:SGLAU_05980 -> [sgu:SGLAU_05975] -> sgu:SGLAU_05955 -> sgu:SGLAU_05975 -> [sgu:SGLAU_05955 -> sgu:SGLAU_18170] -> sgu:SGLAU_05950 -> [sgu:SGLAU_24255 -> sgu:SGLAU_11905 -> sgu:SGLAU_07830] -> {sgu:SGLAU_05935, sgu:SGLAU_20035, sgu:SGLAU_20040, sgu:SGLAU_20265} -> [sgu:SGLAU_24690 -> sgu:SGLAU_24255] -> {sgu:SGLAU_05985, sgu:SGLAU_16445} -> [sgu:SGLAU_24255 -> sgu:SGLAU_11905] -> {sgu:SGLAU_05935, sgu:SGLAU_20035, sgu:SGLAU_20040, sgu:SGLAU_20265}
path_sgu00240.kgml: 6.3.5.5 -> 2.1.3.2 -> [3.5.2.3] -> 1.3.5.2 -> 3.5.2.3 -> [1.3.5.2 -> 2.4.2.10] -> 4.1.1.23 -> [{2.7.4.14, 2.7.4.22, 2.7.4.4} -> 2.7.4.6 -> {6.3.4.2, 6.3.4.2}] -> {2.7.7.48, 2.7.7.6} -> [2.7.7.8 -> {2.7.4.14, 2.7.4.22, 2.7.4.4}] -> 2.4.2.9 -> [{2.7.4.14, 2.7.4.22, 2.7.4.4} -> 2.7.4.6] -> {2.7.7.48, 2.7.7.52, 2.7.7.6}
path_sgu00240.kgml: Skipped genes: sgu:SGLAU_05970, sgu:SGLAU_05945, sgu:SGLAU_05940
path_sgu00240.kgml:
path_sgu00240.kgml: Found a trail of span 7 containing skipped vertices
path_sgu00240.kgml: 91 -> [97] -> 98 -> 174 -> [101] -> 178 -> [87 -> 104] -> 103 -> [122 -> 124] -> 121 -> [102 -> 87] -> 112
path_sgu00240.kgml: R00575 -> [R01397] -> R01993 -> R01868 -> [R01870] -> R00965 -> [R00158 -> R00156] -> R00443 -> [R00440 -> R00570] -> R00442 -> [R00438 -> R00158] -> R00966
path_sgu00240.kgml: {sgu:SGLAU_05960, sgu:SGLAU_05965} -> [sgu:SGLAU_05980] -> sgu:SGLAU_05975 -> sgu:SGLAU_05955 -> [sgu:SGLAU_18170] -> sgu:SGLAU_05950 -> [sgu:SGLAU_24255 -> sgu:SGLAU_11905] -> {sgu:SGLAU_05935, sgu:SGLAU_20035, sgu:SGLAU_20040, sgu:SGLAU_20265} -> [sgu:SGLAU_24690 -> sgu:SGLAU_11905] -> {sgu:SGLAU_05935, sgu:SGLAU_20035, sgu:SGLAU_20040, sgu:SGLAU_20265} -> [sgu:SGLAU_24690 -> sgu:SGLAU_24255] -> {sgu:SGLAU_05985, sgu:SGLAU_16445}
path_sgu00240.kgml: 6.3.5.5 -> [2.1.3.2] -> 3.5.2.3 -> 1.3.5.2 -> [2.4.2.10] -> 4.1.1.23 -> [{2.7.4.14, 2.7.4.22, 2.7.4.4} -> 2.7.4.6] -> {2.7.7.48, 2.7.7.52, 2.7.7.6} -> [2.7.7.8 -> 2.7.4.6] -> {2.7.7.48, 2.7.7.6} -> [2.7.7.8 -> {2.7.4.14, 2.7.4.22, 2.7.4.4}] -> 2.4.2.9
path_sgu00240.kgml: Skipped genes: sgu:SGLAU_05970, sgu:SGLAU_05980, sgu:SGLAU_05940, sgu:SGLAU_05945
path_sgu00240.kgml:
path_sgu00240.kgml: Found a trail of span 7 containing skipped vertices
path_sgu00240.kgml: 91 -> 97 -> 98 -> 174 -> [101 -> 178] -> 112 -> [87 -> 104 -> 107] -> 121 -> [102 -> 104] -> 103
path_sgu00240.kgml: R00575 -> R01397 -> R01993 -> R01868 -> [R01870 -> R00965] -> R00966 -> [R00158 -> R00156 -> {R00571, R00573}] -> R00442 -> [R00438 -> R00156] -> R00443
path_sgu00240.kgml: {sgu:SGLAU_05960, sgu:SGLAU_05965} -> sgu:SGLAU_05980 -> sgu:SGLAU_05975 -> sgu:SGLAU_05955 -> [sgu:SGLAU_18170 -> sgu:SGLAU_05950] -> {sgu:SGLAU_05985, sgu:SGLAU_16445} -> [sgu:SGLAU_24255 -> sgu:SGLAU_11905 -> sgu:SGLAU_07830] -> {sgu:SGLAU_05935, sgu:SGLAU_20035, sgu:SGLAU_20040, sgu:SGLAU_20265} -> [sgu:SGLAU_24690 -> sgu:SGLAU_11905] -> {sgu:SGLAU_05935, sgu:SGLAU_20035, sgu:SGLAU_20040, sgu:SGLAU_20265}
path_sgu00240.kgml: 6.3.5.5 -> 2.1.3.2 -> 3.5.2.3 -> 1.3.5.2 -> [2.4.2.10 -> 4.1.1.23] -> 2.4.2.9 -> [{2.7.4.14, 2.7.4.22, 2.7.4.4} -> 2.7.4.6 -> {6.3.4.2, 6.3.4.2}] -> {2.7.7.48, 2.7.7.6} -> [2.7.7.8 -> 2.7.4.6] -> {2.7.7.48, 2.7.7.52, 2.7.7.6}
path_sgu00240.kgml: Skipped genes: sgu:SGLAU_05970, sgu:SGLAU_05945, sgu:SGLAU_05950, sgu:SGLAU_05940
path_sgu00240.kgml:
path_sgu00240.kgml: Found a trail of span 6 containing skipped vertices
path_sgu00240.kgml: 91 -> 97 -> [98 -> 174 -> 101] -> 178 -> [87 -> 104] -> 103 -> [122 -> 124] -> 121 -> [102 -> 87] -> 112
path_sgu00240.kgml: R00575 -> R01397 -> [R01993 -> R01868 -> R01870] -> R00965 -> [R00158 -> R00156] -> R00443 -> [R00440 -> R00570] -> R00442 -> [R00438 -> R00158] -> R00966
path_sgu00240.kgml: {sgu:SGLAU_05960, sgu:SGLAU_05965} -> sgu:SGLAU_05980 -> [sgu:SGLAU_05975 -> sgu:SGLAU_05955 -> sgu:SGLAU_18170] -> sgu:SGLAU_05950 -> [sgu:SGLAU_24255 -> sgu:SGLAU_11905] -> {sgu:SGLAU_05935, sgu:SGLAU_20035, sgu:SGLAU_20040, sgu:SGLAU_20265} -> [sgu:SGLAU_24690 -> sgu:SGLAU_11905] -> {sgu:SGLAU_05935, sgu:SGLAU_20035, sgu:SGLAU_20040, sgu:SGLAU_20265} -> [sgu:SGLAU_24690 -> sgu:SGLAU_24255] -> {sgu:SGLAU_05985, sgu:SGLAU_16445}
path_sgu00240.kgml: 6.3.5.5 -> 2.1.3.2 -> [3.5.2.3 -> 1.3.5.2 -> 2.4.2.10] -> 4.1.1.23 -> [{2.7.4.14, 2.7.4.22, 2.7.4.4} -> 2.7.4.6] -> {2.7.7.48, 2.7.7.52, 2.7.7.6} -> [2.7.7.8 -> 2.7.4.6] -> {2.7.7.48, 2.7.7.6} -> [2.7.7.8 -> {2.7.4.14, 2.7.4.22, 2.7.4.4}] -> 2.4.2.9
path_sgu00240.kgml: Skipped genes: sgu:SGLAU_05945, sgu:SGLAU_05970, sgu:SGLAU_05975, sgu:SGLAU_05940, sgu:SGLAU_05955
path_sgu00240.kgml:
path_sgu00240.kgml: Found a trail of span 3 containing skipped vertices
path_sgu00240.kgml: 150 -> [89] -> 161 -> [158] -> 157
path_sgu00240.kgml: R02098 -> [R06613] -> R02094 -> [R02093] -> R00378
path_sgu00240.kgml: sgu:SGLAU_18610 -> [sgu:SGLAU_24720] -> sgu:SGLAU_18610 -> [sgu:SGLAU_11905] -> {sgu:SGLAU_03640, sgu:SGLAU_06200, sgu:SGLAU_08120, sgu:SGLAU_09060, sgu:SGLAU_09360, sgu:SGLAU_11680, sgu:SGLAU_16360, sgu:SGLAU_17035, sgu:SGLAU_18615, sgu:SGLAU_18655, sgu:SGLAU_26175}
path_sgu00240.kgml: {2.7.4.4, 2.7.4.9} -> [2.1.1.148] -> {2.7.4.12, 2.7.4.9} -> [2.7.4.6] -> 2.7.7.7
path_sgu00240.kgml:
path_sgu00240.kgml: Found a trail of span 2 containing skipped vertices
path_sgu00240.kgml: 172 -> 173
path_sgu00240.kgml: R03055 -> R04666
path_sgu00240.kgml: sgu:SGLAU_27095 -> {sgu:SGLAU_13965, sgu:SGLAU_27085}
path_sgu00240.kgml: 3.5.2.2 -> 3.5.1.6
path_sgu00240.kgml: Skipped genes: sgu:SGLAU_27090
path_sgu00240.kgml:
path_sgu00240.kgml: Found a trail of span 2 containing skipped vertices
path_sgu00240.kgml: 119 -> 120
path_sgu00240.kgml: R02269 -> R00905
path_sgu00240.kgml: sgu:SGLAU_27095 -> {sgu:SGLAU_13965, sgu:SGLAU_27085}
path_sgu00240.kgml: 3.5.2.2 -> 3.5.1.6
path_sgu00240.kgml: Skipped genes: sgu:SGLAU_27090
path_sgu00240.kgml:
path_sgu00240.kgml: Found a trail of span 2 containing skipped vertices
path_sgu00240.kgml: 152 -> [151 -> 89 -> 163] -> 166
path_sgu00240.kgml: R02485 -> [R02099 -> R06613 -> R01569] -> R01570
path_sgu00240.kgml: sgu:SGLAU_21060 -> [sgu:SGLAU_25195 -> sgu:SGLAU_24720 -> sgu:SGLAU_15950] -> sgu:SGLAU_21065
path_sgu00240.kgml: 3.5.4.5 -> [2.7.1.21 -> 2.1.1.148 -> {3.1.3.35, 3.1.3.5, 3.1.3.89}] -> {2.4.2.2, 2.4.2.4}
path_sgu00240.kgml:
path_sgu00240.kgml: Found a trail of span 2 without skipping any vertex
path_sgu00240.kgml: 152 -> 155
path_sgu00240.kgml: R02485 -> R02484
path_sgu00240.kgml: sgu:SGLAU_21060 -> sgu:SGLAU_21065
path_sgu00240.kgml: 3.5.4.5 -> {2.4.2.1, 2.4.2.2, 2.4.2.3, 2.4.2.4}
path_sgu00240.kgml:
path_sgu00240.kgml: Found a trail of span 2 containing skipped vertices
path_sgu00240.kgml: 150 -> [89 -> 161 -> 158] -> 157
path_sgu00240.kgml: R02098 -> [R06613 -> R02094 -> R02093] -> R00378
path_sgu00240.kgml: sgu:SGLAU_18610 -> [sgu:SGLAU_24720 -> sgu:SGLAU_18610 -> sgu:SGLAU_11905] -> {sgu:SGLAU_03640, sgu:SGLAU_06200, sgu:SGLAU_08120, sgu:SGLAU_09060, sgu:SGLAU_09360, sgu:SGLAU_11680, sgu:SGLAU_16360, sgu:SGLAU_17035, sgu:SGLAU_18615, sgu:SGLAU_18655, sgu:SGLAU_26175}
path_sgu00240.kgml: {2.7.4.4, 2.7.4.9} -> [2.1.1.148 -> {2.7.4.12, 2.7.4.9} -> 2.7.4.6] -> 2.7.7.7
path_sgu00240.kgml:
path_sgu00240.kgml: --- 24.76 seconds ---

path_sgu00250.kgml: Alanine, aspartate and glutamate metabolism
path_sgu00250.kgml: Initialization took 8.16 seconds
path_sgu00250.kgml: (not found)
path_sgu00250.kgml: --- 8.24 seconds ---

path_sgu00253.kgml: Tetracycline biosynthesis
path_sgu00253.kgml: Initialization took 0.44 seconds
path_sgu00253.kgml: (not found)
path_sgu00253.kgml: --- 0.48 seconds ---

path_sgu00260.kgml: Glycine, serine and threonine metabolism
path_sgu00260.kgml: Initialization took 14.82 seconds
path_sgu00260.kgml:
path_sgu00260.kgml: Found a trail of span 4 without skipping any vertex
path_sgu00260.kgml: 56 -> 55 -> 54 -> 49
path_sgu00260.kgml: R06977 -> R06978 -> R06979 -> R08050
path_sgu00260.kgml: sgu:SGLAU_08330 -> sgu:SGLAU_08325 -> sgu:SGLAU_08335 -> sgu:SGLAU_08340
path_sgu00260.kgml: 2.6.1.76 -> 2.3.1.178 -> 4.2.1.108 -> 1.14.11.55
path_sgu00260.kgml:
path_sgu00260.kgml: Found a trail of span 3 containing skipped vertices
path_sgu00260.kgml: 56 -> [55] -> 54 -> 49
path_sgu00260.kgml: R06977 -> [R06978] -> R06979 -> R08050
path_sgu00260.kgml: sgu:SGLAU_08330 -> [sgu:SGLAU_08325] -> sgu:SGLAU_08335 -> sgu:SGLAU_08340
path_sgu00260.kgml: 2.6.1.76 -> [2.3.1.178] -> 4.2.1.108 -> 1.14.11.55
path_sgu00260.kgml:
path_sgu00260.kgml: Found a trail of span 3 containing skipped vertices
path_sgu00260.kgml: 56 -> 55 -> [54] -> 49
path_sgu00260.kgml: R06977 -> R06978 -> [R06979] -> R08050
path_sgu00260.kgml: sgu:SGLAU_08330 -> sgu:SGLAU_08325 -> [sgu:SGLAU_08335] -> sgu:SGLAU_08340
path_sgu00260.kgml: 2.6.1.76 -> 2.3.1.178 -> [4.2.1.108] -> 1.14.11.55
path_sgu00260.kgml: Skipped genes: sgu:SGLAU_08335
path_sgu00260.kgml:
path_sgu00260.kgml: Found a trail of span 3 without skipping any vertex
path_sgu00260.kgml: 103 -> 99 -> 87
path_sgu00260.kgml: {R01773, R01775} -> R01771 -> R01466
path_sgu00260.kgml: sgu:SGLAU_22955 -> sgu:SGLAU_22965 -> {sgu:SGLAU_15425, sgu:SGLAU_22960}
path_sgu00260.kgml: {1.1.1.3, 1.1.1.3} -> 2.7.1.39 -> 4.2.3.1
path_sgu00260.kgml:
path_sgu00260.kgml: Found a trail of span 3 containing skipped vertices
path_sgu00260.kgml: 110 -> 82 -> 95
path_sgu00260.kgml: R04125 -> R00945 -> R00220
path_sgu00260.kgml: sgu:SGLAU_23485 -> {sgu:SGLAU_20810, sgu:SGLAU_23010, sgu:SGLAU_23475} -> sgu:SGLAU_23470
path_sgu00260.kgml: 2.1.2.10 -> 2.1.2.1 -> {4.3.1.17, 4.3.1.19}
path_sgu00260.kgml: Skipped genes: sgu:SGLAU_23480
path_sgu00260.kgml:
path_sgu00260.kgml: Found a trail of span 2 containing skipped vertices
path_sgu00260.kgml: 56 -> [55 -> 54] -> 49
path_sgu00260.kgml: R06977 -> [R06978 -> R06979] -> R08050
path_sgu00260.kgml: sgu:SGLAU_08330 -> [sgu:SGLAU_08325 -> sgu:SGLAU_08335] -> sgu:SGLAU_08340
path_sgu00260.kgml: 2.6.1.76 -> [2.3.1.178 -> 4.2.1.108] -> 1.14.11.55
path_sgu00260.kgml: Skipped genes: sgu:SGLAU_08335
path_sgu00260.kgml:
path_sgu00260.kgml: Found a trail of span 2 containing skipped vertices
path_sgu00260.kgml: 92 -> [84] -> 89
path_sgu00260.kgml: R00371 -> [R00751] -> R01465
path_sgu00260.kgml: sgu:SGLAU_28440 -> [sgu:SGLAU_03960] -> sgu:SGLAU_28435
path_sgu00260.kgml: 2.3.1.29 -> [{4.1.2.48, 4.1.2.5}] -> 1.1.1.103
path_sgu00260.kgml:
path_sgu00260.kgml: Found a trail of span 2 containing skipped vertices
path_sgu00260.kgml: 103 -> [99] -> 87
path_sgu00260.kgml: {R01773, R01775} -> [R01771] -> R01466
path_sgu00260.kgml: sgu:SGLAU_22955 -> [sgu:SGLAU_22965] -> {sgu:SGLAU_15425, sgu:SGLAU_22960}
path_sgu00260.kgml: {1.1.1.3, 1.1.1.3} -> [2.7.1.39] -> 4.2.3.1
path_sgu00260.kgml:
path_sgu00260.kgml: Found a trail of span 2 without skipping any vertex
path_sgu00260.kgml: 76 -> 93
path_sgu00260.kgml: R00480 -> R02291
path_sgu00260.kgml: {sgu:SGLAU_07125, sgu:SGLAU_18310} -> {sgu:SGLAU_07130, sgu:SGLAU_12085, sgu:SGLAU_18315}
path_sgu00260.kgml: 2.7.2.4 -> 1.2.1.11
path_sgu00260.kgml:
path_sgu00260.kgml: --- 16.51 seconds ---

path_sgu00261.kgml: Monobactam biosynthesis
path_sgu00261.kgml: Initialization took 1.63 seconds
path_sgu00261.kgml:
path_sgu00261.kgml: Found a trail of span 2 containing skipped vertices
path_sgu00261.kgml: 97 -> 96
path_sgu00261.kgml: R10147 -> {R04198, R04199}
path_sgu00261.kgml: {sgu:SGLAU_00560, sgu:SGLAU_01420, sgu:SGLAU_08470, sgu:SGLAU_08555, sgu:SGLAU_24725} -> sgu:SGLAU_24700
path_sgu00261.kgml: 4.3.3.7 -> {1.17.1.8, 1.17.1.8}
path_sgu00261.kgml: Skipped genes: sgu:SGLAU_24705, sgu:SGLAU_24720
path_sgu00261.kgml:
path_sgu00261.kgml: --- 1.72 seconds ---

path_sgu00270.kgml: Cysteine and methionine metabolism
path_sgu00270.kgml: Initialization took 6.70 seconds
path_sgu00270.kgml:
path_sgu00270.kgml: Found a trail of span 3 without skipping any vertex
path_sgu00270.kgml: 197 -> 196 -> 204
path_sgu00270.kgml: R01777 -> R01776 -> {R01287, R02026}
path_sgu00270.kgml: sgu:SGLAU_03540 -> sgu:SGLAU_03540 -> sgu:SGLAU_03535
path_sgu00270.kgml: 2.3.1.46 -> 2.3.1.31 -> 2.5.1.49
path_sgu00270.kgml:
path_sgu00270.kgml: Found a trail of span 2 containing skipped vertices
path_sgu00270.kgml: 197 -> [196] -> 204
path_sgu00270.kgml: R01777 -> [R01776] -> {R01287, R02026}
path_sgu00270.kgml: sgu:SGLAU_03540 -> [sgu:SGLAU_03540] -> sgu:SGLAU_03535
path_sgu00270.kgml: 2.3.1.46 -> [2.3.1.31] -> 2.5.1.49
path_sgu00270.kgml:
path_sgu00270.kgml: Found a trail of span 2 without skipping any vertex
path_sgu00270.kgml: 217 -> 214
path_sgu00270.kgml: R00480 -> R02291
path_sgu00270.kgml: {sgu:SGLAU_07125, sgu:SGLAU_18310} -> {sgu:SGLAU_07130, sgu:SGLAU_12085, sgu:SGLAU_18315}
path_sgu00270.kgml: 2.7.2.4 -> 1.2.1.11
path_sgu00270.kgml:
path_sgu00270.kgml: --- 7.18 seconds ---

path_sgu00280.kgml: Valine, leucine and isoleucine degradation
path_sgu00280.kgml: Initialization took 8.35 seconds
path_sgu00280.kgml:
path_sgu00280.kgml: Found a trail of span 3 containing skipped vertices
path_sgu00280.kgml: 88 -> 101 -> [86] -> 72
path_sgu00280.kgml: R04204 -> R04203 -> [R00927] -> R00238
path_sgu00280.kgml: {sgu:SGLAU_15105, sgu:SGLAU_28150} -> sgu:SGLAU_28150 -> [{sgu:SGLAU_05290, sgu:SGLAU_25780}] -> {sgu:SGLAU_14025, sgu:SGLAU_23190, sgu:SGLAU_28145}
path_sgu00280.kgml: 4.2.1.17 -> {1.1.1.178, 1.1.1.35} -> [{2.3.1.16, 2.3.1.9}] -> 2.3.1.9
path_sgu00280.kgml:
path_sgu00280.kgml: Found a trail of span 2 containing skipped vertices
path_sgu00280.kgml: 88 -> [101 -> 86] -> 72
path_sgu00280.kgml: R04204 -> [R04203 -> R00927] -> R00238
path_sgu00280.kgml: {sgu:SGLAU_15105, sgu:SGLAU_28150} -> [sgu:SGLAU_28150 -> {sgu:SGLAU_05290, sgu:SGLAU_25780}] -> {sgu:SGLAU_14025, sgu:SGLAU_23190, sgu:SGLAU_28145}
path_sgu00280.kgml: 4.2.1.17 -> [{1.1.1.178, 1.1.1.35} -> {2.3.1.16, 2.3.1.9}] -> 2.3.1.9
path_sgu00280.kgml:
path_sgu00280.kgml: Found a trail of span 2 containing skipped vertices
path_sgu00280.kgml: 107 -> [88 -> 101 -> 86] -> 96
path_sgu00280.kgml: R03172 -> [R04204 -> R04203 -> R00927] -> R01859
path_sgu00280.kgml: sgu:SGLAU_12675 -> [{sgu:SGLAU_15105, sgu:SGLAU_28150} -> sgu:SGLAU_28150 -> {sgu:SGLAU_05290, sgu:SGLAU_25780}] -> {sgu:SGLAU_12665, sgu:SGLAU_15120, sgu:SGLAU_21205, sgu:SGLAU_21235}
path_sgu00280.kgml: {1.3.8.1, 1.3.8.7, 1.3.99.12} -> [4.2.1.17 -> {1.1.1.178, 1.1.1.35} -> {2.3.1.16, 2.3.1.9}] -> 6.4.1.3
path_sgu00280.kgml: Skipped genes: sgu:SGLAU_12670
path_sgu00280.kgml:
path_sgu00280.kgml: --- 8.79 seconds ---

path_sgu00281.kgml: Geraniol degradation
path_sgu00281.kgml: Initialization took 0.22 seconds
path_sgu00281.kgml: (not found)
path_sgu00281.kgml: --- 0.27 seconds ---

path_sgu00290.kgml: Valine, leucine and isoleucine biosynthesis
path_sgu00290.kgml: Initialization took 1.43 seconds
path_sgu00290.kgml:
path_sgu00290.kgml: Found a trail of span 3 containing skipped vertices
path_sgu00290.kgml: 79 -> [44] -> 46 -> 44
path_sgu00290.kgml: R00226 -> [R05071] -> R04440 -> R05071
path_sgu00290.kgml: {sgu:SGLAU_12620, sgu:SGLAU_23675, sgu:SGLAU_23680} -> [sgu:SGLAU_23685] -> sgu:SGLAU_23685 -> sgu:SGLAU_23685
path_sgu00290.kgml: 2.2.1.6 -> [{1.1.1.86, 5.4.99.3}] -> 1.1.1.86 -> {1.1.1.86, 5.4.99.3}
path_sgu00290.kgml:
path_sgu00290.kgml: Found a trail of span 3 without skipping any vertex
path_sgu00290.kgml: 47 -> 42 -> 34
path_sgu00290.kgml: R08648 -> R05069 -> R05068
path_sgu00290.kgml: {sgu:SGLAU_12620, sgu:SGLAU_23675, sgu:SGLAU_23680} -> sgu:SGLAU_23685 -> sgu:SGLAU_23685
path_sgu00290.kgml: 2.2.1.6 -> {1.1.1.86, 5.4.99.3} -> 1.1.1.86
path_sgu00290.kgml:
path_sgu00290.kgml: Found a trail of span 2 without skipping any vertex
path_sgu00290.kgml: 78 -> 21
path_sgu00290.kgml: R03896 -> R03898
path_sgu00290.kgml: {sgu:SGLAU_23910, sgu:SGLAU_23915} -> {sgu:SGLAU_23910, sgu:SGLAU_23915}
path_sgu00290.kgml: 4.2.1.35 -> 4.2.1.35
path_sgu00290.kgml:
path_sgu00290.kgml: Found a trail of span 2 without skipping any vertex
path_sgu00290.kgml: 35 -> 37
path_sgu00290.kgml: R03968 -> R04001
path_sgu00290.kgml: {sgu:SGLAU_23910, sgu:SGLAU_23915} -> {sgu:SGLAU_23910, sgu:SGLAU_23915}
path_sgu00290.kgml: 4.2.1.33 -> 4.2.1.33
path_sgu00290.kgml:
path_sgu00290.kgml: --- 1.84 seconds ---

path_sgu00300.kgml: Lysine biosynthesis
path_sgu00300.kgml: Initialization took 3.70 seconds
path_sgu00300.kgml:
path_sgu00300.kgml: Found a trail of span 2 containing skipped vertices
path_sgu00300.kgml: 53 -> 54
path_sgu00300.kgml: R10147 -> {R04198, R04199}
path_sgu00300.kgml: {sgu:SGLAU_00560, sgu:SGLAU_01420, sgu:SGLAU_08470, sgu:SGLAU_08555, sgu:SGLAU_24725} -> sgu:SGLAU_24700
path_sgu00300.kgml: 4.3.3.7 -> {1.17.1.8, 1.17.1.8}
path_sgu00300.kgml: Skipped genes: sgu:SGLAU_24705, sgu:SGLAU_24720
path_sgu00300.kgml:
path_sgu00300.kgml: Found a trail of span 2 without skipping any vertex
path_sgu00300.kgml: 77 -> 46
path_sgu00300.kgml: R02788 -> R04617
path_sgu00300.kgml: sgu:SGLAU_09495 -> sgu:SGLAU_09490
path_sgu00300.kgml: 6.3.2.13 -> 6.3.2.10
path_sgu00300.kgml:
path_sgu00300.kgml: Found a trail of span 2 without skipping any vertex
path_sgu00300.kgml: 50 -> 51
path_sgu00300.kgml: R00480 -> R02291
path_sgu00300.kgml: {sgu:SGLAU_07125, sgu:SGLAU_18310} -> {sgu:SGLAU_07130, sgu:SGLAU_12085, sgu:SGLAU_18315}
path_sgu00300.kgml: 2.7.2.4 -> 1.2.1.11
path_sgu00300.kgml:
path_sgu00300.kgml: --- 3.92 seconds ---

path_sgu00310.kgml: Lysine degradation
path_sgu00310.kgml: Initialization took 1.58 seconds
path_sgu00310.kgml:
path_sgu00310.kgml: Found a trail of span 3 without skipping any vertex
path_sgu00310.kgml: 44 -> 45 -> 56
path_sgu00310.kgml: R03026 -> R01975 -> R00238
path_sgu00310.kgml: {sgu:SGLAU_15105, sgu:SGLAU_28150} -> sgu:SGLAU_28150 -> {sgu:SGLAU_14025, sgu:SGLAU_23190, sgu:SGLAU_28145}
path_sgu00310.kgml: 4.2.1.17 -> 1.1.1.35 -> 2.3.1.9
path_sgu00310.kgml:
path_sgu00310.kgml: Found a trail of span 2 containing skipped vertices
path_sgu00310.kgml: 44 -> [45] -> 56
path_sgu00310.kgml: R03026 -> [R01975] -> R00238
path_sgu00310.kgml: {sgu:SGLAU_15105, sgu:SGLAU_28150} -> [sgu:SGLAU_28150] -> {sgu:SGLAU_14025, sgu:SGLAU_23190, sgu:SGLAU_28145}
path_sgu00310.kgml: 4.2.1.17 -> [1.1.1.35] -> 2.3.1.9
path_sgu00310.kgml:
path_sgu00310.kgml: --- 1.74 seconds ---

path_sgu00311.kgml: Penicillin and cephalosporin biosynthesis
path_sgu00311.kgml: Initialization took 0.18 seconds
path_sgu00311.kgml: (not found)
path_sgu00311.kgml: --- 0.22 seconds ---

path_sgu00330.kgml: Arginine and proline metabolism
path_sgu00330.kgml: Initialization took 4.84 seconds
path_sgu00330.kgml:
path_sgu00330.kgml: Found a trail of span 3 without skipping any vertex
path_sgu00330.kgml: 222 -> 221 -> 215
path_sgu00330.kgml: R10507 -> {R00707, R00708} -> R00245
path_sgu00330.kgml: sgu:SGLAU_23700 -> sgu:SGLAU_23705 -> sgu:SGLAU_23705
path_sgu00330.kgml: ? -> {1.2.1.88, 1.2.1.88} -> 1.2.1.88
path_sgu00330.kgml:
path_sgu00330.kgml: Found a trail of span 2 containing skipped vertices
path_sgu00330.kgml: 222 -> [221] -> 215
path_sgu00330.kgml: R10507 -> [{R00707, R00708}] -> R00245
path_sgu00330.kgml: sgu:SGLAU_23700 -> [sgu:SGLAU_23705] -> sgu:SGLAU_23705
path_sgu00330.kgml: ? -> [{1.2.1.88, 1.2.1.88}] -> 1.2.1.88
path_sgu00330.kgml:
path_sgu00330.kgml: Found a trail of span 2 containing skipped vertices
path_sgu00330.kgml: 216 -> 217
path_sgu00330.kgml: R00239 -> R03313
path_sgu00330.kgml: sgu:SGLAU_11835 -> sgu:SGLAU_11825
path_sgu00330.kgml: 2.7.2.11 -> 1.2.1.41
path_sgu00330.kgml: Skipped genes: sgu:SGLAU_11830
path_sgu00330.kgml:
path_sgu00330.kgml: --- 5.21 seconds ---

path_sgu00332.kgml: Carbapenem biosynthesis
path_sgu00332.kgml: Initialization took 0.05 seconds
path_sgu00332.kgml:
path_sgu00332.kgml: Found a trail of span 2 containing skipped vertices
path_sgu00332.kgml: 5 -> 8
path_sgu00332.kgml: R00239 -> R03313
path_sgu00332.kgml: sgu:SGLAU_11835 -> sgu:SGLAU_11825
path_sgu00332.kgml: 2.7.2.11 -> 1.2.1.41
path_sgu00332.kgml: Skipped genes: sgu:SGLAU_11830
path_sgu00332.kgml:
path_sgu00332.kgml: --- 0.09 seconds ---

path_sgu00340.kgml: Histidine metabolism
path_sgu00340.kgml: Initialization took 3.59 seconds
path_sgu00340.kgml:
path_sgu00340.kgml: Found a trail of span 7 containing skipped vertices
path_sgu00340.kgml: 66 -> 65 -> 69 -> 63 -> 62 -> [61] -> 60 -> 59
path_sgu00340.kgml: R04037 -> R04640 -> R04558 -> R03457 -> R03243 -> [R03013] -> R03012 -> R01163
path_sgu00340.kgml: sgu:SGLAU_09270 -> sgu:SGLAU_09290 -> {sgu:SGLAU_09280, sgu:SGLAU_09295} -> sgu:SGLAU_09305 -> {sgu:SGLAU_08290, sgu:SGLAU_09310, sgu:SGLAU_16765} -> [{sgu:SGLAU_01220, sgu:SGLAU_22390}] -> sgu:SGLAU_09315 -> sgu:SGLAU_09315
path_sgu00340.kgml: 3.5.4.19 -> 5.3.1.16 -> 4.3.2.10 -> 4.2.1.19 -> 2.6.1.9 -> [3.1.3.15] -> 1.1.1.23 -> 1.1.1.23
path_sgu00340.kgml: Skipped genes: sgu:SGLAU_09285, sgu:SGLAU_09300
path_sgu00340.kgml:
path_sgu00340.kgml: Found a trail of span 6 containing skipped vertices
path_sgu00340.kgml: 66 -> 65 -> 69 -> [63] -> 62 -> [61] -> 60 -> 59
path_sgu00340.kgml: R04037 -> R04640 -> R04558 -> [R03457] -> R03243 -> [R03013] -> R03012 -> R01163
path_sgu00340.kgml: sgu:SGLAU_09270 -> sgu:SGLAU_09290 -> {sgu:SGLAU_09280, sgu:SGLAU_09295} -> [sgu:SGLAU_09305] -> {sgu:SGLAU_08290, sgu:SGLAU_09310, sgu:SGLAU_16765} -> [{sgu:SGLAU_01220, sgu:SGLAU_22390}] -> sgu:SGLAU_09315 -> sgu:SGLAU_09315
path_sgu00340.kgml: 3.5.4.19 -> 5.3.1.16 -> 4.3.2.10 -> [4.2.1.19] -> 2.6.1.9 -> [3.1.3.15] -> 1.1.1.23 -> 1.1.1.23
path_sgu00340.kgml: Skipped genes: sgu:SGLAU_09305, sgu:SGLAU_09285, sgu:SGLAU_09300
path_sgu00340.kgml:
path_sgu00340.kgml: Found a trail of span 6 containing skipped vertices
path_sgu00340.kgml: 66 -> [65] -> 69 -> 63 -> 62 -> [61] -> 60 -> 59
path_sgu00340.kgml: R04037 -> [R04640] -> R04558 -> R03457 -> R03243 -> [R03013] -> R03012 -> R01163
path_sgu00340.kgml: sgu:SGLAU_09270 -> [sgu:SGLAU_09290] -> {sgu:SGLAU_09280, sgu:SGLAU_09295} -> sgu:SGLAU_09305 -> {sgu:SGLAU_08290, sgu:SGLAU_09310, sgu:SGLAU_16765} -> [{sgu:SGLAU_01220, sgu:SGLAU_22390}] -> sgu:SGLAU_09315 -> sgu:SGLAU_09315
path_sgu00340.kgml: 3.5.4.19 -> [5.3.1.16] -> 4.3.2.10 -> 4.2.1.19 -> 2.6.1.9 -> [3.1.3.15] -> 1.1.1.23 -> 1.1.1.23
path_sgu00340.kgml: Skipped genes: sgu:SGLAU_09290, sgu:SGLAU_09285, sgu:SGLAU_09300
path_sgu00340.kgml:
path_sgu00340.kgml: Found a trail of span 6 containing skipped vertices
path_sgu00340.kgml: 66 -> 65 -> [69] -> 63 -> 62 -> [61] -> 60 -> 59
path_sgu00340.kgml: R04037 -> R04640 -> [R04558] -> R03457 -> R03243 -> [R03013] -> R03012 -> R01163
path_sgu00340.kgml: sgu:SGLAU_09270 -> sgu:SGLAU_09290 -> [{sgu:SGLAU_09280, sgu:SGLAU_09295}] -> sgu:SGLAU_09305 -> {sgu:SGLAU_08290, sgu:SGLAU_09310, sgu:SGLAU_16765} -> [{sgu:SGLAU_01220, sgu:SGLAU_22390}] -> sgu:SGLAU_09315 -> sgu:SGLAU_09315
path_sgu00340.kgml: 3.5.4.19 -> 5.3.1.16 -> [4.3.2.10] -> 4.2.1.19 -> 2.6.1.9 -> [3.1.3.15] -> 1.1.1.23 -> 1.1.1.23
path_sgu00340.kgml: Skipped genes: sgu:SGLAU_09285, sgu:SGLAU_09295, sgu:SGLAU_09280, sgu:SGLAU_09300
path_sgu00340.kgml:
path_sgu00340.kgml: Found a trail of span 6 containing skipped vertices
path_sgu00340.kgml: 66 -> 65 -> 69 -> 63 -> [62 -> 61] -> 60 -> 59
path_sgu00340.kgml: R04037 -> R04640 -> R04558 -> R03457 -> [R03243 -> R03013] -> R03012 -> R01163
path_sgu00340.kgml: sgu:SGLAU_09270 -> sgu:SGLAU_09290 -> {sgu:SGLAU_09280, sgu:SGLAU_09295} -> sgu:SGLAU_09305 -> [{sgu:SGLAU_08290, sgu:SGLAU_09310, sgu:SGLAU_16765} -> {sgu:SGLAU_01220, sgu:SGLAU_22390}] -> sgu:SGLAU_09315 -> sgu:SGLAU_09315
path_sgu00340.kgml: 3.5.4.19 -> 5.3.1.16 -> 4.3.2.10 -> 4.2.1.19 -> [2.6.1.9 -> 3.1.3.15] -> 1.1.1.23 -> 1.1.1.23
path_sgu00340.kgml: Skipped genes: sgu:SGLAU_09285, sgu:SGLAU_09310, sgu:SGLAU_09300
path_sgu00340.kgml:
path_sgu00340.kgml: Found a trail of span 6 containing skipped vertices
path_sgu00340.kgml: 66 -> 65 -> 69 -> 63 -> 62 -> [61 -> 60] -> 59
path_sgu00340.kgml: R04037 -> R04640 -> R04558 -> R03457 -> R03243 -> [R03013 -> R03012] -> R01163
path_sgu00340.kgml: sgu:SGLAU_09270 -> sgu:SGLAU_09290 -> {sgu:SGLAU_09280, sgu:SGLAU_09295} -> sgu:SGLAU_09305 -> {sgu:SGLAU_08290, sgu:SGLAU_09310, sgu:SGLAU_16765} -> [{sgu:SGLAU_01220, sgu:SGLAU_22390} -> sgu:SGLAU_09315] -> sgu:SGLAU_09315
path_sgu00340.kgml: 3.5.4.19 -> 5.3.1.16 -> 4.3.2.10 -> 4.2.1.19 -> 2.6.1.9 -> [3.1.3.15 -> 1.1.1.23] -> 1.1.1.23
path_sgu00340.kgml: Skipped genes: sgu:SGLAU_09285, sgu:SGLAU_09300
path_sgu00340.kgml:
path_sgu00340.kgml: Found a trail of span 5 containing skipped vertices
path_sgu00340.kgml: 66 -> 65 -> 69 -> [63 -> 62 -> 61] -> 60 -> 59
path_sgu00340.kgml: R04037 -> R04640 -> R04558 -> [R03457 -> R03243 -> R03013] -> R03012 -> R01163
path_sgu00340.kgml: sgu:SGLAU_09270 -> sgu:SGLAU_09290 -> {sgu:SGLAU_09280, sgu:SGLAU_09295} -> [sgu:SGLAU_09305 -> {sgu:SGLAU_08290, sgu:SGLAU_09310, sgu:SGLAU_16765} -> {sgu:SGLAU_01220, sgu:SGLAU_22390}] -> sgu:SGLAU_09315 -> sgu:SGLAU_09315
path_sgu00340.kgml: 3.5.4.19 -> 5.3.1.16 -> 4.3.2.10 -> [4.2.1.19 -> 2.6.1.9 -> 3.1.3.15] -> 1.1.1.23 -> 1.1.1.23
path_sgu00340.kgml: Skipped genes: sgu:SGLAU_09305, sgu:SGLAU_09285, sgu:SGLAU_09310, sgu:SGLAU_09300
path_sgu00340.kgml:
path_sgu00340.kgml: Found a trail of span 5 containing skipped vertices
path_sgu00340.kgml: 66 -> 65 -> [69 -> 63] -> 62 -> [61] -> 60 -> 59
path_sgu00340.kgml: R04037 -> R04640 -> [R04558 -> R03457] -> R03243 -> [R03013] -> R03012 -> R01163
path_sgu00340.kgml: sgu:SGLAU_09270 -> sgu:SGLAU_09290 -> [{sgu:SGLAU_09280, sgu:SGLAU_09295} -> sgu:SGLAU_09305] -> {sgu:SGLAU_08290, sgu:SGLAU_09310, sgu:SGLAU_16765} -> [{sgu:SGLAU_01220, sgu:SGLAU_22390}] -> sgu:SGLAU_09315 -> sgu:SGLAU_09315
path_sgu00340.kgml: 3.5.4.19 -> 5.3.1.16 -> [4.3.2.10 -> 4.2.1.19] -> 2.6.1.9 -> [3.1.3.15] -> 1.1.1.23 -> 1.1.1.23
path_sgu00340.kgml: Skipped genes: sgu:SGLAU_09305, sgu:SGLAU_09285, sgu:SGLAU_09295, sgu:SGLAU_09280, sgu:SGLAU_09300
path_sgu00340.kgml:
path_sgu00340.kgml: Found a trail of span 5 containing skipped vertices
path_sgu00340.kgml: 66 -> 65 -> 69 -> 63 -> [62 -> 61 -> 60] -> 59
path_sgu00340.kgml: R04037 -> R04640 -> R04558 -> R03457 -> [R03243 -> R03013 -> R03012] -> R01163
path_sgu00340.kgml: sgu:SGLAU_09270 -> sgu:SGLAU_09290 -> {sgu:SGLAU_09280, sgu:SGLAU_09295} -> sgu:SGLAU_09305 -> [{sgu:SGLAU_08290, sgu:SGLAU_09310, sgu:SGLAU_16765} -> {sgu:SGLAU_01220, sgu:SGLAU_22390} -> sgu:SGLAU_09315] -> sgu:SGLAU_09315
path_sgu00340.kgml: 3.5.4.19 -> 5.3.1.16 -> 4.3.2.10 -> 4.2.1.19 -> [2.6.1.9 -> 3.1.3.15 -> 1.1.1.23] -> 1.1.1.23
path_sgu00340.kgml: Skipped genes: sgu:SGLAU_09285, sgu:SGLAU_09310, sgu:SGLAU_09300
path_sgu00340.kgml:
path_sgu00340.kgml: Found a trail of span 3 without skipping any vertex
path_sgu00340.kgml: 141 -> 142 -> 145
path_sgu00340.kgml: R01169 -> R11013 -> R11021
path_sgu00340.kgml: sgu:SGLAU_29355 -> sgu:SGLAU_29365 -> sgu:SGLAU_29360
path_sgu00340.kgml: 2.1.1.44 -> 1.14.99.50 -> 3.5.1.118
path_sgu00340.kgml:
path_sgu00340.kgml: Found a trail of span 2 containing skipped vertices
path_sgu00340.kgml: 43 -> 42
path_sgu00340.kgml: R02914 -> R02288
path_sgu00340.kgml: sgu:SGLAU_13970 -> sgu:SGLAU_13955
path_sgu00340.kgml: 4.2.1.49 -> 3.5.2.7
path_sgu00340.kgml: Skipped genes: sgu:SGLAU_13960, sgu:SGLAU_13965
path_sgu00340.kgml:
path_sgu00340.kgml: Found a trail of span 2 containing skipped vertices
path_sgu00340.kgml: 141 -> [142] -> 145
path_sgu00340.kgml: R01169 -> [R11013] -> R11021
path_sgu00340.kgml: sgu:SGLAU_29355 -> [sgu:SGLAU_29365] -> sgu:SGLAU_29360
path_sgu00340.kgml: 2.1.1.44 -> [1.14.99.50] -> 3.5.1.118
path_sgu00340.kgml:
path_sgu00340.kgml: Found a trail of span 2 without skipping any vertex
path_sgu00340.kgml: 58 -> 67
path_sgu00340.kgml: R01071 -> R04035
path_sgu00340.kgml: sgu:SGLAU_05790 -> sgu:SGLAU_05795
path_sgu00340.kgml: 2.4.2.17 -> 3.6.1.31
path_sgu00340.kgml:
path_sgu00340.kgml: --- 4.47 seconds ---

path_sgu00350.kgml: Tyrosine metabolism
path_sgu00350.kgml: Initialization took 1.53 seconds
path_sgu00350.kgml: (not found)
path_sgu00350.kgml: --- 1.58 seconds ---

path_sgu00360.kgml: Phenylalanine metabolism
path_sgu00360.kgml: Initialization took 4.89 seconds
path_sgu00360.kgml: (not found)
path_sgu00360.kgml: --- 4.94 seconds ---

path_sgu00361.kgml: Chlorocyclohexane and chlorobenzene degradation
path_sgu00361.kgml: Initialization took 0.08 seconds
path_sgu00361.kgml: (not found)
path_sgu00361.kgml: --- 0.13 seconds ---

path_sgu00362.kgml: Benzoate degradation
path_sgu00362.kgml: Initialization took 2.33 seconds
path_sgu00362.kgml:
path_sgu00362.kgml: Found a trail of span 3 containing skipped vertices
path_sgu00362.kgml: 238 -> [90 -> 237] -> 121 -> [124] -> 127
path_sgu00362.kgml: R05305 -> [R05586 -> R02488] -> R03026 -> [R01976] -> R00238
path_sgu00362.kgml: sgu:SGLAU_28150 -> [{sgu:SGLAU_05290, sgu:SGLAU_25780} -> sgu:SGLAU_07725] -> {sgu:SGLAU_15105, sgu:SGLAU_28150} -> [{sgu:SGLAU_06550, sgu:SGLAU_17480, sgu:SGLAU_23115, sgu:SGLAU_27265}] -> {sgu:SGLAU_14025, sgu:SGLAU_23190, sgu:SGLAU_28145}
path_sgu00362.kgml: {1.1.1.259, 1.1.1.35} -> [2.3.1.16 -> 1.3.8.6] -> 4.2.1.17 -> [1.1.1.157] -> 2.3.1.9
path_sgu00362.kgml:
path_sgu00362.kgml: --- 2.46 seconds ---

path_sgu00364.kgml: Fluorobenzoate degradation
path_sgu00364.kgml: Initialization took 0.08 seconds
path_sgu00364.kgml: (not found)
path_sgu00364.kgml: --- 0.12 seconds ---

path_sgu00380.kgml: Tryptophan metabolism
path_sgu00380.kgml: Initialization took 3.94 seconds
path_sgu00380.kgml:
path_sgu00380.kgml: Found a trail of span 3 without skipping any vertex
path_sgu00380.kgml: 98 -> 31 -> 97
path_sgu00380.kgml: R03026 -> R01975 -> R00238
path_sgu00380.kgml: {sgu:SGLAU_15105, sgu:SGLAU_28150} -> sgu:SGLAU_28150 -> {sgu:SGLAU_14025, sgu:SGLAU_23190, sgu:SGLAU_28145}
path_sgu00380.kgml: 4.2.1.17 -> 1.1.1.35 -> 2.3.1.9
path_sgu00380.kgml:
path_sgu00380.kgml: Found a trail of span 2 without skipping any vertex
path_sgu00380.kgml: 109 -> 104
path_sgu00380.kgml: R00678 -> R03936
path_sgu00380.kgml: {sgu:SGLAU_04480, sgu:SGLAU_18190, sgu:SGLAU_31845} -> sgu:SGLAU_18195
path_sgu00380.kgml: {1.13.11.11, 1.13.11.52} -> 3.7.1.3
path_sgu00380.kgml:
path_sgu00380.kgml: Found a trail of span 2 containing skipped vertices
path_sgu00380.kgml: 98 -> [31] -> 97
path_sgu00380.kgml: R03026 -> [R01975] -> R00238
path_sgu00380.kgml: {sgu:SGLAU_15105, sgu:SGLAU_28150} -> [sgu:SGLAU_28150] -> {sgu:SGLAU_14025, sgu:SGLAU_23190, sgu:SGLAU_28145}
path_sgu00380.kgml: 4.2.1.17 -> [1.1.1.35] -> 2.3.1.9
path_sgu00380.kgml:
path_sgu00380.kgml: --- 4.11 seconds ---

path_sgu00401.kgml: Novobiocin biosynthesis
path_sgu00401.kgml: Initialization took 0.23 seconds
path_sgu00401.kgml: (not found)
path_sgu00401.kgml: --- 0.27 seconds ---

path_sgu00405.kgml: Phenazine biosynthesis
path_sgu00405.kgml: Initialization took 0.23 seconds
path_sgu00405.kgml:
path_sgu00405.kgml: Found a trail of span 2 without skipping any vertex
path_sgu00405.kgml: 24 -> 25
path_sgu00405.kgml: R08956 -> R11463
path_sgu00405.kgml: {sgu:SGLAU_09650, sgu:SGLAU_17225} -> sgu:SGLAU_17220
path_sgu00405.kgml: 2.6.1.86 -> 3.3.2.15
path_sgu00405.kgml:
path_sgu00405.kgml: --- 0.35 seconds ---

path_sgu00410.kgml: beta-Alanine metabolism
path_sgu00410.kgml: Initialization took 1.98 seconds
path_sgu00410.kgml:
path_sgu00410.kgml: Found a trail of span 3 without skipping any vertex
path_sgu00410.kgml: 63 -> 62 -> 49
path_sgu00410.kgml: R02269 -> R00905 -> R00908
path_sgu00410.kgml: sgu:SGLAU_27095 -> sgu:SGLAU_27085 -> {sgu:SGLAU_24430, sgu:SGLAU_27090}
path_sgu00410.kgml: 3.5.2.2 -> 3.5.1.6 -> {2.6.1.19, 2.6.1.55}
path_sgu00410.kgml:
path_sgu00410.kgml: --- 2.16 seconds ---

path_sgu00430.kgml: Taurine and hypotaurine metabolism
path_sgu00430.kgml: Initialization took 0.38 seconds
path_sgu00430.kgml:
path_sgu00430.kgml: Found a trail of span 2 without skipping any vertex
path_sgu00430.kgml: 36 -> 58
path_sgu00430.kgml: R00230 -> R00315
path_sgu00430.kgml: sgu:SGLAU_23310 -> sgu:SGLAU_23305
path_sgu00430.kgml: 2.3.1.8 -> {2.7.2.1, 2.7.2.15}
path_sgu00430.kgml:
path_sgu00430.kgml: --- 0.47 seconds ---

path_sgu00440.kgml: Phosphonate and phosphinate metabolism
path_sgu00440.kgml: Initialization took 0.08 seconds
path_sgu00440.kgml: (not found)
path_sgu00440.kgml: --- 0.13 seconds ---

path_sgu00450.kgml: Selenocompound metabolism
path_sgu00450.kgml: Initialization took 0.68 seconds
path_sgu00450.kgml: (not found)
path_sgu00450.kgml: --- 0.72 seconds ---

path_sgu00460.kgml: Cyanoamino acid metabolism
path_sgu00460.kgml: Initialization took 1.03 seconds
path_sgu00460.kgml:
path_sgu00460.kgml: Found a trail of span 2 containing skipped vertices
path_sgu00460.kgml: 151 -> 147
path_sgu00460.kgml: R02985 -> R02558
path_sgu00460.kgml: {sgu:SGLAU_11525, sgu:SGLAU_12770, sgu:SGLAU_24455, sgu:SGLAU_26655, sgu:SGLAU_30525, sgu:SGLAU_30550, sgu:SGLAU_30635} -> {sgu:SGLAU_11525, sgu:SGLAU_12770, sgu:SGLAU_24455, sgu:SGLAU_26655, sgu:SGLAU_30525, sgu:SGLAU_30550, sgu:SGLAU_30635}
path_sgu00460.kgml: {3.2.1.117, 3.2.1.21} -> {3.2.1.118, 3.2.1.21}
path_sgu00460.kgml: Skipped genes: sgu:SGLAU_30545, sgu:SGLAU_30535, sgu:SGLAU_30540
path_sgu00460.kgml:
path_sgu00460.kgml: --- 1.12 seconds ---

path_sgu00471.kgml: D-Glutamine and D-glutamate metabolism
path_sgu00471.kgml: Initialization took 0.13 seconds
path_sgu00471.kgml: (not found)
path_sgu00471.kgml: --- 0.17 seconds ---

path_sgu00472.kgml: D-Arginine and D-ornithine metabolism
path_sgu00472.kgml: Initialization took 0.08 seconds
path_sgu00472.kgml: (not found)
path_sgu00472.kgml: --- 0.12 seconds ---

path_sgu00473.kgml: D-Alanine metabolism
path_sgu00473.kgml: Initialization took 0.08 seconds
path_sgu00473.kgml: (not found)
path_sgu00473.kgml: --- 0.13 seconds ---

path_sgu00480.kgml: Glutathione metabolism
path_sgu00480.kgml: Initialization took 2.79 seconds
path_sgu00480.kgml: (not found)
path_sgu00480.kgml: --- 2.83 seconds ---

path_sgu00511.kgml: Other glycan degradation
path_sgu00511.kgml: Initialization took 0.28 seconds
path_sgu00511.kgml: (not found)
path_sgu00511.kgml: --- 0.33 seconds ---

path_sgu00514.kgml: Other types of O-glycan biosynthesis
path_sgu00514.kgml: Initialization took 0.08 seconds
path_sgu00514.kgml: (not found)
path_sgu00514.kgml: --- 0.12 seconds ---

path_sgu00515.kgml: Mannose type O-glycan biosynthesis
path_sgu00515.kgml: Initialization took 0.08 seconds
path_sgu00515.kgml: (not found)
path_sgu00515.kgml: --- 0.12 seconds ---

path_sgu00520.kgml: Amino sugar and nucleotide sugar metabolism
path_sgu00520.kgml: Initialization took 14.02 seconds
path_sgu00520.kgml:
path_sgu00520.kgml: Found a trail of span 3 containing skipped vertices
path_sgu00520.kgml: 200 -> [184] -> 186 -> 184
path_sgu00520.kgml: R01092 -> [R00955] -> R00291 -> R00955
path_sgu00520.kgml: sgu:SGLAU_14295 -> [sgu:SGLAU_14305] -> {sgu:SGLAU_13580, sgu:SGLAU_14300, sgu:SGLAU_19130, sgu:SGLAU_28225} -> sgu:SGLAU_14305
path_sgu00520.kgml: 2.7.1.6 -> [2.7.7.12] -> 5.1.3.2 -> 2.7.7.12
path_sgu00520.kgml:
path_sgu00520.kgml: Found a trail of span 2 containing skipped vertices
path_sgu00520.kgml: 28 -> 24
path_sgu00520.kgml: R00768 -> R02060
path_sgu00520.kgml: {sgu:SGLAU_12720, sgu:SGLAU_20330} -> sgu:SGLAU_20305
path_sgu00520.kgml: 2.6.1.16 -> 5.4.2.10
path_sgu00520.kgml: Skipped genes: sgu:SGLAU_20325, sgu:SGLAU_20320
path_sgu00520.kgml:
path_sgu00520.kgml: Found a trail of span 2 containing skipped vertices
path_sgu00520.kgml: 193 -> 194
path_sgu00520.kgml: R01819 -> R01818
path_sgu00520.kgml: {sgu:SGLAU_13750, sgu:SGLAU_31110} -> {sgu:SGLAU_05535, sgu:SGLAU_13765, sgu:SGLAU_21180}
path_sgu00520.kgml: 5.3.1.8 -> 5.4.2.8
path_sgu00520.kgml: Skipped genes: sgu:SGLAU_13755, sgu:SGLAU_13760
path_sgu00520.kgml:
path_sgu00520.kgml: --- 14.59 seconds ---

path_sgu00521.kgml: Streptomycin biosynthesis
path_sgu00521.kgml: Initialization took 4.44 seconds
path_sgu00521.kgml:
path_sgu00521.kgml: Found a trail of span 3 containing skipped vertices
path_sgu00521.kgml: 44 -> 43 -> [42] -> 24
path_sgu00521.kgml: R02328 -> R06513 -> [R06514] -> R02777
path_sgu00521.kgml: {sgu:SGLAU_00980, sgu:SGLAU_01190} -> {sgu:SGLAU_00975, sgu:SGLAU_01195, sgu:SGLAU_04690, sgu:SGLAU_04755} -> [{sgu:SGLAU_01125, sgu:SGLAU_01205}] -> sgu:SGLAU_01200
path_sgu00521.kgml: 2.7.7.24 -> 4.2.1.46 -> [5.1.3.13] -> 1.1.1.133
path_sgu00521.kgml:
path_sgu00521.kgml: Found a trail of span 2 containing skipped vertices
path_sgu00521.kgml: 44 -> [43 -> 42] -> 24
path_sgu00521.kgml: R02328 -> [R06513 -> R06514] -> R02777
path_sgu00521.kgml: {sgu:SGLAU_00980, sgu:SGLAU_01190} -> [{sgu:SGLAU_00975, sgu:SGLAU_01195, sgu:SGLAU_04690, sgu:SGLAU_04755} -> {sgu:SGLAU_01125, sgu:SGLAU_01205}] -> sgu:SGLAU_01200
path_sgu00521.kgml: 2.7.7.24 -> [4.2.1.46 -> 5.1.3.13] -> 1.1.1.133
path_sgu00521.kgml: Skipped genes: sgu:SGLAU_01195
path_sgu00521.kgml:
path_sgu00521.kgml: --- 4.60 seconds ---

path_sgu00523.kgml: Polyketide sugar unit biosynthesis
path_sgu00523.kgml: Initialization took 0.43 seconds
path_sgu00523.kgml:
path_sgu00523.kgml: Found a trail of span 3 containing skipped vertices
path_sgu00523.kgml: 27 -> 26 -> [63] -> 28
path_sgu00523.kgml: R02328 -> R06513 -> [R06514] -> R02777
path_sgu00523.kgml: {sgu:SGLAU_00980, sgu:SGLAU_01190} -> {sgu:SGLAU_00975, sgu:SGLAU_01195, sgu:SGLAU_04690, sgu:SGLAU_04755} -> [{sgu:SGLAU_01125, sgu:SGLAU_01205}] -> sgu:SGLAU_01200
path_sgu00523.kgml: 2.7.7.24 -> 4.2.1.46 -> [5.1.3.13] -> 1.1.1.133
path_sgu00523.kgml:
path_sgu00523.kgml: Found a trail of span 2 containing skipped vertices
path_sgu00523.kgml: 27 -> [26 -> 63] -> 28
path_sgu00523.kgml: R02328 -> [R06513 -> R06514] -> R02777
path_sgu00523.kgml: {sgu:SGLAU_00980, sgu:SGLAU_01190} -> [{sgu:SGLAU_00975, sgu:SGLAU_01195, sgu:SGLAU_04690, sgu:SGLAU_04755} -> {sgu:SGLAU_01125, sgu:SGLAU_01205}] -> sgu:SGLAU_01200
path_sgu00523.kgml: 2.7.7.24 -> [4.2.1.46 -> 5.1.3.13] -> 1.1.1.133
path_sgu00523.kgml: Skipped genes: sgu:SGLAU_01195
path_sgu00523.kgml:
path_sgu00523.kgml: --- 0.57 seconds ---

path_sgu00525.kgml: Acarbose and validamycin biosynthesis
path_sgu00525.kgml: Initialization took 0.88 seconds
path_sgu00525.kgml:
path_sgu00525.kgml: Found a trail of span 3 without skipping any vertex
path_sgu00525.kgml: 34 -> 27 -> 28
path_sgu00525.kgml: R11245 -> R11246 -> R11247
path_sgu00525.kgml: sgu:SGLAU_01005 -> sgu:SGLAU_01015 -> sgu:SGLAU_01010
path_sgu00525.kgml: ? -> 2.7.7.91 -> ?
path_sgu00525.kgml:
path_sgu00525.kgml: Found a trail of span 2 without skipping any vertex
path_sgu00525.kgml: 69 -> 70
path_sgu00525.kgml: R11233 -> R11234
path_sgu00525.kgml: sgu:SGLAU_01050 -> sgu:SGLAU_01045
path_sgu00525.kgml: ? -> 2.7.1.214
path_sgu00525.kgml:
path_sgu00525.kgml: Found a trail of span 2 containing skipped vertices
path_sgu00525.kgml: 34 -> [27] -> 28
path_sgu00525.kgml: R11245 -> [R11246] -> R11247
path_sgu00525.kgml: sgu:SGLAU_01005 -> [sgu:SGLAU_01015] -> sgu:SGLAU_01010
path_sgu00525.kgml: ? -> [2.7.7.91] -> ?
path_sgu00525.kgml:
path_sgu00525.kgml: Found a trail of span 2 without skipping any vertex
path_sgu00525.kgml: 58 -> 59
path_sgu00525.kgml: R02328 -> R06513
path_sgu00525.kgml: {sgu:SGLAU_00980, sgu:SGLAU_01190} -> {sgu:SGLAU_00975, sgu:SGLAU_01195, sgu:SGLAU_04690, sgu:SGLAU_04755}
path_sgu00525.kgml: 2.7.7.24 -> 4.2.1.46
path_sgu00525.kgml:
path_sgu00525.kgml: --- 1.13 seconds ---

path_sgu00540.kgml: Lipopolysaccharide biosynthesis
path_sgu00540.kgml: Initialization took 0.08 seconds
path_sgu00540.kgml:
path_sgu00540.kgml: Found a trail of span 2 without skipping any vertex
path_sgu00540.kgml: 71 -> 73
path_sgu00540.kgml: R05645 -> R05646
path_sgu00540.kgml: sgu:SGLAU_04725 -> sgu:SGLAU_04730
path_sgu00540.kgml: 5.3.1.28 -> 2.7.1.167
path_sgu00540.kgml:
path_sgu00540.kgml: --- 0.17 seconds ---

path_sgu00550.kgml: Peptidoglycan biosynthesis
path_sgu00550.kgml: Initialization took 4.19 seconds
path_sgu00550.kgml:
path_sgu00550.kgml: Found a trail of span 5 containing skipped vertices
path_sgu00550.kgml: 32 -> 34 -> 23 -> 35 -> 36
path_sgu00550.kgml: R02783 -> R02788 -> R04617 -> R05630 -> R05032
path_sgu00550.kgml: sgu:SGLAU_09480 -> sgu:SGLAU_09495 -> sgu:SGLAU_09490 -> sgu:SGLAU_09485 -> sgu:SGLAU_09470
path_sgu00550.kgml: 6.3.2.9 -> 6.3.2.13 -> 6.3.2.10 -> 2.7.8.13 -> 2.4.1.227
path_sgu00550.kgml: Skipped genes: sgu:SGLAU_09475
path_sgu00550.kgml:
path_sgu00550.kgml: Found a trail of span 4 containing skipped vertices
path_sgu00550.kgml: 32 -> 34 -> [23] -> 35 -> 36
path_sgu00550.kgml: R02783 -> R02788 -> [R04617] -> R05630 -> R05032
path_sgu00550.kgml: sgu:SGLAU_09480 -> sgu:SGLAU_09495 -> [sgu:SGLAU_09490] -> sgu:SGLAU_09485 -> sgu:SGLAU_09470
path_sgu00550.kgml: 6.3.2.9 -> 6.3.2.13 -> [6.3.2.10] -> 2.7.8.13 -> 2.4.1.227
path_sgu00550.kgml: Skipped genes: sgu:SGLAU_09490, sgu:SGLAU_09475
path_sgu00550.kgml:
path_sgu00550.kgml: Found a trail of span 4 containing skipped vertices
path_sgu00550.kgml: 32 -> [34] -> 23 -> 35 -> 36
path_sgu00550.kgml: R02783 -> [R02788] -> R04617 -> R05630 -> R05032
path_sgu00550.kgml: sgu:SGLAU_09480 -> [sgu:SGLAU_09495] -> sgu:SGLAU_09490 -> sgu:SGLAU_09485 -> sgu:SGLAU_09470
path_sgu00550.kgml: 6.3.2.9 -> [6.3.2.13] -> 6.3.2.10 -> 2.7.8.13 -> 2.4.1.227
path_sgu00550.kgml: Skipped genes: sgu:SGLAU_09475
path_sgu00550.kgml:
path_sgu00550.kgml: Found a trail of span 4 containing skipped vertices
path_sgu00550.kgml: 32 -> 34 -> 23 -> [35] -> 36
path_sgu00550.kgml: R02783 -> R02788 -> R04617 -> [R05630] -> R05032
path_sgu00550.kgml: sgu:SGLAU_09480 -> sgu:SGLAU_09495 -> sgu:SGLAU_09490 -> [sgu:SGLAU_09485] -> sgu:SGLAU_09470
path_sgu00550.kgml: 6.3.2.9 -> 6.3.2.13 -> 6.3.2.10 -> [2.7.8.13] -> 2.4.1.227
path_sgu00550.kgml: Skipped genes: sgu:SGLAU_09475, sgu:SGLAU_09485
path_sgu00550.kgml:
path_sgu00550.kgml: Found a trail of span 3 containing skipped vertices
path_sgu00550.kgml: 32 -> 34 -> [23 -> 35] -> 36
path_sgu00550.kgml: R02783 -> R02788 -> [R04617 -> R05630] -> R05032
path_sgu00550.kgml: sgu:SGLAU_09480 -> sgu:SGLAU_09495 -> [sgu:SGLAU_09490 -> sgu:SGLAU_09485] -> sgu:SGLAU_09470
path_sgu00550.kgml: 6.3.2.9 -> 6.3.2.13 -> [6.3.2.10 -> 2.7.8.13] -> 2.4.1.227
path_sgu00550.kgml: Skipped genes: sgu:SGLAU_09490, sgu:SGLAU_09475, sgu:SGLAU_09485
path_sgu00550.kgml:
path_sgu00550.kgml: Found a trail of span 3 containing skipped vertices
path_sgu00550.kgml: 29 -> 28 -> 27
path_sgu00550.kgml: R04573 -> R05629 -> R05662
path_sgu00550.kgml: sgu:SGLAU_09490 -> sgu:SGLAU_09485 -> sgu:SGLAU_09470
path_sgu00550.kgml: 6.3.2.10 -> 2.7.8.13 -> 2.4.1.227
path_sgu00550.kgml: Skipped genes: sgu:SGLAU_09480, sgu:SGLAU_09475
path_sgu00550.kgml:
path_sgu00550.kgml: Found a trail of span 3 containing skipped vertices
path_sgu00550.kgml: 32 -> [34 -> 23] -> 35 -> 36
path_sgu00550.kgml: R02783 -> [R02788 -> R04617] -> R05630 -> R05032
path_sgu00550.kgml: sgu:SGLAU_09480 -> [sgu:SGLAU_09495 -> sgu:SGLAU_09490] -> sgu:SGLAU_09485 -> sgu:SGLAU_09470
path_sgu00550.kgml: 6.3.2.9 -> [6.3.2.13 -> 6.3.2.10] -> 2.7.8.13 -> 2.4.1.227
path_sgu00550.kgml: Skipped genes: sgu:SGLAU_09475
path_sgu00550.kgml:
path_sgu00550.kgml: Found a trail of span 2 containing skipped vertices
path_sgu00550.kgml: 29 -> [28] -> 27
path_sgu00550.kgml: R04573 -> [R05629] -> R05662
path_sgu00550.kgml: sgu:SGLAU_09490 -> [sgu:SGLAU_09485] -> sgu:SGLAU_09470
path_sgu00550.kgml: 6.3.2.10 -> [2.7.8.13] -> 2.4.1.227
path_sgu00550.kgml: Skipped genes: sgu:SGLAU_09480, sgu:SGLAU_09475, sgu:SGLAU_09485
path_sgu00550.kgml:
path_sgu00550.kgml: Found a trail of span 2 containing skipped vertices
path_sgu00550.kgml: 32 -> [34 -> 23 -> 35] -> 36
path_sgu00550.kgml: R02783 -> [R02788 -> R04617 -> R05630] -> R05032
path_sgu00550.kgml: sgu:SGLAU_09480 -> [sgu:SGLAU_09495 -> sgu:SGLAU_09490 -> sgu:SGLAU_09485] -> sgu:SGLAU_09470
path_sgu00550.kgml: 6.3.2.9 -> [6.3.2.13 -> 6.3.2.10 -> 2.7.8.13] -> 2.4.1.227
path_sgu00550.kgml: Skipped genes: sgu:SGLAU_09475
path_sgu00550.kgml:
path_sgu00550.kgml: --- 4.87 seconds ---

path_sgu00561.kgml: Glycerolipid metabolism
path_sgu00561.kgml: Initialization took 1.73 seconds
path_sgu00561.kgml: (not found)
path_sgu00561.kgml: --- 1.78 seconds ---

path_sgu00562.kgml: Inositol phosphate metabolism
path_sgu00562.kgml: Initialization took 1.53 seconds
path_sgu00562.kgml:
path_sgu00562.kgml: Found a trail of span 3 containing skipped vertices
path_sgu00562.kgml: 114 -> 115 -> 117
path_sgu00562.kgml: R08603 -> R08503 -> R05661
path_sgu00562.kgml: sgu:SGLAU_12395 -> sgu:SGLAU_12400 -> sgu:SGLAU_12410
path_sgu00562.kgml: 3.7.1.22 -> 5.3.1.30 -> 2.7.1.92
path_sgu00562.kgml: Skipped genes: sgu:SGLAU_12405
path_sgu00562.kgml:
path_sgu00562.kgml: Found a trail of span 2 containing skipped vertices
path_sgu00562.kgml: 114 -> [115] -> 117
path_sgu00562.kgml: R08603 -> [R08503] -> R05661
path_sgu00562.kgml: sgu:SGLAU_12395 -> [sgu:SGLAU_12400] -> sgu:SGLAU_12410
path_sgu00562.kgml: 3.7.1.22 -> [5.3.1.30] -> 2.7.1.92
path_sgu00562.kgml: Skipped genes: sgu:SGLAU_12400, sgu:SGLAU_12405
path_sgu00562.kgml:
path_sgu00562.kgml: --- 1.75 seconds ---

path_sgu00564.kgml: Glycerophospholipid metabolism
path_sgu00564.kgml: Initialization took 4.79 seconds
path_sgu00564.kgml:
path_sgu00564.kgml: Found a trail of span 2 containing skipped vertices
path_sgu00564.kgml: 135 -> [109 -> 97 -> 128] -> 103
path_sgu00564.kgml: R02055 -> [R02052 -> R02240 -> R01799] -> R01800
path_sgu00564.kgml: sgu:SGLAU_27230 -> [sgu:SGLAU_27995 -> sgu:SGLAU_06730 -> sgu:SGLAU_24265] -> sgu:SGLAU_27225
path_sgu00564.kgml: 4.1.1.65 -> [3.1.4.3 -> 2.7.1.107 -> 2.7.7.41] -> 2.7.8.8
path_sgu00564.kgml:
path_sgu00564.kgml: --- 4.91 seconds ---

path_sgu00590.kgml: Arachidonic acid metabolism
path_sgu00590.kgml: Initialization took 0.08 seconds
path_sgu00590.kgml: (not found)
path_sgu00590.kgml: --- 0.12 seconds ---

path_sgu00592.kgml: alpha-Linolenic acid metabolism
path_sgu00592.kgml: Initialization took 0.13 seconds
path_sgu00592.kgml: (not found)
path_sgu00592.kgml: --- 0.17 seconds ---

path_sgu00600.kgml: Sphingolipid metabolism
path_sgu00600.kgml: Initialization took 0.08 seconds
path_sgu00600.kgml: (not found)
path_sgu00600.kgml: --- 0.12 seconds ---

path_sgu00620.kgml: Pyruvate metabolism
path_sgu00620.kgml: Initialization took 16.92 seconds
path_sgu00620.kgml:
path_sgu00620.kgml: Found a trail of span 3 containing skipped vertices
path_sgu00620.kgml: 65 -> [179] -> 97 -> 129
path_sgu00620.kgml: {R00200, R02320} -> [R01196] -> R00230 -> R00315
path_sgu00620.kgml: {sgu:SGLAU_09110, sgu:SGLAU_23300} -> [{sgu:SGLAU_19820, sgu:SGLAU_19825}] -> sgu:SGLAU_23310 -> sgu:SGLAU_23305
path_sgu00620.kgml: {2.7.1.40, 2.7.1.40} -> [{1.2.7.1, 1.2.7.11}] -> 2.3.1.8 -> {2.7.2.1, 2.7.2.15}
path_sgu00620.kgml:
path_sgu00620.kgml: --- 31.22 seconds ---

path_sgu00622.kgml: Xylene degradation
path_sgu00622.kgml: Initialization took 0.08 seconds
path_sgu00622.kgml: (not found)
path_sgu00622.kgml: --- 0.13 seconds ---

path_sgu00623.kgml: Toluene degradation
path_sgu00623.kgml: Initialization took 0.13 seconds
path_sgu00623.kgml: (not found)
path_sgu00623.kgml: --- 0.17 seconds ---

path_sgu00625.kgml: Chloroalkane and chloroalkene degradation
path_sgu00625.kgml: Initialization took 0.18 seconds
path_sgu00625.kgml: (not found)
path_sgu00625.kgml: --- 0.22 seconds ---

path_sgu00627.kgml: Aminobenzoate degradation
path_sgu00627.kgml: Initialization took 0.58 seconds
path_sgu00627.kgml: (not found)
path_sgu00627.kgml: --- 0.63 seconds ---

path_sgu00630.kgml: Glyoxylate and dicarboxylate metabolism
path_sgu00630.kgml: Initialization took 12.32 seconds
path_sgu00630.kgml: (not found)
path_sgu00630.kgml: --- 12.39 seconds ---

path_sgu00640.kgml: Propanoate metabolism
path_sgu00640.kgml: Initialization took 6.06 seconds
path_sgu00640.kgml:
path_sgu00640.kgml: Found a trail of span 2 containing skipped vertices
path_sgu00640.kgml: 78 -> [99] -> 59
path_sgu00640.kgml: R03045 -> [R04432] -> R01859
path_sgu00640.kgml: {sgu:SGLAU_15105, sgu:SGLAU_28150} -> [{sgu:SGLAU_00590, sgu:SGLAU_07400}] -> {sgu:SGLAU_12665, sgu:SGLAU_15120, sgu:SGLAU_21205, sgu:SGLAU_21235}
path_sgu00640.kgml: {4.2.1.116, 4.2.1.17} -> [1.3.8.7] -> 6.4.1.3
path_sgu00640.kgml: Skipped genes: sgu:SGLAU_15115, sgu:SGLAU_15110
path_sgu00640.kgml:
path_sgu00640.kgml: Found a trail of span 2 without skipping any vertex
path_sgu00640.kgml: 52 -> 68
path_sgu00640.kgml: R00921 -> R01353
path_sgu00640.kgml: sgu:SGLAU_23310 -> sgu:SGLAU_23305
path_sgu00640.kgml: {2.3.1.222, 2.3.1.8} -> {2.7.2.1, 2.7.2.15}
path_sgu00640.kgml:
path_sgu00640.kgml: --- 6.27 seconds ---

path_sgu00643.kgml: Styrene degradation
path_sgu00643.kgml: Initialization took 0.13 seconds
path_sgu00643.kgml: (not found)
path_sgu00643.kgml: --- 0.16 seconds ---

path_sgu00650.kgml: Butanoate metabolism
path_sgu00650.kgml: Initialization took 4.69 seconds
path_sgu00650.kgml:
path_sgu00650.kgml: Found a trail of span 4 containing skipped vertices
path_sgu00650.kgml: 59 -> 57 -> [59] -> 61 -> 64
path_sgu00650.kgml: R01975 -> R00238 -> [R01975] -> R03276 -> R03026
path_sgu00650.kgml: sgu:SGLAU_28150 -> {sgu:SGLAU_14025, sgu:SGLAU_23190, sgu:SGLAU_28145} -> [sgu:SGLAU_28150] -> sgu:SGLAU_28150 -> {sgu:SGLAU_15105, sgu:SGLAU_28150}
path_sgu00650.kgml: 1.1.1.35 -> 2.3.1.9 -> [1.1.1.35] -> 5.1.2.3 -> 4.2.1.17
path_sgu00650.kgml:
path_sgu00650.kgml: Found a trail of span 2 containing skipped vertices
path_sgu00650.kgml: 58 -> [64] -> 167
path_sgu00650.kgml: R01976 -> [R03026] -> R09738
path_sgu00650.kgml: {sgu:SGLAU_06550, sgu:SGLAU_17480, sgu:SGLAU_23115, sgu:SGLAU_27265} -> [{sgu:SGLAU_15105, sgu:SGLAU_28150}] -> sgu:SGLAU_27255
path_sgu00650.kgml: 1.1.1.157 -> [4.2.1.17] -> 1.3.1.86
path_sgu00650.kgml: Skipped genes: sgu:SGLAU_27260
path_sgu00650.kgml:
path_sgu00650.kgml: --- 15.17 seconds ---

path_sgu00660.kgml: C5-Branched dibasic acid metabolism
path_sgu00660.kgml: Initialization took 0.32 seconds
path_sgu00660.kgml:
path_sgu00660.kgml: Found a trail of span 2 without skipping any vertex
path_sgu00660.kgml: 31 -> 96
path_sgu00660.kgml: R03896 -> R03898
path_sgu00660.kgml: {sgu:SGLAU_23910, sgu:SGLAU_23915} -> {sgu:SGLAU_23910, sgu:SGLAU_23915}
path_sgu00660.kgml: 4.2.1.35 -> 4.2.1.35
path_sgu00660.kgml:
path_sgu00660.kgml: --- 0.41 seconds ---

path_sgu00680.kgml: Methane metabolism
path_sgu00680.kgml: Initialization took 2.74 seconds
path_sgu00680.kgml:
path_sgu00680.kgml: Found a trail of span 3 without skipping any vertex
path_sgu00680.kgml: 229 -> 235 -> 237
path_sgu00680.kgml: R09398 -> R09399 -> R09400
path_sgu00680.kgml: sgu:SGLAU_13800 -> sgu:SGLAU_13805 -> sgu:SGLAU_13805
path_sgu00680.kgml: 2.7.8.28 -> 6.3.2.31 -> 6.3.2.34
path_sgu00680.kgml:
path_sgu00680.kgml: Found a trail of span 2 containing skipped vertices
path_sgu00680.kgml: 229 -> [235] -> 237
path_sgu00680.kgml: R09398 -> [R09399] -> R09400
path_sgu00680.kgml: sgu:SGLAU_13800 -> [sgu:SGLAU_13805] -> sgu:SGLAU_13805
path_sgu00680.kgml: 2.7.8.28 -> [6.3.2.31] -> 6.3.2.34
path_sgu00680.kgml:
path_sgu00680.kgml: Found a trail of span 2 without skipping any vertex
path_sgu00680.kgml: 203 -> 204
path_sgu00680.kgml: R00315 -> R00230
path_sgu00680.kgml: sgu:SGLAU_23305 -> sgu:SGLAU_23310
path_sgu00680.kgml: {2.7.2.1, 2.7.2.15} -> 2.3.1.8
path_sgu00680.kgml:
path_sgu00680.kgml: --- 3.00 seconds ---

path_sgu00730.kgml: Thiamine metabolism
path_sgu00730.kgml: Initialization took 1.13 seconds
path_sgu00730.kgml:
path_sgu00730.kgml: Found a trail of span 3 containing skipped vertices
path_sgu00730.kgml: 76 -> 75 -> [93] -> 63
path_sgu00730.kgml: R03471 -> R04509 -> [R03223] -> R00617
path_sgu00730.kgml: sgu:SGLAU_23970 -> sgu:SGLAU_23970 -> [sgu:SGLAU_09580] -> sgu:SGLAU_23965
path_sgu00730.kgml: 2.7.1.49 -> 2.7.4.7 -> [2.5.1.3] -> 2.7.4.16
path_sgu00730.kgml:
path_sgu00730.kgml: Found a trail of span 2 containing skipped vertices
path_sgu00730.kgml: 70 -> 69
path_sgu00730.kgml: R07463 -> R10247
path_sgu00730.kgml: sgu:SGLAU_09600 -> sgu:SGLAU_09610
path_sgu00730.kgml: 1.4.3.19 -> 2.8.1.10
path_sgu00730.kgml: Skipped genes: sgu:SGLAU_09605
path_sgu00730.kgml:
path_sgu00730.kgml: Found a trail of span 2 containing skipped vertices
path_sgu00730.kgml: 76 -> [75 -> 93] -> 63
path_sgu00730.kgml: R03471 -> [R04509 -> R03223] -> R00617
path_sgu00730.kgml: sgu:SGLAU_23970 -> [sgu:SGLAU_23970 -> sgu:SGLAU_09580] -> sgu:SGLAU_23965
path_sgu00730.kgml: 2.7.1.49 -> [2.7.4.7 -> 2.5.1.3] -> 2.7.4.16
path_sgu00730.kgml:
path_sgu00730.kgml: --- 1.40 seconds ---

path_sgu00740.kgml: Riboflavin metabolism
path_sgu00740.kgml: Initialization took 0.43 seconds
path_sgu00740.kgml:
path_sgu00740.kgml: Found a trail of span 3 containing skipped vertices
path_sgu00740.kgml: 32 -> [41] -> 42 -> 41
path_sgu00740.kgml: R07281 -> [R04457] -> R00066 -> R04457
path_sgu00740.kgml: sgu:SGLAU_05805 -> [sgu:SGLAU_05800] -> sgu:SGLAU_05815 -> sgu:SGLAU_05800
path_sgu00740.kgml: 4.1.99.12 -> [2.5.1.78] -> 2.5.1.9 -> 2.5.1.78
path_sgu00740.kgml: Skipped genes: sgu:SGLAU_05810
path_sgu00740.kgml:
path_sgu00740.kgml: --- 0.54 seconds ---

path_sgu00750.kgml: Vitamin B6 metabolism
path_sgu00750.kgml: Initialization took 0.33 seconds
path_sgu00750.kgml: (not found)
path_sgu00750.kgml: --- 0.36 seconds ---

path_sgu00760.kgml: Nicotinate and nicotinamide metabolism
path_sgu00760.kgml: Initialization took 1.33 seconds
path_sgu00760.kgml:
path_sgu00760.kgml: Found a trail of span 2 containing skipped vertices
path_sgu00760.kgml: 71 -> [72] -> 73
path_sgu00760.kgml: R00481 -> [R04292] -> R03348
path_sgu00760.kgml: sgu:SGLAU_18895 -> [sgu:SGLAU_09855] -> sgu:SGLAU_18900
path_sgu00760.kgml: 1.4.3.16 -> [2.5.1.72] -> 2.4.2.19
path_sgu00760.kgml:
path_sgu00760.kgml: Found a trail of span 2 without skipping any vertex
path_sgu00760.kgml: 89 -> 88
path_sgu00760.kgml: R01268 -> R01724
path_sgu00760.kgml: sgu:SGLAU_13210 -> sgu:SGLAU_13205
path_sgu00760.kgml: 3.5.1.19 -> 6.3.4.21
path_sgu00760.kgml:
path_sgu00760.kgml: --- 1.69 seconds ---

path_sgu00770.kgml: Pantothenate and CoA biosynthesis
path_sgu00770.kgml: Initialization took 2.33 seconds
path_sgu00770.kgml:
path_sgu00770.kgml: Found a trail of span 2 without skipping any vertex
path_sgu00770.kgml: 82 -> 81
path_sgu00770.kgml: R00006 -> R03051
path_sgu00770.kgml: {sgu:SGLAU_12620, sgu:SGLAU_23675, sgu:SGLAU_23680} -> sgu:SGLAU_23685
path_sgu00770.kgml: 2.2.1.6 -> 1.1.1.86
path_sgu00770.kgml:
path_sgu00770.kgml: Found a trail of span 2 containing skipped vertices
path_sgu00770.kgml: 73 -> 72
path_sgu00770.kgml: R02269 -> R00905
path_sgu00770.kgml: sgu:SGLAU_27095 -> sgu:SGLAU_27085
path_sgu00770.kgml: 3.5.2.2 -> 3.5.1.6
path_sgu00770.kgml: Skipped genes: sgu:SGLAU_27090
path_sgu00770.kgml:
path_sgu00770.kgml: Found a trail of span 2 containing skipped vertices
path_sgu00770.kgml: 76 -> 71
path_sgu00770.kgml: R02473 -> R03018
path_sgu00770.kgml: sgu:SGLAU_18890 -> {sgu:SGLAU_18905, sgu:SGLAU_20315}
path_sgu00770.kgml: 6.3.2.1 -> 2.7.1.33
path_sgu00770.kgml: Skipped genes: sgu:SGLAU_18895, sgu:SGLAU_18900
path_sgu00770.kgml:
path_sgu00770.kgml: --- 2.58 seconds ---

path_sgu00780.kgml: Biotin metabolism
path_sgu00780.kgml: Initialization took 0.94 seconds
path_sgu00780.kgml:
path_sgu00780.kgml: Found a trail of span 3 without skipping any vertex
path_sgu00780.kgml: 32 -> 31 -> 30
path_sgu00780.kgml: R03231 -> R03182 -> R01078
path_sgu00780.kgml: sgu:SGLAU_05005 -> sgu:SGLAU_05010 -> sgu:SGLAU_05000
path_sgu00780.kgml: 2.6.1.62 -> 6.3.3.3 -> 2.8.1.6
path_sgu00780.kgml:
path_sgu00780.kgml: Found a trail of span 2 containing skipped vertices
path_sgu00780.kgml: 32 -> [31] -> 30
path_sgu00780.kgml: R03231 -> [R03182] -> R01078
path_sgu00780.kgml: sgu:SGLAU_05005 -> [sgu:SGLAU_05010] -> sgu:SGLAU_05000
path_sgu00780.kgml: 2.6.1.62 -> [6.3.3.3] -> 2.8.1.6
path_sgu00780.kgml:
path_sgu00780.kgml: Found a trail of span 2 containing skipped vertices
path_sgu00780.kgml: 59 -> [74] -> 67
path_sgu00780.kgml: R10118 -> [R10119] -> R10120
path_sgu00780.kgml: sgu:SGLAU_08040 -> [sgu:SGLAU_10980] -> {sgu:SGLAU_05155, sgu:SGLAU_05370, sgu:SGLAU_08045, sgu:SGLAU_08140, sgu:SGLAU_25470, sgu:SGLAU_28940, sgu:SGLAU_28965}
path_sgu00780.kgml: 1.3.1.10 -> [{2.3.1.179, 2.3.1.41}] -> 1.1.1.100
path_sgu00780.kgml:
path_sgu00780.kgml: --- 1.15 seconds ---

path_sgu00785.kgml: Lipoic acid metabolism
path_sgu00785.kgml: Initialization took 0.06 seconds
path_sgu00785.kgml:
path_sgu00785.kgml: Found a trail of span 2 without skipping any vertex
path_sgu00785.kgml: 5 -> 6
path_sgu00785.kgml: R07768 -> R07769
path_sgu00785.kgml: sgu:SGLAU_10020 -> sgu:SGLAU_10015
path_sgu00785.kgml: 2.8.1.8 -> 2.3.1.181
path_sgu00785.kgml:
path_sgu00785.kgml: Found a trail of span 2 without skipping any vertex
path_sgu00785.kgml: 11 -> 10
path_sgu00785.kgml: R07766 -> R07767
path_sgu00785.kgml: sgu:SGLAU_10015 -> sgu:SGLAU_10020
path_sgu00785.kgml: 2.3.1.181 -> 2.8.1.8
path_sgu00785.kgml:
path_sgu00785.kgml: --- 0.19 seconds ---

path_sgu00790.kgml: Folate biosynthesis
path_sgu00790.kgml: Initialization took 2.95 seconds
path_sgu00790.kgml:
path_sgu00790.kgml: Found a trail of span 4 containing skipped vertices
path_sgu00790.kgml: 171 -> 75 -> 74 -> 72
path_sgu00790.kgml: R11073 -> R03504 -> R03503 -> R03067
path_sgu00790.kgml: sgu:SGLAU_18805 -> sgu:SGLAU_18805 -> sgu:SGLAU_18800 -> {sgu:SGLAU_18815, sgu:SGLAU_22025}
path_sgu00790.kgml: 5.1.99.8 -> 4.1.2.25 -> 2.7.6.3 -> 2.5.1.15
path_sgu00790.kgml: Skipped genes: sgu:SGLAU_18810
path_sgu00790.kgml:
path_sgu00790.kgml: Found a trail of span 3 containing skipped vertices
path_sgu00790.kgml: 171 -> 75 -> [74] -> 72
path_sgu00790.kgml: R11073 -> R03504 -> [R03503] -> R03067
path_sgu00790.kgml: sgu:SGLAU_18805 -> sgu:SGLAU_18805 -> [sgu:SGLAU_18800] -> {sgu:SGLAU_18815, sgu:SGLAU_22025}
path_sgu00790.kgml: 5.1.99.8 -> 4.1.2.25 -> [2.7.6.3] -> 2.5.1.15
path_sgu00790.kgml: Skipped genes: sgu:SGLAU_18810
path_sgu00790.kgml:
path_sgu00790.kgml: Found a trail of span 3 containing skipped vertices
path_sgu00790.kgml: 171 -> 75 -> 73
path_sgu00790.kgml: R11073 -> R03504 -> R03066
path_sgu00790.kgml: sgu:SGLAU_18805 -> sgu:SGLAU_18805 -> {sgu:SGLAU_18815, sgu:SGLAU_22025}
path_sgu00790.kgml: 5.1.99.8 -> 4.1.2.25 -> 2.5.1.15
path_sgu00790.kgml: Skipped genes: sgu:SGLAU_18810
path_sgu00790.kgml:
path_sgu00790.kgml: Found a trail of span 3 containing skipped vertices
path_sgu00790.kgml: 171 -> [75] -> 74 -> 72
path_sgu00790.kgml: R11073 -> [R03504] -> R03503 -> R03067
path_sgu00790.kgml: sgu:SGLAU_18805 -> [sgu:SGLAU_18805] -> sgu:SGLAU_18800 -> {sgu:SGLAU_18815, sgu:SGLAU_22025}
path_sgu00790.kgml: 5.1.99.8 -> [4.1.2.25] -> 2.7.6.3 -> 2.5.1.15
path_sgu00790.kgml: Skipped genes: sgu:SGLAU_18810
path_sgu00790.kgml:
path_sgu00790.kgml: Found a trail of span 2 containing skipped vertices
path_sgu00790.kgml: 171 -> [75 -> 74] -> 72
path_sgu00790.kgml: R11073 -> [R03504 -> R03503] -> R03067
path_sgu00790.kgml: sgu:SGLAU_18805 -> [sgu:SGLAU_18805 -> sgu:SGLAU_18800] -> {sgu:SGLAU_18815, sgu:SGLAU_22025}
path_sgu00790.kgml: 5.1.99.8 -> [4.1.2.25 -> 2.7.6.3] -> 2.5.1.15
path_sgu00790.kgml: Skipped genes: sgu:SGLAU_18810
path_sgu00790.kgml:
path_sgu00790.kgml: Found a trail of span 2 containing skipped vertices
path_sgu00790.kgml: 171 -> [75] -> 73
path_sgu00790.kgml: R11073 -> [R03504] -> R03066
path_sgu00790.kgml: sgu:SGLAU_18805 -> [sgu:SGLAU_18805] -> {sgu:SGLAU_18815, sgu:SGLAU_22025}
path_sgu00790.kgml: 5.1.99.8 -> [4.1.2.25] -> 2.5.1.15
path_sgu00790.kgml: Skipped genes: sgu:SGLAU_18810
path_sgu00790.kgml:
path_sgu00790.kgml: --- 3.43 seconds ---

path_sgu00860.kgml: Porphyrin and chlorophyll metabolism
path_sgu00860.kgml: Initialization took 8.40 seconds
path_sgu00860.kgml:
path_sgu00860.kgml: Found a trail of span 6 containing skipped vertices
path_sgu00860.kgml: 291 -> 292 -> [293 -> 294] -> 317 -> 295 -> 296 -> 297
path_sgu00860.kgml: R05180 -> R05181 -> [R05219 -> R05150] -> R05149 -> R05177 -> R05224 -> R05227
path_sgu00860.kgml: sgu:SGLAU_08275 -> sgu:SGLAU_08265 -> [sgu:SGLAU_28590 -> sgu:SGLAU_28555] -> {sgu:SGLAU_06365, sgu:SGLAU_08270} -> sgu:SGLAU_08280 -> sgu:SGLAU_08250 -> sgu:SGLAU_08235
path_sgu00860.kgml: 2.1.1.131 -> 2.1.1.133 -> [2.1.1.152 -> 1.3.1.54] -> 2.1.1.132 -> 5.4.99.61 -> 6.3.5.9 -> 6.6.1.2
path_sgu00860.kgml: Skipped genes: sgu:SGLAU_08240, sgu:SGLAU_08255, sgu:SGLAU_08245
path_sgu00860.kgml:
path_sgu00860.kgml: Found a trail of span 5 containing skipped vertices
path_sgu00860.kgml: 291 -> [292 -> 293 -> 294] -> 317 -> 295 -> 296 -> 297
path_sgu00860.kgml: R05180 -> [R05181 -> R05219 -> R05150] -> R05149 -> R05177 -> R05224 -> R05227
path_sgu00860.kgml: sgu:SGLAU_08275 -> [sgu:SGLAU_08265 -> sgu:SGLAU_28590 -> sgu:SGLAU_28555] -> {sgu:SGLAU_06365, sgu:SGLAU_08270} -> sgu:SGLAU_08280 -> sgu:SGLAU_08250 -> sgu:SGLAU_08235
path_sgu00860.kgml: 2.1.1.131 -> [2.1.1.133 -> 2.1.1.152 -> 1.3.1.54] -> 2.1.1.132 -> 5.4.99.61 -> 6.3.5.9 -> 6.6.1.2
path_sgu00860.kgml: Skipped genes: sgu:SGLAU_08240, sgu:SGLAU_08265, sgu:SGLAU_08255, sgu:SGLAU_08245
path_sgu00860.kgml:
path_sgu00860.kgml: Found a trail of span 5 containing skipped vertices
path_sgu00860.kgml: 291 -> 292 -> [293 -> 294 -> 317] -> 295 -> 296 -> 297
path_sgu00860.kgml: R05180 -> R05181 -> [R05219 -> R05150 -> R05149] -> R05177 -> R05224 -> R05227
path_sgu00860.kgml: sgu:SGLAU_08275 -> sgu:SGLAU_08265 -> [sgu:SGLAU_28590 -> sgu:SGLAU_28555 -> {sgu:SGLAU_06365, sgu:SGLAU_08270}] -> sgu:SGLAU_08280 -> sgu:SGLAU_08250 -> sgu:SGLAU_08235
path_sgu00860.kgml: 2.1.1.131 -> 2.1.1.133 -> [2.1.1.152 -> 1.3.1.54 -> 2.1.1.132] -> 5.4.99.61 -> 6.3.5.9 -> 6.6.1.2
path_sgu00860.kgml: Skipped genes: sgu:SGLAU_08240, sgu:SGLAU_08255, sgu:SGLAU_08245, sgu:SGLAU_08270
path_sgu00860.kgml:
path_sgu00860.kgml: Found a trail of span 5 containing skipped vertices
path_sgu00860.kgml: 278 -> [276] -> 274 -> 273 -> 270 -> 271
path_sgu00860.kgml: R04109 -> [R02272] -> R00036 -> R00084 -> R03165 -> R03194
path_sgu00860.kgml: sgu:SGLAU_19165 -> [sgu:SGLAU_19410] -> sgu:SGLAU_19195 -> {sgu:SGLAU_02490, sgu:SGLAU_19170} -> {sgu:SGLAU_13395, sgu:SGLAU_19175} -> {sgu:SGLAU_06355, sgu:SGLAU_19175}
path_sgu00860.kgml: 1.2.1.70 -> [5.4.3.8] -> 4.2.1.24 -> 2.5.1.61 -> 4.2.1.75 -> 2.1.1.107
path_sgu00860.kgml:
path_sgu00860.kgml: Found a trail of span 5 containing skipped vertices
path_sgu00860.kgml: 291 -> 292 -> [293 -> 294] -> 317 -> [295] -> 296 -> 297
path_sgu00860.kgml: R05180 -> R05181 -> [R05219 -> R05150] -> R05149 -> [R05177] -> R05224 -> R05227
path_sgu00860.kgml: sgu:SGLAU_08275 -> sgu:SGLAU_08265 -> [sgu:SGLAU_28590 -> sgu:SGLAU_28555] -> {sgu:SGLAU_06365, sgu:SGLAU_08270} -> [sgu:SGLAU_08280] -> sgu:SGLAU_08250 -> sgu:SGLAU_08235
path_sgu00860.kgml: 2.1.1.131 -> 2.1.1.133 -> [2.1.1.152 -> 1.3.1.54] -> 2.1.1.132 -> [5.4.99.61] -> 6.3.5.9 -> 6.6.1.2
path_sgu00860.kgml: Skipped genes: sgu:SGLAU_08240, sgu:SGLAU_08255, sgu:SGLAU_08245
path_sgu00860.kgml:
path_sgu00860.kgml: Found a trail of span 4 containing skipped vertices
path_sgu00860.kgml: 278 -> [276 -> 274] -> 273 -> 270 -> 271
path_sgu00860.kgml: R04109 -> [R02272 -> R00036] -> R00084 -> R03165 -> R03194
path_sgu00860.kgml: sgu:SGLAU_19165 -> [sgu:SGLAU_19410 -> sgu:SGLAU_19195] -> {sgu:SGLAU_02490, sgu:SGLAU_19170} -> {sgu:SGLAU_13395, sgu:SGLAU_19175} -> {sgu:SGLAU_06355, sgu:SGLAU_19175}
path_sgu00860.kgml: 1.2.1.70 -> [5.4.3.8 -> 4.2.1.24] -> 2.5.1.61 -> 4.2.1.75 -> 2.1.1.107
path_sgu00860.kgml:
path_sgu00860.kgml: Found a trail of span 4 containing skipped vertices
path_sgu00860.kgml: 278 -> [276] -> 274 -> [273] -> 270 -> 271
path_sgu00860.kgml: R04109 -> [R02272] -> R00036 -> [R00084] -> R03165 -> R03194
path_sgu00860.kgml: sgu:SGLAU_19165 -> [sgu:SGLAU_19410] -> sgu:SGLAU_19195 -> [{sgu:SGLAU_02490, sgu:SGLAU_19170}] -> {sgu:SGLAU_13395, sgu:SGLAU_19175} -> {sgu:SGLAU_06355, sgu:SGLAU_19175}
path_sgu00860.kgml: 1.2.1.70 -> [5.4.3.8] -> 4.2.1.24 -> [2.5.1.61] -> 4.2.1.75 -> 2.1.1.107
path_sgu00860.kgml: Skipped genes: sgu:SGLAU_19170
path_sgu00860.kgml:
path_sgu00860.kgml: Found a trail of span 4 containing skipped vertices
path_sgu00860.kgml: 278 -> [276] -> 274 -> 273 -> [270] -> 271
path_sgu00860.kgml: R04109 -> [R02272] -> R00036 -> R00084 -> [R03165] -> R03194
path_sgu00860.kgml: sgu:SGLAU_19165 -> [sgu:SGLAU_19410] -> sgu:SGLAU_19195 -> {sgu:SGLAU_02490, sgu:SGLAU_19170} -> [{sgu:SGLAU_13395, sgu:SGLAU_19175}] -> {sgu:SGLAU_06355, sgu:SGLAU_19175}
path_sgu00860.kgml: 1.2.1.70 -> [5.4.3.8] -> 4.2.1.24 -> 2.5.1.61 -> [4.2.1.75] -> 2.1.1.107
path_sgu00860.kgml:
path_sgu00860.kgml: Found a trail of span 3 containing skipped vertices
path_sgu00860.kgml: 301 -> 302 -> 315
path_sgu00860.kgml: R05220 -> R05225 -> R07302
path_sgu00860.kgml: {sgu:SGLAU_08245, sgu:SGLAU_23095} -> sgu:SGLAU_08230 -> sgu:SGLAU_08225
path_sgu00860.kgml: 2.5.1.17 -> 6.3.5.10 -> 6.3.1.10
path_sgu00860.kgml: Skipped genes: sgu:SGLAU_08240, sgu:SGLAU_08235
path_sgu00860.kgml:
path_sgu00860.kgml: Found a trail of span 3 containing skipped vertices
path_sgu00860.kgml: 301 -> 302 -> 316
path_sgu00860.kgml: R05220 -> R05225 -> R06529
path_sgu00860.kgml: {sgu:SGLAU_08245, sgu:SGLAU_23095} -> sgu:SGLAU_08230 -> sgu:SGLAU_08225
path_sgu00860.kgml: 2.5.1.17 -> 6.3.5.10 -> 6.3.1.10
path_sgu00860.kgml: Skipped genes: sgu:SGLAU_08240, sgu:SGLAU_08235
path_sgu00860.kgml:
path_sgu00860.kgml: Found a trail of span 3 containing skipped vertices
path_sgu00860.kgml: 305 -> 308 -> 310
path_sgu00860.kgml: {R05221, R06558} -> R05222 -> R05223
path_sgu00860.kgml: sgu:SGLAU_09905 -> sgu:SGLAU_09905 -> sgu:SGLAU_09930
path_sgu00860.kgml: {2.7.1.156, 2.7.1.156} -> 2.7.7.62 -> 2.7.8.26
path_sgu00860.kgml: Skipped genes: sgu:SGLAU_09920, sgu:SGLAU_09915
path_sgu00860.kgml:
path_sgu00860.kgml: Found a trail of span 3 containing skipped vertices
path_sgu00860.kgml: 284 -> 285 -> 318
path_sgu00860.kgml: R05809 -> R05810 -> R07772
path_sgu00860.kgml: sgu:SGLAU_08275 -> sgu:SGLAU_08265 -> sgu:SGLAU_08275
path_sgu00860.kgml: 2.1.1.131 -> 2.1.1.271 -> 3.7.1.12
path_sgu00860.kgml: Skipped genes: sgu:SGLAU_08270
path_sgu00860.kgml:
path_sgu00860.kgml: Found a trail of span 3 containing skipped vertices
path_sgu00860.kgml: 278 -> [276 -> 274 -> 273] -> 270 -> 271
path_sgu00860.kgml: R04109 -> [R02272 -> R00036 -> R00084] -> R03165 -> R03194
path_sgu00860.kgml: sgu:SGLAU_19165 -> [sgu:SGLAU_19410 -> sgu:SGLAU_19195 -> {sgu:SGLAU_02490, sgu:SGLAU_19170}] -> {sgu:SGLAU_13395, sgu:SGLAU_19175} -> {sgu:SGLAU_06355, sgu:SGLAU_19175}
path_sgu00860.kgml: 1.2.1.70 -> [5.4.3.8 -> 4.2.1.24 -> 2.5.1.61] -> 4.2.1.75 -> 2.1.1.107
path_sgu00860.kgml: Skipped genes: sgu:SGLAU_19170
path_sgu00860.kgml:
path_sgu00860.kgml: Found a trail of span 3 containing skipped vertices
path_sgu00860.kgml: 278 -> [276] -> 274 -> [273 -> 270] -> 271
path_sgu00860.kgml: R04109 -> [R02272] -> R00036 -> [R00084 -> R03165] -> R03194
path_sgu00860.kgml: sgu:SGLAU_19165 -> [sgu:SGLAU_19410] -> sgu:SGLAU_19195 -> [{sgu:SGLAU_02490, sgu:SGLAU_19170} -> {sgu:SGLAU_13395, sgu:SGLAU_19175}] -> {sgu:SGLAU_06355, sgu:SGLAU_19175}
path_sgu00860.kgml: 1.2.1.70 -> [5.4.3.8] -> 4.2.1.24 -> [2.5.1.61 -> 4.2.1.75] -> 2.1.1.107
path_sgu00860.kgml: Skipped genes: sgu:SGLAU_19170
path_sgu00860.kgml:
path_sgu00860.kgml: Found a trail of span 2 containing skipped vertices
path_sgu00860.kgml: 269 -> 408
path_sgu00860.kgml: R03197 -> R04178
path_sgu00860.kgml: sgu:SGLAU_25805 -> sgu:SGLAU_25830
path_sgu00860.kgml: 4.1.1.37 -> 1.3.3.15
path_sgu00860.kgml: Skipped genes: sgu:SGLAU_25815
path_sgu00860.kgml:
path_sgu00860.kgml: Found a trail of span 2 containing skipped vertices
path_sgu00860.kgml: 305 -> [308] -> 310
path_sgu00860.kgml: {R05221, R06558} -> [R05222] -> R05223
path_sgu00860.kgml: sgu:SGLAU_09905 -> [sgu:SGLAU_09905] -> sgu:SGLAU_09930
path_sgu00860.kgml: {2.7.1.156, 2.7.1.156} -> [2.7.7.62] -> 2.7.8.26
path_sgu00860.kgml: Skipped genes: sgu:SGLAU_09920, sgu:SGLAU_09915
path_sgu00860.kgml:
path_sgu00860.kgml: Found a trail of span 2 containing skipped vertices
path_sgu00860.kgml: 301 -> [302] -> 315
path_sgu00860.kgml: R05220 -> [R05225] -> R07302
path_sgu00860.kgml: {sgu:SGLAU_08245, sgu:SGLAU_23095} -> [sgu:SGLAU_08230] -> sgu:SGLAU_08225
path_sgu00860.kgml: 2.5.1.17 -> [6.3.5.10] -> 6.3.1.10
path_sgu00860.kgml: Skipped genes: sgu:SGLAU_08230, sgu:SGLAU_08240, sgu:SGLAU_08235
path_sgu00860.kgml:
path_sgu00860.kgml: Found a trail of span 2 containing skipped vertices
path_sgu00860.kgml: 301 -> [302] -> 316
path_sgu00860.kgml: R05220 -> [R05225] -> R06529
path_sgu00860.kgml: {sgu:SGLAU_08245, sgu:SGLAU_23095} -> [sgu:SGLAU_08230] -> sgu:SGLAU_08225
path_sgu00860.kgml: 2.5.1.17 -> [6.3.5.10] -> 6.3.1.10
path_sgu00860.kgml: Skipped genes: sgu:SGLAU_08230, sgu:SGLAU_08240, sgu:SGLAU_08235
path_sgu00860.kgml:
path_sgu00860.kgml: Found a trail of span 2 containing skipped vertices
path_sgu00860.kgml: 312 -> [311] -> 310
path_sgu00860.kgml: R04148 -> [R04594] -> R05223
path_sgu00860.kgml: {sgu:SGLAU_06360, sgu:SGLAU_09915} -> [sgu:SGLAU_10535] -> sgu:SGLAU_09930
path_sgu00860.kgml: 2.4.2.21 -> [3.1.3.73] -> 2.7.8.26
path_sgu00860.kgml: Skipped genes: sgu:SGLAU_09920
path_sgu00860.kgml:
path_sgu00860.kgml: --- 11.57 seconds ---

path_sgu00900.kgml: Terpenoid backbone biosynthesis
path_sgu00900.kgml: Initialization took 2.08 seconds
path_sgu00900.kgml:
path_sgu00900.kgml: Found a trail of span 2 containing skipped vertices
path_sgu00900.kgml: 65 -> [66 -> 67 -> 68] -> 165
path_sgu00900.kgml: R05688 -> [R05633 -> R05634 -> R05637] -> R10859
path_sgu00900.kgml: sgu:SGLAU_24505 -> [sgu:SGLAU_15665 -> sgu:SGLAU_14345 -> sgu:SGLAU_15660] -> sgu:SGLAU_24515
path_sgu00900.kgml: 1.1.1.267 -> [2.7.7.60 -> 2.7.1.148 -> 4.6.1.12] -> 1.17.7.3
path_sgu00900.kgml: Skipped genes: sgu:SGLAU_24510
path_sgu00900.kgml:
path_sgu00900.kgml: Found a trail of span 2 containing skipped vertices
path_sgu00900.kgml: 65 -> [66 -> 67 -> 68] -> 69
path_sgu00900.kgml: R05688 -> [R05633 -> R05634 -> R05637] -> R08689
path_sgu00900.kgml: sgu:SGLAU_24505 -> [sgu:SGLAU_15665 -> sgu:SGLAU_14345 -> sgu:SGLAU_15660] -> sgu:SGLAU_24515
path_sgu00900.kgml: 1.1.1.267 -> [2.7.7.60 -> 2.7.1.148 -> 4.6.1.12] -> 1.17.7.1
path_sgu00900.kgml: Skipped genes: sgu:SGLAU_24510
path_sgu00900.kgml:
path_sgu00900.kgml: Found a trail of span 2 containing skipped vertices
path_sgu00900.kgml: 66 -> [67] -> 68
path_sgu00900.kgml: R05633 -> [R05634] -> R05637
path_sgu00900.kgml: sgu:SGLAU_15665 -> [sgu:SGLAU_14345] -> sgu:SGLAU_15660
path_sgu00900.kgml: 2.7.7.60 -> [2.7.1.148] -> 4.6.1.12
path_sgu00900.kgml:
path_sgu00900.kgml: --- 2.35 seconds ---

path_sgu00903.kgml: Limonene and pinene degradation
path_sgu00903.kgml: Initialization took 0.23 seconds
path_sgu00903.kgml: (not found)
path_sgu00903.kgml: --- 0.27 seconds ---

path_sgu00906.kgml: Carotenoid biosynthesis
path_sgu00906.kgml: Initialization took 0.24 seconds
path_sgu00906.kgml:
path_sgu00906.kgml: Found a trail of span 4 containing skipped vertices
path_sgu00906.kgml: 245 -> 244 -> 187 -> 89
path_sgu00906.kgml: R05341 -> R03824 -> R07857 -> R07858
path_sgu00906.kgml: sgu:SGLAU_01565 -> sgu:SGLAU_01565 -> sgu:SGLAU_01575 -> sgu:SGLAU_01575
path_sgu00906.kgml: 5.5.1.19 -> 5.5.1.19 -> 1.3.99.39 -> 1.3.99.39
path_sgu00906.kgml: Skipped genes: sgu:SGLAU_01570
path_sgu00906.kgml:
path_sgu00906.kgml: Found a trail of span 3 containing skipped vertices
path_sgu00906.kgml: 245 -> 244 -> [187] -> 89
path_sgu00906.kgml: R05341 -> R03824 -> [R07857] -> R07858
path_sgu00906.kgml: sgu:SGLAU_01565 -> sgu:SGLAU_01565 -> [sgu:SGLAU_01575] -> sgu:SGLAU_01575
path_sgu00906.kgml: 5.5.1.19 -> 5.5.1.19 -> [1.3.99.39] -> 1.3.99.39
path_sgu00906.kgml: Skipped genes: sgu:SGLAU_01570
path_sgu00906.kgml:
path_sgu00906.kgml: Found a trail of span 3 containing skipped vertices
path_sgu00906.kgml: 245 -> [244] -> 187 -> 89
path_sgu00906.kgml: R05341 -> [R03824] -> R07857 -> R07858
path_sgu00906.kgml: sgu:SGLAU_01565 -> [sgu:SGLAU_01565] -> sgu:SGLAU_01575 -> sgu:SGLAU_01575
path_sgu00906.kgml: 5.5.1.19 -> [5.5.1.19] -> 1.3.99.39 -> 1.3.99.39
path_sgu00906.kgml: Skipped genes: sgu:SGLAU_01570
path_sgu00906.kgml:
path_sgu00906.kgml: Found a trail of span 2 containing skipped vertices
path_sgu00906.kgml: 245 -> 186
path_sgu00906.kgml: R05341 -> R07541
path_sgu00906.kgml: sgu:SGLAU_01565 -> sgu:SGLAU_01575
path_sgu00906.kgml: 5.5.1.19 -> 1.3.99.39
path_sgu00906.kgml: Skipped genes: sgu:SGLAU_01570
path_sgu00906.kgml:
path_sgu00906.kgml: Found a trail of span 2 containing skipped vertices
path_sgu00906.kgml: 245 -> [244 -> 187] -> 89
path_sgu00906.kgml: R05341 -> [R03824 -> R07857] -> R07858
path_sgu00906.kgml: sgu:SGLAU_01565 -> [sgu:SGLAU_01565 -> sgu:SGLAU_01575] -> sgu:SGLAU_01575
path_sgu00906.kgml: 5.5.1.19 -> [5.5.1.19 -> 1.3.99.39] -> 1.3.99.39
path_sgu00906.kgml: Skipped genes: sgu:SGLAU_01570
path_sgu00906.kgml:
path_sgu00906.kgml: --- 0.70 seconds ---

path_sgu00909.kgml: Sesquiterpenoid and triterpenoid biosynthesis
path_sgu00909.kgml: Initialization took 0.13 seconds
path_sgu00909.kgml:
path_sgu00909.kgml: Found a trail of span 3 without skipping any vertex
path_sgu00909.kgml: 67 -> 102 -> 103
path_sgu00909.kgml: R07830 -> {R08851, R08853} -> {R08852, R08854}
path_sgu00909.kgml: sgu:SGLAU_22460 -> sgu:SGLAU_22465 -> sgu:SGLAU_22465
path_sgu00909.kgml: 4.2.3.37 -> {1.14.13.106, 1.14.13.106} -> {1.14.13.106, 1.14.13.106}
path_sgu00909.kgml:
path_sgu00909.kgml: Found a trail of span 2 containing skipped vertices
path_sgu00909.kgml: 67 -> [102] -> 103
path_sgu00909.kgml: R07830 -> [{R08851, R08853}] -> {R08852, R08854}
path_sgu00909.kgml: sgu:SGLAU_22460 -> [sgu:SGLAU_22465] -> sgu:SGLAU_22465
path_sgu00909.kgml: 4.2.3.37 -> [{1.14.13.106, 1.14.13.106}] -> {1.14.13.106, 1.14.13.106}
path_sgu00909.kgml:
path_sgu00909.kgml: --- 0.25 seconds ---

path_sgu00910.kgml: Nitrogen metabolism
path_sgu00910.kgml: Initialization took 2.89 seconds
path_sgu00910.kgml:
path_sgu00910.kgml: Found a trail of span 2 without skipping any vertex
path_sgu00910.kgml: 25 -> 148
path_sgu00910.kgml: R00798 -> R00787
path_sgu00910.kgml: {sgu:SGLAU_11320, sgu:SGLAU_11355} -> {sgu:SGLAU_11360, sgu:SGLAU_11365}
path_sgu00910.kgml: ? -> {1.7.1.15, 1.7.1.4}
path_sgu00910.kgml:
path_sgu00910.kgml: --- 2.96 seconds ---

path_sgu00920.kgml: Sulfur metabolism
path_sgu00920.kgml: Initialization took 1.73 seconds
path_sgu00920.kgml:
path_sgu00920.kgml: Found a trail of span 4 containing skipped vertices
path_sgu00920.kgml: 42 -> 39 -> 48 -> 29
path_sgu00920.kgml: R00529 -> R00509 -> R02021 -> R00859
path_sgu00920.kgml: {sgu:SGLAU_26240, sgu:SGLAU_26245} -> sgu:SGLAU_26250 -> sgu:SGLAU_26255 -> sgu:SGLAU_26265
path_sgu00920.kgml: 2.7.7.4 -> 2.7.1.25 -> 1.8.4.8 -> 1.8.7.1
path_sgu00920.kgml: Skipped genes: sgu:SGLAU_26260
path_sgu00920.kgml:
path_sgu00920.kgml: Found a trail of span 4 containing skipped vertices
path_sgu00920.kgml: 160 -> 159 -> 150 -> 149
path_sgu00920.kgml: R00529 -> R00509 -> R02021 -> R00859
path_sgu00920.kgml: {sgu:SGLAU_26240, sgu:SGLAU_26245} -> sgu:SGLAU_26250 -> sgu:SGLAU_26255 -> sgu:SGLAU_26265
path_sgu00920.kgml: 2.7.7.4 -> 2.7.1.25 -> 1.8.4.8 -> 1.8.7.1
path_sgu00920.kgml: Skipped genes: sgu:SGLAU_26260
path_sgu00920.kgml:
path_sgu00920.kgml: Found a trail of span 3 containing skipped vertices
path_sgu00920.kgml: 160 -> [159] -> 150 -> 149
path_sgu00920.kgml: R00529 -> [R00509] -> R02021 -> R00859
path_sgu00920.kgml: {sgu:SGLAU_26240, sgu:SGLAU_26245} -> [sgu:SGLAU_26250] -> sgu:SGLAU_26255 -> sgu:SGLAU_26265
path_sgu00920.kgml: 2.7.7.4 -> [2.7.1.25] -> 1.8.4.8 -> 1.8.7.1
path_sgu00920.kgml: Skipped genes: sgu:SGLAU_26250, sgu:SGLAU_26260
path_sgu00920.kgml:
path_sgu00920.kgml: Found a trail of span 3 containing skipped vertices
path_sgu00920.kgml: 160 -> 159 -> [150] -> 149
path_sgu00920.kgml: R00529 -> R00509 -> [R02021] -> R00859
path_sgu00920.kgml: {sgu:SGLAU_26240, sgu:SGLAU_26245} -> sgu:SGLAU_26250 -> [sgu:SGLAU_26255] -> sgu:SGLAU_26265
path_sgu00920.kgml: 2.7.7.4 -> 2.7.1.25 -> [1.8.4.8] -> 1.8.7.1
path_sgu00920.kgml: Skipped genes: sgu:SGLAU_26255, sgu:SGLAU_26260
path_sgu00920.kgml:
path_sgu00920.kgml: Found a trail of span 3 containing skipped vertices
path_sgu00920.kgml: 42 -> [39] -> 48 -> 29
path_sgu00920.kgml: R00529 -> [R00509] -> R02021 -> R00859
path_sgu00920.kgml: {sgu:SGLAU_26240, sgu:SGLAU_26245} -> [sgu:SGLAU_26250] -> sgu:SGLAU_26255 -> sgu:SGLAU_26265
path_sgu00920.kgml: 2.7.7.4 -> [2.7.1.25] -> 1.8.4.8 -> 1.8.7.1
path_sgu00920.kgml: Skipped genes: sgu:SGLAU_26250, sgu:SGLAU_26260
path_sgu00920.kgml:
path_sgu00920.kgml: Found a trail of span 3 containing skipped vertices
path_sgu00920.kgml: 42 -> 39 -> [48] -> 29
path_sgu00920.kgml: R00529 -> R00509 -> [R02021] -> R00859
path_sgu00920.kgml: {sgu:SGLAU_26240, sgu:SGLAU_26245} -> sgu:SGLAU_26250 -> [sgu:SGLAU_26255] -> sgu:SGLAU_26265
path_sgu00920.kgml: 2.7.7.4 -> 2.7.1.25 -> [1.8.4.8] -> 1.8.7.1
path_sgu00920.kgml: Skipped genes: sgu:SGLAU_26255, sgu:SGLAU_26260
path_sgu00920.kgml:
path_sgu00920.kgml: Found a trail of span 2 containing skipped vertices
path_sgu00920.kgml: 160 -> [159 -> 150] -> 149
path_sgu00920.kgml: R00529 -> [R00509 -> R02021] -> R00859
path_sgu00920.kgml: {sgu:SGLAU_26240, sgu:SGLAU_26245} -> [sgu:SGLAU_26250 -> sgu:SGLAU_26255] -> sgu:SGLAU_26265
path_sgu00920.kgml: 2.7.7.4 -> [2.7.1.25 -> 1.8.4.8] -> 1.8.7.1
path_sgu00920.kgml: Skipped genes: sgu:SGLAU_26255, sgu:SGLAU_26250, sgu:SGLAU_26260
path_sgu00920.kgml:
path_sgu00920.kgml: Found a trail of span 2 containing skipped vertices
path_sgu00920.kgml: 42 -> [39 -> 48] -> 29
path_sgu00920.kgml: R00529 -> [R00509 -> R02021] -> R00859
path_sgu00920.kgml: {sgu:SGLAU_26240, sgu:SGLAU_26245} -> [sgu:SGLAU_26250 -> sgu:SGLAU_26255] -> sgu:SGLAU_26265
path_sgu00920.kgml: 2.7.7.4 -> [2.7.1.25 -> 1.8.4.8] -> 1.8.7.1
path_sgu00920.kgml: Skipped genes: sgu:SGLAU_26255, sgu:SGLAU_26250, sgu:SGLAU_26260
path_sgu00920.kgml:
path_sgu00920.kgml: Found a trail of span 2 containing skipped vertices
path_sgu00920.kgml: 55 -> 57
path_sgu00920.kgml: R10203 -> R10206
path_sgu00920.kgml: {sgu:SGLAU_03060, sgu:SGLAU_19285, sgu:SGLAU_29575, sgu:SGLAU_29585} -> {sgu:SGLAU_03060, sgu:SGLAU_03090, sgu:SGLAU_19285, sgu:SGLAU_29585, sgu:SGLAU_29595}
path_sgu00920.kgml: 1.14.14.35 -> {1.14.14.34, 1.14.14.5}
path_sgu00920.kgml: Skipped genes: sgu:SGLAU_29580
path_sgu00920.kgml:
path_sgu00920.kgml: --- 2.29 seconds ---

path_sgu00930.kgml: Caprolactam degradation
path_sgu00930.kgml: Initialization took 0.13 seconds
path_sgu00930.kgml: (not found)
path_sgu00930.kgml: --- 0.17 seconds ---

path_sgu00970.kgml: Aminoacyl-tRNA biosynthesis
path_sgu00970.kgml: Initialization took 3.75 seconds
path_sgu00970.kgml: (not found)
path_sgu00970.kgml: --- 3.80 seconds ---

path_sgu00984.kgml: Steroid degradation
path_sgu00984.kgml: Initialization took 0.13 seconds
path_sgu00984.kgml: (not found)
path_sgu00984.kgml: --- 0.18 seconds ---

path_sgu01040.kgml: Biosynthesis of unsaturated fatty acids
path_sgu01040.kgml: Initialization took 1.89 seconds
path_sgu01040.kgml: (not found)
path_sgu01040.kgml: --- 1.93 seconds ---

path_sgu01053.kgml: Biosynthesis of siderophore group nonribosomal peptides
path_sgu01053.kgml: Initialization took 0.53 seconds
path_sgu01053.kgml: (not found)
path_sgu01053.kgml: --- 0.58 seconds ---

path_sgu01056.kgml: Biosynthesis of type II polyketide backbone
path_sgu01056.kgml: Initialization took 0.23 seconds
path_sgu01056.kgml: (not found)
path_sgu01056.kgml: --- 0.29 seconds ---

path_sgu01057.kgml: Biosynthesis of type II polyketide products
path_sgu01057.kgml: Initialization took 0.55 seconds
path_sgu01057.kgml:
path_sgu01057.kgml: Found a trail of span 3 containing skipped vertices
path_sgu01057.kgml: 123 -> 121 -> [122 -> 120 -> 109] -> 119
path_sgu01057.kgml: R06699 -> R06700 -> [R06701 -> R06702 -> R06703] -> R06704
path_sgu01057.kgml: sgu:SGLAU_26345 -> sgu:SGLAU_26340 -> [sgu:SGLAU_26370 -> sgu:SGLAU_26375 -> sgu:SGLAU_26330] -> sgu:SGLAU_26335
path_sgu01057.kgml: 4.2.1.154 -> 1.13.12.21 -> [? -> ? -> ?] -> 1.14.13.200
path_sgu01057.kgml:
path_sgu01057.kgml: Found a trail of span 3 containing skipped vertices
path_sgu01057.kgml: 123 -> 121 -> [122 -> 381] -> 368
path_sgu01057.kgml: R06699 -> R06700 -> [R06701 -> R06713] -> R10954
path_sgu01057.kgml: sgu:SGLAU_26345 -> sgu:SGLAU_26340 -> [sgu:SGLAU_26370 -> sgu:SGLAU_26330] -> sgu:SGLAU_26335
path_sgu01057.kgml: 4.2.1.154 -> 1.13.12.21 -> [? -> ?] -> 1.14.13.200
path_sgu01057.kgml:
path_sgu01057.kgml: Found a trail of span 2 containing skipped vertices
path_sgu01057.kgml: 123 -> [121 -> 122 -> 381] -> 368
path_sgu01057.kgml: R06699 -> [R06700 -> R06701 -> R06713] -> R10954
path_sgu01057.kgml: sgu:SGLAU_26345 -> [sgu:SGLAU_26340 -> sgu:SGLAU_26370 -> sgu:SGLAU_26330] -> sgu:SGLAU_26335
path_sgu01057.kgml: 4.2.1.154 -> [1.13.12.21 -> ? -> ?] -> 1.14.13.200
path_sgu01057.kgml: Skipped genes: sgu:SGLAU_26340
path_sgu01057.kgml:
path_sgu01057.kgml: Found a trail of span 2 without skipping any vertex
path_sgu01057.kgml: 122 -> 120
path_sgu01057.kgml: R06701 -> R06702
path_sgu01057.kgml: sgu:SGLAU_26370 -> sgu:SGLAU_26375
path_sgu01057.kgml: ? -> ?
path_sgu01057.kgml:
path_sgu01057.kgml: --- 0.80 seconds ---

path_sgu01059.kgml: Biosynthesis of enediyne antibiotics
path_sgu01059.kgml: Initialization took 0.63 seconds
path_sgu01059.kgml:
path_sgu01059.kgml: Found a trail of span 2 without skipping any vertex
path_sgu01059.kgml: 63 -> 66
path_sgu01059.kgml: R11429 -> R11430
path_sgu01059.kgml: sgu:SGLAU_01470 -> sgu:SGLAU_01465
path_sgu01059.kgml: ? -> ?
path_sgu01059.kgml:
path_sgu01059.kgml: --- 0.72 seconds ---

--- 393.60 seconds ---
