# Supplementary material for: CoMetGeNe: mining conserved neighborhood patterns in metabolic and genomic contexts
Source: BMC Bioinformatics. 2019 Jan 10;20:19. doi: 10.1186/s12859-018-2542-2 (PMC6327494; doi:10.1186/s12859-018-2542-2)
Supplement: Supplementary file 14 — Trail finding results for completely assembled representative bacterial genomes present in NCBI Genomes. Of the 1,545 fully assembled representative bacterial genomes in NCBI, corresponding entries have been identified in KEGG for 1,467 species, for which trail finding has been performed for all combinations of gap parameters δG and δD ranging from 0 to 3. This additional file is available from https://doi.org/10.6084/m9.figshare.7288769. (GZ 178,532 kb) [file 12859_2018_2542_MOESM14_ESM.gz › results/rde_dG2_dD2.hnet]

--- delta_G = 2, delta_D = 2 ---

path_rde00010.kgml: Glycolysis / Gluconeogenesis
path_rde00010.kgml: Initialization took 3.34 seconds
path_rde00010.kgml:
path_rde00010.kgml: Found a trail of span 3 without skipping any vertex
path_rde00010.kgml: 48 -> 49 -> 50
path_rde00010.kgml: R00014 -> R03270 -> R02569
path_rde00010.kgml: {rde:RD1_3011, rde:RD1_3013} -> {rde:RD1_3011, rde:RD1_3013} -> rde:RD1_3014
path_rde00010.kgml: {1.2.4.1, 2.2.1.6, 4.1.1.1} -> 1.2.4.1 -> 2.3.1.12
path_rde00010.kgml:
path_rde00010.kgml: --- 3.66 seconds ---

path_rde00020.kgml: Citrate cycle (TCA cycle)
path_rde00020.kgml: Initialization took 2.19 seconds
path_rde00020.kgml:
path_rde00020.kgml: Found a trail of span 3 containing skipped vertices
path_rde00020.kgml: 82 -> [80 -> 77] -> 75 -> 77
path_rde00020.kgml: R02569 -> [R07618 -> R03270] -> R00014 -> R03270
path_rde00020.kgml: rde:RD1_3014 -> [{rde:RD1_1603, rde:RD1_2995, rde:RD1_3670} -> {rde:RD1_3011, rde:RD1_3013}] -> {rde:RD1_3011, rde:RD1_3013} -> {rde:RD1_3011, rde:RD1_3013}
path_rde00020.kgml: 2.3.1.12 -> [1.8.1.4 -> 1.2.4.1] -> {1.2.4.1, 2.2.1.6, 4.1.1.1} -> 1.2.4.1
path_rde00020.kgml:
path_rde00020.kgml: --- 13.88 seconds ---

path_rde00030.kgml: Pentose phosphate pathway
path_rde00030.kgml: Initialization took 2.29 seconds
path_rde00030.kgml:
path_rde00030.kgml: Found a trail of span 4 without skipping any vertex
path_rde00030.kgml: 53 -> 37 -> 58 -> 57
path_rde00030.kgml: R02740 -> R02739 -> R02736 -> R02035
path_rde00030.kgml: rde:RD1_2720 -> rde:RD1_2720 -> rde:RD1_2722 -> rde:RD1_2721
path_rde00030.kgml: 5.3.1.9 -> {5.1.3.15, 5.3.1.9} -> {1.1.1.363, 1.1.1.49} -> 3.1.1.31
path_rde00030.kgml:
path_rde00030.kgml: Found a trail of span 4 without skipping any vertex
path_rde00030.kgml: 53 -> 37 -> 157 -> 57
path_rde00030.kgml: R02740 -> R02739 -> {R02736, R10907} -> R02035
path_rde00030.kgml: rde:RD1_2720 -> rde:RD1_2720 -> rde:RD1_2722 -> rde:RD1_2721
path_rde00030.kgml: 5.3.1.9 -> {5.1.3.15, 5.3.1.9} -> {1.1.1.363, 1.1.1.49, 1.1.1.363, 1.1.1.388} -> 3.1.1.31
path_rde00030.kgml:
path_rde00030.kgml: Found a trail of span 3 containing skipped vertices
path_rde00030.kgml: 53 -> 37 -> [58] -> 57
path_rde00030.kgml: R02740 -> R02739 -> [R02736] -> R02035
path_rde00030.kgml: rde:RD1_2720 -> rde:RD1_2720 -> [rde:RD1_2722] -> rde:RD1_2721
path_rde00030.kgml: 5.3.1.9 -> {5.1.3.15, 5.3.1.9} -> [{1.1.1.363, 1.1.1.49}] -> 3.1.1.31
path_rde00030.kgml:
path_rde00030.kgml: Found a trail of span 2 without skipping any vertex
path_rde00030.kgml: 61 -> 38
path_rde00030.kgml: R02036 -> R05605
path_rde00030.kgml: rde:RD1_2879 -> rde:RD1_2878
path_rde00030.kgml: 4.2.1.12 -> {4.1.2.14, 4.1.2.55}
path_rde00030.kgml:
path_rde00030.kgml: --- 3.19 seconds ---

path_rde00040.kgml: Pentose and glucuronate interconversions
path_rde00040.kgml: Initialization took 1.63 seconds
path_rde00040.kgml:
path_rde00040.kgml: Found a trail of span 2 containing skipped vertices
path_rde00040.kgml: 80 -> 87
path_rde00040.kgml: R01639 -> R01432
path_rde00040.kgml: {rde:RD1_3617, rde:RD1_3704, rde:RD1_3760} -> {rde:RD1_3705, rde:RD1_3765}
path_rde00040.kgml: 2.7.1.17 -> 5.3.1.5
path_rde00040.kgml: Skipped genes: rde:RD1_3761, rde:RD1_3764
path_rde00040.kgml:
path_rde00040.kgml: Found a trail of span 2 without skipping any vertex
path_rde00040.kgml: 102 -> 103
path_rde00040.kgml: R01482 -> R02454
path_rde00040.kgml: rde:RD1_2934 -> rde:RD1_2933
path_rde00040.kgml: 5.3.1.12 -> 1.1.1.57
path_rde00040.kgml:
path_rde00040.kgml: --- 1.85 seconds ---

path_rde00051.kgml: Fructose and mannose metabolism
path_rde00051.kgml: Initialization took 2.39 seconds
path_rde00051.kgml:
path_rde00051.kgml: Found a trail of span 2 without skipping any vertex
path_rde00051.kgml: 192 -> 196
path_rde00051.kgml: R08926 -> R10689
path_rde00051.kgml: {rde:RD1_0506, rde:RD1_3762} -> rde:RD1_3763
path_rde00051.kgml: 1.1.1.122 -> ?
path_rde00051.kgml:
path_rde00051.kgml: --- 2.51 seconds ---

path_rde00052.kgml: Galactose metabolism
path_rde00052.kgml: Initialization took 0.48 seconds
path_rde00052.kgml:
path_rde00052.kgml: Found a trail of span 6 containing skipped vertices
path_rde00052.kgml: 94 -> 70 -> 69 -> 71 -> 72 -> 97
path_rde00052.kgml: R01105 -> R01329 -> R01104 -> R02926 -> R01194 -> R01097
path_rde00052.kgml: rde:RD1_2869 -> rde:RD1_2865 -> rde:RD1_2865 -> rde:RD1_2865 -> rde:RD1_2865 -> rde:RD1_2866
path_rde00052.kgml: 3.2.1.23 -> 3.2.1.22 -> 3.2.1.22 -> 3.2.1.22 -> 3.2.1.22 -> {1.1.1.120, 1.1.1.48}
path_rde00052.kgml: Skipped genes: rde:RD1_2867, rde:RD1_2868
path_rde00052.kgml:
path_rde00052.kgml: Found a trail of span 6 containing skipped vertices
path_rde00052.kgml: 94 -> 72 -> 69 -> 71 -> 70 -> 86
path_rde00052.kgml: R01105 -> R01194 -> R01104 -> R02926 -> R01329 -> {R01094, R01097}
path_rde00052.kgml: rde:RD1_2869 -> rde:RD1_2865 -> rde:RD1_2865 -> rde:RD1_2865 -> rde:RD1_2865 -> rde:RD1_2866
path_rde00052.kgml: 3.2.1.23 -> 3.2.1.22 -> 3.2.1.22 -> 3.2.1.22 -> 3.2.1.22 -> {1.1.1.48, 1.1.1.120, 1.1.1.48}
path_rde00052.kgml: Skipped genes: rde:RD1_2867, rde:RD1_2868
path_rde00052.kgml:
path_rde00052.kgml: Found a trail of span 2 without skipping any vertex
path_rde00052.kgml: 83 -> 59
path_rde00052.kgml: R03387 -> R01064
path_rde00052.kgml: rde:RD1_2867 -> rde:RD1_2868
path_rde00052.kgml: {2.7.1.178, 2.7.1.58} -> {4.1.2.21, 4.1.2.55}
path_rde00052.kgml:
path_rde00052.kgml: Found a trail of span 2 containing skipped vertices
path_rde00052.kgml: 94 -> 97
path_rde00052.kgml: R01105 -> R01097
path_rde00052.kgml: rde:RD1_2869 -> rde:RD1_2866
path_rde00052.kgml: 3.2.1.23 -> {1.1.1.120, 1.1.1.48}
path_rde00052.kgml: Skipped genes: rde:RD1_2867, rde:RD1_2868
path_rde00052.kgml:
path_rde00052.kgml: Found a trail of span 2 containing skipped vertices
path_rde00052.kgml: 94 -> 86
path_rde00052.kgml: R01105 -> {R01094, R01097}
path_rde00052.kgml: rde:RD1_2869 -> rde:RD1_2866
path_rde00052.kgml: 3.2.1.23 -> {1.1.1.48, 1.1.1.120, 1.1.1.48}
path_rde00052.kgml: Skipped genes: rde:RD1_2867, rde:RD1_2868
path_rde00052.kgml:
path_rde00052.kgml: --- 160.92 seconds ---

path_rde00053.kgml: Ascorbate and aldarate metabolism
path_rde00053.kgml: Initialization took 0.32 seconds
path_rde00053.kgml: (not found)
path_rde00053.kgml: --- 0.37 seconds ---

path_rde00072.kgml: Synthesis and degradation of ketone bodies
path_rde00072.kgml: Initialization took 0.33 seconds
path_rde00072.kgml: (not found)
path_rde00072.kgml: --- 0.38 seconds ---

path_rde00121.kgml: Secondary bile acid biosynthesis
path_rde00121.kgml: Initialization took 0.05 seconds
path_rde00121.kgml: (not found)
path_rde00121.kgml: --- 0.09 seconds ---

path_rde00130.kgml: Ubiquinone and other terpenoid-quinone biosynthesis
path_rde00130.kgml: Initialization took 0.43 seconds
path_rde00130.kgml: (not found)
path_rde00130.kgml: --- 0.48 seconds ---

path_rde00190.kgml: Oxidative phosphorylation
path_rde00190.kgml: Initialization took 5.46 seconds
path_rde00190.kgml: (not found)
path_rde00190.kgml: --- 5.48 seconds ---

path_rde00220.kgml: Arginine biosynthesis
path_rde00220.kgml: Initialization took 2.78 seconds
path_rde00220.kgml:
path_rde00220.kgml: Found a trail of span 2 containing skipped vertices
path_rde00220.kgml: 52 -> [55] -> 44
path_rde00220.kgml: R02283 -> [R02282] -> R01398
path_rde00220.kgml: rde:RD1_1676 -> [rde:RD1_0384] -> rde:RD1_1677
path_rde00220.kgml: 2.6.1.11 -> [2.3.1.35] -> 2.1.3.3
path_rde00220.kgml:
path_rde00220.kgml: --- 2.95 seconds ---

path_rde00230.kgml: Purine metabolism
path_rde00230.kgml: Initialization took 24.59 seconds
path_rde00230.kgml:
path_rde00230.kgml: Found a trail of span 4 containing skipped vertices
path_rde00230.kgml: 163 -> 260 -> 164 -> [427 -> 428] -> 167
path_rde00230.kgml: R04325 -> R04463 -> R04208 -> [R07404 -> R07405] -> R04591
path_rde00230.kgml: rde:RD1_2253 -> {rde:RD1_2263, rde:RD1_2264, rde:RD1_3232} -> rde:RD1_2252 -> [rde:RD1_3511 -> rde:RD1_3510] -> rde:RD1_2262
path_rde00230.kgml: 2.1.2.2 -> 6.3.5.3 -> 6.3.3.1 -> [6.3.4.18 -> 5.4.99.18] -> 6.3.2.6
path_rde00230.kgml: Skipped genes: rde:RD1_2256, rde:RD1_2254
path_rde00230.kgml:
path_rde00230.kgml: Found a trail of span 4 containing skipped vertices
path_rde00230.kgml: 442 -> [186] -> 199 -> [200 -> 214] -> 215 -> [258 -> 194] -> 419
path_rde00230.kgml: R00087 -> [R00183] -> R01245 -> [R01244 -> R01863] -> R01770 -> [R01768 -> R02297] -> R02143
path_rde00230.kgml: rde:RD1_3133 -> [{rde:RD1_3249, rde:RD1_3959}] -> rde:RD1_3134 -> [rde:RD1_0605 -> rde:RD1_1634] -> rde:RD1_3134 -> [{rde:RD1_4068, rde:RD1_4069} -> rde:RD1_1634] -> rde:RD1_3134
path_rde00230.kgml: {3.6.1.8, 3.6.1.9} -> [3.1.3.5] -> {3.2.2.1, 3.2.2.7, 3.2.2.8} -> [3.5.4.2 -> {2.4.2.1, 2.4.2.15}] -> {3.2.2.1, 3.2.2.2, 3.2.2.8} -> [1.17.1.4 -> 2.4.2.1] -> 3.2.2.1
path_rde00230.kgml:
path_rde00230.kgml: Found a trail of span 4 containing skipped vertices
path_rde00230.kgml: 209 -> [205] -> 216 -> [206] -> 219 -> [222 -> 216] -> 206
path_rde00230.kgml: R01132 -> [R01130] -> R02142 -> [{R01230, R01231}] -> R01229 -> [R01676 -> R02142] -> {R01230, R01231}
path_rde00230.kgml: rde:RD1_2771 -> [rde:RD1_2713] -> rde:RD1_2771 -> [{rde:RD1_1893, rde:RD1_2778}] -> rde:RD1_2771 -> [rde:RD1_2008 -> rde:RD1_2771] -> {rde:RD1_1893, rde:RD1_2778}
path_rde00230.kgml: 2.4.2.8 -> [1.1.1.205] -> {2.4.2.22, 2.4.2.8} -> [{6.3.5.2, 6.3.5.2}] -> {2.4.2.22, 2.4.2.7, 2.4.2.8} -> [3.5.4.3 -> {2.4.2.22, 2.4.2.8}] -> {6.3.5.2, 6.3.5.2}
path_rde00230.kgml: Skipped genes: rde:RD1_2776
path_rde00230.kgml:
path_rde00230.kgml: Found a trail of span 3 containing skipped vertices
path_rde00230.kgml: 173 -> [313] -> 182 -> [180] -> 287
path_rde00230.kgml: R00435 -> [R00200] -> R00127 -> [R02017] -> R01547
path_rde00230.kgml: {rde:RD1_1358, rde:RD1_1437, rde:RD1_4018, rde:RD1_4019} -> [rde:RD1_1007] -> {rde:RD1_1116, rde:RD1_1433} -> [{rde:RD1_3193, rde:RD1_4061}] -> {rde:RD1_1116, rde:RD1_1433}
path_rde00230.kgml: {2.7.7.19, 2.7.7.48, 2.7.7.6} -> [2.7.1.40] -> 2.7.4.3 -> [1.17.4.1] -> {2.7.4.11, 2.7.4.3}
path_rde00230.kgml: Skipped genes: rde:RD1_1436, rde:RD1_1435
path_rde00230.kgml:
path_rde00230.kgml: Found a trail of span 3 containing skipped vertices
path_rde00230.kgml: 178 -> [180] -> 179 -> 175
path_rde00230.kgml: R00124 -> [R02017] -> R01137 -> R00375
path_rde00230.kgml: rde:RD1_3111 -> [{rde:RD1_3193, rde:RD1_4061}] -> rde:RD1_3111 -> {rde:RD1_0052, rde:RD1_0209, rde:RD1_0349, rde:RD1_0440, rde:RD1_1047, rde:RD1_1111, rde:RD1_3117, rde:RD1_3467, rde:RD1_4067}
path_rde00230.kgml: 2.7.4.6 -> [1.17.4.1] -> 2.7.4.6 -> 2.7.7.7
path_rde00230.kgml: Skipped genes: rde:RD1_3113
path_rde00230.kgml:
path_rde00230.kgml: Found a trail of span 3 containing skipped vertices
path_rde00230.kgml: 238 -> [139 -> 301] -> 247 -> 240
path_rde00230.kgml: R00330 -> [R02019 -> R01858] -> R00376 -> R01857
path_rde00230.kgml: rde:RD1_3111 -> [{rde:RD1_3193, rde:RD1_4061} -> rde:RD1_1007] -> {rde:RD1_0052, rde:RD1_0209, rde:RD1_0349, rde:RD1_0440, rde:RD1_1047, rde:RD1_1111, rde:RD1_3117, rde:RD1_3467, rde:RD1_4067} -> rde:RD1_3111
path_rde00230.kgml: 2.7.4.6 -> [1.17.4.1 -> 2.7.1.40] -> 2.7.7.7 -> 2.7.4.6
path_rde00230.kgml: Skipped genes: rde:RD1_3113
path_rde00230.kgml:
path_rde00230.kgml: Found a trail of span 3 containing skipped vertices
path_rde00230.kgml: 244 -> 245 -> [234] -> 233
path_rde00230.kgml: R00441 -> R00429 -> [R03409] -> R00336
path_rde00230.kgml: {rde:RD1_1358, rde:RD1_1437, rde:RD1_4018, rde:RD1_4019} -> rde:RD1_1359 -> [{rde:RD1_2041, rde:RD1_3053}] -> rde:RD1_1359
path_rde00230.kgml: {2.7.7.48, 2.7.7.6} -> 2.7.6.5 -> [{3.6.1.11, 3.6.1.40}] -> 3.1.7.2
path_rde00230.kgml:
path_rde00230.kgml: Found a trail of span 3 containing skipped vertices
path_rde00230.kgml: 443 -> [213] -> 293 -> [222 -> 194] -> 419
path_rde00230.kgml: R00426 -> [R01227] -> R01677 -> [R01676 -> R02297] -> R02143
path_rde00230.kgml: rde:RD1_3133 -> [{rde:RD1_3249, rde:RD1_3959}] -> rde:RD1_3134 -> [rde:RD1_2008 -> rde:RD1_1634] -> rde:RD1_3134
path_rde00230.kgml: 3.6.1.8 -> [3.1.3.5] -> {3.2.2.1, 3.2.2.8} -> [3.5.4.3 -> 2.4.2.1] -> 3.2.2.1
path_rde00230.kgml:
path_rde00230.kgml: Found a trail of span 3 containing skipped vertices
path_rde00230.kgml: 163 -> [260] -> 164 -> [427 -> 428] -> 167
path_rde00230.kgml: R04325 -> [R04463] -> R04208 -> [R07404 -> R07405] -> R04591
path_rde00230.kgml: rde:RD1_2253 -> [{rde:RD1_2263, rde:RD1_2264, rde:RD1_3232}] -> rde:RD1_2252 -> [rde:RD1_3511 -> rde:RD1_3510] -> rde:RD1_2262
path_rde00230.kgml: 2.1.2.2 -> [6.3.5.3] -> 6.3.3.1 -> [6.3.4.18 -> 5.4.99.18] -> 6.3.2.6
path_rde00230.kgml: Skipped genes: rde:RD1_2256, rde:RD1_2254
path_rde00230.kgml:
path_rde00230.kgml: Found a trail of span 2 without skipping any vertex
path_rde00230.kgml: 258 -> 259
path_rde00230.kgml: R01768 -> R02103
path_rde00230.kgml: {rde:RD1_4068, rde:RD1_4069} -> {rde:RD1_4068, rde:RD1_4069}
path_rde00230.kgml: 1.17.1.4 -> 1.17.1.4
path_rde00230.kgml:
path_rde00230.kgml: Found a trail of span 2 without skipping any vertex
path_rde00230.kgml: 427 -> 428
path_rde00230.kgml: R07404 -> R07405
path_rde00230.kgml: rde:RD1_3511 -> rde:RD1_3510
path_rde00230.kgml: 6.3.4.18 -> 5.4.99.18
path_rde00230.kgml:
path_rde00230.kgml: Found a trail of span 2 without skipping any vertex
path_rde00230.kgml: 193 -> 200
path_rde00230.kgml: R00182 -> R01244
path_rde00230.kgml: {rde:RD1_0190, rde:RD1_0604, rde:RD1_1773} -> rde:RD1_0605
path_rde00230.kgml: 3.2.2.4 -> 3.5.4.2
path_rde00230.kgml:
path_rde00230.kgml: --- 55.12 seconds ---

path_rde00240.kgml: Pyrimidine metabolism
path_rde00240.kgml: Initialization took 9.97 seconds
path_rde00240.kgml:
path_rde00240.kgml: Found a trail of span 5 containing skipped vertices
path_rde00240.kgml: 124 -> [106] -> 104 -> [87 -> 112] -> 117 -> 119 -> 117 -> [119] -> 120
path_rde00240.kgml: R00570 -> [R00568] -> R00156 -> [R00158 -> R00966] -> R00977 -> R02269 -> R00977 -> [R02269] -> R00905
path_rde00240.kgml: rde:RD1_3111 -> [rde:RD1_3160] -> rde:RD1_3111 -> [rde:RD1_2585 -> rde:RD1_3976] -> {rde:RD1_3103, rde:RD1_3104} -> {rde:RD1_2404, rde:RD1_3100} -> {rde:RD1_3103, rde:RD1_3104} -> [{rde:RD1_2404, rde:RD1_3100}] -> rde:RD1_3101
path_rde00240.kgml: 2.7.4.6 -> [3.5.4.13] -> 2.7.4.6 -> [{2.7.4.14, 2.7.4.22, 2.7.4.4} -> 2.4.2.9] -> 1.3.1.1 -> 3.5.2.2 -> 1.3.1.1 -> [3.5.2.2] -> 3.5.1.6
path_rde00240.kgml: Skipped genes: rde:RD1_3107, rde:RD1_3106
path_rde00240.kgml:
path_rde00240.kgml: Found a trail of span 3 without skipping any vertex
path_rde00240.kgml: 169 -> 172 -> 173
path_rde00240.kgml: R11026 -> R03055 -> R04666
path_rde00240.kgml: {rde:RD1_3103, rde:RD1_3104} -> {rde:RD1_2404, rde:RD1_3100} -> rde:RD1_3101
path_rde00240.kgml: 1.3.1.1 -> 3.5.2.2 -> 3.5.1.6
path_rde00240.kgml:
path_rde00240.kgml: Found a trail of span 3 containing skipped vertices
path_rde00240.kgml: 152 -> 155 -> 112
path_rde00240.kgml: R02485 -> R02484 -> R00966
path_rde00240.kgml: rde:RD1_3980 -> {rde:RD1_1528, rde:RD1_3979} -> rde:RD1_3976
path_rde00240.kgml: 3.5.4.5 -> {2.4.2.1, 2.4.2.2, 2.4.2.3, 2.4.2.4} -> 2.4.2.9
path_rde00240.kgml: Skipped genes: rde:RD1_3978
path_rde00240.kgml:
path_rde00240.kgml: Found a trail of span 2 containing skipped vertices
path_rde00240.kgml: 121 -> [102 -> 104] -> 103
path_rde00240.kgml: R00442 -> [R00438 -> R00156] -> R00443
path_rde00240.kgml: {rde:RD1_1358, rde:RD1_1437, rde:RD1_4018, rde:RD1_4019} -> [rde:RD1_0637 -> rde:RD1_3111] -> {rde:RD1_1358, rde:RD1_1437, rde:RD1_4018, rde:RD1_4019}
path_rde00240.kgml: {2.7.7.48, 2.7.7.6} -> [2.7.7.8 -> 2.7.4.6] -> {2.7.7.48, 2.7.7.52, 2.7.7.6}
path_rde00240.kgml:
path_rde00240.kgml: Found a trail of span 2 containing skipped vertices
path_rde00240.kgml: 152 -> [155] -> 112
path_rde00240.kgml: R02485 -> [R02484] -> R00966
path_rde00240.kgml: rde:RD1_3980 -> [{rde:RD1_1528, rde:RD1_3979}] -> rde:RD1_3976
path_rde00240.kgml: 3.5.4.5 -> [{2.4.2.1, 2.4.2.2, 2.4.2.3, 2.4.2.4}] -> 2.4.2.9
path_rde00240.kgml: Skipped genes: rde:RD1_3978, rde:RD1_3979
path_rde00240.kgml:
path_rde00240.kgml: --- 19.24 seconds ---

path_rde00250.kgml: Alanine, aspartate and glutamate metabolism
path_rde00250.kgml: Initialization took 3.95 seconds
path_rde00250.kgml: (not found)
path_rde00250.kgml: --- 4.03 seconds ---

path_rde00260.kgml: Glycine, serine and threonine metabolism
path_rde00260.kgml: Initialization took 18.31 seconds
path_rde00260.kgml:
path_rde00260.kgml: Found a trail of span 4 containing skipped vertices
path_rde00260.kgml: 67 -> [82] -> 183 -> 66 -> [84] -> 83
path_rde00260.kgml: R00585 -> [R00945] -> R00372 -> R00588 -> [R00751] -> R00996
path_rde00260.kgml: {rde:RD1_1750, rde:RD1_2892} -> [{rde:RD1_1165, rde:RD1_3991, rde:RD1_4249}] -> {rde:RD1_1750, rde:RD1_2892} -> {rde:RD1_1750, rde:RD1_2892} -> [rde:RD1_3525] -> {rde:RD1_0416, rde:RD1_2891, rde:RD1_3931}
path_rde00260.kgml: 2.6.1.51 -> [2.1.2.1] -> {2.6.1.4, 2.6.1.44} -> 2.6.1.45 -> [{4.1.2.48, 4.1.2.5}] -> 4.3.1.19
path_rde00260.kgml:
path_rde00260.kgml: Found a trail of span 4 containing skipped vertices
path_rde00260.kgml: 67 -> 66 -> 183 -> [82] -> 116
path_rde00260.kgml: R00585 -> R00588 -> R00372 -> [R00945] -> R00220
path_rde00260.kgml: {rde:RD1_1750, rde:RD1_2892} -> {rde:RD1_1750, rde:RD1_2892} -> {rde:RD1_1750, rde:RD1_2892} -> [{rde:RD1_1165, rde:RD1_3991, rde:RD1_4249}] -> {rde:RD1_0416, rde:RD1_2891, rde:RD1_3931}
path_rde00260.kgml: 2.6.1.51 -> 2.6.1.45 -> {2.6.1.4, 2.6.1.44} -> [2.1.2.1] -> {4.3.1.17, 4.3.1.19}
path_rde00260.kgml:
path_rde00260.kgml: Found a trail of span 4 containing skipped vertices
path_rde00260.kgml: 183 -> [82] -> 67 -> 66 -> 179 -> 116
path_rde00260.kgml: R00372 -> [R00945] -> R00585 -> R00588 -> R00588 -> R00220
path_rde00260.kgml: {rde:RD1_1750, rde:RD1_2892} -> [{rde:RD1_1165, rde:RD1_3991, rde:RD1_4249}] -> {rde:RD1_1750, rde:RD1_2892} -> {rde:RD1_1750, rde:RD1_2892} -> {rde:RD1_1750, rde:RD1_2892} -> {rde:RD1_0416, rde:RD1_2891, rde:RD1_3931}
path_rde00260.kgml: {2.6.1.4, 2.6.1.44} -> [2.1.2.1] -> 2.6.1.51 -> 2.6.1.45 -> 2.6.1.45 -> {4.3.1.17, 4.3.1.19}
path_rde00260.kgml:
path_rde00260.kgml: Found a trail of span 4 containing skipped vertices
path_rde00260.kgml: 67 -> [82] -> 183 -> [82] -> 179 -> [82 -> 84] -> 83
path_rde00260.kgml: R00585 -> [R00945] -> R00372 -> [R00945] -> R00588 -> [R00945 -> R00751] -> R00996
path_rde00260.kgml: {rde:RD1_1750, rde:RD1_2892} -> [{rde:RD1_1165, rde:RD1_3991, rde:RD1_4249}] -> {rde:RD1_1750, rde:RD1_2892} -> [{rde:RD1_1165, rde:RD1_3991, rde:RD1_4249}] -> {rde:RD1_1750, rde:RD1_2892} -> [{rde:RD1_1165, rde:RD1_3991, rde:RD1_4249} -> rde:RD1_3525] -> {rde:RD1_0416, rde:RD1_2891, rde:RD1_3931}
path_rde00260.kgml: 2.6.1.51 -> [2.1.2.1] -> {2.6.1.4, 2.6.1.44} -> [2.1.2.1] -> 2.6.1.45 -> [2.1.2.1 -> {4.1.2.48, 4.1.2.5}] -> 4.3.1.19
path_rde00260.kgml:
path_rde00260.kgml: Found a trail of span 4 containing skipped vertices
path_rde00260.kgml: 183 -> [82] -> 67 -> 179 -> 66 -> [84] -> 83
path_rde00260.kgml: R00372 -> [R00945] -> R00585 -> R00588 -> R00588 -> [R00751] -> R00996
path_rde00260.kgml: {rde:RD1_1750, rde:RD1_2892} -> [{rde:RD1_1165, rde:RD1_3991, rde:RD1_4249}] -> {rde:RD1_1750, rde:RD1_2892} -> {rde:RD1_1750, rde:RD1_2892} -> {rde:RD1_1750, rde:RD1_2892} -> [rde:RD1_3525] -> {rde:RD1_0416, rde:RD1_2891, rde:RD1_3931}
path_rde00260.kgml: {2.6.1.4, 2.6.1.44} -> [2.1.2.1] -> 2.6.1.51 -> 2.6.1.45 -> 2.6.1.45 -> [{4.1.2.48, 4.1.2.5}] -> 4.3.1.19
path_rde00260.kgml:
path_rde00260.kgml: Found a trail of span 4 containing skipped vertices
path_rde00260.kgml: 67 -> 179 -> [82] -> 183 -> [82] -> 116
path_rde00260.kgml: R00585 -> R00588 -> [R00945] -> R00372 -> [R00945] -> R00220
path_rde00260.kgml: {rde:RD1_1750, rde:RD1_2892} -> {rde:RD1_1750, rde:RD1_2892} -> [{rde:RD1_1165, rde:RD1_3991, rde:RD1_4249}] -> {rde:RD1_1750, rde:RD1_2892} -> [{rde:RD1_1165, rde:RD1_3991, rde:RD1_4249}] -> {rde:RD1_0416, rde:RD1_2891, rde:RD1_3931}
path_rde00260.kgml: 2.6.1.51 -> 2.6.1.45 -> [2.1.2.1] -> {2.6.1.4, 2.6.1.44} -> [2.1.2.1] -> {4.3.1.17, 4.3.1.19}
path_rde00260.kgml:
path_rde00260.kgml: Found a trail of span 3 containing skipped vertices
path_rde00260.kgml: 81 -> [82 -> 84] -> 89 -> 92
path_rde00260.kgml: R00582 -> [R00945 -> R00751] -> R01465 -> R00371
path_rde00260.kgml: rde:RD1_0195 -> [{rde:RD1_1165, rde:RD1_3991, rde:RD1_4249} -> rde:RD1_3525] -> rde:RD1_0198 -> rde:RD1_0199
path_rde00260.kgml: 3.1.3.3 -> [2.1.2.1 -> {4.1.2.48, 4.1.2.5}] -> 1.1.1.103 -> 2.3.1.29
path_rde00260.kgml:
path_rde00260.kgml: Found a trail of span 2 without skipping any vertex
path_rde00260.kgml: 58 -> 60
path_rde00260.kgml: R01025 -> {R02565, R02566}
path_rde00260.kgml: {rde:RD1_0512, rde:RD1_2024, rde:RD1_3861, rde:RD1_4099} -> rde:RD1_2023
path_rde00260.kgml: 1.1.99.1 -> {1.2.1.8, 1.2.1.8}
path_rde00260.kgml:
path_rde00260.kgml: Found a trail of span 2 without skipping any vertex
path_rde00260.kgml: 78 -> 70
path_rde00260.kgml: R04173 -> R01513
path_rde00260.kgml: rde:RD1_0196 -> {rde:RD1_0197, rde:RD1_3633}
path_rde00260.kgml: 2.6.1.52 -> 1.1.1.95
path_rde00260.kgml:
path_rde00260.kgml: Found a trail of span 2 containing skipped vertices
path_rde00260.kgml: 110 -> [113] -> 101
path_rde00260.kgml: R04125 -> [R03815] -> R03425
path_rde00260.kgml: {rde:RD1_0003, rde:RD1_1222, rde:RD1_3858} -> [{rde:RD1_1603, rde:RD1_2995, rde:RD1_3670}] -> rde:RD1_1225
path_rde00260.kgml: 2.1.2.10 -> [1.8.1.4] -> 1.4.4.2
path_rde00260.kgml: Skipped genes: rde:RD1_1223
path_rde00260.kgml:
path_rde00260.kgml: Found a trail of span 2 without skipping any vertex
path_rde00260.kgml: 194 -> 197
path_rde00260.kgml: R09800 -> R09801
path_rde00260.kgml: rde:RD1_3474 -> rde:RD1_3475
path_rde00260.kgml: 3.5.4.44 -> 3.5.1.125
path_rde00260.kgml:
path_rde00260.kgml: --- 62.90 seconds ---

path_rde00261.kgml: Monobactam biosynthesis
path_rde00261.kgml: Initialization took 0.18 seconds
path_rde00261.kgml: (not found)
path_rde00261.kgml: --- 0.22 seconds ---

path_rde00270.kgml: Cysteine and methionine metabolism
path_rde00270.kgml: Initialization took 6.75 seconds
path_rde00270.kgml:
path_rde00270.kgml: Found a trail of span 2 without skipping any vertex
path_rde00270.kgml: 76 -> 75
path_rde00270.kgml: R04143 -> R04420
path_rde00270.kgml: rde:RD1_2383 -> rde:RD1_2384
path_rde00270.kgml: 2.7.1.100 -> 5.3.1.23
path_rde00270.kgml:
path_rde00270.kgml: --- 6.95 seconds ---

path_rde00280.kgml: Valine, leucine and isoleucine degradation
path_rde00280.kgml: Initialization took 4.40 seconds
path_rde00280.kgml:
path_rde00280.kgml: Found a trail of span 4 containing skipped vertices
path_rde00280.kgml: 81 -> 79 -> 78 -> 77
path_rde00280.kgml: R04095 -> R04138 -> R02085 -> R01360
path_rde00280.kgml: rde:RD1_3301 -> {rde:RD1_3297, rde:RD1_3298} -> rde:RD1_3294 -> rde:RD1_3295
path_rde00280.kgml: {1.3.8.4, 1.3.8.7} -> 6.4.1.4 -> 4.2.1.18 -> 4.1.3.4
path_rde00280.kgml: Skipped genes: rde:RD1_3296, rde:RD1_3299
path_rde00280.kgml:
path_rde00280.kgml: Found a trail of span 3 containing skipped vertices
path_rde00280.kgml: 81 -> 79 -> [78] -> 77
path_rde00280.kgml: R04095 -> R04138 -> [R02085] -> R01360
path_rde00280.kgml: rde:RD1_3301 -> {rde:RD1_3297, rde:RD1_3298} -> [rde:RD1_3294] -> rde:RD1_3295
path_rde00280.kgml: {1.3.8.4, 1.3.8.7} -> 6.4.1.4 -> [4.2.1.18] -> 4.1.3.4
path_rde00280.kgml: Skipped genes: rde:RD1_3296, rde:RD1_3299
path_rde00280.kgml:
path_rde00280.kgml: Found a trail of span 2 without skipping any vertex
path_rde00280.kgml: 102 -> 99
path_rde00280.kgml: R05066 -> R00922
path_rde00280.kgml: {rde:RD1_2540, rde:RD1_2751, rde:RD1_2991} -> rde:RD1_2990
path_rde00280.kgml: {1.1.1.31, 1.1.1.35} -> 1.2.1.27
path_rde00280.kgml:
path_rde00280.kgml: Found a trail of span 2 containing skipped vertices
path_rde00280.kgml: 96 -> [95] -> 94
path_rde00280.kgml: R01859 -> [R02765] -> R00833
path_rde00280.kgml: {rde:RD1_2028, rde:RD1_2032} -> [rde:RD1_1179] -> rde:RD1_2035
path_rde00280.kgml: 6.4.1.3 -> [5.1.99.1] -> 5.4.99.2
path_rde00280.kgml: Skipped genes: rde:RD1_2034
path_rde00280.kgml:
path_rde00280.kgml: --- 4.89 seconds ---

path_rde00281.kgml: Geraniol degradation
path_rde00281.kgml: Initialization took 0.08 seconds
path_rde00281.kgml: (not found)
path_rde00281.kgml: --- 0.12 seconds ---

path_rde00290.kgml: Valine, leucine and isoleucine biosynthesis
path_rde00290.kgml: Initialization took 1.63 seconds
path_rde00290.kgml:
path_rde00290.kgml: Found a trail of span 3 containing skipped vertices
path_rde00290.kgml: 36 -> 37 -> 35
path_rde00290.kgml: R04426 -> R04001 -> R03968
path_rde00290.kgml: {rde:RD1_0228, rde:RD1_3789} -> {rde:RD1_0226, rde:RD1_0616} -> {rde:RD1_0226, rde:RD1_0616}
path_rde00290.kgml: 1.1.1.85 -> 4.2.1.33 -> 4.2.1.33
path_rde00290.kgml: Skipped genes: rde:RD1_0227
path_rde00290.kgml:
path_rde00290.kgml: Found a trail of span 3 containing skipped vertices
path_rde00290.kgml: 78 -> 21 -> 22
path_rde00290.kgml: R03896 -> R03898 -> R00994
path_rde00290.kgml: {rde:RD1_0226, rde:RD1_0616} -> {rde:RD1_0226, rde:RD1_0616} -> {rde:RD1_0228, rde:RD1_3789}
path_rde00290.kgml: 4.2.1.35 -> 4.2.1.35 -> 1.1.1.85
path_rde00290.kgml: Skipped genes: rde:RD1_0227
path_rde00290.kgml:
path_rde00290.kgml: Found a trail of span 2 containing skipped vertices
path_rde00290.kgml: 78 -> [21] -> 22
path_rde00290.kgml: R03896 -> [R03898] -> R00994
path_rde00290.kgml: {rde:RD1_0226, rde:RD1_0616} -> [{rde:RD1_0226, rde:RD1_0616}] -> {rde:RD1_0228, rde:RD1_3789}
path_rde00290.kgml: 4.2.1.35 -> [4.2.1.35] -> 1.1.1.85
path_rde00290.kgml: Skipped genes: rde:RD1_0227
path_rde00290.kgml:
path_rde00290.kgml: --- 1.94 seconds ---

path_rde00300.kgml: Lysine biosynthesis
path_rde00300.kgml: Initialization took 0.83 seconds
path_rde00300.kgml:
path_rde00300.kgml: Found a trail of span 2 without skipping any vertex
path_rde00300.kgml: 77 -> 46
path_rde00300.kgml: R02788 -> R04617
path_rde00300.kgml: rde:RD1_3365 -> rde:RD1_3364
path_rde00300.kgml: 6.3.2.13 -> 6.3.2.10
path_rde00300.kgml:
path_rde00300.kgml: Found a trail of span 2 containing skipped vertices
path_rde00300.kgml: 57 -> [59] -> 61
path_rde00300.kgml: R04365 -> [R04475] -> R02734
path_rde00300.kgml: rde:RD1_0189 -> [rde:RD1_1676] -> {rde:RD1_0090, rde:RD1_0185}
path_rde00300.kgml: 2.3.1.117 -> [2.6.1.17] -> 3.5.1.18
path_rde00300.kgml: Skipped genes: rde:RD1_0186, rde:RD1_0187
path_rde00300.kgml:
path_rde00300.kgml: --- 0.98 seconds ---

path_rde00310.kgml: Lysine degradation
path_rde00310.kgml: Initialization took 0.64 seconds
path_rde00310.kgml:
path_rde00310.kgml: Found a trail of span 3 without skipping any vertex
path_rde00310.kgml: 44 -> 45 -> 56
path_rde00310.kgml: R03026 -> R01975 -> R00238
path_rde00310.kgml: rde:RD1_3973 -> rde:RD1_3973 -> {rde:RD1_0025, rde:RD1_0201, rde:RD1_3394, rde:RD1_3972}
path_rde00310.kgml: 4.2.1.17 -> 1.1.1.35 -> 2.3.1.9
path_rde00310.kgml:
path_rde00310.kgml: Found a trail of span 2 containing skipped vertices
path_rde00310.kgml: 44 -> [45] -> 56
path_rde00310.kgml: R03026 -> [R01975] -> R00238
path_rde00310.kgml: rde:RD1_3973 -> [rde:RD1_3973] -> {rde:RD1_0025, rde:RD1_0201, rde:RD1_3394, rde:RD1_3972}
path_rde00310.kgml: 4.2.1.17 -> [1.1.1.35] -> 2.3.1.9
path_rde00310.kgml:
path_rde00310.kgml: Found a trail of span 2 without skipping any vertex
path_rde00310.kgml: 55 -> 73
path_rde00310.kgml: R01940 -> R02571
path_rde00310.kgml: rde:RD1_1609 -> rde:RD1_1608
path_rde00310.kgml: 1.2.4.2 -> 2.3.1.61
path_rde00310.kgml:
path_rde00310.kgml: --- 0.85 seconds ---

path_rde00330.kgml: Arginine and proline metabolism
path_rde00330.kgml: Initialization took 3.39 seconds
path_rde00330.kgml:
path_rde00330.kgml: Found a trail of span 2 without skipping any vertex
path_rde00330.kgml: 59 -> 219
path_rde00330.kgml: R00551 -> R00671
path_rde00330.kgml: rde:RD1_1416 -> {rde:RD1_0323, rde:RD1_1415, rde:RD1_2889}
path_rde00330.kgml: 3.5.3.1 -> 4.3.1.12
path_rde00330.kgml:
path_rde00330.kgml: Found a trail of span 2 containing skipped vertices
path_rde00330.kgml: 149 -> [73 -> 78] -> 63
path_rde00330.kgml: R01157 -> [R08714 -> {R01986, R02549}] -> R01990
path_rde00330.kgml: {rde:RD1_2715, rde:RD1_3131} -> [rde:RD1_0172 -> {rde:RD1_0633, rde:RD1_0660}] -> rde:RD1_3130
path_rde00330.kgml: 3.5.3.11 -> [2.6.1.113 -> {1.2.1.3, 1.2.1.19, 1.2.1.3}] -> 3.5.3.7
path_rde00330.kgml:
path_rde00330.kgml: Found a trail of span 2 without skipping any vertex
path_rde00330.kgml: 216 -> 217
path_rde00330.kgml: R00239 -> R03313
path_rde00330.kgml: rde:RD1_2659 -> rde:RD1_2658
path_rde00330.kgml: 2.7.2.11 -> 1.2.1.41
path_rde00330.kgml:
path_rde00330.kgml: --- 3.70 seconds ---

path_rde00332.kgml: Carbapenem biosynthesis
path_rde00332.kgml: Initialization took 0.05 seconds
path_rde00332.kgml:
path_rde00332.kgml: Found a trail of span 2 without skipping any vertex
path_rde00332.kgml: 5 -> 8
path_rde00332.kgml: R00239 -> R03313
path_rde00332.kgml: rde:RD1_2659 -> rde:RD1_2658
path_rde00332.kgml: 2.7.2.11 -> 1.2.1.41
path_rde00332.kgml:
path_rde00332.kgml: --- 0.13 seconds ---

path_rde00340.kgml: Histidine metabolism
path_rde00340.kgml: Initialization took 1.23 seconds
path_rde00340.kgml:
path_rde00340.kgml: Found a trail of span 4 containing skipped vertices
path_rde00340.kgml: 67 -> [66] -> 65 -> 69 -> 63
path_rde00340.kgml: R04035 -> [R04037] -> R04640 -> R04558 -> R03457
path_rde00340.kgml: rde:RD1_3562 -> [rde:RD1_2607] -> rde:RD1_3560 -> {rde:RD1_3557, rde:RD1_3561} -> rde:RD1_3556
path_rde00340.kgml: 3.6.1.31 -> [3.5.4.19] -> 5.3.1.16 -> 4.3.2.10 -> 4.2.1.19
path_rde00340.kgml:
path_rde00340.kgml: Found a trail of span 4 containing skipped vertices
path_rde00340.kgml: 44 -> 43 -> 42 -> 40
path_rde00340.kgml: R01168 -> R02914 -> R02288 -> R02285
path_rde00340.kgml: rde:RD1_3678 -> rde:RD1_3682 -> rde:RD1_3677 -> rde:RD1_3679
path_rde00340.kgml: 4.3.1.3 -> 4.2.1.49 -> 3.5.2.7 -> 3.5.3.8
path_rde00340.kgml: Skipped genes: rde:RD1_3680, rde:RD1_3681
path_rde00340.kgml:
path_rde00340.kgml: Found a trail of span 3 containing skipped vertices
path_rde00340.kgml: 67 -> [66] -> 65 -> [69] -> 63
path_rde00340.kgml: R04035 -> [R04037] -> R04640 -> [R04558] -> R03457
path_rde00340.kgml: rde:RD1_3562 -> [rde:RD1_2607] -> rde:RD1_3560 -> [{rde:RD1_3557, rde:RD1_3561}] -> rde:RD1_3556
path_rde00340.kgml: 3.6.1.31 -> [3.5.4.19] -> 5.3.1.16 -> [4.3.2.10] -> 4.2.1.19
path_rde00340.kgml: Skipped genes: rde:RD1_3557, rde:RD1_3561
path_rde00340.kgml:
path_rde00340.kgml: Found a trail of span 3 containing skipped vertices
path_rde00340.kgml: 67 -> [66 -> 65] -> 69 -> 63
path_rde00340.kgml: R04035 -> [R04037 -> R04640] -> R04558 -> R03457
path_rde00340.kgml: rde:RD1_3562 -> [rde:RD1_2607 -> rde:RD1_3560] -> {rde:RD1_3557, rde:RD1_3561} -> rde:RD1_3556
path_rde00340.kgml: 3.6.1.31 -> [3.5.4.19 -> 5.3.1.16] -> 4.3.2.10 -> 4.2.1.19
path_rde00340.kgml: Skipped genes: rde:RD1_3560
path_rde00340.kgml:
path_rde00340.kgml: Found a trail of span 3 containing skipped vertices
path_rde00340.kgml: 44 -> 43 -> [42] -> 40
path_rde00340.kgml: R01168 -> R02914 -> [R02288] -> R02285
path_rde00340.kgml: rde:RD1_3678 -> rde:RD1_3682 -> [rde:RD1_3677] -> rde:RD1_3679
path_rde00340.kgml: 4.3.1.3 -> 4.2.1.49 -> [3.5.2.7] -> 3.5.3.8
path_rde00340.kgml: Skipped genes: rde:RD1_3680, rde:RD1_3681
path_rde00340.kgml:
path_rde00340.kgml: Found a trail of span 3 containing skipped vertices
path_rde00340.kgml: 44 -> [43] -> 42 -> 40
path_rde00340.kgml: R01168 -> [R02914] -> R02288 -> R02285
path_rde00340.kgml: rde:RD1_3678 -> [rde:RD1_3682] -> rde:RD1_3677 -> rde:RD1_3679
path_rde00340.kgml: 4.3.1.3 -> [4.2.1.49] -> 3.5.2.7 -> 3.5.3.8
path_rde00340.kgml:
path_rde00340.kgml: Found a trail of span 2 containing skipped vertices
path_rde00340.kgml: 44 -> [43 -> 42] -> 40
path_rde00340.kgml: R01168 -> [R02914 -> R02288] -> R02285
path_rde00340.kgml: rde:RD1_3678 -> [rde:RD1_3682 -> rde:RD1_3677] -> rde:RD1_3679
path_rde00340.kgml: 4.3.1.3 -> [4.2.1.49 -> 3.5.2.7] -> 3.5.3.8
path_rde00340.kgml:
path_rde00340.kgml: --- 1.62 seconds ---

path_rde00350.kgml: Tyrosine metabolism
path_rde00350.kgml: Initialization took 0.73 seconds
path_rde00350.kgml:
path_rde00350.kgml: Found a trail of span 3 without skipping any vertex
path_rde00350.kgml: 63 -> 62 -> 152
path_rde00350.kgml: R02519 -> R03181 -> R01364
path_rde00350.kgml: rde:RD1_3651 -> rde:RD1_3652 -> rde:RD1_3653
path_rde00350.kgml: 1.13.11.5 -> 5.2.1.2 -> 3.7.1.2
path_rde00350.kgml:
path_rde00350.kgml: Found a trail of span 2 containing skipped vertices
path_rde00350.kgml: 63 -> [62] -> 152
path_rde00350.kgml: R02519 -> [R03181] -> R01364
path_rde00350.kgml: rde:RD1_3651 -> [rde:RD1_3652] -> rde:RD1_3653
path_rde00350.kgml: 1.13.11.5 -> [5.2.1.2] -> 3.7.1.2
path_rde00350.kgml: Skipped genes: rde:RD1_3652
path_rde00350.kgml:
path_rde00350.kgml: --- 0.87 seconds ---

path_rde00360.kgml: Phenylalanine metabolism
path_rde00360.kgml: Initialization took 0.78 seconds
path_rde00360.kgml: (not found)
path_rde00360.kgml: --- 0.83 seconds ---

path_rde00361.kgml: Chlorocyclohexane and chlorobenzene degradation
path_rde00361.kgml: Initialization took 0.13 seconds
path_rde00361.kgml: (not found)
path_rde00361.kgml: --- 0.17 seconds ---

path_rde00362.kgml: Benzoate degradation
path_rde00362.kgml: Initialization took 0.88 seconds
path_rde00362.kgml:
path_rde00362.kgml: Found a trail of span 2 containing skipped vertices
path_rde00362.kgml: 121 -> [124] -> 127
path_rde00362.kgml: R03026 -> [R01976] -> R00238
path_rde00362.kgml: rde:RD1_3973 -> [rde:RD1_1385] -> {rde:RD1_0025, rde:RD1_0201, rde:RD1_3394, rde:RD1_3972}
path_rde00362.kgml: 4.2.1.17 -> [1.1.1.157] -> 2.3.1.9
path_rde00362.kgml:
path_rde00362.kgml: Found a trail of span 2 containing skipped vertices
path_rde00362.kgml: 60 -> [61] -> 145
path_rde00362.kgml: R03307 -> [R03470] -> R02991
path_rde00362.kgml: rde:RD1_3935 -> [{rde:RD1_3274, rde:RD1_3773}] -> rde:RD1_3932
path_rde00362.kgml: 5.5.1.2 -> [4.1.1.44] -> 3.1.1.24
path_rde00362.kgml: Skipped genes: rde:RD1_3934
path_rde00362.kgml:
path_rde00362.kgml: Found a trail of span 2 containing skipped vertices
path_rde00362.kgml: 48 -> [60] -> 61
path_rde00362.kgml: R01631 -> [R03307] -> R03470
path_rde00362.kgml: {rde:RD1_3774, rde:RD1_3775} -> [rde:RD1_3935] -> {rde:RD1_3274, rde:RD1_3773}
path_rde00362.kgml: 1.13.11.3 -> [5.5.1.2] -> 4.1.1.44
path_rde00362.kgml:
path_rde00362.kgml: --- 1.04 seconds ---

path_rde00380.kgml: Tryptophan metabolism
path_rde00380.kgml: Initialization took 1.13 seconds
path_rde00380.kgml:
path_rde00380.kgml: Found a trail of span 3 without skipping any vertex
path_rde00380.kgml: 98 -> 31 -> 97
path_rde00380.kgml: R03026 -> R01975 -> R00238
path_rde00380.kgml: rde:RD1_3973 -> rde:RD1_3973 -> {rde:RD1_0025, rde:RD1_0201, rde:RD1_3394, rde:RD1_3972}
path_rde00380.kgml: 4.2.1.17 -> 1.1.1.35 -> 2.3.1.9
path_rde00380.kgml:
path_rde00380.kgml: Found a trail of span 2 containing skipped vertices
path_rde00380.kgml: 98 -> [31] -> 97
path_rde00380.kgml: R03026 -> [R01975] -> R00238
path_rde00380.kgml: rde:RD1_3973 -> [rde:RD1_3973] -> {rde:RD1_0025, rde:RD1_0201, rde:RD1_3394, rde:RD1_3972}
path_rde00380.kgml: 4.2.1.17 -> [1.1.1.35] -> 2.3.1.9
path_rde00380.kgml:
path_rde00380.kgml: --- 1.30 seconds ---

path_rde00400.kgml: Phenylalanine, tyrosine and tryptophan biosynthesis
path_rde00400.kgml: Initialization took 1.13 seconds
path_rde00400.kgml:
path_rde00400.kgml: Found a trail of span 4 containing skipped vertices
path_rde00400.kgml: 88 -> [60 -> 65] -> 70 -> [83] -> 69 -> 89
path_rde00400.kgml: R00694 -> [R01373 -> R01731] -> R00732 -> [R00734] -> R01728 -> R00734
path_rde00400.kgml: {rde:RD1_1752, rde:RD1_3388} -> [rde:RD1_1261 -> rde:RD1_0935] -> rde:RD1_3387 -> [rde:RD1_3892] -> rde:RD1_3387 -> {rde:RD1_1752, rde:RD1_3388}
path_rde00400.kgml: {2.6.1.1, 2.6.1.5, 2.6.1.57, 2.6.1.9} -> [{4.2.1.51, 4.2.1.91} -> {2.6.1.57, 2.6.1.78}] -> {1.3.1.43, 1.3.1.79} -> [{2.6.1.1, 2.6.1.5, 2.6.1.57, 2.6.1.9}] -> 1.3.1.12 -> {2.6.1.1, 2.6.1.5, 2.6.1.57, 2.6.1.9}
path_rde00400.kgml:
path_rde00400.kgml: Found a trail of span 3 containing skipped vertices
path_rde00400.kgml: 57 -> [56 -> 55] -> 54 -> [55] -> 56
path_rde00400.kgml: {R00985, R00986} -> [R01073 -> R03509] -> R03508 -> [R03509] -> R01073
path_rde00400.kgml: {rde:RD1_3205, rde:RD1_3209} -> [rde:RD1_3210 -> rde:RD1_3907] -> rde:RD1_3213 -> [rde:RD1_3907] -> rde:RD1_3210
path_rde00400.kgml: {4.1.3.27, 4.1.3.27} -> [2.4.2.18 -> 5.3.1.24] -> 4.1.1.48 -> [5.3.1.24] -> 2.4.2.18
path_rde00400.kgml: Skipped genes: rde:RD1_3211
path_rde00400.kgml:
path_rde00400.kgml: Found a trail of span 3 containing skipped vertices
path_rde00400.kgml: 55 -> [54 -> 52] -> 53 -> 51
path_rde00400.kgml: R03509 -> [R03508 -> R02340] -> R00674 -> R02722
path_rde00400.kgml: rde:RD1_3907 -> [rde:RD1_3213 -> rde:RD1_3895] -> rde:RD1_3906 -> {rde:RD1_3895, rde:RD1_3906}
path_rde00400.kgml: 5.3.1.24 -> [4.1.1.48 -> {4.1.2.8, 4.2.1.20}] -> {4.2.1.122, 4.2.1.20} -> 4.2.1.20
path_rde00400.kgml:
path_rde00400.kgml: Found a trail of span 2 containing skipped vertices
path_rde00400.kgml: 79 -> [77 -> 76] -> 75
path_rde00400.kgml: R03083 -> [R03084 -> R02413] -> R02412
path_rde00400.kgml: rde:RD1_3087 -> [rde:RD1_2651 -> rde:RD1_0438] -> rde:RD1_3088
path_rde00400.kgml: 4.2.3.4 -> [4.2.1.10 -> {1.1.1.25, 1.1.1.282}] -> 2.7.1.71
path_rde00400.kgml:
path_rde00400.kgml: --- 4.83 seconds ---

path_rde00401.kgml: Novobiocin biosynthesis
path_rde00401.kgml: Initialization took 0.18 seconds
path_rde00401.kgml:
path_rde00401.kgml: Found a trail of span 2 without skipping any vertex
path_rde00401.kgml: 65 -> 63
path_rde00401.kgml: R01728 -> R00734
path_rde00401.kgml: rde:RD1_3387 -> {rde:RD1_1752, rde:RD1_3388}
path_rde00401.kgml: 1.3.1.12 -> {2.6.1.1, 2.6.1.5, 2.6.1.57, 2.6.1.9}
path_rde00401.kgml:
path_rde00401.kgml: Found a trail of span 2 without skipping any vertex
path_rde00401.kgml: 64 -> 63
path_rde00401.kgml: R01728 -> R00734
path_rde00401.kgml: rde:RD1_3387 -> {rde:RD1_1752, rde:RD1_3388}
path_rde00401.kgml: 1.3.1.12 -> {2.6.1.1, 2.6.1.5, 2.6.1.57, 2.6.1.9}
path_rde00401.kgml:
path_rde00401.kgml: --- 0.31 seconds ---

path_rde00410.kgml: beta-Alanine metabolism
path_rde00410.kgml: Initialization took 1.04 seconds
path_rde00410.kgml:
path_rde00410.kgml: Found a trail of span 2 containing skipped vertices
path_rde00410.kgml: 65 -> 63
path_rde00410.kgml: R00977 -> R02269
path_rde00410.kgml: {rde:RD1_3103, rde:RD1_3104} -> {rde:RD1_2404, rde:RD1_3100}
path_rde00410.kgml: 1.3.1.1 -> 3.5.2.2
path_rde00410.kgml: Skipped genes: rde:RD1_3101
path_rde00410.kgml:
path_rde00410.kgml: --- 1.08 seconds ---

path_rde00430.kgml: Taurine and hypotaurine metabolism
path_rde00430.kgml: Initialization took 0.42 seconds
path_rde00430.kgml:
path_rde00430.kgml: --- 0.54 seconds ---

path_rde00440.kgml: Phosphonate and phosphinate metabolism
path_rde00440.kgml: Initialization took 0.28 seconds
path_rde00440.kgml:
path_rde00440.kgml: Found a trail of span 3 containing skipped vertices
path_rde00440.kgml: 124 -> 127 -> 130
path_rde00440.kgml: R10185 -> R10186 -> R10204
path_rde00440.kgml: {rde:RD1_2389, rde:RD1_2392, rde:RD1_2393, rde:RD1_2394} -> {rde:RD1_2387, rde:RD1_3512} -> rde:RD1_2391
path_rde00440.kgml: 2.7.8.37 -> 3.6.1.63 -> 4.7.1.1
path_rde00440.kgml: Skipped genes: rde:RD1_2388, rde:RD1_2390
path_rde00440.kgml:
path_rde00440.kgml: Found a trail of span 2 containing skipped vertices
path_rde00440.kgml: 124 -> [127] -> 130
path_rde00440.kgml: R10185 -> [R10186] -> R10204
path_rde00440.kgml: {rde:RD1_2389, rde:RD1_2392, rde:RD1_2393, rde:RD1_2394} -> [{rde:RD1_2387, rde:RD1_3512}] -> rde:RD1_2391
path_rde00440.kgml: 2.7.8.37 -> [3.6.1.63] -> 4.7.1.1
path_rde00440.kgml: Skipped genes: rde:RD1_2390
path_rde00440.kgml:
path_rde00440.kgml: --- 0.42 seconds ---

path_rde00450.kgml: Selenocompound metabolism
path_rde00450.kgml: Initialization took 0.58 seconds
path_rde00450.kgml: (not found)
path_rde00450.kgml: --- 0.62 seconds ---

path_rde00460.kgml: Cyanoamino acid metabolism
path_rde00460.kgml: Initialization took 0.43 seconds
path_rde00460.kgml: (not found)
path_rde00460.kgml: --- 0.48 seconds ---

path_rde00471.kgml: D-Glutamine and D-glutamate metabolism
path_rde00471.kgml: Initialization took 0.13 seconds
path_rde00471.kgml: (not found)
path_rde00471.kgml: --- 0.17 seconds ---

path_rde00472.kgml: D-Arginine and D-ornithine metabolism
path_rde00472.kgml: Initialization took 0.05 seconds
path_rde00472.kgml: (not found)
path_rde00472.kgml: --- 0.10 seconds ---

path_rde00473.kgml: D-Alanine metabolism
path_rde00473.kgml: Initialization took 0.09 seconds
path_rde00473.kgml: (not found)
path_rde00473.kgml: --- 0.13 seconds ---

path_rde00480.kgml: Glutathione metabolism
path_rde00480.kgml: Initialization took 2.54 seconds
path_rde00480.kgml: (not found)
path_rde00480.kgml: --- 2.70 seconds ---

path_rde00520.kgml: Amino sugar and nucleotide sugar metabolism
path_rde00520.kgml: Initialization took 2.26 seconds
path_rde00520.kgml:
path_rde00520.kgml: Found a trail of span 3 containing skipped vertices
path_rde00520.kgml: 28 -> [24] -> 26 -> 9
path_rde00520.kgml: R00768 -> [R02060] -> R05332 -> R00416
path_rde00520.kgml: {rde:RD1_1726, rde:RD1_3305} -> [rde:RD1_1952] -> rde:RD1_3304 -> rde:RD1_3304
path_rde00520.kgml: 2.6.1.16 -> [5.4.2.10] -> 2.3.1.157 -> 2.7.7.23
path_rde00520.kgml:
path_rde00520.kgml: Found a trail of span 2 without skipping any vertex
path_rde00520.kgml: 420 -> 422
path_rde00520.kgml: R11024 -> R11025
path_rde00520.kgml: rde:RD1_0455 -> rde:RD1_0454
path_rde00520.kgml: 2.7.1.221 -> 2.7.7.99
path_rde00520.kgml:
path_rde00520.kgml: Found a trail of span 2 containing skipped vertices
path_rde00520.kgml: 28 -> [24 -> 26] -> 9
path_rde00520.kgml: R00768 -> [R02060 -> R05332] -> R00416
path_rde00520.kgml: {rde:RD1_1726, rde:RD1_3305} -> [rde:RD1_1952 -> rde:RD1_3304] -> rde:RD1_3304
path_rde00520.kgml: 2.6.1.16 -> [5.4.2.10 -> 2.3.1.157] -> 2.7.7.23
path_rde00520.kgml:
path_rde00520.kgml: --- 2.67 seconds ---

path_rde00521.kgml: Streptomycin biosynthesis
path_rde00521.kgml: Initialization took 0.53 seconds
path_rde00521.kgml:
path_rde00521.kgml: Found a trail of span 4 without skipping any vertex
path_rde00521.kgml: 44 -> 43 -> 42 -> 24
path_rde00521.kgml: R02328 -> R06513 -> R06514 -> R02777
path_rde00521.kgml: rde:RD1_B0017 -> rde:RD1_B0019 -> rde:RD1_B0020 -> rde:RD1_B0018
path_rde00521.kgml: 2.7.7.24 -> 4.2.1.46 -> 5.1.3.13 -> 1.1.1.133
path_rde00521.kgml:
path_rde00521.kgml: Found a trail of span 3 containing skipped vertices
path_rde00521.kgml: 44 -> 43 -> [42] -> 24
path_rde00521.kgml: R02328 -> R06513 -> [R06514] -> R02777
path_rde00521.kgml: rde:RD1_B0017 -> rde:RD1_B0019 -> [rde:RD1_B0020] -> rde:RD1_B0018
path_rde00521.kgml: 2.7.7.24 -> 4.2.1.46 -> [5.1.3.13] -> 1.1.1.133
path_rde00521.kgml:
path_rde00521.kgml: Found a trail of span 3 containing skipped vertices
path_rde00521.kgml: 44 -> [43] -> 42 -> 24
path_rde00521.kgml: R02328 -> [R06513] -> R06514 -> R02777
path_rde00521.kgml: rde:RD1_B0017 -> [rde:RD1_B0019] -> rde:RD1_B0020 -> rde:RD1_B0018
path_rde00521.kgml: 2.7.7.24 -> [4.2.1.46] -> 5.1.3.13 -> 1.1.1.133
path_rde00521.kgml: Skipped genes: rde:RD1_B0019
path_rde00521.kgml:
path_rde00521.kgml: Found a trail of span 2 containing skipped vertices
path_rde00521.kgml: 44 -> [43 -> 42] -> 24
path_rde00521.kgml: R02328 -> [R06513 -> R06514] -> R02777
path_rde00521.kgml: rde:RD1_B0017 -> [rde:RD1_B0019 -> rde:RD1_B0020] -> rde:RD1_B0018
path_rde00521.kgml: 2.7.7.24 -> [4.2.1.46 -> 5.1.3.13] -> 1.1.1.133
path_rde00521.kgml:
path_rde00521.kgml: --- 0.79 seconds ---

path_rde00523.kgml: Polyketide sugar unit biosynthesis
path_rde00523.kgml: Initialization took 0.05 seconds
path_rde00523.kgml:
path_rde00523.kgml: Found a trail of span 4 without skipping any vertex
path_rde00523.kgml: 27 -> 26 -> 63 -> 28
path_rde00523.kgml: R02328 -> R06513 -> R06514 -> R02777
path_rde00523.kgml: rde:RD1_B0017 -> rde:RD1_B0019 -> rde:RD1_B0020 -> rde:RD1_B0018
path_rde00523.kgml: 2.7.7.24 -> 4.2.1.46 -> 5.1.3.13 -> 1.1.1.133
path_rde00523.kgml:
path_rde00523.kgml: Found a trail of span 3 containing skipped vertices
path_rde00523.kgml: 27 -> 26 -> [63] -> 28
path_rde00523.kgml: R02328 -> R06513 -> [R06514] -> R02777
path_rde00523.kgml: rde:RD1_B0017 -> rde:RD1_B0019 -> [rde:RD1_B0020] -> rde:RD1_B0018
path_rde00523.kgml: 2.7.7.24 -> 4.2.1.46 -> [5.1.3.13] -> 1.1.1.133
path_rde00523.kgml:
path_rde00523.kgml: Found a trail of span 3 containing skipped vertices
path_rde00523.kgml: 27 -> [26] -> 63 -> 28
path_rde00523.kgml: R02328 -> [R06513] -> R06514 -> R02777
path_rde00523.kgml: rde:RD1_B0017 -> [rde:RD1_B0019] -> rde:RD1_B0020 -> rde:RD1_B0018
path_rde00523.kgml: 2.7.7.24 -> [4.2.1.46] -> 5.1.3.13 -> 1.1.1.133
path_rde00523.kgml: Skipped genes: rde:RD1_B0019
path_rde00523.kgml:
path_rde00523.kgml: Found a trail of span 2 containing skipped vertices
path_rde00523.kgml: 27 -> [26 -> 63] -> 28
path_rde00523.kgml: R02328 -> [R06513 -> R06514] -> R02777
path_rde00523.kgml: rde:RD1_B0017 -> [rde:RD1_B0019 -> rde:RD1_B0020] -> rde:RD1_B0018
path_rde00523.kgml: 2.7.7.24 -> [4.2.1.46 -> 5.1.3.13] -> 1.1.1.133
path_rde00523.kgml:
path_rde00523.kgml: --- 0.30 seconds ---

path_rde00525.kgml: Acarbose and validamycin biosynthesis
path_rde00525.kgml: Initialization took 0.05 seconds
path_rde00525.kgml:
path_rde00525.kgml: Found a trail of span 2 containing skipped vertices
path_rde00525.kgml: 58 -> 59
path_rde00525.kgml: R02328 -> R06513
path_rde00525.kgml: rde:RD1_B0017 -> rde:RD1_B0019
path_rde00525.kgml: 2.7.7.24 -> 4.2.1.46
path_rde00525.kgml: Skipped genes: rde:RD1_B0018
path_rde00525.kgml:
path_rde00525.kgml: --- 0.12 seconds ---

path_rde00540.kgml: Lipopolysaccharide biosynthesis
path_rde00540.kgml: Initialization took 0.63 seconds
path_rde00540.kgml:
path_rde00540.kgml: Found a trail of span 3 without skipping any vertex
path_rde00540.kgml: 45 -> 80 -> 79
path_rde00540.kgml: R04657 -> R04658 -> R05074
path_rde00540.kgml: rde:RD1_0294 -> {rde:RD1_0293, rde:RD1_3308} -> {rde:RD1_0293, rde:RD1_3308}
path_rde00540.kgml: 2.7.1.130 -> 2.4.99.12 -> 2.4.99.13
path_rde00540.kgml:
path_rde00540.kgml: Found a trail of span 2 containing skipped vertices
path_rde00540.kgml: 90 -> [89 -> 88] -> 53
path_rde00540.kgml: R04567 -> [R04587 -> R04550] -> R04606
path_rde00540.kgml: rde:RD1_2596 -> [rde:RD1_3346 -> rde:RD1_2620] -> rde:RD1_2598
path_rde00540.kgml: 2.3.1.129 -> [3.5.1.108 -> 2.3.1.191] -> 2.4.1.182
path_rde00540.kgml: Skipped genes: rde:RD1_2597
path_rde00540.kgml:
path_rde00540.kgml: Found a trail of span 2 containing skipped vertices
path_rde00540.kgml: 45 -> [80] -> 79
path_rde00540.kgml: R04657 -> [R04658] -> R05074
path_rde00540.kgml: rde:RD1_0294 -> [{rde:RD1_0293, rde:RD1_3308}] -> {rde:RD1_0293, rde:RD1_3308}
path_rde00540.kgml: 2.7.1.130 -> [2.4.99.12] -> 2.4.99.13
path_rde00540.kgml:
path_rde00540.kgml: --- 0.83 seconds ---

path_rde00550.kgml: Peptidoglycan biosynthesis
path_rde00550.kgml: Initialization took 1.03 seconds
path_rde00550.kgml:
path_rde00550.kgml: Found a trail of span 7 containing skipped vertices
path_rde00550.kgml: 59 -> 33 -> 32 -> 34 -> 23 -> 35 -> 36
path_rde00550.kgml: {R03191, R03192} -> R03193 -> R02783 -> R02788 -> R04617 -> R05630 -> R05032
path_rde00550.kgml: rde:RD1_3352 -> rde:RD1_3355 -> rde:RD1_3361 -> rde:RD1_3365 -> rde:RD1_3364 -> rde:RD1_3363 -> rde:RD1_3357
path_rde00550.kgml: {1.3.1.98, 1.3.1.98} -> 6.3.2.8 -> 6.3.2.9 -> 6.3.2.13 -> 6.3.2.10 -> 2.7.8.13 -> 2.4.1.227
path_rde00550.kgml: Skipped genes: rde:RD1_3354, rde:RD1_3358, rde:RD1_3360
path_rde00550.kgml:
path_rde00550.kgml: Found a trail of span 6 containing skipped vertices
path_rde00550.kgml: 59 -> 33 -> 32 -> 34 -> [23] -> 35 -> 36
path_rde00550.kgml: {R03191, R03192} -> R03193 -> R02783 -> R02788 -> [R04617] -> R05630 -> R05032
path_rde00550.kgml: rde:RD1_3352 -> rde:RD1_3355 -> rde:RD1_3361 -> rde:RD1_3365 -> [rde:RD1_3364] -> rde:RD1_3363 -> rde:RD1_3357
path_rde00550.kgml: {1.3.1.98, 1.3.1.98} -> 6.3.2.8 -> 6.3.2.9 -> 6.3.2.13 -> [6.3.2.10] -> 2.7.8.13 -> 2.4.1.227
path_rde00550.kgml: Skipped genes: rde:RD1_3354, rde:RD1_3364, rde:RD1_3358, rde:RD1_3360
path_rde00550.kgml:
path_rde00550.kgml: Found a trail of span 6 containing skipped vertices
path_rde00550.kgml: 59 -> 33 -> 32 -> [34] -> 23 -> 35 -> 36
path_rde00550.kgml: {R03191, R03192} -> R03193 -> R02783 -> [R02788] -> R04617 -> R05630 -> R05032
path_rde00550.kgml: rde:RD1_3352 -> rde:RD1_3355 -> rde:RD1_3361 -> [rde:RD1_3365] -> rde:RD1_3364 -> rde:RD1_3363 -> rde:RD1_3357
path_rde00550.kgml: {1.3.1.98, 1.3.1.98} -> 6.3.2.8 -> 6.3.2.9 -> [6.3.2.13] -> 6.3.2.10 -> 2.7.8.13 -> 2.4.1.227
path_rde00550.kgml: Skipped genes: rde:RD1_3354, rde:RD1_3358, rde:RD1_3360
path_rde00550.kgml:
path_rde00550.kgml: Found a trail of span 6 containing skipped vertices
path_rde00550.kgml: 59 -> [33] -> 32 -> 34 -> 23 -> 35 -> 36
path_rde00550.kgml: {R03191, R03192} -> [R03193] -> R02783 -> R02788 -> R04617 -> R05630 -> R05032
path_rde00550.kgml: rde:RD1_3352 -> [rde:RD1_3355] -> rde:RD1_3361 -> rde:RD1_3365 -> rde:RD1_3364 -> rde:RD1_3363 -> rde:RD1_3357
path_rde00550.kgml: {1.3.1.98, 1.3.1.98} -> [6.3.2.8] -> 6.3.2.9 -> 6.3.2.13 -> 6.3.2.10 -> 2.7.8.13 -> 2.4.1.227
path_rde00550.kgml: Skipped genes: rde:RD1_3354, rde:RD1_3355, rde:RD1_3358, rde:RD1_3360
path_rde00550.kgml:
path_rde00550.kgml: Found a trail of span 6 containing skipped vertices
path_rde00550.kgml: 59 -> 33 -> 32 -> 34 -> 23 -> [35] -> 36
path_rde00550.kgml: {R03191, R03192} -> R03193 -> R02783 -> R02788 -> R04617 -> [R05630] -> R05032
path_rde00550.kgml: rde:RD1_3352 -> rde:RD1_3355 -> rde:RD1_3361 -> rde:RD1_3365 -> rde:RD1_3364 -> [rde:RD1_3363] -> rde:RD1_3357
path_rde00550.kgml: {1.3.1.98, 1.3.1.98} -> 6.3.2.8 -> 6.3.2.9 -> 6.3.2.13 -> 6.3.2.10 -> [2.7.8.13] -> 2.4.1.227
path_rde00550.kgml: Skipped genes: rde:RD1_3354, rde:RD1_3358, rde:RD1_3360, rde:RD1_3363
path_rde00550.kgml:
path_rde00550.kgml: Found a trail of span 5 containing skipped vertices
path_rde00550.kgml: 59 -> 33 -> 32 -> 34 -> [23 -> 35] -> 36
path_rde00550.kgml: {R03191, R03192} -> R03193 -> R02783 -> R02788 -> [R04617 -> R05630] -> R05032
path_rde00550.kgml: rde:RD1_3352 -> rde:RD1_3355 -> rde:RD1_3361 -> rde:RD1_3365 -> [rde:RD1_3364 -> rde:RD1_3363] -> rde:RD1_3357
path_rde00550.kgml: {1.3.1.98, 1.3.1.98} -> 6.3.2.8 -> 6.3.2.9 -> 6.3.2.13 -> [6.3.2.10 -> 2.7.8.13] -> 2.4.1.227
path_rde00550.kgml: Skipped genes: rde:RD1_3354, rde:RD1_3364, rde:RD1_3358, rde:RD1_3360, rde:RD1_3363
path_rde00550.kgml:
path_rde00550.kgml: Found a trail of span 5 containing skipped vertices
path_rde00550.kgml: 59 -> 33 -> 32 -> [34 -> 23] -> 35 -> 36
path_rde00550.kgml: {R03191, R03192} -> R03193 -> R02783 -> [R02788 -> R04617] -> R05630 -> R05032
path_rde00550.kgml: rde:RD1_3352 -> rde:RD1_3355 -> rde:RD1_3361 -> [rde:RD1_3365 -> rde:RD1_3364] -> rde:RD1_3363 -> rde:RD1_3357
path_rde00550.kgml: {1.3.1.98, 1.3.1.98} -> 6.3.2.8 -> 6.3.2.9 -> [6.3.2.13 -> 6.3.2.10] -> 2.7.8.13 -> 2.4.1.227
path_rde00550.kgml: Skipped genes: rde:RD1_3354, rde:RD1_3358, rde:RD1_3360
path_rde00550.kgml:
path_rde00550.kgml: Found a trail of span 2 without skipping any vertex
path_rde00550.kgml: 29 -> 28
path_rde00550.kgml: R04573 -> R05629
path_rde00550.kgml: rde:RD1_3364 -> rde:RD1_3363
path_rde00550.kgml: 6.3.2.10 -> 2.7.8.13
path_rde00550.kgml:
path_rde00550.kgml: --- 1.74 seconds ---

path_rde00561.kgml: Glycerolipid metabolism
path_rde00561.kgml: Initialization took 0.75 seconds
path_rde00561.kgml: (not found)
path_rde00561.kgml: --- 0.79 seconds ---

path_rde00562.kgml: Inositol phosphate metabolism
path_rde00562.kgml: Initialization took 0.68 seconds
path_rde00562.kgml:
path_rde00562.kgml: Found a trail of span 4 containing skipped vertices
path_rde00562.kgml: 82 -> [83] -> 114 -> 115 -> 117
path_rde00562.kgml: R01183 -> [R02782] -> R08603 -> R08503 -> R05661
path_rde00562.kgml: {rde:RD1_0217, rde:RD1_3876} -> [rde:RD1_0223] -> rde:RD1_0221 -> {rde:RD1_0219, rde:RD1_0484} -> rde:RD1_0220
path_rde00562.kgml: 1.1.1.18 -> [4.2.1.44] -> 3.7.1.22 -> 5.3.1.30 -> 2.7.1.92
path_rde00562.kgml: Skipped genes: rde:RD1_0218
path_rde00562.kgml:
path_rde00562.kgml: Found a trail of span 3 containing skipped vertices
path_rde00562.kgml: 82 -> [83] -> 114 -> [115] -> 117
path_rde00562.kgml: R01183 -> [R02782] -> R08603 -> [R08503] -> R05661
path_rde00562.kgml: {rde:RD1_0217, rde:RD1_3876} -> [rde:RD1_0223] -> rde:RD1_0221 -> [{rde:RD1_0219, rde:RD1_0484}] -> rde:RD1_0220
path_rde00562.kgml: 1.1.1.18 -> [4.2.1.44] -> 3.7.1.22 -> [5.3.1.30] -> 2.7.1.92
path_rde00562.kgml: Skipped genes: rde:RD1_0218, rde:RD1_0219
path_rde00562.kgml:
path_rde00562.kgml: Found a trail of span 3 containing skipped vertices
path_rde00562.kgml: 82 -> [83 -> 114] -> 115 -> 117
path_rde00562.kgml: R01183 -> [R02782 -> R08603] -> R08503 -> R05661
path_rde00562.kgml: {rde:RD1_0217, rde:RD1_3876} -> [rde:RD1_0223 -> rde:RD1_0221] -> {rde:RD1_0219, rde:RD1_0484} -> rde:RD1_0220
path_rde00562.kgml: 1.1.1.18 -> [4.2.1.44 -> 3.7.1.22] -> 5.3.1.30 -> 2.7.1.92
path_rde00562.kgml: Skipped genes: rde:RD1_0218
path_rde00562.kgml:
path_rde00562.kgml: --- 0.88 seconds ---

path_rde00564.kgml: Glycerophospholipid metabolism
path_rde00564.kgml: Initialization took 1.03 seconds
path_rde00564.kgml: (not found)
path_rde00564.kgml: --- 1.11 seconds ---

path_rde00590.kgml: Arachidonic acid metabolism
path_rde00590.kgml: Initialization took 0.08 seconds
path_rde00590.kgml: (not found)
path_rde00590.kgml: --- 0.12 seconds ---

path_rde00600.kgml: Sphingolipid metabolism
path_rde00600.kgml: Initialization took 0.08 seconds
path_rde00600.kgml: (not found)
path_rde00600.kgml: --- 0.12 seconds ---

path_rde00620.kgml: Pyruvate metabolism
path_rde00620.kgml: Initialization took 7.04 seconds
path_rde00620.kgml:
path_rde00620.kgml: Found a trail of span 3 without skipping any vertex
path_rde00620.kgml: 123 -> 55 -> 124
path_rde00620.kgml: R00014 -> R03270 -> R02569
path_rde00620.kgml: {rde:RD1_3011, rde:RD1_3013} -> {rde:RD1_3011, rde:RD1_3013} -> rde:RD1_3014
path_rde00620.kgml: {1.2.4.1, 2.2.1.6, 4.1.1.1} -> 1.2.4.1 -> 2.3.1.12
path_rde00620.kgml:
path_rde00620.kgml: Found a trail of span 2 without skipping any vertex
path_rde00620.kgml: 92 -> 79
path_rde00620.kgml: R00196 -> R00344
path_rde00620.kgml: {rde:RD1_3375, rde:RD1_3814, rde:RD1_3896} -> rde:RD1_3376
path_rde00620.kgml: 1.1.2.3 -> 6.4.1.1
path_rde00620.kgml:
path_rde00620.kgml: --- 7.82 seconds ---

path_rde00621.kgml: Dioxin degradation
path_rde00621.kgml: Initialization took 0.08 seconds
path_rde00621.kgml: (not found)
path_rde00621.kgml: --- 0.12 seconds ---

path_rde00624.kgml: Polycyclic aromatic hydrocarbon degradation
path_rde00624.kgml: Initialization took 0.08 seconds
path_rde00624.kgml: (not found)
path_rde00624.kgml: --- 0.12 seconds ---

path_rde00625.kgml: Chloroalkane and chloroalkene degradation
path_rde00625.kgml: Initialization took 0.28 seconds
path_rde00625.kgml: (not found)
path_rde00625.kgml: --- 0.32 seconds ---

path_rde00626.kgml: Naphthalene degradation
path_rde00626.kgml: Initialization took 0.08 seconds
path_rde00626.kgml: (not found)
path_rde00626.kgml: --- 0.12 seconds ---

path_rde00627.kgml: Aminobenzoate degradation
path_rde00627.kgml: Initialization took 0.08 seconds
path_rde00627.kgml: (not found)
path_rde00627.kgml: --- 0.12 seconds ---

path_rde00630.kgml: Glyoxylate and dicarboxylate metabolism
path_rde00630.kgml: Initialization took 18.75 seconds
path_rde00630.kgml:
path_rde00630.kgml: Found a trail of span 4 containing skipped vertices
path_rde00630.kgml: 118 -> [117] -> 97 -> [214] -> 216 -> [214] -> 113
path_rde00630.kgml: R01256 -> [R00473] -> R00717 -> [R00588] -> R00945 -> [R00588] -> R01388
path_rde00630.kgml: {rde:RD1_1162, rde:RD1_4246} -> [{rde:RD1_1001, rde:RD1_1160, rde:RD1_4242}] -> {rde:RD1_1164, rde:RD1_3437, rde:RD1_4247} -> [{rde:RD1_1750, rde:RD1_2892}] -> {rde:RD1_1165, rde:RD1_3991, rde:RD1_4249} -> [{rde:RD1_1750, rde:RD1_2892}] -> {rde:RD1_1164, rde:RD1_3437, rde:RD1_4247}
path_rde00630.kgml: 6.2.1.9 -> [4.1.3.24] -> {1.1.1.26, 1.1.1.29} -> [2.6.1.45] -> 2.1.2.1 -> [2.6.1.45] -> {1.1.1.26, 1.1.1.29, 1.1.1.81}
path_rde00630.kgml: Skipped genes: rde:RD1_1163, rde:RD1_4248
path_rde00630.kgml:
path_rde00630.kgml: Found a trail of span 3 containing skipped vertices
path_rde00630.kgml: 97 -> [116] -> 118 -> [117 -> 214] -> 113
path_rde00630.kgml: R00717 -> [R00472] -> R01256 -> [R00473 -> R00588] -> R01388
path_rde00630.kgml: {rde:RD1_1164, rde:RD1_3437, rde:RD1_4247} -> [rde:RD1_3325] -> {rde:RD1_1162, rde:RD1_4246} -> [{rde:RD1_1001, rde:RD1_1160, rde:RD1_4242} -> {rde:RD1_1750, rde:RD1_2892}] -> {rde:RD1_1164, rde:RD1_3437, rde:RD1_4247}
path_rde00630.kgml: {1.1.1.26, 1.1.1.29} -> [2.3.3.9] -> 6.2.1.9 -> [4.1.3.24 -> 2.6.1.45] -> {1.1.1.26, 1.1.1.29, 1.1.1.81}
path_rde00630.kgml: Skipped genes: rde:RD1_1163
path_rde00630.kgml:
path_rde00630.kgml: Found a trail of span 3 containing skipped vertices
path_rde00630.kgml: 201 -> 117 -> [214 -> 111] -> 247
path_rde00630.kgml: R00934 -> R00473 -> [R00588 -> {R01388, R01392}] -> R08572
path_rde00630.kgml: {rde:RD1_1001, rde:RD1_1160, rde:RD1_4242} -> {rde:RD1_1001, rde:RD1_1160, rde:RD1_4242} -> [{rde:RD1_1750, rde:RD1_2892} -> {rde:RD1_1204, rde:RD1_3495}] -> {rde:RD1_1981, rde:RD1_4241}
path_rde00630.kgml: 4.1.3.24 -> 4.1.3.24 -> [2.6.1.45 -> {1.1.1.26, 1.1.1.29, 1.1.1.81, 1.1.1.79, 1.1.1.81}] -> 2.7.1.165
path_rde00630.kgml:
path_rde00630.kgml: Found a trail of span 2 containing skipped vertices
path_rde00630.kgml: 204 -> [203] -> 205
path_rde00630.kgml: R01859 -> [R02765] -> R00833
path_rde00630.kgml: {rde:RD1_2028, rde:RD1_2032} -> [rde:RD1_1179] -> rde:RD1_2035
path_rde00630.kgml: 6.4.1.3 -> [5.1.99.1] -> 5.4.99.2
path_rde00630.kgml: Skipped genes: rde:RD1_2034
path_rde00630.kgml:
path_rde00630.kgml: Found a trail of span 2 containing skipped vertices
path_rde00630.kgml: 200 -> [201 -> 117] -> 202
path_rde00630.kgml: R05076 -> [R00934 -> R00473] -> R10612
path_rde00630.kgml: rde:RD1_1623 -> [{rde:RD1_1001, rde:RD1_1160, rde:RD1_4242} -> {rde:RD1_1001, rde:RD1_1160, rde:RD1_4242}] -> rde:RD1_1620
path_rde00630.kgml: 4.2.1.148 -> [4.1.3.24 -> 4.1.3.24] -> 3.1.2.30
path_rde00630.kgml: Skipped genes: rde:RD1_1622, rde:RD1_1621
path_rde00630.kgml:
path_rde00630.kgml: Found a trail of span 2 containing skipped vertices
path_rde00630.kgml: 201 -> [214 -> 111] -> 247
path_rde00630.kgml: R00934 -> [R00588 -> {R01388, R01392}] -> R08572
path_rde00630.kgml: {rde:RD1_1001, rde:RD1_1160, rde:RD1_4242} -> [{rde:RD1_1750, rde:RD1_2892} -> {rde:RD1_1204, rde:RD1_3495}] -> {rde:RD1_1981, rde:RD1_4241}
path_rde00630.kgml: 4.1.3.24 -> [2.6.1.45 -> {1.1.1.26, 1.1.1.29, 1.1.1.81, 1.1.1.79, 1.1.1.81}] -> 2.7.1.165
path_rde00630.kgml:
path_rde00630.kgml: Found a trail of span 2 without skipping any vertex
path_rde00630.kgml: 194 -> 195
path_rde00630.kgml: R00238 -> R01977
path_rde00630.kgml: {rde:RD1_0025, rde:RD1_0201, rde:RD1_3394, rde:RD1_3972} -> rde:RD1_3395
path_rde00630.kgml: 2.3.1.9 -> 1.1.1.36
path_rde00630.kgml:
path_rde00630.kgml: --- 20.24 seconds ---

path_rde00640.kgml: Propanoate metabolism
path_rde00640.kgml: Initialization took 4.34 seconds
path_rde00640.kgml:
path_rde00640.kgml: Found a trail of span 3 containing skipped vertices
path_rde00640.kgml: 63 -> [99] -> 78 -> [99 -> 62] -> 64
path_rde00640.kgml: R00926 -> [R04432] -> R03045 -> [R04432 -> R00928] -> R01354
path_rde00640.kgml: rde:RD1_3986 -> [{rde:RD1_0611, rde:RD1_2065, rde:RD1_3969}] -> rde:RD1_3973 -> [{rde:RD1_0611, rde:RD1_2065, rde:RD1_3969} -> rde:RD1_0510] -> rde:RD1_3986
path_rde00640.kgml: {6.2.1.1, 6.2.1.17} -> [1.3.8.7] -> {4.2.1.116, 4.2.1.17} -> [1.3.8.7 -> 2.8.3.1] -> {6.2.1.1, 6.2.1.17}
path_rde00640.kgml: Skipped genes: rde:RD1_3974, rde:RD1_3975
path_rde00640.kgml:
path_rde00640.kgml: Found a trail of span 3 containing skipped vertices
path_rde00640.kgml: 66 -> 67 -> [62] -> 99
path_rde00640.kgml: R00926 -> R01354 -> [R00928] -> R04432
path_rde00640.kgml: {rde:RD1_0612, rde:RD1_1117, rde:RD1_2332} -> {rde:RD1_0612, rde:RD1_1117, rde:RD1_2332} -> [rde:RD1_0510] -> {rde:RD1_0611, rde:RD1_2065, rde:RD1_3969}
path_rde00640.kgml: {6.2.1.1, 6.2.1.17} -> {6.2.1.1, 6.2.1.17} -> [2.8.3.1] -> 1.3.8.7
path_rde00640.kgml:
path_rde00640.kgml: Found a trail of span 2 containing skipped vertices
path_rde00640.kgml: 59 -> [58] -> 104
path_rde00640.kgml: R01859 -> [R02765] -> R00833
path_rde00640.kgml: {rde:RD1_2028, rde:RD1_2032} -> [rde:RD1_1179] -> rde:RD1_2035
path_rde00640.kgml: 6.4.1.3 -> [5.1.99.1] -> 5.4.99.2
path_rde00640.kgml: Skipped genes: rde:RD1_2034
path_rde00640.kgml:
path_rde00640.kgml: --- 5.07 seconds ---

path_rde00643.kgml: Styrene degradation
path_rde00643.kgml: Initialization took 0.18 seconds
path_rde00643.kgml:
path_rde00643.kgml: Found a trail of span 3 without skipping any vertex
path_rde00643.kgml: 63 -> 39 -> 37
path_rde00643.kgml: R02519 -> R03181 -> R01364
path_rde00643.kgml: rde:RD1_3651 -> rde:RD1_3652 -> rde:RD1_3653
path_rde00643.kgml: 1.13.11.5 -> 5.2.1.2 -> 3.7.1.2
path_rde00643.kgml:
path_rde00643.kgml: Found a trail of span 2 containing skipped vertices
path_rde00643.kgml: 63 -> [39] -> 37
path_rde00643.kgml: R02519 -> [R03181] -> R01364
path_rde00643.kgml: rde:RD1_3651 -> [rde:RD1_3652] -> rde:RD1_3653
path_rde00643.kgml: 1.13.11.5 -> [5.2.1.2] -> 3.7.1.2
path_rde00643.kgml: Skipped genes: rde:RD1_3652
path_rde00643.kgml:
path_rde00643.kgml: --- 0.31 seconds ---

path_rde00660.kgml: C5-Branched dibasic acid metabolism
path_rde00660.kgml: Initialization took 1.33 seconds
path_rde00660.kgml:
path_rde00660.kgml: Found a trail of span 3 containing skipped vertices
path_rde00660.kgml: 31 -> 96 -> 97
path_rde00660.kgml: R03896 -> R03898 -> R00994
path_rde00660.kgml: {rde:RD1_0226, rde:RD1_0616} -> {rde:RD1_0226, rde:RD1_0616} -> {rde:RD1_0228, rde:RD1_3789}
path_rde00660.kgml: 4.2.1.35 -> 4.2.1.35 -> 1.1.1.85
path_rde00660.kgml: Skipped genes: rde:RD1_0227
path_rde00660.kgml:
path_rde00660.kgml: --- 1.45 seconds ---

path_rde00670.kgml: One carbon pool by folate
path_rde00670.kgml: Initialization took 2.38 seconds
path_rde00670.kgml:
path_rde00670.kgml: Found a trail of span 4 containing skipped vertices
path_rde00670.kgml: 24 -> 23 -> 52 -> [24] -> 68
path_rde00670.kgml: {R02235, R02236} -> {R00936, R00939} -> R02101 -> [{R02235, R02236}] -> {R00937, R00940}
path_rde00670.kgml: rde:RD1_1875 -> rde:RD1_1875 -> rde:RD1_1874 -> [rde:RD1_1875] -> rde:RD1_1875
path_rde00670.kgml: {1.5.1.3, 1.5.1.3} -> {1.5.1.3, 1.5.1.3} -> 2.1.1.45 -> [{1.5.1.3, 1.5.1.3}] -> {1.5.1.3, 1.5.1.3}
path_rde00670.kgml:
path_rde00670.kgml: Found a trail of span 3 containing skipped vertices
path_rde00670.kgml: 29 -> 28 -> [20] -> 49
path_rde00670.kgml: R01220 -> R01655 -> [R04326] -> R00943
path_rde00670.kgml: {rde:RD1_2105, rde:RD1_4236, rde:RD1_4237} -> {rde:RD1_2105, rde:RD1_4236, rde:RD1_4237} -> [rde:RD1_2253] -> rde:RD1_4235
path_rde00670.kgml: 1.5.1.5 -> 3.5.4.9 -> [2.1.2.2] -> 6.3.4.3
path_rde00670.kgml:
path_rde00670.kgml: Found a trail of span 2 containing skipped vertices
path_rde00670.kgml: 54 -> [61] -> 26
path_rde00670.kgml: R00946 -> [R00945] -> {R01224, R07168}
path_rde00670.kgml: {rde:RD1_2258, rde:RD1_2260, rde:RD1_3057, rde:RD1_3659, rde:RD1_3660} -> [{rde:RD1_1165, rde:RD1_3991, rde:RD1_4249}] -> {rde:RD1_1762, rde:RD1_3056}
path_rde00670.kgml: 2.1.1.13 -> [2.1.2.1] -> {1.5.1.20, 1.5.1.20}
path_rde00670.kgml:
path_rde00670.kgml: --- 16.42 seconds ---

path_rde00680.kgml: Methane metabolism
path_rde00680.kgml: Initialization took 10.66 seconds
path_rde00680.kgml:
path_rde00680.kgml: Found a trail of span 4 containing skipped vertices
path_rde00680.kgml: 161 -> [167] -> 164 -> [165 -> 162] -> 198 -> 127
path_rde00680.kgml: R00345 -> [R00342] -> R01256 -> [R00473 -> R00588] -> R00945 -> R09099
path_rde00680.kgml: rde:RD1_4248 -> [rde:RD1_1617] -> {rde:RD1_1162, rde:RD1_4246} -> [{rde:RD1_1001, rde:RD1_1160, rde:RD1_4242} -> {rde:RD1_1750, rde:RD1_2892}] -> {rde:RD1_1165, rde:RD1_3991, rde:RD1_4249} -> {rde:RD1_1165, rde:RD1_3991, rde:RD1_4249}
path_rde00680.kgml: 4.1.1.31 -> [{1.1.1.299, 1.1.1.37}] -> 6.2.1.9 -> [4.1.3.24 -> 2.6.1.45] -> 2.1.2.1 -> 2.1.2.1
path_rde00680.kgml: Skipped genes: rde:RD1_4247
path_rde00680.kgml:
path_rde00680.kgml: Found a trail of span 2 without skipping any vertex
path_rde00680.kgml: 103 -> 102
path_rde00680.kgml: R06983 -> R00527
path_rde00680.kgml: {rde:RD1_0887, rde:RD1_3806} -> {rde:RD1_0320, rde:RD1_0888}
path_rde00680.kgml: 1.1.1.284 -> 3.1.2.12
path_rde00680.kgml:
path_rde00680.kgml: Found a trail of span 2 without skipping any vertex
path_rde00680.kgml: 148 -> 151
path_rde00680.kgml: R01513 -> R04173
path_rde00680.kgml: {rde:RD1_0197, rde:RD1_3633} -> rde:RD1_0196
path_rde00680.kgml: 1.1.1.95 -> 2.6.1.52
path_rde00680.kgml:
path_rde00680.kgml: --- 11.02 seconds ---

path_rde00730.kgml: Thiamine metabolism
path_rde00730.kgml: Initialization took 1.28 seconds
path_rde00730.kgml:
path_rde00730.kgml: Found a trail of span 4 containing skipped vertices
path_rde00730.kgml: 110 -> 76 -> 75 -> 97
path_rde00730.kgml: R09993 -> R03471 -> R04509 -> R10712
path_rde00730.kgml: {rde:RD1_0753, rde:RD1_0755, rde:RD1_3613} -> {rde:RD1_0746, rde:RD1_3612} -> {rde:RD1_0746, rde:RD1_3612} -> {rde:RD1_0750, rde:RD1_2730, rde:RD1_3611}
path_rde00730.kgml: 3.5.99.2 -> 2.7.1.49 -> 2.7.4.7 -> 2.5.1.3
path_rde00730.kgml: Skipped genes: rde:RD1_0751, rde:RD1_0752
path_rde00730.kgml:
path_rde00730.kgml: Found a trail of span 4 containing skipped vertices
path_rde00730.kgml: 68 -> 76 -> 75 -> 93
path_rde00730.kgml: R02133 -> R03471 -> R04509 -> R03223
path_rde00730.kgml: {rde:RD1_0753, rde:RD1_0755, rde:RD1_3613} -> {rde:RD1_0746, rde:RD1_3612} -> {rde:RD1_0746, rde:RD1_3612} -> {rde:RD1_0750, rde:RD1_2730, rde:RD1_3611}
path_rde00730.kgml: 3.5.99.2 -> 2.7.1.49 -> 2.7.4.7 -> 2.5.1.3
path_rde00730.kgml: Skipped genes: rde:RD1_0751, rde:RD1_0752
path_rde00730.kgml:
path_rde00730.kgml: Found a trail of span 4 containing skipped vertices
path_rde00730.kgml: 68 -> 76 -> 75 -> 97
path_rde00730.kgml: R02133 -> R03471 -> R04509 -> R10712
path_rde00730.kgml: {rde:RD1_0753, rde:RD1_0755, rde:RD1_3613} -> {rde:RD1_0746, rde:RD1_3612} -> {rde:RD1_0746, rde:RD1_3612} -> {rde:RD1_0750, rde:RD1_2730, rde:RD1_3611}
path_rde00730.kgml: 3.5.99.2 -> 2.7.1.49 -> 2.7.4.7 -> 2.5.1.3
path_rde00730.kgml: Skipped genes: rde:RD1_0751, rde:RD1_0752
path_rde00730.kgml:
path_rde00730.kgml: Found a trail of span 3 containing skipped vertices
path_rde00730.kgml: 110 -> [76] -> 75 -> 97
path_rde00730.kgml: R09993 -> [R03471] -> R04509 -> R10712
path_rde00730.kgml: {rde:RD1_0753, rde:RD1_0755, rde:RD1_3613} -> [{rde:RD1_0746, rde:RD1_3612}] -> {rde:RD1_0746, rde:RD1_3612} -> {rde:RD1_0750, rde:RD1_2730, rde:RD1_3611}
path_rde00730.kgml: 3.5.99.2 -> [2.7.1.49] -> 2.7.4.7 -> 2.5.1.3
path_rde00730.kgml: Skipped genes: rde:RD1_0751, rde:RD1_0752
path_rde00730.kgml:
path_rde00730.kgml: Found a trail of span 3 containing skipped vertices
path_rde00730.kgml: 68 -> [76] -> 75 -> 97
path_rde00730.kgml: R02133 -> [R03471] -> R04509 -> R10712
path_rde00730.kgml: {rde:RD1_0753, rde:RD1_0755, rde:RD1_3613} -> [{rde:RD1_0746, rde:RD1_3612}] -> {rde:RD1_0746, rde:RD1_3612} -> {rde:RD1_0750, rde:RD1_2730, rde:RD1_3611}
path_rde00730.kgml: 3.5.99.2 -> [2.7.1.49] -> 2.7.4.7 -> 2.5.1.3
path_rde00730.kgml: Skipped genes: rde:RD1_0751, rde:RD1_0752
path_rde00730.kgml:
path_rde00730.kgml: Found a trail of span 3 containing skipped vertices
path_rde00730.kgml: 68 -> 74 -> 93
path_rde00730.kgml: R02133 -> R04448 -> R03223
path_rde00730.kgml: {rde:RD1_0753, rde:RD1_0755, rde:RD1_3613} -> rde:RD1_3610 -> {rde:RD1_0750, rde:RD1_2730, rde:RD1_3611}
path_rde00730.kgml: 3.5.99.2 -> 2.7.1.50 -> 2.5.1.3
path_rde00730.kgml: Skipped genes: rde:RD1_3612, rde:RD1_0751, rde:RD1_0752
path_rde00730.kgml:
path_rde00730.kgml: Found a trail of span 3 containing skipped vertices
path_rde00730.kgml: 68 -> 76 -> [75] -> 97
path_rde00730.kgml: R02133 -> R03471 -> [R04509] -> R10712
path_rde00730.kgml: {rde:RD1_0753, rde:RD1_0755, rde:RD1_3613} -> {rde:RD1_0746, rde:RD1_3612} -> [{rde:RD1_0746, rde:RD1_3612}] -> {rde:RD1_0750, rde:RD1_2730, rde:RD1_3611}
path_rde00730.kgml: 3.5.99.2 -> 2.7.1.49 -> [2.7.4.7] -> 2.5.1.3
path_rde00730.kgml: Skipped genes: rde:RD1_0751, rde:RD1_0752
path_rde00730.kgml:
path_rde00730.kgml: Found a trail of span 3 containing skipped vertices
path_rde00730.kgml: 68 -> 76 -> [75] -> 93
path_rde00730.kgml: R02133 -> R03471 -> [R04509] -> R03223
path_rde00730.kgml: {rde:RD1_0753, rde:RD1_0755, rde:RD1_3613} -> {rde:RD1_0746, rde:RD1_3612} -> [{rde:RD1_0746, rde:RD1_3612}] -> {rde:RD1_0750, rde:RD1_2730, rde:RD1_3611}
path_rde00730.kgml: 3.5.99.2 -> 2.7.1.49 -> [2.7.4.7] -> 2.5.1.3
path_rde00730.kgml: Skipped genes: rde:RD1_0751, rde:RD1_0752
path_rde00730.kgml:
path_rde00730.kgml: Found a trail of span 2 containing skipped vertices
path_rde00730.kgml: 110 -> [76 -> 75] -> 97
path_rde00730.kgml: R09993 -> [R03471 -> R04509] -> R10712
path_rde00730.kgml: {rde:RD1_0753, rde:RD1_0755, rde:RD1_3613} -> [{rde:RD1_0746, rde:RD1_3612} -> {rde:RD1_0746, rde:RD1_3612}] -> {rde:RD1_0750, rde:RD1_2730, rde:RD1_3611}
path_rde00730.kgml: 3.5.99.2 -> [2.7.1.49 -> 2.7.4.7] -> 2.5.1.3
path_rde00730.kgml: Skipped genes: rde:RD1_0751, rde:RD1_0752
path_rde00730.kgml:
path_rde00730.kgml: Found a trail of span 2 containing skipped vertices
path_rde00730.kgml: 110 -> [76 -> 75] -> 93
path_rde00730.kgml: R09993 -> [R03471 -> R04509] -> R03223
path_rde00730.kgml: {rde:RD1_0753, rde:RD1_0755, rde:RD1_3613} -> [{rde:RD1_0746, rde:RD1_3612} -> {rde:RD1_0746, rde:RD1_3612}] -> {rde:RD1_0750, rde:RD1_2730, rde:RD1_3611}
path_rde00730.kgml: 3.5.99.2 -> [2.7.1.49 -> 2.7.4.7] -> 2.5.1.3
path_rde00730.kgml: Skipped genes: rde:RD1_0751, rde:RD1_0752
path_rde00730.kgml:
path_rde00730.kgml: Found a trail of span 2 containing skipped vertices
path_rde00730.kgml: 68 -> [76 -> 75] -> 97
path_rde00730.kgml: R02133 -> [R03471 -> R04509] -> R10712
path_rde00730.kgml: {rde:RD1_0753, rde:RD1_0755, rde:RD1_3613} -> [{rde:RD1_0746, rde:RD1_3612} -> {rde:RD1_0746, rde:RD1_3612}] -> {rde:RD1_0750, rde:RD1_2730, rde:RD1_3611}
path_rde00730.kgml: 3.5.99.2 -> [2.7.1.49 -> 2.7.4.7] -> 2.5.1.3
path_rde00730.kgml: Skipped genes: rde:RD1_0751, rde:RD1_0752
path_rde00730.kgml:
path_rde00730.kgml: Found a trail of span 2 containing skipped vertices
path_rde00730.kgml: 68 -> [74] -> 93
path_rde00730.kgml: R02133 -> [R04448] -> R03223
path_rde00730.kgml: {rde:RD1_0753, rde:RD1_0755, rde:RD1_3613} -> [rde:RD1_3610] -> {rde:RD1_0750, rde:RD1_2730, rde:RD1_3611}
path_rde00730.kgml: 3.5.99.2 -> [2.7.1.50] -> 2.5.1.3
path_rde00730.kgml: Skipped genes: rde:RD1_0751, rde:RD1_0752
path_rde00730.kgml:
path_rde00730.kgml: Found a trail of span 2 containing skipped vertices
path_rde00730.kgml: 70 -> 69
path_rde00730.kgml: R07463 -> R10247
path_rde00730.kgml: {rde:RD1_0747, rde:RD1_0969} -> rde:RD1_0749
path_rde00730.kgml: 1.4.3.19 -> 2.8.1.10
path_rde00730.kgml: Skipped genes: rde:RD1_0748
path_rde00730.kgml:
path_rde00730.kgml: --- 2.07 seconds ---

path_rde00740.kgml: Riboflavin metabolism
path_rde00740.kgml: Initialization took 0.33 seconds
path_rde00740.kgml:
path_rde00740.kgml: Found a trail of span 3 containing skipped vertices
path_rde00740.kgml: 32 -> [41] -> 42 -> 41
path_rde00740.kgml: R07281 -> [R04457] -> R00066 -> R04457
path_rde00740.kgml: rde:RD1_1801 -> [{rde:RD1_0560, rde:RD1_1803}] -> rde:RD1_1800 -> {rde:RD1_0560, rde:RD1_1803}
path_rde00740.kgml: 4.1.99.12 -> [2.5.1.78] -> 2.5.1.9 -> 2.5.1.78
path_rde00740.kgml:
path_rde00740.kgml: Found a trail of span 3 containing skipped vertices
path_rde00740.kgml: 38 -> 39 -> 40
path_rde00740.kgml: R00425 -> R03459 -> R03458
path_rde00740.kgml: {rde:RD1_0043, rde:RD1_1801} -> rde:RD1_1799 -> rde:RD1_1799
path_rde00740.kgml: 3.5.4.25 -> 3.5.4.26 -> 1.1.1.193
path_rde00740.kgml: Skipped genes: rde:RD1_1800
path_rde00740.kgml:
path_rde00740.kgml: Found a trail of span 2 containing skipped vertices
path_rde00740.kgml: 38 -> [39] -> 40
path_rde00740.kgml: R00425 -> [R03459] -> R03458
path_rde00740.kgml: {rde:RD1_0043, rde:RD1_1801} -> [rde:RD1_1799] -> rde:RD1_1799
path_rde00740.kgml: 3.5.4.25 -> [3.5.4.26] -> 1.1.1.193
path_rde00740.kgml: Skipped genes: rde:RD1_1800
path_rde00740.kgml:
path_rde00740.kgml: --- 0.54 seconds ---

path_rde00750.kgml: Vitamin B6 metabolism
path_rde00750.kgml: Initialization took 0.23 seconds
path_rde00750.kgml: (not found)
path_rde00750.kgml: --- 0.28 seconds ---

path_rde00760.kgml: Nicotinate and nicotinamide metabolism
path_rde00760.kgml: Initialization took 1.94 seconds
path_rde00760.kgml:
path_rde00760.kgml: Found a trail of span 3 containing skipped vertices
path_rde00760.kgml: 79 -> [83 -> 86] -> 92 -> [195] -> 97
path_rde00760.kgml: R03004 -> [R03005 -> R00189] -> R00103 -> [R02323] -> R01273
path_rde00760.kgml: rde:RD1_3133 -> [rde:RD1_1243 -> rde:RD1_1215] -> rde:RD1_3133 -> [{rde:RD1_3249, rde:RD1_3959}] -> rde:RD1_3134
path_rde00760.kgml: {3.6.1.22, 3.6.1.9} -> [{2.7.7.1, 2.7.7.18} -> {6.3.1.5, 6.3.5.1}] -> {3.6.1.22, 3.6.1.9} -> [3.1.3.5] -> {3.2.2.1, 3.2.2.3}
path_rde00760.kgml:
path_rde00760.kgml: Found a trail of span 2 without skipping any vertex
path_rde00760.kgml: 89 -> 88
path_rde00760.kgml: R01268 -> R01724
path_rde00760.kgml: rde:RD1_0585 -> rde:RD1_0586
path_rde00760.kgml: 3.5.1.19 -> 6.3.4.21
path_rde00760.kgml:
path_rde00760.kgml: --- 2.44 seconds ---

path_rde00770.kgml: Pantothenate and CoA biosynthesis
path_rde00770.kgml: Initialization took 2.43 seconds
path_rde00770.kgml:
path_rde00770.kgml: Found a trail of span 2 containing skipped vertices
path_rde00770.kgml: 75 -> 73
path_rde00770.kgml: R00977 -> R02269
path_rde00770.kgml: {rde:RD1_3103, rde:RD1_3104} -> {rde:RD1_2404, rde:RD1_3100}
path_rde00770.kgml: 1.3.1.1 -> 3.5.2.2
path_rde00770.kgml: Skipped genes: rde:RD1_3101
path_rde00770.kgml:
path_rde00770.kgml: Found a trail of span 2 containing skipped vertices
path_rde00770.kgml: 78 -> [77] -> 76
path_rde00770.kgml: R01226 -> [R02472] -> R02473
path_rde00770.kgml: rde:RD1_0093 -> [rde:RD1_2198] -> rde:RD1_0091
path_rde00770.kgml: 2.1.2.11 -> [1.1.1.169] -> 6.3.2.1
path_rde00770.kgml:
path_rde00770.kgml: --- 2.64 seconds ---

path_rde00780.kgml: Biotin metabolism
path_rde00780.kgml: Initialization took 0.38 seconds
path_rde00780.kgml:
path_rde00780.kgml: Found a trail of span 4 containing skipped vertices
path_rde00780.kgml: 95 -> 53 -> [56 -> 59] -> 74 -> 67
path_rde00780.kgml: R10115 -> R10116 -> [R10117 -> R10118] -> R10119 -> R10120
path_rde00780.kgml: rde:RD1_3036 -> {rde:RD1_0098, rde:RD1_3039, rde:RD1_3261} -> [rde:RD1_2595 -> {rde:RD1_3199, rde:RD1_3925}] -> rde:RD1_3036 -> {rde:RD1_0098, rde:RD1_3039, rde:RD1_3261}
path_rde00780.kgml: {2.3.1.179, 2.3.1.41} -> 1.1.1.100 -> [4.2.1.59 -> 1.3.1.10] -> {2.3.1.179, 2.3.1.41} -> 1.1.1.100
path_rde00780.kgml: Skipped genes: rde:RD1_3038, rde:RD1_3037
path_rde00780.kgml:
path_rde00780.kgml: Found a trail of span 4 containing skipped vertices
path_rde00780.kgml: 94 -> [53 -> 56] -> 59 -> 64 -> [67 -> 70] -> 73
path_rde00780.kgml: R10115 -> [R10116 -> R10117] -> R10118 -> R10119 -> [R10120 -> R10121] -> R10122
path_rde00780.kgml: rde:RD1_3924 -> [{rde:RD1_0098, rde:RD1_3039, rde:RD1_3261} -> rde:RD1_2595] -> {rde:RD1_3199, rde:RD1_3925} -> rde:RD1_3924 -> [{rde:RD1_0098, rde:RD1_3039, rde:RD1_3261} -> rde:RD1_2595] -> {rde:RD1_3199, rde:RD1_3925}
path_rde00780.kgml: {2.3.1.179, 2.3.1.41} -> [1.1.1.100 -> 4.2.1.59] -> 1.3.1.10 -> {2.3.1.179, 2.3.1.41} -> [1.1.1.100 -> 4.2.1.59] -> 1.3.1.10
path_rde00780.kgml:
path_rde00780.kgml: --- 0.59 seconds ---

path_rde00785.kgml: Lipoic acid metabolism
path_rde00785.kgml: Initialization took 0.08 seconds
path_rde00785.kgml: (not found)
path_rde00785.kgml: --- 0.12 seconds ---

path_rde00790.kgml: Folate biosynthesis
path_rde00790.kgml: Initialization took 1.33 seconds
path_rde00790.kgml:
path_rde00790.kgml: Found a trail of span 3 without skipping any vertex
path_rde00790.kgml: 171 -> 75 -> 73
path_rde00790.kgml: R11073 -> R03504 -> R03066
path_rde00790.kgml: rde:RD1_1950 -> rde:RD1_1950 -> rde:RD1_1951
path_rde00790.kgml: 5.1.99.8 -> 4.1.2.25 -> 2.5.1.15
path_rde00790.kgml:
path_rde00790.kgml: Found a trail of span 3 containing skipped vertices
path_rde00790.kgml: 171 -> 75 -> [74] -> 72
path_rde00790.kgml: R11073 -> R03504 -> [R03503] -> R03067
path_rde00790.kgml: rde:RD1_1950 -> rde:RD1_1950 -> [rde:RD1_1357] -> rde:RD1_1951
path_rde00790.kgml: 5.1.99.8 -> 4.1.2.25 -> [2.7.6.3] -> 2.5.1.15
path_rde00790.kgml:
path_rde00790.kgml: Found a trail of span 2 containing skipped vertices
path_rde00790.kgml: 171 -> [75 -> 74] -> 72
path_rde00790.kgml: R11073 -> [R03504 -> R03503] -> R03067
path_rde00790.kgml: rde:RD1_1950 -> [rde:RD1_1950 -> rde:RD1_1357] -> rde:RD1_1951
path_rde00790.kgml: 5.1.99.8 -> [4.1.2.25 -> 2.7.6.3] -> 2.5.1.15
path_rde00790.kgml:
path_rde00790.kgml: Found a trail of span 2 containing skipped vertices
path_rde00790.kgml: 171 -> [75] -> 73
path_rde00790.kgml: R11073 -> [R03504] -> R03066
path_rde00790.kgml: rde:RD1_1950 -> [rde:RD1_1950] -> rde:RD1_1951
path_rde00790.kgml: 5.1.99.8 -> [4.1.2.25] -> 2.5.1.15
path_rde00790.kgml:
path_rde00790.kgml: --- 1.82 seconds ---

path_rde00791.kgml: Atrazine degradation
path_rde00791.kgml: Initialization took 0.13 seconds
path_rde00791.kgml: (not found)
path_rde00791.kgml: --- 0.17 seconds ---

path_rde00860.kgml: Porphyrin and chlorophyll metabolism
path_rde00860.kgml: Initialization took 15.18 seconds
path_rde00860.kgml:
path_rde00860.kgml: Found a trail of span 10 containing skipped vertices
path_rde00860.kgml: 271 -> 289 -> 290 -> 291 -> 292 -> 293 -> [294] -> 317 -> 295 -> 296 -> 297
path_rde00860.kgml: R03194 -> R03948 -> R05217 -> R05180 -> R05181 -> R05219 -> [R05150] -> R05149 -> R05177 -> R05224 -> R05227
path_rde00860.kgml: {rde:RD1_1566, rde:RD1_2964, rde:RD1_3817, rde:RD1_4164} -> rde:RD1_3824 -> rde:RD1_3826 -> rde:RD1_3823 -> rde:RD1_3819 -> rde:RD1_3816 -> [{rde:RD1_3177, rde:RD1_3822}] -> rde:RD1_3821 -> rde:RD1_3825 -> rde:RD1_3818 -> {rde:RD1_3339, rde:RD1_3340, rde:RD1_3827}
path_rde00860.kgml: 2.1.1.107 -> 2.1.1.130 -> 1.14.13.83 -> 2.1.1.131 -> 2.1.1.133 -> 2.1.1.152 -> [1.3.1.54] -> 2.1.1.132 -> 5.4.99.61 -> 6.3.5.9 -> 6.6.1.2
path_rde00860.kgml: Skipped genes: rde:RD1_3820
path_rde00860.kgml:
path_rde00860.kgml: Found a trail of span 9 containing skipped vertices
path_rde00860.kgml: 271 -> 289 -> 290 -> [291] -> 292 -> 293 -> [294] -> 317 -> 295 -> 296 -> 297
path_rde00860.kgml: R03194 -> R03948 -> R05217 -> [R05180] -> R05181 -> R05219 -> [R05150] -> R05149 -> R05177 -> R05224 -> R05227
path_rde00860.kgml: {rde:RD1_1566, rde:RD1_2964, rde:RD1_3817, rde:RD1_4164} -> rde:RD1_3824 -> rde:RD1_3826 -> [rde:RD1_3823] -> rde:RD1_3819 -> rde:RD1_3816 -> [{rde:RD1_3177, rde:RD1_3822}] -> rde:RD1_3821 -> rde:RD1_3825 -> rde:RD1_3818 -> {rde:RD1_3339, rde:RD1_3340, rde:RD1_3827}
path_rde00860.kgml: 2.1.1.107 -> 2.1.1.130 -> 1.14.13.83 -> [2.1.1.131] -> 2.1.1.133 -> 2.1.1.152 -> [1.3.1.54] -> 2.1.1.132 -> 5.4.99.61 -> 6.3.5.9 -> 6.6.1.2
path_rde00860.kgml: Skipped genes: rde:RD1_3823, rde:RD1_3820
path_rde00860.kgml:
path_rde00860.kgml: Found a trail of span 9 containing skipped vertices
path_rde00860.kgml: 271 -> 289 -> 290 -> 291 -> [292] -> 293 -> [294] -> 317 -> 295 -> 296 -> 297
path_rde00860.kgml: R03194 -> R03948 -> R05217 -> R05180 -> [R05181] -> R05219 -> [R05150] -> R05149 -> R05177 -> R05224 -> R05227
path_rde00860.kgml: {rde:RD1_1566, rde:RD1_2964, rde:RD1_3817, rde:RD1_4164} -> rde:RD1_3824 -> rde:RD1_3826 -> rde:RD1_3823 -> [rde:RD1_3819] -> rde:RD1_3816 -> [{rde:RD1_3177, rde:RD1_3822}] -> rde:RD1_3821 -> rde:RD1_3825 -> rde:RD1_3818 -> {rde:RD1_3339, rde:RD1_3340, rde:RD1_3827}
path_rde00860.kgml: 2.1.1.107 -> 2.1.1.130 -> 1.14.13.83 -> 2.1.1.131 -> [2.1.1.133] -> 2.1.1.152 -> [1.3.1.54] -> 2.1.1.132 -> 5.4.99.61 -> 6.3.5.9 -> 6.6.1.2
path_rde00860.kgml: Skipped genes: rde:RD1_3819, rde:RD1_3820
path_rde00860.kgml:
path_rde00860.kgml: Found a trail of span 9 containing skipped vertices
path_rde00860.kgml: 271 -> 289 -> 290 -> 291 -> 292 -> 293 -> [294] -> 317 -> 295 -> [296] -> 297
path_rde00860.kgml: R03194 -> R03948 -> R05217 -> R05180 -> R05181 -> R05219 -> [R05150] -> R05149 -> R05177 -> [R05224] -> R05227
path_rde00860.kgml: {rde:RD1_1566, rde:RD1_2964, rde:RD1_3817, rde:RD1_4164} -> rde:RD1_3824 -> rde:RD1_3826 -> rde:RD1_3823 -> rde:RD1_3819 -> rde:RD1_3816 -> [{rde:RD1_3177, rde:RD1_3822}] -> rde:RD1_3821 -> rde:RD1_3825 -> [rde:RD1_3818] -> {rde:RD1_3339, rde:RD1_3340, rde:RD1_3827}
path_rde00860.kgml: 2.1.1.107 -> 2.1.1.130 -> 1.14.13.83 -> 2.1.1.131 -> 2.1.1.133 -> 2.1.1.152 -> [1.3.1.54] -> 2.1.1.132 -> 5.4.99.61 -> [6.3.5.9] -> 6.6.1.2
path_rde00860.kgml: Skipped genes: rde:RD1_3818, rde:RD1_3820
path_rde00860.kgml:
path_rde00860.kgml: Found a trail of span 9 containing skipped vertices
path_rde00860.kgml: 271 -> 289 -> 290 -> 291 -> 292 -> [293 -> 294] -> 317 -> 295 -> 296 -> 297
path_rde00860.kgml: R03194 -> R03948 -> R05217 -> R05180 -> R05181 -> [R05219 -> R05150] -> R05149 -> R05177 -> R05224 -> R05227
path_rde00860.kgml: {rde:RD1_1566, rde:RD1_2964, rde:RD1_3817, rde:RD1_4164} -> rde:RD1_3824 -> rde:RD1_3826 -> rde:RD1_3823 -> rde:RD1_3819 -> [rde:RD1_3816 -> {rde:RD1_3177, rde:RD1_3822}] -> rde:RD1_3821 -> rde:RD1_3825 -> rde:RD1_3818 -> {rde:RD1_3339, rde:RD1_3340, rde:RD1_3827}
path_rde00860.kgml: 2.1.1.107 -> 2.1.1.130 -> 1.14.13.83 -> 2.1.1.131 -> 2.1.1.133 -> [2.1.1.152 -> 1.3.1.54] -> 2.1.1.132 -> 5.4.99.61 -> 6.3.5.9 -> 6.6.1.2
path_rde00860.kgml: Skipped genes: rde:RD1_3820
path_rde00860.kgml:
path_rde00860.kgml: Found a trail of span 9 containing skipped vertices
path_rde00860.kgml: 271 -> 289 -> [290] -> 291 -> 292 -> 293 -> [294] -> 317 -> 295 -> 296 -> 297
path_rde00860.kgml: R03194 -> R03948 -> [R05217] -> R05180 -> R05181 -> R05219 -> [R05150] -> R05149 -> R05177 -> R05224 -> R05227
path_rde00860.kgml: {rde:RD1_1566, rde:RD1_2964, rde:RD1_3817, rde:RD1_4164} -> rde:RD1_3824 -> [rde:RD1_3826] -> rde:RD1_3823 -> rde:RD1_3819 -> rde:RD1_3816 -> [{rde:RD1_3177, rde:RD1_3822}] -> rde:RD1_3821 -> rde:RD1_3825 -> rde:RD1_3818 -> {rde:RD1_3339, rde:RD1_3340, rde:RD1_3827}
path_rde00860.kgml: 2.1.1.107 -> 2.1.1.130 -> [1.14.13.83] -> 2.1.1.131 -> 2.1.1.133 -> 2.1.1.152 -> [1.3.1.54] -> 2.1.1.132 -> 5.4.99.61 -> 6.3.5.9 -> 6.6.1.2
path_rde00860.kgml: Skipped genes: rde:RD1_3826, rde:RD1_3820
path_rde00860.kgml:
path_rde00860.kgml: Found a trail of span 9 containing skipped vertices
path_rde00860.kgml: 271 -> 289 -> 290 -> 291 -> 292 -> 293 -> [294 -> 317] -> 295 -> 296 -> 297
path_rde00860.kgml: R03194 -> R03948 -> R05217 -> R05180 -> R05181 -> R05219 -> [R05150 -> R05149] -> R05177 -> R05224 -> R05227
path_rde00860.kgml: {rde:RD1_1566, rde:RD1_2964, rde:RD1_3817, rde:RD1_4164} -> rde:RD1_3824 -> rde:RD1_3826 -> rde:RD1_3823 -> rde:RD1_3819 -> rde:RD1_3816 -> [{rde:RD1_3177, rde:RD1_3822} -> rde:RD1_3821] -> rde:RD1_3825 -> rde:RD1_3818 -> {rde:RD1_3339, rde:RD1_3340, rde:RD1_3827}
path_rde00860.kgml: 2.1.1.107 -> 2.1.1.130 -> 1.14.13.83 -> 2.1.1.131 -> 2.1.1.133 -> 2.1.1.152 -> [1.3.1.54 -> 2.1.1.132] -> 5.4.99.61 -> 6.3.5.9 -> 6.6.1.2
path_rde00860.kgml: Skipped genes: rde:RD1_3820, rde:RD1_3821
path_rde00860.kgml:
path_rde00860.kgml: Found a trail of span 9 containing skipped vertices
path_rde00860.kgml: 271 -> [289] -> 290 -> 291 -> 292 -> 293 -> [294] -> 317 -> 295 -> 296 -> 297
path_rde00860.kgml: R03194 -> [R03948] -> R05217 -> R05180 -> R05181 -> R05219 -> [R05150] -> R05149 -> R05177 -> R05224 -> R05227
path_rde00860.kgml: {rde:RD1_1566, rde:RD1_2964, rde:RD1_3817, rde:RD1_4164} -> [rde:RD1_3824] -> rde:RD1_3826 -> rde:RD1_3823 -> rde:RD1_3819 -> rde:RD1_3816 -> [{rde:RD1_3177, rde:RD1_3822}] -> rde:RD1_3821 -> rde:RD1_3825 -> rde:RD1_3818 -> {rde:RD1_3339, rde:RD1_3340, rde:RD1_3827}
path_rde00860.kgml: 2.1.1.107 -> [2.1.1.130] -> 1.14.13.83 -> 2.1.1.131 -> 2.1.1.133 -> 2.1.1.152 -> [1.3.1.54] -> 2.1.1.132 -> 5.4.99.61 -> 6.3.5.9 -> 6.6.1.2
path_rde00860.kgml: Skipped genes: rde:RD1_3824, rde:RD1_3820
path_rde00860.kgml:
path_rde00860.kgml: Found a trail of span 9 containing skipped vertices
path_rde00860.kgml: 271 -> 289 -> 290 -> 291 -> 292 -> 293 -> [294] -> 317 -> [295] -> 296 -> 297
path_rde00860.kgml: R03194 -> R03948 -> R05217 -> R05180 -> R05181 -> R05219 -> [R05150] -> R05149 -> [R05177] -> R05224 -> R05227
path_rde00860.kgml: {rde:RD1_1566, rde:RD1_2964, rde:RD1_3817, rde:RD1_4164} -> rde:RD1_3824 -> rde:RD1_3826 -> rde:RD1_3823 -> rde:RD1_3819 -> rde:RD1_3816 -> [{rde:RD1_3177, rde:RD1_3822}] -> rde:RD1_3821 -> [rde:RD1_3825] -> rde:RD1_3818 -> {rde:RD1_3339, rde:RD1_3340, rde:RD1_3827}
path_rde00860.kgml: 2.1.1.107 -> 2.1.1.130 -> 1.14.13.83 -> 2.1.1.131 -> 2.1.1.133 -> 2.1.1.152 -> [1.3.1.54] -> 2.1.1.132 -> [5.4.99.61] -> 6.3.5.9 -> 6.6.1.2
path_rde00860.kgml: Skipped genes: rde:RD1_3825, rde:RD1_3820
path_rde00860.kgml:
path_rde00860.kgml: Found a trail of span 8 containing skipped vertices
path_rde00860.kgml: 271 -> 289 -> 290 -> [291 -> 292] -> 293 -> [294] -> 317 -> 295 -> 296 -> 297
path_rde00860.kgml: R03194 -> R03948 -> R05217 -> [R05180 -> R05181] -> R05219 -> [R05150] -> R05149 -> R05177 -> R05224 -> R05227
path_rde00860.kgml: {rde:RD1_1566, rde:RD1_2964, rde:RD1_3817, rde:RD1_4164} -> rde:RD1_3824 -> rde:RD1_3826 -> [rde:RD1_3823 -> rde:RD1_3819] -> rde:RD1_3816 -> [{rde:RD1_3177, rde:RD1_3822}] -> rde:RD1_3821 -> rde:RD1_3825 -> rde:RD1_3818 -> {rde:RD1_3339, rde:RD1_3340, rde:RD1_3827}
path_rde00860.kgml: 2.1.1.107 -> 2.1.1.130 -> 1.14.13.83 -> [2.1.1.131 -> 2.1.1.133] -> 2.1.1.152 -> [1.3.1.54] -> 2.1.1.132 -> 5.4.99.61 -> 6.3.5.9 -> 6.6.1.2
path_rde00860.kgml: Skipped genes: rde:RD1_3819, rde:RD1_3823, rde:RD1_3820
path_rde00860.kgml:
path_rde00860.kgml: Found a trail of span 8 containing skipped vertices
path_rde00860.kgml: 271 -> 289 -> [290 -> 291] -> 292 -> 293 -> [294] -> 317 -> 295 -> 296 -> 297
path_rde00860.kgml: R03194 -> R03948 -> [R05217 -> R05180] -> R05181 -> R05219 -> [R05150] -> R05149 -> R05177 -> R05224 -> R05227
path_rde00860.kgml: {rde:RD1_1566, rde:RD1_2964, rde:RD1_3817, rde:RD1_4164} -> rde:RD1_3824 -> [rde:RD1_3826 -> rde:RD1_3823] -> rde:RD1_3819 -> rde:RD1_3816 -> [{rde:RD1_3177, rde:RD1_3822}] -> rde:RD1_3821 -> rde:RD1_3825 -> rde:RD1_3818 -> {rde:RD1_3339, rde:RD1_3340, rde:RD1_3827}
path_rde00860.kgml: 2.1.1.107 -> 2.1.1.130 -> [1.14.13.83 -> 2.1.1.131] -> 2.1.1.133 -> 2.1.1.152 -> [1.3.1.54] -> 2.1.1.132 -> 5.4.99.61 -> 6.3.5.9 -> 6.6.1.2
path_rde00860.kgml: Skipped genes: rde:RD1_3826, rde:RD1_3823, rde:RD1_3820
path_rde00860.kgml:
path_rde00860.kgml: Found a trail of span 8 containing skipped vertices
path_rde00860.kgml: 271 -> [289 -> 290] -> 291 -> 292 -> 293 -> [294] -> 317 -> 295 -> 296 -> 297
path_rde00860.kgml: R03194 -> [R03948 -> R05217] -> R05180 -> R05181 -> R05219 -> [R05150] -> R05149 -> R05177 -> R05224 -> R05227
path_rde00860.kgml: {rde:RD1_1566, rde:RD1_2964, rde:RD1_3817, rde:RD1_4164} -> [rde:RD1_3824 -> rde:RD1_3826] -> rde:RD1_3823 -> rde:RD1_3819 -> rde:RD1_3816 -> [{rde:RD1_3177, rde:RD1_3822}] -> rde:RD1_3821 -> rde:RD1_3825 -> rde:RD1_3818 -> {rde:RD1_3339, rde:RD1_3340, rde:RD1_3827}
path_rde00860.kgml: 2.1.1.107 -> [2.1.1.130 -> 1.14.13.83] -> 2.1.1.131 -> 2.1.1.133 -> 2.1.1.152 -> [1.3.1.54] -> 2.1.1.132 -> 5.4.99.61 -> 6.3.5.9 -> 6.6.1.2
path_rde00860.kgml: Skipped genes: rde:RD1_3826, rde:RD1_3824, rde:RD1_3820
path_rde00860.kgml:
path_rde00860.kgml: Found a trail of span 8 containing skipped vertices
path_rde00860.kgml: 271 -> 289 -> 290 -> 291 -> 292 -> 293 -> [294] -> 317 -> [295 -> 296] -> 297
path_rde00860.kgml: R03194 -> R03948 -> R05217 -> R05180 -> R05181 -> R05219 -> [R05150] -> R05149 -> [R05177 -> R05224] -> R05227
path_rde00860.kgml: {rde:RD1_1566, rde:RD1_2964, rde:RD1_3817, rde:RD1_4164} -> rde:RD1_3824 -> rde:RD1_3826 -> rde:RD1_3823 -> rde:RD1_3819 -> rde:RD1_3816 -> [{rde:RD1_3177, rde:RD1_3822}] -> rde:RD1_3821 -> [rde:RD1_3825 -> rde:RD1_3818] -> {rde:RD1_3339, rde:RD1_3340, rde:RD1_3827}
path_rde00860.kgml: 2.1.1.107 -> 2.1.1.130 -> 1.14.13.83 -> 2.1.1.131 -> 2.1.1.133 -> 2.1.1.152 -> [1.3.1.54] -> 2.1.1.132 -> [5.4.99.61 -> 6.3.5.9] -> 6.6.1.2
path_rde00860.kgml: Skipped genes: rde:RD1_3818, rde:RD1_3825, rde:RD1_3820
path_rde00860.kgml:
path_rde00860.kgml: Found a trail of span 3 containing skipped vertices
path_rde00860.kgml: 284 -> 285 -> 318
path_rde00860.kgml: R05809 -> R05810 -> R07772
path_rde00860.kgml: rde:RD1_3823 -> rde:RD1_3819 -> rde:RD1_3820
path_rde00860.kgml: 2.1.1.131 -> 2.1.1.271 -> 3.7.1.12
path_rde00860.kgml: Skipped genes: rde:RD1_3821
path_rde00860.kgml:
path_rde00860.kgml: Found a trail of span 2 without skipping any vertex
path_rde00860.kgml: 358 -> 361
path_rde00860.kgml: R09060 -> R09055
path_rde00860.kgml: {rde:RD1_0109, rde:RD1_0110, rde:RD1_0111} -> rde:RD1_0112
path_rde00860.kgml: 1.3.7.15 -> 1.1.1.396
path_rde00860.kgml:
path_rde00860.kgml: Found a trail of span 2 containing skipped vertices
path_rde00860.kgml: 351 -> [359] -> 361
path_rde00860.kgml: R09053 -> [R09054] -> R09055
path_rde00860.kgml: {rde:RD1_0109, rde:RD1_0110, rde:RD1_0111} -> [rde:RD1_0140] -> rde:RD1_0112
path_rde00860.kgml: 1.3.7.15 -> [4.2.1.165] -> 1.1.1.396
path_rde00860.kgml:
path_rde00860.kgml: Found a trail of span 2 containing skipped vertices
path_rde00860.kgml: 259 -> [351] -> 359
path_rde00860.kgml: R06282 -> [R09053] -> R09054
path_rde00860.kgml: {rde:RD1_0136, rde:RD1_0138, rde:RD1_0139} -> [{rde:RD1_0109, rde:RD1_0110, rde:RD1_0111}] -> rde:RD1_0140
path_rde00860.kgml: 1.3.7.7 -> [1.3.7.15] -> 4.2.1.165
path_rde00860.kgml:
path_rde00860.kgml: Found a trail of span 2 without skipping any vertex
path_rde00860.kgml: 259 -> 353
path_rde00860.kgml: R06282 -> R09059
path_rde00860.kgml: {rde:RD1_0136, rde:RD1_0138, rde:RD1_0139} -> rde:RD1_0140
path_rde00860.kgml: 1.3.7.7 -> 4.2.1.165
path_rde00860.kgml:
path_rde00860.kgml: Found a trail of span 2 containing skipped vertices
path_rde00860.kgml: 378 -> 393
path_rde00860.kgml: R11514 -> R11226
path_rde00860.kgml: rde:RD1_0144 -> rde:RD1_0146
path_rde00860.kgml: 2.5.1.133 -> 1.3.1.111
path_rde00860.kgml: Skipped genes: rde:RD1_0145
path_rde00860.kgml:
path_rde00860.kgml: Found a trail of span 2 without skipping any vertex
path_rde00860.kgml: 269 -> 73
path_rde00860.kgml: R03197 -> R03220
path_rde00860.kgml: rde:RD1_1284 -> rde:RD1_1282
path_rde00860.kgml: 4.1.1.37 -> 1.3.3.3
path_rde00860.kgml:
path_rde00860.kgml: Found a trail of span 2 containing skipped vertices
path_rde00860.kgml: 388 -> 394
path_rde00860.kgml: R11517 -> R11518
path_rde00860.kgml: rde:RD1_0144 -> rde:RD1_0146
path_rde00860.kgml: 2.5.1.133 -> 1.3.1.111
path_rde00860.kgml: Skipped genes: rde:RD1_0145
path_rde00860.kgml:
path_rde00860.kgml: Found a trail of span 2 containing skipped vertices
path_rde00860.kgml: 267 -> 266
path_rde00860.kgml: R03877 -> R04237
path_rde00860.kgml: {rde:RD1_0122, rde:RD1_0123, rde:RD1_0137} -> rde:RD1_0135
path_rde00860.kgml: 6.6.1.1 -> 2.1.1.11
path_rde00860.kgml: Skipped genes: rde:RD1_0136
path_rde00860.kgml:
path_rde00860.kgml: Found a trail of span 2 without skipping any vertex
path_rde00860.kgml: 301 -> 302
path_rde00860.kgml: R05220 -> R05225
path_rde00860.kgml: {rde:RD1_1389, rde:RD1_2181} -> rde:RD1_2180
path_rde00860.kgml: 2.5.1.17 -> 6.3.5.10
path_rde00860.kgml:
path_rde00860.kgml: Found a trail of span 2 containing skipped vertices
path_rde00860.kgml: 284 -> [285] -> 318
path_rde00860.kgml: R05809 -> [R05810] -> R07772
path_rde00860.kgml: rde:RD1_3823 -> [rde:RD1_3819] -> rde:RD1_3820
path_rde00860.kgml: 2.1.1.131 -> [2.1.1.271] -> 3.7.1.12
path_rde00860.kgml: Skipped genes: rde:RD1_3821
path_rde00860.kgml:
path_rde00860.kgml: Found a trail of span 2 containing skipped vertices
path_rde00860.kgml: 273 -> [270 -> 269] -> 42
path_rde00860.kgml: R00084 -> [R03165 -> R03197] -> R06895
path_rde00860.kgml: rde:RD1_1283 -> [rde:RD1_0471 -> rde:RD1_1284] -> {rde:RD1_1267, rde:RD1_1696}
path_rde00860.kgml: 2.5.1.61 -> [4.2.1.75 -> 4.1.1.37] -> 1.3.98.3
path_rde00860.kgml: Skipped genes: rde:RD1_1278, rde:RD1_1269
path_rde00860.kgml:
path_rde00860.kgml: --- 22.33 seconds ---

path_rde00900.kgml: Terpenoid backbone biosynthesis
path_rde00900.kgml: Initialization took 1.53 seconds
path_rde00900.kgml:
path_rde00900.kgml: Found a trail of span 2 containing skipped vertices
path_rde00900.kgml: 98 -> [116] -> 117
path_rde00900.kgml: R01123 -> [R02061] -> R02063
path_rde00900.kgml: rde:RD1_0147 -> [rde:RD1_0114] -> rde:RD1_0146
path_rde00900.kgml: 5.3.3.2 -> [2.5.1.29] -> 1.3.1.83
path_rde00900.kgml:
path_rde00900.kgml: Found a trail of span 2 containing skipped vertices
path_rde00900.kgml: 66 -> [67] -> 68
path_rde00900.kgml: R05633 -> [R05634] -> R05637
path_rde00900.kgml: rde:RD1_2766 -> [rde:RD1_3402] -> rde:RD1_2767
path_rde00900.kgml: 2.7.7.60 -> [2.7.1.148] -> 4.6.1.12
path_rde00900.kgml:
path_rde00900.kgml: --- 1.75 seconds ---

path_rde00903.kgml: Limonene and pinene degradation
path_rde00903.kgml: Initialization took 0.13 seconds
path_rde00903.kgml: (not found)
path_rde00903.kgml: --- 0.18 seconds ---

path_rde00906.kgml: Carotenoid biosynthesis
path_rde00906.kgml: Initialization took 0.23 seconds
path_rde00906.kgml:
path_rde00906.kgml: Found a trail of span 6 containing skipped vertices
path_rde00906.kgml: 206 -> 203 -> [200] -> 205 -> 201 -> [197] -> 195 -> 194
path_rde00906.kgml: R07519 -> R07520 -> [R07521] -> R07522 -> R07523 -> [R07524] -> R07525 -> R07526
path_rde00906.kgml: rde:RD1_0116 -> rde:RD1_0115 -> [rde:RD1_0113] -> rde:RD1_0116 -> rde:RD1_0115 -> [rde:RD1_0113] -> rde:RD1_0121 -> rde:RD1_0121
path_rde00906.kgml: 4.2.1.131 -> 1.3.99.27 -> [2.1.1.210] -> 4.2.1.131 -> 1.3.99.27 -> [2.1.1.210] -> 1.14.15.9 -> 1.14.15.9
path_rde00906.kgml: Skipped genes: rde:RD1_0117
path_rde00906.kgml:
path_rde00906.kgml: Found a trail of span 5 containing skipped vertices
path_rde00906.kgml: 206 -> [203 -> 200] -> 205 -> 201 -> [197] -> 195 -> 194
path_rde00906.kgml: R07519 -> [R07520 -> R07521] -> R07522 -> R07523 -> [R07524] -> R07525 -> R07526
path_rde00906.kgml: rde:RD1_0116 -> [rde:RD1_0115 -> rde:RD1_0113] -> rde:RD1_0116 -> rde:RD1_0115 -> [rde:RD1_0113] -> rde:RD1_0121 -> rde:RD1_0121
path_rde00906.kgml: 4.2.1.131 -> [1.3.99.27 -> 2.1.1.210] -> 4.2.1.131 -> 1.3.99.27 -> [2.1.1.210] -> 1.14.15.9 -> 1.14.15.9
path_rde00906.kgml: Skipped genes: rde:RD1_0117
path_rde00906.kgml:
path_rde00906.kgml: Found a trail of span 5 containing skipped vertices
path_rde00906.kgml: 206 -> 203 -> [200] -> 205 -> [201 -> 197] -> 195 -> 194
path_rde00906.kgml: R07519 -> R07520 -> [R07521] -> R07522 -> [R07523 -> R07524] -> R07525 -> R07526
path_rde00906.kgml: rde:RD1_0116 -> rde:RD1_0115 -> [rde:RD1_0113] -> rde:RD1_0116 -> [rde:RD1_0115 -> rde:RD1_0113] -> rde:RD1_0121 -> rde:RD1_0121
path_rde00906.kgml: 4.2.1.131 -> 1.3.99.27 -> [2.1.1.210] -> 4.2.1.131 -> [1.3.99.27 -> 2.1.1.210] -> 1.14.15.9 -> 1.14.15.9
path_rde00906.kgml: Skipped genes: rde:RD1_0117
path_rde00906.kgml:
path_rde00906.kgml: Found a trail of span 5 containing skipped vertices
path_rde00906.kgml: 206 -> 203 -> [200 -> 205] -> 201 -> [197] -> 195 -> 194
path_rde00906.kgml: R07519 -> R07520 -> [R07521 -> R07522] -> R07523 -> [R07524] -> R07525 -> R07526
path_rde00906.kgml: rde:RD1_0116 -> rde:RD1_0115 -> [rde:RD1_0113 -> rde:RD1_0116] -> rde:RD1_0115 -> [rde:RD1_0113] -> rde:RD1_0121 -> rde:RD1_0121
path_rde00906.kgml: 4.2.1.131 -> 1.3.99.27 -> [2.1.1.210 -> 4.2.1.131] -> 1.3.99.27 -> [2.1.1.210] -> 1.14.15.9 -> 1.14.15.9
path_rde00906.kgml: Skipped genes: rde:RD1_0117
path_rde00906.kgml:
path_rde00906.kgml: Found a trail of span 5 containing skipped vertices
path_rde00906.kgml: 206 -> 203 -> [200] -> 205 -> 201 -> [197 -> 195] -> 194
path_rde00906.kgml: R07519 -> R07520 -> [R07521] -> R07522 -> R07523 -> [R07524 -> R07525] -> R07526
path_rde00906.kgml: rde:RD1_0116 -> rde:RD1_0115 -> [rde:RD1_0113] -> rde:RD1_0116 -> rde:RD1_0115 -> [rde:RD1_0113 -> rde:RD1_0121] -> rde:RD1_0121
path_rde00906.kgml: 4.2.1.131 -> 1.3.99.27 -> [2.1.1.210] -> 4.2.1.131 -> 1.3.99.27 -> [2.1.1.210 -> 1.14.15.9] -> 1.14.15.9
path_rde00906.kgml: Skipped genes: rde:RD1_0117
path_rde00906.kgml:
path_rde00906.kgml: Found a trail of span 4 containing skipped vertices
path_rde00906.kgml: 211 -> 202 -> [196] -> 209 -> 192
path_rde00906.kgml: R07532 -> R07534 -> [R07535] -> R07536 -> R07538
path_rde00906.kgml: rde:RD1_0116 -> rde:RD1_0115 -> [rde:RD1_0113] -> rde:RD1_0116 -> rde:RD1_0121
path_rde00906.kgml: 4.2.1.131 -> 1.3.99.27 -> [2.1.1.210] -> 4.2.1.131 -> 1.14.15.9
path_rde00906.kgml: Skipped genes: rde:RD1_0117
path_rde00906.kgml:
path_rde00906.kgml: Found a trail of span 4 containing skipped vertices
path_rde00906.kgml: 211 -> 202 -> [196] -> 193 -> 208
path_rde00906.kgml: R07532 -> R07534 -> [R07535] -> R07537 -> R07539
path_rde00906.kgml: rde:RD1_0116 -> rde:RD1_0115 -> [rde:RD1_0113] -> rde:RD1_0121 -> rde:RD1_0116
path_rde00906.kgml: 4.2.1.131 -> 1.3.99.27 -> [2.1.1.210] -> 1.14.15.9 -> 4.2.1.131
path_rde00906.kgml: Skipped genes: rde:RD1_0117
path_rde00906.kgml:
path_rde00906.kgml: Found a trail of span 3 containing skipped vertices
path_rde00906.kgml: 211 -> 202 -> [196 -> 209] -> 192
path_rde00906.kgml: R07532 -> R07534 -> [R07535 -> R07536] -> R07538
path_rde00906.kgml: rde:RD1_0116 -> rde:RD1_0115 -> [rde:RD1_0113 -> rde:RD1_0116] -> rde:RD1_0121
path_rde00906.kgml: 4.2.1.131 -> 1.3.99.27 -> [2.1.1.210 -> 4.2.1.131] -> 1.14.15.9
path_rde00906.kgml: Skipped genes: rde:RD1_0117
path_rde00906.kgml:
path_rde00906.kgml: Found a trail of span 3 containing skipped vertices
path_rde00906.kgml: 211 -> 202 -> [196 -> 193] -> 208
path_rde00906.kgml: R07532 -> R07534 -> [R07535 -> R07537] -> R07539
path_rde00906.kgml: rde:RD1_0116 -> rde:RD1_0115 -> [rde:RD1_0113 -> rde:RD1_0121] -> rde:RD1_0116
path_rde00906.kgml: 4.2.1.131 -> 1.3.99.27 -> [2.1.1.210 -> 1.14.15.9] -> 4.2.1.131
path_rde00906.kgml:
path_rde00906.kgml: Found a trail of span 3 containing skipped vertices
path_rde00906.kgml: 211 -> [202 -> 196] -> 193 -> 208
path_rde00906.kgml: R07532 -> [R07534 -> R07535] -> R07537 -> R07539
path_rde00906.kgml: rde:RD1_0116 -> [rde:RD1_0115 -> rde:RD1_0113] -> rde:RD1_0121 -> rde:RD1_0116
path_rde00906.kgml: 4.2.1.131 -> [1.3.99.27 -> 2.1.1.210] -> 1.14.15.9 -> 4.2.1.131
path_rde00906.kgml: Skipped genes: rde:RD1_0117
path_rde00906.kgml:
path_rde00906.kgml: Found a trail of span 3 containing skipped vertices
path_rde00906.kgml: 211 -> [202 -> 196] -> 209 -> 192
path_rde00906.kgml: R07532 -> [R07534 -> R07535] -> R07536 -> R07538
path_rde00906.kgml: rde:RD1_0116 -> [rde:RD1_0115 -> rde:RD1_0113] -> rde:RD1_0116 -> rde:RD1_0121
path_rde00906.kgml: 4.2.1.131 -> [1.3.99.27 -> 2.1.1.210] -> 4.2.1.131 -> 1.14.15.9
path_rde00906.kgml: Skipped genes: rde:RD1_0117
path_rde00906.kgml:
path_rde00906.kgml: --- 1.82 seconds ---

path_rde00910.kgml: Nitrogen metabolism
path_rde00910.kgml: Initialization took 2.93 seconds
path_rde00910.kgml:
path_rde00910.kgml: Found a trail of span 2 containing skipped vertices
path_rde00910.kgml: 10 -> 77
path_rde00910.kgml: R00524 -> R00253
path_rde00910.kgml: {rde:RD1_1494, rde:RD1_3602} -> {rde:RD1_1497, rde:RD1_1892, rde:RD1_1894, rde:RD1_2173, rde:RD1_2569, rde:RD1_4250}
path_rde00910.kgml: 3.5.1.49 -> 6.3.1.2
path_rde00910.kgml: Skipped genes: rde:RD1_1495, rde:RD1_1496
path_rde00910.kgml:
path_rde00910.kgml: --- 3.19 seconds ---

path_rde00920.kgml: Sulfur metabolism
path_rde00920.kgml: Initialization took 2.48 seconds
path_rde00920.kgml:
path_rde00920.kgml: Found a trail of span 2 without skipping any vertex
path_rde00920.kgml: 48 -> 31
path_rde00920.kgml: R02021 -> R00858
path_rde00920.kgml: rde:RD1_2967 -> rde:RD1_2966
path_rde00920.kgml: 1.8.4.8 -> 1.8.1.2
path_rde00920.kgml:
path_rde00920.kgml: --- 2.57 seconds ---

path_rde00930.kgml: Caprolactam degradation
path_rde00930.kgml: Initialization took 0.08 seconds
path_rde00930.kgml: (not found)
path_rde00930.kgml: --- 0.11 seconds ---

path_rde00970.kgml: Aminoacyl-tRNA biosynthesis
path_rde00970.kgml: Initialization took 2.13 seconds
path_rde00970.kgml: (not found)
path_rde00970.kgml: --- 2.18 seconds ---

path_rde01040.kgml: Biosynthesis of unsaturated fatty acids
path_rde01040.kgml: Initialization took 0.18 seconds
path_rde01040.kgml: (not found)
path_rde01040.kgml: --- 0.23 seconds ---

path_rde01054.kgml: Nonribosomal peptide structures
path_rde01054.kgml: Initialization took 0.05 seconds
path_rde01054.kgml: (not found)
path_rde01054.kgml: --- 0.09 seconds ---

--- 504.72 seconds ---
