# Supplementary material for: CoMetGeNe: mining conserved neighborhood patterns in metabolic and genomic contexts
Source: BMC Bioinformatics. 2019 Jan 10;20:19. doi: 10.1186/s12859-018-2542-2 (PMC6327494; doi:10.1186/s12859-018-2542-2)
Supplement: Supplementary file 14 — Trail finding results for completely assembled representative bacterial genomes present in NCBI Genomes. Of the 1,545 fully assembled representative bacterial genomes in NCBI, corresponding entries have been identified in KEGG for 1,467 species, for which trail finding has been performed for all combinations of gap parameters δG and δD ranging from 0 to 3. This additional file is available from https://doi.org/10.6084/m9.figshare.7288769. (GZ 178,532 kb) [file 12859_2018_2542_MOESM14_ESM.gz › results/doa_dG0_dD1.hnet]

--- delta_G = 0, delta_D = 1 ---

path_doa00010.kgml: Glycolysis / Gluconeogenesis
path_doa00010.kgml: Initialization took 0.05 seconds
path_doa00010.kgml:
path_doa00010.kgml: Found a trail of span 2 without skipping any vertex
path_doa00010.kgml: 57 -> 14
path_doa00010.kgml: R01061 -> R01070
path_doa00010.kgml: {doa:AXF15_03730, doa:AXF15_05165} -> {doa:AXF15_03895, doa:AXF15_05170, doa:AXF15_05895}
path_doa00010.kgml: {1.2.1.12, 1.2.1.59} -> 4.1.2.13
path_doa00010.kgml:
path_doa00010.kgml: Found a trail of span 2 containing skipped vertices
path_doa00010.kgml: 76 -> [57] -> 58
path_doa00010.kgml: R01512 -> [R01061] -> R01015
path_doa00010.kgml: doa:AXF15_07600 -> [{doa:AXF15_03730, doa:AXF15_05165}] -> doa:AXF15_07605
path_doa00010.kgml: 2.7.2.3 -> [{1.2.1.12, 1.2.1.59}] -> 5.3.1.1
path_doa00010.kgml:
path_doa00010.kgml: --- 0.37 seconds ---

path_doa00020.kgml: Citrate cycle (TCA cycle)
path_doa00020.kgml: Initialization took 0.05 seconds
path_doa00020.kgml:
path_doa00020.kgml: Found a trail of span 2 without skipping any vertex
path_doa00020.kgml: 38 -> 95
path_doa00020.kgml: R01082 -> R02164
path_doa00020.kgml: {doa:AXF15_04090, doa:AXF15_04095} -> {doa:AXF15_04075, doa:AXF15_04080, doa:AXF15_04085}
path_doa00020.kgml: 4.2.1.2 -> {1.3.5.1, 1.3.5.4}
path_doa00020.kgml:
path_doa00020.kgml: --- 0.24 seconds ---

path_doa00030.kgml: Pentose phosphate pathway
path_doa00030.kgml: Initialization took 0.08 seconds
path_doa00030.kgml:
path_doa00030.kgml: Found a trail of span 4 containing skipped vertices
path_doa00030.kgml: 49 -> [160] -> 52 -> [49] -> 46 -> 47
path_doa00030.kgml: R01830 -> [R02073] -> R04780 -> [R01830] -> R01641 -> R01056
path_doa00030.kgml: doa:AXF15_09290 -> [doa:AXF15_13030] -> {doa:AXF15_08875, doa:AXF15_09285} -> [doa:AXF15_09290] -> doa:AXF15_09290 -> doa:AXF15_09295
path_doa00030.kgml: 2.2.1.1 -> [2.7.1.90] -> 3.1.3.11 -> [2.2.1.1] -> 2.2.1.1 -> 5.3.1.6
path_doa00030.kgml:
path_doa00030.kgml: Found a trail of span 2 without skipping any vertex
path_doa00030.kgml: 157 -> 57
path_doa00030.kgml: {R02736, R10907} -> R02035
path_doa00030.kgml: doa:AXF15_09040 -> doa:AXF15_09035
path_doa00030.kgml: {1.1.1.363, 1.1.1.49, 1.1.1.363, 1.1.1.388} -> 3.1.1.31
path_doa00030.kgml:
path_doa00030.kgml: Found a trail of span 2 without skipping any vertex
path_doa00030.kgml: 58 -> 57
path_doa00030.kgml: R02736 -> R02035
path_doa00030.kgml: doa:AXF15_09040 -> doa:AXF15_09035
path_doa00030.kgml: {1.1.1.363, 1.1.1.49} -> 3.1.1.31
path_doa00030.kgml:
path_doa00030.kgml: --- 1.30 seconds ---

path_doa00040.kgml: Pentose and glucuronate interconversions
path_doa00040.kgml: Initialization took 0.05 seconds
path_doa00040.kgml: (not found)
path_doa00040.kgml: --- 0.09 seconds ---

path_doa00051.kgml: Fructose and mannose metabolism
path_doa00051.kgml: Initialization took 0.05 seconds
path_doa00051.kgml:
path_doa00051.kgml: Found a trail of span 2 without skipping any vertex
path_doa00051.kgml: 83 -> 82
path_doa00051.kgml: R00888 -> R05692
path_doa00051.kgml: doa:AXF15_05805 -> doa:AXF15_05810
path_doa00051.kgml: 4.2.1.47 -> 1.1.1.271
path_doa00051.kgml:
path_doa00051.kgml: --- 0.17 seconds ---

path_doa00052.kgml: Galactose metabolism
path_doa00052.kgml: Initialization took 0.05 seconds
path_doa00052.kgml: (not found)
path_doa00052.kgml: --- 0.10 seconds ---

path_doa00061.kgml: Fatty acid biosynthesis
path_doa00061.kgml: Initialization took 0.09 seconds
path_doa00061.kgml:
path_doa00061.kgml: Found a trail of span 2 without skipping any vertex
path_doa00061.kgml: 262 -> 142
path_doa00061.kgml: R10707 -> R04533
path_doa00061.kgml: doa:AXF15_06345 -> {doa:AXF15_04035, doa:AXF15_06350, doa:AXF15_08795}
path_doa00061.kgml: 2.3.1.180 -> {1.1.1.100, 2.3.1.85, 2.3.1.86}
path_doa00061.kgml:
path_doa00061.kgml: --- 0.48 seconds ---

path_doa00071.kgml: Fatty acid degradation
path_doa00071.kgml: Initialization took 0.06 seconds
path_doa00071.kgml: (not found)
path_doa00071.kgml: --- 0.12 seconds ---

path_doa00130.kgml: Ubiquinone and other terpenoid-quinone biosynthesis
path_doa00130.kgml: Initialization took 0.05 seconds
path_doa00130.kgml:
path_doa00130.kgml: Found a trail of span 2 containing skipped vertices
path_doa00130.kgml: 190 -> [191] -> 192
path_doa00130.kgml: R08587 -> [R08588] -> R08589
path_doa00130.kgml: doa:AXF15_03675 -> [doa:AXF15_12845] -> doa:AXF15_03680
path_doa00130.kgml: 3.2.2.26 -> [1.21.98.1] -> ?
path_doa00130.kgml:
path_doa00130.kgml: --- 0.14 seconds ---

path_doa00190.kgml: Oxidative phosphorylation
path_doa00190.kgml: Initialization took 0.05 seconds
path_doa00190.kgml: (not found)
path_doa00190.kgml: --- 0.09 seconds ---

path_doa00220.kgml: Arginine biosynthesis
path_doa00220.kgml: Initialization took 0.05 seconds
path_doa00220.kgml:
path_doa00220.kgml: Found a trail of span 3 without skipping any vertex
path_doa00220.kgml: 44 -> 45 -> 47
path_doa00220.kgml: R01398 -> R01954 -> R01086
path_doa00220.kgml: doa:AXF15_02145 -> doa:AXF15_02140 -> doa:AXF15_02135
path_doa00220.kgml: 2.1.3.3 -> 6.3.4.5 -> 4.3.2.1
path_doa00220.kgml:
path_doa00220.kgml: --- 0.18 seconds ---

path_doa00230.kgml: Purine metabolism
path_doa00230.kgml: Initialization took 0.06 seconds
path_doa00230.kgml:
path_doa00230.kgml: Found a trail of span 2 without skipping any vertex
path_doa00230.kgml: 205 -> 206
path_doa00230.kgml: R01130 -> {R01230, R01231}
path_doa00230.kgml: doa:AXF15_12700 -> doa:AXF15_12695
path_doa00230.kgml: 1.1.1.205 -> {6.3.5.2, 6.3.5.2}
path_doa00230.kgml:
path_doa00230.kgml: --- 0.71 seconds ---

path_doa00240.kgml: Pyrimidine metabolism
path_doa00240.kgml: Initialization took 0.05 seconds
path_doa00240.kgml:
path_doa00240.kgml: Found a trail of span 2 without skipping any vertex
path_doa00240.kgml: 97 -> 98
path_doa00240.kgml: R01397 -> R01993
path_doa00240.kgml: doa:AXF15_05040 -> {doa:AXF15_05045, doa:AXF15_09175}
path_doa00240.kgml: 2.1.3.2 -> 3.5.2.3
path_doa00240.kgml:
path_doa00240.kgml: --- 0.48 seconds ---

path_doa00250.kgml: Alanine, aspartate and glutamate metabolism
path_doa00250.kgml: Initialization took 0.05 seconds
path_doa00250.kgml:
path_doa00250.kgml: Found a trail of span 2 without skipping any vertex
path_doa00250.kgml: 48 -> 51
path_doa00250.kgml: R01954 -> R01086
path_doa00250.kgml: doa:AXF15_02140 -> doa:AXF15_02135
path_doa00250.kgml: 6.3.4.5 -> 4.3.2.1
path_doa00250.kgml:
path_doa00250.kgml: --- 0.17 seconds ---

path_doa00260.kgml: Glycine, serine and threonine metabolism
path_doa00260.kgml: Initialization took 0.05 seconds
path_doa00260.kgml: (not found)
path_doa00260.kgml: --- 0.09 seconds ---

path_doa00261.kgml: Monobactam biosynthesis
path_doa00261.kgml: Initialization took 0.05 seconds
path_doa00261.kgml: (not found)
path_doa00261.kgml: --- 0.09 seconds ---

path_doa00270.kgml: Cysteine and methionine metabolism
path_doa00270.kgml: Initialization took 0.05 seconds
path_doa00270.kgml:
path_doa00270.kgml: Found a trail of span 2 containing skipped vertices
path_doa00270.kgml: 93 -> [90] -> 92
path_doa00270.kgml: R00192 -> [R04405] -> R00177
path_doa00270.kgml: doa:AXF15_12290 -> [doa:AXF15_06625] -> doa:AXF15_12285
path_doa00270.kgml: 3.3.1.1 -> [2.1.1.14] -> 2.5.1.6
path_doa00270.kgml:
path_doa00270.kgml: Found a trail of span 2 without skipping any vertex
path_doa00270.kgml: 124 -> 123
path_doa00270.kgml: R00586 -> R00897
path_doa00270.kgml: {doa:AXF15_01830, doa:AXF15_07630} -> doa:AXF15_07625
path_doa00270.kgml: 2.3.1.30 -> {2.5.1.47, 2.5.1.65}
path_doa00270.kgml:
path_doa00270.kgml: --- 0.23 seconds ---

path_doa00280.kgml: Valine, leucine and isoleucine degradation
path_doa00280.kgml: Initialization took 0.05 seconds
path_doa00280.kgml: (not found)
path_doa00280.kgml: --- 0.09 seconds ---

path_doa00290.kgml: Valine, leucine and isoleucine biosynthesis
path_doa00290.kgml: Initialization took 0.05 seconds
path_doa00290.kgml:
path_doa00290.kgml: Found a trail of span 4 containing skipped vertices
path_doa00290.kgml: 38 -> [35] -> 37 -> 35 -> [37] -> 36
path_doa00290.kgml: R01213 -> [R03968] -> R04001 -> R03968 -> [R04001] -> R04426
path_doa00290.kgml: {doa:AXF15_05690, doa:AXF15_11880} -> [{doa:AXF15_11870, doa:AXF15_11875}] -> {doa:AXF15_11870, doa:AXF15_11875} -> {doa:AXF15_11870, doa:AXF15_11875} -> [{doa:AXF15_11870, doa:AXF15_11875}] -> doa:AXF15_11865
path_doa00290.kgml: 2.3.3.13 -> [4.2.1.33] -> 4.2.1.33 -> 4.2.1.33 -> [4.2.1.33] -> 1.1.1.85
path_doa00290.kgml:
path_doa00290.kgml: Found a trail of span 3 containing skipped vertices
path_doa00290.kgml: 79 -> [44] -> 46 -> 44
path_doa00290.kgml: R00226 -> [R05071] -> R04440 -> R05071
path_doa00290.kgml: {doa:AXF15_11315, doa:AXF15_11320} -> [doa:AXF15_11310] -> doa:AXF15_11310 -> doa:AXF15_11310
path_doa00290.kgml: 2.2.1.6 -> [{1.1.1.86, 5.4.99.3}] -> 1.1.1.86 -> {1.1.1.86, 5.4.99.3}
path_doa00290.kgml:
path_doa00290.kgml: Found a trail of span 3 without skipping any vertex
path_doa00290.kgml: 47 -> 42 -> 34
path_doa00290.kgml: R08648 -> R05069 -> R05068
path_doa00290.kgml: {doa:AXF15_11315, doa:AXF15_11320} -> doa:AXF15_11310 -> doa:AXF15_11310
path_doa00290.kgml: 2.2.1.6 -> {1.1.1.86, 5.4.99.3} -> 1.1.1.86
path_doa00290.kgml:
path_doa00290.kgml: Found a trail of span 3 without skipping any vertex
path_doa00290.kgml: 78 -> 21 -> 22
path_doa00290.kgml: R03896 -> R03898 -> R00994
path_doa00290.kgml: {doa:AXF15_11870, doa:AXF15_11875} -> {doa:AXF15_11870, doa:AXF15_11875} -> doa:AXF15_11865
path_doa00290.kgml: 4.2.1.35 -> 4.2.1.35 -> 1.1.1.85
path_doa00290.kgml:
path_doa00290.kgml: Found a trail of span 2 containing skipped vertices
path_doa00290.kgml: 78 -> [21] -> 22
path_doa00290.kgml: R03896 -> [R03898] -> R00994
path_doa00290.kgml: {doa:AXF15_11870, doa:AXF15_11875} -> [{doa:AXF15_11870, doa:AXF15_11875}] -> doa:AXF15_11865
path_doa00290.kgml: 4.2.1.35 -> [4.2.1.35] -> 1.1.1.85
path_doa00290.kgml:
path_doa00290.kgml: --- 0.61 seconds ---

path_doa00300.kgml: Lysine biosynthesis
path_doa00300.kgml: Initialization took 0.05 seconds
path_doa00300.kgml:
path_doa00300.kgml: Found a trail of span 2 without skipping any vertex
path_doa00300.kgml: 77 -> 46
path_doa00300.kgml: R02788 -> R04617
path_doa00300.kgml: doa:AXF15_02385 -> doa:AXF15_02380
path_doa00300.kgml: 6.3.2.13 -> 6.3.2.10
path_doa00300.kgml:
path_doa00300.kgml: --- 0.14 seconds ---

path_doa00310.kgml: Lysine degradation
path_doa00310.kgml: Initialization took 0.06 seconds
path_doa00310.kgml: (not found)
path_doa00310.kgml: --- 0.10 seconds ---

path_doa00330.kgml: Arginine and proline metabolism
path_doa00330.kgml: Initialization took 0.05 seconds
path_doa00330.kgml: (not found)
path_doa00330.kgml: --- 0.10 seconds ---

path_doa00332.kgml: Carbapenem biosynthesis
path_doa00332.kgml: Initialization took 0.05 seconds
path_doa00332.kgml: (not found)
path_doa00332.kgml: --- 0.10 seconds ---

path_doa00340.kgml: Histidine metabolism
path_doa00340.kgml: Initialization took 0.05 seconds
path_doa00340.kgml: (not found)
path_doa00340.kgml: --- 0.09 seconds ---

path_doa00350.kgml: Tyrosine metabolism
path_doa00350.kgml: Initialization took 0.05 seconds
path_doa00350.kgml: (not found)
path_doa00350.kgml: --- 0.09 seconds ---

path_doa00360.kgml: Phenylalanine metabolism
path_doa00360.kgml: Initialization took 0.05 seconds
path_doa00360.kgml: (not found)
path_doa00360.kgml: --- 0.09 seconds ---

path_doa00400.kgml: Phenylalanine, tyrosine and tryptophan biosynthesis
path_doa00400.kgml: Initialization took 0.05 seconds
path_doa00400.kgml:
path_doa00400.kgml: Found a trail of span 4 containing skipped vertices
path_doa00400.kgml: 74 -> [50] -> 58 -> 60 -> 69
path_doa00400.kgml: R03460 -> [R01714] -> R01715 -> R01373 -> R01728
path_doa00400.kgml: doa:AXF15_05880 -> [doa:AXF15_05720] -> doa:AXF15_05885 -> doa:AXF15_05885 -> doa:AXF15_05875
path_doa00400.kgml: 2.5.1.19 -> [4.2.3.5] -> 5.4.99.5 -> {4.2.1.51, 4.2.1.91} -> 1.3.1.12
path_doa00400.kgml:
path_doa00400.kgml: --- 0.27 seconds ---

path_doa00401.kgml: Novobiocin biosynthesis
path_doa00401.kgml: Initialization took 0.05 seconds
path_doa00401.kgml: (not found)
path_doa00401.kgml: --- 0.09 seconds ---

path_doa00410.kgml: beta-Alanine metabolism
path_doa00410.kgml: Initialization took 0.05 seconds
path_doa00410.kgml:
path_doa00410.kgml: Found a trail of span 2 without skipping any vertex
path_doa00410.kgml: 54 -> 50
path_doa00410.kgml: R00489 -> R02473
path_doa00410.kgml: doa:AXF15_12140 -> doa:AXF15_12145
path_doa00410.kgml: {4.1.1.11, 4.1.1.15} -> 6.3.2.1
path_doa00410.kgml:
path_doa00410.kgml: --- 0.14 seconds ---

path_doa00430.kgml: Taurine and hypotaurine metabolism
path_doa00430.kgml: Initialization took 0.05 seconds
path_doa00430.kgml:
path_doa00430.kgml: Found a trail of span 2 without skipping any vertex
path_doa00430.kgml: 58 -> 36
path_doa00430.kgml: R00315 -> R00230
path_doa00430.kgml: doa:AXF15_11070 -> doa:AXF15_11075
path_doa00430.kgml: {2.7.2.1, 2.7.2.15} -> 2.3.1.8
path_doa00430.kgml:
path_doa00430.kgml: --- 0.14 seconds ---

path_doa00450.kgml: Selenocompound metabolism
path_doa00450.kgml: Initialization took 0.05 seconds
path_doa00450.kgml: (not found)
path_doa00450.kgml: --- 0.09 seconds ---

path_doa00460.kgml: Cyanoamino acid metabolism
path_doa00460.kgml: Initialization took 0.05 seconds
path_doa00460.kgml: (not found)
path_doa00460.kgml: --- 0.09 seconds ---

path_doa00471.kgml: D-Glutamine and D-glutamate metabolism
path_doa00471.kgml: Initialization took 0.05 seconds
path_doa00471.kgml: (not found)
path_doa00471.kgml: --- 0.09 seconds ---

path_doa00473.kgml: D-Alanine metabolism
path_doa00473.kgml: Initialization took 0.05 seconds
path_doa00473.kgml: (not found)
path_doa00473.kgml: --- 0.10 seconds ---

path_doa00480.kgml: Glutathione metabolism
path_doa00480.kgml: Initialization took 0.06 seconds
path_doa00480.kgml: (not found)
path_doa00480.kgml: --- 0.12 seconds ---

path_doa00500.kgml: Starch and sucrose metabolism
path_doa00500.kgml: Initialization took 0.06 seconds
path_doa00500.kgml:
path_doa00500.kgml: Found a trail of span 3 without skipping any vertex
path_doa00500.kgml: 134 -> 120 -> 133
path_doa00500.kgml: R05196 -> R02110 -> R02111
path_doa00500.kgml: doa:AXF15_04865 -> {doa:AXF15_04360, doa:AXF15_04860} -> {doa:AXF15_04865, doa:AXF15_05735, doa:AXF15_11960}
path_doa00500.kgml: 2.4.1.25 -> 2.4.1.18 -> 2.4.1.1
path_doa00500.kgml:
path_doa00500.kgml: --- 0.17 seconds ---

path_doa00520.kgml: Amino sugar and nucleotide sugar metabolism
path_doa00520.kgml: Initialization took 0.05 seconds
path_doa00520.kgml:
path_doa00520.kgml: Found a trail of span 2 without skipping any vertex
path_doa00520.kgml: 244 -> 246
path_doa00520.kgml: R00888 -> R05692
path_doa00520.kgml: doa:AXF15_05805 -> doa:AXF15_05810
path_doa00520.kgml: 4.2.1.47 -> 1.1.1.271
path_doa00520.kgml:
path_doa00520.kgml: Found a trail of span 2 without skipping any vertex
path_doa00520.kgml: 190 -> 192
path_doa00520.kgml: R01384 -> R01473
path_doa00520.kgml: doa:AXF15_00555 -> doa:AXF15_00560
path_doa00520.kgml: 4.1.1.35 -> 5.1.3.5
path_doa00520.kgml:
path_doa00520.kgml: --- 0.27 seconds ---

path_doa00521.kgml: Streptomycin biosynthesis
path_doa00521.kgml: Initialization took 0.05 seconds
path_doa00521.kgml:
path_doa00521.kgml: Found a trail of span 2 containing skipped vertices
path_doa00521.kgml: 43 -> [42] -> 24
path_doa00521.kgml: R06513 -> [R06514] -> R02777
path_doa00521.kgml: doa:AXF15_02215 -> [doa:AXF15_02900] -> doa:AXF15_02220
path_doa00521.kgml: 4.2.1.46 -> [5.1.3.13] -> 1.1.1.133
path_doa00521.kgml:
path_doa00521.kgml: --- 0.14 seconds ---

path_doa00523.kgml: Polyketide sugar unit biosynthesis
path_doa00523.kgml: Initialization took 0.05 seconds
path_doa00523.kgml:
path_doa00523.kgml: Found a trail of span 2 containing skipped vertices
path_doa00523.kgml: 26 -> [63] -> 28
path_doa00523.kgml: R06513 -> [R06514] -> R02777
path_doa00523.kgml: doa:AXF15_02215 -> [doa:AXF15_02900] -> doa:AXF15_02220
path_doa00523.kgml: 4.2.1.46 -> [5.1.3.13] -> 1.1.1.133
path_doa00523.kgml:
path_doa00523.kgml: --- 0.14 seconds ---

path_doa00525.kgml: Acarbose and validamycin biosynthesis
path_doa00525.kgml: Initialization took 0.06 seconds
path_doa00525.kgml: (not found)
path_doa00525.kgml: --- 0.12 seconds ---

path_doa00540.kgml: Lipopolysaccharide biosynthesis
path_doa00540.kgml: Initialization took 0.06 seconds
path_doa00540.kgml:
path_doa00540.kgml: Found a trail of span 3 without skipping any vertex
path_doa00540.kgml: 43 -> 80 -> 79
path_doa00540.kgml: R03351 -> R04658 -> R05074
path_doa00540.kgml: doa:AXF15_00540 -> doa:AXF15_00535 -> doa:AXF15_00535
path_doa00540.kgml: 2.7.7.38 -> 2.4.99.12 -> 2.4.99.13
path_doa00540.kgml:
path_doa00540.kgml: Found a trail of span 2 without skipping any vertex
path_doa00540.kgml: 87 -> 44
path_doa00540.kgml: R03254 -> R03350
path_doa00540.kgml: doa:AXF15_04660 -> doa:AXF15_04655
path_doa00540.kgml: 2.5.1.55 -> 3.1.3.45
path_doa00540.kgml:
path_doa00540.kgml: Found a trail of span 2 without skipping any vertex
path_doa00540.kgml: 43 -> 79
path_doa00540.kgml: R03351 -> R05074
path_doa00540.kgml: doa:AXF15_00540 -> doa:AXF15_00535
path_doa00540.kgml: 2.7.7.38 -> 2.4.99.13
path_doa00540.kgml:
path_doa00540.kgml: --- 0.32 seconds ---

path_doa00550.kgml: Peptidoglycan biosynthesis
path_doa00550.kgml: Initialization took 0.06 seconds
path_doa00550.kgml:
path_doa00550.kgml: Found a trail of span 4 without skipping any vertex
path_doa00550.kgml: 32 -> 34 -> 23 -> 35
path_doa00550.kgml: R02783 -> R02788 -> R04617 -> R05630
path_doa00550.kgml: doa:AXF15_02370 -> doa:AXF15_02385 -> doa:AXF15_02380 -> doa:AXF15_02375
path_doa00550.kgml: 6.3.2.9 -> 6.3.2.13 -> 6.3.2.10 -> 2.7.8.13
path_doa00550.kgml:
path_doa00550.kgml: Found a trail of span 3 containing skipped vertices
path_doa00550.kgml: 32 -> [34] -> 23 -> 35
path_doa00550.kgml: R02783 -> [R02788] -> R04617 -> R05630
path_doa00550.kgml: doa:AXF15_02370 -> [doa:AXF15_02385] -> doa:AXF15_02380 -> doa:AXF15_02375
path_doa00550.kgml: 6.3.2.9 -> [6.3.2.13] -> 6.3.2.10 -> 2.7.8.13
path_doa00550.kgml:
path_doa00550.kgml: Found a trail of span 2 without skipping any vertex
path_doa00550.kgml: 29 -> 28
path_doa00550.kgml: R04573 -> R05629
path_doa00550.kgml: doa:AXF15_02380 -> doa:AXF15_02375
path_doa00550.kgml: 6.3.2.10 -> 2.7.8.13
path_doa00550.kgml:
path_doa00550.kgml: --- 0.37 seconds ---

path_doa00561.kgml: Glycerolipid metabolism
path_doa00561.kgml: Initialization took 0.06 seconds
path_doa00561.kgml: (not found)
path_doa00561.kgml: --- 0.12 seconds ---

path_doa00562.kgml: Inositol phosphate metabolism
path_doa00562.kgml: Initialization took 0.06 seconds
path_doa00562.kgml: (not found)
path_doa00562.kgml: --- 0.12 seconds ---

path_doa00564.kgml: Glycerophospholipid metabolism
path_doa00564.kgml: Initialization took 0.06 seconds
path_doa00564.kgml:
path_doa00564.kgml: Found a trail of span 2 without skipping any vertex
path_doa00564.kgml: 103 -> 135
path_doa00564.kgml: R01800 -> R02055
path_doa00564.kgml: doa:AXF15_11885 -> doa:AXF15_11890
path_doa00564.kgml: 2.7.8.8 -> 4.1.1.65
path_doa00564.kgml:
path_doa00564.kgml: Found a trail of span 2 without skipping any vertex
path_doa00564.kgml: 128 -> 146
path_doa00564.kgml: R01799 -> R01801
path_doa00564.kgml: {doa:AXF15_04145, doa:AXF15_11130} -> {doa:AXF15_04140, doa:AXF15_08840}
path_doa00564.kgml: 2.7.7.41 -> 2.7.8.5
path_doa00564.kgml:
path_doa00564.kgml: --- 0.26 seconds ---

path_doa00620.kgml: Pyruvate metabolism
path_doa00620.kgml: Initialization took 0.06 seconds
path_doa00620.kgml:
path_doa00620.kgml: Found a trail of span 2 without skipping any vertex
path_doa00620.kgml: 97 -> 129
path_doa00620.kgml: R00230 -> R00315
path_doa00620.kgml: doa:AXF15_11075 -> doa:AXF15_11070
path_doa00620.kgml: 2.3.1.8 -> {2.7.2.1, 2.7.2.15}
path_doa00620.kgml:
path_doa00620.kgml: Found a trail of span 2 containing skipped vertices
path_doa00620.kgml: 64 -> [65] -> 79
path_doa00620.kgml: R00199 -> [{R00200, R02320}] -> R00344
path_doa00620.kgml: {doa:AXF15_05770, doa:AXF15_05775, doa:AXF15_07580} -> [doa:AXF15_05345] -> doa:AXF15_07575
path_doa00620.kgml: 2.7.9.2 -> [{2.7.1.40, 2.7.1.40}] -> 6.4.1.1
path_doa00620.kgml:
path_doa00620.kgml: --- 0.52 seconds ---

path_doa00625.kgml: Chloroalkane and chloroalkene degradation
path_doa00625.kgml: Initialization took 0.06 seconds
path_doa00625.kgml: (not found)
path_doa00625.kgml: --- 0.12 seconds ---

path_doa00626.kgml: Naphthalene degradation
path_doa00626.kgml: Initialization took 0.05 seconds
path_doa00626.kgml: (not found)
path_doa00626.kgml: --- 0.09 seconds ---

path_doa00630.kgml: Glyoxylate and dicarboxylate metabolism
path_doa00630.kgml: Initialization took 0.05 seconds
path_doa00630.kgml: (not found)
path_doa00630.kgml: --- 0.09 seconds ---

path_doa00633.kgml: Nitrotoluene degradation
path_doa00633.kgml: Initialization took 0.05 seconds
path_doa00633.kgml: (not found)
path_doa00633.kgml: --- 0.09 seconds ---

path_doa00640.kgml: Propanoate metabolism
path_doa00640.kgml: Initialization took 0.05 seconds
path_doa00640.kgml:
path_doa00640.kgml: Found a trail of span 2 without skipping any vertex
path_doa00640.kgml: 52 -> 68
path_doa00640.kgml: R00921 -> R01353
path_doa00640.kgml: doa:AXF15_11075 -> doa:AXF15_11070
path_doa00640.kgml: {2.3.1.222, 2.3.1.8} -> {2.7.2.1, 2.7.2.15}
path_doa00640.kgml:
path_doa00640.kgml: --- 0.17 seconds ---

path_doa00650.kgml: Butanoate metabolism
path_doa00650.kgml: Initialization took 0.05 seconds
path_doa00650.kgml: (not found)
path_doa00650.kgml: --- 0.09 seconds ---

path_doa00660.kgml: C5-Branched dibasic acid metabolism
path_doa00660.kgml: Initialization took 0.05 seconds
path_doa00660.kgml:
path_doa00660.kgml: Found a trail of span 3 without skipping any vertex
path_doa00660.kgml: 31 -> 96 -> 97
path_doa00660.kgml: R03896 -> R03898 -> R00994
path_doa00660.kgml: {doa:AXF15_11870, doa:AXF15_11875} -> {doa:AXF15_11870, doa:AXF15_11875} -> doa:AXF15_11865
path_doa00660.kgml: 4.2.1.35 -> 4.2.1.35 -> 1.1.1.85
path_doa00660.kgml:
path_doa00660.kgml: --- 0.17 seconds ---

path_doa00670.kgml: One carbon pool by folate
path_doa00670.kgml: Initialization took 0.05 seconds
path_doa00670.kgml:
path_doa00670.kgml: Found a trail of span 3 containing skipped vertices
path_doa00670.kgml: 29 -> 28 -> [20] -> 49
path_doa00670.kgml: R01220 -> R01655 -> [R04326] -> R00943
path_doa00670.kgml: {doa:AXF15_03560, doa:AXF15_04725} -> {doa:AXF15_03560, doa:AXF15_04725} -> [{doa:AXF15_07480, doa:AXF15_11585}] -> doa:AXF15_04730
path_doa00670.kgml: 1.5.1.5 -> 3.5.4.9 -> [2.1.2.2] -> 6.3.4.3
path_doa00670.kgml:
path_doa00670.kgml: --- 0.37 seconds ---

path_doa00680.kgml: Methane metabolism
path_doa00680.kgml: Initialization took 0.05 seconds
path_doa00680.kgml:
path_doa00680.kgml: Found a trail of span 2 without skipping any vertex
path_doa00680.kgml: 203 -> 204
path_doa00680.kgml: R00315 -> R00230
path_doa00680.kgml: doa:AXF15_11070 -> doa:AXF15_11075
path_doa00680.kgml: {2.7.2.1, 2.7.2.15} -> 2.3.1.8
path_doa00680.kgml:
path_doa00680.kgml: --- 0.17 seconds ---

path_doa00730.kgml: Thiamine metabolism
path_doa00730.kgml: Initialization took 0.05 seconds
path_doa00730.kgml:
path_doa00730.kgml: Found a trail of span 2 without skipping any vertex
path_doa00730.kgml: 91 -> 69
path_doa00730.kgml: R10246 -> R10247
path_doa00730.kgml: {doa:AXF15_03270, doa:AXF15_10055} -> doa:AXF15_10060
path_doa00730.kgml: 4.1.99.19 -> 2.8.1.10
path_doa00730.kgml:
path_doa00730.kgml: --- 0.18 seconds ---

path_doa00740.kgml: Riboflavin metabolism
path_doa00740.kgml: Initialization took 0.05 seconds
path_doa00740.kgml:
path_doa00740.kgml: Found a trail of span 3 containing skipped vertices
path_doa00740.kgml: 32 -> [41] -> 42 -> 41
path_doa00740.kgml: R07281 -> [R04457] -> R00066 -> R04457
path_doa00740.kgml: doa:AXF15_06385 -> [doa:AXF15_06390] -> doa:AXF15_06380 -> doa:AXF15_06390
path_doa00740.kgml: 4.1.99.12 -> [2.5.1.78] -> 2.5.1.9 -> 2.5.1.78
path_doa00740.kgml:
path_doa00740.kgml: --- 0.17 seconds ---

path_doa00750.kgml: Vitamin B6 metabolism
path_doa00750.kgml: Initialization took 0.05 seconds
path_doa00750.kgml: (not found)
path_doa00750.kgml: --- 0.09 seconds ---

path_doa00760.kgml: Nicotinate and nicotinamide metabolism
path_doa00760.kgml: Initialization took 0.05 seconds
path_doa00760.kgml:
path_doa00760.kgml: Found a trail of span 3 without skipping any vertex
path_doa00760.kgml: 71 -> 72 -> 73
path_doa00760.kgml: R00481 -> R04292 -> R03348
path_doa00760.kgml: doa:AXF15_04505 -> doa:AXF15_04510 -> doa:AXF15_04515
path_doa00760.kgml: 1.4.3.16 -> 2.5.1.72 -> 2.4.2.19
path_doa00760.kgml:
path_doa00760.kgml: --- 0.22 seconds ---

path_doa00770.kgml: Pantothenate and CoA biosynthesis
path_doa00770.kgml: Initialization took 0.05 seconds
path_doa00770.kgml:
path_doa00770.kgml: Found a trail of span 2 without skipping any vertex
path_doa00770.kgml: 93 -> 76
path_doa00770.kgml: R00489 -> R02473
path_doa00770.kgml: doa:AXF15_12140 -> doa:AXF15_12145
path_doa00770.kgml: {4.1.1.11, 4.1.1.15} -> 6.3.2.1
path_doa00770.kgml:
path_doa00770.kgml: Found a trail of span 2 without skipping any vertex
path_doa00770.kgml: 82 -> 81
path_doa00770.kgml: R00006 -> R03051
path_doa00770.kgml: {doa:AXF15_11315, doa:AXF15_11320} -> doa:AXF15_11310
path_doa00770.kgml: 2.2.1.6 -> 1.1.1.86
path_doa00770.kgml:
path_doa00770.kgml: --- 0.22 seconds ---

path_doa00780.kgml: Biotin metabolism
path_doa00780.kgml: Initialization took 0.05 seconds
path_doa00780.kgml:
path_doa00780.kgml: Found a trail of span 2 containing skipped vertices
path_doa00780.kgml: 34 -> [32] -> 31
path_doa00780.kgml: R03210 -> [R03231] -> R03182
path_doa00780.kgml: doa:AXF15_08775 -> [doa:AXF15_04445] -> doa:AXF15_08770
path_doa00780.kgml: 2.3.1.47 -> [2.6.1.62] -> 6.3.3.3
path_doa00780.kgml:
path_doa00780.kgml: Found a trail of span 2 containing skipped vertices
path_doa00780.kgml: 45 -> [32] -> 31
path_doa00780.kgml: R10124 -> [R03231] -> R03182
path_doa00780.kgml: doa:AXF15_08775 -> [doa:AXF15_04445] -> doa:AXF15_08770
path_doa00780.kgml: 2.3.1.47 -> [2.6.1.62] -> 6.3.3.3
path_doa00780.kgml:
path_doa00780.kgml: --- 0.22 seconds ---

path_doa00790.kgml: Folate biosynthesis
path_doa00790.kgml: Initialization took 0.05 seconds
path_doa00790.kgml: (not found)
path_doa00790.kgml: --- 0.09 seconds ---

path_doa00860.kgml: Porphyrin and chlorophyll metabolism
path_doa00860.kgml: Initialization took 0.05 seconds
path_doa00860.kgml: (not found)
path_doa00860.kgml: --- 0.10 seconds ---

path_doa00900.kgml: Terpenoid backbone biosynthesis
path_doa00900.kgml: Initialization took 0.05 seconds
path_doa00900.kgml: (not found)
path_doa00900.kgml: --- 0.13 seconds ---

path_doa00910.kgml: Nitrogen metabolism
path_doa00910.kgml: Initialization took 0.05 seconds
path_doa00910.kgml: (not found)
path_doa00910.kgml: --- 0.09 seconds ---

path_doa00920.kgml: Sulfur metabolism
path_doa00920.kgml: Initialization took 0.05 seconds
path_doa00920.kgml:
path_doa00920.kgml: Found a trail of span 2 without skipping any vertex
path_doa00920.kgml: 164 -> 169
path_doa00920.kgml: R00529 -> R08553
path_doa00920.kgml: doa:AXF15_05955 -> {doa:AXF15_05945, doa:AXF15_05950}
path_doa00920.kgml: 2.7.7.4 -> 1.8.99.2
path_doa00920.kgml:
path_doa00920.kgml: Found a trail of span 2 without skipping any vertex
path_doa00920.kgml: 109 -> 103
path_doa00920.kgml: R00586 -> R00897
path_doa00920.kgml: {doa:AXF15_01830, doa:AXF15_07630} -> doa:AXF15_07625
path_doa00920.kgml: 2.3.1.30 -> {2.5.1.47, 2.5.1.65}
path_doa00920.kgml:
path_doa00920.kgml: Found a trail of span 2 without skipping any vertex
path_doa00920.kgml: 49 -> 42
path_doa00920.kgml: R08553 -> R00529
path_doa00920.kgml: {doa:AXF15_05945, doa:AXF15_05950} -> doa:AXF15_05955
path_doa00920.kgml: 1.8.99.2 -> 2.7.7.4
path_doa00920.kgml:
path_doa00920.kgml: --- 0.31 seconds ---

path_doa00970.kgml: Aminoacyl-tRNA biosynthesis
path_doa00970.kgml: Initialization took 0.05 seconds
path_doa00970.kgml: (not found)
path_doa00970.kgml: --- 0.10 seconds ---

path_doa01040.kgml: Biosynthesis of unsaturated fatty acids
path_doa01040.kgml: Initialization took 0.05 seconds
path_doa01040.kgml: (not found)
path_doa01040.kgml: --- 0.09 seconds ---

path_doa01053.kgml: Biosynthesis of siderophore group nonribosomal peptides
path_doa01053.kgml: Initialization took 0.05 seconds
path_doa01053.kgml:
path_doa01053.kgml: Found a trail of span 2 without skipping any vertex
path_doa01053.kgml: 20 -> 19
path_doa01053.kgml: R01717 -> R06602
path_doa01053.kgml: doa:AXF15_05830 -> doa:AXF15_05825
path_doa01053.kgml: 5.4.4.2 -> 4.2.99.21
path_doa01053.kgml:
path_doa01053.kgml: --- 0.14 seconds ---

path_doa01054.kgml: Nonribosomal peptide structures
path_doa01054.kgml: Initialization took 0.06 seconds
path_doa01054.kgml: (not found)
path_doa01054.kgml: --- 0.12 seconds ---

--- 36.02 seconds ---
