# Supplementary material for: CoMetGeNe: mining conserved neighborhood patterns in metabolic and genomic contexts
Source: BMC Bioinformatics. 2019 Jan 10;20:19. doi: 10.1186/s12859-018-2542-2 (PMC6327494; doi:10.1186/s12859-018-2542-2)
Supplement: Supplementary file 14 — Trail finding results for completely assembled representative bacterial genomes present in NCBI Genomes. Of the 1,545 fully assembled representative bacterial genomes in NCBI, corresponding entries have been identified in KEGG for 1,467 species, for which trail finding has been performed for all combinations of gap parameters δG and δD ranging from 0 to 3. This additional file is available from https://doi.org/10.6084/m9.figshare.7288769. (GZ 178,532 kb) [file 12859_2018_2542_MOESM14_ESM.gz › results/bab_dG3_dD1.hnet]

--- delta_G = 3, delta_D = 1 ---

path_bab00010.kgml: Glycolysis / Gluconeogenesis
path_bab00010.kgml: Initialization took 0.08 seconds
path_bab00010.kgml:
path_bab00010.kgml: Found a trail of span 4 containing skipped vertices
path_bab00010.kgml: 75 -> 50 -> [75] -> 49 -> 48
path_bab00010.kgml: R07618 -> R02569 -> [R07618] -> R03270 -> R00014
path_bab00010.kgml: bab:bbp_191 -> bab:bbp_190 -> [bab:bbp_191] -> bab:bbp_189 -> bab:bbp_189
path_bab00010.kgml: 1.8.1.4 -> 2.3.1.12 -> [1.8.1.4] -> 1.2.4.1 -> {1.2.4.1, 2.2.1.6, 4.1.1.1}
path_bab00010.kgml:
path_bab00010.kgml: Found a trail of span 2 containing skipped vertices
path_bab00010.kgml: 76 -> [57] -> 14
path_bab00010.kgml: R01512 -> [R01061] -> R01070
path_bab00010.kgml: bab:bbp_400 -> [bab:bbp_276] -> bab:bbp_401
path_bab00010.kgml: 2.7.2.3 -> [{1.2.1.12, 1.2.1.59}] -> 4.1.2.13
path_bab00010.kgml:
path_bab00010.kgml: --- 0.63 seconds ---

path_bab00020.kgml: Citrate cycle (TCA cycle)
path_bab00020.kgml: Initialization took 0.06 seconds
path_bab00020.kgml:
path_bab00020.kgml: Found a trail of span 4 containing skipped vertices
path_bab00020.kgml: 80 -> 82 -> [80] -> 77 -> 75
path_bab00020.kgml: R07618 -> R02569 -> [R07618] -> R03270 -> R00014
path_bab00020.kgml: bab:bbp_191 -> bab:bbp_190 -> [bab:bbp_191] -> bab:bbp_189 -> bab:bbp_189
path_bab00020.kgml: 1.8.1.4 -> 2.3.1.12 -> [1.8.1.4] -> 1.2.4.1 -> {1.2.4.1, 2.2.1.6, 4.1.1.1}
path_bab00020.kgml:
path_bab00020.kgml: Found a trail of span 3 containing skipped vertices
path_bab00020.kgml: 29 -> [30] -> 31 -> [28] -> 30
path_bab00020.kgml: R00621 -> [R03316] -> R02570 -> [R07618] -> R03316
path_bab00020.kgml: bab:bbp_280 -> [bab:bbp_280] -> bab:bbp_281 -> [bab:bbp_191] -> bab:bbp_280
path_bab00020.kgml: 1.2.4.2 -> [1.2.4.2] -> 2.3.1.61 -> [1.8.1.4] -> 1.2.4.2
path_bab00020.kgml:
path_bab00020.kgml: --- 0.53 seconds ---

path_bab00030.kgml: Pentose phosphate pathway
path_bab00030.kgml: Initialization took 0.09 seconds
path_bab00030.kgml:
path_bab00030.kgml: Found a trail of span 3 without skipping any vertex
path_bab00030.kgml: 77 -> 46 -> 49
path_bab00030.kgml: R01827 -> R01641 -> R01830
path_bab00030.kgml: bab:bbp_087 -> bab:bbp_088 -> bab:bbp_088
path_bab00030.kgml: 2.2.1.2 -> 2.2.1.1 -> 2.2.1.1
path_bab00030.kgml:
path_bab00030.kgml: Found a trail of span 2 containing skipped vertices
path_bab00030.kgml: 44 -> [46] -> 48
path_bab00030.kgml: R01057 -> [R01641] -> R01529
path_bab00030.kgml: bab:bbp_484 -> [bab:bbp_088] -> bab:bbp_479
path_bab00030.kgml: {5.4.2.2, 5.4.2.7} -> [2.2.1.1] -> 5.1.3.1
path_bab00030.kgml: Skipped genes: bab:bbp_483, bab:bbp_481, bab:bbp_480
path_bab00030.kgml:
path_bab00030.kgml: --- 0.32 seconds ---

path_bab00051.kgml: Fructose and mannose metabolism
path_bab00051.kgml: Initialization took 0.05 seconds
path_bab00051.kgml:
path_bab00051.kgml: Found a trail of span 2 without skipping any vertex
path_bab00051.kgml: 67 -> 77
path_bab00051.kgml: R02704 -> R02703
path_bab00051.kgml: bab:bbp_517 -> bab:bbp_516
path_bab00051.kgml: 2.7.1.197 -> 1.1.1.17
path_bab00051.kgml:
path_bab00051.kgml: --- 0.14 seconds ---

path_bab00061.kgml: Fatty acid biosynthesis
path_bab00061.kgml: Initialization took 0.09 seconds
path_bab00061.kgml:
path_bab00061.kgml: Found a trail of span 2 containing skipped vertices
path_bab00061.kgml: 147 -> [100] -> 97
path_bab00061.kgml: R01626 -> [R04963] -> R04964
path_bab00061.kgml: bab:bbp_320 -> [bab:bbp_086] -> bab:bbp_321
path_bab00061.kgml: {2.3.1.39, 2.3.1.85, 2.3.1.86} -> [{2.3.1.179, 2.3.1.41, 2.3.1.85, 2.3.1.86}] -> {1.1.1.100, 2.3.1.85, 2.3.1.86}
path_bab00061.kgml:
path_bab00061.kgml: Found a trail of span 2 containing skipped vertices
path_bab00061.kgml: 147 -> [89] -> 86
path_bab00061.kgml: R01626 -> [R04726] -> R04566
path_bab00061.kgml: bab:bbp_320 -> [bab:bbp_086] -> bab:bbp_321
path_bab00061.kgml: {2.3.1.39, 2.3.1.85, 2.3.1.86} -> [{2.3.1.179, 2.3.1.41, 2.3.1.85, 2.3.1.86}] -> {1.1.1.100, 2.3.1.85, 2.3.1.86}
path_bab00061.kgml:
path_bab00061.kgml: Found a trail of span 2 containing skipped vertices
path_bab00061.kgml: 147 -> [256] -> 54
path_bab00061.kgml: R01626 -> [R07762] -> R07763
path_bab00061.kgml: bab:bbp_320 -> [bab:bbp_086] -> bab:bbp_321
path_bab00061.kgml: {2.3.1.39, 2.3.1.85, 2.3.1.86} -> [{2.3.1.179, 2.3.1.199, 2.3.1.41}] -> 1.1.1.100
path_bab00061.kgml:
path_bab00061.kgml: Found a trail of span 2 containing skipped vertices
path_bab00061.kgml: 147 -> [133] -> 130
path_bab00061.kgml: R01626 -> [R04952] -> R04953
path_bab00061.kgml: bab:bbp_320 -> [bab:bbp_086] -> bab:bbp_321
path_bab00061.kgml: {2.3.1.39, 2.3.1.85, 2.3.1.86} -> [{2.3.1.179, 2.3.1.41, 2.3.1.85, 2.3.1.86}] -> {1.1.1.100, 2.3.1.85, 2.3.1.86}
path_bab00061.kgml:
path_bab00061.kgml: Found a trail of span 2 containing skipped vertices
path_bab00061.kgml: 147 -> [78] -> 75
path_bab00061.kgml: R01626 -> [R04968] -> R04543
path_bab00061.kgml: bab:bbp_320 -> [bab:bbp_086] -> bab:bbp_321
path_bab00061.kgml: {2.3.1.39, 2.3.1.85, 2.3.1.86} -> [{2.3.1.179, 2.3.1.41, 2.3.1.85, 2.3.1.86}] -> {1.1.1.100, 2.3.1.85, 2.3.1.86}
path_bab00061.kgml:
path_bab00061.kgml: Found a trail of span 2 containing skipped vertices
path_bab00061.kgml: 147 -> [111] -> 108
path_bab00061.kgml: R01626 -> [R04960] -> R04534
path_bab00061.kgml: bab:bbp_320 -> [bab:bbp_086] -> bab:bbp_321
path_bab00061.kgml: {2.3.1.39, 2.3.1.85, 2.3.1.86} -> [{2.3.1.179, 2.3.1.41, 2.3.1.85, 2.3.1.86}] -> {1.1.1.100, 2.3.1.85, 2.3.1.86}
path_bab00061.kgml:
path_bab00061.kgml: Found a trail of span 2 containing skipped vertices
path_bab00061.kgml: 147 -> [122] -> 119
path_bab00061.kgml: R01626 -> [R04957] -> R04536
path_bab00061.kgml: bab:bbp_320 -> [bab:bbp_086] -> bab:bbp_321
path_bab00061.kgml: {2.3.1.39, 2.3.1.85, 2.3.1.86} -> [{2.3.1.179, 2.3.1.41, 2.3.1.85, 2.3.1.86}] -> {1.1.1.100, 2.3.1.85, 2.3.1.86}
path_bab00061.kgml:
path_bab00061.kgml: Found a trail of span 2 containing skipped vertices
path_bab00061.kgml: 147 -> [258] -> 142
path_bab00061.kgml: R01626 -> [R04355] -> R04533
path_bab00061.kgml: bab:bbp_320 -> [bab:bbp_086] -> bab:bbp_321
path_bab00061.kgml: {2.3.1.39, 2.3.1.85, 2.3.1.86} -> [{2.3.1.179, 2.3.1.41, 2.3.1.85, 2.3.1.86}] -> {1.1.1.100, 2.3.1.85, 2.3.1.86}
path_bab00061.kgml:
path_bab00061.kgml: --- 0.77 seconds ---

path_bab00190.kgml: Oxidative phosphorylation
path_bab00190.kgml: Initialization took 0.19 seconds
path_bab00190.kgml: (not found)
path_bab00190.kgml: --- 0.24 seconds ---

path_bab00220.kgml: Arginine biosynthesis
path_bab00220.kgml: Initialization took 0.05 seconds
path_bab00220.kgml:
path_bab00220.kgml: Found a trail of span 2 without skipping any vertex
path_bab00220.kgml: 45 -> 47
path_bab00220.kgml: R01954 -> R01086
path_bab00220.kgml: bab:bbp_048 -> bab:bbp_049
path_bab00220.kgml: 6.3.4.5 -> 4.3.2.1
path_bab00220.kgml:
path_bab00220.kgml: --- 0.16 seconds ---

path_bab00230.kgml: Purine metabolism
path_bab00230.kgml: Initialization took 0.18 seconds
path_bab00230.kgml:
path_bab00230.kgml: Found a trail of span 3 containing skipped vertices
path_bab00230.kgml: 182 -> [180] -> 287 -> [312] -> 175 -> [312] -> 287
path_bab00230.kgml: R00127 -> [R02017] -> R01547 -> [R01138] -> R00375 -> [R01138] -> R01547
path_bab00230.kgml: bab:bbp_428 -> [{bab:bbp_167, bab:bbp_168}] -> bab:bbp_428 -> [bab:bbp_297] -> {bab:bbp_011, bab:bbp_220, bab:bbp_230, bab:bbp_324, bab:bbp_382, bab:bbp_396, bab:bbp_425} -> [bab:bbp_297] -> bab:bbp_428
path_bab00230.kgml: 2.7.4.3 -> [1.17.4.1] -> {2.7.4.11, 2.7.4.3} -> [2.7.1.40] -> 2.7.7.7 -> [2.7.1.40] -> {2.7.4.11, 2.7.4.3}
path_bab00230.kgml: Skipped genes: bab:bbp_427, bab:bbp_426
path_bab00230.kgml:
path_bab00230.kgml: --- 0.37 seconds ---

path_bab00240.kgml: Pyrimidine metabolism
path_bab00240.kgml: Initialization took 0.20 seconds
path_bab00240.kgml: (not found)
path_bab00240.kgml: --- 0.25 seconds ---

path_bab00250.kgml: Alanine, aspartate and glutamate metabolism
path_bab00250.kgml: Initialization took 0.08 seconds
path_bab00250.kgml:
path_bab00250.kgml: Found a trail of span 2 without skipping any vertex
path_bab00250.kgml: 48 -> 51
path_bab00250.kgml: R01954 -> R01086
path_bab00250.kgml: bab:bbp_048 -> bab:bbp_049
path_bab00250.kgml: 6.3.4.5 -> 4.3.2.1
path_bab00250.kgml:
path_bab00250.kgml: --- 0.17 seconds ---

path_bab00260.kgml: Glycine, serine and threonine metabolism
path_bab00260.kgml: Initialization took 0.09 seconds
path_bab00260.kgml:
path_bab00260.kgml: Found a trail of span 4 containing skipped vertices
path_bab00260.kgml: 76 -> [93] -> 103 -> 99 -> 87
path_bab00260.kgml: R00480 -> [R02291] -> {R01773, R01775} -> R01771 -> R01466
path_bab00260.kgml: bab:bbp_183 -> [bab:bbp_398] -> bab:bbp_183 -> bab:bbp_182 -> bab:bbp_181
path_bab00260.kgml: 2.7.2.4 -> [1.2.1.11] -> {1.1.1.3, 1.1.1.3} -> 2.7.1.39 -> 4.2.3.1
path_bab00260.kgml:
path_bab00260.kgml: Found a trail of span 3 containing skipped vertices
path_bab00260.kgml: 76 -> [93] -> 103 -> [99] -> 87
path_bab00260.kgml: R00480 -> [R02291] -> {R01773, R01775} -> [R01771] -> R01466
path_bab00260.kgml: bab:bbp_183 -> [bab:bbp_398] -> bab:bbp_183 -> [bab:bbp_182] -> bab:bbp_181
path_bab00260.kgml: 2.7.2.4 -> [1.2.1.11] -> {1.1.1.3, 1.1.1.3} -> [2.7.1.39] -> 4.2.3.1
path_bab00260.kgml: Skipped genes: bab:bbp_182
path_bab00260.kgml:
path_bab00260.kgml: --- 0.24 seconds ---

path_bab00261.kgml: Monobactam biosynthesis
path_bab00261.kgml: Initialization took 0.05 seconds
path_bab00261.kgml: (not found)
path_bab00261.kgml: --- 0.10 seconds ---

path_bab00270.kgml: Cysteine and methionine metabolism
path_bab00270.kgml: Initialization took 0.09 seconds
path_bab00270.kgml: (not found)
path_bab00270.kgml: --- 0.14 seconds ---

path_bab00280.kgml: Valine, leucine and isoleucine degradation
path_bab00280.kgml: Initialization took 0.05 seconds
path_bab00280.kgml: (not found)
path_bab00280.kgml: --- 0.11 seconds ---

path_bab00290.kgml: Valine, leucine and isoleucine biosynthesis
path_bab00290.kgml: Initialization took 0.08 seconds
path_bab00290.kgml:
path_bab00290.kgml: Found a trail of span 4 containing skipped vertices
path_bab00290.kgml: 38 -> [35] -> 37 -> 35 -> [37] -> 36
path_bab00290.kgml: R01213 -> [R03968] -> R04001 -> R03968 -> [R04001] -> R04426
path_bab00290.kgml: bab:bbp_493 -> [{bab:bbp_494, bab:bbp_495}] -> {bab:bbp_494, bab:bbp_495} -> {bab:bbp_494, bab:bbp_495} -> [{bab:bbp_494, bab:bbp_495}] -> bab:bbp_496
path_bab00290.kgml: 2.3.3.13 -> [4.2.1.33] -> 4.2.1.33 -> 4.2.1.33 -> [4.2.1.33] -> 1.1.1.85
path_bab00290.kgml:
path_bab00290.kgml: Found a trail of span 3 containing skipped vertices
path_bab00290.kgml: 34 -> 42 -> [34] -> 45
path_bab00290.kgml: R05068 -> R05069 -> [R05068] -> R05070
path_bab00290.kgml: bab:bbp_541 -> bab:bbp_541 -> [bab:bbp_541] -> bab:bbp_542
path_bab00290.kgml: 1.1.1.86 -> {1.1.1.86, 5.4.99.3} -> [1.1.1.86] -> 4.2.1.9
path_bab00290.kgml:
path_bab00290.kgml: Found a trail of span 3 containing skipped vertices
path_bab00290.kgml: 46 -> 44 -> [46] -> 41
path_bab00290.kgml: R04440 -> R05071 -> [R04440] -> R04441
path_bab00290.kgml: bab:bbp_541 -> bab:bbp_541 -> [bab:bbp_541] -> bab:bbp_542
path_bab00290.kgml: 1.1.1.86 -> {1.1.1.86, 5.4.99.3} -> [1.1.1.86] -> 4.2.1.9
path_bab00290.kgml:
path_bab00290.kgml: Found a trail of span 3 without skipping any vertex
path_bab00290.kgml: 78 -> 21 -> 22
path_bab00290.kgml: R03896 -> R03898 -> R00994
path_bab00290.kgml: {bab:bbp_494, bab:bbp_495} -> {bab:bbp_494, bab:bbp_495} -> bab:bbp_496
path_bab00290.kgml: 4.2.1.35 -> 4.2.1.35 -> 1.1.1.85
path_bab00290.kgml:
path_bab00290.kgml: Found a trail of span 2 containing skipped vertices
path_bab00290.kgml: 78 -> [21] -> 22
path_bab00290.kgml: R03896 -> [R03898] -> R00994
path_bab00290.kgml: {bab:bbp_494, bab:bbp_495} -> [{bab:bbp_494, bab:bbp_495}] -> bab:bbp_496
path_bab00290.kgml: 4.2.1.35 -> [4.2.1.35] -> 1.1.1.85
path_bab00290.kgml:
path_bab00290.kgml: --- 0.53 seconds ---

path_bab00300.kgml: Lysine biosynthesis
path_bab00300.kgml: Initialization took 0.08 seconds
path_bab00300.kgml:
path_bab00300.kgml: Found a trail of span 2 without skipping any vertex
path_bab00300.kgml: 77 -> 46
path_bab00300.kgml: R02788 -> R04617
path_bab00300.kgml: bab:bbp_203 -> bab:bbp_202
path_bab00300.kgml: 6.3.2.13 -> 6.3.2.10
path_bab00300.kgml:
path_bab00300.kgml: --- 0.17 seconds ---

path_bab00310.kgml: Lysine degradation
path_bab00310.kgml: Initialization took 0.05 seconds
path_bab00310.kgml:
path_bab00310.kgml: Found a trail of span 2 without skipping any vertex
path_bab00310.kgml: 55 -> 73
path_bab00310.kgml: R01940 -> R02571
path_bab00310.kgml: bab:bbp_280 -> bab:bbp_281
path_bab00310.kgml: 1.2.4.2 -> 2.3.1.61
path_bab00310.kgml:
path_bab00310.kgml: --- 0.14 seconds ---

path_bab00340.kgml: Histidine metabolism
path_bab00340.kgml: Initialization took 0.06 seconds
path_bab00340.kgml:
path_bab00340.kgml: Found a trail of span 10 without skipping any vertex
path_bab00340.kgml: 58 -> 67 -> 66 -> 65 -> 69 -> 63 -> 62 -> 61 -> 60 -> 59
path_bab00340.kgml: R01071 -> R04035 -> R04037 -> R04640 -> R04558 -> R03457 -> R03243 -> R03013 -> R03012 -> R01163
path_bab00340.kgml: bab:bbp_093 -> bab:bbp_100 -> bab:bbp_100 -> bab:bbp_098 -> {bab:bbp_097, bab:bbp_099} -> bab:bbp_096 -> bab:bbp_095 -> bab:bbp_096 -> bab:bbp_094 -> bab:bbp_094
path_bab00340.kgml: 2.4.2.17 -> 3.6.1.31 -> 3.5.4.19 -> 5.3.1.16 -> 4.3.2.10 -> 4.2.1.19 -> 2.6.1.9 -> 3.1.3.15 -> 1.1.1.23 -> 1.1.1.23
path_bab00340.kgml:
path_bab00340.kgml: Found a trail of span 9 containing skipped vertices
path_bab00340.kgml: 58 -> 67 -> 66 -> 65 -> 69 -> [63] -> 62 -> 61 -> 60 -> 59
path_bab00340.kgml: R01071 -> R04035 -> R04037 -> R04640 -> R04558 -> [R03457] -> R03243 -> R03013 -> R03012 -> R01163
path_bab00340.kgml: bab:bbp_093 -> bab:bbp_100 -> bab:bbp_100 -> bab:bbp_098 -> {bab:bbp_097, bab:bbp_099} -> [bab:bbp_096] -> bab:bbp_095 -> bab:bbp_096 -> bab:bbp_094 -> bab:bbp_094
path_bab00340.kgml: 2.4.2.17 -> 3.6.1.31 -> 3.5.4.19 -> 5.3.1.16 -> 4.3.2.10 -> [4.2.1.19] -> 2.6.1.9 -> 3.1.3.15 -> 1.1.1.23 -> 1.1.1.23
path_bab00340.kgml:
path_bab00340.kgml: Found a trail of span 9 containing skipped vertices
path_bab00340.kgml: 58 -> 67 -> [66] -> 65 -> 69 -> 63 -> 62 -> 61 -> 60 -> 59
path_bab00340.kgml: R01071 -> R04035 -> [R04037] -> R04640 -> R04558 -> R03457 -> R03243 -> R03013 -> R03012 -> R01163
path_bab00340.kgml: bab:bbp_093 -> bab:bbp_100 -> [bab:bbp_100] -> bab:bbp_098 -> {bab:bbp_097, bab:bbp_099} -> bab:bbp_096 -> bab:bbp_095 -> bab:bbp_096 -> bab:bbp_094 -> bab:bbp_094
path_bab00340.kgml: 2.4.2.17 -> 3.6.1.31 -> [3.5.4.19] -> 5.3.1.16 -> 4.3.2.10 -> 4.2.1.19 -> 2.6.1.9 -> 3.1.3.15 -> 1.1.1.23 -> 1.1.1.23
path_bab00340.kgml:
path_bab00340.kgml: Found a trail of span 9 containing skipped vertices
path_bab00340.kgml: 58 -> 67 -> 66 -> [65] -> 69 -> 63 -> 62 -> 61 -> 60 -> 59
path_bab00340.kgml: R01071 -> R04035 -> R04037 -> [R04640] -> R04558 -> R03457 -> R03243 -> R03013 -> R03012 -> R01163
path_bab00340.kgml: bab:bbp_093 -> bab:bbp_100 -> bab:bbp_100 -> [bab:bbp_098] -> {bab:bbp_097, bab:bbp_099} -> bab:bbp_096 -> bab:bbp_095 -> bab:bbp_096 -> bab:bbp_094 -> bab:bbp_094
path_bab00340.kgml: 2.4.2.17 -> 3.6.1.31 -> 3.5.4.19 -> [5.3.1.16] -> 4.3.2.10 -> 4.2.1.19 -> 2.6.1.9 -> 3.1.3.15 -> 1.1.1.23 -> 1.1.1.23
path_bab00340.kgml: Skipped genes: bab:bbp_098
path_bab00340.kgml:
path_bab00340.kgml: Found a trail of span 9 containing skipped vertices
path_bab00340.kgml: 58 -> 67 -> 66 -> 65 -> [69] -> 63 -> 62 -> 61 -> 60 -> 59
path_bab00340.kgml: R01071 -> R04035 -> R04037 -> R04640 -> [R04558] -> R03457 -> R03243 -> R03013 -> R03012 -> R01163
path_bab00340.kgml: bab:bbp_093 -> bab:bbp_100 -> bab:bbp_100 -> bab:bbp_098 -> [{bab:bbp_097, bab:bbp_099}] -> bab:bbp_096 -> bab:bbp_095 -> bab:bbp_096 -> bab:bbp_094 -> bab:bbp_094
path_bab00340.kgml: 2.4.2.17 -> 3.6.1.31 -> 3.5.4.19 -> 5.3.1.16 -> [4.3.2.10] -> 4.2.1.19 -> 2.6.1.9 -> 3.1.3.15 -> 1.1.1.23 -> 1.1.1.23
path_bab00340.kgml: Skipped genes: bab:bbp_099, bab:bbp_097
path_bab00340.kgml:
path_bab00340.kgml: Found a trail of span 9 containing skipped vertices
path_bab00340.kgml: 58 -> 67 -> 66 -> 65 -> 69 -> 63 -> [62] -> 61 -> 60 -> 59
path_bab00340.kgml: R01071 -> R04035 -> R04037 -> R04640 -> R04558 -> R03457 -> [R03243] -> R03013 -> R03012 -> R01163
path_bab00340.kgml: bab:bbp_093 -> bab:bbp_100 -> bab:bbp_100 -> bab:bbp_098 -> {bab:bbp_097, bab:bbp_099} -> bab:bbp_096 -> [bab:bbp_095] -> bab:bbp_096 -> bab:bbp_094 -> bab:bbp_094
path_bab00340.kgml: 2.4.2.17 -> 3.6.1.31 -> 3.5.4.19 -> 5.3.1.16 -> 4.3.2.10 -> 4.2.1.19 -> [2.6.1.9] -> 3.1.3.15 -> 1.1.1.23 -> 1.1.1.23
path_bab00340.kgml: Skipped genes: bab:bbp_095
path_bab00340.kgml:
path_bab00340.kgml: Found a trail of span 9 containing skipped vertices
path_bab00340.kgml: 58 -> 67 -> 66 -> 65 -> 69 -> 63 -> 62 -> [61] -> 60 -> 59
path_bab00340.kgml: R01071 -> R04035 -> R04037 -> R04640 -> R04558 -> R03457 -> R03243 -> [R03013] -> R03012 -> R01163
path_bab00340.kgml: bab:bbp_093 -> bab:bbp_100 -> bab:bbp_100 -> bab:bbp_098 -> {bab:bbp_097, bab:bbp_099} -> bab:bbp_096 -> bab:bbp_095 -> [bab:bbp_096] -> bab:bbp_094 -> bab:bbp_094
path_bab00340.kgml: 2.4.2.17 -> 3.6.1.31 -> 3.5.4.19 -> 5.3.1.16 -> 4.3.2.10 -> 4.2.1.19 -> 2.6.1.9 -> [3.1.3.15] -> 1.1.1.23 -> 1.1.1.23
path_bab00340.kgml:
path_bab00340.kgml: Found a trail of span 9 containing skipped vertices
path_bab00340.kgml: 58 -> 67 -> 66 -> 65 -> 69 -> 63 -> 62 -> 61 -> [60] -> 59
path_bab00340.kgml: R01071 -> R04035 -> R04037 -> R04640 -> R04558 -> R03457 -> R03243 -> R03013 -> [R03012] -> R01163
path_bab00340.kgml: bab:bbp_093 -> bab:bbp_100 -> bab:bbp_100 -> bab:bbp_098 -> {bab:bbp_097, bab:bbp_099} -> bab:bbp_096 -> bab:bbp_095 -> bab:bbp_096 -> [bab:bbp_094] -> bab:bbp_094
path_bab00340.kgml: 2.4.2.17 -> 3.6.1.31 -> 3.5.4.19 -> 5.3.1.16 -> 4.3.2.10 -> 4.2.1.19 -> 2.6.1.9 -> 3.1.3.15 -> [1.1.1.23] -> 1.1.1.23
path_bab00340.kgml:
path_bab00340.kgml: Found a trail of span 9 containing skipped vertices
path_bab00340.kgml: 58 -> [67] -> 66 -> 65 -> 69 -> 63 -> 62 -> 61 -> 60 -> 59
path_bab00340.kgml: R01071 -> [R04035] -> R04037 -> R04640 -> R04558 -> R03457 -> R03243 -> R03013 -> R03012 -> R01163
path_bab00340.kgml: bab:bbp_093 -> [bab:bbp_100] -> bab:bbp_100 -> bab:bbp_098 -> {bab:bbp_097, bab:bbp_099} -> bab:bbp_096 -> bab:bbp_095 -> bab:bbp_096 -> bab:bbp_094 -> bab:bbp_094
path_bab00340.kgml: 2.4.2.17 -> [3.6.1.31] -> 3.5.4.19 -> 5.3.1.16 -> 4.3.2.10 -> 4.2.1.19 -> 2.6.1.9 -> 3.1.3.15 -> 1.1.1.23 -> 1.1.1.23
path_bab00340.kgml:
path_bab00340.kgml: --- 0.86 seconds ---

path_bab00430.kgml: Taurine and hypotaurine metabolism
path_bab00430.kgml: Initialization took 0.05 seconds
path_bab00430.kgml:
path_bab00430.kgml: Found a trail of span 2 without skipping any vertex
path_bab00430.kgml: 58 -> 36
path_bab00430.kgml: R00315 -> R00230
path_bab00430.kgml: bab:bbp_164 -> bab:bbp_165
path_bab00430.kgml: {2.7.2.1, 2.7.2.15} -> 2.3.1.8
path_bab00430.kgml:
path_bab00430.kgml: --- 0.14 seconds ---

path_bab00450.kgml: Selenocompound metabolism
path_bab00450.kgml: Initialization took 0.05 seconds
path_bab00450.kgml: (not found)
path_bab00450.kgml: --- 0.10 seconds ---

path_bab00471.kgml: D-Glutamine and D-glutamate metabolism
path_bab00471.kgml: Initialization took 0.06 seconds
path_bab00471.kgml:
path_bab00471.kgml: Found a trail of span 2 containing skipped vertices
path_bab00471.kgml: 19 -> 20
path_bab00471.kgml: R03193 -> R02783
path_bab00471.kgml: bab:bbp_197 -> bab:bbp_200
path_bab00471.kgml: 6.3.2.8 -> 6.3.2.9
path_bab00471.kgml: Skipped genes: bab:bbp_199, bab:bbp_198
path_bab00471.kgml:
path_bab00471.kgml: --- 0.15 seconds ---

path_bab00480.kgml: Glutathione metabolism
path_bab00480.kgml: Initialization took 0.05 seconds
path_bab00480.kgml: (not found)
path_bab00480.kgml: --- 0.10 seconds ---

path_bab00500.kgml: Starch and sucrose metabolism
path_bab00500.kgml: Initialization took 0.05 seconds
path_bab00500.kgml: (not found)
path_bab00500.kgml: --- 0.09 seconds ---

path_bab00520.kgml: Amino sugar and nucleotide sugar metabolism
path_bab00520.kgml: Initialization took 0.08 seconds
path_bab00520.kgml:
path_bab00520.kgml: Found a trail of span 3 containing skipped vertices
path_bab00520.kgml: 28 -> [24] -> 26 -> 9
path_bab00520.kgml: R00768 -> [R02060] -> R05332 -> R00416
path_bab00520.kgml: bab:bbp_028 -> [bab:bbp_344] -> bab:bbp_029 -> bab:bbp_029
path_bab00520.kgml: 2.6.1.16 -> [5.4.2.10] -> 2.3.1.157 -> 2.7.7.23
path_bab00520.kgml:
path_bab00520.kgml: --- 0.17 seconds ---

path_bab00550.kgml: Peptidoglycan biosynthesis
path_bab00550.kgml: Initialization took 0.08 seconds
path_bab00550.kgml:
path_bab00550.kgml: Found a trail of span 6 containing skipped vertices
path_bab00550.kgml: 33 -> 32 -> 34 -> 23 -> 35 -> 36
path_bab00550.kgml: R03193 -> R02783 -> R02788 -> R04617 -> R05630 -> R05032
path_bab00550.kgml: bab:bbp_197 -> bab:bbp_200 -> bab:bbp_203 -> bab:bbp_202 -> bab:bbp_201 -> bab:bbp_198
path_bab00550.kgml: 6.3.2.8 -> 6.3.2.9 -> 6.3.2.13 -> 6.3.2.10 -> 2.7.8.13 -> 2.4.1.227
path_bab00550.kgml: Skipped genes: bab:bbp_199
path_bab00550.kgml:
path_bab00550.kgml: Found a trail of span 5 containing skipped vertices
path_bab00550.kgml: 33 -> 32 -> 34 -> [23] -> 35 -> 36
path_bab00550.kgml: R03193 -> R02783 -> R02788 -> [R04617] -> R05630 -> R05032
path_bab00550.kgml: bab:bbp_197 -> bab:bbp_200 -> bab:bbp_203 -> [bab:bbp_202] -> bab:bbp_201 -> bab:bbp_198
path_bab00550.kgml: 6.3.2.8 -> 6.3.2.9 -> 6.3.2.13 -> [6.3.2.10] -> 2.7.8.13 -> 2.4.1.227
path_bab00550.kgml: Skipped genes: bab:bbp_202, bab:bbp_199
path_bab00550.kgml:
path_bab00550.kgml: Found a trail of span 5 containing skipped vertices
path_bab00550.kgml: 33 -> 32 -> [34] -> 23 -> 35 -> 36
path_bab00550.kgml: R03193 -> R02783 -> [R02788] -> R04617 -> R05630 -> R05032
path_bab00550.kgml: bab:bbp_197 -> bab:bbp_200 -> [bab:bbp_203] -> bab:bbp_202 -> bab:bbp_201 -> bab:bbp_198
path_bab00550.kgml: 6.3.2.8 -> 6.3.2.9 -> [6.3.2.13] -> 6.3.2.10 -> 2.7.8.13 -> 2.4.1.227
path_bab00550.kgml: Skipped genes: bab:bbp_199
path_bab00550.kgml:
path_bab00550.kgml: Found a trail of span 5 containing skipped vertices
path_bab00550.kgml: 33 -> [32] -> 34 -> 23 -> 35 -> 36
path_bab00550.kgml: R03193 -> [R02783] -> R02788 -> R04617 -> R05630 -> R05032
path_bab00550.kgml: bab:bbp_197 -> [bab:bbp_200] -> bab:bbp_203 -> bab:bbp_202 -> bab:bbp_201 -> bab:bbp_198
path_bab00550.kgml: 6.3.2.8 -> [6.3.2.9] -> 6.3.2.13 -> 6.3.2.10 -> 2.7.8.13 -> 2.4.1.227
path_bab00550.kgml: Skipped genes: bab:bbp_200, bab:bbp_199
path_bab00550.kgml:
path_bab00550.kgml: Found a trail of span 5 containing skipped vertices
path_bab00550.kgml: 33 -> 32 -> 34 -> 23 -> [35] -> 36
path_bab00550.kgml: R03193 -> R02783 -> R02788 -> R04617 -> [R05630] -> R05032
path_bab00550.kgml: bab:bbp_197 -> bab:bbp_200 -> bab:bbp_203 -> bab:bbp_202 -> [bab:bbp_201] -> bab:bbp_198
path_bab00550.kgml: 6.3.2.8 -> 6.3.2.9 -> 6.3.2.13 -> 6.3.2.10 -> [2.7.8.13] -> 2.4.1.227
path_bab00550.kgml: Skipped genes: bab:bbp_201, bab:bbp_199
path_bab00550.kgml:
path_bab00550.kgml: Found a trail of span 4 containing skipped vertices
path_bab00550.kgml: 30 -> 23 -> 35 -> 36
path_bab00550.kgml: R01150 -> R04617 -> R05630 -> R05032
path_bab00550.kgml: bab:bbp_196 -> bab:bbp_202 -> bab:bbp_201 -> bab:bbp_198
path_bab00550.kgml: 6.3.2.4 -> 6.3.2.10 -> 2.7.8.13 -> 2.4.1.227
path_bab00550.kgml: Skipped genes: bab:bbp_200, bab:bbp_197, bab:bbp_199
path_bab00550.kgml:
path_bab00550.kgml: Found a trail of span 4 containing skipped vertices
path_bab00550.kgml: 30 -> 29 -> 28 -> 27
path_bab00550.kgml: R01150 -> R04573 -> R05629 -> R05662
path_bab00550.kgml: bab:bbp_196 -> bab:bbp_202 -> bab:bbp_201 -> bab:bbp_198
path_bab00550.kgml: 6.3.2.4 -> 6.3.2.10 -> 2.7.8.13 -> 2.4.1.227
path_bab00550.kgml: Skipped genes: bab:bbp_200, bab:bbp_197, bab:bbp_199
path_bab00550.kgml:
path_bab00550.kgml: Found a trail of span 3 containing skipped vertices
path_bab00550.kgml: 30 -> 29 -> [28] -> 27
path_bab00550.kgml: R01150 -> R04573 -> [R05629] -> R05662
path_bab00550.kgml: bab:bbp_196 -> bab:bbp_202 -> [bab:bbp_201] -> bab:bbp_198
path_bab00550.kgml: 6.3.2.4 -> 6.3.2.10 -> [2.7.8.13] -> 2.4.1.227
path_bab00550.kgml: Skipped genes: bab:bbp_201, bab:bbp_200, bab:bbp_197, bab:bbp_199
path_bab00550.kgml:
path_bab00550.kgml: Found a trail of span 3 containing skipped vertices
path_bab00550.kgml: 30 -> [23] -> 35 -> 36
path_bab00550.kgml: R01150 -> [R04617] -> R05630 -> R05032
path_bab00550.kgml: bab:bbp_196 -> [bab:bbp_202] -> bab:bbp_201 -> bab:bbp_198
path_bab00550.kgml: 6.3.2.4 -> [6.3.2.10] -> 2.7.8.13 -> 2.4.1.227
path_bab00550.kgml: Skipped genes: bab:bbp_200, bab:bbp_197, bab:bbp_199
path_bab00550.kgml:
path_bab00550.kgml: Found a trail of span 3 containing skipped vertices
path_bab00550.kgml: 30 -> [29] -> 28 -> 27
path_bab00550.kgml: R01150 -> [R04573] -> R05629 -> R05662
path_bab00550.kgml: bab:bbp_196 -> [bab:bbp_202] -> bab:bbp_201 -> bab:bbp_198
path_bab00550.kgml: 6.3.2.4 -> [6.3.2.10] -> 2.7.8.13 -> 2.4.1.227
path_bab00550.kgml: Skipped genes: bab:bbp_200, bab:bbp_197, bab:bbp_199
path_bab00550.kgml:
path_bab00550.kgml: --- 0.66 seconds ---

path_bab00562.kgml: Inositol phosphate metabolism
path_bab00562.kgml: Initialization took 0.05 seconds
path_bab00562.kgml: (not found)
path_bab00562.kgml: --- 0.09 seconds ---

path_bab00620.kgml: Pyruvate metabolism
path_bab00620.kgml: Initialization took 0.08 seconds
path_bab00620.kgml:
path_bab00620.kgml: Found a trail of span 4 containing skipped vertices
path_bab00620.kgml: 123 -> 55 -> [124] -> 125 -> 124
path_bab00620.kgml: R00014 -> R03270 -> [R02569] -> R07618 -> R02569
path_bab00620.kgml: bab:bbp_189 -> bab:bbp_189 -> [bab:bbp_190] -> bab:bbp_191 -> bab:bbp_190
path_bab00620.kgml: {1.2.4.1, 2.2.1.6, 4.1.1.1} -> 1.2.4.1 -> [2.3.1.12] -> 1.8.1.4 -> 2.3.1.12
path_bab00620.kgml:
path_bab00620.kgml: Found a trail of span 2 without skipping any vertex
path_bab00620.kgml: 97 -> 129
path_bab00620.kgml: R00230 -> R00315
path_bab00620.kgml: bab:bbp_165 -> bab:bbp_164
path_bab00620.kgml: 2.3.1.8 -> {2.7.2.1, 2.7.2.15}
path_bab00620.kgml:
path_bab00620.kgml: --- 0.50 seconds ---

path_bab00630.kgml: Glyoxylate and dicarboxylate metabolism
path_bab00630.kgml: Initialization took 0.06 seconds
path_bab00630.kgml: (not found)
path_bab00630.kgml: --- 0.10 seconds ---

path_bab00640.kgml: Propanoate metabolism
path_bab00640.kgml: Initialization took 0.08 seconds
path_bab00640.kgml:
path_bab00640.kgml: Found a trail of span 2 without skipping any vertex
path_bab00640.kgml: 52 -> 68
path_bab00640.kgml: R00921 -> R01353
path_bab00640.kgml: bab:bbp_165 -> bab:bbp_164
path_bab00640.kgml: {2.3.1.222, 2.3.1.8} -> {2.7.2.1, 2.7.2.15}
path_bab00640.kgml:
path_bab00640.kgml: --- 0.21 seconds ---

path_bab00660.kgml: C5-Branched dibasic acid metabolism
path_bab00660.kgml: Initialization took 0.05 seconds
path_bab00660.kgml:
path_bab00660.kgml: Found a trail of span 3 without skipping any vertex
path_bab00660.kgml: 31 -> 96 -> 97
path_bab00660.kgml: R03896 -> R03898 -> R00994
path_bab00660.kgml: {bab:bbp_494, bab:bbp_495} -> {bab:bbp_494, bab:bbp_495} -> bab:bbp_496
path_bab00660.kgml: 4.2.1.35 -> 4.2.1.35 -> 1.1.1.85
path_bab00660.kgml:
path_bab00660.kgml: --- 0.18 seconds ---

path_bab00670.kgml: One carbon pool by folate
path_bab00670.kgml: Initialization took 0.09 seconds
path_bab00670.kgml:
path_bab00670.kgml: Found a trail of span 3 containing skipped vertices
path_bab00670.kgml: 29 -> 28 -> 46
path_bab00670.kgml: R01220 -> R01655 -> R03940
path_bab00670.kgml: bab:bbp_430 -> bab:bbp_430 -> bab:bbp_440
path_bab00670.kgml: 1.5.1.5 -> 3.5.4.9 -> 2.1.2.9
path_bab00670.kgml: Skipped genes: bab:bbp_432, bab:bbp_439
path_bab00670.kgml:
path_bab00670.kgml: --- 0.23 seconds ---

path_bab00680.kgml: Methane metabolism
path_bab00680.kgml: Initialization took 0.08 seconds
path_bab00680.kgml:
path_bab00680.kgml: Found a trail of span 2 without skipping any vertex
path_bab00680.kgml: 203 -> 204
path_bab00680.kgml: R00315 -> R00230
path_bab00680.kgml: bab:bbp_164 -> bab:bbp_165
path_bab00680.kgml: {2.7.2.1, 2.7.2.15} -> 2.3.1.8
path_bab00680.kgml:
path_bab00680.kgml: --- 0.17 seconds ---

path_bab00730.kgml: Thiamine metabolism
path_bab00730.kgml: Initialization took 0.09 seconds
path_bab00730.kgml: (not found)
path_bab00730.kgml: --- 0.14 seconds ---

path_bab00740.kgml: Riboflavin metabolism
path_bab00740.kgml: Initialization took 0.08 seconds
path_bab00740.kgml: (not found)
path_bab00740.kgml: --- 0.13 seconds ---

path_bab00750.kgml: Vitamin B6 metabolism
path_bab00750.kgml: Initialization took 0.06 seconds
path_bab00750.kgml: (not found)
path_bab00750.kgml: --- 0.11 seconds ---

path_bab00760.kgml: Nicotinate and nicotinamide metabolism
path_bab00760.kgml: Initialization took 0.09 seconds
path_bab00760.kgml: (not found)
path_bab00760.kgml: --- 0.13 seconds ---

path_bab00770.kgml: Pantothenate and CoA biosynthesis
path_bab00770.kgml: Initialization took 0.05 seconds
path_bab00770.kgml:
path_bab00770.kgml: Found a trail of span 2 without skipping any vertex
path_bab00770.kgml: 81 -> 80
path_bab00770.kgml: R03051 -> R01209
path_bab00770.kgml: bab:bbp_541 -> bab:bbp_542
path_bab00770.kgml: 1.1.1.86 -> 4.2.1.9
path_bab00770.kgml:
path_bab00770.kgml: --- 0.14 seconds ---

path_bab00780.kgml: Biotin metabolism
path_bab00780.kgml: Initialization took 0.08 seconds
path_bab00780.kgml:
path_bab00780.kgml: Found a trail of span 3 containing skipped vertices
path_bab00780.kgml: 34 -> [32] -> 31 -> 30
path_bab00780.kgml: R03210 -> [R03231] -> R03182 -> R01078
path_bab00780.kgml: bab:bbp_271 -> [bab:bbp_273] -> bab:bbp_269 -> bab:bbp_272
path_bab00780.kgml: 2.3.1.47 -> [2.6.1.62] -> 6.3.3.3 -> 2.8.1.6
path_bab00780.kgml: Skipped genes: bab:bbp_270
path_bab00780.kgml:
path_bab00780.kgml: Found a trail of span 3 containing skipped vertices
path_bab00780.kgml: 45 -> [32] -> 31 -> 30
path_bab00780.kgml: R10124 -> [R03231] -> R03182 -> R01078
path_bab00780.kgml: bab:bbp_271 -> [bab:bbp_273] -> bab:bbp_269 -> bab:bbp_272
path_bab00780.kgml: 2.3.1.47 -> [2.6.1.62] -> 6.3.3.3 -> 2.8.1.6
path_bab00780.kgml: Skipped genes: bab:bbp_270
path_bab00780.kgml:
path_bab00780.kgml: --- 0.24 seconds ---

path_bab00785.kgml: Lipoic acid metabolism
path_bab00785.kgml: Initialization took 0.06 seconds
path_bab00785.kgml:
path_bab00785.kgml: Found a trail of span 2 without skipping any vertex
path_bab00785.kgml: 5 -> 6
path_bab00785.kgml: R07768 -> R07769
path_bab00785.kgml: bab:bbp_250 -> bab:bbp_249
path_bab00785.kgml: 2.8.1.8 -> 2.3.1.181
path_bab00785.kgml:
path_bab00785.kgml: Found a trail of span 2 without skipping any vertex
path_bab00785.kgml: 11 -> 10
path_bab00785.kgml: R07766 -> R07767
path_bab00785.kgml: bab:bbp_249 -> bab:bbp_250
path_bab00785.kgml: 2.3.1.181 -> 2.8.1.8
path_bab00785.kgml:
path_bab00785.kgml: --- 0.23 seconds ---

path_bab00790.kgml: Folate biosynthesis
path_bab00790.kgml: Initialization took 0.06 seconds
path_bab00790.kgml: (not found)
path_bab00790.kgml: --- 0.11 seconds ---

path_bab00860.kgml: Porphyrin and chlorophyll metabolism
path_bab00860.kgml: Initialization took 0.06 seconds
path_bab00860.kgml: (not found)
path_bab00860.kgml: --- 0.10 seconds ---

path_bab00900.kgml: Terpenoid backbone biosynthesis
path_bab00900.kgml: Initialization took 0.06 seconds
path_bab00900.kgml: (not found)
path_bab00900.kgml: --- 0.11 seconds ---

path_bab00970.kgml: Aminoacyl-tRNA biosynthesis
path_bab00970.kgml: Initialization took 0.18 seconds
path_bab00970.kgml: (not found)
path_bab00970.kgml: --- 0.23 seconds ---

path_bab01040.kgml: Biosynthesis of unsaturated fatty acids
path_bab01040.kgml: Initialization took 0.05 seconds
path_bab01040.kgml: (not found)
path_bab01040.kgml: --- 0.09 seconds ---

--- 29.61 seconds ---
