# Supplementary material for: CoMetGeNe: mining conserved neighborhood patterns in metabolic and genomic contexts
Source: BMC Bioinformatics. 2019 Jan 10;20:19. doi: 10.1186/s12859-018-2542-2 (PMC6327494; doi:10.1186/s12859-018-2542-2)
Supplement: Supplementary file 14 — Trail finding results for completely assembled representative bacterial genomes present in NCBI Genomes. Of the 1,545 fully assembled representative bacterial genomes in NCBI, corresponding entries have been identified in KEGG for 1,467 species, for which trail finding has been performed for all combinations of gap parameters δG and δD ranging from 0 to 3. This additional file is available from https://doi.org/10.6084/m9.figshare.7288769. (GZ 178,532 kb) [file 12859_2018_2542_MOESM14_ESM.gz › results/sku_dG0_dD0.hnet]

--- delta_G = 0, delta_D = 0 ---

path_sku00010.kgml: Glycolysis / Gluconeogenesis
path_sku00010.kgml: Initialization took 0.04 seconds
path_sku00010.kgml:
path_sku00010.kgml: Found a trail of span 3 without skipping any vertex
path_sku00010.kgml: 76 -> 57 -> 58
path_sku00010.kgml: R01512 -> R01061 -> R01015
path_sku00010.kgml: {sku:Sulku_0288, sku:Sulku_1274} -> {sku:Sulku_0287, sku:Sulku_1180} -> sku:Sulku_0289
path_sku00010.kgml: 2.7.2.3 -> {1.2.1.12, 1.2.1.59} -> 5.3.1.1
path_sku00010.kgml:
path_sku00010.kgml: --- 0.22 seconds ---

path_sku00020.kgml: Citrate cycle (TCA cycle)
path_sku00020.kgml: Initialization took 0.05 seconds
path_sku00020.kgml:
path_sku00020.kgml: Found a trail of span 2 without skipping any vertex
path_sku00020.kgml: 38 -> 42
path_sku00020.kgml: R01082 -> R00342
path_sku00020.kgml: sku:Sulku_1462 -> sku:Sulku_1463
path_sku00020.kgml: 4.2.1.2 -> {1.1.1.299, 1.1.1.37}
path_sku00020.kgml:
path_sku00020.kgml: --- 0.27 seconds ---

path_sku00030.kgml: Pentose phosphate pathway
path_sku00030.kgml: Initialization took 0.05 seconds
path_sku00030.kgml: (not found)
path_sku00030.kgml: --- 0.13 seconds ---

path_sku00040.kgml: Pentose and glucuronate interconversions
path_sku00040.kgml: Initialization took 0.05 seconds
path_sku00040.kgml: (not found)
path_sku00040.kgml: --- 0.09 seconds ---

path_sku00051.kgml: Fructose and mannose metabolism
path_sku00051.kgml: Initialization took 0.05 seconds
path_sku00051.kgml:
path_sku00051.kgml: Found a trail of span 2 without skipping any vertex
path_sku00051.kgml: 83 -> 151
path_sku00051.kgml: R00888 -> {R03396, R03398}
path_sku00051.kgml: sku:Sulku_2118 -> sku:Sulku_2119
path_sku00051.kgml: 4.2.1.47 -> {1.1.1.135, 1.1.1.187, 1.1.1.135, 1.1.1.187}
path_sku00051.kgml:
path_sku00051.kgml: --- 0.14 seconds ---

path_sku00052.kgml: Galactose metabolism
path_sku00052.kgml: Initialization took 0.06 seconds
path_sku00052.kgml: (not found)
path_sku00052.kgml: --- 0.10 seconds ---

path_sku00053.kgml: Ascorbate and aldarate metabolism
path_sku00053.kgml: Initialization took 0.05 seconds
path_sku00053.kgml: (not found)
path_sku00053.kgml: --- 0.09 seconds ---

path_sku00061.kgml: Fatty acid biosynthesis
path_sku00061.kgml: Initialization took 0.05 seconds
path_sku00061.kgml: (not found)
path_sku00061.kgml: --- 0.18 seconds ---

path_sku00071.kgml: Fatty acid degradation
path_sku00071.kgml: Initialization took 0.05 seconds
path_sku00071.kgml: (not found)
path_sku00071.kgml: --- 0.09 seconds ---

path_sku00121.kgml: Secondary bile acid biosynthesis
path_sku00121.kgml: Initialization took 0.05 seconds
path_sku00121.kgml: (not found)
path_sku00121.kgml: --- 0.09 seconds ---

path_sku00130.kgml: Ubiquinone and other terpenoid-quinone biosynthesis
path_sku00130.kgml: Initialization took 0.05 seconds
path_sku00130.kgml: (not found)
path_sku00130.kgml: --- 0.09 seconds ---

path_sku00190.kgml: Oxidative phosphorylation
path_sku00190.kgml: Initialization took 0.06 seconds
path_sku00190.kgml: (not found)
path_sku00190.kgml: --- 0.10 seconds ---

path_sku00220.kgml: Arginine biosynthesis
path_sku00220.kgml: Initialization took 0.05 seconds
path_sku00220.kgml: (not found)
path_sku00220.kgml: --- 0.09 seconds ---

path_sku00230.kgml: Purine metabolism
path_sku00230.kgml: Initialization took 0.07 seconds
path_sku00230.kgml:
path_sku00230.kgml: Found a trail of span 2 without skipping any vertex
path_sku00230.kgml: 244 -> 245
path_sku00230.kgml: R00441 -> R00429
path_sku00230.kgml: {sku:Sulku_1854, sku:Sulku_2269, sku:Sulku_2270, sku:Sulku_2293} -> sku:Sulku_1853
path_sku00230.kgml: {2.7.7.48, 2.7.7.6} -> 2.7.6.5
path_sku00230.kgml:
path_sku00230.kgml: --- 0.42 seconds ---

path_sku00240.kgml: Pyrimidine metabolism
path_sku00240.kgml: Initialization took 0.05 seconds
path_sku00240.kgml: (not found)
path_sku00240.kgml: --- 0.18 seconds ---

path_sku00250.kgml: Alanine, aspartate and glutamate metabolism
path_sku00250.kgml: Initialization took 0.05 seconds
path_sku00250.kgml: (not found)
path_sku00250.kgml: --- 0.10 seconds ---

path_sku00260.kgml: Glycine, serine and threonine metabolism
path_sku00260.kgml: Initialization took 0.05 seconds
path_sku00260.kgml: (not found)
path_sku00260.kgml: --- 0.09 seconds ---

path_sku00261.kgml: Monobactam biosynthesis
path_sku00261.kgml: Initialization took 0.05 seconds
path_sku00261.kgml: (not found)
path_sku00261.kgml: --- 0.09 seconds ---

path_sku00270.kgml: Cysteine and methionine metabolism
path_sku00270.kgml: Initialization took 0.05 seconds
path_sku00270.kgml:
path_sku00270.kgml: Found a trail of span 3 without skipping any vertex
path_sku00270.kgml: 197 -> 196 -> 204
path_sku00270.kgml: R01777 -> R01776 -> {R01287, R02026}
path_sku00270.kgml: sku:Sulku_0791 -> sku:Sulku_0791 -> {sku:Sulku_0790, sku:Sulku_1933}
path_sku00270.kgml: 2.3.1.46 -> 2.3.1.31 -> 2.5.1.49
path_sku00270.kgml:
path_sku00270.kgml: --- 0.22 seconds ---

path_sku00280.kgml: Valine, leucine and isoleucine degradation
path_sku00280.kgml: Initialization took 0.05 seconds
path_sku00280.kgml: (not found)
path_sku00280.kgml: --- 0.09 seconds ---

path_sku00290.kgml: Valine, leucine and isoleucine biosynthesis
path_sku00290.kgml: Initialization took 0.05 seconds
path_sku00290.kgml:
path_sku00290.kgml: Found a trail of span 3 without skipping any vertex
path_sku00290.kgml: 35 -> 37 -> 36
path_sku00290.kgml: R03968 -> R04001 -> R04426
path_sku00290.kgml: {sku:Sulku_0986, sku:Sulku_2478} -> {sku:Sulku_0986, sku:Sulku_2478} -> sku:Sulku_0987
path_sku00290.kgml: 4.2.1.33 -> 4.2.1.33 -> 1.1.1.85
path_sku00290.kgml:
path_sku00290.kgml: Found a trail of span 3 without skipping any vertex
path_sku00290.kgml: 78 -> 21 -> 22
path_sku00290.kgml: R03896 -> R03898 -> R00994
path_sku00290.kgml: {sku:Sulku_0986, sku:Sulku_2478} -> {sku:Sulku_0986, sku:Sulku_2478} -> sku:Sulku_0987
path_sku00290.kgml: 4.2.1.35 -> 4.2.1.35 -> 1.1.1.85
path_sku00290.kgml:
path_sku00290.kgml: --- 0.26 seconds ---

path_sku00300.kgml: Lysine biosynthesis
path_sku00300.kgml: Initialization took 0.05 seconds
path_sku00300.kgml: (not found)
path_sku00300.kgml: --- 0.10 seconds ---

path_sku00330.kgml: Arginine and proline metabolism
path_sku00330.kgml: Initialization took 0.05 seconds
path_sku00330.kgml: (not found)
path_sku00330.kgml: --- 0.09 seconds ---

path_sku00332.kgml: Carbapenem biosynthesis
path_sku00332.kgml: Initialization took 0.05 seconds
path_sku00332.kgml: (not found)
path_sku00332.kgml: --- 0.10 seconds ---

path_sku00340.kgml: Histidine metabolism
path_sku00340.kgml: Initialization took 0.05 seconds
path_sku00340.kgml:
path_sku00340.kgml: Found a trail of span 2 without skipping any vertex
path_sku00340.kgml: 65 -> 69
path_sku00340.kgml: R04640 -> R04558
path_sku00340.kgml: sku:Sulku_1896 -> {sku:Sulku_0115, sku:Sulku_1897}
path_sku00340.kgml: 5.3.1.16 -> 4.3.2.10
path_sku00340.kgml:
path_sku00340.kgml: --- 0.14 seconds ---

path_sku00350.kgml: Tyrosine metabolism
path_sku00350.kgml: Initialization took 0.05 seconds
path_sku00350.kgml: (not found)
path_sku00350.kgml: --- 0.10 seconds ---

path_sku00360.kgml: Phenylalanine metabolism
path_sku00360.kgml: Initialization took 0.04 seconds
path_sku00360.kgml: (not found)
path_sku00360.kgml: --- 0.08 seconds ---

path_sku00400.kgml: Phenylalanine, tyrosine and tryptophan biosynthesis
path_sku00400.kgml: Initialization took 0.08 seconds
path_sku00400.kgml:
path_sku00400.kgml: Found a trail of span 4 without skipping any vertex
path_sku00400.kgml: 67 -> 88 -> 60 -> 58 -> 60 -> 88
path_sku00400.kgml: R00691 -> R00694 -> R01373 -> R01715 -> R01373 -> R00694
path_sku00400.kgml: sku:Sulku_1920 -> sku:Sulku_1919 -> sku:Sulku_1920 -> sku:Sulku_1920 -> sku:Sulku_1920 -> sku:Sulku_1919
path_sku00400.kgml: {4.2.1.51, 4.2.1.91} -> {2.6.1.1, 2.6.1.5, 2.6.1.57, 2.6.1.9} -> {4.2.1.51, 4.2.1.91} -> 5.4.99.5 -> {4.2.1.51, 4.2.1.91} -> {2.6.1.1, 2.6.1.5, 2.6.1.57, 2.6.1.9}
path_sku00400.kgml:
path_sku00400.kgml: --- 0.30 seconds ---

path_sku00401.kgml: Novobiocin biosynthesis
path_sku00401.kgml: Initialization took 0.05 seconds
path_sku00401.kgml: (not found)
path_sku00401.kgml: --- 0.09 seconds ---

path_sku00410.kgml: beta-Alanine metabolism
path_sku00410.kgml: Initialization took 0.05 seconds
path_sku00410.kgml: (not found)
path_sku00410.kgml: --- 0.08 seconds ---

path_sku00430.kgml: Taurine and hypotaurine metabolism
path_sku00430.kgml: Initialization took 0.04 seconds
path_sku00430.kgml:
path_sku00430.kgml: Found a trail of span 2 without skipping any vertex
path_sku00430.kgml: 58 -> 36
path_sku00430.kgml: R00315 -> R00230
path_sku00430.kgml: sku:Sulku_1276 -> sku:Sulku_1277
path_sku00430.kgml: {2.7.2.1, 2.7.2.15} -> 2.3.1.8
path_sku00430.kgml:
path_sku00430.kgml: --- 0.11 seconds ---

path_sku00450.kgml: Selenocompound metabolism
path_sku00450.kgml: Initialization took 0.05 seconds
path_sku00450.kgml: (not found)
path_sku00450.kgml: --- 0.09 seconds ---

path_sku00460.kgml: Cyanoamino acid metabolism
path_sku00460.kgml: Initialization took 0.05 seconds
path_sku00460.kgml: (not found)
path_sku00460.kgml: --- 0.09 seconds ---

path_sku00471.kgml: D-Glutamine and D-glutamate metabolism
path_sku00471.kgml: Initialization took 0.05 seconds
path_sku00471.kgml: (not found)
path_sku00471.kgml: --- 0.09 seconds ---

path_sku00473.kgml: D-Alanine metabolism
path_sku00473.kgml: Initialization took 0.04 seconds
path_sku00473.kgml: (not found)
path_sku00473.kgml: --- 0.08 seconds ---

path_sku00480.kgml: Glutathione metabolism
path_sku00480.kgml: Initialization took 0.05 seconds
path_sku00480.kgml: (not found)
path_sku00480.kgml: --- 0.10 seconds ---

path_sku00500.kgml: Starch and sucrose metabolism
path_sku00500.kgml: Initialization took 0.05 seconds
path_sku00500.kgml:
path_sku00500.kgml: Found a trail of span 2 without skipping any vertex
path_sku00500.kgml: 137 -> 120
path_sku00500.kgml: R02421 -> R02110
path_sku00500.kgml: {sku:Sulku_1267, sku:Sulku_1269} -> sku:Sulku_1270
path_sku00500.kgml: {2.4.1.21, 2.4.1.242} -> 2.4.1.18
path_sku00500.kgml:
path_sku00500.kgml: --- 0.13 seconds ---

path_sku00520.kgml: Amino sugar and nucleotide sugar metabolism
path_sku00520.kgml: Initialization took 0.09 seconds
path_sku00520.kgml:
path_sku00520.kgml: Found a trail of span 6 without skipping any vertex
path_sku00520.kgml: 153 -> 157 -> 159 -> 162 -> 165 -> 169
path_sku00520.kgml: R09697 -> R09825 -> R09842 -> R09834 -> R09841 -> R09843
path_sku00520.kgml: sku:Sulku_0150 -> sku:Sulku_0151 -> sku:Sulku_0154 -> sku:Sulku_0153 -> sku:Sulku_0155 -> sku:Sulku_0152
path_sku00520.kgml: 4.2.1.115 -> 2.6.1.92 -> 2.3.1.202 -> 3.6.1.57 -> 2.5.1.97 -> 2.7.7.81
path_sku00520.kgml:
path_sku00520.kgml: Found a trail of span 2 without skipping any vertex
path_sku00520.kgml: 244 -> 250
path_sku00520.kgml: R00888 -> {R03396, R03398}
path_sku00520.kgml: sku:Sulku_2118 -> sku:Sulku_2119
path_sku00520.kgml: 4.2.1.47 -> {1.1.1.135, 1.1.1.187, 1.1.1.135, 1.1.1.187}
path_sku00520.kgml:
path_sku00520.kgml: Found a trail of span 2 without skipping any vertex
path_sku00520.kgml: 239 -> 284
path_sku00520.kgml: R00956 -> R02426
path_sku00520.kgml: sku:Sulku_2403 -> sku:Sulku_2404
path_sku00520.kgml: 2.7.7.33 -> 4.2.1.45
path_sku00520.kgml:
path_sku00520.kgml: --- 0.41 seconds ---

path_sku00521.kgml: Streptomycin biosynthesis
path_sku00521.kgml: Initialization took 0.05 seconds
path_sku00521.kgml:
path_sku00521.kgml: Found a trail of span 4 without skipping any vertex
path_sku00521.kgml: 44 -> 43 -> 42 -> 24
path_sku00521.kgml: R02328 -> R06513 -> R06514 -> R02777
path_sku00521.kgml: sku:Sulku_2121 -> sku:Sulku_2124 -> {sku:Sulku_2122, sku:Sulku_2405} -> sku:Sulku_2123
path_sku00521.kgml: 2.7.7.24 -> 4.2.1.46 -> 5.1.3.13 -> 1.1.1.133
path_sku00521.kgml:
path_sku00521.kgml: --- 0.13 seconds ---

path_sku00523.kgml: Polyketide sugar unit biosynthesis
path_sku00523.kgml: Initialization took 0.03 seconds
path_sku00523.kgml:
path_sku00523.kgml: Found a trail of span 4 without skipping any vertex
path_sku00523.kgml: 27 -> 26 -> 63 -> 28
path_sku00523.kgml: R02328 -> R06513 -> R06514 -> R02777
path_sku00523.kgml: sku:Sulku_2121 -> sku:Sulku_2124 -> {sku:Sulku_2122, sku:Sulku_2405} -> sku:Sulku_2123
path_sku00523.kgml: 2.7.7.24 -> 4.2.1.46 -> 5.1.3.13 -> 1.1.1.133
path_sku00523.kgml:
path_sku00523.kgml: --- 0.10 seconds ---

path_sku00525.kgml: Acarbose and validamycin biosynthesis
path_sku00525.kgml: Initialization took 0.05 seconds
path_sku00525.kgml: (not found)
path_sku00525.kgml: --- 0.07 seconds ---

path_sku00540.kgml: Lipopolysaccharide biosynthesis
path_sku00540.kgml: Initialization took 0.05 seconds
path_sku00540.kgml:
path_sku00540.kgml: Found a trail of span 2 without skipping any vertex
path_sku00540.kgml: 74 -> 85
path_sku00540.kgml: R05644 -> R05176
path_sku00540.kgml: sku:Sulku_2143 -> sku:Sulku_2144
path_sku00540.kgml: 2.7.7.70 -> 5.1.3.20
path_sku00540.kgml:
path_sku00540.kgml: --- 0.14 seconds ---

path_sku00550.kgml: Peptidoglycan biosynthesis
path_sku00550.kgml: Initialization took 0.05 seconds
path_sku00550.kgml: (not found)
path_sku00550.kgml: --- 0.09 seconds ---

path_sku00561.kgml: Glycerolipid metabolism
path_sku00561.kgml: Initialization took 0.03 seconds
path_sku00561.kgml: (not found)
path_sku00561.kgml: --- 0.05 seconds ---

path_sku00562.kgml: Inositol phosphate metabolism
path_sku00562.kgml: Initialization took 0.03 seconds
path_sku00562.kgml: (not found)
path_sku00562.kgml: --- 0.05 seconds ---

path_sku00564.kgml: Glycerophospholipid metabolism
path_sku00564.kgml: Initialization took 0.03 seconds
path_sku00564.kgml:
path_sku00564.kgml: Found a trail of span 2 without skipping any vertex
path_sku00564.kgml: 103 -> 135
path_sku00564.kgml: R01800 -> R02055
path_sku00564.kgml: {sku:Sulku_0550, sku:Sulku_1891} -> {sku:Sulku_1571, sku:Sulku_1892}
path_sku00564.kgml: 2.7.8.8 -> 4.1.1.65
path_sku00564.kgml:
path_sku00564.kgml: --- 0.09 seconds ---

path_sku00565.kgml: Ether lipid metabolism
path_sku00565.kgml: Initialization took 0.05 seconds
path_sku00565.kgml: (not found)
path_sku00565.kgml: --- 0.09 seconds ---

path_sku00590.kgml: Arachidonic acid metabolism
path_sku00590.kgml: Initialization took 0.05 seconds
path_sku00590.kgml: (not found)
path_sku00590.kgml: --- 0.09 seconds ---

path_sku00592.kgml: alpha-Linolenic acid metabolism
path_sku00592.kgml: Initialization took 0.05 seconds
path_sku00592.kgml: (not found)
path_sku00592.kgml: --- 0.09 seconds ---

path_sku00620.kgml: Pyruvate metabolism
path_sku00620.kgml: Initialization took 0.05 seconds
path_sku00620.kgml:
path_sku00620.kgml: Found a trail of span 2 without skipping any vertex
path_sku00620.kgml: 97 -> 129
path_sku00620.kgml: R00230 -> R00315
path_sku00620.kgml: sku:Sulku_1277 -> sku:Sulku_1276
path_sku00620.kgml: 2.3.1.8 -> {2.7.2.1, 2.7.2.15}
path_sku00620.kgml:
path_sku00620.kgml: Found a trail of span 2 without skipping any vertex
path_sku00620.kgml: 174 -> 86
path_sku00620.kgml: R01082 -> R00342
path_sku00620.kgml: sku:Sulku_1462 -> sku:Sulku_1463
path_sku00620.kgml: 4.2.1.2 -> {1.1.1.299, 1.1.1.37}
path_sku00620.kgml:
path_sku00620.kgml: --- 0.27 seconds ---

path_sku00623.kgml: Toluene degradation
path_sku00623.kgml: Initialization took 0.06 seconds
path_sku00623.kgml: (not found)
path_sku00623.kgml: --- 0.11 seconds ---

path_sku00630.kgml: Glyoxylate and dicarboxylate metabolism
path_sku00630.kgml: Initialization took 0.05 seconds
path_sku00630.kgml: (not found)
path_sku00630.kgml: --- 0.10 seconds ---

path_sku00633.kgml: Nitrotoluene degradation
path_sku00633.kgml: Initialization took 0.05 seconds
path_sku00633.kgml: (not found)
path_sku00633.kgml: --- 0.09 seconds ---

path_sku00640.kgml: Propanoate metabolism
path_sku00640.kgml: Initialization took 0.05 seconds
path_sku00640.kgml:
path_sku00640.kgml: Found a trail of span 2 without skipping any vertex
path_sku00640.kgml: 52 -> 68
path_sku00640.kgml: R00921 -> R01353
path_sku00640.kgml: sku:Sulku_1277 -> sku:Sulku_1276
path_sku00640.kgml: {2.3.1.222, 2.3.1.8} -> {2.7.2.1, 2.7.2.15}
path_sku00640.kgml:
path_sku00640.kgml: --- 0.14 seconds ---

path_sku00650.kgml: Butanoate metabolism
path_sku00650.kgml: Initialization took 0.05 seconds
path_sku00650.kgml: (not found)
path_sku00650.kgml: --- 0.09 seconds ---

path_sku00660.kgml: C5-Branched dibasic acid metabolism
path_sku00660.kgml: Initialization took 0.05 seconds
path_sku00660.kgml:
path_sku00660.kgml: Found a trail of span 3 without skipping any vertex
path_sku00660.kgml: 31 -> 96 -> 97
path_sku00660.kgml: R03896 -> R03898 -> R00994
path_sku00660.kgml: {sku:Sulku_0986, sku:Sulku_2478} -> {sku:Sulku_0986, sku:Sulku_2478} -> sku:Sulku_0987
path_sku00660.kgml: 4.2.1.35 -> 4.2.1.35 -> 1.1.1.85
path_sku00660.kgml:
path_sku00660.kgml: --- 0.13 seconds ---

path_sku00670.kgml: One carbon pool by folate
path_sku00670.kgml: Initialization took 0.04 seconds
path_sku00670.kgml: (not found)
path_sku00670.kgml: --- 0.11 seconds ---

path_sku00680.kgml: Methane metabolism
path_sku00680.kgml: Initialization took 0.05 seconds
path_sku00680.kgml:
path_sku00680.kgml: Found a trail of span 2 without skipping any vertex
path_sku00680.kgml: 203 -> 204
path_sku00680.kgml: R00315 -> R00230
path_sku00680.kgml: sku:Sulku_1276 -> sku:Sulku_1277
path_sku00680.kgml: {2.7.2.1, 2.7.2.15} -> 2.3.1.8
path_sku00680.kgml:
path_sku00680.kgml: --- 0.17 seconds ---

path_sku00720.kgml: Carbon fixation pathways in prokaryotes
path_sku00720.kgml: Initialization took 0.05 seconds
path_sku00720.kgml:
path_sku00720.kgml: Found a trail of span 2 without skipping any vertex
path_sku00720.kgml: 112 -> 111
path_sku00720.kgml: R00315 -> R00230
path_sku00720.kgml: sku:Sulku_1276 -> sku:Sulku_1277
path_sku00720.kgml: {2.7.2.1, 2.7.2.15} -> 2.3.1.8
path_sku00720.kgml:
path_sku00720.kgml: Found a trail of span 2 without skipping any vertex
path_sku00720.kgml: 60 -> 61
path_sku00720.kgml: R00342 -> R01082
path_sku00720.kgml: sku:Sulku_1463 -> sku:Sulku_1462
path_sku00720.kgml: {1.1.1.299, 1.1.1.37} -> 4.2.1.2
path_sku00720.kgml:
path_sku00720.kgml: --- 0.27 seconds ---

path_sku00730.kgml: Thiamine metabolism
path_sku00730.kgml: Initialization took 0.05 seconds
path_sku00730.kgml: (not found)
path_sku00730.kgml: --- 0.09 seconds ---

path_sku00740.kgml: Riboflavin metabolism
path_sku00740.kgml: Initialization took 0.05 seconds
path_sku00740.kgml: (not found)
path_sku00740.kgml: --- 0.10 seconds ---

path_sku00750.kgml: Vitamin B6 metabolism
path_sku00750.kgml: Initialization took 0.05 seconds
path_sku00750.kgml: (not found)
path_sku00750.kgml: --- 0.10 seconds ---

path_sku00760.kgml: Nicotinate and nicotinamide metabolism
path_sku00760.kgml: Initialization took 0.05 seconds
path_sku00760.kgml:
path_sku00760.kgml: Found a trail of span 2 without skipping any vertex
path_sku00760.kgml: 72 -> 73
path_sku00760.kgml: R04292 -> R03348
path_sku00760.kgml: sku:Sulku_0439 -> sku:Sulku_0440
path_sku00760.kgml: 2.5.1.72 -> 2.4.2.19
path_sku00760.kgml:
path_sku00760.kgml: --- 0.14 seconds ---

path_sku00770.kgml: Pantothenate and CoA biosynthesis
path_sku00770.kgml: Initialization took 0.05 seconds
path_sku00770.kgml: (not found)
path_sku00770.kgml: --- 0.09 seconds ---

path_sku00780.kgml: Biotin metabolism
path_sku00780.kgml: Initialization took 0.05 seconds
path_sku00780.kgml: (not found)
path_sku00780.kgml: --- 0.09 seconds ---

path_sku00790.kgml: Folate biosynthesis
path_sku00790.kgml: Initialization took 0.05 seconds
path_sku00790.kgml:
path_sku00790.kgml: Found a trail of span 2 without skipping any vertex
path_sku00790.kgml: 96 -> 102
path_sku00790.kgml: R09959 -> R10002
path_sku00790.kgml: sku:Sulku_2308 -> sku:Sulku_2309
path_sku00790.kgml: 4.1.2.50 -> 4.3.99.3
path_sku00790.kgml:
path_sku00790.kgml: --- 0.17 seconds ---

path_sku00791.kgml: Atrazine degradation
path_sku00791.kgml: Initialization took 0.05 seconds
path_sku00791.kgml: (not found)
path_sku00791.kgml: --- 0.08 seconds ---

path_sku00860.kgml: Porphyrin and chlorophyll metabolism
path_sku00860.kgml: Initialization took 0.05 seconds
path_sku00860.kgml:
path_sku00860.kgml: Found a trail of span 3 without skipping any vertex
path_sku00860.kgml: 309 -> 316 -> 308
path_sku00860.kgml: R06530 -> R06529 -> R05222
path_sku00860.kgml: sku:Sulku_0025 -> sku:Sulku_0024 -> sku:Sulku_0026
path_sku00860.kgml: 4.1.1.81 -> 6.3.1.10 -> 2.7.7.62
path_sku00860.kgml:
path_sku00860.kgml: Found a trail of span 2 without skipping any vertex
path_sku00860.kgml: 302 -> 315
path_sku00860.kgml: R05225 -> R07302
path_sku00860.kgml: sku:Sulku_0023 -> sku:Sulku_0024
path_sku00860.kgml: 6.3.5.10 -> 6.3.1.10
path_sku00860.kgml:
path_sku00860.kgml: Found a trail of span 2 without skipping any vertex
path_sku00860.kgml: 302 -> 316
path_sku00860.kgml: R05225 -> R06529
path_sku00860.kgml: sku:Sulku_0023 -> sku:Sulku_0024
path_sku00860.kgml: 6.3.5.10 -> 6.3.1.10
path_sku00860.kgml:
path_sku00860.kgml: --- 0.31 seconds ---

path_sku00900.kgml: Terpenoid backbone biosynthesis
path_sku00900.kgml: Initialization took 0.04 seconds
path_sku00900.kgml: (not found)
path_sku00900.kgml: --- 0.08 seconds ---

path_sku00910.kgml: Nitrogen metabolism
path_sku00910.kgml: Initialization took 0.05 seconds
path_sku00910.kgml:
path_sku00910.kgml: Found a trail of span 2 without skipping any vertex
path_sku00910.kgml: 26 -> 33
path_sku00910.kgml: R00791 -> R00790
path_sku00910.kgml: sku:Sulku_1385 -> sku:Sulku_1384
path_sku00910.kgml: 1.7.7.2 -> 1.7.7.1
path_sku00910.kgml:
path_sku00910.kgml: --- 0.18 seconds ---

path_sku00920.kgml: Sulfur metabolism
path_sku00920.kgml: Initialization took 0.05 seconds
path_sku00920.kgml: (not found)
path_sku00920.kgml: --- 0.10 seconds ---

path_sku00970.kgml: Aminoacyl-tRNA biosynthesis
path_sku00970.kgml: Initialization took 0.05 seconds
path_sku00970.kgml: (not found)
path_sku00970.kgml: --- 0.10 seconds ---

path_sku01040.kgml: Biosynthesis of unsaturated fatty acids
path_sku01040.kgml: Initialization took 0.05 seconds
path_sku01040.kgml: (not found)
path_sku01040.kgml: --- 0.10 seconds ---

path_sku01054.kgml: Nonribosomal peptide structures
path_sku01054.kgml: Initialization took 0.05 seconds
path_sku01054.kgml: (not found)
path_sku01054.kgml: --- 0.09 seconds ---

--- 20.54 seconds ---
