# Supplementary material for: CoMetGeNe: mining conserved neighborhood patterns in metabolic and genomic contexts
Source: BMC Bioinformatics. 2019 Jan 10;20:19. doi: 10.1186/s12859-018-2542-2 (PMC6327494; doi:10.1186/s12859-018-2542-2)
Supplement: Supplementary file 14 — Trail finding results for completely assembled representative bacterial genomes present in NCBI Genomes. Of the 1,545 fully assembled representative bacterial genomes in NCBI, corresponding entries have been identified in KEGG for 1,467 species, for which trail finding has been performed for all combinations of gap parameters δG and δD ranging from 0 to 3. This additional file is available from https://doi.org/10.6084/m9.figshare.7288769. (GZ 178,532 kb) [file 12859_2018_2542_MOESM14_ESM.gz › results/pprc_dG1_dD0.hnet]

--- delta_G = 1, delta_D = 0 ---

path_pprc00010.kgml: Glycolysis / Gluconeogenesis
path_pprc00010.kgml: Initialization took 13.44 seconds
path_pprc00010.kgml:
path_pprc00010.kgml: Found a trail of span 3 without skipping any vertex
path_pprc00010.kgml: 48 -> 49 -> 50
path_pprc00010.kgml: R00014 -> R03270 -> R02569
path_pprc00010.kgml: {pprc:PFLCHA0_c05170, pprc:PFLCHA0_c40340, pprc:PFLCHA0_c40360} -> {pprc:PFLCHA0_c05170, pprc:PFLCHA0_c40340, pprc:PFLCHA0_c40360} -> {pprc:PFLCHA0_c05160, pprc:PFLCHA0_c22190}
path_pprc00010.kgml: {1.2.4.1, 2.2.1.6, 4.1.1.1} -> 1.2.4.1 -> 2.3.1.12
path_pprc00010.kgml:
path_pprc00010.kgml: Found a trail of span 2 without skipping any vertex
path_pprc00010.kgml: 135 -> 138
path_pprc00010.kgml: R05198 -> R00711
path_pprc00010.kgml: {pprc:PFLCHA0_c22780, pprc:PFLCHA0_c22820} -> {pprc:PFLCHA0_c22830, pprc:PFLCHA0_c54390}
path_pprc00010.kgml: 1.1.2.8 -> {1.2.1.4, 1.2.1.5}
path_pprc00010.kgml:
path_pprc00010.kgml: --- 14.00 seconds ---

path_pprc00020.kgml: Citrate cycle (TCA cycle)
path_pprc00020.kgml: Initialization took 8.54 seconds
path_pprc00020.kgml:
path_pprc00020.kgml: Found a trail of span 6 without skipping any vertex
path_pprc00020.kgml: 95 -> 32 -> 31 -> 28 -> 30 -> 29
path_pprc00020.kgml: R02164 -> R00405 -> R02570 -> R07618 -> R03316 -> R00621
path_pprc00020.kgml: {pprc:PFLCHA0_c17520, pprc:PFLCHA0_c17530, pprc:PFLCHA0_c17540, pprc:PFLCHA0_c17550} -> {pprc:PFLCHA0_c17590, pprc:PFLCHA0_c17600} -> pprc:PFLCHA0_c17570 -> {pprc:PFLCHA0_c02730, pprc:PFLCHA0_c17580, pprc:PFLCHA0_c25940} -> pprc:PFLCHA0_c17560 -> pprc:PFLCHA0_c17560
path_pprc00020.kgml: {1.3.5.1, 1.3.5.4} -> 6.2.1.5 -> 2.3.1.61 -> 1.8.1.4 -> 1.2.4.2 -> 1.2.4.2
path_pprc00020.kgml:
path_pprc00020.kgml: Found a trail of span 3 without skipping any vertex
path_pprc00020.kgml: 75 -> 77 -> 82
path_pprc00020.kgml: R00014 -> R03270 -> R02569
path_pprc00020.kgml: {pprc:PFLCHA0_c05170, pprc:PFLCHA0_c40340, pprc:PFLCHA0_c40360} -> {pprc:PFLCHA0_c05170, pprc:PFLCHA0_c40340, pprc:PFLCHA0_c40360} -> {pprc:PFLCHA0_c05160, pprc:PFLCHA0_c22190}
path_pprc00020.kgml: {1.2.4.1, 2.2.1.6, 4.1.1.1} -> 1.2.4.1 -> 2.3.1.12
path_pprc00020.kgml:
path_pprc00020.kgml: --- 12.54 seconds ---

path_pprc00030.kgml: Pentose phosphate pathway
path_pprc00030.kgml: Initialization took 9.38 seconds
path_pprc00030.kgml:
path_pprc00030.kgml: --- 10.13 seconds ---

path_pprc00040.kgml: Pentose and glucuronate interconversions
path_pprc00040.kgml: Initialization took 0.61 seconds
path_pprc00040.kgml: (not found)
path_pprc00040.kgml: --- 0.72 seconds ---

path_pprc00051.kgml: Fructose and mannose metabolism
path_pprc00051.kgml: Initialization took 3.76 seconds
path_pprc00051.kgml:
path_pprc00051.kgml: Found a trail of span 2 containing skipped vertices
path_pprc00051.kgml: 224 -> 90
path_pprc00051.kgml: R08693 -> R03706
path_pprc00051.kgml: pprc:PFLCHA0_c10390 -> pprc:PFLCHA0_c10370
path_pprc00051.kgml: 5.1.3.37 -> {4.2.2.11, 4.2.2.3}
path_pprc00051.kgml: Skipped genes: pprc:PFLCHA0_c10380
path_pprc00051.kgml:
path_pprc00051.kgml: Found a trail of span 2 without skipping any vertex
path_pprc00051.kgml: 83 -> 82
path_pprc00051.kgml: R00888 -> R05692
path_pprc00051.kgml: pprc:PFLCHA0_c19710 -> {pprc:PFLCHA0_c19700, pprc:PFLCHA0_c19750}
path_pprc00051.kgml: 4.2.1.47 -> 1.1.1.271
path_pprc00051.kgml:
path_pprc00051.kgml: Found a trail of span 2 containing skipped vertices
path_pprc00051.kgml: 63 -> 74
path_pprc00051.kgml: R00868 -> R00867
path_pprc00051.kgml: pprc:PFLCHA0_c31040 -> pprc:PFLCHA0_c31060
path_pprc00051.kgml: {1.1.1.11, 1.1.1.67} -> {2.7.1.1, 2.7.1.4}
path_pprc00051.kgml: Skipped genes: pprc:PFLCHA0_c31050
path_pprc00051.kgml:
path_pprc00051.kgml: Found a trail of span 2 without skipping any vertex
path_pprc00051.kgml: 108 -> 91
path_pprc00051.kgml: R00880 -> R08692
path_pprc00051.kgml: pprc:PFLCHA0_c10440 -> {pprc:PFLCHA0_c10420, pprc:PFLCHA0_c10430}
path_pprc00051.kgml: 1.1.1.132 -> 2.4.1.33
path_pprc00051.kgml:
path_pprc00051.kgml: Found a trail of span 2 without skipping any vertex
path_pprc00051.kgml: 54 -> 92
path_pprc00051.kgml: R03232 -> R02071
path_pprc00051.kgml: {pprc:PFLCHA0_c08730, pprc:PFLCHA0_c08750} -> pprc:PFLCHA0_c08740
path_pprc00051.kgml: 2.7.1.202 -> 2.7.1.56
path_pprc00051.kgml:
path_pprc00051.kgml: --- 4.46 seconds ---

path_pprc00052.kgml: Galactose metabolism
path_pprc00052.kgml: Initialization took 0.51 seconds
path_pprc00052.kgml: (not found)
path_pprc00052.kgml: --- 0.61 seconds ---

path_pprc00053.kgml: Ascorbate and aldarate metabolism
path_pprc00053.kgml: Initialization took 0.40 seconds
path_pprc00053.kgml: (not found)
path_pprc00053.kgml: --- 0.47 seconds ---

path_pprc00061.kgml: Fatty acid biosynthesis
path_pprc00061.kgml: Initialization took 9.39 seconds
path_pprc00061.kgml:
path_pprc00061.kgml: Found a trail of span 3 containing skipped vertices
path_pprc00061.kgml: 147 -> 53 -> 54
path_pprc00061.kgml: R01626 -> R07762 -> R07763
path_pprc00061.kgml: pprc:PFLCHA0_c18320 -> {pprc:PFLCHA0_c04680, pprc:PFLCHA0_c18350, pprc:PFLCHA0_c34680} -> {pprc:PFLCHA0_c02550, pprc:PFLCHA0_c04690, pprc:PFLCHA0_c07140, pprc:PFLCHA0_c14000, pprc:PFLCHA0_c14010, pprc:PFLCHA0_c18330, pprc:PFLCHA0_c18810, pprc:PFLCHA0_c29860, pprc:PFLCHA0_c32530, pprc:PFLCHA0_c36880, pprc:PFLCHA0_c48230}
path_pprc00061.kgml: {2.3.1.39, 2.3.1.85, 2.3.1.86} -> {2.3.1.179, 2.3.1.199, 2.3.1.41} -> 1.1.1.100
path_pprc00061.kgml: Skipped genes: pprc:PFLCHA0_c18340
path_pprc00061.kgml:
path_pprc00061.kgml: Found a trail of span 3 containing skipped vertices
path_pprc00061.kgml: 147 -> 259 -> 142
path_pprc00061.kgml: R01626 -> R04355 -> R04533
path_pprc00061.kgml: pprc:PFLCHA0_c18320 -> {pprc:PFLCHA0_c04680, pprc:PFLCHA0_c18350, pprc:PFLCHA0_c34680} -> {pprc:PFLCHA0_c02550, pprc:PFLCHA0_c04690, pprc:PFLCHA0_c07140, pprc:PFLCHA0_c14000, pprc:PFLCHA0_c14010, pprc:PFLCHA0_c18330, pprc:PFLCHA0_c18810, pprc:PFLCHA0_c29860, pprc:PFLCHA0_c32530, pprc:PFLCHA0_c36880, pprc:PFLCHA0_c48230}
path_pprc00061.kgml: {2.3.1.39, 2.3.1.85, 2.3.1.86} -> {2.3.1.179, 2.3.1.41, 2.3.1.85, 2.3.1.86} -> {1.1.1.100, 2.3.1.85, 2.3.1.86}
path_pprc00061.kgml: Skipped genes: pprc:PFLCHA0_c18340
path_pprc00061.kgml:
path_pprc00061.kgml: Found a trail of span 3 containing skipped vertices
path_pprc00061.kgml: 147 -> 58 -> 75
path_pprc00061.kgml: R01626 -> R04968 -> R04543
path_pprc00061.kgml: pprc:PFLCHA0_c18320 -> {pprc:PFLCHA0_c04680, pprc:PFLCHA0_c18350, pprc:PFLCHA0_c34680} -> {pprc:PFLCHA0_c02550, pprc:PFLCHA0_c04690, pprc:PFLCHA0_c07140, pprc:PFLCHA0_c14000, pprc:PFLCHA0_c14010, pprc:PFLCHA0_c18330, pprc:PFLCHA0_c18810, pprc:PFLCHA0_c29860, pprc:PFLCHA0_c32530, pprc:PFLCHA0_c36880, pprc:PFLCHA0_c48230}
path_pprc00061.kgml: {2.3.1.39, 2.3.1.85, 2.3.1.86} -> {2.3.1.179, 2.3.1.41, 2.3.1.85, 2.3.1.86} -> {1.1.1.100, 2.3.1.85, 2.3.1.86}
path_pprc00061.kgml: Skipped genes: pprc:PFLCHA0_c18340
path_pprc00061.kgml:
path_pprc00061.kgml: Found a trail of span 3 containing skipped vertices
path_pprc00061.kgml: 147 -> 59 -> 86
path_pprc00061.kgml: R01626 -> R04726 -> R04566
path_pprc00061.kgml: pprc:PFLCHA0_c18320 -> {pprc:PFLCHA0_c04680, pprc:PFLCHA0_c18350, pprc:PFLCHA0_c34680} -> {pprc:PFLCHA0_c02550, pprc:PFLCHA0_c04690, pprc:PFLCHA0_c07140, pprc:PFLCHA0_c14000, pprc:PFLCHA0_c14010, pprc:PFLCHA0_c18330, pprc:PFLCHA0_c18810, pprc:PFLCHA0_c29860, pprc:PFLCHA0_c32530, pprc:PFLCHA0_c36880, pprc:PFLCHA0_c48230}
path_pprc00061.kgml: {2.3.1.39, 2.3.1.85, 2.3.1.86} -> {2.3.1.179, 2.3.1.41, 2.3.1.85, 2.3.1.86} -> {1.1.1.100, 2.3.1.85, 2.3.1.86}
path_pprc00061.kgml: Skipped genes: pprc:PFLCHA0_c18340
path_pprc00061.kgml:
path_pprc00061.kgml: Found a trail of span 3 containing skipped vertices
path_pprc00061.kgml: 147 -> 63 -> 130
path_pprc00061.kgml: R01626 -> R04952 -> R04953
path_pprc00061.kgml: pprc:PFLCHA0_c18320 -> {pprc:PFLCHA0_c04680, pprc:PFLCHA0_c18350, pprc:PFLCHA0_c34680} -> {pprc:PFLCHA0_c02550, pprc:PFLCHA0_c04690, pprc:PFLCHA0_c07140, pprc:PFLCHA0_c14000, pprc:PFLCHA0_c14010, pprc:PFLCHA0_c18330, pprc:PFLCHA0_c18810, pprc:PFLCHA0_c29860, pprc:PFLCHA0_c32530, pprc:PFLCHA0_c36880, pprc:PFLCHA0_c48230}
path_pprc00061.kgml: {2.3.1.39, 2.3.1.85, 2.3.1.86} -> {2.3.1.179, 2.3.1.41, 2.3.1.85, 2.3.1.86} -> {1.1.1.100, 2.3.1.85, 2.3.1.86}
path_pprc00061.kgml: Skipped genes: pprc:PFLCHA0_c18340
path_pprc00061.kgml:
path_pprc00061.kgml: Found a trail of span 3 containing skipped vertices
path_pprc00061.kgml: 147 -> 62 -> 119
path_pprc00061.kgml: R01626 -> R04957 -> R04536
path_pprc00061.kgml: pprc:PFLCHA0_c18320 -> {pprc:PFLCHA0_c04680, pprc:PFLCHA0_c18350, pprc:PFLCHA0_c34680} -> {pprc:PFLCHA0_c02550, pprc:PFLCHA0_c04690, pprc:PFLCHA0_c07140, pprc:PFLCHA0_c14000, pprc:PFLCHA0_c14010, pprc:PFLCHA0_c18330, pprc:PFLCHA0_c18810, pprc:PFLCHA0_c29860, pprc:PFLCHA0_c32530, pprc:PFLCHA0_c36880, pprc:PFLCHA0_c48230}
path_pprc00061.kgml: {2.3.1.39, 2.3.1.85, 2.3.1.86} -> {2.3.1.179, 2.3.1.41, 2.3.1.85, 2.3.1.86} -> {1.1.1.100, 2.3.1.85, 2.3.1.86}
path_pprc00061.kgml: Skipped genes: pprc:PFLCHA0_c18340
path_pprc00061.kgml:
path_pprc00061.kgml: Found a trail of span 3 containing skipped vertices
path_pprc00061.kgml: 147 -> 61 -> 108
path_pprc00061.kgml: R01626 -> R04960 -> R04534
path_pprc00061.kgml: pprc:PFLCHA0_c18320 -> {pprc:PFLCHA0_c04680, pprc:PFLCHA0_c18350, pprc:PFLCHA0_c34680} -> {pprc:PFLCHA0_c02550, pprc:PFLCHA0_c04690, pprc:PFLCHA0_c07140, pprc:PFLCHA0_c14000, pprc:PFLCHA0_c14010, pprc:PFLCHA0_c18330, pprc:PFLCHA0_c18810, pprc:PFLCHA0_c29860, pprc:PFLCHA0_c32530, pprc:PFLCHA0_c36880, pprc:PFLCHA0_c48230}
path_pprc00061.kgml: {2.3.1.39, 2.3.1.85, 2.3.1.86} -> {2.3.1.179, 2.3.1.41, 2.3.1.85, 2.3.1.86} -> {1.1.1.100, 2.3.1.85, 2.3.1.86}
path_pprc00061.kgml: Skipped genes: pprc:PFLCHA0_c18340
path_pprc00061.kgml:
path_pprc00061.kgml: Found a trail of span 3 containing skipped vertices
path_pprc00061.kgml: 147 -> 60 -> 97
path_pprc00061.kgml: R01626 -> R04963 -> R04964
path_pprc00061.kgml: pprc:PFLCHA0_c18320 -> {pprc:PFLCHA0_c04680, pprc:PFLCHA0_c18350, pprc:PFLCHA0_c34680} -> {pprc:PFLCHA0_c02550, pprc:PFLCHA0_c04690, pprc:PFLCHA0_c07140, pprc:PFLCHA0_c14000, pprc:PFLCHA0_c14010, pprc:PFLCHA0_c18330, pprc:PFLCHA0_c18810, pprc:PFLCHA0_c29860, pprc:PFLCHA0_c32530, pprc:PFLCHA0_c36880, pprc:PFLCHA0_c48230}
path_pprc00061.kgml: {2.3.1.39, 2.3.1.85, 2.3.1.86} -> {2.3.1.179, 2.3.1.41, 2.3.1.85, 2.3.1.86} -> {1.1.1.100, 2.3.1.85, 2.3.1.86}
path_pprc00061.kgml: Skipped genes: pprc:PFLCHA0_c18340
path_pprc00061.kgml:
path_pprc00061.kgml: --- 29.35 seconds ---

path_pprc00072.kgml: Synthesis and degradation of ketone bodies
path_pprc00072.kgml: Initialization took 1.36 seconds
path_pprc00072.kgml:
path_pprc00072.kgml: Found a trail of span 2 without skipping any vertex
path_pprc00072.kgml: 18 -> 14
path_pprc00072.kgml: R00410 -> R00238
path_pprc00072.kgml: {pprc:PFLCHA0_c23870, pprc:PFLCHA0_c23880} -> {pprc:PFLCHA0_c07150, pprc:PFLCHA0_c15170, pprc:PFLCHA0_c18720, pprc:PFLCHA0_c23860, pprc:PFLCHA0_c29880, pprc:PFLCHA0_c30940, pprc:PFLCHA0_c35160, pprc:PFLCHA0_c36850, pprc:PFLCHA0_c52550}
path_pprc00072.kgml: 2.8.3.5 -> 2.3.1.9
path_pprc00072.kgml:
path_pprc00072.kgml: --- 1.56 seconds ---

path_pprc00121.kgml: Secondary bile acid biosynthesis
path_pprc00121.kgml: Initialization took 0.10 seconds
path_pprc00121.kgml: (not found)
path_pprc00121.kgml: --- 0.20 seconds ---

path_pprc00130.kgml: Ubiquinone and other terpenoid-quinone biosynthesis
path_pprc00130.kgml: Initialization took 2.61 seconds
path_pprc00130.kgml: (not found)
path_pprc00130.kgml: --- 2.71 seconds ---

path_pprc00190.kgml: Oxidative phosphorylation
path_pprc00190.kgml: Initialization took 29.47 seconds
path_pprc00190.kgml: (not found)
path_pprc00190.kgml: --- 29.57 seconds ---

path_pprc00220.kgml: Arginine biosynthesis
path_pprc00220.kgml: Initialization took 8.99 seconds
path_pprc00220.kgml:
path_pprc00220.kgml: Found a trail of span 3 without skipping any vertex
path_pprc00220.kgml: 42 -> 44 -> 59
path_pprc00220.kgml: R00150 -> R01398 -> R00552
path_pprc00220.kgml: pprc:PFLCHA0_c47120 -> {pprc:PFLCHA0_c47110, pprc:PFLCHA0_c48440} -> pprc:PFLCHA0_c47100
path_pprc00220.kgml: 2.7.2.2 -> 2.1.3.3 -> 3.5.3.6
path_pprc00220.kgml:
path_pprc00220.kgml: --- 9.29 seconds ---

path_pprc00230.kgml: Purine metabolism
path_pprc00230.kgml: Initialization took 68.29 seconds
path_pprc00230.kgml:
path_pprc00230.kgml: Found a trail of span 2 without skipping any vertex
path_pprc00230.kgml: 205 -> 206
path_pprc00230.kgml: R01130 -> {R01230, R01231}
path_pprc00230.kgml: pprc:PFLCHA0_c49250 -> pprc:PFLCHA0_c49240
path_pprc00230.kgml: 1.1.1.205 -> {6.3.5.2, 6.3.5.2}
path_pprc00230.kgml:
path_pprc00230.kgml: Found a trail of span 2 containing skipped vertices
path_pprc00230.kgml: 222 -> 259
path_pprc00230.kgml: R01676 -> R02103
path_pprc00230.kgml: pprc:PFLCHA0_c19270 -> {pprc:PFLCHA0_c19290, pprc:PFLCHA0_c19300}
path_pprc00230.kgml: 3.5.4.3 -> 1.17.1.4
path_pprc00230.kgml: Skipped genes: pprc:PFLCHA0_c19280
path_pprc00230.kgml:
path_pprc00230.kgml: Found a trail of span 2 without skipping any vertex
path_pprc00230.kgml: 224 -> 223
path_pprc00230.kgml: R02422 -> R00776
path_pprc00230.kgml: pprc:PFLCHA0_c44390 -> pprc:PFLCHA0_c44400
path_pprc00230.kgml: 3.5.3.4 -> 4.3.2.3
path_pprc00230.kgml:
path_pprc00230.kgml: Found a trail of span 2 without skipping any vertex
path_pprc00230.kgml: 252 -> 253
path_pprc00230.kgml: R00529 -> R00509
path_pprc00230.kgml: {pprc:PFLCHA0_c09500, pprc:PFLCHA0_c09510} -> {pprc:PFLCHA0_c05380, pprc:PFLCHA0_c09510}
path_pprc00230.kgml: 2.7.7.4 -> 2.7.1.25
path_pprc00230.kgml:
path_pprc00230.kgml: Found a trail of span 2 without skipping any vertex
path_pprc00230.kgml: 258 -> 259
path_pprc00230.kgml: R01768 -> R02103
path_pprc00230.kgml: {pprc:PFLCHA0_c19290, pprc:PFLCHA0_c19300} -> {pprc:PFLCHA0_c19290, pprc:PFLCHA0_c19300}
path_pprc00230.kgml: 1.17.1.4 -> 1.17.1.4
path_pprc00230.kgml:
path_pprc00230.kgml: Found a trail of span 2 without skipping any vertex
path_pprc00230.kgml: 244 -> 245
path_pprc00230.kgml: R00441 -> R00429
path_pprc00230.kgml: {pprc:PFLCHA0_c55100, pprc:PFLCHA0_c55410, pprc:PFLCHA0_c55420, pprc:PFLCHA0_c60210} -> {pprc:PFLCHA0_c45190, pprc:PFLCHA0_c60220}
path_pprc00230.kgml: {2.7.7.48, 2.7.7.6} -> 2.7.6.5
path_pprc00230.kgml:
path_pprc00230.kgml: Found a trail of span 2 without skipping any vertex
path_pprc00230.kgml: 427 -> 428
path_pprc00230.kgml: R07404 -> R07405
path_pprc00230.kgml: pprc:PFLCHA0_c60860 -> pprc:PFLCHA0_c60870
path_pprc00230.kgml: 6.3.4.18 -> 5.4.99.18
path_pprc00230.kgml:
path_pprc00230.kgml: Found a trail of span 2 containing skipped vertices
path_pprc00230.kgml: 220 -> 233
path_pprc00230.kgml: R00332 -> R00336
path_pprc00230.kgml: pprc:PFLCHA0_c60200 -> pprc:PFLCHA0_c60220
path_pprc00230.kgml: 2.7.4.8 -> 3.1.7.2
path_pprc00230.kgml: Skipped genes: pprc:PFLCHA0_c60210
path_pprc00230.kgml:
path_pprc00230.kgml: --- 74.01 seconds ---

path_pprc00240.kgml: Pyrimidine metabolism
path_pprc00240.kgml: Initialization took 24.63 seconds
path_pprc00240.kgml:
path_pprc00240.kgml: Found a trail of span 2 without skipping any vertex
path_pprc00240.kgml: 97 -> 98
path_pprc00240.kgml: R01397 -> R01993
path_pprc00240.kgml: pprc:PFLCHA0_c57870 -> {pprc:PFLCHA0_c48360, pprc:PFLCHA0_c57880, pprc:PFLCHA0_c61440}
path_pprc00240.kgml: 2.1.3.2 -> 3.5.2.3
path_pprc00240.kgml:
path_pprc00240.kgml: Found a trail of span 2 without skipping any vertex
path_pprc00240.kgml: 172 -> 169
path_pprc00240.kgml: R03055 -> R11026
path_pprc00240.kgml: pprc:PFLCHA0_c26110 -> {pprc:PFLCHA0_c26090, pprc:PFLCHA0_c26100}
path_pprc00240.kgml: 3.5.2.2 -> 1.3.1.1
path_pprc00240.kgml:
path_pprc00240.kgml: Found a trail of span 2 without skipping any vertex
path_pprc00240.kgml: 119 -> 117
path_pprc00240.kgml: R02269 -> R00977
path_pprc00240.kgml: pprc:PFLCHA0_c26110 -> {pprc:PFLCHA0_c26090, pprc:PFLCHA0_c26100}
path_pprc00240.kgml: 3.5.2.2 -> 1.3.1.1
path_pprc00240.kgml:
path_pprc00240.kgml: --- 25.75 seconds ---

path_pprc00250.kgml: Alanine, aspartate and glutamate metabolism
path_pprc00250.kgml: Initialization took 13.39 seconds
path_pprc00250.kgml:
path_pprc00250.kgml: Found a trail of span 2 without skipping any vertex
path_pprc00250.kgml: 88 -> 134
path_pprc00250.kgml: R01648 -> R00714
path_pprc00250.kgml: pprc:PFLCHA0_c01880 -> {pprc:PFLCHA0_c01870, pprc:PFLCHA0_c30620}
path_pprc00250.kgml: 2.6.1.19 -> {1.2.1.16, 1.2.1.79}
path_pprc00250.kgml:
path_pprc00250.kgml: Found a trail of span 2 without skipping any vertex
path_pprc00250.kgml: 88 -> 76
path_pprc00250.kgml: R01648 -> {R00713, R00714}
path_pprc00250.kgml: pprc:PFLCHA0_c01880 -> {pprc:PFLCHA0_c01870, pprc:PFLCHA0_c30620, pprc:PFLCHA0_c38890}
path_pprc00250.kgml: 2.6.1.19 -> {1.2.1.16, 1.2.1.24, 1.2.1.16, 1.2.1.79}
path_pprc00250.kgml:
path_pprc00250.kgml: --- 13.86 seconds ---

path_pprc00260.kgml: Glycine, serine and threonine metabolism
path_pprc00260.kgml: Initialization took 25.92 seconds
path_pprc00260.kgml:
path_pprc00260.kgml: Found a trail of span 2 without skipping any vertex
path_pprc00260.kgml: 58 -> 60
path_pprc00260.kgml: R01025 -> {R02565, R02566}
path_pprc00260.kgml: {pprc:PFLCHA0_c25510, pprc:PFLCHA0_c57220} -> {pprc:PFLCHA0_c29580, pprc:PFLCHA0_c47910, pprc:PFLCHA0_c57210}
path_pprc00260.kgml: 1.1.99.1 -> {1.2.1.8, 1.2.1.8}
path_pprc00260.kgml:
path_pprc00260.kgml: Found a trail of span 2 without skipping any vertex
path_pprc00260.kgml: 79 -> 82
path_pprc00260.kgml: R00610 -> R00945
path_pprc00260.kgml: {pprc:PFLCHA0_c56780, pprc:PFLCHA0_c56790, pprc:PFLCHA0_c56800, pprc:PFLCHA0_c56810} -> {pprc:PFLCHA0_c50030, pprc:PFLCHA0_c53190, pprc:PFLCHA0_c56820}
path_pprc00260.kgml: 1.5.3.1 -> 2.1.2.1
path_pprc00260.kgml:
path_pprc00260.kgml: Found a trail of span 2 containing skipped vertices
path_pprc00260.kgml: 101 -> 110
path_pprc00260.kgml: R03425 -> R04125
path_pprc00260.kgml: {pprc:PFLCHA0_c47160, pprc:PFLCHA0_c59140} -> {pprc:PFLCHA0_c47180, pprc:PFLCHA0_c59170}
path_pprc00260.kgml: 1.4.4.2 -> 2.1.2.10
path_pprc00260.kgml: Skipped genes: pprc:PFLCHA0_c47170
path_pprc00260.kgml:
path_pprc00260.kgml: --- 26.30 seconds ---

path_pprc00261.kgml: Monobactam biosynthesis
path_pprc00261.kgml: Initialization took 0.96 seconds
path_pprc00261.kgml: (not found)
path_pprc00261.kgml: --- 1.06 seconds ---

path_pprc00270.kgml: Cysteine and methionine metabolism
path_pprc00270.kgml: Initialization took 14.69 seconds
path_pprc00270.kgml:
path_pprc00270.kgml: Found a trail of span 2 containing skipped vertices
path_pprc00270.kgml: 90 -> 118
path_pprc00270.kgml: R04405 -> R00654
path_pprc00270.kgml: {pprc:PFLCHA0_c24630, pprc:PFLCHA0_c35520} -> pprc:PFLCHA0_c35550
path_pprc00270.kgml: 2.1.1.14 -> 4.4.1.11
path_pprc00270.kgml: Skipped genes: pprc:PFLCHA0_c35530
path_pprc00270.kgml:
path_pprc00270.kgml: --- 14.95 seconds ---

path_pprc00280.kgml: Valine, leucine and isoleucine degradation
path_pprc00280.kgml: Initialization took 18.83 seconds
path_pprc00280.kgml:
path_pprc00280.kgml: Found a trail of span 5 without skipping any vertex
path_pprc00280.kgml: 92 -> 82 -> 53 -> 90 -> 54
path_pprc00280.kgml: R02199 -> R07603 -> R07604 -> R03174 -> R07618
path_pprc00280.kgml: pprc:PFLCHA0_c25930 -> {pprc:PFLCHA0_c25960, pprc:PFLCHA0_c25970} -> {pprc:PFLCHA0_c25960, pprc:PFLCHA0_c25970} -> pprc:PFLCHA0_c25950 -> {pprc:PFLCHA0_c02730, pprc:PFLCHA0_c17580, pprc:PFLCHA0_c25940}
path_pprc00280.kgml: 2.6.1.42 -> 1.2.4.4 -> 1.2.4.4 -> 2.3.1.168 -> 1.8.1.4
path_pprc00280.kgml:
path_pprc00280.kgml: Found a trail of span 5 without skipping any vertex
path_pprc00280.kgml: 111 -> 109 -> 69 -> 110 -> 68 -> 69
path_pprc00280.kgml: R01090 -> R07601 -> R07602 -> R04097 -> R07618 -> R07602
path_pprc00280.kgml: pprc:PFLCHA0_c25930 -> {pprc:PFLCHA0_c25960, pprc:PFLCHA0_c25970} -> {pprc:PFLCHA0_c25960, pprc:PFLCHA0_c25970} -> pprc:PFLCHA0_c25950 -> {pprc:PFLCHA0_c02730, pprc:PFLCHA0_c17580, pprc:PFLCHA0_c25940} -> {pprc:PFLCHA0_c25960, pprc:PFLCHA0_c25970}
path_pprc00280.kgml: {2.6.1.42, 2.6.1.6, 2.6.1.67} -> 1.2.4.4 -> 1.2.4.4 -> 2.3.1.168 -> 1.8.1.4 -> 1.2.4.4
path_pprc00280.kgml:
path_pprc00280.kgml: Found a trail of span 5 without skipping any vertex
path_pprc00280.kgml: 85 -> 91 -> 63 -> 108 -> 62 -> 63
path_pprc00280.kgml: R01214 -> R07599 -> R07600 -> R02662 -> R07618 -> R07600
path_pprc00280.kgml: pprc:PFLCHA0_c25930 -> {pprc:PFLCHA0_c25960, pprc:PFLCHA0_c25970} -> {pprc:PFLCHA0_c25960, pprc:PFLCHA0_c25970} -> pprc:PFLCHA0_c25950 -> {pprc:PFLCHA0_c02730, pprc:PFLCHA0_c17580, pprc:PFLCHA0_c25940} -> {pprc:PFLCHA0_c25960, pprc:PFLCHA0_c25970}
path_pprc00280.kgml: {2.6.1.42, 2.6.1.6} -> 1.2.4.4 -> 1.2.4.4 -> 2.3.1.168 -> 1.8.1.4 -> 1.2.4.4
path_pprc00280.kgml:
path_pprc00280.kgml: Found a trail of span 4 without skipping any vertex
path_pprc00280.kgml: 81 -> 79 -> 78 -> 77
path_pprc00280.kgml: R04095 -> R04138 -> R02085 -> R01360
path_pprc00280.kgml: pprc:PFLCHA0_c39950 -> {pprc:PFLCHA0_c39960, pprc:PFLCHA0_c39980} -> pprc:PFLCHA0_c39970 -> pprc:PFLCHA0_c39930
path_pprc00280.kgml: {1.3.8.4, 1.3.8.7} -> 6.4.1.4 -> 4.2.1.18 -> 4.1.3.4
path_pprc00280.kgml:
path_pprc00280.kgml: --- 21.75 seconds ---

path_pprc00281.kgml: Geraniol degradation
path_pprc00281.kgml: Initialization took 1.69 seconds
path_pprc00281.kgml:
path_pprc00281.kgml: Found a trail of span 3 without skipping any vertex
path_pprc00281.kgml: 40 -> 23 -> 26
path_pprc00281.kgml: R08089 -> R03494 -> R03493
path_pprc00281.kgml: pprc:PFLCHA0_c42600 -> {pprc:PFLCHA0_c42590, pprc:PFLCHA0_c42620} -> pprc:PFLCHA0_c42610
path_pprc00281.kgml: ? -> 6.4.1.5 -> 4.2.1.57
path_pprc00281.kgml:
path_pprc00281.kgml: Found a trail of span 3 without skipping any vertex
path_pprc00281.kgml: 29 -> 22 -> 21
path_pprc00281.kgml: R08093 -> R08094 -> R08095
path_pprc00281.kgml: {pprc:PFLCHA0_c18730, pprc:PFLCHA0_c18770, pprc:PFLCHA0_c19940, pprc:PFLCHA0_c30430, pprc:PFLCHA0_c30920, pprc:PFLCHA0_c32960} -> {pprc:PFLCHA0_c18730, pprc:PFLCHA0_c19940} -> {pprc:PFLCHA0_c19950, pprc:PFLCHA0_c44020}
path_pprc00281.kgml: 4.2.1.17 -> 1.1.1.35 -> 2.3.1.16
path_pprc00281.kgml:
path_pprc00281.kgml: --- 1.98 seconds ---

path_pprc00290.kgml: Valine, leucine and isoleucine biosynthesis
path_pprc00290.kgml: Initialization took 2.69 seconds
path_pprc00290.kgml:
path_pprc00290.kgml: Found a trail of span 3 without skipping any vertex
path_pprc00290.kgml: 79 -> 44 -> 46 -> 44
path_pprc00290.kgml: R00226 -> R05071 -> R04440 -> R05071
path_pprc00290.kgml: {pprc:PFLCHA0_c47920, pprc:PFLCHA0_c49930, pprc:PFLCHA0_c52260, pprc:PFLCHA0_c52270} -> pprc:PFLCHA0_c52250 -> pprc:PFLCHA0_c52250 -> pprc:PFLCHA0_c52250
path_pprc00290.kgml: 2.2.1.6 -> {1.1.1.86, 5.4.99.3} -> 1.1.1.86 -> {1.1.1.86, 5.4.99.3}
path_pprc00290.kgml:
path_pprc00290.kgml: Found a trail of span 3 containing skipped vertices
path_pprc00290.kgml: 78 -> 21 -> 22
path_pprc00290.kgml: R03896 -> R03898 -> R00994
path_pprc00290.kgml: {pprc:PFLCHA0_c21100, pprc:PFLCHA0_c21110} -> {pprc:PFLCHA0_c21100, pprc:PFLCHA0_c21110} -> pprc:PFLCHA0_c21130
path_pprc00290.kgml: 4.2.1.35 -> 4.2.1.35 -> 1.1.1.85
path_pprc00290.kgml: Skipped genes: pprc:PFLCHA0_c21120
path_pprc00290.kgml:
path_pprc00290.kgml: Found a trail of span 3 without skipping any vertex
path_pprc00290.kgml: 47 -> 42 -> 34 -> 42
path_pprc00290.kgml: R08648 -> R05069 -> R05068 -> R05069
path_pprc00290.kgml: {pprc:PFLCHA0_c47920, pprc:PFLCHA0_c49930, pprc:PFLCHA0_c52260, pprc:PFLCHA0_c52270} -> pprc:PFLCHA0_c52250 -> pprc:PFLCHA0_c52250 -> pprc:PFLCHA0_c52250
path_pprc00290.kgml: 2.2.1.6 -> {1.1.1.86, 5.4.99.3} -> 1.1.1.86 -> {1.1.1.86, 5.4.99.3}
path_pprc00290.kgml:
path_pprc00290.kgml: Found a trail of span 3 containing skipped vertices
path_pprc00290.kgml: 35 -> 37 -> 36
path_pprc00290.kgml: R03968 -> R04001 -> R04426
path_pprc00290.kgml: {pprc:PFLCHA0_c21100, pprc:PFLCHA0_c21110} -> {pprc:PFLCHA0_c21100, pprc:PFLCHA0_c21110} -> pprc:PFLCHA0_c21130
path_pprc00290.kgml: 4.2.1.33 -> 4.2.1.33 -> 1.1.1.85
path_pprc00290.kgml: Skipped genes: pprc:PFLCHA0_c21120
path_pprc00290.kgml:
path_pprc00290.kgml: --- 3.39 seconds ---

path_pprc00300.kgml: Lysine biosynthesis
path_pprc00300.kgml: Initialization took 3.52 seconds
path_pprc00300.kgml:
path_pprc00300.kgml: Found a trail of span 2 without skipping any vertex
path_pprc00300.kgml: 62 -> 63
path_pprc00300.kgml: R02735 -> R00451
path_pprc00300.kgml: {pprc:PFLCHA0_c26020, pprc:PFLCHA0_c59730} -> {pprc:PFLCHA0_c23830, pprc:PFLCHA0_c59720}
path_pprc00300.kgml: 5.1.1.7 -> 4.1.1.20
path_pprc00300.kgml:
path_pprc00300.kgml: Found a trail of span 2 without skipping any vertex
path_pprc00300.kgml: 77 -> 46
path_pprc00300.kgml: R02788 -> R04617
path_pprc00300.kgml: pprc:PFLCHA0_c50410 -> pprc:PFLCHA0_c50400
path_pprc00300.kgml: 6.3.2.13 -> 6.3.2.10
path_pprc00300.kgml:
path_pprc00300.kgml: Found a trail of span 2 containing skipped vertices
path_pprc00300.kgml: 57 -> 59
path_pprc00300.kgml: R04365 -> R04475
path_pprc00300.kgml: pprc:PFLCHA0_c11900 -> {pprc:PFLCHA0_c11930, pprc:PFLCHA0_c25210, pprc:PFLCHA0_c56320}
path_pprc00300.kgml: 2.3.1.117 -> 2.6.1.17
path_pprc00300.kgml: Skipped genes: pprc:PFLCHA0_c11910
path_pprc00300.kgml:
path_pprc00300.kgml: --- 3.97 seconds ---

path_pprc00310.kgml: Lysine degradation
path_pprc00310.kgml: Initialization took 6.08 seconds
path_pprc00310.kgml:
path_pprc00310.kgml: Found a trail of span 3 containing skipped vertices
path_pprc00310.kgml: 44 -> 45 -> 56
path_pprc00310.kgml: R03026 -> R01975 -> R00238
path_pprc00310.kgml: {pprc:PFLCHA0_c18730, pprc:PFLCHA0_c18770, pprc:PFLCHA0_c19940, pprc:PFLCHA0_c30430, pprc:PFLCHA0_c30920, pprc:PFLCHA0_c32960} -> {pprc:PFLCHA0_c18730, pprc:PFLCHA0_c19940} -> {pprc:PFLCHA0_c07150, pprc:PFLCHA0_c15170, pprc:PFLCHA0_c18720, pprc:PFLCHA0_c23860, pprc:PFLCHA0_c29880, pprc:PFLCHA0_c30940, pprc:PFLCHA0_c35160, pprc:PFLCHA0_c36850, pprc:PFLCHA0_c52550}
path_pprc00310.kgml: 4.2.1.17 -> 1.1.1.35 -> 2.3.1.9
path_pprc00310.kgml: Skipped genes: pprc:PFLCHA0_c30930
path_pprc00310.kgml:
path_pprc00310.kgml: Found a trail of span 2 without skipping any vertex
path_pprc00310.kgml: 60 -> 61
path_pprc00310.kgml: R02401 -> R02274
path_pprc00310.kgml: {pprc:PFLCHA0_c01870, pprc:PFLCHA0_c30620} -> pprc:PFLCHA0_c01880
path_pprc00310.kgml: 1.2.1.20 -> 2.6.1.48
path_pprc00310.kgml:
path_pprc00310.kgml: Found a trail of span 2 without skipping any vertex
path_pprc00310.kgml: 55 -> 73
path_pprc00310.kgml: R01940 -> R02571
path_pprc00310.kgml: pprc:PFLCHA0_c17560 -> pprc:PFLCHA0_c17570
path_pprc00310.kgml: 1.2.4.2 -> 2.3.1.61
path_pprc00310.kgml:
path_pprc00310.kgml: --- 6.55 seconds ---

path_pprc00330.kgml: Arginine and proline metabolism
path_pprc00330.kgml: Initialization took 23.28 seconds
path_pprc00330.kgml:
path_pprc00330.kgml: Found a trail of span 5 containing skipped vertices
path_pprc00330.kgml: 193 -> 198 -> 199 -> 200 -> 201
path_pprc00330.kgml: R00832 -> R04189 -> R04217 -> R05049 -> R00411
path_pprc00330.kgml: {pprc:PFLCHA0_c23030, pprc:PFLCHA0_c23040, pprc:PFLCHA0_c30830, pprc:PFLCHA0_c45850, pprc:PFLCHA0_c45860} -> pprc:PFLCHA0_c45830 -> pprc:PFLCHA0_c45870 -> pprc:PFLCHA0_c45840 -> pprc:PFLCHA0_c45810
path_pprc00330.kgml: 2.3.1.109 -> 3.5.3.23 -> 2.6.1.81 -> 1.2.1.71 -> 3.5.1.96
path_pprc00330.kgml: Skipped genes: pprc:PFLCHA0_c45820
path_pprc00330.kgml:
path_pprc00330.kgml: Found a trail of span 2 without skipping any vertex
path_pprc00330.kgml: 225 -> 296
path_pprc00330.kgml: R03296 -> R11428
path_pprc00330.kgml: pprc:PFLCHA0_c14490 -> {pprc:PFLCHA0_c14460, pprc:PFLCHA0_c14470, pprc:PFLCHA0_c14480}
path_pprc00330.kgml: 5.1.1.8 -> ?
path_pprc00330.kgml:
path_pprc00330.kgml: Found a trail of span 2 without skipping any vertex
path_pprc00330.kgml: 60 -> 61
path_pprc00330.kgml: R08197 -> R03178
path_pprc00330.kgml: {pprc:PFLCHA0_c27760, pprc:PFLCHA0_c33840, pprc:PFLCHA0_c49990} -> pprc:PFLCHA0_c27750
path_pprc00330.kgml: 2.6.1.84 -> 4.1.1.75
path_pprc00330.kgml:
path_pprc00330.kgml: Found a trail of span 2 without skipping any vertex
path_pprc00330.kgml: 150 -> 151
path_pprc00330.kgml: R01416 -> R01152
path_pprc00330.kgml: pprc:PFLCHA0_c03140 -> pprc:PFLCHA0_c03130
path_pprc00330.kgml: 3.5.3.12 -> 3.5.1.53
path_pprc00330.kgml:
path_pprc00330.kgml: --- 24.10 seconds ---

path_pprc00332.kgml: Carbapenem biosynthesis
path_pprc00332.kgml: Initialization took 0.09 seconds
path_pprc00332.kgml: (not found)
path_pprc00332.kgml: --- 0.15 seconds ---

path_pprc00340.kgml: Histidine metabolism
path_pprc00340.kgml: Initialization took 4.01 seconds
path_pprc00340.kgml:
path_pprc00340.kgml: Found a trail of span 3 containing skipped vertices
path_pprc00340.kgml: 65 -> 69 -> 63
path_pprc00340.kgml: R04640 -> R04558 -> R03457
path_pprc00340.kgml: pprc:PFLCHA0_c03710 -> {pprc:PFLCHA0_c03690, pprc:PFLCHA0_c03720} -> pprc:PFLCHA0_c03680
path_pprc00340.kgml: 5.3.1.16 -> 4.3.2.10 -> 4.2.1.19
path_pprc00340.kgml: Skipped genes: pprc:PFLCHA0_c03700
path_pprc00340.kgml:
path_pprc00340.kgml: Found a trail of span 2 without skipping any vertex
path_pprc00340.kgml: 67 -> 66
path_pprc00340.kgml: R04035 -> R04037
path_pprc00340.kgml: pprc:PFLCHA0_c04300 -> {pprc:PFLCHA0_c04310, pprc:PFLCHA0_c61420}
path_pprc00340.kgml: 3.6.1.31 -> 3.5.4.19
path_pprc00340.kgml:
path_pprc00340.kgml: Found a trail of span 2 without skipping any vertex
path_pprc00340.kgml: 42 -> 40
path_pprc00340.kgml: R02288 -> R02285
path_pprc00340.kgml: pprc:PFLCHA0_c04160 -> {pprc:PFLCHA0_c03540, pprc:PFLCHA0_c04170}
path_pprc00340.kgml: 3.5.2.7 -> 3.5.3.8
path_pprc00340.kgml:
path_pprc00340.kgml: --- 4.45 seconds ---

path_pprc00350.kgml: Tyrosine metabolism
path_pprc00350.kgml: Initialization took 5.27 seconds
path_pprc00350.kgml:
path_pprc00350.kgml: Found a trail of span 7 containing skipped vertices
path_pprc00350.kgml: 64 -> 93 -> 86 -> 87 -> 102 -> 106 -> 89
path_pprc00350.kgml: R03303 -> R04418 -> R04379 -> R04380 -> R04134 -> R04132 -> R01647
path_pprc00350.kgml: pprc:PFLCHA0_c34030 -> pprc:PFLCHA0_c34020 -> {pprc:PFLCHA0_c15250, pprc:PFLCHA0_c34040} -> {pprc:PFLCHA0_c34000, pprc:PFLCHA0_c34010} -> {pprc:PFLCHA0_c34000, pprc:PFLCHA0_c34010} -> pprc:PFLCHA0_c34060 -> pprc:PFLCHA0_c34070
path_pprc00350.kgml: 1.13.11.15 -> {1.1.1.312, 1.2.1.60} -> 5.3.3.10 -> 4.1.1.68 -> ? -> ? -> 4.1.2.52
path_pprc00350.kgml: Skipped genes: pprc:PFLCHA0_c34050
path_pprc00350.kgml:
path_pprc00350.kgml: Found a trail of span 7 containing skipped vertices
path_pprc00350.kgml: 64 -> 93 -> 86 -> 87 -> 102 -> 88 -> 89
path_pprc00350.kgml: R03303 -> R04418 -> R04379 -> R04380 -> R04134 -> R06897 -> R01647
path_pprc00350.kgml: pprc:PFLCHA0_c34030 -> pprc:PFLCHA0_c34020 -> {pprc:PFLCHA0_c15250, pprc:PFLCHA0_c34040} -> {pprc:PFLCHA0_c34000, pprc:PFLCHA0_c34010} -> {pprc:PFLCHA0_c34000, pprc:PFLCHA0_c34010} -> pprc:PFLCHA0_c34060 -> pprc:PFLCHA0_c34070
path_pprc00350.kgml: 1.13.11.15 -> {1.1.1.312, 1.2.1.60} -> 5.3.3.10 -> 4.1.1.68 -> ? -> ? -> 4.1.2.52
path_pprc00350.kgml: Skipped genes: pprc:PFLCHA0_c34050
path_pprc00350.kgml:
path_pprc00350.kgml: Found a trail of span 6 containing skipped vertices
path_pprc00350.kgml: 64 -> 93 -> 86 -> 87 -> 88 -> 89
path_pprc00350.kgml: R03303 -> R04418 -> R04379 -> R04380 -> R06897 -> R01647
path_pprc00350.kgml: pprc:PFLCHA0_c34030 -> pprc:PFLCHA0_c34020 -> {pprc:PFLCHA0_c15250, pprc:PFLCHA0_c34040} -> {pprc:PFLCHA0_c34000, pprc:PFLCHA0_c34010} -> pprc:PFLCHA0_c34060 -> pprc:PFLCHA0_c34070
path_pprc00350.kgml: 1.13.11.15 -> {1.1.1.312, 1.2.1.60} -> 5.3.3.10 -> 4.1.1.68 -> ? -> 4.1.2.52
path_pprc00350.kgml: Skipped genes: pprc:PFLCHA0_c34050
path_pprc00350.kgml:
path_pprc00350.kgml: Found a trail of span 3 without skipping any vertex
path_pprc00350.kgml: 63 -> 62 -> 152
path_pprc00350.kgml: R02519 -> R03181 -> R01364
path_pprc00350.kgml: pprc:PFLCHA0_c09830 -> pprc:PFLCHA0_c09850 -> pprc:PFLCHA0_c09840
path_pprc00350.kgml: 1.13.11.5 -> 5.2.1.2 -> 3.7.1.2
path_pprc00350.kgml:
path_pprc00350.kgml: --- 6.32 seconds ---

path_pprc00360.kgml: Phenylalanine metabolism
path_pprc00360.kgml: Initialization took 12.48 seconds
path_pprc00360.kgml:
path_pprc00360.kgml: Found a trail of span 2 containing skipped vertices
path_pprc00360.kgml: 77 -> 162
path_pprc00360.kgml: R00694 -> R01795
path_pprc00360.kgml: {pprc:PFLCHA0_c16460, pprc:PFLCHA0_c20940} -> pprc:PFLCHA0_c16480
path_pprc00360.kgml: {2.6.1.1, 2.6.1.5, 2.6.1.57, 2.6.1.9} -> 1.14.16.1
path_pprc00360.kgml: Skipped genes: pprc:PFLCHA0_c16470
path_pprc00360.kgml:
path_pprc00360.kgml: --- 13.04 seconds ---

path_pprc00361.kgml: Chlorocyclohexane and chlorobenzene degradation
path_pprc00361.kgml: Initialization took 0.14 seconds
path_pprc00361.kgml:
path_pprc00361.kgml: Found a trail of span 2 containing skipped vertices
path_pprc00361.kgml: 183 -> 190
path_pprc00361.kgml: R04258 -> R05390
path_pprc00361.kgml: pprc:PFLCHA0_c39180 -> pprc:PFLCHA0_c39200
path_pprc00361.kgml: 1.13.11.1 -> 5.5.1.1
path_pprc00361.kgml: Skipped genes: pprc:PFLCHA0_c39190
path_pprc00361.kgml:
path_pprc00361.kgml: --- 0.36 seconds ---

path_pprc00362.kgml: Benzoate degradation
path_pprc00362.kgml: Initialization took 11.49 seconds
path_pprc00362.kgml:
path_pprc00362.kgml: Found a trail of span 4 containing skipped vertices
path_pprc00362.kgml: 48 -> 60 -> 61 -> 145
path_pprc00362.kgml: R01631 -> R03307 -> R03470 -> R02991
path_pprc00362.kgml: {pprc:PFLCHA0_c13560, pprc:PFLCHA0_c13570, pprc:PFLCHA0_c53670, pprc:PFLCHA0_c53680} -> pprc:PFLCHA0_c13590 -> {pprc:PFLCHA0_c09040, pprc:PFLCHA0_c13610} -> pprc:PFLCHA0_c13600
path_pprc00362.kgml: 1.13.11.3 -> 5.5.1.2 -> 4.1.1.44 -> 3.1.1.24
path_pprc00362.kgml: Skipped genes: pprc:PFLCHA0_c13580
path_pprc00362.kgml:
path_pprc00362.kgml: Found a trail of span 2 without skipping any vertex
path_pprc00362.kgml: 238 -> 90
path_pprc00362.kgml: R05305 -> R05586
path_pprc00362.kgml: {pprc:PFLCHA0_c15180, pprc:PFLCHA0_c18730, pprc:PFLCHA0_c19940} -> {pprc:PFLCHA0_c19950, pprc:PFLCHA0_c44020}
path_pprc00362.kgml: {1.1.1.259, 1.1.1.35} -> 2.3.1.16
path_pprc00362.kgml:
path_pprc00362.kgml: --- 12.04 seconds ---

path_pprc00364.kgml: Fluorobenzoate degradation
path_pprc00364.kgml: Initialization took 0.10 seconds
path_pprc00364.kgml:
path_pprc00364.kgml: --- 0.61 seconds ---

path_pprc00380.kgml: Tryptophan metabolism
path_pprc00380.kgml: Initialization took 10.65 seconds
path_pprc00380.kgml:
path_pprc00380.kgml: Found a trail of span 3 containing skipped vertices
path_pprc00380.kgml: 98 -> 31 -> 97
path_pprc00380.kgml: R03026 -> R01975 -> R00238
path_pprc00380.kgml: {pprc:PFLCHA0_c18730, pprc:PFLCHA0_c18770, pprc:PFLCHA0_c19940, pprc:PFLCHA0_c30430, pprc:PFLCHA0_c30920, pprc:PFLCHA0_c32960} -> {pprc:PFLCHA0_c18730, pprc:PFLCHA0_c19940} -> {pprc:PFLCHA0_c07150, pprc:PFLCHA0_c15170, pprc:PFLCHA0_c18720, pprc:PFLCHA0_c23860, pprc:PFLCHA0_c29880, pprc:PFLCHA0_c30940, pprc:PFLCHA0_c35160, pprc:PFLCHA0_c36850, pprc:PFLCHA0_c52550}
path_pprc00380.kgml: 4.2.1.17 -> 1.1.1.35 -> 2.3.1.9
path_pprc00380.kgml: Skipped genes: pprc:PFLCHA0_c30930
path_pprc00380.kgml:
path_pprc00380.kgml: Found a trail of span 2 without skipping any vertex
path_pprc00380.kgml: 109 -> 94
path_pprc00380.kgml: R00678 -> R01959
path_pprc00380.kgml: pprc:PFLCHA0_c07630 -> pprc:PFLCHA0_c07620
path_pprc00380.kgml: {1.13.11.11, 1.13.11.52} -> 3.5.1.9
path_pprc00380.kgml:
path_pprc00380.kgml: --- 10.99 seconds ---

path_pprc00400.kgml: Phenylalanine, tyrosine and tryptophan biosynthesis
path_pprc00400.kgml: Initialization took 8.79 seconds
path_pprc00400.kgml:
path_pprc00400.kgml: Found a trail of span 4 without skipping any vertex
path_pprc00400.kgml: 67 -> 88 -> 60 -> 58
path_pprc00400.kgml: R00691 -> R00694 -> R01373 -> R01715
path_pprc00400.kgml: {pprc:PFLCHA0_c15320, pprc:PFLCHA0_c43840} -> {pprc:PFLCHA0_c09450, pprc:PFLCHA0_c43830} -> {pprc:PFLCHA0_c15320, pprc:PFLCHA0_c43840} -> {pprc:PFLCHA0_c03920, pprc:PFLCHA0_c43840}
path_pprc00400.kgml: {4.2.1.51, 4.2.1.91} -> {2.6.1.1, 2.6.1.5, 2.6.1.57, 2.6.1.9} -> {4.2.1.51, 4.2.1.91} -> 5.4.99.5
path_pprc00400.kgml:
path_pprc00400.kgml: Found a trail of span 3 without skipping any vertex
path_pprc00400.kgml: 53 -> 51 -> 52
path_pprc00400.kgml: R00674 -> R02722 -> R02340
path_pprc00400.kgml: pprc:PFLCHA0_c00380 -> {pprc:PFLCHA0_c00370, pprc:PFLCHA0_c00380} -> pprc:PFLCHA0_c00370
path_pprc00400.kgml: {4.2.1.122, 4.2.1.20} -> 4.2.1.20 -> {4.1.2.8, 4.2.1.20}
path_pprc00400.kgml:
path_pprc00400.kgml: Found a trail of span 3 containing skipped vertices
path_pprc00400.kgml: 63 -> 71 -> 80
path_pprc00400.kgml: R00694 -> R01795 -> R00734
path_pprc00400.kgml: {pprc:PFLCHA0_c16460, pprc:PFLCHA0_c20940} -> pprc:PFLCHA0_c16480 -> {pprc:PFLCHA0_c16460, pprc:PFLCHA0_c20940}
path_pprc00400.kgml: {2.6.1.1, 2.6.1.5, 2.6.1.57, 2.6.1.9} -> 1.14.16.1 -> {2.6.1.1, 2.6.1.5, 2.6.1.57, 2.6.1.9}
path_pprc00400.kgml: Skipped genes: pprc:PFLCHA0_c16470
path_pprc00400.kgml:
path_pprc00400.kgml: Found a trail of span 2 without skipping any vertex
path_pprc00400.kgml: 57 -> 56
path_pprc00400.kgml: {R00985, R00986} -> R01073
path_pprc00400.kgml: {pprc:PFLCHA0_c55760, pprc:PFLCHA0_c55820} -> pprc:PFLCHA0_c55750
path_pprc00400.kgml: {4.1.3.27, 4.1.3.27} -> 2.4.2.18
path_pprc00400.kgml:
path_pprc00400.kgml: Found a trail of span 2 without skipping any vertex
path_pprc00400.kgml: 77 -> 76
path_pprc00400.kgml: R03084 -> R02413
path_pprc00400.kgml: {pprc:PFLCHA0_c06830, pprc:PFLCHA0_c53530} -> {pprc:PFLCHA0_c00290, pprc:PFLCHA0_c40630, pprc:PFLCHA0_c53540}
path_pprc00400.kgml: 4.2.1.10 -> {1.1.1.25, 1.1.1.282}
path_pprc00400.kgml:
path_pprc00400.kgml: --- 10.18 seconds ---

path_pprc00401.kgml: Novobiocin biosynthesis
path_pprc00401.kgml: Initialization took 0.32 seconds
path_pprc00401.kgml: (not found)
path_pprc00401.kgml: --- 0.43 seconds ---

path_pprc00404.kgml: Staurosporine biosynthesis
path_pprc00404.kgml: Initialization took 0.21 seconds
path_pprc00404.kgml:
path_pprc00404.kgml: Found a trail of span 4 without skipping any vertex
path_pprc00404.kgml: 58 -> 61 -> 66 -> 67
path_pprc00404.kgml: R09570 -> R11105 -> R11106 -> R11107
path_pprc00404.kgml: pprc:PFLCHA0_c36450 -> pprc:PFLCHA0_c36460 -> {pprc:PFLCHA0_c28420, pprc:PFLCHA0_c36470} -> pprc:PFLCHA0_c36480
path_pprc00404.kgml: 1.14.19.9 -> ? -> ? -> ?
path_pprc00404.kgml:
path_pprc00404.kgml: --- 0.38 seconds ---

path_pprc00410.kgml: beta-Alanine metabolism
path_pprc00410.kgml: Initialization took 4.00 seconds
path_pprc00410.kgml:
path_pprc00410.kgml: Found a trail of span 2 without skipping any vertex
path_pprc00410.kgml: 47 -> 45
path_pprc00410.kgml: R00907 -> {R00705, R00706}
path_pprc00410.kgml: {pprc:PFLCHA0_c07440, pprc:PFLCHA0_c22450} -> {pprc:PFLCHA0_c07450, pprc:PFLCHA0_c07570}
path_pprc00410.kgml: 2.6.1.18 -> {1.2.1.18, 1.2.1.27, 1.2.1.18}
path_pprc00410.kgml:
path_pprc00410.kgml: Found a trail of span 2 without skipping any vertex
path_pprc00410.kgml: 65 -> 63
path_pprc00410.kgml: R00977 -> R02269
path_pprc00410.kgml: {pprc:PFLCHA0_c26090, pprc:PFLCHA0_c26100} -> pprc:PFLCHA0_c26110
path_pprc00410.kgml: 1.3.1.1 -> 3.5.2.2
path_pprc00410.kgml:
path_pprc00410.kgml: Found a trail of span 2 without skipping any vertex
path_pprc00410.kgml: 54 -> 50
path_pprc00410.kgml: R00489 -> R02473
path_pprc00410.kgml: pprc:PFLCHA0_c52510 -> pprc:PFLCHA0_c52500
path_pprc00410.kgml: {4.1.1.11, 4.1.1.15} -> 6.3.2.1
path_pprc00410.kgml:
path_pprc00410.kgml: --- 4.45 seconds ---

path_pprc00430.kgml: Taurine and hypotaurine metabolism
path_pprc00430.kgml: Initialization took 0.45 seconds
path_pprc00430.kgml: (not found)
path_pprc00430.kgml: --- 0.55 seconds ---

path_pprc00440.kgml: Phosphonate and phosphinate metabolism
path_pprc00440.kgml: Initialization took 0.32 seconds
path_pprc00440.kgml:
path_pprc00440.kgml: Found a trail of span 2 without skipping any vertex
path_pprc00440.kgml: 111 -> 67
path_pprc00440.kgml: R04152 -> R00747
path_pprc00440.kgml: pprc:PFLCHA0_c40240 -> pprc:PFLCHA0_c40250
path_pprc00440.kgml: 2.6.1.37 -> 3.11.1.1
path_pprc00440.kgml:
path_pprc00440.kgml: --- 0.67 seconds ---

path_pprc00450.kgml: Selenocompound metabolism
path_pprc00450.kgml: Initialization took 1.11 seconds
path_pprc00450.kgml:
path_pprc00450.kgml: Found a trail of span 2 containing skipped vertices
path_pprc00450.kgml: 82 -> 14
path_pprc00450.kgml: R09365 -> R04770
path_pprc00450.kgml: {pprc:PFLCHA0_c24630, pprc:PFLCHA0_c35520, pprc:PFLCHA0_c37040} -> pprc:PFLCHA0_c35550
path_pprc00450.kgml: {2.1.1.13, 2.1.1.14} -> {4.4.1.1, 4.4.1.11}
path_pprc00450.kgml: Skipped genes: pprc:PFLCHA0_c35530
path_pprc00450.kgml:
path_pprc00450.kgml: --- 1.26 seconds ---

path_pprc00460.kgml: Cyanoamino acid metabolism
path_pprc00460.kgml: Initialization took 1.16 seconds
path_pprc00460.kgml: (not found)
path_pprc00460.kgml: --- 1.26 seconds ---

path_pprc00471.kgml: D-Glutamine and D-glutamate metabolism
path_pprc00471.kgml: Initialization took 0.25 seconds
path_pprc00471.kgml: (not found)
path_pprc00471.kgml: --- 0.35 seconds ---

path_pprc00472.kgml: D-Arginine and D-ornithine metabolism
path_pprc00472.kgml: Initialization took 0.10 seconds
path_pprc00472.kgml:
path_pprc00472.kgml: Found a trail of span 2 without skipping any vertex
path_pprc00472.kgml: 37 -> 38
path_pprc00472.kgml: R11018 -> {R11031, R11032}
path_pprc00472.kgml: {pprc:PFLCHA0_c08160, pprc:PFLCHA0_c10630} -> pprc:PFLCHA0_c10640
path_pprc00472.kgml: 1.4.99.6 -> {1.4.1.25, 1.4.1.25}
path_pprc00472.kgml:
path_pprc00472.kgml: --- 0.30 seconds ---

path_pprc00473.kgml: D-Alanine metabolism
path_pprc00473.kgml: Initialization took 0.15 seconds
path_pprc00473.kgml: (not found)
path_pprc00473.kgml: --- 0.25 seconds ---

path_pprc00480.kgml: Glutathione metabolism
path_pprc00480.kgml: Initialization took 6.23 seconds
path_pprc00480.kgml: (not found)
path_pprc00480.kgml: --- 6.38 seconds ---

path_pprc00500.kgml: Starch and sucrose metabolism
path_pprc00500.kgml: Initialization took 2.61 seconds
path_pprc00500.kgml:
path_pprc00500.kgml: Found a trail of span 4 without skipping any vertex
path_pprc00500.kgml: 194 -> 120 -> 238 -> 149
path_pprc00500.kgml: R09994 -> R02110 -> R02112 -> R01557
path_pprc00500.kgml: pprc:PFLCHA0_c29180 -> pprc:PFLCHA0_c29200 -> pprc:PFLCHA0_c29190 -> pprc:PFLCHA0_c29190
path_pprc00500.kgml: 2.4.99.16 -> 2.4.1.18 -> {3.2.1.1, 3.2.1.133, 3.2.1.2} -> 5.4.99.16
path_pprc00500.kgml:
path_pprc00500.kgml: Found a trail of span 3 containing skipped vertices
path_pprc00500.kgml: 203 -> 206 -> 205
path_pprc00500.kgml: R11261 -> R01824 -> R11256
path_pprc00500.kgml: pprc:PFLCHA0_c29280 -> pprc:PFLCHA0_c29300 -> pprc:PFLCHA0_c29320
path_pprc00500.kgml: 3.2.1.68 -> 5.4.99.15 -> 3.2.1.141
path_pprc00500.kgml: Skipped genes: pprc:PFLCHA0_c29290, pprc:PFLCHA0_c29310
path_pprc00500.kgml:
path_pprc00500.kgml: Found a trail of span 2 without skipping any vertex
path_pprc00500.kgml: 147 -> 125
path_pprc00500.kgml: R02780 -> R00837
path_pprc00500.kgml: pprc:PFLCHA0_c49170 -> pprc:PFLCHA0_c49160
path_pprc00500.kgml: 2.7.1.201 -> {3.2.1.122, 3.2.1.93}
path_pprc00500.kgml:
path_pprc00500.kgml: --- 3.15 seconds ---

path_pprc00520.kgml: Amino sugar and nucleotide sugar metabolism
path_pprc00520.kgml: Initialization took 12.86 seconds
path_pprc00520.kgml:
path_pprc00520.kgml: Found a trail of span 5 without skipping any vertex
path_pprc00520.kgml: 308 -> 210 -> 212 -> 214 -> 409
path_pprc00520.kgml: R07658 -> R07659 -> R07660 -> R07661 -> R07662
path_pprc00520.kgml: pprc:PFLCHA0_c30730 -> pprc:PFLCHA0_c30710 -> pprc:PFLCHA0_c30730 -> pprc:PFLCHA0_c30720 -> pprc:PFLCHA0_c30740
path_pprc00520.kgml: 1.1.1.305 -> 2.6.1.87 -> 2.1.2.13 -> 2.4.2.53 -> ?
path_pprc00520.kgml:
path_pprc00520.kgml: Found a trail of span 2 without skipping any vertex
path_pprc00520.kgml: 244 -> 246
path_pprc00520.kgml: R00888 -> R05692
path_pprc00520.kgml: pprc:PFLCHA0_c19710 -> {pprc:PFLCHA0_c19700, pprc:PFLCHA0_c19750}
path_pprc00520.kgml: 4.2.1.47 -> 1.1.1.271
path_pprc00520.kgml:
path_pprc00520.kgml: Found a trail of span 2 without skipping any vertex
path_pprc00520.kgml: 188 -> 270
path_pprc00520.kgml: R00286 -> R01385
path_pprc00520.kgml: {pprc:PFLCHA0_c30780, pprc:PFLCHA0_c31090} -> pprc:PFLCHA0_c31100
path_pprc00520.kgml: 1.1.1.22 -> 5.1.3.6
path_pprc00520.kgml:
path_pprc00520.kgml: Found a trail of span 2 without skipping any vertex
path_pprc00520.kgml: 420 -> 422
path_pprc00520.kgml: R11024 -> R11025
path_pprc00520.kgml: pprc:PFLCHA0_c55980 -> pprc:PFLCHA0_c55970
path_pprc00520.kgml: 2.7.1.221 -> 2.7.7.99
path_pprc00520.kgml:
path_pprc00520.kgml: --- 13.73 seconds ---

path_pprc00521.kgml: Streptomycin biosynthesis
path_pprc00521.kgml: Initialization took 0.65 seconds
path_pprc00521.kgml:
path_pprc00521.kgml: Found a trail of span 4 without skipping any vertex
path_pprc00521.kgml: 44 -> 43 -> 42 -> 24
path_pprc00521.kgml: R02328 -> R06513 -> R06514 -> R02777
path_pprc00521.kgml: pprc:PFLCHA0_c03100 -> pprc:PFLCHA0_c03110 -> pprc:PFLCHA0_c03090 -> pprc:PFLCHA0_c03080
path_pprc00521.kgml: 2.7.7.24 -> 4.2.1.46 -> 5.1.3.13 -> 1.1.1.133
path_pprc00521.kgml:
path_pprc00521.kgml: --- 0.79 seconds ---

path_pprc00523.kgml: Polyketide sugar unit biosynthesis
path_pprc00523.kgml: Initialization took 0.11 seconds
path_pprc00523.kgml:
path_pprc00523.kgml: Found a trail of span 4 without skipping any vertex
path_pprc00523.kgml: 27 -> 26 -> 63 -> 28
path_pprc00523.kgml: R02328 -> R06513 -> R06514 -> R02777
path_pprc00523.kgml: pprc:PFLCHA0_c03100 -> pprc:PFLCHA0_c03110 -> pprc:PFLCHA0_c03090 -> pprc:PFLCHA0_c03080
path_pprc00523.kgml: 2.7.7.24 -> 4.2.1.46 -> 5.1.3.13 -> 1.1.1.133
path_pprc00523.kgml:
path_pprc00523.kgml: --- 0.30 seconds ---

path_pprc00525.kgml: Acarbose and validamycin biosynthesis
path_pprc00525.kgml: Initialization took 0.11 seconds
path_pprc00525.kgml:
path_pprc00525.kgml: Found a trail of span 2 without skipping any vertex
path_pprc00525.kgml: 58 -> 59
path_pprc00525.kgml: R02328 -> R06513
path_pprc00525.kgml: pprc:PFLCHA0_c03100 -> pprc:PFLCHA0_c03110
path_pprc00525.kgml: 2.7.7.24 -> 4.2.1.46
path_pprc00525.kgml:
path_pprc00525.kgml: --- 0.32 seconds ---

path_pprc00540.kgml: Lipopolysaccharide biosynthesis
path_pprc00540.kgml: Initialization took 3.35 seconds
path_pprc00540.kgml: (not found)
path_pprc00540.kgml: --- 3.44 seconds ---

path_pprc00550.kgml: Peptidoglycan biosynthesis
path_pprc00550.kgml: Initialization took 3.16 seconds
path_pprc00550.kgml:
path_pprc00550.kgml: Found a trail of span 6 containing skipped vertices
path_pprc00550.kgml: 33 -> 32 -> 34 -> 23 -> 35 -> 36
path_pprc00550.kgml: R03193 -> R02783 -> R02788 -> R04617 -> R05630 -> R05032
path_pprc00550.kgml: pprc:PFLCHA0_c50350 -> pprc:PFLCHA0_c50380 -> pprc:PFLCHA0_c50410 -> pprc:PFLCHA0_c50400 -> pprc:PFLCHA0_c50390 -> pprc:PFLCHA0_c50360
path_pprc00550.kgml: 6.3.2.8 -> 6.3.2.9 -> 6.3.2.13 -> 6.3.2.10 -> 2.7.8.13 -> 2.4.1.227
path_pprc00550.kgml: Skipped genes: pprc:PFLCHA0_c50370
path_pprc00550.kgml:
path_pprc00550.kgml: Found a trail of span 2 without skipping any vertex
path_pprc00550.kgml: 29 -> 28
path_pprc00550.kgml: R04573 -> R05629
path_pprc00550.kgml: pprc:PFLCHA0_c50400 -> pprc:PFLCHA0_c50390
path_pprc00550.kgml: 6.3.2.10 -> 2.7.8.13
path_pprc00550.kgml:
path_pprc00550.kgml: --- 3.74 seconds ---

path_pprc00561.kgml: Glycerolipid metabolism
path_pprc00561.kgml: Initialization took 1.82 seconds
path_pprc00561.kgml: (not found)
path_pprc00561.kgml: --- 1.88 seconds ---

path_pprc00562.kgml: Inositol phosphate metabolism
path_pprc00562.kgml: Initialization took 1.22 seconds
path_pprc00562.kgml:
path_pprc00562.kgml: Found a trail of span 7 without skipping any vertex
path_pprc00562.kgml: 149 -> 148 -> 82 -> 83 -> 114 -> 115 -> 117
path_pprc00562.kgml: R09951 -> R09952 -> R01183 -> R02782 -> R08603 -> R08503 -> R05661
path_pprc00562.kgml: pprc:PFLCHA0_c26560 -> pprc:PFLCHA0_c26540 -> pprc:PFLCHA0_c26560 -> pprc:PFLCHA0_c26520 -> pprc:PFLCHA0_c26550 -> pprc:PFLCHA0_c26530 -> pprc:PFLCHA0_c26510
path_pprc00562.kgml: 1.1.1.369 -> 5.3.99.11 -> 1.1.1.18 -> 4.2.1.44 -> 3.7.1.22 -> 5.3.1.30 -> 2.7.1.92
path_pprc00562.kgml:
path_pprc00562.kgml: --- 1.76 seconds ---

path_pprc00564.kgml: Glycerophospholipid metabolism
path_pprc00564.kgml: Initialization took 7.58 seconds
path_pprc00564.kgml: (not found)
path_pprc00564.kgml: --- 7.68 seconds ---

path_pprc00565.kgml: Ether lipid metabolism
path_pprc00565.kgml: Initialization took 0.09 seconds
path_pprc00565.kgml: (not found)
path_pprc00565.kgml: --- 0.18 seconds ---

path_pprc00590.kgml: Arachidonic acid metabolism
path_pprc00590.kgml: Initialization took 0.14 seconds
path_pprc00590.kgml: (not found)
path_pprc00590.kgml: --- 0.25 seconds ---

path_pprc00592.kgml: alpha-Linolenic acid metabolism
path_pprc00592.kgml: Initialization took 0.15 seconds
path_pprc00592.kgml: (not found)
path_pprc00592.kgml: --- 0.22 seconds ---

path_pprc00620.kgml: Pyruvate metabolism
path_pprc00620.kgml: Initialization took 29.34 seconds
path_pprc00620.kgml:
path_pprc00620.kgml: Found a trail of span 3 without skipping any vertex
path_pprc00620.kgml: 123 -> 55 -> 124
path_pprc00620.kgml: R00014 -> R03270 -> R02569
path_pprc00620.kgml: {pprc:PFLCHA0_c05170, pprc:PFLCHA0_c40340, pprc:PFLCHA0_c40360} -> {pprc:PFLCHA0_c05170, pprc:PFLCHA0_c40340, pprc:PFLCHA0_c40360} -> {pprc:PFLCHA0_c05160, pprc:PFLCHA0_c22190}
path_pprc00620.kgml: {1.2.4.1, 2.2.1.6, 4.1.1.1} -> 1.2.4.1 -> 2.3.1.12
path_pprc00620.kgml:
path_pprc00620.kgml: Found a trail of span 3 containing skipped vertices
path_pprc00620.kgml: 103 -> 98 -> 109
path_pprc00620.kgml: R00316 -> R00236 -> R00238
path_pprc00620.kgml: {pprc:PFLCHA0_c30960, pprc:PFLCHA0_c45940, pprc:PFLCHA0_c52530} -> {pprc:PFLCHA0_c30960, pprc:PFLCHA0_c45940, pprc:PFLCHA0_c52530} -> {pprc:PFLCHA0_c07150, pprc:PFLCHA0_c15170, pprc:PFLCHA0_c18720, pprc:PFLCHA0_c23860, pprc:PFLCHA0_c29880, pprc:PFLCHA0_c30940, pprc:PFLCHA0_c35160, pprc:PFLCHA0_c36850, pprc:PFLCHA0_c52550}
path_pprc00620.kgml: 6.2.1.1 -> 6.2.1.1 -> 2.3.1.9
path_pprc00620.kgml: Skipped genes: pprc:PFLCHA0_c30950
path_pprc00620.kgml:
path_pprc00620.kgml: --- 30.15 seconds ---

path_pprc00622.kgml: Xylene degradation
path_pprc00622.kgml: Initialization took 0.16 seconds
path_pprc00622.kgml:
path_pprc00622.kgml: Found a trail of span 2 without skipping any vertex
path_pprc00622.kgml: 18 -> 29
path_pprc00622.kgml: {R05290, R05291} -> {R05292, R05293}
path_pprc00622.kgml: {pprc:PFLCHA0_c39140, pprc:PFLCHA0_c39150, pprc:PFLCHA0_c39160} -> pprc:PFLCHA0_c39130
path_pprc00622.kgml: ? -> {1.3.1.67, 1.3.1.67}
path_pprc00622.kgml:
path_pprc00622.kgml: Found a trail of span 2 without skipping any vertex
path_pprc00622.kgml: 19 -> 30
path_pprc00622.kgml: R05428 -> R05314
path_pprc00622.kgml: {pprc:PFLCHA0_c39140, pprc:PFLCHA0_c39150, pprc:PFLCHA0_c39160} -> pprc:PFLCHA0_c39130
path_pprc00622.kgml: ? -> 1.3.1.68
path_pprc00622.kgml:
path_pprc00622.kgml: Found a trail of span 2 without skipping any vertex
path_pprc00622.kgml: 20 -> 53
path_pprc00622.kgml: R05665 -> R05309
path_pprc00622.kgml: {pprc:PFLCHA0_c39140, pprc:PFLCHA0_c39150, pprc:PFLCHA0_c39160} -> pprc:PFLCHA0_c39130
path_pprc00622.kgml: ? -> ?
path_pprc00622.kgml:
path_pprc00622.kgml: --- 0.57 seconds ---

path_pprc00623.kgml: Toluene degradation
path_pprc00623.kgml: Initialization took 0.10 seconds
path_pprc00623.kgml:
path_pprc00623.kgml: Found a trail of span 2 containing skipped vertices
path_pprc00623.kgml: 117 -> 127
path_pprc00623.kgml: R05299 -> R09229
path_pprc00623.kgml: pprc:PFLCHA0_c39180 -> pprc:PFLCHA0_c39200
path_pprc00623.kgml: 1.13.11.1 -> 5.5.1.1
path_pprc00623.kgml: Skipped genes: pprc:PFLCHA0_c39190
path_pprc00623.kgml:
path_pprc00623.kgml: Found a trail of span 2 containing skipped vertices
path_pprc00623.kgml: 117 -> 116
path_pprc00623.kgml: R05299 -> R05300
path_pprc00623.kgml: pprc:PFLCHA0_c39180 -> pprc:PFLCHA0_c39200
path_pprc00623.kgml: 1.13.11.1 -> 5.5.1.1
path_pprc00623.kgml: Skipped genes: pprc:PFLCHA0_c39190
path_pprc00623.kgml:
path_pprc00623.kgml: --- 0.40 seconds ---

path_pprc00625.kgml: Chloroalkane and chloroalkene degradation
path_pprc00625.kgml: Initialization took 0.72 seconds
path_pprc00625.kgml: (not found)
path_pprc00625.kgml: --- 0.82 seconds ---

path_pprc00626.kgml: Naphthalene degradation
path_pprc00626.kgml: Initialization took 0.10 seconds
path_pprc00626.kgml: (not found)
path_pprc00626.kgml: --- 0.20 seconds ---

path_pprc00627.kgml: Aminobenzoate degradation
path_pprc00627.kgml: Initialization took 2.59 seconds
path_pprc00627.kgml: (not found)
path_pprc00627.kgml: --- 2.70 seconds ---

path_pprc00630.kgml: Glyoxylate and dicarboxylate metabolism
path_pprc00630.kgml: Initialization took 42.17 seconds
path_pprc00630.kgml:
path_pprc00630.kgml: Found a trail of span 3 without skipping any vertex
path_pprc00630.kgml: 76 -> 114 -> 247
path_pprc00630.kgml: R01394 -> {R01745, R01747} -> R08572
path_pprc00630.kgml: pprc:PFLCHA0_c17380 -> pprc:PFLCHA0_c17370 -> {pprc:PFLCHA0_c17360, pprc:PFLCHA0_c34080}
path_pprc00630.kgml: 5.3.1.22 -> {1.1.1.60, 1.1.1.60} -> 2.7.1.165
path_pprc00630.kgml:
path_pprc00630.kgml: Found a trail of span 3 containing skipped vertices
path_pprc00630.kgml: 115 -> 114 -> 247
path_pprc00630.kgml: R00013 -> {R01745, R01747} -> R08572
path_pprc00630.kgml: pprc:PFLCHA0_c17390 -> pprc:PFLCHA0_c17370 -> {pprc:PFLCHA0_c17360, pprc:PFLCHA0_c34080}
path_pprc00630.kgml: 4.1.1.47 -> {1.1.1.60, 1.1.1.60} -> 2.7.1.165
path_pprc00630.kgml: Skipped genes: pprc:PFLCHA0_c17380
path_pprc00630.kgml:
path_pprc00630.kgml: Found a trail of span 2 containing skipped vertices
path_pprc00630.kgml: 252 -> 194
path_pprc00630.kgml: R00235 -> R00238
path_pprc00630.kgml: {pprc:PFLCHA0_c30960, pprc:PFLCHA0_c45940, pprc:PFLCHA0_c52530} -> {pprc:PFLCHA0_c07150, pprc:PFLCHA0_c15170, pprc:PFLCHA0_c18720, pprc:PFLCHA0_c23860, pprc:PFLCHA0_c29880, pprc:PFLCHA0_c30940, pprc:PFLCHA0_c35160, pprc:PFLCHA0_c36850, pprc:PFLCHA0_c52550}
path_pprc00630.kgml: 6.2.1.1 -> 2.3.1.9
path_pprc00630.kgml: Skipped genes: pprc:PFLCHA0_c30950
path_pprc00630.kgml:
path_pprc00630.kgml: --- 42.78 seconds ---

path_pprc00633.kgml: Nitrotoluene degradation
path_pprc00633.kgml: Initialization took 0.10 seconds
path_pprc00633.kgml: (not found)
path_pprc00633.kgml: --- 0.20 seconds ---

path_pprc00640.kgml: Propanoate metabolism
path_pprc00640.kgml: Initialization took 18.04 seconds
path_pprc00640.kgml:
path_pprc00640.kgml: Found a trail of span 4 without skipping any vertex
path_pprc00640.kgml: 188 -> 185 -> 186 -> 187
path_pprc00640.kgml: R10998 -> R07618 -> R10997 -> R10996
path_pprc00640.kgml: pprc:PFLCHA0_c25950 -> {pprc:PFLCHA0_c02730, pprc:PFLCHA0_c17580, pprc:PFLCHA0_c25940} -> {pprc:PFLCHA0_c25960, pprc:PFLCHA0_c25970} -> {pprc:PFLCHA0_c25960, pprc:PFLCHA0_c25970}
path_pprc00640.kgml: 2.3.1.168 -> 1.8.1.4 -> 1.2.4.4 -> 1.2.4.4
path_pprc00640.kgml:
path_pprc00640.kgml: Found a trail of span 3 without skipping any vertex
path_pprc00640.kgml: 105 -> 195 -> 197
path_pprc00640.kgml: R00931 -> R11263 -> R11264
path_pprc00640.kgml: pprc:PFLCHA0_c18930 -> pprc:PFLCHA0_c18940 -> pprc:PFLCHA0_c18950
path_pprc00640.kgml: 2.3.3.5 -> 4.2.1.117 -> ?
path_pprc00640.kgml:
path_pprc00640.kgml: Found a trail of span 2 without skipping any vertex
path_pprc00640.kgml: 21 -> 12
path_pprc00640.kgml: R00907 -> {R00705, R00706}
path_pprc00640.kgml: {pprc:PFLCHA0_c07440, pprc:PFLCHA0_c22450} -> {pprc:PFLCHA0_c07450, pprc:PFLCHA0_c07570}
path_pprc00640.kgml: 2.6.1.18 -> {1.2.1.18, 1.2.1.27, 1.2.1.18}
path_pprc00640.kgml:
path_pprc00640.kgml: --- 18.63 seconds ---

path_pprc00643.kgml: Styrene degradation
path_pprc00643.kgml: Initialization took 1.37 seconds
path_pprc00643.kgml:
path_pprc00643.kgml: Found a trail of span 3 without skipping any vertex
path_pprc00643.kgml: 63 -> 39 -> 37
path_pprc00643.kgml: R02519 -> R03181 -> R01364
path_pprc00643.kgml: pprc:PFLCHA0_c09830 -> pprc:PFLCHA0_c09850 -> pprc:PFLCHA0_c09840
path_pprc00643.kgml: 1.13.11.5 -> 5.2.1.2 -> 3.7.1.2
path_pprc00643.kgml:
path_pprc00643.kgml: --- 1.57 seconds ---

path_pprc00650.kgml: Butanoate metabolism
path_pprc00650.kgml: Initialization took 18.08 seconds
path_pprc00650.kgml:
path_pprc00650.kgml: Found a trail of span 2 without skipping any vertex
path_pprc00650.kgml: 51 -> 54
path_pprc00650.kgml: R01361 -> R01357
path_pprc00650.kgml: pprc:PFLCHA0_c36180 -> pprc:PFLCHA0_c36190
path_pprc00650.kgml: 1.1.1.30 -> 6.2.1.16
path_pprc00650.kgml:
path_pprc00650.kgml: Found a trail of span 2 without skipping any vertex
path_pprc00650.kgml: 68 -> 78
path_pprc00650.kgml: R01648 -> {R00713, R00714}
path_pprc00650.kgml: pprc:PFLCHA0_c01880 -> {pprc:PFLCHA0_c01870, pprc:PFLCHA0_c30620, pprc:PFLCHA0_c38890}
path_pprc00650.kgml: 2.6.1.19 -> {1.2.1.16, 1.2.1.24, 1.2.1.16, 1.2.1.79}
path_pprc00650.kgml:
path_pprc00650.kgml: Found a trail of span 2 without skipping any vertex
path_pprc00650.kgml: 68 -> 157
path_pprc00650.kgml: R01648 -> R00714
path_pprc00650.kgml: pprc:PFLCHA0_c01880 -> {pprc:PFLCHA0_c01870, pprc:PFLCHA0_c30620}
path_pprc00650.kgml: 2.6.1.19 -> {1.2.1.16, 1.2.1.79}
path_pprc00650.kgml:
path_pprc00650.kgml: --- 23.66 seconds ---

path_pprc00660.kgml: C5-Branched dibasic acid metabolism
path_pprc00660.kgml: Initialization took 0.92 seconds
path_pprc00660.kgml:
path_pprc00660.kgml: Found a trail of span 3 containing skipped vertices
path_pprc00660.kgml: 31 -> 96 -> 97
path_pprc00660.kgml: R03896 -> R03898 -> R00994
path_pprc00660.kgml: {pprc:PFLCHA0_c21100, pprc:PFLCHA0_c21110} -> {pprc:PFLCHA0_c21100, pprc:PFLCHA0_c21110} -> pprc:PFLCHA0_c21130
path_pprc00660.kgml: 4.2.1.35 -> 4.2.1.35 -> 1.1.1.85
path_pprc00660.kgml: Skipped genes: pprc:PFLCHA0_c21120
path_pprc00660.kgml:
path_pprc00660.kgml: Found a trail of span 2 without skipping any vertex
path_pprc00660.kgml: 43 -> 38
path_pprc00660.kgml: R00237 -> R03154
path_pprc00660.kgml: pprc:PFLCHA0_c27180 -> pprc:PFLCHA0_c27170
path_pprc00660.kgml: 4.1.3.25 -> 2.8.3.22
path_pprc00660.kgml:
path_pprc00660.kgml: --- 1.27 seconds ---

path_pprc00670.kgml: One carbon pool by folate
path_pprc00670.kgml: Initialization took 3.07 seconds
path_pprc00670.kgml: (not found)
path_pprc00670.kgml: --- 3.38 seconds ---

path_pprc00680.kgml: Methane metabolism
path_pprc00680.kgml: Initialization took 8.38 seconds
path_pprc00680.kgml:
path_pprc00680.kgml: Found a trail of span 2 without skipping any vertex
path_pprc00680.kgml: 103 -> 102
path_pprc00680.kgml: R06983 -> R00527
path_pprc00680.kgml: pprc:PFLCHA0_c12210 -> pprc:PFLCHA0_c12220
path_pprc00680.kgml: 1.1.1.284 -> 3.1.2.12
path_pprc00680.kgml:
path_pprc00680.kgml: --- 8.63 seconds ---

path_pprc00730.kgml: Thiamine metabolism
path_pprc00730.kgml: Initialization took 1.37 seconds
path_pprc00730.kgml:
path_pprc00730.kgml: Found a trail of span 3 without skipping any vertex
path_pprc00730.kgml: 76 -> 75 -> 93
path_pprc00730.kgml: R03471 -> R04509 -> R03223
path_pprc00730.kgml: pprc:PFLCHA0_c53970 -> pprc:PFLCHA0_c53970 -> pprc:PFLCHA0_c53980
path_pprc00730.kgml: 2.7.1.49 -> 2.7.4.7 -> 2.5.1.3
path_pprc00730.kgml:
path_pprc00730.kgml: Found a trail of span 3 without skipping any vertex
path_pprc00730.kgml: 76 -> 75 -> 97
path_pprc00730.kgml: R03471 -> R04509 -> R10712
path_pprc00730.kgml: pprc:PFLCHA0_c53970 -> pprc:PFLCHA0_c53970 -> pprc:PFLCHA0_c53980
path_pprc00730.kgml: 2.7.1.49 -> 2.7.4.7 -> 2.5.1.3
path_pprc00730.kgml:
path_pprc00730.kgml: --- 1.74 seconds ---

path_pprc00740.kgml: Riboflavin metabolism
path_pprc00740.kgml: Initialization took 2.47 seconds
path_pprc00740.kgml:
path_pprc00740.kgml: Found a trail of span 3 without skipping any vertex
path_pprc00740.kgml: 32 -> 41 -> 42
path_pprc00740.kgml: R07281 -> R04457 -> R00066
path_pprc00740.kgml: pprc:PFLCHA0_c54720 -> {pprc:PFLCHA0_c45800, pprc:PFLCHA0_c54710} -> pprc:PFLCHA0_c54730
path_pprc00740.kgml: 4.1.99.12 -> 2.5.1.78 -> 2.5.1.9
path_pprc00740.kgml:
path_pprc00740.kgml: Found a trail of span 3 containing skipped vertices
path_pprc00740.kgml: 38 -> 39 -> 40
path_pprc00740.kgml: R00425 -> R03459 -> R03458
path_pprc00740.kgml: {pprc:PFLCHA0_c10540, pprc:PFLCHA0_c54660, pprc:PFLCHA0_c54720} -> {pprc:PFLCHA0_c10520, pprc:PFLCHA0_c54740} -> {pprc:PFLCHA0_c10520, pprc:PFLCHA0_c54740}
path_pprc00740.kgml: 3.5.4.25 -> 3.5.4.26 -> 1.1.1.193
path_pprc00740.kgml: Skipped genes: pprc:PFLCHA0_c54730
path_pprc00740.kgml:
path_pprc00740.kgml: --- 2.88 seconds ---

path_pprc00750.kgml: Vitamin B6 metabolism
path_pprc00750.kgml: Initialization took 0.69 seconds
path_pprc00750.kgml: (not found)
path_pprc00750.kgml: --- 0.79 seconds ---

path_pprc00760.kgml: Nicotinate and nicotinamide metabolism
path_pprc00760.kgml: Initialization took 6.09 seconds
path_pprc00760.kgml:
path_pprc00760.kgml: Found a trail of span 2 without skipping any vertex
path_pprc00760.kgml: 89 -> 88
path_pprc00760.kgml: R01268 -> R01724
path_pprc00760.kgml: pprc:PFLCHA0_c25260 -> {pprc:PFLCHA0_c06010, pprc:PFLCHA0_c25270}
path_pprc00760.kgml: 3.5.1.19 -> 6.3.4.21
path_pprc00760.kgml:
path_pprc00760.kgml: --- 6.47 seconds ---

path_pprc00770.kgml: Pantothenate and CoA biosynthesis
path_pprc00770.kgml: Initialization took 3.43 seconds
path_pprc00770.kgml:
path_pprc00770.kgml: Found a trail of span 2 without skipping any vertex
path_pprc00770.kgml: 93 -> 76
path_pprc00770.kgml: R00489 -> R02473
path_pprc00770.kgml: pprc:PFLCHA0_c52510 -> pprc:PFLCHA0_c52500
path_pprc00770.kgml: {4.1.1.11, 4.1.1.15} -> 6.3.2.1
path_pprc00770.kgml:
path_pprc00770.kgml: Found a trail of span 2 without skipping any vertex
path_pprc00770.kgml: 82 -> 81
path_pprc00770.kgml: R00006 -> R03051
path_pprc00770.kgml: {pprc:PFLCHA0_c47920, pprc:PFLCHA0_c49930, pprc:PFLCHA0_c52260, pprc:PFLCHA0_c52270} -> pprc:PFLCHA0_c52250
path_pprc00770.kgml: 2.2.1.6 -> 1.1.1.86
path_pprc00770.kgml:
path_pprc00770.kgml: Found a trail of span 2 without skipping any vertex
path_pprc00770.kgml: 75 -> 73
path_pprc00770.kgml: R00977 -> R02269
path_pprc00770.kgml: {pprc:PFLCHA0_c26090, pprc:PFLCHA0_c26100} -> pprc:PFLCHA0_c26110
path_pprc00770.kgml: 1.3.1.1 -> 3.5.2.2
path_pprc00770.kgml:
path_pprc00770.kgml: --- 3.89 seconds ---

path_pprc00780.kgml: Biotin metabolism
path_pprc00780.kgml: Initialization took 6.40 seconds
path_pprc00780.kgml:
path_pprc00780.kgml: Found a trail of span 2 containing skipped vertices
path_pprc00780.kgml: 94 -> 53
path_pprc00780.kgml: R10115 -> R10116
path_pprc00780.kgml: {pprc:PFLCHA0_c04710, pprc:PFLCHA0_c17740, pprc:PFLCHA0_c30330} -> {pprc:PFLCHA0_c02550, pprc:PFLCHA0_c04690, pprc:PFLCHA0_c07140, pprc:PFLCHA0_c14000, pprc:PFLCHA0_c14010, pprc:PFLCHA0_c18330, pprc:PFLCHA0_c18810, pprc:PFLCHA0_c29860, pprc:PFLCHA0_c32530, pprc:PFLCHA0_c36880, pprc:PFLCHA0_c48230}
path_pprc00780.kgml: {2.3.1.179, 2.3.1.41} -> 1.1.1.100
path_pprc00780.kgml: Skipped genes: pprc:PFLCHA0_c04700
path_pprc00780.kgml:
path_pprc00780.kgml: Found a trail of span 2 containing skipped vertices
path_pprc00780.kgml: 95 -> 53
path_pprc00780.kgml: R10115 -> R10116
path_pprc00780.kgml: {pprc:PFLCHA0_c04680, pprc:PFLCHA0_c18350, pprc:PFLCHA0_c34680} -> {pprc:PFLCHA0_c02550, pprc:PFLCHA0_c04690, pprc:PFLCHA0_c07140, pprc:PFLCHA0_c14000, pprc:PFLCHA0_c14010, pprc:PFLCHA0_c18330, pprc:PFLCHA0_c18810, pprc:PFLCHA0_c29860, pprc:PFLCHA0_c32530, pprc:PFLCHA0_c36880, pprc:PFLCHA0_c48230}
path_pprc00780.kgml: {2.3.1.179, 2.3.1.41} -> 1.1.1.100
path_pprc00780.kgml: Skipped genes: pprc:PFLCHA0_c18340
path_pprc00780.kgml:
path_pprc00780.kgml: Found a trail of span 2 containing skipped vertices
path_pprc00780.kgml: 64 -> 67
path_pprc00780.kgml: R10119 -> R10120
path_pprc00780.kgml: {pprc:PFLCHA0_c04710, pprc:PFLCHA0_c17740, pprc:PFLCHA0_c30330} -> {pprc:PFLCHA0_c02550, pprc:PFLCHA0_c04690, pprc:PFLCHA0_c07140, pprc:PFLCHA0_c14000, pprc:PFLCHA0_c14010, pprc:PFLCHA0_c18330, pprc:PFLCHA0_c18810, pprc:PFLCHA0_c29860, pprc:PFLCHA0_c32530, pprc:PFLCHA0_c36880, pprc:PFLCHA0_c48230}
path_pprc00780.kgml: {2.3.1.179, 2.3.1.41} -> 1.1.1.100
path_pprc00780.kgml: Skipped genes: pprc:PFLCHA0_c04700
path_pprc00780.kgml:
path_pprc00780.kgml: Found a trail of span 2 containing skipped vertices
path_pprc00780.kgml: 74 -> 67
path_pprc00780.kgml: R10119 -> R10120
path_pprc00780.kgml: {pprc:PFLCHA0_c04680, pprc:PFLCHA0_c18350, pprc:PFLCHA0_c34680} -> {pprc:PFLCHA0_c02550, pprc:PFLCHA0_c04690, pprc:PFLCHA0_c07140, pprc:PFLCHA0_c14000, pprc:PFLCHA0_c14010, pprc:PFLCHA0_c18330, pprc:PFLCHA0_c18810, pprc:PFLCHA0_c29860, pprc:PFLCHA0_c32530, pprc:PFLCHA0_c36880, pprc:PFLCHA0_c48230}
path_pprc00780.kgml: {2.3.1.179, 2.3.1.41} -> 1.1.1.100
path_pprc00780.kgml: Skipped genes: pprc:PFLCHA0_c18340
path_pprc00780.kgml:
path_pprc00780.kgml: Found a trail of span 2 without skipping any vertex
path_pprc00780.kgml: 42 -> 45
path_pprc00780.kgml: R09725 -> R10124
path_pprc00780.kgml: pprc:PFLCHA0_c56420 -> pprc:PFLCHA0_c56430
path_pprc00780.kgml: 3.1.1.85 -> 2.3.1.47
path_pprc00780.kgml:
path_pprc00780.kgml: --- 7.15 seconds ---

path_pprc00785.kgml: Lipoic acid metabolism
path_pprc00785.kgml: Initialization took 0.10 seconds
path_pprc00785.kgml:
path_pprc00785.kgml: Found a trail of span 2 without skipping any vertex
path_pprc00785.kgml: 5 -> 6
path_pprc00785.kgml: R07768 -> R07769
path_pprc00785.kgml: pprc:PFLCHA0_c54150 -> pprc:PFLCHA0_c54160
path_pprc00785.kgml: 2.8.1.8 -> 2.3.1.181
path_pprc00785.kgml:
path_pprc00785.kgml: Found a trail of span 2 without skipping any vertex
path_pprc00785.kgml: 11 -> 10
path_pprc00785.kgml: R07766 -> R07767
path_pprc00785.kgml: pprc:PFLCHA0_c54160 -> pprc:PFLCHA0_c54150
path_pprc00785.kgml: 2.3.1.181 -> 2.8.1.8
path_pprc00785.kgml:
path_pprc00785.kgml: --- 0.40 seconds ---

path_pprc00790.kgml: Folate biosynthesis
path_pprc00790.kgml: Initialization took 12.65 seconds
path_pprc00790.kgml:
path_pprc00790.kgml: Found a trail of span 5 without skipping any vertex
path_pprc00790.kgml: 180 -> 81 -> 80 -> 79 -> 130
path_pprc00790.kgml: R00428 -> R05046 -> R05048 -> R04639 -> R11082
path_pprc00790.kgml: {pprc:PFLCHA0_c09640, pprc:PFLCHA0_c23200, pprc:PFLCHA0_c44270, pprc:PFLCHA0_c61380} -> {pprc:PFLCHA0_c09640, pprc:PFLCHA0_c23200, pprc:PFLCHA0_c44270, pprc:PFLCHA0_c61380} -> {pprc:PFLCHA0_c09640, pprc:PFLCHA0_c23200, pprc:PFLCHA0_c44270, pprc:PFLCHA0_c61380} -> {pprc:PFLCHA0_c09640, pprc:PFLCHA0_c23200, pprc:PFLCHA0_c44270, pprc:PFLCHA0_c61380} -> pprc:PFLCHA0_c09630
path_pprc00790.kgml: 3.5.4.16 -> 3.5.4.16 -> 3.5.4.16 -> 3.5.4.16 -> 5.1.99.7
path_pprc00790.kgml:
path_pprc00790.kgml: Found a trail of span 5 containing skipped vertices
path_pprc00790.kgml: 93 -> 117 -> 94 -> 118 -> 122
path_pprc00790.kgml: R09394 -> R11372 -> R09395 -> R09726 -> R09735
path_pprc00790.kgml: {pprc:PFLCHA0_c18410, pprc:PFLCHA0_c37740} -> {pprc:PFLCHA0_c10580, pprc:PFLCHA0_c37720} -> {pprc:PFLCHA0_c10600, pprc:PFLCHA0_c37700} -> {pprc:PFLCHA0_c37660, pprc:PFLCHA0_c42850} -> {pprc:PFLCHA0_c37650, pprc:PFLCHA0_c42840}
path_pprc00790.kgml: 4.1.99.22 -> 4.6.1.17 -> 2.8.1.12 -> 2.7.7.75 -> 2.10.1.1
path_pprc00790.kgml: Skipped genes: pprc:PFLCHA0_c37730, pprc:PFLCHA0_c37710
path_pprc00790.kgml:
path_pprc00790.kgml: Found a trail of span 3 without skipping any vertex
path_pprc00790.kgml: 171 -> 75 -> 74
path_pprc00790.kgml: R11073 -> R03504 -> R03503
path_pprc00790.kgml: pprc:PFLCHA0_c56110 -> pprc:PFLCHA0_c56110 -> {pprc:PFLCHA0_c52480, pprc:PFLCHA0_c56100}
path_pprc00790.kgml: 5.1.99.8 -> 4.1.2.25 -> 2.7.6.3
path_pprc00790.kgml:
path_pprc00790.kgml: Found a trail of span 2 without skipping any vertex
path_pprc00790.kgml: 161 -> 136
path_pprc00790.kgml: R07211 -> R04734
path_pprc00790.kgml: pprc:PFLCHA0_c16480 -> pprc:PFLCHA0_c16470
path_pprc00790.kgml: 1.14.16.1 -> 4.2.1.96
path_pprc00790.kgml:
path_pprc00790.kgml: Found a trail of span 2 without skipping any vertex
path_pprc00790.kgml: 102 -> 103
path_pprc00790.kgml: R10002 -> R09978
path_pprc00790.kgml: pprc:PFLCHA0_c47350 -> {pprc:PFLCHA0_c47340, pprc:PFLCHA0_c50060}
path_pprc00790.kgml: 4.3.99.3 -> 6.3.4.20
path_pprc00790.kgml:
path_pprc00790.kgml: --- 14.02 seconds ---

path_pprc00860.kgml: Porphyrin and chlorophyll metabolism
path_pprc00860.kgml: Initialization took 17.37 seconds
path_pprc00860.kgml:
path_pprc00860.kgml: Found a trail of span 4 without skipping any vertex
path_pprc00860.kgml: 302 -> 315 -> 305 -> 308
path_pprc00860.kgml: R05225 -> R07302 -> {R05221, R06558} -> R05222
path_pprc00860.kgml: pprc:PFLCHA0_c44990 -> {pprc:PFLCHA0_c45000, pprc:PFLCHA0_c45010} -> pprc:PFLCHA0_c44980 -> pprc:PFLCHA0_c44980
path_pprc00860.kgml: 6.3.5.10 -> 6.3.1.10 -> {2.7.1.156, 2.7.1.156} -> 2.7.7.62
path_pprc00860.kgml:
path_pprc00860.kgml: Found a trail of span 3 containing skipped vertices
path_pprc00860.kgml: 289 -> 290 -> 291
path_pprc00860.kgml: R03948 -> R05217 -> R05180
path_pprc00860.kgml: pprc:PFLCHA0_c06660 -> pprc:PFLCHA0_c06640 -> pprc:PFLCHA0_c06670
path_pprc00860.kgml: 2.1.1.130 -> 1.14.13.83 -> 2.1.1.131
path_pprc00860.kgml: Skipped genes: pprc:PFLCHA0_c06650
path_pprc00860.kgml:
path_pprc00860.kgml: Found a trail of span 3 without skipping any vertex
path_pprc00860.kgml: 273 -> 270 -> 271
path_pprc00860.kgml: R00084 -> R03165 -> R03194
path_pprc00860.kgml: pprc:PFLCHA0_c59610 -> pprc:PFLCHA0_c59600 -> {pprc:PFLCHA0_c19090, pprc:PFLCHA0_c39330, pprc:PFLCHA0_c59590}
path_pprc00860.kgml: 2.5.1.61 -> 4.2.1.75 -> 2.1.1.107
path_pprc00860.kgml:
path_pprc00860.kgml: Found a trail of span 3 without skipping any vertex
path_pprc00860.kgml: 302 -> 316 -> 308
path_pprc00860.kgml: R05225 -> R06529 -> R05222
path_pprc00860.kgml: pprc:PFLCHA0_c44990 -> {pprc:PFLCHA0_c45000, pprc:PFLCHA0_c45010} -> pprc:PFLCHA0_c44980
path_pprc00860.kgml: 6.3.5.10 -> 6.3.1.10 -> 2.7.7.62
path_pprc00860.kgml:
path_pprc00860.kgml: Found a trail of span 3 without skipping any vertex
path_pprc00860.kgml: 312 -> 311 -> 310
path_pprc00860.kgml: R04148 -> R04594 -> R05223
path_pprc00860.kgml: pprc:PFLCHA0_c44970 -> pprc:PFLCHA0_c44960 -> pprc:PFLCHA0_c44950
path_pprc00860.kgml: 2.4.2.21 -> 3.1.3.73 -> 2.7.8.26
path_pprc00860.kgml:
path_pprc00860.kgml: Found a trail of span 2 containing skipped vertices
path_pprc00860.kgml: 294 -> 317
path_pprc00860.kgml: R05150 -> R05149
path_pprc00860.kgml: pprc:PFLCHA0_c06610 -> pprc:PFLCHA0_c06630
path_pprc00860.kgml: 1.3.1.54 -> 2.1.1.132
path_pprc00860.kgml: Skipped genes: pprc:PFLCHA0_c06620
path_pprc00860.kgml:
path_pprc00860.kgml: Found a trail of span 2 without skipping any vertex
path_pprc00860.kgml: 262 -> 314
path_pprc00860.kgml: R07411 -> R07412
path_pprc00860.kgml: {pprc:PFLCHA0_c00690, pprc:PFLCHA0_c50080} -> pprc:PFLCHA0_c00680
path_pprc00860.kgml: 2.5.1.141 -> ?
path_pprc00860.kgml:
path_pprc00860.kgml: Found a trail of span 2 without skipping any vertex
path_pprc00860.kgml: 285 -> 318
path_pprc00860.kgml: R05810 -> R07772
path_pprc00860.kgml: pprc:PFLCHA0_c37010 -> {pprc:PFLCHA0_c06670, pprc:PFLCHA0_c37000}
path_pprc00860.kgml: 2.1.1.271 -> 3.7.1.12
path_pprc00860.kgml:
path_pprc00860.kgml: Found a trail of span 2 without skipping any vertex
path_pprc00860.kgml: 319 -> 286
path_pprc00860.kgml: R07773 -> R05812
path_pprc00860.kgml: pprc:PFLCHA0_c06620 -> pprc:PFLCHA0_c06610
path_pprc00860.kgml: 2.1.1.195 -> 1.3.1.106
path_pprc00860.kgml:
path_pprc00860.kgml: --- 19.97 seconds ---

path_pprc00900.kgml: Terpenoid backbone biosynthesis
path_pprc00900.kgml: Initialization took 3.56 seconds
path_pprc00900.kgml: (not found)
path_pprc00900.kgml: --- 3.72 seconds ---

path_pprc00903.kgml: Limonene and pinene degradation
path_pprc00903.kgml: Initialization took 0.61 seconds
path_pprc00903.kgml: (not found)
path_pprc00903.kgml: --- 0.72 seconds ---

path_pprc00910.kgml: Nitrogen metabolism
path_pprc00910.kgml: Initialization took 6.56 seconds
path_pprc00910.kgml:
path_pprc00910.kgml: Found a trail of span 2 without skipping any vertex
path_pprc00910.kgml: 64 -> 57
path_pprc00910.kgml: R10092 -> R03546
path_pprc00910.kgml: {pprc:PFLCHA0_c00590, pprc:PFLCHA0_c15300, pprc:PFLCHA0_c52070} -> pprc:PFLCHA0_c15290
path_pprc00910.kgml: 4.2.1.1 -> 4.2.1.104
path_pprc00910.kgml:
path_pprc00910.kgml: Found a trail of span 2 without skipping any vertex
path_pprc00910.kgml: 25 -> 148
path_pprc00910.kgml: R00798 -> R00787
path_pprc00910.kgml: pprc:PFLCHA0_c19100 -> {pprc:PFLCHA0_c19110, pprc:PFLCHA0_c19120}
path_pprc00910.kgml: ? -> {1.7.1.15, 1.7.1.4}
path_pprc00910.kgml:
path_pprc00910.kgml: --- 6.91 seconds ---

path_pprc00920.kgml: Sulfur metabolism
path_pprc00920.kgml: Initialization took 29.13 seconds
path_pprc00920.kgml:
path_pprc00920.kgml: Found a trail of span 2 containing skipped vertices
path_pprc00920.kgml: 55 -> 57
path_pprc00920.kgml: R10203 -> R10206
path_pprc00920.kgml: {pprc:PFLCHA0_c32910, pprc:PFLCHA0_c42160, pprc:PFLCHA0_c58920} -> {pprc:PFLCHA0_c29640, pprc:PFLCHA0_c29670, pprc:PFLCHA0_c31950, pprc:PFLCHA0_c32020, pprc:PFLCHA0_c42160, pprc:PFLCHA0_c42170, pprc:PFLCHA0_c58900, pprc:PFLCHA0_c58920}
path_pprc00920.kgml: 1.14.14.35 -> {1.14.14.34, 1.14.14.5}
path_pprc00920.kgml: Skipped genes: pprc:PFLCHA0_c58910
path_pprc00920.kgml:
path_pprc00920.kgml: Found a trail of span 2 without skipping any vertex
path_pprc00920.kgml: 160 -> 159
path_pprc00920.kgml: R00529 -> R00509
path_pprc00920.kgml: {pprc:PFLCHA0_c09500, pprc:PFLCHA0_c09510} -> {pprc:PFLCHA0_c05380, pprc:PFLCHA0_c09510}
path_pprc00920.kgml: 2.7.7.4 -> 2.7.1.25
path_pprc00920.kgml:
path_pprc00920.kgml: Found a trail of span 2 without skipping any vertex
path_pprc00920.kgml: 42 -> 39
path_pprc00920.kgml: R00529 -> R00509
path_pprc00920.kgml: {pprc:PFLCHA0_c09500, pprc:PFLCHA0_c09510} -> {pprc:PFLCHA0_c05380, pprc:PFLCHA0_c09510}
path_pprc00920.kgml: 2.7.7.4 -> 2.7.1.25
path_pprc00920.kgml:
path_pprc00920.kgml: --- 29.63 seconds ---

path_pprc00930.kgml: Caprolactam degradation
path_pprc00930.kgml: Initialization took 0.59 seconds
path_pprc00930.kgml: (not found)
path_pprc00930.kgml: --- 0.69 seconds ---

path_pprc00970.kgml: Aminoacyl-tRNA biosynthesis
path_pprc00970.kgml: Initialization took 8.69 seconds
path_pprc00970.kgml: (not found)
path_pprc00970.kgml: --- 8.74 seconds ---

path_pprc00999.kgml: Biosynthesis of secondary metabolites - unclassified
path_pprc00999.kgml: Initialization took 0.19 seconds
path_pprc00999.kgml: (not found)
path_pprc00999.kgml: --- 0.29 seconds ---

path_pprc01040.kgml: Biosynthesis of unsaturated fatty acids
path_pprc01040.kgml: Initialization took 3.02 seconds
path_pprc01040.kgml: (not found)
path_pprc01040.kgml: --- 3.12 seconds ---

path_pprc01053.kgml: Biosynthesis of siderophore group nonribosomal peptides
path_pprc01053.kgml: Initialization took 0.30 seconds
path_pprc01053.kgml: (not found)
path_pprc01053.kgml: --- 0.40 seconds ---

path_pprc01054.kgml: Nonribosomal peptide structures
path_pprc01054.kgml: Initialization took 0.09 seconds
path_pprc01054.kgml: (not found)
path_pprc01054.kgml: --- 0.19 seconds ---

--- 732.52 seconds ---
