# Supplementary material for: CoMetGeNe: mining conserved neighborhood patterns in metabolic and genomic contexts
Source: BMC Bioinformatics. 2019 Jan 10;20:19. doi: 10.1186/s12859-018-2542-2 (PMC6327494; doi:10.1186/s12859-018-2542-2)
Supplement: Supplementary file 14 — Trail finding results for completely assembled representative bacterial genomes present in NCBI Genomes. Of the 1,545 fully assembled representative bacterial genomes in NCBI, corresponding entries have been identified in KEGG for 1,467 species, for which trail finding has been performed for all combinations of gap parameters δG and δD ranging from 0 to 3. This additional file is available from https://doi.org/10.6084/m9.figshare.7288769. (GZ 178,532 kb) [file 12859_2018_2542_MOESM14_ESM.gz › results/puv_dG2_dD3.hnet]

--- delta_G = 2, delta_D = 3 ---

path_puv00010.kgml: Glycolysis / Gluconeogenesis
path_puv00010.kgml: Initialization took 0.68 seconds
path_puv00010.kgml:
path_puv00010.kgml: Found a trail of span 3 without skipping any vertex
path_puv00010.kgml: 48 -> 49 -> 50
path_puv00010.kgml: R00014 -> R03270 -> R02569
path_puv00010.kgml: {puv:PUV_19960, puv:PUV_19970} -> {puv:PUV_19960, puv:PUV_19970} -> puv:PUV_19950
path_puv00010.kgml: {1.2.4.1, 2.2.1.6, 4.1.1.1} -> 1.2.4.1 -> 2.3.1.12
path_puv00010.kgml:
path_puv00010.kgml: Found a trail of span 2 containing skipped vertices
path_puv00010.kgml: 55 -> [56] -> 76
path_puv00010.kgml: R00658 -> [R01518] -> R01512
path_puv00010.kgml: puv:PUV_24620 -> [puv:PUV_06950] -> puv:PUV_24700
path_puv00010.kgml: 4.2.1.11 -> [{5.4.2.11, 5.4.2.12}] -> 2.7.2.3
path_puv00010.kgml: Skipped genes: puv:PUV_24680, puv:PUV_24670
path_puv00010.kgml:
path_puv00010.kgml: --- 1.05 seconds ---

path_puv00020.kgml: Citrate cycle (TCA cycle)
path_puv00020.kgml: Initialization took 0.65 seconds
path_puv00020.kgml:
path_puv00020.kgml: Found a trail of span 4 containing skipped vertices
path_puv00020.kgml: 30 -> 31 -> 28 -> [30] -> 29
path_puv00020.kgml: R03316 -> R02570 -> R07618 -> [R03316] -> R00621
path_puv00020.kgml: puv:PUV_12300 -> puv:PUV_12310 -> {puv:PUV_12320, puv:PUV_26040} -> [puv:PUV_12300] -> puv:PUV_12300
path_puv00020.kgml: 1.2.4.2 -> 2.3.1.61 -> 1.8.1.4 -> [1.2.4.2] -> 1.2.4.2
path_puv00020.kgml:
path_puv00020.kgml: Found a trail of span 3 containing skipped vertices
path_puv00020.kgml: 82 -> [80 -> 77] -> 75 -> 77
path_puv00020.kgml: R02569 -> [R07618 -> R03270] -> R00014 -> R03270
path_puv00020.kgml: puv:PUV_19950 -> [{puv:PUV_12320, puv:PUV_26040} -> {puv:PUV_19960, puv:PUV_19970}] -> {puv:PUV_19960, puv:PUV_19970} -> {puv:PUV_19960, puv:PUV_19970}
path_puv00020.kgml: 2.3.1.12 -> [1.8.1.4 -> 1.2.4.1] -> {1.2.4.1, 2.2.1.6, 4.1.1.1} -> 1.2.4.1
path_puv00020.kgml:
path_puv00020.kgml: Found a trail of span 2 without skipping any vertex
path_puv00020.kgml: 41 -> 42
path_puv00020.kgml: R00351 -> R00342
path_puv00020.kgml: puv:PUV_14470 -> puv:PUV_14460
path_puv00020.kgml: {2.3.3.1, 2.3.3.16, 2.3.3.3} -> {1.1.1.299, 1.1.1.37}
path_puv00020.kgml:
path_puv00020.kgml: --- 7.49 seconds ---

path_puv00030.kgml: Pentose phosphate pathway
path_puv00030.kgml: Initialization took 0.40 seconds
path_puv00030.kgml:
path_puv00030.kgml: Found a trail of span 2 containing skipped vertices
path_puv00030.kgml: 68 -> 64
path_puv00030.kgml: {R01520, R01521} -> R01519
path_puv00030.kgml: puv:PUV_21460 -> puv:PUV_21480
path_puv00030.kgml: {1.1.1.47, 1.1.1.47} -> 3.1.1.17
path_puv00030.kgml: Skipped genes: puv:PUV_21470
path_puv00030.kgml:
path_puv00030.kgml: Found a trail of span 2 containing skipped vertices
path_puv00030.kgml: 157 -> 57
path_puv00030.kgml: {R02736, R10907} -> R02035
path_puv00030.kgml: puv:PUV_16310 -> puv:PUV_16330
path_puv00030.kgml: {1.1.1.363, 1.1.1.49, 1.1.1.363, 1.1.1.388} -> 3.1.1.31
path_puv00030.kgml: Skipped genes: puv:PUV_16320
path_puv00030.kgml:
path_puv00030.kgml: Found a trail of span 2 containing skipped vertices
path_puv00030.kgml: 58 -> 57
path_puv00030.kgml: R02736 -> R02035
path_puv00030.kgml: puv:PUV_16310 -> puv:PUV_16330
path_puv00030.kgml: {1.1.1.363, 1.1.1.49} -> 3.1.1.31
path_puv00030.kgml: Skipped genes: puv:PUV_16320
path_puv00030.kgml:
path_puv00030.kgml: --- 0.78 seconds ---

path_puv00040.kgml: Pentose and glucuronate interconversions
path_puv00040.kgml: Initialization took 0.10 seconds
path_puv00040.kgml: (not found)
path_puv00040.kgml: --- 0.16 seconds ---

path_puv00051.kgml: Fructose and mannose metabolism
path_puv00051.kgml: Initialization took 0.10 seconds
path_puv00051.kgml: (not found)
path_puv00051.kgml: --- 0.16 seconds ---

path_puv00052.kgml: Galactose metabolism
path_puv00052.kgml: Initialization took 0.10 seconds
path_puv00052.kgml: (not found)
path_puv00052.kgml: --- 0.16 seconds ---

path_puv00053.kgml: Ascorbate and aldarate metabolism
path_puv00053.kgml: Initialization took 0.10 seconds
path_puv00053.kgml: (not found)
path_puv00053.kgml: --- 0.16 seconds ---

path_puv00061.kgml: Fatty acid biosynthesis
path_puv00061.kgml: Initialization took 0.34 seconds
path_puv00061.kgml:
path_puv00061.kgml: Found a trail of span 10 containing skipped vertices
path_puv00061.kgml: 147 -> 262 -> 142 -> [268 -> 136 -> 63] -> 130 -> [270 -> 125 -> 62] -> 119 -> [276 -> 114 -> 61] -> 108 -> [278 -> 103 -> 60] -> 97 -> [280 -> 92 -> 59] -> 86 -> [283 -> 81 -> 58] -> 75 -> [286 -> 70 -> 53] -> 54
path_puv00061.kgml: R01626 -> R10707 -> R04533 -> [R04428 -> {R04429, R04430} -> R04952] -> R04953 -> [R04954 -> {R04955, R04956} -> R04957] -> R04536 -> [R04537 -> {R04958, R04959} -> R04960] -> R04534 -> [R04535 -> {R04961, R04962} -> R04963] -> R04964 -> [R04965 -> {R04724, R04725} -> R04726] -> R04566 -> [R04568 -> {R04966, R04967} -> R04968] -> R04543 -> [R04544 -> {R04969, R04970} -> R07762] -> R07763
path_puv00061.kgml: puv:PUV_09880 -> puv:PUV_09890 -> {puv:PUV_07740, puv:PUV_09870} -> [puv:PUV_23070 -> puv:PUV_20570 -> puv:PUV_13490] -> {puv:PUV_07740, puv:PUV_09870} -> [puv:PUV_23070 -> puv:PUV_20570 -> puv:PUV_13490] -> {puv:PUV_07740, puv:PUV_09870} -> [puv:PUV_23070 -> puv:PUV_20570 -> puv:PUV_13490] -> {puv:PUV_07740, puv:PUV_09870} -> [puv:PUV_23070 -> puv:PUV_20570 -> puv:PUV_13490] -> {puv:PUV_07740, puv:PUV_09870} -> [puv:PUV_23070 -> puv:PUV_20570 -> puv:PUV_13490] -> {puv:PUV_07740, puv:PUV_09870} -> [puv:PUV_23070 -> puv:PUV_20570 -> puv:PUV_13490] -> {puv:PUV_07740, puv:PUV_09870} -> [puv:PUV_23070 -> puv:PUV_20570 -> puv:PUV_13490] -> {puv:PUV_07740, puv:PUV_09870}
path_puv00061.kgml: {2.3.1.39, 2.3.1.85, 2.3.1.86} -> 2.3.1.180 -> {1.1.1.100, 2.3.1.85, 2.3.1.86} -> [{2.3.1.85, 2.3.1.86, 4.2.1.59} -> {1.3.1.9, 1.3.1.10, 1.3.1.104, 1.3.1.39, 2.3.1.85, 2.3.1.86} -> {2.3.1.179, 2.3.1.41, 2.3.1.85, 2.3.1.86}] -> {1.1.1.100, 2.3.1.85, 2.3.1.86} -> [{2.3.1.85, 2.3.1.86, 4.2.1.59} -> {1.3.1.9, 1.3.1.10, 1.3.1.104, 1.3.1.39, 2.3.1.85, 2.3.1.86} -> {2.3.1.179, 2.3.1.41, 2.3.1.85, 2.3.1.86}] -> {1.1.1.100, 2.3.1.85, 2.3.1.86} -> [{2.3.1.85, 2.3.1.86, 4.2.1.59} -> {1.3.1.9, 1.3.1.10, 1.3.1.104, 1.3.1.39, 2.3.1.85, 2.3.1.86} -> {2.3.1.179, 2.3.1.41, 2.3.1.85, 2.3.1.86}] -> {1.1.1.100, 2.3.1.85, 2.3.1.86} -> [{2.3.1.85, 2.3.1.86, 4.2.1.59} -> {1.3.1.9, 1.3.1.10, 1.3.1.104, 1.3.1.39, 2.3.1.85, 2.3.1.86} -> {2.3.1.179, 2.3.1.41, 2.3.1.85, 2.3.1.86}] -> {1.1.1.100, 2.3.1.85, 2.3.1.86} -> [{2.3.1.85, 2.3.1.86, 4.2.1.59} -> {1.3.1.9, 1.3.1.10, 1.3.1.104, 1.3.1.39, 2.3.1.85, 2.3.1.86} -> {2.3.1.179, 2.3.1.41, 2.3.1.85, 2.3.1.86}] -> {1.1.1.100, 2.3.1.85, 2.3.1.86} -> [{2.3.1.85, 2.3.1.86, 4.2.1.59} -> {1.3.1.9, 1.3.1.10, 1.3.1.104, 1.3.1.39, 2.3.1.85, 2.3.1.86} -> {2.3.1.179, 2.3.1.41, 2.3.1.85, 2.3.1.86}] -> {1.1.1.100, 2.3.1.85, 2.3.1.86} -> [{2.3.1.85, 2.3.1.86, 4.2.1.59} -> {1.3.1.9, 1.3.1.10, 1.3.1.104, 1.3.1.39, 2.3.1.85, 2.3.1.86} -> {2.3.1.179, 2.3.1.199, 2.3.1.41}] -> 1.1.1.100
path_puv00061.kgml:
path_puv00061.kgml: Found a trail of span 9 containing skipped vertices
path_puv00061.kgml: 147 -> [259] -> 142 -> [268 -> 136 -> 63] -> 130 -> [270 -> 125 -> 62] -> 119 -> [276 -> 114 -> 61] -> 108 -> [278 -> 103 -> 60] -> 97 -> [280 -> 92 -> 59] -> 86 -> [283 -> 81 -> 58] -> 75 -> [286 -> 70 -> 53] -> 54
path_puv00061.kgml: R01626 -> [R04355] -> R04533 -> [R04428 -> {R04429, R04430} -> R04952] -> R04953 -> [R04954 -> {R04955, R04956} -> R04957] -> R04536 -> [R04537 -> {R04958, R04959} -> R04960] -> R04534 -> [R04535 -> {R04961, R04962} -> R04963] -> R04964 -> [R04965 -> {R04724, R04725} -> R04726] -> R04566 -> [R04568 -> {R04966, R04967} -> R04968] -> R04543 -> [R04544 -> {R04969, R04970} -> R07762] -> R07763
path_puv00061.kgml: puv:PUV_09880 -> [puv:PUV_13490] -> {puv:PUV_07740, puv:PUV_09870} -> [puv:PUV_23070 -> puv:PUV_20570 -> puv:PUV_13490] -> {puv:PUV_07740, puv:PUV_09870} -> [puv:PUV_23070 -> puv:PUV_20570 -> puv:PUV_13490] -> {puv:PUV_07740, puv:PUV_09870} -> [puv:PUV_23070 -> puv:PUV_20570 -> puv:PUV_13490] -> {puv:PUV_07740, puv:PUV_09870} -> [puv:PUV_23070 -> puv:PUV_20570 -> puv:PUV_13490] -> {puv:PUV_07740, puv:PUV_09870} -> [puv:PUV_23070 -> puv:PUV_20570 -> puv:PUV_13490] -> {puv:PUV_07740, puv:PUV_09870} -> [puv:PUV_23070 -> puv:PUV_20570 -> puv:PUV_13490] -> {puv:PUV_07740, puv:PUV_09870} -> [puv:PUV_23070 -> puv:PUV_20570 -> puv:PUV_13490] -> {puv:PUV_07740, puv:PUV_09870}
path_puv00061.kgml: {2.3.1.39, 2.3.1.85, 2.3.1.86} -> [{2.3.1.179, 2.3.1.41, 2.3.1.85, 2.3.1.86}] -> {1.1.1.100, 2.3.1.85, 2.3.1.86} -> [{2.3.1.85, 2.3.1.86, 4.2.1.59} -> {1.3.1.9, 1.3.1.10, 1.3.1.104, 1.3.1.39, 2.3.1.85, 2.3.1.86} -> {2.3.1.179, 2.3.1.41, 2.3.1.85, 2.3.1.86}] -> {1.1.1.100, 2.3.1.85, 2.3.1.86} -> [{2.3.1.85, 2.3.1.86, 4.2.1.59} -> {1.3.1.9, 1.3.1.10, 1.3.1.104, 1.3.1.39, 2.3.1.85, 2.3.1.86} -> {2.3.1.179, 2.3.1.41, 2.3.1.85, 2.3.1.86}] -> {1.1.1.100, 2.3.1.85, 2.3.1.86} -> [{2.3.1.85, 2.3.1.86, 4.2.1.59} -> {1.3.1.9, 1.3.1.10, 1.3.1.104, 1.3.1.39, 2.3.1.85, 2.3.1.86} -> {2.3.1.179, 2.3.1.41, 2.3.1.85, 2.3.1.86}] -> {1.1.1.100, 2.3.1.85, 2.3.1.86} -> [{2.3.1.85, 2.3.1.86, 4.2.1.59} -> {1.3.1.9, 1.3.1.10, 1.3.1.104, 1.3.1.39, 2.3.1.85, 2.3.1.86} -> {2.3.1.179, 2.3.1.41, 2.3.1.85, 2.3.1.86}] -> {1.1.1.100, 2.3.1.85, 2.3.1.86} -> [{2.3.1.85, 2.3.1.86, 4.2.1.59} -> {1.3.1.9, 1.3.1.10, 1.3.1.104, 1.3.1.39, 2.3.1.85, 2.3.1.86} -> {2.3.1.179, 2.3.1.41, 2.3.1.85, 2.3.1.86}] -> {1.1.1.100, 2.3.1.85, 2.3.1.86} -> [{2.3.1.85, 2.3.1.86, 4.2.1.59} -> {1.3.1.9, 1.3.1.10, 1.3.1.104, 1.3.1.39, 2.3.1.85, 2.3.1.86} -> {2.3.1.179, 2.3.1.41, 2.3.1.85, 2.3.1.86}] -> {1.1.1.100, 2.3.1.85, 2.3.1.86} -> [{2.3.1.85, 2.3.1.86, 4.2.1.59} -> {1.3.1.9, 1.3.1.10, 1.3.1.104, 1.3.1.39, 2.3.1.85, 2.3.1.86} -> {2.3.1.179, 2.3.1.199, 2.3.1.41}] -> 1.1.1.100
path_puv00061.kgml:
path_puv00061.kgml: Found a trail of span 8 containing skipped vertices
path_puv00061.kgml: 147 -> [63] -> 130 -> [270 -> 125 -> 62] -> 119 -> [276 -> 114 -> 61] -> 108 -> [278 -> 103 -> 60] -> 97 -> [280 -> 92 -> 59] -> 86 -> [283 -> 81 -> 58] -> 75 -> [286 -> 70 -> 53] -> 54
path_puv00061.kgml: R01626 -> [R04952] -> R04953 -> [R04954 -> {R04955, R04956} -> R04957] -> R04536 -> [R04537 -> {R04958, R04959} -> R04960] -> R04534 -> [R04535 -> {R04961, R04962} -> R04963] -> R04964 -> [R04965 -> {R04724, R04725} -> R04726] -> R04566 -> [R04568 -> {R04966, R04967} -> R04968] -> R04543 -> [R04544 -> {R04969, R04970} -> R07762] -> R07763
path_puv00061.kgml: puv:PUV_09880 -> [puv:PUV_13490] -> {puv:PUV_07740, puv:PUV_09870} -> [puv:PUV_23070 -> puv:PUV_20570 -> puv:PUV_13490] -> {puv:PUV_07740, puv:PUV_09870} -> [puv:PUV_23070 -> puv:PUV_20570 -> puv:PUV_13490] -> {puv:PUV_07740, puv:PUV_09870} -> [puv:PUV_23070 -> puv:PUV_20570 -> puv:PUV_13490] -> {puv:PUV_07740, puv:PUV_09870} -> [puv:PUV_23070 -> puv:PUV_20570 -> puv:PUV_13490] -> {puv:PUV_07740, puv:PUV_09870} -> [puv:PUV_23070 -> puv:PUV_20570 -> puv:PUV_13490] -> {puv:PUV_07740, puv:PUV_09870} -> [puv:PUV_23070 -> puv:PUV_20570 -> puv:PUV_13490] -> {puv:PUV_07740, puv:PUV_09870}
path_puv00061.kgml: {2.3.1.39, 2.3.1.85, 2.3.1.86} -> [{2.3.1.179, 2.3.1.41, 2.3.1.85, 2.3.1.86}] -> {1.1.1.100, 2.3.1.85, 2.3.1.86} -> [{2.3.1.85, 2.3.1.86, 4.2.1.59} -> {1.3.1.9, 1.3.1.10, 1.3.1.104, 1.3.1.39, 2.3.1.85, 2.3.1.86} -> {2.3.1.179, 2.3.1.41, 2.3.1.85, 2.3.1.86}] -> {1.1.1.100, 2.3.1.85, 2.3.1.86} -> [{2.3.1.85, 2.3.1.86, 4.2.1.59} -> {1.3.1.9, 1.3.1.10, 1.3.1.104, 1.3.1.39, 2.3.1.85, 2.3.1.86} -> {2.3.1.179, 2.3.1.41, 2.3.1.85, 2.3.1.86}] -> {1.1.1.100, 2.3.1.85, 2.3.1.86} -> [{2.3.1.85, 2.3.1.86, 4.2.1.59} -> {1.3.1.9, 1.3.1.10, 1.3.1.104, 1.3.1.39, 2.3.1.85, 2.3.1.86} -> {2.3.1.179, 2.3.1.41, 2.3.1.85, 2.3.1.86}] -> {1.1.1.100, 2.3.1.85, 2.3.1.86} -> [{2.3.1.85, 2.3.1.86, 4.2.1.59} -> {1.3.1.9, 1.3.1.10, 1.3.1.104, 1.3.1.39, 2.3.1.85, 2.3.1.86} -> {2.3.1.179, 2.3.1.41, 2.3.1.85, 2.3.1.86}] -> {1.1.1.100, 2.3.1.85, 2.3.1.86} -> [{2.3.1.85, 2.3.1.86, 4.2.1.59} -> {1.3.1.9, 1.3.1.10, 1.3.1.104, 1.3.1.39, 2.3.1.85, 2.3.1.86} -> {2.3.1.179, 2.3.1.41, 2.3.1.85, 2.3.1.86}] -> {1.1.1.100, 2.3.1.85, 2.3.1.86} -> [{2.3.1.85, 2.3.1.86, 4.2.1.59} -> {1.3.1.9, 1.3.1.10, 1.3.1.104, 1.3.1.39, 2.3.1.85, 2.3.1.86} -> {2.3.1.179, 2.3.1.199, 2.3.1.41}] -> 1.1.1.100
path_puv00061.kgml:
path_puv00061.kgml: Found a trail of span 7 containing skipped vertices
path_puv00061.kgml: 147 -> [62] -> 119 -> [276 -> 114 -> 61] -> 108 -> [278 -> 103 -> 60] -> 97 -> [280 -> 92 -> 59] -> 86 -> [283 -> 81 -> 58] -> 75 -> [286 -> 70 -> 53] -> 54
path_puv00061.kgml: R01626 -> [R04957] -> R04536 -> [R04537 -> {R04958, R04959} -> R04960] -> R04534 -> [R04535 -> {R04961, R04962} -> R04963] -> R04964 -> [R04965 -> {R04724, R04725} -> R04726] -> R04566 -> [R04568 -> {R04966, R04967} -> R04968] -> R04543 -> [R04544 -> {R04969, R04970} -> R07762] -> R07763
path_puv00061.kgml: puv:PUV_09880 -> [puv:PUV_13490] -> {puv:PUV_07740, puv:PUV_09870} -> [puv:PUV_23070 -> puv:PUV_20570 -> puv:PUV_13490] -> {puv:PUV_07740, puv:PUV_09870} -> [puv:PUV_23070 -> puv:PUV_20570 -> puv:PUV_13490] -> {puv:PUV_07740, puv:PUV_09870} -> [puv:PUV_23070 -> puv:PUV_20570 -> puv:PUV_13490] -> {puv:PUV_07740, puv:PUV_09870} -> [puv:PUV_23070 -> puv:PUV_20570 -> puv:PUV_13490] -> {puv:PUV_07740, puv:PUV_09870} -> [puv:PUV_23070 -> puv:PUV_20570 -> puv:PUV_13490] -> {puv:PUV_07740, puv:PUV_09870}
path_puv00061.kgml: {2.3.1.39, 2.3.1.85, 2.3.1.86} -> [{2.3.1.179, 2.3.1.41, 2.3.1.85, 2.3.1.86}] -> {1.1.1.100, 2.3.1.85, 2.3.1.86} -> [{2.3.1.85, 2.3.1.86, 4.2.1.59} -> {1.3.1.9, 1.3.1.10, 1.3.1.104, 1.3.1.39, 2.3.1.85, 2.3.1.86} -> {2.3.1.179, 2.3.1.41, 2.3.1.85, 2.3.1.86}] -> {1.1.1.100, 2.3.1.85, 2.3.1.86} -> [{2.3.1.85, 2.3.1.86, 4.2.1.59} -> {1.3.1.9, 1.3.1.10, 1.3.1.104, 1.3.1.39, 2.3.1.85, 2.3.1.86} -> {2.3.1.179, 2.3.1.41, 2.3.1.85, 2.3.1.86}] -> {1.1.1.100, 2.3.1.85, 2.3.1.86} -> [{2.3.1.85, 2.3.1.86, 4.2.1.59} -> {1.3.1.9, 1.3.1.10, 1.3.1.104, 1.3.1.39, 2.3.1.85, 2.3.1.86} -> {2.3.1.179, 2.3.1.41, 2.3.1.85, 2.3.1.86}] -> {1.1.1.100, 2.3.1.85, 2.3.1.86} -> [{2.3.1.85, 2.3.1.86, 4.2.1.59} -> {1.3.1.9, 1.3.1.10, 1.3.1.104, 1.3.1.39, 2.3.1.85, 2.3.1.86} -> {2.3.1.179, 2.3.1.41, 2.3.1.85, 2.3.1.86}] -> {1.1.1.100, 2.3.1.85, 2.3.1.86} -> [{2.3.1.85, 2.3.1.86, 4.2.1.59} -> {1.3.1.9, 1.3.1.10, 1.3.1.104, 1.3.1.39, 2.3.1.85, 2.3.1.86} -> {2.3.1.179, 2.3.1.199, 2.3.1.41}] -> 1.1.1.100
path_puv00061.kgml:
path_puv00061.kgml: Found a trail of span 6 containing skipped vertices
path_puv00061.kgml: 147 -> [61] -> 108 -> [278 -> 103 -> 60] -> 97 -> [280 -> 92 -> 59] -> 86 -> [283 -> 81 -> 58] -> 75 -> [286 -> 70 -> 53] -> 54
path_puv00061.kgml: R01626 -> [R04960] -> R04534 -> [R04535 -> {R04961, R04962} -> R04963] -> R04964 -> [R04965 -> {R04724, R04725} -> R04726] -> R04566 -> [R04568 -> {R04966, R04967} -> R04968] -> R04543 -> [R04544 -> {R04969, R04970} -> R07762] -> R07763
path_puv00061.kgml: puv:PUV_09880 -> [puv:PUV_13490] -> {puv:PUV_07740, puv:PUV_09870} -> [puv:PUV_23070 -> puv:PUV_20570 -> puv:PUV_13490] -> {puv:PUV_07740, puv:PUV_09870} -> [puv:PUV_23070 -> puv:PUV_20570 -> puv:PUV_13490] -> {puv:PUV_07740, puv:PUV_09870} -> [puv:PUV_23070 -> puv:PUV_20570 -> puv:PUV_13490] -> {puv:PUV_07740, puv:PUV_09870} -> [puv:PUV_23070 -> puv:PUV_20570 -> puv:PUV_13490] -> {puv:PUV_07740, puv:PUV_09870}
path_puv00061.kgml: {2.3.1.39, 2.3.1.85, 2.3.1.86} -> [{2.3.1.179, 2.3.1.41, 2.3.1.85, 2.3.1.86}] -> {1.1.1.100, 2.3.1.85, 2.3.1.86} -> [{2.3.1.85, 2.3.1.86, 4.2.1.59} -> {1.3.1.9, 1.3.1.10, 1.3.1.104, 1.3.1.39, 2.3.1.85, 2.3.1.86} -> {2.3.1.179, 2.3.1.41, 2.3.1.85, 2.3.1.86}] -> {1.1.1.100, 2.3.1.85, 2.3.1.86} -> [{2.3.1.85, 2.3.1.86, 4.2.1.59} -> {1.3.1.9, 1.3.1.10, 1.3.1.104, 1.3.1.39, 2.3.1.85, 2.3.1.86} -> {2.3.1.179, 2.3.1.41, 2.3.1.85, 2.3.1.86}] -> {1.1.1.100, 2.3.1.85, 2.3.1.86} -> [{2.3.1.85, 2.3.1.86, 4.2.1.59} -> {1.3.1.9, 1.3.1.10, 1.3.1.104, 1.3.1.39, 2.3.1.85, 2.3.1.86} -> {2.3.1.179, 2.3.1.41, 2.3.1.85, 2.3.1.86}] -> {1.1.1.100, 2.3.1.85, 2.3.1.86} -> [{2.3.1.85, 2.3.1.86, 4.2.1.59} -> {1.3.1.9, 1.3.1.10, 1.3.1.104, 1.3.1.39, 2.3.1.85, 2.3.1.86} -> {2.3.1.179, 2.3.1.199, 2.3.1.41}] -> 1.1.1.100
path_puv00061.kgml:
path_puv00061.kgml: Found a trail of span 5 containing skipped vertices
path_puv00061.kgml: 147 -> [60] -> 97 -> [280 -> 92 -> 59] -> 86 -> [283 -> 81 -> 58] -> 75 -> [286 -> 70 -> 53] -> 54
path_puv00061.kgml: R01626 -> [R04963] -> R04964 -> [R04965 -> {R04724, R04725} -> R04726] -> R04566 -> [R04568 -> {R04966, R04967} -> R04968] -> R04543 -> [R04544 -> {R04969, R04970} -> R07762] -> R07763
path_puv00061.kgml: puv:PUV_09880 -> [puv:PUV_13490] -> {puv:PUV_07740, puv:PUV_09870} -> [puv:PUV_23070 -> puv:PUV_20570 -> puv:PUV_13490] -> {puv:PUV_07740, puv:PUV_09870} -> [puv:PUV_23070 -> puv:PUV_20570 -> puv:PUV_13490] -> {puv:PUV_07740, puv:PUV_09870} -> [puv:PUV_23070 -> puv:PUV_20570 -> puv:PUV_13490] -> {puv:PUV_07740, puv:PUV_09870}
path_puv00061.kgml: {2.3.1.39, 2.3.1.85, 2.3.1.86} -> [{2.3.1.179, 2.3.1.41, 2.3.1.85, 2.3.1.86}] -> {1.1.1.100, 2.3.1.85, 2.3.1.86} -> [{2.3.1.85, 2.3.1.86, 4.2.1.59} -> {1.3.1.9, 1.3.1.10, 1.3.1.104, 1.3.1.39, 2.3.1.85, 2.3.1.86} -> {2.3.1.179, 2.3.1.41, 2.3.1.85, 2.3.1.86}] -> {1.1.1.100, 2.3.1.85, 2.3.1.86} -> [{2.3.1.85, 2.3.1.86, 4.2.1.59} -> {1.3.1.9, 1.3.1.10, 1.3.1.104, 1.3.1.39, 2.3.1.85, 2.3.1.86} -> {2.3.1.179, 2.3.1.41, 2.3.1.85, 2.3.1.86}] -> {1.1.1.100, 2.3.1.85, 2.3.1.86} -> [{2.3.1.85, 2.3.1.86, 4.2.1.59} -> {1.3.1.9, 1.3.1.10, 1.3.1.104, 1.3.1.39, 2.3.1.85, 2.3.1.86} -> {2.3.1.179, 2.3.1.199, 2.3.1.41}] -> 1.1.1.100
path_puv00061.kgml:
path_puv00061.kgml: Found a trail of span 4 containing skipped vertices
path_puv00061.kgml: 147 -> [59] -> 86 -> [283 -> 81 -> 58] -> 75 -> [286 -> 70 -> 53] -> 54
path_puv00061.kgml: R01626 -> [R04726] -> R04566 -> [R04568 -> {R04966, R04967} -> R04968] -> R04543 -> [R04544 -> {R04969, R04970} -> R07762] -> R07763
path_puv00061.kgml: puv:PUV_09880 -> [puv:PUV_13490] -> {puv:PUV_07740, puv:PUV_09870} -> [puv:PUV_23070 -> puv:PUV_20570 -> puv:PUV_13490] -> {puv:PUV_07740, puv:PUV_09870} -> [puv:PUV_23070 -> puv:PUV_20570 -> puv:PUV_13490] -> {puv:PUV_07740, puv:PUV_09870}
path_puv00061.kgml: {2.3.1.39, 2.3.1.85, 2.3.1.86} -> [{2.3.1.179, 2.3.1.41, 2.3.1.85, 2.3.1.86}] -> {1.1.1.100, 2.3.1.85, 2.3.1.86} -> [{2.3.1.85, 2.3.1.86, 4.2.1.59} -> {1.3.1.9, 1.3.1.10, 1.3.1.104, 1.3.1.39, 2.3.1.85, 2.3.1.86} -> {2.3.1.179, 2.3.1.41, 2.3.1.85, 2.3.1.86}] -> {1.1.1.100, 2.3.1.85, 2.3.1.86} -> [{2.3.1.85, 2.3.1.86, 4.2.1.59} -> {1.3.1.9, 1.3.1.10, 1.3.1.104, 1.3.1.39, 2.3.1.85, 2.3.1.86} -> {2.3.1.179, 2.3.1.199, 2.3.1.41}] -> 1.1.1.100
path_puv00061.kgml:
path_puv00061.kgml: Found a trail of span 3 containing skipped vertices
path_puv00061.kgml: 147 -> [58] -> 75 -> [286 -> 70 -> 53] -> 54
path_puv00061.kgml: R01626 -> [R04968] -> R04543 -> [R04544 -> {R04969, R04970} -> R07762] -> R07763
path_puv00061.kgml: puv:PUV_09880 -> [puv:PUV_13490] -> {puv:PUV_07740, puv:PUV_09870} -> [puv:PUV_23070 -> puv:PUV_20570 -> puv:PUV_13490] -> {puv:PUV_07740, puv:PUV_09870}
path_puv00061.kgml: {2.3.1.39, 2.3.1.85, 2.3.1.86} -> [{2.3.1.179, 2.3.1.41, 2.3.1.85, 2.3.1.86}] -> {1.1.1.100, 2.3.1.85, 2.3.1.86} -> [{2.3.1.85, 2.3.1.86, 4.2.1.59} -> {1.3.1.9, 1.3.1.10, 1.3.1.104, 1.3.1.39, 2.3.1.85, 2.3.1.86} -> {2.3.1.179, 2.3.1.199, 2.3.1.41}] -> 1.1.1.100
path_puv00061.kgml:
path_puv00061.kgml: Found a trail of span 2 containing skipped vertices
path_puv00061.kgml: 147 -> [53] -> 54
path_puv00061.kgml: R01626 -> [R07762] -> R07763
path_puv00061.kgml: puv:PUV_09880 -> [puv:PUV_13490] -> {puv:PUV_07740, puv:PUV_09870}
path_puv00061.kgml: {2.3.1.39, 2.3.1.85, 2.3.1.86} -> [{2.3.1.179, 2.3.1.199, 2.3.1.41}] -> 1.1.1.100
path_puv00061.kgml:
path_puv00061.kgml: --- 1.57 seconds ---

path_puv00100.kgml: Steroid biosynthesis
path_puv00100.kgml: Initialization took 0.05 seconds
path_puv00100.kgml: (not found)
path_puv00100.kgml: --- 0.10 seconds ---

path_puv00121.kgml: Secondary bile acid biosynthesis
path_puv00121.kgml: Initialization took 0.05 seconds
path_puv00121.kgml: (not found)
path_puv00121.kgml: --- 0.10 seconds ---

path_puv00130.kgml: Ubiquinone and other terpenoid-quinone biosynthesis
path_puv00130.kgml: Initialization took 0.18 seconds
path_puv00130.kgml:
path_puv00130.kgml: Found a trail of span 5 containing skipped vertices
path_puv00130.kgml: 69 -> 61 -> 54 -> [60 -> 59] -> 58 -> [85] -> 107
path_puv00130.kgml: R01717 -> R08165 -> R08166 -> [R04031 -> R04030] -> R07263 -> [R07262] -> R05617
path_puv00130.kgml: puv:PUV_20310 -> puv:PUV_20300 -> puv:PUV_20290 -> [puv:PUV_04000 -> puv:PUV_10350] -> puv:PUV_20280 -> [puv:PUV_02610] -> puv:PUV_20270
path_puv00130.kgml: 5.4.4.2 -> 2.2.1.9 -> 4.2.99.20 -> [4.2.1.113 -> 6.2.1.26] -> 4.1.3.36 -> [3.1.2.28] -> 2.5.1.74
path_puv00130.kgml:
path_puv00130.kgml: Found a trail of span 5 containing skipped vertices
path_puv00130.kgml: 69 -> 61 -> 54 -> [60 -> 59] -> 58 -> [85] -> 108
path_puv00130.kgml: R01717 -> R08165 -> R08166 -> [R04031 -> R04030] -> R07263 -> [R07262] -> R06858
path_puv00130.kgml: puv:PUV_20310 -> puv:PUV_20300 -> puv:PUV_20290 -> [puv:PUV_04000 -> puv:PUV_10350] -> puv:PUV_20280 -> [puv:PUV_02610] -> puv:PUV_20270
path_puv00130.kgml: 5.4.4.2 -> 2.2.1.9 -> 4.2.99.20 -> [4.2.1.113 -> 6.2.1.26] -> 4.1.3.36 -> [3.1.2.28] -> ?
path_puv00130.kgml:
path_puv00130.kgml: Found a trail of span 4 containing skipped vertices
path_puv00130.kgml: 69 -> [61] -> 54 -> [60 -> 59] -> 58 -> [85] -> 108
path_puv00130.kgml: R01717 -> [R08165] -> R08166 -> [R04031 -> R04030] -> R07263 -> [R07262] -> R06858
path_puv00130.kgml: puv:PUV_20310 -> [puv:PUV_20300] -> puv:PUV_20290 -> [puv:PUV_04000 -> puv:PUV_10350] -> puv:PUV_20280 -> [puv:PUV_02610] -> puv:PUV_20270
path_puv00130.kgml: 5.4.4.2 -> [2.2.1.9] -> 4.2.99.20 -> [4.2.1.113 -> 6.2.1.26] -> 4.1.3.36 -> [3.1.2.28] -> ?
path_puv00130.kgml: Skipped genes: puv:PUV_20300
path_puv00130.kgml:
path_puv00130.kgml: Found a trail of span 4 containing skipped vertices
path_puv00130.kgml: 69 -> 61 -> [54 -> 60 -> 59] -> 58 -> [85] -> 108
path_puv00130.kgml: R01717 -> R08165 -> [R08166 -> R04031 -> R04030] -> R07263 -> [R07262] -> R06858
path_puv00130.kgml: puv:PUV_20310 -> puv:PUV_20300 -> [puv:PUV_20290 -> puv:PUV_04000 -> puv:PUV_10350] -> puv:PUV_20280 -> [puv:PUV_02610] -> puv:PUV_20270
path_puv00130.kgml: 5.4.4.2 -> 2.2.1.9 -> [4.2.99.20 -> 4.2.1.113 -> 6.2.1.26] -> 4.1.3.36 -> [3.1.2.28] -> ?
path_puv00130.kgml: Skipped genes: puv:PUV_20290
path_puv00130.kgml:
path_puv00130.kgml: --- 0.57 seconds ---

path_puv00190.kgml: Oxidative phosphorylation
path_puv00190.kgml: Initialization took 2.91 seconds
path_puv00190.kgml: (not found)
path_puv00190.kgml: --- 3.00 seconds ---

path_puv00220.kgml: Arginine biosynthesis
path_puv00220.kgml: Initialization took 0.09 seconds
path_puv00220.kgml: (not found)
path_puv00220.kgml: --- 0.18 seconds ---

path_puv00230.kgml: Purine metabolism
path_puv00230.kgml: Initialization took 2.25 seconds
path_puv00230.kgml:
path_puv00230.kgml: Found a trail of span 2 containing skipped vertices
path_puv00230.kgml: 236 -> [139 -> 301] -> 247
path_puv00230.kgml: R00439 -> [R02019 -> R01858] -> R00376
path_puv00230.kgml: puv:PUV_09130 -> [{puv:PUV_00100, puv:PUV_00110} -> puv:PUV_10340] -> {puv:PUV_06670, puv:PUV_09250, puv:PUV_09840, puv:PUV_14780, puv:PUV_16420, puv:PUV_19200, puv:PUV_20160, puv:PUV_22320, puv:PUV_24170, puv:PUV_27630}
path_puv00230.kgml: 2.7.7.8 -> [1.17.4.1 -> 2.7.1.40] -> 2.7.7.7
path_puv00230.kgml: Skipped genes: puv:PUV_09140
path_puv00230.kgml:
path_puv00230.kgml: Found a trail of span 2 containing skipped vertices
path_puv00230.kgml: 170 -> [180 -> 312] -> 175
path_puv00230.kgml: R00437 -> [R02017 -> R01138] -> R00375
path_puv00230.kgml: puv:PUV_09130 -> [{puv:PUV_00100, puv:PUV_00110} -> puv:PUV_10340] -> {puv:PUV_06670, puv:PUV_09250, puv:PUV_09840, puv:PUV_14780, puv:PUV_16420, puv:PUV_19200, puv:PUV_20160, puv:PUV_22320, puv:PUV_24170, puv:PUV_27630}
path_puv00230.kgml: 2.7.7.8 -> [1.17.4.1 -> 2.7.1.40] -> 2.7.7.7
path_puv00230.kgml: Skipped genes: puv:PUV_09140
path_puv00230.kgml:
path_puv00230.kgml: Found a trail of span 2 containing skipped vertices
path_puv00230.kgml: 178 -> [445] -> 179
path_puv00230.kgml: R00124 -> [R11634] -> R01137
path_puv00230.kgml: {puv:PUV_11620, puv:PUV_11640} -> [puv:PUV_08060] -> {puv:PUV_11620, puv:PUV_11640}
path_puv00230.kgml: 2.7.4.6 -> [1.1.98.6] -> 2.7.4.6
path_puv00230.kgml: Skipped genes: puv:PUV_11630
path_puv00230.kgml:
path_puv00230.kgml: Found a trail of span 2 containing skipped vertices
path_puv00230.kgml: 238 -> [139] -> 240
path_puv00230.kgml: R00330 -> [R02019] -> R01857
path_puv00230.kgml: {puv:PUV_11620, puv:PUV_11640} -> [{puv:PUV_00100, puv:PUV_00110}] -> {puv:PUV_11620, puv:PUV_11640}
path_puv00230.kgml: 2.7.4.6 -> [1.17.4.1] -> 2.7.4.6
path_puv00230.kgml: Skipped genes: puv:PUV_11630
path_puv00230.kgml:
path_puv00230.kgml: --- 2.83 seconds ---

path_puv00240.kgml: Pyrimidine metabolism
path_puv00240.kgml: Initialization took 2.06 seconds
path_puv00240.kgml:
path_puv00240.kgml: Found a trail of span 4 containing skipped vertices
path_puv00240.kgml: 104 -> [107] -> 124 -> [138] -> 139 -> [140] -> 148
path_puv00240.kgml: R00156 -> [{R00571, R00573}] -> R00570 -> [R02024] -> R02326 -> [R02325] -> R02331
path_puv00240.kgml: {puv:PUV_11620, puv:PUV_11640} -> [puv:PUV_16250] -> {puv:PUV_11620, puv:PUV_11640} -> [{puv:PUV_00100, puv:PUV_00110}] -> {puv:PUV_11620, puv:PUV_11640} -> [puv:PUV_08320] -> {puv:PUV_11620, puv:PUV_11640}
path_puv00240.kgml: 2.7.4.6 -> [{6.3.4.2, 6.3.4.2}] -> 2.7.4.6 -> [1.17.4.1] -> 2.7.4.6 -> [3.5.4.13] -> 2.7.4.6
path_puv00240.kgml: Skipped genes: puv:PUV_11630
path_puv00240.kgml:
path_puv00240.kgml: Found a trail of span 3 containing skipped vertices
path_puv00240.kgml: 104 -> [107] -> 124 -> [106 -> 303] -> 148
path_puv00240.kgml: R00156 -> [{R00571, R00573}] -> R00570 -> [R00568 -> R11635] -> R02331
path_puv00240.kgml: {puv:PUV_11620, puv:PUV_11640} -> [puv:PUV_16250] -> {puv:PUV_11620, puv:PUV_11640} -> [puv:PUV_08320 -> puv:PUV_08060] -> {puv:PUV_11620, puv:PUV_11640}
path_puv00240.kgml: 2.7.4.6 -> [{6.3.4.2, 6.3.4.2}] -> 2.7.4.6 -> [3.5.4.13 -> 1.1.98.6] -> 2.7.4.6
path_puv00240.kgml: Skipped genes: puv:PUV_11630
path_puv00240.kgml:
path_puv00240.kgml: Found a trail of span 3 containing skipped vertices
path_puv00240.kgml: 102 -> 122 -> [138 -> 139] -> 141
path_puv00240.kgml: R00438 -> R00440 -> [R02024 -> R02326] -> R00377
path_puv00240.kgml: puv:PUV_09130 -> puv:PUV_09130 -> [{puv:PUV_00100, puv:PUV_00110} -> {puv:PUV_11620, puv:PUV_11640}] -> {puv:PUV_06670, puv:PUV_09250, puv:PUV_09840, puv:PUV_14780, puv:PUV_16420, puv:PUV_19200, puv:PUV_20160, puv:PUV_22320, puv:PUV_24170, puv:PUV_27630}
path_puv00240.kgml: 2.7.7.8 -> 2.7.7.8 -> [1.17.4.1 -> 2.7.4.6] -> 2.7.7.7
path_puv00240.kgml: Skipped genes: puv:PUV_09140
path_puv00240.kgml:
path_puv00240.kgml: Found a trail of span 2 containing skipped vertices
path_puv00240.kgml: 161 -> [158] -> 157
path_puv00240.kgml: R02094 -> [R02093] -> R00378
path_puv00240.kgml: puv:PUV_14770 -> [{puv:PUV_11620, puv:PUV_11640}] -> {puv:PUV_06670, puv:PUV_09250, puv:PUV_09840, puv:PUV_14780, puv:PUV_16420, puv:PUV_19200, puv:PUV_20160, puv:PUV_22320, puv:PUV_24170, puv:PUV_27630}
path_puv00240.kgml: {2.7.4.12, 2.7.4.9} -> [2.7.4.6] -> 2.7.7.7
path_puv00240.kgml:
path_puv00240.kgml: Found a trail of span 2 containing skipped vertices
path_puv00240.kgml: 128 -> [127] -> 133
path_puv00240.kgml: R00511 -> [{R00513, R00516, R00517, R00962, R01548, R02091, R02096, R02371, R02372}] -> R00510
path_puv00240.kgml: puv:PUV_19370 -> [puv:PUV_07450] -> {puv:PUV_19400, puv:PUV_20720, puv:PUV_26610}
path_puv00240.kgml: {3.1.3.5, 3.1.3.91} -> [{2.7.1.213, 2.7.1.48, 2.7.1.48, 2.7.1.48, 2.7.1.48, 2.7.1.48, 2.7.1.48, 2.7.1.48, 2.7.1.48, 2.7.1.48}] -> 3.2.2.10
path_puv00240.kgml: Skipped genes: puv:PUV_19380, puv:PUV_19390
path_puv00240.kgml:
path_puv00240.kgml: Found a trail of span 2 containing skipped vertices
path_puv00240.kgml: 121 -> [102 -> 104] -> 103
path_puv00240.kgml: R00442 -> [R00438 -> R00156] -> R00443
path_puv00240.kgml: {puv:PUV_19800, puv:PUV_19810, puv:PUV_22800} -> [puv:PUV_09130 -> {puv:PUV_11620, puv:PUV_11640}] -> {puv:PUV_19800, puv:PUV_19810, puv:PUV_22800}
path_puv00240.kgml: {2.7.7.48, 2.7.7.6} -> [2.7.7.8 -> 2.7.4.6] -> {2.7.7.48, 2.7.7.52, 2.7.7.6}
path_puv00240.kgml:
path_puv00240.kgml: --- 3.62 seconds ---

path_puv00250.kgml: Alanine, aspartate and glutamate metabolism
path_puv00250.kgml: Initialization took 0.25 seconds
path_puv00250.kgml: (not found)
path_puv00250.kgml: --- 0.31 seconds ---

path_puv00260.kgml: Glycine, serine and threonine metabolism
path_puv00260.kgml: Initialization took 0.65 seconds
path_puv00260.kgml:
path_puv00260.kgml: Found a trail of span 2 containing skipped vertices
path_puv00260.kgml: 110 -> [82] -> 101
path_puv00260.kgml: R04125 -> [R00945] -> R03425
path_puv00260.kgml: puv:PUV_02390 -> [puv:PUV_05830] -> {puv:PUV_02410, puv:PUV_02420}
path_puv00260.kgml: 2.1.2.10 -> [2.1.2.1] -> 1.4.4.2
path_puv00260.kgml: Skipped genes: puv:PUV_02400
path_puv00260.kgml:
path_puv00260.kgml: Found a trail of span 2 without skipping any vertex
path_puv00260.kgml: 89 -> 92
path_puv00260.kgml: R01465 -> R00371
path_puv00260.kgml: puv:PUV_11810 -> puv:PUV_11820
path_puv00260.kgml: 1.1.1.103 -> 2.3.1.29
path_puv00260.kgml:
path_puv00260.kgml: --- 0.85 seconds ---

path_puv00261.kgml: Monobactam biosynthesis
path_puv00261.kgml: Initialization took 0.08 seconds
path_puv00261.kgml:
path_puv00261.kgml: Found a trail of span 2 without skipping any vertex
path_puv00261.kgml: 97 -> 96
path_puv00261.kgml: R10147 -> {R04198, R04199}
path_puv00261.kgml: puv:PUV_02320 -> puv:PUV_02330
path_puv00261.kgml: 4.3.3.7 -> {1.17.1.8, 1.17.1.8}
path_puv00261.kgml:
path_puv00261.kgml: --- 0.21 seconds ---

path_puv00270.kgml: Cysteine and methionine metabolism
path_puv00270.kgml: Initialization took 0.18 seconds
path_puv00270.kgml:
path_puv00270.kgml: Found a trail of span 2 without skipping any vertex
path_puv00270.kgml: 87 -> 89
path_puv00270.kgml: R01290 -> R01286
path_puv00270.kgml: puv:PUV_18680 -> puv:PUV_18690
path_puv00270.kgml: 4.2.1.22 -> 4.4.1.13
path_puv00270.kgml:
path_puv00270.kgml: --- 0.28 seconds ---

path_puv00280.kgml: Valine, leucine and isoleucine degradation
path_puv00280.kgml: Initialization took 0.23 seconds
path_puv00280.kgml:
path_puv00280.kgml: Found a trail of span 3 containing skipped vertices
path_puv00280.kgml: 110 -> [68] -> 69 -> 109
path_puv00280.kgml: R04097 -> [R07618] -> R07602 -> R07601
path_puv00280.kgml: puv:PUV_02570 -> [{puv:PUV_12320, puv:PUV_26040}] -> {puv:PUV_02580, puv:PUV_02590} -> {puv:PUV_02580, puv:PUV_02590}
path_puv00280.kgml: 2.3.1.168 -> [1.8.1.4] -> 1.2.4.4 -> 1.2.4.4
path_puv00280.kgml:
path_puv00280.kgml: Found a trail of span 3 containing skipped vertices
path_puv00280.kgml: 90 -> [54 -> 53] -> 82 -> 53
path_puv00280.kgml: R03174 -> [R07618 -> R07604] -> R07603 -> R07604
path_puv00280.kgml: puv:PUV_02570 -> [{puv:PUV_12320, puv:PUV_26040} -> {puv:PUV_02580, puv:PUV_02590}] -> {puv:PUV_02580, puv:PUV_02590} -> {puv:PUV_02580, puv:PUV_02590}
path_puv00280.kgml: 2.3.1.168 -> [1.8.1.4 -> 1.2.4.4] -> 1.2.4.4 -> 1.2.4.4
path_puv00280.kgml:
path_puv00280.kgml: Found a trail of span 3 without skipping any vertex
path_puv00280.kgml: 88 -> 101 -> 86
path_puv00280.kgml: R04204 -> R04203 -> R00927
path_puv00280.kgml: puv:PUV_07640 -> puv:PUV_07640 -> puv:PUV_07630
path_puv00280.kgml: 4.2.1.17 -> {1.1.1.178, 1.1.1.35} -> {2.3.1.16, 2.3.1.9}
path_puv00280.kgml:
path_puv00280.kgml: Found a trail of span 3 without skipping any vertex
path_puv00280.kgml: 91 -> 63 -> 108
path_puv00280.kgml: R07599 -> R07600 -> R02662
path_puv00280.kgml: {puv:PUV_02580, puv:PUV_02590} -> {puv:PUV_02580, puv:PUV_02590} -> puv:PUV_02570
path_puv00280.kgml: 1.2.4.4 -> 1.2.4.4 -> 2.3.1.168
path_puv00280.kgml:
path_puv00280.kgml: Found a trail of span 2 containing skipped vertices
path_puv00280.kgml: 88 -> [101] -> 86
path_puv00280.kgml: R04204 -> [R04203] -> R00927
path_puv00280.kgml: puv:PUV_07640 -> [puv:PUV_07640] -> puv:PUV_07630
path_puv00280.kgml: 4.2.1.17 -> [{1.1.1.178, 1.1.1.35}] -> {2.3.1.16, 2.3.1.9}
path_puv00280.kgml:
path_puv00280.kgml: --- 0.76 seconds ---

path_puv00281.kgml: Geraniol degradation
path_puv00281.kgml: Initialization took 0.08 seconds
path_puv00281.kgml:
path_puv00281.kgml: Found a trail of span 3 without skipping any vertex
path_puv00281.kgml: 29 -> 22 -> 21
path_puv00281.kgml: R08093 -> R08094 -> R08095
path_puv00281.kgml: puv:PUV_07640 -> puv:PUV_07640 -> puv:PUV_07630
path_puv00281.kgml: 4.2.1.17 -> 1.1.1.35 -> 2.3.1.16
path_puv00281.kgml:
path_puv00281.kgml: Found a trail of span 2 containing skipped vertices
path_puv00281.kgml: 29 -> [22] -> 21
path_puv00281.kgml: R08093 -> [R08094] -> R08095
path_puv00281.kgml: puv:PUV_07640 -> [puv:PUV_07640] -> puv:PUV_07630
path_puv00281.kgml: 4.2.1.17 -> [1.1.1.35] -> 2.3.1.16
path_puv00281.kgml:
path_puv00281.kgml: --- 0.23 seconds ---

path_puv00290.kgml: Valine, leucine and isoleucine biosynthesis
path_puv00290.kgml: Initialization took 0.05 seconds
path_puv00290.kgml: (not found)
path_puv00290.kgml: --- 0.10 seconds ---

path_puv00300.kgml: Lysine biosynthesis
path_puv00300.kgml: Initialization took 0.13 seconds
path_puv00300.kgml:
path_puv00300.kgml: Found a trail of span 4 without skipping any vertex
path_puv00300.kgml: 51 -> 53 -> 54 -> 34
path_puv00300.kgml: R02291 -> R10147 -> {R04198, R04199} -> R07613
path_puv00300.kgml: puv:PUV_02310 -> puv:PUV_02320 -> puv:PUV_02330 -> puv:PUV_02300
path_puv00300.kgml: 1.2.1.11 -> 4.3.3.7 -> {1.17.1.8, 1.17.1.8} -> 2.6.1.83
path_puv00300.kgml:
path_puv00300.kgml: Found a trail of span 3 containing skipped vertices
path_puv00300.kgml: 51 -> 53 -> [54] -> 34
path_puv00300.kgml: R02291 -> R10147 -> [{R04198, R04199}] -> R07613
path_puv00300.kgml: puv:PUV_02310 -> puv:PUV_02320 -> [puv:PUV_02330] -> puv:PUV_02300
path_puv00300.kgml: 1.2.1.11 -> 4.3.3.7 -> [{1.17.1.8, 1.17.1.8}] -> 2.6.1.83
path_puv00300.kgml:
path_puv00300.kgml: Found a trail of span 3 containing skipped vertices
path_puv00300.kgml: 51 -> [53] -> 54 -> 34
path_puv00300.kgml: R02291 -> [R10147] -> {R04198, R04199} -> R07613
path_puv00300.kgml: puv:PUV_02310 -> [puv:PUV_02320] -> puv:PUV_02330 -> puv:PUV_02300
path_puv00300.kgml: 1.2.1.11 -> [4.3.3.7] -> {1.17.1.8, 1.17.1.8} -> 2.6.1.83
path_puv00300.kgml: Skipped genes: puv:PUV_02320
path_puv00300.kgml:
path_puv00300.kgml: Found a trail of span 2 containing skipped vertices
path_puv00300.kgml: 51 -> [53 -> 54] -> 34
path_puv00300.kgml: R02291 -> [R10147 -> {R04198, R04199}] -> R07613
path_puv00300.kgml: puv:PUV_02310 -> [puv:PUV_02320 -> puv:PUV_02330] -> puv:PUV_02300
path_puv00300.kgml: 1.2.1.11 -> [4.3.3.7 -> {1.17.1.8, 1.17.1.8}] -> 2.6.1.83
path_puv00300.kgml:
path_puv00300.kgml: --- 0.47 seconds ---

path_puv00310.kgml: Lysine degradation
path_puv00310.kgml: Initialization took 0.15 seconds
path_puv00310.kgml:
path_puv00310.kgml: Found a trail of span 2 without skipping any vertex
path_puv00310.kgml: 55 -> 73
path_puv00310.kgml: R01940 -> R02571
path_puv00310.kgml: puv:PUV_12300 -> puv:PUV_12310
path_puv00310.kgml: 1.2.4.2 -> 2.3.1.61
path_puv00310.kgml:
path_puv00310.kgml: --- 0.27 seconds ---

path_puv00330.kgml: Arginine and proline metabolism
path_puv00330.kgml: Initialization took 0.45 seconds
path_puv00330.kgml:
path_puv00330.kgml: Found a trail of span 3 containing skipped vertices
path_puv00330.kgml: 213 -> [221] -> 216 -> 217
path_puv00330.kgml: {R01248, R01251} -> [{R00707, R00708}] -> R00239 -> R03313
path_puv00330.kgml: puv:PUV_05900 -> [puv:PUV_26790] -> puv:PUV_05920 -> puv:PUV_05910
path_puv00330.kgml: {1.5.1.2, 1.5.1.2} -> [{1.2.1.88, 1.2.1.88}] -> 2.7.2.11 -> 1.2.1.41
path_puv00330.kgml:
path_puv00330.kgml: Found a trail of span 2 without skipping any vertex
path_puv00330.kgml: 148 -> 149
path_puv00330.kgml: R00566 -> R01157
path_puv00330.kgml: puv:PUV_04460 -> puv:PUV_04450
path_puv00330.kgml: 4.1.1.19 -> 3.5.3.11
path_puv00330.kgml:
path_puv00330.kgml: Found a trail of span 2 containing skipped vertices
path_puv00330.kgml: 193 -> 198
path_puv00330.kgml: R00832 -> R04189
path_puv00330.kgml: puv:PUV_12090 -> puv:PUV_12070
path_puv00330.kgml: 2.3.1.109 -> 3.5.3.23
path_puv00330.kgml: Skipped genes: puv:PUV_12080
path_puv00330.kgml:
path_puv00330.kgml: --- 0.78 seconds ---

path_puv00332.kgml: Carbapenem biosynthesis
path_puv00332.kgml: Initialization took 0.06 seconds
path_puv00332.kgml:
path_puv00332.kgml: Found a trail of span 2 without skipping any vertex
path_puv00332.kgml: 5 -> 8
path_puv00332.kgml: R00239 -> R03313
path_puv00332.kgml: puv:PUV_05920 -> puv:PUV_05910
path_puv00332.kgml: 2.7.2.11 -> 1.2.1.41
path_puv00332.kgml:
path_puv00332.kgml: --- 0.19 seconds ---

path_puv00340.kgml: Histidine metabolism
path_puv00340.kgml: Initialization took 0.15 seconds
path_puv00340.kgml:
path_puv00340.kgml: Found a trail of span 4 without skipping any vertex
path_puv00340.kgml: 44 -> 43 -> 42 -> 40
path_puv00340.kgml: R01168 -> R02914 -> R02288 -> R02285
path_puv00340.kgml: puv:PUV_09170 -> puv:PUV_09180 -> puv:PUV_09190 -> puv:PUV_09200
path_puv00340.kgml: 4.3.1.3 -> 4.2.1.49 -> 3.5.2.7 -> 3.5.3.8
path_puv00340.kgml:
path_puv00340.kgml: Found a trail of span 3 containing skipped vertices
path_puv00340.kgml: 44 -> 43 -> [42] -> 40
path_puv00340.kgml: R01168 -> R02914 -> [R02288] -> R02285
path_puv00340.kgml: puv:PUV_09170 -> puv:PUV_09180 -> [puv:PUV_09190] -> puv:PUV_09200
path_puv00340.kgml: 4.3.1.3 -> 4.2.1.49 -> [3.5.2.7] -> 3.5.3.8
path_puv00340.kgml: Skipped genes: puv:PUV_09190
path_puv00340.kgml:
path_puv00340.kgml: Found a trail of span 3 containing skipped vertices
path_puv00340.kgml: 44 -> [43] -> 42 -> 40
path_puv00340.kgml: R01168 -> [R02914] -> R02288 -> R02285
path_puv00340.kgml: puv:PUV_09170 -> [puv:PUV_09180] -> puv:PUV_09190 -> puv:PUV_09200
path_puv00340.kgml: 4.3.1.3 -> [4.2.1.49] -> 3.5.2.7 -> 3.5.3.8
path_puv00340.kgml: Skipped genes: puv:PUV_09180
path_puv00340.kgml:
path_puv00340.kgml: Found a trail of span 2 containing skipped vertices
path_puv00340.kgml: 44 -> [43 -> 42] -> 40
path_puv00340.kgml: R01168 -> [R02914 -> R02288] -> R02285
path_puv00340.kgml: puv:PUV_09170 -> [puv:PUV_09180 -> puv:PUV_09190] -> puv:PUV_09200
path_puv00340.kgml: 4.3.1.3 -> [4.2.1.49 -> 3.5.2.7] -> 3.5.3.8
path_puv00340.kgml: Skipped genes: puv:PUV_09190, puv:PUV_09180
path_puv00340.kgml:
path_puv00340.kgml: --- 0.42 seconds ---

path_puv00350.kgml: Tyrosine metabolism
path_puv00350.kgml: Initialization took 0.13 seconds
path_puv00350.kgml: (not found)
path_puv00350.kgml: --- 0.18 seconds ---

path_puv00360.kgml: Phenylalanine metabolism
path_puv00360.kgml: Initialization took 0.08 seconds
path_puv00360.kgml: (not found)
path_puv00360.kgml: --- 0.13 seconds ---

path_puv00362.kgml: Benzoate degradation
path_puv00362.kgml: Initialization took 0.08 seconds
path_puv00362.kgml:
path_puv00362.kgml: Found a trail of span 2 without skipping any vertex
path_puv00362.kgml: 238 -> 90
path_puv00362.kgml: R05305 -> R05586
path_puv00362.kgml: puv:PUV_07640 -> puv:PUV_07630
path_puv00362.kgml: {1.1.1.259, 1.1.1.35} -> 2.3.1.16
path_puv00362.kgml:
path_puv00362.kgml: --- 0.18 seconds ---

path_puv00380.kgml: Tryptophan metabolism
path_puv00380.kgml: Initialization took 0.13 seconds
path_puv00380.kgml: (not found)
path_puv00380.kgml: --- 0.19 seconds ---

path_puv00400.kgml: Phenylalanine, tyrosine and tryptophan biosynthesis
path_puv00400.kgml: Initialization took 0.15 seconds
path_puv00400.kgml:
path_puv00400.kgml: Found a trail of span 6 without skipping any vertex
path_puv00400.kgml: 79 -> 77 -> 76 -> 75 -> 74 -> 50
path_puv00400.kgml: R03083 -> R03084 -> R02413 -> R02412 -> R03460 -> R01714
path_puv00400.kgml: puv:PUV_21110 -> puv:PUV_21100 -> puv:PUV_21100 -> puv:PUV_21130 -> puv:PUV_21140 -> puv:PUV_21120
path_puv00400.kgml: 4.2.3.4 -> 4.2.1.10 -> {1.1.1.25, 1.1.1.282} -> 2.7.1.71 -> 2.5.1.19 -> 4.2.3.5
path_puv00400.kgml:
path_puv00400.kgml: Found a trail of span 5 containing skipped vertices
path_puv00400.kgml: 79 -> [77] -> 76 -> 77 -> [76] -> 75 -> [74] -> 50
path_puv00400.kgml: R03083 -> [R03084] -> R02413 -> R03084 -> [R02413] -> R02412 -> [R03460] -> R01714
path_puv00400.kgml: puv:PUV_21110 -> [puv:PUV_21100] -> puv:PUV_21100 -> puv:PUV_21100 -> [puv:PUV_21100] -> puv:PUV_21130 -> [puv:PUV_21140] -> puv:PUV_21120
path_puv00400.kgml: 4.2.3.4 -> [4.2.1.10] -> {1.1.1.25, 1.1.1.282} -> 4.2.1.10 -> [{1.1.1.25, 1.1.1.282}] -> 2.7.1.71 -> [2.5.1.19] -> 4.2.3.5
path_puv00400.kgml:
path_puv00400.kgml: Found a trail of span 5 containing skipped vertices
path_puv00400.kgml: 79 -> [77] -> 76 -> 77 -> [76 -> 75] -> 74 -> 50
path_puv00400.kgml: R03083 -> [R03084] -> R02413 -> R03084 -> [R02413 -> R02412] -> R03460 -> R01714
path_puv00400.kgml: puv:PUV_21110 -> [puv:PUV_21100] -> puv:PUV_21100 -> puv:PUV_21100 -> [puv:PUV_21100 -> puv:PUV_21130] -> puv:PUV_21140 -> puv:PUV_21120
path_puv00400.kgml: 4.2.3.4 -> [4.2.1.10] -> {1.1.1.25, 1.1.1.282} -> 4.2.1.10 -> [{1.1.1.25, 1.1.1.282} -> 2.7.1.71] -> 2.5.1.19 -> 4.2.3.5
path_puv00400.kgml: Skipped genes: puv:PUV_21130
path_puv00400.kgml:
path_puv00400.kgml: Found a trail of span 4 containing skipped vertices
path_puv00400.kgml: 79 -> [77 -> 76] -> 75 -> 74 -> 50
path_puv00400.kgml: R03083 -> [R03084 -> R02413] -> R02412 -> R03460 -> R01714
path_puv00400.kgml: puv:PUV_21110 -> [puv:PUV_21100 -> puv:PUV_21100] -> puv:PUV_21130 -> puv:PUV_21140 -> puv:PUV_21120
path_puv00400.kgml: 4.2.3.4 -> [4.2.1.10 -> {1.1.1.25, 1.1.1.282}] -> 2.7.1.71 -> 2.5.1.19 -> 4.2.3.5
path_puv00400.kgml:
path_puv00400.kgml: Found a trail of span 4 containing skipped vertices
path_puv00400.kgml: 79 -> [77] -> 76 -> 77 -> [76 -> 75 -> 74] -> 50
path_puv00400.kgml: R03083 -> [R03084] -> R02413 -> R03084 -> [R02413 -> R02412 -> R03460] -> R01714
path_puv00400.kgml: puv:PUV_21110 -> [puv:PUV_21100] -> puv:PUV_21100 -> puv:PUV_21100 -> [puv:PUV_21100 -> puv:PUV_21130 -> puv:PUV_21140] -> puv:PUV_21120
path_puv00400.kgml: 4.2.3.4 -> [4.2.1.10] -> {1.1.1.25, 1.1.1.282} -> 4.2.1.10 -> [{1.1.1.25, 1.1.1.282} -> 2.7.1.71 -> 2.5.1.19] -> 4.2.3.5
path_puv00400.kgml:
path_puv00400.kgml: Found a trail of span 3 containing skipped vertices
path_puv00400.kgml: 79 -> [77 -> 76 -> 75] -> 74 -> 50
path_puv00400.kgml: R03083 -> [R03084 -> R02413 -> R02412] -> R03460 -> R01714
path_puv00400.kgml: puv:PUV_21110 -> [puv:PUV_21100 -> puv:PUV_21100 -> puv:PUV_21130] -> puv:PUV_21140 -> puv:PUV_21120
path_puv00400.kgml: 4.2.3.4 -> [4.2.1.10 -> {1.1.1.25, 1.1.1.282} -> 2.7.1.71] -> 2.5.1.19 -> 4.2.3.5
path_puv00400.kgml: Skipped genes: puv:PUV_21130
path_puv00400.kgml:
path_puv00400.kgml: --- 0.69 seconds ---

path_puv00430.kgml: Taurine and hypotaurine metabolism
path_puv00430.kgml: Initialization took 0.08 seconds
path_puv00430.kgml: (not found)
path_puv00430.kgml: --- 0.13 seconds ---

path_puv00450.kgml: Selenocompound metabolism
path_puv00450.kgml: Initialization took 0.09 seconds
path_puv00450.kgml: (not found)
path_puv00450.kgml: --- 0.14 seconds ---

path_puv00471.kgml: D-Glutamine and D-glutamate metabolism
path_puv00471.kgml: Initialization took 0.09 seconds
path_puv00471.kgml: (not found)
path_puv00471.kgml: --- 0.14 seconds ---

path_puv00473.kgml: D-Alanine metabolism
path_puv00473.kgml: Initialization took 0.08 seconds
path_puv00473.kgml: (not found)
path_puv00473.kgml: --- 0.14 seconds ---

path_puv00480.kgml: Glutathione metabolism
path_puv00480.kgml: Initialization took 0.09 seconds
path_puv00480.kgml: (not found)
path_puv00480.kgml: --- 0.14 seconds ---

path_puv00500.kgml: Starch and sucrose metabolism
path_puv00500.kgml: Initialization took 0.34 seconds
path_puv00500.kgml:
path_puv00500.kgml: Found a trail of span 2 without skipping any vertex
path_puv00500.kgml: 111 -> 121
path_puv00500.kgml: R02737 -> R02778
path_puv00500.kgml: puv:PUV_09940 -> puv:PUV_09950
path_puv00500.kgml: 2.4.1.15 -> 3.1.3.12
path_puv00500.kgml:
path_puv00500.kgml: --- 0.48 seconds ---

path_puv00520.kgml: Amino sugar and nucleotide sugar metabolism
path_puv00520.kgml: Initialization took 0.89 seconds
path_puv00520.kgml:
path_puv00520.kgml: Found a trail of span 3 without skipping any vertex
path_puv00520.kgml: 144 -> 147 -> 150
path_puv00520.kgml: R10141 -> R10100 -> R09600
path_puv00520.kgml: puv:PUV_00150 -> puv:PUV_00140 -> puv:PUV_00130
path_puv00520.kgml: 2.6.1.98 -> 2.3.1.201 -> 5.1.3.23
path_puv00520.kgml:
path_puv00520.kgml: Found a trail of span 2 containing skipped vertices
path_puv00520.kgml: 144 -> [147] -> 150
path_puv00520.kgml: R10141 -> [R10100] -> R09600
path_puv00520.kgml: puv:PUV_00150 -> [puv:PUV_00140] -> puv:PUV_00130
path_puv00520.kgml: 2.6.1.98 -> [2.3.1.201] -> 5.1.3.23
path_puv00520.kgml: Skipped genes: puv:PUV_00140
path_puv00520.kgml:
path_puv00520.kgml: Found a trail of span 2 without skipping any vertex
path_puv00520.kgml: 28 -> 24
path_puv00520.kgml: R00768 -> R02060
path_puv00520.kgml: puv:PUV_25820 -> puv:PUV_25830
path_puv00520.kgml: 2.6.1.16 -> 5.4.2.10
path_puv00520.kgml:
path_puv00520.kgml: Found a trail of span 2 without skipping any vertex
path_puv00520.kgml: 239 -> 284
path_puv00520.kgml: R00956 -> R02426
path_puv00520.kgml: puv:PUV_26330 -> puv:PUV_26320
path_puv00520.kgml: 2.7.7.33 -> 4.2.1.45
path_puv00520.kgml:
path_puv00520.kgml: --- 1.21 seconds ---

path_puv00521.kgml: Streptomycin biosynthesis
path_puv00521.kgml: Initialization took 0.13 seconds
path_puv00521.kgml:
path_puv00521.kgml: Found a trail of span 3 without skipping any vertex
path_puv00521.kgml: 44 -> 43 -> 42
path_puv00521.kgml: R02328 -> R06513 -> R06514
path_puv00521.kgml: puv:PUV_04650 -> puv:PUV_04640 -> {puv:PUV_04660, puv:PUV_26310}
path_puv00521.kgml: 2.7.7.24 -> 4.2.1.46 -> 5.1.3.13
path_puv00521.kgml:
path_puv00521.kgml: Found a trail of span 2 containing skipped vertices
path_puv00521.kgml: 44 -> [43] -> 42
path_puv00521.kgml: R02328 -> [R06513] -> R06514
path_puv00521.kgml: puv:PUV_04650 -> [puv:PUV_04640] -> {puv:PUV_04660, puv:PUV_26310}
path_puv00521.kgml: 2.7.7.24 -> [4.2.1.46] -> 5.1.3.13
path_puv00521.kgml:
path_puv00521.kgml: --- 0.29 seconds ---

path_puv00523.kgml: Polyketide sugar unit biosynthesis
path_puv00523.kgml: Initialization took 0.09 seconds
path_puv00523.kgml:
path_puv00523.kgml: Found a trail of span 3 without skipping any vertex
path_puv00523.kgml: 27 -> 26 -> 63
path_puv00523.kgml: R02328 -> R06513 -> R06514
path_puv00523.kgml: puv:PUV_04650 -> puv:PUV_04640 -> {puv:PUV_04660, puv:PUV_26310}
path_puv00523.kgml: 2.7.7.24 -> 4.2.1.46 -> 5.1.3.13
path_puv00523.kgml:
path_puv00523.kgml: Found a trail of span 2 containing skipped vertices
path_puv00523.kgml: 27 -> [26] -> 63
path_puv00523.kgml: R02328 -> [R06513] -> R06514
path_puv00523.kgml: puv:PUV_04650 -> [puv:PUV_04640] -> {puv:PUV_04660, puv:PUV_26310}
path_puv00523.kgml: 2.7.7.24 -> [4.2.1.46] -> 5.1.3.13
path_puv00523.kgml:
path_puv00523.kgml: --- 0.28 seconds ---

path_puv00525.kgml: Acarbose and validamycin biosynthesis
path_puv00525.kgml: Initialization took 0.06 seconds
path_puv00525.kgml:
path_puv00525.kgml: Found a trail of span 2 without skipping any vertex
path_puv00525.kgml: 58 -> 59
path_puv00525.kgml: R02328 -> R06513
path_puv00525.kgml: puv:PUV_04650 -> puv:PUV_04640
path_puv00525.kgml: 2.7.7.24 -> 4.2.1.46
path_puv00525.kgml:
path_puv00525.kgml: --- 0.18 seconds ---

path_puv00540.kgml: Lipopolysaccharide biosynthesis
path_puv00540.kgml: Initialization took 0.38 seconds
path_puv00540.kgml:
path_puv00540.kgml: Found a trail of span 2 containing skipped vertices
path_puv00540.kgml: 90 -> 89
path_puv00540.kgml: R04567 -> R04587
path_puv00540.kgml: puv:PUV_23060 -> puv:PUV_23080
path_puv00540.kgml: 2.3.1.129 -> 3.5.1.108
path_puv00540.kgml: Skipped genes: puv:PUV_23070
path_puv00540.kgml:
path_puv00540.kgml: Found a trail of span 2 without skipping any vertex
path_puv00540.kgml: 74 -> 85
path_puv00540.kgml: R05644 -> R05176
path_puv00540.kgml: puv:PUV_13610 -> puv:PUV_13600
path_puv00540.kgml: 2.7.7.70 -> 5.1.3.20
path_puv00540.kgml:
path_puv00540.kgml: --- 0.60 seconds ---

path_puv00550.kgml: Peptidoglycan biosynthesis
path_puv00550.kgml: Initialization took 0.23 seconds
path_puv00550.kgml:
path_puv00550.kgml: Found a trail of span 3 containing skipped vertices
path_puv00550.kgml: 32 -> [34] -> 23 -> 35
path_puv00550.kgml: R02783 -> [R02788] -> R04617 -> R05630
path_puv00550.kgml: puv:PUV_08850 -> [puv:PUV_19710] -> puv:PUV_08870 -> puv:PUV_08860
path_puv00550.kgml: 6.3.2.9 -> [6.3.2.13] -> 6.3.2.10 -> 2.7.8.13
path_puv00550.kgml:
path_puv00550.kgml: Found a trail of span 2 without skipping any vertex
path_puv00550.kgml: 29 -> 28
path_puv00550.kgml: R04573 -> R05629
path_puv00550.kgml: puv:PUV_08870 -> puv:PUV_08860
path_puv00550.kgml: 6.3.2.10 -> 2.7.8.13
path_puv00550.kgml:
path_puv00550.kgml: Found a trail of span 2 containing skipped vertices
path_puv00550.kgml: 30 -> [23 -> 35] -> 36
path_puv00550.kgml: R01150 -> [R04617 -> R05630] -> R05032
path_puv00550.kgml: puv:PUV_13350 -> [puv:PUV_08870 -> puv:PUV_08860] -> puv:PUV_13340
path_puv00550.kgml: 6.3.2.4 -> [6.3.2.10 -> 2.7.8.13] -> 2.4.1.227
path_puv00550.kgml:
path_puv00550.kgml: Found a trail of span 2 containing skipped vertices
path_puv00550.kgml: 30 -> [29 -> 28] -> 27
path_puv00550.kgml: R01150 -> [R04573 -> R05629] -> R05662
path_puv00550.kgml: puv:PUV_13350 -> [puv:PUV_08870 -> puv:PUV_08860] -> puv:PUV_13340
path_puv00550.kgml: 6.3.2.4 -> [6.3.2.10 -> 2.7.8.13] -> 2.4.1.227
path_puv00550.kgml:
path_puv00550.kgml: Found a trail of span 2 containing skipped vertices
path_puv00550.kgml: 32 -> [34 -> 23] -> 35
path_puv00550.kgml: R02783 -> [R02788 -> R04617] -> R05630
path_puv00550.kgml: puv:PUV_08850 -> [puv:PUV_19710 -> puv:PUV_08870] -> puv:PUV_08860
path_puv00550.kgml: 6.3.2.9 -> [6.3.2.13 -> 6.3.2.10] -> 2.7.8.13
path_puv00550.kgml:
path_puv00550.kgml: --- 0.64 seconds ---

path_puv00561.kgml: Glycerolipid metabolism
path_puv00561.kgml: Initialization took 0.09 seconds
path_puv00561.kgml: (not found)
path_puv00561.kgml: --- 0.16 seconds ---

path_puv00562.kgml: Inositol phosphate metabolism
path_puv00562.kgml: Initialization took 0.10 seconds
path_puv00562.kgml: (not found)
path_puv00562.kgml: --- 0.16 seconds ---

path_puv00564.kgml: Glycerophospholipid metabolism
path_puv00564.kgml: Initialization took 0.28 seconds
path_puv00564.kgml: (not found)
path_puv00564.kgml: --- 0.33 seconds ---

path_puv00592.kgml: alpha-Linolenic acid metabolism
path_puv00592.kgml: Initialization took 0.09 seconds
path_puv00592.kgml: (not found)
path_puv00592.kgml: --- 0.14 seconds ---

path_puv00620.kgml: Pyruvate metabolism
path_puv00620.kgml: Initialization took 0.74 seconds
path_puv00620.kgml:
path_puv00620.kgml: Found a trail of span 3 without skipping any vertex
path_puv00620.kgml: 123 -> 55 -> 124
path_puv00620.kgml: R00014 -> R03270 -> R02569
path_puv00620.kgml: {puv:PUV_19960, puv:PUV_19970} -> {puv:PUV_19960, puv:PUV_19970} -> puv:PUV_19950
path_puv00620.kgml: {1.2.4.1, 2.2.1.6, 4.1.1.1} -> 1.2.4.1 -> 2.3.1.12
path_puv00620.kgml:
path_puv00620.kgml: --- 1.08 seconds ---

path_puv00625.kgml: Chloroalkane and chloroalkene degradation
path_puv00625.kgml: Initialization took 0.08 seconds
path_puv00625.kgml: (not found)
path_puv00625.kgml: --- 0.14 seconds ---

path_puv00626.kgml: Naphthalene degradation
path_puv00626.kgml: Initialization took 0.09 seconds
path_puv00626.kgml: (not found)
path_puv00626.kgml: --- 0.16 seconds ---

path_puv00630.kgml: Glyoxylate and dicarboxylate metabolism
path_puv00630.kgml: Initialization took 0.65 seconds
path_puv00630.kgml:
path_puv00630.kgml: Found a trail of span 2 without skipping any vertex
path_puv00630.kgml: 83 -> 116
path_puv00630.kgml: R00479 -> R00472
path_puv00630.kgml: puv:PUV_11650 -> puv:PUV_11660
path_puv00630.kgml: 4.1.3.1 -> 2.3.3.9
path_puv00630.kgml:
path_puv00630.kgml: Found a trail of span 2 without skipping any vertex
path_puv00630.kgml: 124 -> 107
path_puv00630.kgml: R00342 -> R00351
path_puv00630.kgml: puv:PUV_14460 -> puv:PUV_14470
path_puv00630.kgml: {1.1.1.299, 1.1.1.37} -> {2.3.3.1, 2.3.3.16, 2.3.3.3}
path_puv00630.kgml:
path_puv00630.kgml: --- 0.87 seconds ---

path_puv00640.kgml: Propanoate metabolism
path_puv00640.kgml: Initialization took 0.85 seconds
path_puv00640.kgml:
path_puv00640.kgml: Found a trail of span 3 containing skipped vertices
path_puv00640.kgml: 186 -> 188 -> [185 -> 186] -> 187
path_puv00640.kgml: R10997 -> R10998 -> [R07618 -> R10997] -> R10996
path_puv00640.kgml: {puv:PUV_02580, puv:PUV_02590} -> puv:PUV_02570 -> [{puv:PUV_12320, puv:PUV_26040} -> {puv:PUV_02580, puv:PUV_02590}] -> {puv:PUV_02580, puv:PUV_02590}
path_puv00640.kgml: 1.2.4.4 -> 2.3.1.168 -> [1.8.1.4 -> 1.2.4.4] -> 1.2.4.4
path_puv00640.kgml:
path_puv00640.kgml: Found a trail of span 2 without skipping any vertex
path_puv00640.kgml: 105 -> 102
path_puv00640.kgml: R00931 -> R04424
path_puv00640.kgml: puv:PUV_22480 -> puv:PUV_22490
path_puv00640.kgml: 2.3.3.5 -> 4.2.1.79
path_puv00640.kgml:
path_puv00640.kgml: --- 1.12 seconds ---

path_puv00650.kgml: Butanoate metabolism
path_puv00650.kgml: Initialization took 0.15 seconds
path_puv00650.kgml:
path_puv00650.kgml: Found a trail of span 2 containing skipped vertices
path_puv00650.kgml: 64 -> [59] -> 57
path_puv00650.kgml: R03026 -> [R01975] -> R00238
path_puv00650.kgml: {puv:PUV_07640, puv:PUV_22460} -> [puv:PUV_07640] -> puv:PUV_22440
path_puv00650.kgml: 4.2.1.17 -> [1.1.1.35] -> 2.3.1.9
path_puv00650.kgml: Skipped genes: puv:PUV_22450
path_puv00650.kgml:
path_puv00650.kgml: --- 0.31 seconds ---

path_puv00670.kgml: One carbon pool by folate
path_puv00670.kgml: Initialization took 0.15 seconds
path_puv00670.kgml: (not found)
path_puv00670.kgml: --- 0.21 seconds ---

path_puv00680.kgml: Methane metabolism
path_puv00680.kgml: Initialization took 0.19 seconds
path_puv00680.kgml: (not found)
path_puv00680.kgml: --- 0.25 seconds ---

path_puv00730.kgml: Thiamine metabolism
path_puv00730.kgml: Initialization took 0.20 seconds
path_puv00730.kgml:
path_puv00730.kgml: Found a trail of span 2 containing skipped vertices
path_puv00730.kgml: 63 -> [114 -> 66] -> 68
path_puv00730.kgml: R00617 -> [R00615 -> R02135] -> R02133
path_puv00730.kgml: puv:PUV_24780 -> [puv:PUV_24610 -> puv:PUV_24610] -> puv:PUV_24790
path_puv00730.kgml: 2.7.4.16 -> [3.6.1.15 -> {3.1.3.1, 3.1.3.100, 3.1.3.2}] -> 3.5.99.2
path_puv00730.kgml:
path_puv00730.kgml: --- 0.34 seconds ---

path_puv00740.kgml: Riboflavin metabolism
path_puv00740.kgml: Initialization took 0.09 seconds
path_puv00740.kgml:
path_puv00740.kgml: Found a trail of span 3 containing skipped vertices
path_puv00740.kgml: 32 -> [41] -> 42 -> 41
path_puv00740.kgml: R07281 -> [R04457] -> R00066 -> R04457
path_puv00740.kgml: puv:PUV_14140 -> [puv:PUV_14150] -> puv:PUV_14130 -> puv:PUV_14150
path_puv00740.kgml: 4.1.99.12 -> [2.5.1.78] -> 2.5.1.9 -> 2.5.1.78
path_puv00740.kgml:
path_puv00740.kgml: --- 0.22 seconds ---

path_puv00750.kgml: Vitamin B6 metabolism
path_puv00750.kgml: Initialization took 0.08 seconds
path_puv00750.kgml: (not found)
path_puv00750.kgml: --- 0.14 seconds ---

path_puv00760.kgml: Nicotinate and nicotinamide metabolism
path_puv00760.kgml: Initialization took 0.30 seconds
path_puv00760.kgml:
path_puv00760.kgml: Found a trail of span 2 without skipping any vertex
path_puv00760.kgml: 89 -> 88
path_puv00760.kgml: R01268 -> R01724
path_puv00760.kgml: puv:PUV_11470 -> puv:PUV_11460
path_puv00760.kgml: 3.5.1.19 -> 6.3.4.21
path_puv00760.kgml:
path_puv00760.kgml: --- 0.44 seconds ---

path_puv00770.kgml: Pantothenate and CoA biosynthesis
path_puv00770.kgml: Initialization took 0.08 seconds
path_puv00770.kgml: (not found)
path_puv00770.kgml: --- 0.13 seconds ---

path_puv00780.kgml: Biotin metabolism
path_puv00780.kgml: Initialization took 0.23 seconds
path_puv00780.kgml:
path_puv00780.kgml: Found a trail of span 3 containing skipped vertices
path_puv00780.kgml: 49 -> 95 -> [53 -> 56 -> 59] -> 74
path_puv00780.kgml: R09543 -> R10115 -> [R10116 -> R10117 -> R10118] -> R10119
path_puv00780.kgml: puv:PUV_13520 -> puv:PUV_13490 -> [{puv:PUV_07740, puv:PUV_09870} -> puv:PUV_23070 -> puv:PUV_20570] -> puv:PUV_13490
path_puv00780.kgml: 2.1.1.197 -> {2.3.1.179, 2.3.1.41} -> [1.1.1.100 -> 4.2.1.59 -> 1.3.1.10] -> {2.3.1.179, 2.3.1.41}
path_puv00780.kgml: Skipped genes: puv:PUV_13510, puv:PUV_13500
path_puv00780.kgml:
path_puv00780.kgml: Found a trail of span 2 without skipping any vertex
path_puv00780.kgml: 32 -> 31
path_puv00780.kgml: R03231 -> R03182
path_puv00780.kgml: puv:PUV_13560 -> puv:PUV_13550
path_puv00780.kgml: 2.6.1.62 -> 6.3.3.3
path_puv00780.kgml:
path_puv00780.kgml: --- 0.42 seconds ---

path_puv00785.kgml: Lipoic acid metabolism
path_puv00785.kgml: Initialization took 0.08 seconds
path_puv00785.kgml: (not found)
path_puv00785.kgml: --- 0.14 seconds ---

path_puv00790.kgml: Folate biosynthesis
path_puv00790.kgml: Initialization took 0.49 seconds
path_puv00790.kgml:
path_puv00790.kgml: Found a trail of span 2 without skipping any vertex
path_puv00790.kgml: 102 -> 103
path_puv00790.kgml: R10002 -> R09978
path_puv00790.kgml: puv:PUV_14420 -> {puv:PUV_14410, puv:PUV_14690}
path_puv00790.kgml: 4.3.99.3 -> 6.3.4.20
path_puv00790.kgml:
path_puv00790.kgml: Found a trail of span 2 containing skipped vertices
path_puv00790.kgml: 72 -> 71
path_puv00790.kgml: R03067 -> R02237
path_puv00790.kgml: puv:PUV_10290 -> puv:PUV_10240
path_puv00790.kgml: 2.5.1.15 -> {6.3.2.12, 6.3.2.17}
path_puv00790.kgml: Skipped genes: puv:PUV_10280
path_puv00790.kgml:
path_puv00790.kgml: Found a trail of span 2 containing skipped vertices
path_puv00790.kgml: 72 -> 83
path_puv00790.kgml: R03067 -> R02237
path_puv00790.kgml: puv:PUV_10290 -> puv:PUV_10240
path_puv00790.kgml: 2.5.1.15 -> {6.3.2.12, 6.3.2.17}
path_puv00790.kgml: Skipped genes: puv:PUV_10280
path_puv00790.kgml:
path_puv00790.kgml: Found a trail of span 2 containing skipped vertices
path_puv00790.kgml: 73 -> 71
path_puv00790.kgml: R03066 -> R02237
path_puv00790.kgml: puv:PUV_10290 -> puv:PUV_10240
path_puv00790.kgml: 2.5.1.15 -> {6.3.2.12, 6.3.2.17}
path_puv00790.kgml: Skipped genes: puv:PUV_10280
path_puv00790.kgml:
path_puv00790.kgml: Found a trail of span 2 containing skipped vertices
path_puv00790.kgml: 73 -> 83
path_puv00790.kgml: R03066 -> R02237
path_puv00790.kgml: puv:PUV_10290 -> puv:PUV_10240
path_puv00790.kgml: 2.5.1.15 -> {6.3.2.12, 6.3.2.17}
path_puv00790.kgml: Skipped genes: puv:PUV_10280
path_puv00790.kgml:
path_puv00790.kgml: --- 0.93 seconds ---

path_puv00860.kgml: Porphyrin and chlorophyll metabolism
path_puv00860.kgml: Initialization took 0.36 seconds
path_puv00860.kgml:
path_puv00860.kgml: Found a trail of span 2 without skipping any vertex
path_puv00860.kgml: 269 -> 408
path_puv00860.kgml: R03197 -> R04178
path_puv00860.kgml: puv:PUV_05950 -> puv:PUV_05940
path_puv00860.kgml: 4.1.1.37 -> 1.3.3.15
path_puv00860.kgml:
path_puv00860.kgml: Found a trail of span 2 containing skipped vertices
path_puv00860.kgml: 269 -> [73] -> 268
path_puv00860.kgml: R03197 -> [R03220] -> R03222
path_puv00860.kgml: puv:PUV_05950 -> [puv:PUV_03210] -> puv:PUV_05940
path_puv00860.kgml: 4.1.1.37 -> [1.3.3.3] -> 1.3.3.4
path_puv00860.kgml:
path_puv00860.kgml: Found a trail of span 2 without skipping any vertex
path_puv00860.kgml: 273 -> 270
path_puv00860.kgml: R00084 -> R03165
path_puv00860.kgml: puv:PUV_04710 -> puv:PUV_04720
path_puv00860.kgml: 2.5.1.61 -> 4.2.1.75
path_puv00860.kgml:
path_puv00860.kgml: --- 0.67 seconds ---

path_puv00900.kgml: Terpenoid backbone biosynthesis
path_puv00900.kgml: Initialization took 0.30 seconds
path_puv00900.kgml: (not found)
path_puv00900.kgml: --- 0.39 seconds ---

path_puv00903.kgml: Limonene and pinene degradation
path_puv00903.kgml: Initialization took 0.10 seconds
path_puv00903.kgml: (not found)
path_puv00903.kgml: --- 0.16 seconds ---

path_puv00910.kgml: Nitrogen metabolism
path_puv00910.kgml: Initialization took 0.15 seconds
path_puv00910.kgml: (not found)
path_puv00910.kgml: --- 0.20 seconds ---

path_puv00920.kgml: Sulfur metabolism
path_puv00920.kgml: Initialization took 0.06 seconds
path_puv00920.kgml: (not found)
path_puv00920.kgml: --- 0.11 seconds ---

path_puv00930.kgml: Caprolactam degradation
path_puv00930.kgml: Initialization took 0.06 seconds
path_puv00930.kgml: (not found)
path_puv00930.kgml: --- 0.12 seconds ---

path_puv00970.kgml: Aminoacyl-tRNA biosynthesis
path_puv00970.kgml: Initialization took 1.29 seconds
path_puv00970.kgml: (not found)
path_puv00970.kgml: --- 1.34 seconds ---

path_puv01040.kgml: Biosynthesis of unsaturated fatty acids
path_puv01040.kgml: Initialization took 0.10 seconds
path_puv01040.kgml: (not found)
path_puv01040.kgml: --- 0.17 seconds ---

--- 68.36 seconds ---
