# Supplementary material for: CoMetGeNe: mining conserved neighborhood patterns in metabolic and genomic contexts
Source: BMC Bioinformatics. 2019 Jan 10;20:19. doi: 10.1186/s12859-018-2542-2 (PMC6327494; doi:10.1186/s12859-018-2542-2)
Supplement: Supplementary file 14 — Trail finding results for completely assembled representative bacterial genomes present in NCBI Genomes. Of the 1,545 fully assembled representative bacterial genomes in NCBI, corresponding entries have been identified in KEGG for 1,467 species, for which trail finding has been performed for all combinations of gap parameters δG and δD ranging from 0 to 3. This additional file is available from https://doi.org/10.6084/m9.figshare.7288769. (GZ 178,532 kb) [file 12859_2018_2542_MOESM14_ESM.gz › results/dge_dG3_dD1.hnet]

--- delta_G = 3, delta_D = 1 ---

path_dge00010.kgml: Glycolysis / Gluconeogenesis
path_dge00010.kgml: Initialization took 0.69 seconds
path_dge00010.kgml:
path_dge00010.kgml: Found a trail of span 3 containing skipped vertices
path_dge00010.kgml: 76 -> [57] -> 58 -> 57
path_dge00010.kgml: R01512 -> [R01061] -> R01015 -> R01061
path_dge00010.kgml: dge:Dgeo_1134 -> [dge:Dgeo_1133] -> dge:Dgeo_1135 -> dge:Dgeo_1133
path_dge00010.kgml: 2.7.2.3 -> [{1.2.1.12, 1.2.1.59}] -> 5.3.1.1 -> {1.2.1.12, 1.2.1.59}
path_dge00010.kgml:
path_dge00010.kgml: Found a trail of span 3 containing skipped vertices
path_dge00010.kgml: 49 -> 48 -> [49] -> 50
path_dge00010.kgml: R03270 -> R00014 -> [R03270] -> R02569
path_dge00010.kgml: {dge:Dgeo_1561, dge:Dgeo_1562, dge:Dgeo_1887} -> {dge:Dgeo_1561, dge:Dgeo_1562, dge:Dgeo_1887} -> [{dge:Dgeo_1561, dge:Dgeo_1562, dge:Dgeo_1887}] -> {dge:Dgeo_1886, dge:Dgeo_2341}
path_dge00010.kgml: 1.2.4.1 -> {1.2.4.1, 2.2.1.6, 4.1.1.1} -> [1.2.4.1] -> 2.3.1.12
path_dge00010.kgml:
path_dge00010.kgml: Found a trail of span 2 without skipping any vertex
path_dge00010.kgml: 55 -> 53
path_dge00010.kgml: R00658 -> R00200
path_dge00010.kgml: dge:Dgeo_0004 -> dge:Dgeo_0005
path_dge00010.kgml: 4.2.1.11 -> 2.7.1.40
path_dge00010.kgml:
path_dge00010.kgml: --- 1.08 seconds ---

path_dge00020.kgml: Citrate cycle (TCA cycle)
path_dge00020.kgml: Initialization took 0.48 seconds
path_dge00020.kgml:
path_dge00020.kgml: Found a trail of span 3 without skipping any vertex
path_dge00020.kgml: 75 -> 77 -> 82
path_dge00020.kgml: R00014 -> R03270 -> R02569
path_dge00020.kgml: {dge:Dgeo_1561, dge:Dgeo_1562, dge:Dgeo_1887} -> {dge:Dgeo_1561, dge:Dgeo_1562, dge:Dgeo_1887} -> {dge:Dgeo_1886, dge:Dgeo_2341}
path_dge00020.kgml: {1.2.4.1, 2.2.1.6, 4.1.1.1} -> 1.2.4.1 -> 2.3.1.12
path_dge00020.kgml:
path_dge00020.kgml: Found a trail of span 3 containing skipped vertices
path_dge00020.kgml: 29 -> [30] -> 31 -> [28] -> 30
path_dge00020.kgml: R00621 -> [R03316] -> R02570 -> [R07618] -> R03316
path_dge00020.kgml: dge:Dgeo_0140 -> [dge:Dgeo_0140] -> dge:Dgeo_0139 -> [{dge:Dgeo_0353, dge:Dgeo_2323}] -> dge:Dgeo_0140
path_dge00020.kgml: 1.2.4.2 -> [1.2.4.2] -> 2.3.1.61 -> [1.8.1.4] -> 1.2.4.2
path_dge00020.kgml:
path_dge00020.kgml: --- 0.79 seconds ---

path_dge00030.kgml: Pentose phosphate pathway
path_dge00030.kgml: Initialization took 0.48 seconds
path_dge00030.kgml:
path_dge00030.kgml: Found a trail of span 3 containing skipped vertices
path_dge00030.kgml: 157 -> 57 -> 56
path_dge00030.kgml: {R02736, R10907} -> R02035 -> R01528
path_dge00030.kgml: dge:Dgeo_1974 -> dge:Dgeo_1976 -> dge:Dgeo_1973
path_dge00030.kgml: {1.1.1.363, 1.1.1.49, 1.1.1.363, 1.1.1.388} -> 3.1.1.31 -> {1.1.1.351, 1.1.1.44}
path_dge00030.kgml: Skipped genes: dge:Dgeo_1975
path_dge00030.kgml:
path_dge00030.kgml: Found a trail of span 3 containing skipped vertices
path_dge00030.kgml: 58 -> 57 -> 156
path_dge00030.kgml: R02736 -> R02035 -> R10221
path_dge00030.kgml: dge:Dgeo_1974 -> dge:Dgeo_1976 -> dge:Dgeo_1973
path_dge00030.kgml: {1.1.1.363, 1.1.1.49} -> 3.1.1.31 -> {1.1.1.343, 1.1.1.351}
path_dge00030.kgml: Skipped genes: dge:Dgeo_1975
path_dge00030.kgml:
path_dge00030.kgml: Found a trail of span 3 containing skipped vertices
path_dge00030.kgml: 157 -> 57 -> 156
path_dge00030.kgml: {R02736, R10907} -> R02035 -> R10221
path_dge00030.kgml: dge:Dgeo_1974 -> dge:Dgeo_1976 -> dge:Dgeo_1973
path_dge00030.kgml: {1.1.1.363, 1.1.1.49, 1.1.1.363, 1.1.1.388} -> 3.1.1.31 -> {1.1.1.343, 1.1.1.351}
path_dge00030.kgml: Skipped genes: dge:Dgeo_1975
path_dge00030.kgml:
path_dge00030.kgml: Found a trail of span 2 containing skipped vertices
path_dge00030.kgml: 58 -> [57] -> 156
path_dge00030.kgml: R02736 -> [R02035] -> R10221
path_dge00030.kgml: dge:Dgeo_1974 -> [dge:Dgeo_1976] -> dge:Dgeo_1973
path_dge00030.kgml: {1.1.1.363, 1.1.1.49} -> [3.1.1.31] -> {1.1.1.343, 1.1.1.351}
path_dge00030.kgml:
path_dge00030.kgml: Found a trail of span 2 containing skipped vertices
path_dge00030.kgml: 58 -> [57] -> 56
path_dge00030.kgml: R02736 -> [R02035] -> R01528
path_dge00030.kgml: dge:Dgeo_1974 -> [dge:Dgeo_1976] -> dge:Dgeo_1973
path_dge00030.kgml: {1.1.1.363, 1.1.1.49} -> [3.1.1.31] -> {1.1.1.351, 1.1.1.44}
path_dge00030.kgml:
path_dge00030.kgml: Found a trail of span 2 without skipping any vertex
path_dge00030.kgml: 60 -> 38
path_dge00030.kgml: R01541 -> R05605
path_dge00030.kgml: dge:Dgeo_2815 -> {dge:Dgeo_2812, dge:Dgeo_2816}
path_dge00030.kgml: {2.7.1.178, 2.7.1.45} -> {4.1.2.14, 4.1.2.55}
path_dge00030.kgml:
path_dge00030.kgml: Found a trail of span 2 containing skipped vertices
path_dge00030.kgml: 157 -> [57] -> 156
path_dge00030.kgml: {R02736, R10907} -> [R02035] -> R10221
path_dge00030.kgml: dge:Dgeo_1974 -> [dge:Dgeo_1976] -> dge:Dgeo_1973
path_dge00030.kgml: {1.1.1.363, 1.1.1.49, 1.1.1.363, 1.1.1.388} -> [3.1.1.31] -> {1.1.1.343, 1.1.1.351}
path_dge00030.kgml:
path_dge00030.kgml: Found a trail of span 2 containing skipped vertices
path_dge00030.kgml: 157 -> [57] -> 56
path_dge00030.kgml: {R02736, R10907} -> [R02035] -> R01528
path_dge00030.kgml: dge:Dgeo_1974 -> [dge:Dgeo_1976] -> dge:Dgeo_1973
path_dge00030.kgml: {1.1.1.363, 1.1.1.49, 1.1.1.363, 1.1.1.388} -> [3.1.1.31] -> {1.1.1.351, 1.1.1.44}
path_dge00030.kgml:
path_dge00030.kgml: --- 1.27 seconds ---

path_dge00040.kgml: Pentose and glucuronate interconversions
path_dge00040.kgml: Initialization took 0.09 seconds
path_dge00040.kgml:
path_dge00040.kgml: Found a trail of span 2 containing skipped vertices
path_dge00040.kgml: 127 -> 85
path_dge00040.kgml: R01902 -> R01906
path_dge00040.kgml: dge:Dgeo_2453 -> dge:Dgeo_2455
path_dge00040.kgml: 2.7.1.5 -> ?
path_dge00040.kgml: Skipped genes: dge:Dgeo_2454
path_dge00040.kgml:
path_dge00040.kgml: --- 0.29 seconds ---

path_dge00051.kgml: Fructose and mannose metabolism
path_dge00051.kgml: Initialization took 0.23 seconds
path_dge00051.kgml:
path_dge00051.kgml: Found a trail of span 2 containing skipped vertices
path_dge00051.kgml: 98 -> 99
path_dge00051.kgml: R02437 -> R03014
path_dge00051.kgml: dge:Dgeo_2455 -> dge:Dgeo_2453
path_dge00051.kgml: 5.3.1.14 -> 2.7.1.5
path_dge00051.kgml: Skipped genes: dge:Dgeo_2454
path_dge00051.kgml:
path_dge00051.kgml: Found a trail of span 2 without skipping any vertex
path_dge00051.kgml: 54 -> 92
path_dge00051.kgml: R03232 -> R02071
path_dge00051.kgml: {dge:Dgeo_2173, dge:Dgeo_2175} -> dge:Dgeo_2174
path_dge00051.kgml: 2.7.1.202 -> 2.7.1.56
path_dge00051.kgml:
path_dge00051.kgml: Found a trail of span 2 containing skipped vertices
path_dge00051.kgml: 58 -> 63
path_dge00051.kgml: R00875 -> R00868
path_dge00051.kgml: dge:Dgeo_2864 -> dge:Dgeo_2866
path_dge00051.kgml: {1.1.1.14, 1.1.1.15} -> {1.1.1.11, 1.1.1.67}
path_dge00051.kgml: Skipped genes: dge:Dgeo_2865
path_dge00051.kgml:
path_dge00051.kgml: --- 0.46 seconds ---

path_dge00052.kgml: Galactose metabolism
path_dge00052.kgml: Initialization took 0.18 seconds
path_dge00052.kgml:
path_dge00052.kgml: Found a trail of span 5 without skipping any vertex
path_dge00052.kgml: 94 -> 72 -> 71 -> 69 -> 70
path_dge00052.kgml: R01105 -> R01194 -> R02926 -> R01104 -> R01329
path_dge00052.kgml: dge:Dgeo_2829 -> dge:Dgeo_2828 -> dge:Dgeo_2828 -> dge:Dgeo_2828 -> dge:Dgeo_2828
path_dge00052.kgml: 3.2.1.23 -> 3.2.1.22 -> 3.2.1.22 -> 3.2.1.22 -> 3.2.1.22
path_dge00052.kgml:
path_dge00052.kgml: Found a trail of span 2 without skipping any vertex
path_dge00052.kgml: 171 -> 82
path_dge00052.kgml: R01092 -> R00955
path_dge00052.kgml: dge:Dgeo_2481 -> dge:Dgeo_2480
path_dge00052.kgml: 2.7.1.6 -> 2.7.7.12
path_dge00052.kgml:
path_dge00052.kgml: --- 11.54 seconds ---

path_dge00053.kgml: Ascorbate and aldarate metabolism
path_dge00053.kgml: Initialization took 0.05 seconds
path_dge00053.kgml: (not found)
path_dge00053.kgml: --- 0.09 seconds ---

path_dge00061.kgml: Fatty acid biosynthesis
path_dge00061.kgml: Initialization took 0.24 seconds
path_dge00061.kgml:
path_dge00061.kgml: Found a trail of span 3 containing skipped vertices
path_dge00061.kgml: 147 -> 259 -> 142
path_dge00061.kgml: R01626 -> R04355 -> R04533
path_dge00061.kgml: dge:Dgeo_0434 -> dge:Dgeo_0437 -> {dge:Dgeo_0435, dge:Dgeo_1963}
path_dge00061.kgml: {2.3.1.39, 2.3.1.85, 2.3.1.86} -> {2.3.1.179, 2.3.1.41, 2.3.1.85, 2.3.1.86} -> {1.1.1.100, 2.3.1.85, 2.3.1.86}
path_dge00061.kgml: Skipped genes: dge:Dgeo_0436
path_dge00061.kgml:
path_dge00061.kgml: Found a trail of span 3 containing skipped vertices
path_dge00061.kgml: 147 -> 61 -> 108
path_dge00061.kgml: R01626 -> R04960 -> R04534
path_dge00061.kgml: dge:Dgeo_0434 -> dge:Dgeo_0437 -> {dge:Dgeo_0435, dge:Dgeo_1963}
path_dge00061.kgml: {2.3.1.39, 2.3.1.85, 2.3.1.86} -> {2.3.1.179, 2.3.1.41, 2.3.1.85, 2.3.1.86} -> {1.1.1.100, 2.3.1.85, 2.3.1.86}
path_dge00061.kgml: Skipped genes: dge:Dgeo_0436
path_dge00061.kgml:
path_dge00061.kgml: Found a trail of span 3 containing skipped vertices
path_dge00061.kgml: 147 -> 53 -> 54
path_dge00061.kgml: R01626 -> R07762 -> R07763
path_dge00061.kgml: dge:Dgeo_0434 -> dge:Dgeo_0437 -> {dge:Dgeo_0435, dge:Dgeo_1963}
path_dge00061.kgml: {2.3.1.39, 2.3.1.85, 2.3.1.86} -> {2.3.1.179, 2.3.1.199, 2.3.1.41} -> 1.1.1.100
path_dge00061.kgml: Skipped genes: dge:Dgeo_0436
path_dge00061.kgml:
path_dge00061.kgml: Found a trail of span 3 without skipping any vertex
path_dge00061.kgml: 147 -> 262 -> 142
path_dge00061.kgml: R01626 -> R10707 -> R04533
path_dge00061.kgml: dge:Dgeo_0434 -> dge:Dgeo_0433 -> {dge:Dgeo_0435, dge:Dgeo_1963}
path_dge00061.kgml: {2.3.1.39, 2.3.1.85, 2.3.1.86} -> 2.3.1.180 -> {1.1.1.100, 2.3.1.85, 2.3.1.86}
path_dge00061.kgml:
path_dge00061.kgml: Found a trail of span 3 containing skipped vertices
path_dge00061.kgml: 147 -> 58 -> 75
path_dge00061.kgml: R01626 -> R04968 -> R04543
path_dge00061.kgml: dge:Dgeo_0434 -> dge:Dgeo_0437 -> {dge:Dgeo_0435, dge:Dgeo_1963}
path_dge00061.kgml: {2.3.1.39, 2.3.1.85, 2.3.1.86} -> {2.3.1.179, 2.3.1.41, 2.3.1.85, 2.3.1.86} -> {1.1.1.100, 2.3.1.85, 2.3.1.86}
path_dge00061.kgml: Skipped genes: dge:Dgeo_0436
path_dge00061.kgml:
path_dge00061.kgml: Found a trail of span 3 containing skipped vertices
path_dge00061.kgml: 147 -> 59 -> 86
path_dge00061.kgml: R01626 -> R04726 -> R04566
path_dge00061.kgml: dge:Dgeo_0434 -> dge:Dgeo_0437 -> {dge:Dgeo_0435, dge:Dgeo_1963}
path_dge00061.kgml: {2.3.1.39, 2.3.1.85, 2.3.1.86} -> {2.3.1.179, 2.3.1.41, 2.3.1.85, 2.3.1.86} -> {1.1.1.100, 2.3.1.85, 2.3.1.86}
path_dge00061.kgml: Skipped genes: dge:Dgeo_0436
path_dge00061.kgml:
path_dge00061.kgml: Found a trail of span 3 containing skipped vertices
path_dge00061.kgml: 147 -> 63 -> 130
path_dge00061.kgml: R01626 -> R04952 -> R04953
path_dge00061.kgml: dge:Dgeo_0434 -> dge:Dgeo_0437 -> {dge:Dgeo_0435, dge:Dgeo_1963}
path_dge00061.kgml: {2.3.1.39, 2.3.1.85, 2.3.1.86} -> {2.3.1.179, 2.3.1.41, 2.3.1.85, 2.3.1.86} -> {1.1.1.100, 2.3.1.85, 2.3.1.86}
path_dge00061.kgml: Skipped genes: dge:Dgeo_0436
path_dge00061.kgml:
path_dge00061.kgml: Found a trail of span 3 containing skipped vertices
path_dge00061.kgml: 147 -> 62 -> 119
path_dge00061.kgml: R01626 -> R04957 -> R04536
path_dge00061.kgml: dge:Dgeo_0434 -> dge:Dgeo_0437 -> {dge:Dgeo_0435, dge:Dgeo_1963}
path_dge00061.kgml: {2.3.1.39, 2.3.1.85, 2.3.1.86} -> {2.3.1.179, 2.3.1.41, 2.3.1.85, 2.3.1.86} -> {1.1.1.100, 2.3.1.85, 2.3.1.86}
path_dge00061.kgml: Skipped genes: dge:Dgeo_0436
path_dge00061.kgml:
path_dge00061.kgml: Found a trail of span 3 containing skipped vertices
path_dge00061.kgml: 147 -> 60 -> 97
path_dge00061.kgml: R01626 -> R04963 -> R04964
path_dge00061.kgml: dge:Dgeo_0434 -> dge:Dgeo_0437 -> {dge:Dgeo_0435, dge:Dgeo_1963}
path_dge00061.kgml: {2.3.1.39, 2.3.1.85, 2.3.1.86} -> {2.3.1.179, 2.3.1.41, 2.3.1.85, 2.3.1.86} -> {1.1.1.100, 2.3.1.85, 2.3.1.86}
path_dge00061.kgml: Skipped genes: dge:Dgeo_0436
path_dge00061.kgml:
path_dge00061.kgml: Found a trail of span 2 containing skipped vertices
path_dge00061.kgml: 147 -> [60] -> 97
path_dge00061.kgml: R01626 -> [R04963] -> R04964
path_dge00061.kgml: dge:Dgeo_0434 -> [dge:Dgeo_0437] -> {dge:Dgeo_0435, dge:Dgeo_1963}
path_dge00061.kgml: {2.3.1.39, 2.3.1.85, 2.3.1.86} -> [{2.3.1.179, 2.3.1.41, 2.3.1.85, 2.3.1.86}] -> {1.1.1.100, 2.3.1.85, 2.3.1.86}
path_dge00061.kgml:
path_dge00061.kgml: Found a trail of span 2 containing skipped vertices
path_dge00061.kgml: 147 -> [62] -> 119
path_dge00061.kgml: R01626 -> [R04957] -> R04536
path_dge00061.kgml: dge:Dgeo_0434 -> [dge:Dgeo_0437] -> {dge:Dgeo_0435, dge:Dgeo_1963}
path_dge00061.kgml: {2.3.1.39, 2.3.1.85, 2.3.1.86} -> [{2.3.1.179, 2.3.1.41, 2.3.1.85, 2.3.1.86}] -> {1.1.1.100, 2.3.1.85, 2.3.1.86}
path_dge00061.kgml:
path_dge00061.kgml: Found a trail of span 2 containing skipped vertices
path_dge00061.kgml: 147 -> [59] -> 86
path_dge00061.kgml: R01626 -> [R04726] -> R04566
path_dge00061.kgml: dge:Dgeo_0434 -> [dge:Dgeo_0437] -> {dge:Dgeo_0435, dge:Dgeo_1963}
path_dge00061.kgml: {2.3.1.39, 2.3.1.85, 2.3.1.86} -> [{2.3.1.179, 2.3.1.41, 2.3.1.85, 2.3.1.86}] -> {1.1.1.100, 2.3.1.85, 2.3.1.86}
path_dge00061.kgml:
path_dge00061.kgml: Found a trail of span 2 containing skipped vertices
path_dge00061.kgml: 147 -> [61] -> 108
path_dge00061.kgml: R01626 -> [R04960] -> R04534
path_dge00061.kgml: dge:Dgeo_0434 -> [dge:Dgeo_0437] -> {dge:Dgeo_0435, dge:Dgeo_1963}
path_dge00061.kgml: {2.3.1.39, 2.3.1.85, 2.3.1.86} -> [{2.3.1.179, 2.3.1.41, 2.3.1.85, 2.3.1.86}] -> {1.1.1.100, 2.3.1.85, 2.3.1.86}
path_dge00061.kgml:
path_dge00061.kgml: Found a trail of span 2 containing skipped vertices
path_dge00061.kgml: 147 -> [58] -> 75
path_dge00061.kgml: R01626 -> [R04968] -> R04543
path_dge00061.kgml: dge:Dgeo_0434 -> [dge:Dgeo_0437] -> {dge:Dgeo_0435, dge:Dgeo_1963}
path_dge00061.kgml: {2.3.1.39, 2.3.1.85, 2.3.1.86} -> [{2.3.1.179, 2.3.1.41, 2.3.1.85, 2.3.1.86}] -> {1.1.1.100, 2.3.1.85, 2.3.1.86}
path_dge00061.kgml:
path_dge00061.kgml: Found a trail of span 2 containing skipped vertices
path_dge00061.kgml: 147 -> [63] -> 130
path_dge00061.kgml: R01626 -> [R04952] -> R04953
path_dge00061.kgml: dge:Dgeo_0434 -> [dge:Dgeo_0437] -> {dge:Dgeo_0435, dge:Dgeo_1963}
path_dge00061.kgml: {2.3.1.39, 2.3.1.85, 2.3.1.86} -> [{2.3.1.179, 2.3.1.41, 2.3.1.85, 2.3.1.86}] -> {1.1.1.100, 2.3.1.85, 2.3.1.86}
path_dge00061.kgml:
path_dge00061.kgml: Found a trail of span 2 containing skipped vertices
path_dge00061.kgml: 147 -> [259] -> 142
path_dge00061.kgml: R01626 -> [R04355] -> R04533
path_dge00061.kgml: dge:Dgeo_0434 -> [dge:Dgeo_0437] -> {dge:Dgeo_0435, dge:Dgeo_1963}
path_dge00061.kgml: {2.3.1.39, 2.3.1.85, 2.3.1.86} -> [{2.3.1.179, 2.3.1.41, 2.3.1.85, 2.3.1.86}] -> {1.1.1.100, 2.3.1.85, 2.3.1.86}
path_dge00061.kgml:
path_dge00061.kgml: Found a trail of span 2 containing skipped vertices
path_dge00061.kgml: 147 -> [53] -> 54
path_dge00061.kgml: R01626 -> [R07762] -> R07763
path_dge00061.kgml: dge:Dgeo_0434 -> [dge:Dgeo_0437] -> {dge:Dgeo_0435, dge:Dgeo_1963}
path_dge00061.kgml: {2.3.1.39, 2.3.1.85, 2.3.1.86} -> [{2.3.1.179, 2.3.1.199, 2.3.1.41}] -> 1.1.1.100
path_dge00061.kgml:
path_dge00061.kgml: --- 1.96 seconds ---

path_dge00072.kgml: Synthesis and degradation of ketone bodies
path_dge00072.kgml: Initialization took 0.13 seconds
path_dge00072.kgml:
path_dge00072.kgml: Found a trail of span 2 without skipping any vertex
path_dge00072.kgml: 18 -> 14
path_dge00072.kgml: R00410 -> R00238
path_dge00072.kgml: {dge:Dgeo_0808, dge:Dgeo_0809, dge:Dgeo_1306} -> {dge:Dgeo_0755, dge:Dgeo_1305, dge:Dgeo_1441, dge:Dgeo_1883}
path_dge00072.kgml: 2.8.3.5 -> 2.3.1.9
path_dge00072.kgml:
path_dge00072.kgml: --- 0.22 seconds ---

path_dge00130.kgml: Ubiquinone and other terpenoid-quinone biosynthesis
path_dge00130.kgml: Initialization took 0.18 seconds
path_dge00130.kgml:
path_dge00130.kgml: Found a trail of span 2 containing skipped vertices
path_dge00130.kgml: 194 -> 195
path_dge00130.kgml: R10666 -> R10667
path_dge00130.kgml: dge:Dgeo_2099 -> dge:Dgeo_2097
path_dge00130.kgml: 4.2.1.151 -> 2.5.1.120
path_dge00130.kgml: Skipped genes: dge:Dgeo_2098
path_dge00130.kgml:
path_dge00130.kgml: --- 0.27 seconds ---

path_dge00190.kgml: Oxidative phosphorylation
path_dge00190.kgml: Initialization took 1.28 seconds
path_dge00190.kgml: (not found)
path_dge00190.kgml: --- 1.34 seconds ---

path_dge00220.kgml: Arginine biosynthesis
path_dge00220.kgml: Initialization took 0.33 seconds
path_dge00220.kgml:
path_dge00220.kgml: Found a trail of span 2 containing skipped vertices
path_dge00220.kgml: 45 -> 47
path_dge00220.kgml: R01954 -> R01086
path_dge00220.kgml: dge:Dgeo_2067 -> dge:Dgeo_2065
path_dge00220.kgml: 6.3.4.5 -> 4.3.2.1
path_dge00220.kgml: Skipped genes: dge:Dgeo_2066
path_dge00220.kgml:
path_dge00220.kgml: --- 0.45 seconds ---

path_dge00230.kgml: Purine metabolism
path_dge00230.kgml: Initialization took 3.95 seconds
path_dge00230.kgml:
path_dge00230.kgml: Found a trail of span 5 containing skipped vertices
path_dge00230.kgml: 222 -> 259 -> 226 -> 232 -> 429
path_dge00230.kgml: R01676 -> R02103 -> R02106 -> R06601 -> R06604
path_dge00230.kgml: dge:Dgeo_2606 -> {dge:Dgeo_2603, dge:Dgeo_2604} -> dge:Dgeo_2601 -> dge:Dgeo_2602 -> dge:Dgeo_2600
path_dge00230.kgml: 3.5.4.3 -> 1.17.1.4 -> 1.7.3.3 -> 3.5.2.17 -> 4.1.1.97
path_dge00230.kgml: Skipped genes: dge:Dgeo_2605
path_dge00230.kgml:
path_dge00230.kgml: Found a trail of span 5 without skipping any vertex
path_dge00230.kgml: 258 -> 259 -> 226 -> 232 -> 429
path_dge00230.kgml: R01768 -> R02103 -> R02106 -> R06601 -> R06604
path_dge00230.kgml: {dge:Dgeo_2603, dge:Dgeo_2604} -> {dge:Dgeo_2603, dge:Dgeo_2604} -> dge:Dgeo_2601 -> dge:Dgeo_2602 -> dge:Dgeo_2600
path_dge00230.kgml: 1.17.1.4 -> 1.17.1.4 -> 1.7.3.3 -> 3.5.2.17 -> 4.1.1.97
path_dge00230.kgml:
path_dge00230.kgml: Found a trail of span 4 containing skipped vertices
path_dge00230.kgml: 222 -> [259] -> 226 -> 232 -> 429
path_dge00230.kgml: R01676 -> [R02103] -> R02106 -> R06601 -> R06604
path_dge00230.kgml: dge:Dgeo_2606 -> [{dge:Dgeo_2603, dge:Dgeo_2604}] -> dge:Dgeo_2601 -> dge:Dgeo_2602 -> dge:Dgeo_2600
path_dge00230.kgml: 3.5.4.3 -> [1.17.1.4] -> 1.7.3.3 -> 3.5.2.17 -> 4.1.1.97
path_dge00230.kgml: Skipped genes: dge:Dgeo_2603, dge:Dgeo_2605, dge:Dgeo_2604
path_dge00230.kgml:
path_dge00230.kgml: Found a trail of span 4 containing skipped vertices
path_dge00230.kgml: 222 -> 259 -> 226 -> [232] -> 429
path_dge00230.kgml: R01676 -> R02103 -> R02106 -> [R06601] -> R06604
path_dge00230.kgml: dge:Dgeo_2606 -> {dge:Dgeo_2603, dge:Dgeo_2604} -> dge:Dgeo_2601 -> [dge:Dgeo_2602] -> dge:Dgeo_2600
path_dge00230.kgml: 3.5.4.3 -> 1.17.1.4 -> 1.7.3.3 -> [3.5.2.17] -> 4.1.1.97
path_dge00230.kgml: Skipped genes: dge:Dgeo_2602, dge:Dgeo_2605
path_dge00230.kgml:
path_dge00230.kgml: Found a trail of span 4 containing skipped vertices
path_dge00230.kgml: 258 -> 259 -> [226] -> 232 -> 429
path_dge00230.kgml: R01768 -> R02103 -> [R02106] -> R06601 -> R06604
path_dge00230.kgml: {dge:Dgeo_2603, dge:Dgeo_2604} -> {dge:Dgeo_2603, dge:Dgeo_2604} -> [dge:Dgeo_2601] -> dge:Dgeo_2602 -> dge:Dgeo_2600
path_dge00230.kgml: 1.17.1.4 -> 1.17.1.4 -> [1.7.3.3] -> 3.5.2.17 -> 4.1.1.97
path_dge00230.kgml: Skipped genes: dge:Dgeo_2601
path_dge00230.kgml:
path_dge00230.kgml: Found a trail of span 4 containing skipped vertices
path_dge00230.kgml: 258 -> [259] -> 226 -> 232 -> 429
path_dge00230.kgml: R01768 -> [R02103] -> R02106 -> R06601 -> R06604
path_dge00230.kgml: {dge:Dgeo_2603, dge:Dgeo_2604} -> [{dge:Dgeo_2603, dge:Dgeo_2604}] -> dge:Dgeo_2601 -> dge:Dgeo_2602 -> dge:Dgeo_2600
path_dge00230.kgml: 1.17.1.4 -> [1.17.1.4] -> 1.7.3.3 -> 3.5.2.17 -> 4.1.1.97
path_dge00230.kgml:
path_dge00230.kgml: Found a trail of span 3 without skipping any vertex
path_dge00230.kgml: 225 -> 144 -> 143
path_dge00230.kgml: R02425 -> R02423 -> R05554
path_dge00230.kgml: dge:Dgeo_2609 -> dge:Dgeo_2610 -> dge:Dgeo_2608
path_dge00230.kgml: 3.5.2.5 -> 3.5.3.9 -> 3.5.3.26
path_dge00230.kgml:
path_dge00230.kgml: Found a trail of span 2 containing skipped vertices
path_dge00230.kgml: 252 -> 253
path_dge00230.kgml: R00529 -> R00509
path_dge00230.kgml: dge:Dgeo_1410 -> dge:Dgeo_1408
path_dge00230.kgml: 2.7.7.4 -> 2.7.1.25
path_dge00230.kgml: Skipped genes: dge:Dgeo_1409
path_dge00230.kgml:
path_dge00230.kgml: Found a trail of span 2 without skipping any vertex
path_dge00230.kgml: 427 -> 428
path_dge00230.kgml: R07404 -> R07405
path_dge00230.kgml: dge:Dgeo_0081 -> dge:Dgeo_0082
path_dge00230.kgml: 6.3.4.18 -> 5.4.99.18
path_dge00230.kgml:
path_dge00230.kgml: Found a trail of span 2 containing skipped vertices
path_dge00230.kgml: 225 -> [144] -> 143
path_dge00230.kgml: R02425 -> [R02423] -> R05554
path_dge00230.kgml: dge:Dgeo_2609 -> [dge:Dgeo_2610] -> dge:Dgeo_2608
path_dge00230.kgml: 3.5.2.5 -> [3.5.3.9] -> 3.5.3.26
path_dge00230.kgml:
path_dge00230.kgml: --- 9.57 seconds ---

path_dge00240.kgml: Pyrimidine metabolism
path_dge00240.kgml: Initialization took 1.85 seconds
path_dge00240.kgml:
path_dge00240.kgml: Found a trail of span 3 containing skipped vertices
path_dge00240.kgml: 121 -> [122] -> 138 -> [139] -> 141
path_dge00240.kgml: R00442 -> [R00440] -> R02024 -> [R02326] -> R00377
path_dge00240.kgml: {dge:Dgeo_0252, dge:Dgeo_0635, dge:Dgeo_0636, dge:Dgeo_1840} -> [dge:Dgeo_0401] -> {dge:Dgeo_0251, dge:Dgeo_1774, dge:Dgeo_1775} -> [dge:Dgeo_1689] -> {dge:Dgeo_0003, dge:Dgeo_0255, dge:Dgeo_0745, dge:Dgeo_1666, dge:Dgeo_1818, dge:Dgeo_2135, dge:Dgeo_3063}
path_dge00240.kgml: {2.7.7.48, 2.7.7.6} -> [2.7.7.8] -> 1.17.4.1 -> [2.7.4.6] -> 2.7.7.7
path_dge00240.kgml: Skipped genes: dge:Dgeo_0253
path_dge00240.kgml:
path_dge00240.kgml: Found a trail of span 3 containing skipped vertices
path_dge00240.kgml: 103 -> [122] -> 138 -> [139] -> 141
path_dge00240.kgml: R00443 -> [R00440] -> R02024 -> [R02326] -> R00377
path_dge00240.kgml: {dge:Dgeo_0252, dge:Dgeo_0635, dge:Dgeo_0636, dge:Dgeo_1840} -> [dge:Dgeo_0401] -> {dge:Dgeo_0251, dge:Dgeo_1774, dge:Dgeo_1775} -> [dge:Dgeo_1689] -> {dge:Dgeo_0003, dge:Dgeo_0255, dge:Dgeo_0745, dge:Dgeo_1666, dge:Dgeo_1818, dge:Dgeo_2135, dge:Dgeo_3063}
path_dge00240.kgml: {2.7.7.48, 2.7.7.52, 2.7.7.6} -> [2.7.7.8] -> 1.17.4.1 -> [2.7.4.6] -> 2.7.7.7
path_dge00240.kgml: Skipped genes: dge:Dgeo_0253
path_dge00240.kgml:
path_dge00240.kgml: Found a trail of span 2 without skipping any vertex
path_dge00240.kgml: 97 -> 98
path_dge00240.kgml: R01397 -> R01993
path_dge00240.kgml: dge:Dgeo_0503 -> dge:Dgeo_0502
path_dge00240.kgml: 2.1.3.2 -> 3.5.2.3
path_dge00240.kgml:
path_dge00240.kgml: Found a trail of span 2 without skipping any vertex
path_dge00240.kgml: 177 -> 176
path_dge00240.kgml: R03315 -> R01055
path_dge00240.kgml: dge:Dgeo_0358 -> dge:Dgeo_0357
path_dge00240.kgml: 2.7.1.83 -> 4.2.1.70
path_dge00240.kgml:
path_dge00240.kgml: --- 2.47 seconds ---

path_dge00250.kgml: Alanine, aspartate and glutamate metabolism
path_dge00250.kgml: Initialization took 0.58 seconds
path_dge00250.kgml:
path_dge00250.kgml: Found a trail of span 2 containing skipped vertices
path_dge00250.kgml: 80 -> [93] -> 114
path_dge00250.kgml: R00114 -> [R00253] -> R00768
path_dge00250.kgml: {dge:Dgeo_2626, dge:Dgeo_2627} -> [{dge:Dgeo_1203, dge:Dgeo_1204}] -> {dge:Dgeo_0010, dge:Dgeo_2624}
path_dge00250.kgml: 1.4.1.13 -> [6.3.1.2] -> 2.6.1.16
path_dge00250.kgml:
path_dge00250.kgml: Found a trail of span 2 containing skipped vertices
path_dge00250.kgml: 48 -> 51
path_dge00250.kgml: R01954 -> R01086
path_dge00250.kgml: dge:Dgeo_2067 -> dge:Dgeo_2065
path_dge00250.kgml: 6.3.4.5 -> 4.3.2.1
path_dge00250.kgml: Skipped genes: dge:Dgeo_2066
path_dge00250.kgml:
path_dge00250.kgml: --- 0.79 seconds ---

path_dge00260.kgml: Glycine, serine and threonine metabolism
path_dge00260.kgml: Initialization took 0.64 seconds
path_dge00260.kgml:
path_dge00260.kgml: Found a trail of span 2 without skipping any vertex
path_dge00260.kgml: 99 -> 87
path_dge00260.kgml: R01771 -> R01466
path_dge00260.kgml: dge:Dgeo_2253 -> dge:Dgeo_2252
path_dge00260.kgml: 2.7.1.39 -> 4.2.3.1
path_dge00260.kgml:
path_dge00260.kgml: Found a trail of span 2 containing skipped vertices
path_dge00260.kgml: 110 -> [113] -> 101
path_dge00260.kgml: R04125 -> [R03815] -> R03425
path_dge00260.kgml: dge:Dgeo_1905 -> [{dge:Dgeo_0353, dge:Dgeo_2323}] -> dge:Dgeo_1907
path_dge00260.kgml: 2.1.2.10 -> [1.8.1.4] -> 1.4.4.2
path_dge00260.kgml: Skipped genes: dge:Dgeo_1906
path_dge00260.kgml:
path_dge00260.kgml: --- 0.86 seconds ---

path_dge00261.kgml: Monobactam biosynthesis
path_dge00261.kgml: Initialization took 0.08 seconds
path_dge00261.kgml: (not found)
path_dge00261.kgml: --- 0.12 seconds ---

path_dge00270.kgml: Cysteine and methionine metabolism
path_dge00270.kgml: Initialization took 0.48 seconds
path_dge00270.kgml:
path_dge00270.kgml: Found a trail of span 3 without skipping any vertex
path_dge00270.kgml: 197 -> 196 -> 204
path_dge00270.kgml: R01777 -> R01776 -> {R01287, R02026}
path_dge00270.kgml: dge:Dgeo_0517 -> dge:Dgeo_0517 -> {dge:Dgeo_0225, dge:Dgeo_0518}
path_dge00270.kgml: 2.3.1.46 -> 2.3.1.31 -> 2.5.1.49
path_dge00270.kgml:
path_dge00270.kgml: Found a trail of span 2 containing skipped vertices
path_dge00270.kgml: 197 -> [196] -> 204
path_dge00270.kgml: R01777 -> [R01776] -> {R01287, R02026}
path_dge00270.kgml: dge:Dgeo_0517 -> [dge:Dgeo_0517] -> {dge:Dgeo_0225, dge:Dgeo_0518}
path_dge00270.kgml: 2.3.1.46 -> [2.3.1.31] -> 2.5.1.49
path_dge00270.kgml:
path_dge00270.kgml: --- 0.65 seconds ---

path_dge00280.kgml: Valine, leucine and isoleucine degradation
path_dge00280.kgml: Initialization took 0.48 seconds
path_dge00280.kgml:
path_dge00280.kgml: Found a trail of span 2 without skipping any vertex
path_dge00280.kgml: 109 -> 69
path_dge00280.kgml: R07601 -> R07602
path_dge00280.kgml: {dge:Dgeo_2338, dge:Dgeo_2339} -> {dge:Dgeo_2338, dge:Dgeo_2339}
path_dge00280.kgml: 1.2.4.4 -> 1.2.4.4
path_dge00280.kgml:
path_dge00280.kgml: Found a trail of span 2 without skipping any vertex
path_dge00280.kgml: 76 -> 72
path_dge00280.kgml: R00410 -> R00238
path_dge00280.kgml: {dge:Dgeo_0808, dge:Dgeo_0809, dge:Dgeo_1306} -> {dge:Dgeo_0755, dge:Dgeo_1305, dge:Dgeo_1441, dge:Dgeo_1883}
path_dge00280.kgml: 2.8.3.5 -> 2.3.1.9
path_dge00280.kgml:
path_dge00280.kgml: Found a trail of span 2 without skipping any vertex
path_dge00280.kgml: 82 -> 53
path_dge00280.kgml: R07603 -> R07604
path_dge00280.kgml: {dge:Dgeo_2338, dge:Dgeo_2339} -> {dge:Dgeo_2338, dge:Dgeo_2339}
path_dge00280.kgml: 1.2.4.4 -> 1.2.4.4
path_dge00280.kgml:
path_dge00280.kgml: Found a trail of span 2 without skipping any vertex
path_dge00280.kgml: 63 -> 91
path_dge00280.kgml: R07600 -> R07599
path_dge00280.kgml: {dge:Dgeo_2338, dge:Dgeo_2339} -> {dge:Dgeo_2338, dge:Dgeo_2339}
path_dge00280.kgml: 1.2.4.4 -> 1.2.4.4
path_dge00280.kgml:
path_dge00280.kgml: --- 0.79 seconds ---

path_dge00281.kgml: Geraniol degradation
path_dge00281.kgml: Initialization took 0.05 seconds
path_dge00281.kgml: (not found)
path_dge00281.kgml: --- 0.09 seconds ---

path_dge00290.kgml: Valine, leucine and isoleucine biosynthesis
path_dge00290.kgml: Initialization took 0.13 seconds
path_dge00290.kgml:
path_dge00290.kgml: Found a trail of span 4 containing skipped vertices
path_dge00290.kgml: 79 -> [44] -> 46 -> 44 -> 46 -> [41] -> 38
path_dge00290.kgml: R00226 -> [R05071] -> R04440 -> R05071 -> R04440 -> [R04441] -> R01213
path_dge00290.kgml: {dge:Dgeo_0601, dge:Dgeo_0602} -> [dge:Dgeo_0600] -> dge:Dgeo_0600 -> dge:Dgeo_0600 -> dge:Dgeo_0600 -> [dge:Dgeo_1240] -> dge:Dgeo_0599
path_dge00290.kgml: 2.2.1.6 -> [{1.1.1.86, 5.4.99.3}] -> 1.1.1.86 -> {1.1.1.86, 5.4.99.3} -> 1.1.1.86 -> [4.2.1.9] -> 2.3.3.13
path_dge00290.kgml:
path_dge00290.kgml: Found a trail of span 3 without skipping any vertex
path_dge00290.kgml: 47 -> 42 -> 34
path_dge00290.kgml: R08648 -> R05069 -> R05068
path_dge00290.kgml: {dge:Dgeo_0601, dge:Dgeo_0602} -> dge:Dgeo_0600 -> dge:Dgeo_0600
path_dge00290.kgml: 2.2.1.6 -> {1.1.1.86, 5.4.99.3} -> 1.1.1.86
path_dge00290.kgml:
path_dge00290.kgml: Found a trail of span 3 containing skipped vertices
path_dge00290.kgml: 78 -> 21 -> 22
path_dge00290.kgml: R03896 -> R03898 -> R00994
path_dge00290.kgml: {dge:Dgeo_1030, dge:Dgeo_1032} -> {dge:Dgeo_1030, dge:Dgeo_1032} -> dge:Dgeo_1033
path_dge00290.kgml: 4.2.1.35 -> 4.2.1.35 -> 1.1.1.85
path_dge00290.kgml: Skipped genes: dge:Dgeo_1031
path_dge00290.kgml:
path_dge00290.kgml: Found a trail of span 3 containing skipped vertices
path_dge00290.kgml: 36 -> 37 -> 35
path_dge00290.kgml: R04426 -> R04001 -> R03968
path_dge00290.kgml: dge:Dgeo_1033 -> {dge:Dgeo_1030, dge:Dgeo_1032} -> {dge:Dgeo_1030, dge:Dgeo_1032}
path_dge00290.kgml: 1.1.1.85 -> 4.2.1.33 -> 4.2.1.33
path_dge00290.kgml: Skipped genes: dge:Dgeo_1031
path_dge00290.kgml:
path_dge00290.kgml: Found a trail of span 2 containing skipped vertices
path_dge00290.kgml: 78 -> [21] -> 22
path_dge00290.kgml: R03896 -> [R03898] -> R00994
path_dge00290.kgml: {dge:Dgeo_1030, dge:Dgeo_1032} -> [{dge:Dgeo_1030, dge:Dgeo_1032}] -> dge:Dgeo_1033
path_dge00290.kgml: 4.2.1.35 -> [4.2.1.35] -> 1.1.1.85
path_dge00290.kgml: Skipped genes: dge:Dgeo_1031
path_dge00290.kgml:
path_dge00290.kgml: --- 0.53 seconds ---

path_dge00300.kgml: Lysine biosynthesis
path_dge00300.kgml: Initialization took 0.29 seconds
path_dge00300.kgml:
path_dge00300.kgml: Found a trail of span 2 containing skipped vertices
path_dge00300.kgml: 106 -> 108
path_dge00300.kgml: R03444 -> R04371
path_dge00300.kgml: {dge:Dgeo_1154, dge:Dgeo_1156} -> {dge:Dgeo_1154, dge:Dgeo_1156}
path_dge00300.kgml: 4.2.1.114 -> {4.2.1.114, 4.2.1.36}
path_dge00300.kgml: Skipped genes: dge:Dgeo_1155
path_dge00300.kgml:
path_dge00300.kgml: --- 0.43 seconds ---

path_dge00310.kgml: Lysine degradation
path_dge00310.kgml: Initialization took 0.18 seconds
path_dge00310.kgml:
path_dge00310.kgml: Found a trail of span 2 without skipping any vertex
path_dge00310.kgml: 55 -> 73
path_dge00310.kgml: R01940 -> R02571
path_dge00310.kgml: dge:Dgeo_0140 -> dge:Dgeo_0139
path_dge00310.kgml: 1.2.4.2 -> 2.3.1.61
path_dge00310.kgml:
path_dge00310.kgml: --- 0.28 seconds ---

path_dge00311.kgml: Penicillin and cephalosporin biosynthesis
path_dge00311.kgml: Initialization took 0.06 seconds
path_dge00311.kgml: (not found)
path_dge00311.kgml: --- 0.11 seconds ---

path_dge00330.kgml: Arginine and proline metabolism
path_dge00330.kgml: Initialization took 0.34 seconds
path_dge00330.kgml:
path_dge00330.kgml: Found a trail of span 3 without skipping any vertex
path_dge00330.kgml: 222 -> 221 -> 215
path_dge00330.kgml: R10507 -> {R00707, R00708} -> R00245
path_dge00330.kgml: dge:Dgeo_0851 -> {dge:Dgeo_0850, dge:Dgeo_1174} -> {dge:Dgeo_0850, dge:Dgeo_1174}
path_dge00330.kgml: ? -> {1.2.1.88, 1.2.1.88} -> 1.2.1.88
path_dge00330.kgml:
path_dge00330.kgml: Found a trail of span 2 without skipping any vertex
path_dge00330.kgml: 216 -> 217
path_dge00330.kgml: R00239 -> R03313
path_dge00330.kgml: dge:Dgeo_0992 -> dge:Dgeo_0993
path_dge00330.kgml: 2.7.2.11 -> 1.2.1.41
path_dge00330.kgml:
path_dge00330.kgml: Found a trail of span 2 containing skipped vertices
path_dge00330.kgml: 222 -> [221] -> 215
path_dge00330.kgml: R10507 -> [{R00707, R00708}] -> R00245
path_dge00330.kgml: dge:Dgeo_0851 -> [{dge:Dgeo_0850, dge:Dgeo_1174}] -> {dge:Dgeo_0850, dge:Dgeo_1174}
path_dge00330.kgml: ? -> [{1.2.1.88, 1.2.1.88}] -> 1.2.1.88
path_dge00330.kgml:
path_dge00330.kgml: Found a trail of span 2 containing skipped vertices
path_dge00330.kgml: 150 -> 151
path_dge00330.kgml: R01416 -> R01152
path_dge00330.kgml: dge:Dgeo_0034 -> dge:Dgeo_0036
path_dge00330.kgml: 3.5.3.12 -> 3.5.1.53
path_dge00330.kgml: Skipped genes: dge:Dgeo_0035
path_dge00330.kgml:
path_dge00330.kgml: --- 0.60 seconds ---

path_dge00332.kgml: Carbapenem biosynthesis
path_dge00332.kgml: Initialization took 0.06 seconds
path_dge00332.kgml:
path_dge00332.kgml: Found a trail of span 2 without skipping any vertex
path_dge00332.kgml: 5 -> 8
path_dge00332.kgml: R00239 -> R03313
path_dge00332.kgml: dge:Dgeo_0992 -> dge:Dgeo_0993
path_dge00332.kgml: 2.7.2.11 -> 1.2.1.41
path_dge00332.kgml:
path_dge00332.kgml: --- 0.17 seconds ---

path_dge00340.kgml: Histidine metabolism
path_dge00340.kgml: Initialization took 0.24 seconds
path_dge00340.kgml:
path_dge00340.kgml: Found a trail of span 3 containing skipped vertices
path_dge00340.kgml: 44 -> 43 -> 42
path_dge00340.kgml: R01168 -> R02914 -> R02288
path_dge00340.kgml: dge:Dgeo_2730 -> dge:Dgeo_2735 -> dge:Dgeo_2731
path_dge00340.kgml: 4.3.1.3 -> 4.2.1.49 -> 3.5.2.7
path_dge00340.kgml: Skipped genes: dge:Dgeo_2733, dge:Dgeo_2732, dge:Dgeo_2734
path_dge00340.kgml:
path_dge00340.kgml: Found a trail of span 2 containing skipped vertices
path_dge00340.kgml: 44 -> [43] -> 42
path_dge00340.kgml: R01168 -> [R02914] -> R02288
path_dge00340.kgml: dge:Dgeo_2730 -> [dge:Dgeo_2735] -> dge:Dgeo_2731
path_dge00340.kgml: 4.3.1.3 -> [4.2.1.49] -> 3.5.2.7
path_dge00340.kgml:
path_dge00340.kgml: --- 0.47 seconds ---

path_dge00350.kgml: Tyrosine metabolism
path_dge00350.kgml: Initialization took 0.14 seconds
path_dge00350.kgml:
path_dge00350.kgml: Found a trail of span 2 without skipping any vertex
path_dge00350.kgml: 106 -> 89
path_dge00350.kgml: R04132 -> R01647
path_dge00350.kgml: dge:Dgeo_2420 -> dge:Dgeo_2421
path_dge00350.kgml: ? -> 4.1.2.52
path_dge00350.kgml:
path_dge00350.kgml: Found a trail of span 2 without skipping any vertex
path_dge00350.kgml: 88 -> 89
path_dge00350.kgml: R06897 -> R01647
path_dge00350.kgml: dge:Dgeo_2420 -> dge:Dgeo_2421
path_dge00350.kgml: ? -> 4.1.2.52
path_dge00350.kgml:
path_dge00350.kgml: --- 0.28 seconds ---

path_dge00360.kgml: Phenylalanine metabolism
path_dge00360.kgml: Initialization took 0.29 seconds
path_dge00360.kgml:
path_dge00360.kgml: Found a trail of span 3 containing skipped vertices
path_dge00360.kgml: 225 -> [228] -> 231 -> 234
path_dge00360.kgml: R09838 -> [R09837] -> R09836 -> R09820
path_dge00360.kgml: {dge:Dgeo_1915, dge:Dgeo_1916, dge:Dgeo_1917, dge:Dgeo_1918} -> [dge:Dgeo_1797] -> dge:Dgeo_1913 -> dge:Dgeo_1913
path_dge00360.kgml: 1.14.13.149 -> [5.3.3.18] -> 3.3.2.12 -> 1.2.1.91
path_dge00360.kgml:
path_dge00360.kgml: --- 0.38 seconds ---

path_dge00362.kgml: Benzoate degradation
path_dge00362.kgml: Initialization took 0.29 seconds
path_dge00362.kgml:
path_dge00362.kgml: Found a trail of span 4 without skipping any vertex
path_dge00362.kgml: 48 -> 60 -> 61 -> 145
path_dge00362.kgml: R01631 -> R03307 -> R03470 -> R02991
path_dge00362.kgml: {dge:Dgeo_2386, dge:Dgeo_2387} -> dge:Dgeo_2385 -> {dge:Dgeo_0717, dge:Dgeo_2388} -> dge:Dgeo_2388
path_dge00362.kgml: 1.13.11.3 -> 5.5.1.2 -> 4.1.1.44 -> 3.1.1.24
path_dge00362.kgml:
path_dge00362.kgml: Found a trail of span 3 containing skipped vertices
path_dge00362.kgml: 48 -> 60 -> [61] -> 145
path_dge00362.kgml: R01631 -> R03307 -> [R03470] -> R02991
path_dge00362.kgml: {dge:Dgeo_2386, dge:Dgeo_2387} -> dge:Dgeo_2385 -> [{dge:Dgeo_0717, dge:Dgeo_2388}] -> dge:Dgeo_2388
path_dge00362.kgml: 1.13.11.3 -> 5.5.1.2 -> [4.1.1.44] -> 3.1.1.24
path_dge00362.kgml:
path_dge00362.kgml: Found a trail of span 3 containing skipped vertices
path_dge00362.kgml: 48 -> [60] -> 61 -> 145
path_dge00362.kgml: R01631 -> [R03307] -> R03470 -> R02991
path_dge00362.kgml: {dge:Dgeo_2386, dge:Dgeo_2387} -> [dge:Dgeo_2385] -> {dge:Dgeo_0717, dge:Dgeo_2388} -> dge:Dgeo_2388
path_dge00362.kgml: 1.13.11.3 -> [5.5.1.2] -> 4.1.1.44 -> 3.1.1.24
path_dge00362.kgml:
path_dge00362.kgml: Found a trail of span 2 containing skipped vertices
path_dge00362.kgml: 124 -> 127
path_dge00362.kgml: R01976 -> R00238
path_dge00362.kgml: dge:Dgeo_1444 -> {dge:Dgeo_0755, dge:Dgeo_1305, dge:Dgeo_1441, dge:Dgeo_1883}
path_dge00362.kgml: 1.1.1.157 -> 2.3.1.9
path_dge00362.kgml: Skipped genes: dge:Dgeo_1442, dge:Dgeo_1443
path_dge00362.kgml:
path_dge00362.kgml: Found a trail of span 2 without skipping any vertex
path_dge00362.kgml: 238 -> 90
path_dge00362.kgml: R05305 -> R05586
path_dge00362.kgml: {dge:Dgeo_0617, dge:Dgeo_0754} -> dge:Dgeo_0618
path_dge00362.kgml: {1.1.1.259, 1.1.1.35} -> 2.3.1.16
path_dge00362.kgml:
path_dge00362.kgml: --- 0.62 seconds ---

path_dge00380.kgml: Tryptophan metabolism
path_dge00380.kgml: Initialization took 0.24 seconds
path_dge00380.kgml:
path_dge00380.kgml: Found a trail of span 2 without skipping any vertex
path_dge00380.kgml: 104 -> 107
path_dge00380.kgml: R03936 -> R00988
path_dge00380.kgml: dge:Dgeo_1534 -> dge:Dgeo_1533
path_dge00380.kgml: 3.7.1.3 -> 3.5.1.9
path_dge00380.kgml:
path_dge00380.kgml: Found a trail of span 2 without skipping any vertex
path_dge00380.kgml: 94 -> 106
path_dge00380.kgml: R01959 -> R00987
path_dge00380.kgml: dge:Dgeo_1533 -> dge:Dgeo_1534
path_dge00380.kgml: 3.5.1.9 -> 3.7.1.3
path_dge00380.kgml:
path_dge00380.kgml: --- 0.38 seconds ---

path_dge00400.kgml: Phenylalanine, tyrosine and tryptophan biosynthesis
path_dge00400.kgml: Initialization took 0.49 seconds
path_dge00400.kgml:
path_dge00400.kgml: Found a trail of span 4 containing skipped vertices
path_dge00400.kgml: 79 -> 77 -> [76] -> 75 -> [74] -> 50
path_dge00400.kgml: R03083 -> R03084 -> [R02413] -> R02412 -> [R03460] -> R01714
path_dge00400.kgml: {dge:Dgeo_1732, dge:Dgeo_2474} -> dge:Dgeo_1733 -> [{dge:Dgeo_1192, dge:Dgeo_1271, dge:Dgeo_2374}] -> dge:Dgeo_1731 -> [dge:Dgeo_1001] -> dge:Dgeo_1730
path_dge00400.kgml: 4.2.3.4 -> 4.2.1.10 -> [{1.1.1.25, 1.1.1.282}] -> 2.7.1.71 -> [2.5.1.19] -> 4.2.3.5
path_dge00400.kgml:
path_dge00400.kgml: Found a trail of span 3 containing skipped vertices
path_dge00400.kgml: 52 -> 51 -> [52] -> 53
path_dge00400.kgml: R02340 -> R02722 -> [R02340] -> R00674
path_dge00400.kgml: dge:Dgeo_1025 -> {dge:Dgeo_1024, dge:Dgeo_1025} -> [dge:Dgeo_1025] -> dge:Dgeo_1024
path_dge00400.kgml: {4.1.2.8, 4.2.1.20} -> 4.2.1.20 -> [{4.1.2.8, 4.2.1.20}] -> {4.2.1.122, 4.2.1.20}
path_dge00400.kgml:
path_dge00400.kgml: Found a trail of span 2 containing skipped vertices
path_dge00400.kgml: 57 -> 56
path_dge00400.kgml: {R00985, R00986} -> R01073
path_dge00400.kgml: {dge:Dgeo_0983, dge:Dgeo_0985} -> dge:Dgeo_0986
path_dge00400.kgml: {4.1.3.27, 4.1.3.27} -> 2.4.2.18
path_dge00400.kgml: Skipped genes: dge:Dgeo_0984
path_dge00400.kgml:
path_dge00400.kgml: --- 0.81 seconds ---

path_dge00401.kgml: Novobiocin biosynthesis
path_dge00401.kgml: Initialization took 0.09 seconds
path_dge00401.kgml: (not found)
path_dge00401.kgml: --- 0.14 seconds ---

path_dge00410.kgml: beta-Alanine metabolism
path_dge00410.kgml: Initialization took 0.09 seconds
path_dge00410.kgml: (not found)
path_dge00410.kgml: --- 0.14 seconds ---

path_dge00430.kgml: Taurine and hypotaurine metabolism
path_dge00430.kgml: Initialization took 0.09 seconds
path_dge00430.kgml:
path_dge00430.kgml: Found a trail of span 2 without skipping any vertex
path_dge00430.kgml: 36 -> 58
path_dge00430.kgml: R00230 -> R00315
path_dge00430.kgml: dge:Dgeo_0051 -> dge:Dgeo_0052
path_dge00430.kgml: 2.3.1.8 -> {2.7.2.1, 2.7.2.15}
path_dge00430.kgml:
path_dge00430.kgml: --- 0.18 seconds ---

path_dge00450.kgml: Selenocompound metabolism
path_dge00450.kgml: Initialization took 0.13 seconds
path_dge00450.kgml: (not found)
path_dge00450.kgml: --- 0.18 seconds ---

path_dge00460.kgml: Cyanoamino acid metabolism
path_dge00460.kgml: Initialization took 0.09 seconds
path_dge00460.kgml: (not found)
path_dge00460.kgml: --- 0.13 seconds ---

path_dge00471.kgml: D-Glutamine and D-glutamate metabolism
path_dge00471.kgml: Initialization took 0.09 seconds
path_dge00471.kgml: (not found)
path_dge00471.kgml: --- 0.14 seconds ---

path_dge00473.kgml: D-Alanine metabolism
path_dge00473.kgml: Initialization took 0.06 seconds
path_dge00473.kgml: (not found)
path_dge00473.kgml: --- 0.11 seconds ---

path_dge00480.kgml: Glutathione metabolism
path_dge00480.kgml: Initialization took 0.06 seconds
path_dge00480.kgml: (not found)
path_dge00480.kgml: --- 0.11 seconds ---

path_dge00500.kgml: Starch and sucrose metabolism
path_dge00500.kgml: Initialization took 0.44 seconds
path_dge00500.kgml:
path_dge00500.kgml: Found a trail of span 3 without skipping any vertex
path_dge00500.kgml: 203 -> 206 -> 205
path_dge00500.kgml: R11261 -> R01824 -> R11256
path_dge00500.kgml: dge:Dgeo_0541 -> dge:Dgeo_0539 -> dge:Dgeo_0540
path_dge00500.kgml: 3.2.1.68 -> 5.4.99.15 -> 3.2.1.141
path_dge00500.kgml:
path_dge00500.kgml: Found a trail of span 2 containing skipped vertices
path_dge00500.kgml: 203 -> [206] -> 205
path_dge00500.kgml: R11261 -> [R01824] -> R11256
path_dge00500.kgml: dge:Dgeo_0541 -> [dge:Dgeo_0539] -> dge:Dgeo_0540
path_dge00500.kgml: 3.2.1.68 -> [5.4.99.15] -> 3.2.1.141
path_dge00500.kgml:
path_dge00500.kgml: Found a trail of span 2 without skipping any vertex
path_dge00500.kgml: 111 -> 121
path_dge00500.kgml: R02737 -> R02778
path_dge00500.kgml: dge:Dgeo_0059 -> dge:Dgeo_0060
path_dge00500.kgml: 2.4.1.15 -> 3.1.3.12
path_dge00500.kgml:
path_dge00500.kgml: --- 0.71 seconds ---

path_dge00520.kgml: Amino sugar and nucleotide sugar metabolism
path_dge00520.kgml: Initialization took 0.59 seconds
path_dge00520.kgml:
path_dge00520.kgml: Found a trail of span 2 without skipping any vertex
path_dge00520.kgml: 200 -> 184
path_dge00520.kgml: R01092 -> R00955
path_dge00520.kgml: dge:Dgeo_2481 -> dge:Dgeo_2480
path_dge00520.kgml: 2.7.1.6 -> 2.7.7.12
path_dge00520.kgml:
path_dge00520.kgml: Found a trail of span 2 containing skipped vertices
path_dge00520.kgml: 282 -> [261] -> 28
path_dge00520.kgml: R02738 -> [R02740] -> R00768
path_dge00520.kgml: dge:Dgeo_2620 -> [dge:Dgeo_1304] -> {dge:Dgeo_0010, dge:Dgeo_2624}
path_dge00520.kgml: 2.7.1.199 -> [5.3.1.9] -> 2.6.1.16
path_dge00520.kgml: Skipped genes: dge:Dgeo_2623, dge:Dgeo_2622, dge:Dgeo_2621
path_dge00520.kgml:
path_dge00520.kgml: --- 0.76 seconds ---

path_dge00521.kgml: Streptomycin biosynthesis
path_dge00521.kgml: Initialization took 0.14 seconds
path_dge00521.kgml: (not found)
path_dge00521.kgml: --- 0.19 seconds ---

path_dge00523.kgml: Polyketide sugar unit biosynthesis
path_dge00523.kgml: Initialization took 0.09 seconds
path_dge00523.kgml: (not found)
path_dge00523.kgml: --- 0.14 seconds ---

path_dge00525.kgml: Acarbose and validamycin biosynthesis
path_dge00525.kgml: Initialization took 0.09 seconds
path_dge00525.kgml: (not found)
path_dge00525.kgml: --- 0.15 seconds ---

path_dge00550.kgml: Peptidoglycan biosynthesis
path_dge00550.kgml: Initialization took 0.24 seconds
path_dge00550.kgml:
path_dge00550.kgml: Found a trail of span 2 without skipping any vertex
path_dge00550.kgml: 59 -> 33
path_dge00550.kgml: {R03191, R03192} -> R03193
path_dge00550.kgml: dge:Dgeo_1632 -> dge:Dgeo_1631
path_dge00550.kgml: {1.3.1.98, 1.3.1.98} -> 6.3.2.8
path_dge00550.kgml:
path_dge00550.kgml: --- 0.35 seconds ---

path_dge00561.kgml: Glycerolipid metabolism
path_dge00561.kgml: Initialization took 0.09 seconds
path_dge00561.kgml: (not found)
path_dge00561.kgml: --- 0.14 seconds ---

path_dge00562.kgml: Inositol phosphate metabolism
path_dge00562.kgml: Initialization took 0.06 seconds
path_dge00562.kgml: (not found)
path_dge00562.kgml: --- 0.11 seconds ---

path_dge00564.kgml: Glycerophospholipid metabolism
path_dge00564.kgml: Initialization took 0.14 seconds
path_dge00564.kgml: (not found)
path_dge00564.kgml: --- 0.20 seconds ---

path_dge00592.kgml: alpha-Linolenic acid metabolism
path_dge00592.kgml: Initialization took 0.06 seconds
path_dge00592.kgml: (not found)
path_dge00592.kgml: --- 0.11 seconds ---

path_dge00620.kgml: Pyruvate metabolism
path_dge00620.kgml: Initialization took 1.24 seconds
path_dge00620.kgml:
path_dge00620.kgml: Found a trail of span 3 without skipping any vertex
path_dge00620.kgml: 123 -> 55 -> 124
path_dge00620.kgml: R00014 -> R03270 -> R02569
path_dge00620.kgml: {dge:Dgeo_1561, dge:Dgeo_1562, dge:Dgeo_1887} -> {dge:Dgeo_1561, dge:Dgeo_1562, dge:Dgeo_1887} -> {dge:Dgeo_1886, dge:Dgeo_2341}
path_dge00620.kgml: {1.2.4.1, 2.2.1.6, 4.1.1.1} -> 1.2.4.1 -> 2.3.1.12
path_dge00620.kgml:
path_dge00620.kgml: Found a trail of span 3 containing skipped vertices
path_dge00620.kgml: 80 -> 86 -> 83
path_dge00620.kgml: R00214 -> R00342 -> R00216
path_dge00620.kgml: dge:Dgeo_2154 -> dge:Dgeo_2161 -> dge:Dgeo_2155
path_dge00620.kgml: {1.1.1.38, 1.1.1.39} -> {1.1.1.299, 1.1.1.37} -> 1.1.1.40
path_dge00620.kgml: Skipped genes: dge:Dgeo_2159, dge:Dgeo_2158, dge:Dgeo_2156
path_dge00620.kgml:
path_dge00620.kgml: Found a trail of span 2 without skipping any vertex
path_dge00620.kgml: 97 -> 129
path_dge00620.kgml: R00230 -> R00315
path_dge00620.kgml: dge:Dgeo_0051 -> dge:Dgeo_0052
path_dge00620.kgml: 2.3.1.8 -> {2.7.2.1, 2.7.2.15}
path_dge00620.kgml:
path_dge00620.kgml: --- 1.65 seconds ---

path_dge00622.kgml: Xylene degradation
path_dge00622.kgml: Initialization took 0.05 seconds
path_dge00622.kgml: (not found)
path_dge00622.kgml: --- 0.10 seconds ---

path_dge00627.kgml: Aminobenzoate degradation
path_dge00627.kgml: Initialization took 0.09 seconds
path_dge00627.kgml: (not found)
path_dge00627.kgml: --- 0.13 seconds ---

path_dge00630.kgml: Glyoxylate and dicarboxylate metabolism
path_dge00630.kgml: Initialization took 1.19 seconds
path_dge00630.kgml:
path_dge00630.kgml: Found a trail of span 4 containing skipped vertices
path_dge00630.kgml: 116 -> [214] -> 76 -> 114 -> 247
path_dge00630.kgml: R00472 -> [R00588] -> R01394 -> {R01745, R01747} -> R08572
path_dge00630.kgml: {dge:Dgeo_2611, dge:Dgeo_2616} -> [dge:Dgeo_1114] -> dge:Dgeo_2613 -> dge:Dgeo_2614 -> dge:Dgeo_2615
path_dge00630.kgml: 2.3.3.9 -> [2.6.1.45] -> 5.3.1.22 -> {1.1.1.60, 1.1.1.60} -> 2.7.1.165
path_dge00630.kgml:
path_dge00630.kgml: Found a trail of span 4 containing skipped vertices
path_dge00630.kgml: 116 -> 115 -> 114 -> 247
path_dge00630.kgml: R00472 -> R00013 -> {R01745, R01747} -> R08572
path_dge00630.kgml: {dge:Dgeo_2611, dge:Dgeo_2616} -> dge:Dgeo_2612 -> dge:Dgeo_2614 -> dge:Dgeo_2615
path_dge00630.kgml: 2.3.3.9 -> 4.1.1.47 -> {1.1.1.60, 1.1.1.60} -> 2.7.1.165
path_dge00630.kgml: Skipped genes: dge:Dgeo_2613
path_dge00630.kgml:
path_dge00630.kgml: Found a trail of span 3 containing skipped vertices
path_dge00630.kgml: 116 -> [115] -> 114 -> 247
path_dge00630.kgml: R00472 -> [R00013] -> {R01745, R01747} -> R08572
path_dge00630.kgml: {dge:Dgeo_2611, dge:Dgeo_2616} -> [dge:Dgeo_2612] -> dge:Dgeo_2614 -> dge:Dgeo_2615
path_dge00630.kgml: 2.3.3.9 -> [4.1.1.47] -> {1.1.1.60, 1.1.1.60} -> 2.7.1.165
path_dge00630.kgml:
path_dge00630.kgml: Found a trail of span 3 containing skipped vertices
path_dge00630.kgml: 116 -> [214] -> 76 -> [114] -> 247
path_dge00630.kgml: R00472 -> [R00588] -> R01394 -> [{R01745, R01747}] -> R08572
path_dge00630.kgml: {dge:Dgeo_2611, dge:Dgeo_2616} -> [dge:Dgeo_1114] -> dge:Dgeo_2613 -> [dge:Dgeo_2614] -> dge:Dgeo_2615
path_dge00630.kgml: 2.3.3.9 -> [2.6.1.45] -> 5.3.1.22 -> [{1.1.1.60, 1.1.1.60}] -> 2.7.1.165
path_dge00630.kgml: Skipped genes: dge:Dgeo_2614
path_dge00630.kgml:
path_dge00630.kgml: Found a trail of span 3 containing skipped vertices
path_dge00630.kgml: 116 -> 115 -> [114] -> 247
path_dge00630.kgml: R00472 -> R00013 -> [{R01745, R01747}] -> R08572
path_dge00630.kgml: {dge:Dgeo_2611, dge:Dgeo_2616} -> dge:Dgeo_2612 -> [dge:Dgeo_2614] -> dge:Dgeo_2615
path_dge00630.kgml: 2.3.3.9 -> 4.1.1.47 -> [{1.1.1.60, 1.1.1.60}] -> 2.7.1.165
path_dge00630.kgml: Skipped genes: dge:Dgeo_2613, dge:Dgeo_2614
path_dge00630.kgml:
path_dge00630.kgml: --- 1.54 seconds ---

path_dge00640.kgml: Propanoate metabolism
path_dge00640.kgml: Initialization took 0.73 seconds
path_dge00640.kgml:
path_dge00640.kgml: Found a trail of span 3 containing skipped vertices
path_dge00640.kgml: 66 -> 67 -> [66] -> 99
path_dge00640.kgml: R00926 -> R01354 -> [R00926] -> R04432
path_dge00640.kgml: {dge:Dgeo_1750, dge:Dgeo_1759, dge:Dgeo_2396} -> {dge:Dgeo_1750, dge:Dgeo_1759, dge:Dgeo_2396} -> [{dge:Dgeo_1750, dge:Dgeo_1759, dge:Dgeo_2396}] -> {dge:Dgeo_0736, dge:Dgeo_2399}
path_dge00640.kgml: {6.2.1.1, 6.2.1.17} -> {6.2.1.1, 6.2.1.17} -> [{6.2.1.1, 6.2.1.17}] -> 1.3.8.7
path_dge00640.kgml: Skipped genes: dge:Dgeo_2398, dge:Dgeo_2397
path_dge00640.kgml:
path_dge00640.kgml: Found a trail of span 2 without skipping any vertex
path_dge00640.kgml: 186 -> 187
path_dge00640.kgml: R10997 -> R10996
path_dge00640.kgml: {dge:Dgeo_2338, dge:Dgeo_2339} -> {dge:Dgeo_2338, dge:Dgeo_2339}
path_dge00640.kgml: 1.2.4.4 -> 1.2.4.4
path_dge00640.kgml:
path_dge00640.kgml: Found a trail of span 2 without skipping any vertex
path_dge00640.kgml: 52 -> 68
path_dge00640.kgml: R00921 -> R01353
path_dge00640.kgml: dge:Dgeo_0051 -> dge:Dgeo_0052
path_dge00640.kgml: {2.3.1.222, 2.3.1.8} -> {2.7.2.1, 2.7.2.15}
path_dge00640.kgml:
path_dge00640.kgml: --- 1.04 seconds ---

path_dge00643.kgml: Styrene degradation
path_dge00643.kgml: Initialization took 0.09 seconds
path_dge00643.kgml: (not found)
path_dge00643.kgml: --- 0.14 seconds ---

path_dge00650.kgml: Butanoate metabolism
path_dge00650.kgml: Initialization took 0.53 seconds
path_dge00650.kgml:
path_dge00650.kgml: --- 5.22 seconds ---

path_dge00660.kgml: C5-Branched dibasic acid metabolism
path_dge00660.kgml: Initialization took 0.09 seconds
path_dge00660.kgml:
path_dge00660.kgml: Found a trail of span 3 containing skipped vertices
path_dge00660.kgml: 31 -> 96 -> 97
path_dge00660.kgml: R03896 -> R03898 -> R00994
path_dge00660.kgml: {dge:Dgeo_1030, dge:Dgeo_1032} -> {dge:Dgeo_1030, dge:Dgeo_1032} -> dge:Dgeo_1033
path_dge00660.kgml: 4.2.1.35 -> 4.2.1.35 -> 1.1.1.85
path_dge00660.kgml: Skipped genes: dge:Dgeo_1031
path_dge00660.kgml:
path_dge00660.kgml: --- 0.23 seconds ---

path_dge00670.kgml: One carbon pool by folate
path_dge00670.kgml: Initialization took 0.19 seconds
path_dge00670.kgml:
path_dge00670.kgml: Found a trail of span 3 containing skipped vertices
path_dge00670.kgml: 41 -> [20] -> 64 -> [29] -> 42
path_dge00670.kgml: R02301 -> [R04326] -> R04125 -> [R01220] -> R02300
path_dge00670.kgml: dge:Dgeo_1903 -> [dge:Dgeo_1546] -> dge:Dgeo_1905 -> [{dge:Dgeo_0514, dge:Dgeo_0699}] -> dge:Dgeo_1905
path_dge00670.kgml: 6.3.3.2 -> [2.1.2.2] -> 2.1.2.10 -> [1.5.1.5] -> 2.1.2.10
path_dge00670.kgml:
path_dge00670.kgml: Found a trail of span 3 without skipping any vertex
path_dge00670.kgml: 29 -> 28 -> 51
path_dge00670.kgml: R01220 -> R01655 -> R04560
path_dge00670.kgml: {dge:Dgeo_0514, dge:Dgeo_0699} -> {dge:Dgeo_0514, dge:Dgeo_0699} -> dge:Dgeo_0513
path_dge00670.kgml: 1.5.1.5 -> 3.5.4.9 -> 2.1.2.3
path_dge00670.kgml:
path_dge00670.kgml: Found a trail of span 2 containing skipped vertices
path_dge00670.kgml: 54 -> [60] -> 26
path_dge00670.kgml: R00946 -> [R06613] -> {R01224, R07168}
path_dge00670.kgml: dge:Dgeo_1336 -> [dge:Dgeo_2027] -> dge:Dgeo_1337
path_dge00670.kgml: 2.1.1.13 -> [2.1.1.148] -> {1.5.1.20, 1.5.1.20}
path_dge00670.kgml:
path_dge00670.kgml: --- 0.56 seconds ---

path_dge00680.kgml: Methane metabolism
path_dge00680.kgml: Initialization took 0.48 seconds
path_dge00680.kgml:
path_dge00680.kgml: Found a trail of span 2 without skipping any vertex
path_dge00680.kgml: 203 -> 204
path_dge00680.kgml: R00315 -> R00230
path_dge00680.kgml: dge:Dgeo_0052 -> dge:Dgeo_0051
path_dge00680.kgml: {2.7.2.1, 2.7.2.15} -> 2.3.1.8
path_dge00680.kgml:
path_dge00680.kgml: Found a trail of span 2 containing skipped vertices
path_dge00680.kgml: 286 -> 289
path_dge00680.kgml: R10395 -> R10396
path_dge00680.kgml: {dge:Dgeo_1154, dge:Dgeo_1156} -> {dge:Dgeo_1154, dge:Dgeo_1156}
path_dge00680.kgml: 4.2.1.114 -> 4.2.1.114
path_dge00680.kgml: Skipped genes: dge:Dgeo_1155
path_dge00680.kgml:
path_dge00680.kgml: Found a trail of span 2 containing skipped vertices
path_dge00680.kgml: 274 -> 277
path_dge00680.kgml: R10392 -> R10393
path_dge00680.kgml: {dge:Dgeo_1154, dge:Dgeo_1156} -> {dge:Dgeo_1154, dge:Dgeo_1156}
path_dge00680.kgml: 4.2.1.114 -> 4.2.1.114
path_dge00680.kgml: Skipped genes: dge:Dgeo_1155
path_dge00680.kgml:
path_dge00680.kgml: --- 0.70 seconds ---

path_dge00730.kgml: Thiamine metabolism
path_dge00730.kgml: Initialization took 0.13 seconds
path_dge00730.kgml:
path_dge00730.kgml: Found a trail of span 3 containing skipped vertices
path_dge00730.kgml: 94 -> 75 -> 97
path_dge00730.kgml: R03472 -> R04509 -> R10712
path_dge00730.kgml: dge:Dgeo_1924 -> dge:Dgeo_1919 -> dge:Dgeo_1923
path_dge00730.kgml: 4.1.99.17 -> 2.7.4.7 -> 2.5.1.3
path_dge00730.kgml: Skipped genes: dge:Dgeo_1921, dge:Dgeo_1920, dge:Dgeo_1922
path_dge00730.kgml:
path_dge00730.kgml: Found a trail of span 3 containing skipped vertices
path_dge00730.kgml: 76 -> 75 -> 93
path_dge00730.kgml: R03471 -> R04509 -> R03223
path_dge00730.kgml: dge:Dgeo_1919 -> dge:Dgeo_1919 -> dge:Dgeo_1923
path_dge00730.kgml: 2.7.1.49 -> 2.7.4.7 -> 2.5.1.3
path_dge00730.kgml: Skipped genes: dge:Dgeo_1921, dge:Dgeo_1920, dge:Dgeo_1922
path_dge00730.kgml:
path_dge00730.kgml: Found a trail of span 3 containing skipped vertices
path_dge00730.kgml: 76 -> 75 -> 97
path_dge00730.kgml: R03471 -> R04509 -> R10712
path_dge00730.kgml: dge:Dgeo_1919 -> dge:Dgeo_1919 -> dge:Dgeo_1923
path_dge00730.kgml: 2.7.1.49 -> 2.7.4.7 -> 2.5.1.3
path_dge00730.kgml: Skipped genes: dge:Dgeo_1921, dge:Dgeo_1920, dge:Dgeo_1922
path_dge00730.kgml:
path_dge00730.kgml: Found a trail of span 2 containing skipped vertices
path_dge00730.kgml: 94 -> [75] -> 97
path_dge00730.kgml: R03472 -> [R04509] -> R10712
path_dge00730.kgml: dge:Dgeo_1924 -> [dge:Dgeo_1919] -> dge:Dgeo_1923
path_dge00730.kgml: 4.1.99.17 -> [2.7.4.7] -> 2.5.1.3
path_dge00730.kgml:
path_dge00730.kgml: Found a trail of span 2 containing skipped vertices
path_dge00730.kgml: 94 -> [75] -> 93
path_dge00730.kgml: R03472 -> [R04509] -> R03223
path_dge00730.kgml: dge:Dgeo_1924 -> [dge:Dgeo_1919] -> dge:Dgeo_1923
path_dge00730.kgml: 4.1.99.17 -> [2.7.4.7] -> 2.5.1.3
path_dge00730.kgml:
path_dge00730.kgml: Found a trail of span 2 without skipping any vertex
path_dge00730.kgml: 70 -> 69
path_dge00730.kgml: R07463 -> R10247
path_dge00730.kgml: dge:Dgeo_1920 -> dge:Dgeo_1921
path_dge00730.kgml: 1.4.3.19 -> 2.8.1.10
path_dge00730.kgml:
path_dge00730.kgml: Found a trail of span 2 containing skipped vertices
path_dge00730.kgml: 76 -> [75] -> 97
path_dge00730.kgml: R03471 -> [R04509] -> R10712
path_dge00730.kgml: dge:Dgeo_1919 -> [dge:Dgeo_1919] -> dge:Dgeo_1923
path_dge00730.kgml: 2.7.1.49 -> [2.7.4.7] -> 2.5.1.3
path_dge00730.kgml: Skipped genes: dge:Dgeo_1921, dge:Dgeo_1920, dge:Dgeo_1922
path_dge00730.kgml:
path_dge00730.kgml: Found a trail of span 2 containing skipped vertices
path_dge00730.kgml: 76 -> [75] -> 93
path_dge00730.kgml: R03471 -> [R04509] -> R03223
path_dge00730.kgml: dge:Dgeo_1919 -> [dge:Dgeo_1919] -> dge:Dgeo_1923
path_dge00730.kgml: 2.7.1.49 -> [2.7.4.7] -> 2.5.1.3
path_dge00730.kgml: Skipped genes: dge:Dgeo_1921, dge:Dgeo_1920, dge:Dgeo_1922
path_dge00730.kgml:
path_dge00730.kgml: --- 0.56 seconds ---

path_dge00740.kgml: Riboflavin metabolism
path_dge00740.kgml: Initialization took 0.08 seconds
path_dge00740.kgml:
path_dge00740.kgml: Found a trail of span 3 containing skipped vertices
path_dge00740.kgml: 32 -> [41] -> 42 -> 41
path_dge00740.kgml: R07281 -> [R04457] -> R00066 -> R04457
path_dge00740.kgml: dge:Dgeo_0302 -> [dge:Dgeo_0303] -> dge:Dgeo_0301 -> dge:Dgeo_0303
path_dge00740.kgml: 4.1.99.12 -> [2.5.1.78] -> 2.5.1.9 -> 2.5.1.78
path_dge00740.kgml:
path_dge00740.kgml: Found a trail of span 3 containing skipped vertices
path_dge00740.kgml: 38 -> 39 -> 40
path_dge00740.kgml: R00425 -> R03459 -> R03458
path_dge00740.kgml: dge:Dgeo_0302 -> dge:Dgeo_0300 -> dge:Dgeo_0300
path_dge00740.kgml: 3.5.4.25 -> 3.5.4.26 -> 1.1.1.193
path_dge00740.kgml: Skipped genes: dge:Dgeo_0301
path_dge00740.kgml:
path_dge00740.kgml: Found a trail of span 2 containing skipped vertices
path_dge00740.kgml: 38 -> [39] -> 40
path_dge00740.kgml: R00425 -> [R03459] -> R03458
path_dge00740.kgml: dge:Dgeo_0302 -> [dge:Dgeo_0300] -> dge:Dgeo_0300
path_dge00740.kgml: 3.5.4.25 -> [3.5.4.26] -> 1.1.1.193
path_dge00740.kgml: Skipped genes: dge:Dgeo_0301
path_dge00740.kgml:
path_dge00740.kgml: --- 0.26 seconds ---

path_dge00750.kgml: Vitamin B6 metabolism
path_dge00750.kgml: Initialization took 0.08 seconds
path_dge00750.kgml: (not found)
path_dge00750.kgml: --- 0.12 seconds ---

path_dge00760.kgml: Nicotinate and nicotinamide metabolism
path_dge00760.kgml: Initialization took 0.18 seconds
path_dge00760.kgml:
path_dge00760.kgml: Found a trail of span 3 without skipping any vertex
path_dge00760.kgml: 71 -> 72 -> 73
path_dge00760.kgml: R00481 -> R04292 -> R03348
path_dge00760.kgml: dge:Dgeo_1162 -> dge:Dgeo_1164 -> dge:Dgeo_1163
path_dge00760.kgml: 1.4.3.16 -> 2.5.1.72 -> 2.4.2.19
path_dge00760.kgml:
path_dge00760.kgml: Found a trail of span 2 containing skipped vertices
path_dge00760.kgml: 71 -> [72] -> 73
path_dge00760.kgml: R00481 -> [R04292] -> R03348
path_dge00760.kgml: dge:Dgeo_1162 -> [dge:Dgeo_1164] -> dge:Dgeo_1163
path_dge00760.kgml: 1.4.3.16 -> [2.5.1.72] -> 2.4.2.19
path_dge00760.kgml:
path_dge00760.kgml: --- 0.36 seconds ---

path_dge00770.kgml: Pantothenate and CoA biosynthesis
path_dge00770.kgml: Initialization took 0.19 seconds
path_dge00770.kgml:
path_dge00770.kgml: Found a trail of span 2 without skipping any vertex
path_dge00770.kgml: 82 -> 81
path_dge00770.kgml: R00006 -> R03051
path_dge00770.kgml: {dge:Dgeo_0601, dge:Dgeo_0602} -> dge:Dgeo_0600
path_dge00770.kgml: 2.2.1.6 -> 1.1.1.86
path_dge00770.kgml:
path_dge00770.kgml: --- 0.28 seconds ---

path_dge00780.kgml: Biotin metabolism
path_dge00780.kgml: Initialization took 0.08 seconds
path_dge00780.kgml:
path_dge00780.kgml: Found a trail of span 2 containing skipped vertices
path_dge00780.kgml: 95 -> 53
path_dge00780.kgml: R10115 -> R10116
path_dge00780.kgml: dge:Dgeo_0437 -> {dge:Dgeo_0435, dge:Dgeo_1963}
path_dge00780.kgml: {2.3.1.179, 2.3.1.41} -> 1.1.1.100
path_dge00780.kgml: Skipped genes: dge:Dgeo_0436
path_dge00780.kgml:
path_dge00780.kgml: Found a trail of span 2 containing skipped vertices
path_dge00780.kgml: 74 -> 67
path_dge00780.kgml: R10119 -> R10120
path_dge00780.kgml: dge:Dgeo_0437 -> {dge:Dgeo_0435, dge:Dgeo_1963}
path_dge00780.kgml: {2.3.1.179, 2.3.1.41} -> 1.1.1.100
path_dge00780.kgml: Skipped genes: dge:Dgeo_0436
path_dge00780.kgml:
path_dge00780.kgml: --- 0.24 seconds ---

path_dge00785.kgml: Lipoic acid metabolism
path_dge00785.kgml: Initialization took 0.06 seconds
path_dge00785.kgml:
path_dge00785.kgml: Found a trail of span 2 without skipping any vertex
path_dge00785.kgml: 5 -> 6
path_dge00785.kgml: R07768 -> R07769
path_dge00785.kgml: dge:Dgeo_1742 -> dge:Dgeo_1741
path_dge00785.kgml: 2.8.1.8 -> 2.3.1.181
path_dge00785.kgml:
path_dge00785.kgml: Found a trail of span 2 without skipping any vertex
path_dge00785.kgml: 11 -> 10
path_dge00785.kgml: R07766 -> R07767
path_dge00785.kgml: dge:Dgeo_1741 -> dge:Dgeo_1742
path_dge00785.kgml: 2.3.1.181 -> 2.8.1.8
path_dge00785.kgml:
path_dge00785.kgml: --- 0.22 seconds ---

path_dge00790.kgml: Folate biosynthesis
path_dge00790.kgml: Initialization took 0.29 seconds
path_dge00790.kgml:
path_dge00790.kgml: Found a trail of span 4 without skipping any vertex
path_dge00790.kgml: 171 -> 75 -> 74 -> 72
path_dge00790.kgml: R11073 -> R03504 -> R03503 -> R03067
path_dge00790.kgml: dge:Dgeo_0397 -> dge:Dgeo_0397 -> dge:Dgeo_0398 -> dge:Dgeo_0396
path_dge00790.kgml: 5.1.99.8 -> 4.1.2.25 -> 2.7.6.3 -> 2.5.1.15
path_dge00790.kgml:
path_dge00790.kgml: Found a trail of span 3 containing skipped vertices
path_dge00790.kgml: 171 -> 75 -> [74] -> 72
path_dge00790.kgml: R11073 -> R03504 -> [R03503] -> R03067
path_dge00790.kgml: dge:Dgeo_0397 -> dge:Dgeo_0397 -> [dge:Dgeo_0398] -> dge:Dgeo_0396
path_dge00790.kgml: 5.1.99.8 -> 4.1.2.25 -> [2.7.6.3] -> 2.5.1.15
path_dge00790.kgml:
path_dge00790.kgml: Found a trail of span 3 without skipping any vertex
path_dge00790.kgml: 171 -> 75 -> 73
path_dge00790.kgml: R11073 -> R03504 -> R03066
path_dge00790.kgml: dge:Dgeo_0397 -> dge:Dgeo_0397 -> dge:Dgeo_0396
path_dge00790.kgml: 5.1.99.8 -> 4.1.2.25 -> 2.5.1.15
path_dge00790.kgml:
path_dge00790.kgml: Found a trail of span 3 containing skipped vertices
path_dge00790.kgml: 171 -> [75] -> 74 -> 72
path_dge00790.kgml: R11073 -> [R03504] -> R03503 -> R03067
path_dge00790.kgml: dge:Dgeo_0397 -> [dge:Dgeo_0397] -> dge:Dgeo_0398 -> dge:Dgeo_0396
path_dge00790.kgml: 5.1.99.8 -> [4.1.2.25] -> 2.7.6.3 -> 2.5.1.15
path_dge00790.kgml:
path_dge00790.kgml: Found a trail of span 2 containing skipped vertices
path_dge00790.kgml: 171 -> [75] -> 73
path_dge00790.kgml: R11073 -> [R03504] -> R03066
path_dge00790.kgml: dge:Dgeo_0397 -> [dge:Dgeo_0397] -> dge:Dgeo_0396
path_dge00790.kgml: 5.1.99.8 -> [4.1.2.25] -> 2.5.1.15
path_dge00790.kgml:
path_dge00790.kgml: Found a trail of span 2 containing skipped vertices
path_dge00790.kgml: 117 -> 94
path_dge00790.kgml: R11372 -> R09395
path_dge00790.kgml: dge:Dgeo_0338 -> dge:Dgeo_0329
path_dge00790.kgml: 4.6.1.17 -> 2.8.1.12
path_dge00790.kgml: Skipped genes: dge:Dgeo_0337, dge:Dgeo_0335
path_dge00790.kgml:
path_dge00790.kgml: --- 0.68 seconds ---

path_dge00860.kgml: Porphyrin and chlorophyll metabolism
path_dge00860.kgml: Initialization took 0.48 seconds
path_dge00860.kgml:
path_dge00860.kgml: Found a trail of span 4 containing skipped vertices
path_dge00860.kgml: 270 -> 271 -> 281 -> 280
path_dge00860.kgml: R03165 -> R03194 -> R03947 -> R02864
path_dge00860.kgml: {dge:Dgeo_2131, dge:Dgeo_2393} -> dge:Dgeo_2131 -> dge:Dgeo_2129 -> dge:Dgeo_2129
path_dge00860.kgml: 4.2.1.75 -> 2.1.1.107 -> 1.3.1.76 -> 4.99.1.4
path_dge00860.kgml: Skipped genes: dge:Dgeo_2130
path_dge00860.kgml:
path_dge00860.kgml: Found a trail of span 4 containing skipped vertices
path_dge00860.kgml: 302 -> 315 -> 305 -> 308
path_dge00860.kgml: R05225 -> R07302 -> {R05221, R06558} -> R05222
path_dge00860.kgml: dge:Dgeo_2874 -> dge:Dgeo_2348 -> dge:Dgeo_2873 -> dge:Dgeo_2873
path_dge00860.kgml: 6.3.5.10 -> 6.3.1.10 -> {2.7.1.156, 2.7.1.156} -> 2.7.7.62
path_dge00860.kgml: Skipped genes: dge:Dgeo_2875
path_dge00860.kgml:
path_dge00860.kgml: Found a trail of span 3 containing skipped vertices
path_dge00860.kgml: 302 -> [315] -> 305 -> 308
path_dge00860.kgml: R05225 -> [R07302] -> {R05221, R06558} -> R05222
path_dge00860.kgml: dge:Dgeo_2874 -> [dge:Dgeo_2348] -> dge:Dgeo_2873 -> dge:Dgeo_2873
path_dge00860.kgml: 6.3.5.10 -> [6.3.1.10] -> {2.7.1.156, 2.7.1.156} -> 2.7.7.62
path_dge00860.kgml:
path_dge00860.kgml: Found a trail of span 3 containing skipped vertices
path_dge00860.kgml: 270 -> 271 -> [281] -> 280
path_dge00860.kgml: R03165 -> R03194 -> [R03947] -> R02864
path_dge00860.kgml: {dge:Dgeo_2131, dge:Dgeo_2393} -> dge:Dgeo_2131 -> [dge:Dgeo_2129] -> dge:Dgeo_2129
path_dge00860.kgml: 4.2.1.75 -> 2.1.1.107 -> [1.3.1.76] -> 4.99.1.4
path_dge00860.kgml: Skipped genes: dge:Dgeo_2130
path_dge00860.kgml:
path_dge00860.kgml: Found a trail of span 3 containing skipped vertices
path_dge00860.kgml: 270 -> [271] -> 281 -> 280
path_dge00860.kgml: R03165 -> [R03194] -> R03947 -> R02864
path_dge00860.kgml: {dge:Dgeo_2131, dge:Dgeo_2393} -> [dge:Dgeo_2131] -> dge:Dgeo_2129 -> dge:Dgeo_2129
path_dge00860.kgml: 4.2.1.75 -> [2.1.1.107] -> 1.3.1.76 -> 4.99.1.4
path_dge00860.kgml: Skipped genes: dge:Dgeo_2130
path_dge00860.kgml:
path_dge00860.kgml: Found a trail of span 3 containing skipped vertices
path_dge00860.kgml: 302 -> 315 -> [305] -> 308
path_dge00860.kgml: R05225 -> R07302 -> [{R05221, R06558}] -> R05222
path_dge00860.kgml: dge:Dgeo_2874 -> dge:Dgeo_2348 -> [dge:Dgeo_2873] -> dge:Dgeo_2873
path_dge00860.kgml: 6.3.5.10 -> 6.3.1.10 -> [{2.7.1.156, 2.7.1.156}] -> 2.7.7.62
path_dge00860.kgml: Skipped genes: dge:Dgeo_2875
path_dge00860.kgml:
path_dge00860.kgml: Found a trail of span 3 containing skipped vertices
path_dge00860.kgml: 302 -> 316 -> 308
path_dge00860.kgml: R05225 -> R06529 -> R05222
path_dge00860.kgml: dge:Dgeo_2874 -> dge:Dgeo_2348 -> dge:Dgeo_2873
path_dge00860.kgml: 6.3.5.10 -> 6.3.1.10 -> 2.7.7.62
path_dge00860.kgml: Skipped genes: dge:Dgeo_2875
path_dge00860.kgml:
path_dge00860.kgml: Found a trail of span 3 containing skipped vertices
path_dge00860.kgml: 285 -> 318 -> 319
path_dge00860.kgml: R05810 -> R07772 -> R07773
path_dge00860.kgml: dge:Dgeo_2357 -> dge:Dgeo_2356 -> dge:Dgeo_2359
path_dge00860.kgml: 2.1.1.271 -> 3.7.1.12 -> 2.1.1.195
path_dge00860.kgml: Skipped genes: dge:Dgeo_2358
path_dge00860.kgml:
path_dge00860.kgml: Found a trail of span 2 containing skipped vertices
path_dge00860.kgml: 296 -> 297
path_dge00860.kgml: R05224 -> R05227
path_dge00860.kgml: dge:Dgeo_2349 -> dge:Dgeo_2352
path_dge00860.kgml: 6.3.5.9 -> 6.6.1.2
path_dge00860.kgml: Skipped genes: dge:Dgeo_2351, dge:Dgeo_2350
path_dge00860.kgml:
path_dge00860.kgml: Found a trail of span 2 without skipping any vertex
path_dge00860.kgml: 262 -> 314
path_dge00860.kgml: R07411 -> R07412
path_dge00860.kgml: dge:Dgeo_0408 -> dge:Dgeo_0409
path_dge00860.kgml: 2.5.1.141 -> ?
path_dge00860.kgml:
path_dge00860.kgml: Found a trail of span 2 containing skipped vertices
path_dge00860.kgml: 302 -> [316] -> 308
path_dge00860.kgml: R05225 -> [R06529] -> R05222
path_dge00860.kgml: dge:Dgeo_2874 -> [dge:Dgeo_2348] -> dge:Dgeo_2873
path_dge00860.kgml: 6.3.5.10 -> [6.3.1.10] -> 2.7.7.62
path_dge00860.kgml:
path_dge00860.kgml: Found a trail of span 2 containing skipped vertices
path_dge00860.kgml: 285 -> [318] -> 319
path_dge00860.kgml: R05810 -> [R07772] -> R07773
path_dge00860.kgml: dge:Dgeo_2357 -> [dge:Dgeo_2356] -> dge:Dgeo_2359
path_dge00860.kgml: 2.1.1.271 -> [3.7.1.12] -> 2.1.1.195
path_dge00860.kgml: Skipped genes: dge:Dgeo_2358
path_dge00860.kgml:
path_dge00860.kgml: Found a trail of span 2 without skipping any vertex
path_dge00860.kgml: 317 -> 295
path_dge00860.kgml: R05149 -> R05177
path_dge00860.kgml: dge:Dgeo_2361 -> dge:Dgeo_2360
path_dge00860.kgml: 2.1.1.132 -> 5.4.99.61
path_dge00860.kgml:
path_dge00860.kgml: Found a trail of span 2 without skipping any vertex
path_dge00860.kgml: 311 -> 310
path_dge00860.kgml: R04594 -> R05223
path_dge00860.kgml: dge:Dgeo_2366 -> dge:Dgeo_2367
path_dge00860.kgml: 3.1.3.73 -> 2.7.8.26
path_dge00860.kgml:
path_dge00860.kgml: --- 1.76 seconds ---

path_dge00900.kgml: Terpenoid backbone biosynthesis
path_dge00900.kgml: Initialization took 0.24 seconds
path_dge00900.kgml:
path_dge00900.kgml: Found a trail of span 2 without skipping any vertex
path_dge00900.kgml: 66 -> 67
path_dge00900.kgml: R05633 -> R05634
path_dge00900.kgml: dge:Dgeo_0181 -> dge:Dgeo_0180
path_dge00900.kgml: 2.7.7.60 -> 2.7.1.148
path_dge00900.kgml:
path_dge00900.kgml: --- 0.38 seconds ---

path_dge00903.kgml: Limonene and pinene degradation
path_dge00903.kgml: Initialization took 0.04 seconds
path_dge00903.kgml: (not found)
path_dge00903.kgml: --- 0.09 seconds ---

path_dge00906.kgml: Carotenoid biosynthesis
path_dge00906.kgml: Initialization took 0.08 seconds
path_dge00906.kgml: (not found)
path_dge00906.kgml: --- 0.12 seconds ---

path_dge00910.kgml: Nitrogen metabolism
path_dge00910.kgml: Initialization took 0.13 seconds
path_dge00910.kgml: (not found)
path_dge00910.kgml: --- 0.17 seconds ---

path_dge00920.kgml: Sulfur metabolism
path_dge00920.kgml: Initialization took 0.18 seconds
path_dge00920.kgml:
path_dge00920.kgml: Found a trail of span 4 containing skipped vertices
path_dge00920.kgml: 39 -> [38] -> 42 -> [39] -> 48 -> 29
path_dge00920.kgml: R00509 -> [R00508] -> R00529 -> [R00509] -> R02021 -> R00859
path_dge00920.kgml: dge:Dgeo_1408 -> [dge:Dgeo_1290] -> dge:Dgeo_1410 -> [dge:Dgeo_1408] -> dge:Dgeo_1409 -> dge:Dgeo_1407
path_dge00920.kgml: 2.7.1.25 -> [3.1.3.7] -> 2.7.7.4 -> [2.7.1.25] -> 1.8.4.8 -> 1.8.7.1
path_dge00920.kgml:
path_dge00920.kgml: Found a trail of span 4 without skipping any vertex
path_dge00920.kgml: 158 -> 159 -> 150 -> 149
path_dge00920.kgml: R00529 -> R00509 -> R02021 -> R00859
path_dge00920.kgml: dge:Dgeo_1410 -> dge:Dgeo_1408 -> dge:Dgeo_1409 -> dge:Dgeo_1407
path_dge00920.kgml: 2.7.7.4 -> 2.7.1.25 -> 1.8.4.8 -> 1.8.7.1
path_dge00920.kgml:
path_dge00920.kgml: Found a trail of span 3 containing skipped vertices
path_dge00920.kgml: 158 -> [159] -> 150 -> 149
path_dge00920.kgml: R00529 -> [R00509] -> R02021 -> R00859
path_dge00920.kgml: dge:Dgeo_1410 -> [dge:Dgeo_1408] -> dge:Dgeo_1409 -> dge:Dgeo_1407
path_dge00920.kgml: 2.7.7.4 -> [2.7.1.25] -> 1.8.4.8 -> 1.8.7.1
path_dge00920.kgml: Skipped genes: dge:Dgeo_1408
path_dge00920.kgml:
path_dge00920.kgml: Found a trail of span 3 containing skipped vertices
path_dge00920.kgml: 158 -> 159 -> [150] -> 149
path_dge00920.kgml: R00529 -> R00509 -> [R02021] -> R00859
path_dge00920.kgml: dge:Dgeo_1410 -> dge:Dgeo_1408 -> [dge:Dgeo_1409] -> dge:Dgeo_1407
path_dge00920.kgml: 2.7.7.4 -> 2.7.1.25 -> [1.8.4.8] -> 1.8.7.1
path_dge00920.kgml: Skipped genes: dge:Dgeo_1409
path_dge00920.kgml:
path_dge00920.kgml: Found a trail of span 3 containing skipped vertices
path_dge00920.kgml: 42 -> 39 -> [48] -> 29
path_dge00920.kgml: R00529 -> R00509 -> [R02021] -> R00859
path_dge00920.kgml: dge:Dgeo_1410 -> dge:Dgeo_1408 -> [dge:Dgeo_1409] -> dge:Dgeo_1407
path_dge00920.kgml: 2.7.7.4 -> 2.7.1.25 -> [1.8.4.8] -> 1.8.7.1
path_dge00920.kgml: Skipped genes: dge:Dgeo_1409
path_dge00920.kgml:
path_dge00920.kgml: --- 0.53 seconds ---

path_dge00930.kgml: Caprolactam degradation
path_dge00930.kgml: Initialization took 0.04 seconds
path_dge00930.kgml: (not found)
path_dge00930.kgml: --- 0.09 seconds ---

path_dge00970.kgml: Aminoacyl-tRNA biosynthesis
path_dge00970.kgml: Initialization took 0.83 seconds
path_dge00970.kgml: (not found)
path_dge00970.kgml: --- 0.88 seconds ---

path_dge01040.kgml: Biosynthesis of unsaturated fatty acids
path_dge01040.kgml: Initialization took 0.05 seconds
path_dge01040.kgml: (not found)
path_dge01040.kgml: --- 0.09 seconds ---

path_dge01055.kgml: Biosynthesis of vancomycin group antibiotics
path_dge01055.kgml: Initialization took 0.04 seconds
path_dge01055.kgml: (not found)
path_dge01055.kgml: --- 0.09 seconds ---

--- 82.53 seconds ---
