# Supplementary material for: CoMetGeNe: mining conserved neighborhood patterns in metabolic and genomic contexts
Source: BMC Bioinformatics. 2019 Jan 10;20:19. doi: 10.1186/s12859-018-2542-2 (PMC6327494; doi:10.1186/s12859-018-2542-2)
Supplement: Supplementary file 14 — Trail finding results for completely assembled representative bacterial genomes present in NCBI Genomes. Of the 1,545 fully assembled representative bacterial genomes in NCBI, corresponding entries have been identified in KEGG for 1,467 species, for which trail finding has been performed for all combinations of gap parameters δG and δD ranging from 0 to 3. This additional file is available from https://doi.org/10.6084/m9.figshare.7288769. (GZ 178,532 kb) [file 12859_2018_2542_MOESM14_ESM.gz › results/kau_dG3_dD3.hnet]

--- delta_G = 3, delta_D = 3 ---

path_kau00010.kgml: Glycolysis / Gluconeogenesis
path_kau00010.kgml: Initialization took 4.25 seconds
path_kau00010.kgml:
path_kau00010.kgml: Found a trail of span 3 containing skipped vertices
path_kau00010.kgml: 76 -> [57] -> 58 -> 57
path_kau00010.kgml: R01512 -> [R01061] -> R01015 -> R01061
path_kau00010.kgml: kau:B6264_04530 -> [{kau:B6264_02480, kau:B6264_04535}] -> kau:B6264_04525 -> {kau:B6264_02480, kau:B6264_04535}
path_kau00010.kgml: 2.7.2.3 -> [{1.2.1.12, 1.2.1.59}] -> 5.3.1.1 -> {1.2.1.12, 1.2.1.59}
path_kau00010.kgml:
path_kau00010.kgml: Found a trail of span 3 without skipping any vertex
path_kau00010.kgml: 48 -> 49 -> 50
path_kau00010.kgml: R00014 -> R03270 -> R02569
path_kau00010.kgml: {kau:B6264_11215, kau:B6264_11220, kau:B6264_11720, kau:B6264_11725, kau:B6264_17880} -> {kau:B6264_11215, kau:B6264_11220, kau:B6264_11720, kau:B6264_11725, kau:B6264_17880} -> kau:B6264_11730
path_kau00010.kgml: {1.2.4.1, 2.2.1.6, 4.1.1.1} -> 1.2.4.1 -> 2.3.1.12
path_kau00010.kgml:
path_kau00010.kgml: --- 4.75 seconds ---

path_kau00020.kgml: Citrate cycle (TCA cycle)
path_kau00020.kgml: Initialization took 1.65 seconds
path_kau00020.kgml:
path_kau00020.kgml: Found a trail of span 3 containing skipped vertices
path_kau00020.kgml: 82 -> [80 -> 77] -> 75 -> 77
path_kau00020.kgml: R02569 -> [R07618 -> R03270] -> R00014 -> R03270
path_kau00020.kgml: kau:B6264_11730 -> [{kau:B6264_15050, kau:B6264_18795, kau:B6264_20720, kau:B6264_29490} -> {kau:B6264_11215, kau:B6264_11220, kau:B6264_11720, kau:B6264_11725, kau:B6264_17880}] -> {kau:B6264_11215, kau:B6264_11220, kau:B6264_11720, kau:B6264_11725, kau:B6264_17880} -> {kau:B6264_11215, kau:B6264_11220, kau:B6264_11720, kau:B6264_11725, kau:B6264_17880}
path_kau00020.kgml: 2.3.1.12 -> [1.8.1.4 -> 1.2.4.1] -> {1.2.4.1, 2.2.1.6, 4.1.1.1} -> 1.2.4.1
path_kau00020.kgml:
path_kau00020.kgml: Found a trail of span 2 without skipping any vertex
path_kau00020.kgml: 28 -> 31
path_kau00020.kgml: R07618 -> R02570
path_kau00020.kgml: {kau:B6264_15050, kau:B6264_18795, kau:B6264_20720, kau:B6264_29490} -> kau:B6264_18790
path_kau00020.kgml: 1.8.1.4 -> 2.3.1.61
path_kau00020.kgml:
path_kau00020.kgml: --- 2.09 seconds ---

path_kau00030.kgml: Pentose phosphate pathway
path_kau00030.kgml: Initialization took 1.84 seconds
path_kau00030.kgml: Aborted (analysis takes longer than 300 seconds)

path_kau00040.kgml: Pentose and glucuronate interconversions
path_kau00040.kgml: Initialization took 0.19 seconds
path_kau00040.kgml: (not found)
path_kau00040.kgml: --- 0.24 seconds ---

path_kau00051.kgml: Fructose and mannose metabolism
path_kau00051.kgml: Initialization took 0.59 seconds
path_kau00051.kgml: (not found)
path_kau00051.kgml: --- 0.68 seconds ---

path_kau00052.kgml: Galactose metabolism
path_kau00052.kgml: Initialization took 1.24 seconds
path_kau00052.kgml:
path_kau00052.kgml: Found a trail of span 2 containing skipped vertices
path_kau00052.kgml: 172 -> 171
path_kau00052.kgml: R10619 -> R01092
path_kau00052.kgml: {kau:B6264_00390, kau:B6264_03175} -> kau:B6264_03215
path_kau00052.kgml: 5.1.3.3 -> 2.7.1.6
path_kau00052.kgml: Skipped genes: kau:B6264_03185
path_kau00052.kgml:
path_kau00052.kgml: Found a trail of span 2 containing skipped vertices
path_kau00052.kgml: 94 -> [172 -> 171] -> 82
path_kau00052.kgml: R01105 -> [R10619 -> R01092] -> R00955
path_kau00052.kgml: kau:B6264_03205 -> [{kau:B6264_00390, kau:B6264_03175} -> kau:B6264_03215] -> kau:B6264_03220
path_kau00052.kgml: 3.2.1.23 -> [5.1.3.3 -> 2.7.1.6] -> 2.7.7.12
path_kau00052.kgml: Skipped genes: kau:B6264_03210
path_kau00052.kgml:
path_kau00052.kgml: --- 1.44 seconds ---

path_kau00053.kgml: Ascorbate and aldarate metabolism
path_kau00053.kgml: Initialization took 0.14 seconds
path_kau00053.kgml: (not found)
path_kau00053.kgml: --- 0.19 seconds ---

path_kau00061.kgml: Fatty acid biosynthesis
path_kau00061.kgml: Initialization took 1.60 seconds
path_kau00061.kgml:
path_kau00061.kgml: Found a trail of span 2 containing skipped vertices
path_kau00061.kgml: 92 -> [59] -> 86
path_kau00061.kgml: {R04724, R04725} -> [R04726] -> R04566
path_kau00061.kgml: kau:B6264_03780 -> [{kau:B6264_10665, kau:B6264_10670, kau:B6264_17785, kau:B6264_25605, kau:B6264_26500}] -> {kau:B6264_00505, kau:B6264_00820, kau:B6264_03785, kau:B6264_03860, kau:B6264_05280, kau:B6264_10200, kau:B6264_10675}
path_kau00061.kgml: {1.3.1.9, 1.3.1.10, 1.3.1.104, 1.3.1.39, 2.3.1.85, 2.3.1.86} -> [{2.3.1.179, 2.3.1.41, 2.3.1.85, 2.3.1.86}] -> {1.1.1.100, 2.3.1.85, 2.3.1.86}
path_kau00061.kgml:
path_kau00061.kgml: Found a trail of span 2 containing skipped vertices
path_kau00061.kgml: 103 -> [60] -> 97
path_kau00061.kgml: {R04961, R04962} -> [R04963] -> R04964
path_kau00061.kgml: kau:B6264_03780 -> [{kau:B6264_10665, kau:B6264_10670, kau:B6264_17785, kau:B6264_25605, kau:B6264_26500}] -> {kau:B6264_00505, kau:B6264_00820, kau:B6264_03785, kau:B6264_03860, kau:B6264_05280, kau:B6264_10200, kau:B6264_10675}
path_kau00061.kgml: {1.3.1.9, 1.3.1.10, 1.3.1.104, 1.3.1.39, 2.3.1.85, 2.3.1.86} -> [{2.3.1.179, 2.3.1.41, 2.3.1.85, 2.3.1.86}] -> {1.1.1.100, 2.3.1.85, 2.3.1.86}
path_kau00061.kgml:
path_kau00061.kgml: Found a trail of span 2 containing skipped vertices
path_kau00061.kgml: 70 -> [53] -> 54
path_kau00061.kgml: {R04969, R04970} -> [R07762] -> R07763
path_kau00061.kgml: kau:B6264_03780 -> [{kau:B6264_10665, kau:B6264_10670, kau:B6264_17785, kau:B6264_25605, kau:B6264_26500}] -> {kau:B6264_00505, kau:B6264_00820, kau:B6264_03785, kau:B6264_03860, kau:B6264_05280, kau:B6264_10200, kau:B6264_10675}
path_kau00061.kgml: {1.3.1.9, 1.3.1.10, 1.3.1.104, 1.3.1.39, 2.3.1.85, 2.3.1.86} -> [{2.3.1.179, 2.3.1.199, 2.3.1.41}] -> 1.1.1.100
path_kau00061.kgml:
path_kau00061.kgml: Found a trail of span 2 containing skipped vertices
path_kau00061.kgml: 125 -> [62] -> 119
path_kau00061.kgml: {R04955, R04956} -> [R04957] -> R04536
path_kau00061.kgml: kau:B6264_03780 -> [{kau:B6264_10665, kau:B6264_10670, kau:B6264_17785, kau:B6264_25605, kau:B6264_26500}] -> {kau:B6264_00505, kau:B6264_00820, kau:B6264_03785, kau:B6264_03860, kau:B6264_05280, kau:B6264_10200, kau:B6264_10675}
path_kau00061.kgml: {1.3.1.9, 1.3.1.10, 1.3.1.104, 1.3.1.39, 2.3.1.85, 2.3.1.86} -> [{2.3.1.179, 2.3.1.41, 2.3.1.85, 2.3.1.86}] -> {1.1.1.100, 2.3.1.85, 2.3.1.86}
path_kau00061.kgml:
path_kau00061.kgml: Found a trail of span 2 without skipping any vertex
path_kau00061.kgml: 147 -> 262
path_kau00061.kgml: R01626 -> R10707
path_kau00061.kgml: kau:B6264_17800 -> {kau:B6264_02725, kau:B6264_02760, kau:B6264_13875, kau:B6264_17795}
path_kau00061.kgml: {2.3.1.39, 2.3.1.85, 2.3.1.86} -> 2.3.1.180
path_kau00061.kgml:
path_kau00061.kgml: Found a trail of span 2 containing skipped vertices
path_kau00061.kgml: 81 -> [58] -> 75
path_kau00061.kgml: {R04966, R04967} -> [R04968] -> R04543
path_kau00061.kgml: kau:B6264_03780 -> [{kau:B6264_10665, kau:B6264_10670, kau:B6264_17785, kau:B6264_25605, kau:B6264_26500}] -> {kau:B6264_00505, kau:B6264_00820, kau:B6264_03785, kau:B6264_03860, kau:B6264_05280, kau:B6264_10200, kau:B6264_10675}
path_kau00061.kgml: {1.3.1.9, 1.3.1.10, 1.3.1.104, 1.3.1.39, 2.3.1.85, 2.3.1.86} -> [{2.3.1.179, 2.3.1.41, 2.3.1.85, 2.3.1.86}] -> {1.1.1.100, 2.3.1.85, 2.3.1.86}
path_kau00061.kgml:
path_kau00061.kgml: Found a trail of span 2 containing skipped vertices
path_kau00061.kgml: 136 -> [63] -> 130
path_kau00061.kgml: {R04429, R04430} -> [R04952] -> R04953
path_kau00061.kgml: kau:B6264_03780 -> [{kau:B6264_10665, kau:B6264_10670, kau:B6264_17785, kau:B6264_25605, kau:B6264_26500}] -> {kau:B6264_00505, kau:B6264_00820, kau:B6264_03785, kau:B6264_03860, kau:B6264_05280, kau:B6264_10200, kau:B6264_10675}
path_kau00061.kgml: {1.3.1.9, 1.3.1.10, 1.3.1.104, 1.3.1.39, 2.3.1.85, 2.3.1.86} -> [{2.3.1.179, 2.3.1.41, 2.3.1.85, 2.3.1.86}] -> {1.1.1.100, 2.3.1.85, 2.3.1.86}
path_kau00061.kgml:
path_kau00061.kgml: Found a trail of span 2 containing skipped vertices
path_kau00061.kgml: 114 -> [61] -> 108
path_kau00061.kgml: {R04958, R04959} -> [R04960] -> R04534
path_kau00061.kgml: kau:B6264_03780 -> [{kau:B6264_10665, kau:B6264_10670, kau:B6264_17785, kau:B6264_25605, kau:B6264_26500}] -> {kau:B6264_00505, kau:B6264_00820, kau:B6264_03785, kau:B6264_03860, kau:B6264_05280, kau:B6264_10200, kau:B6264_10675}
path_kau00061.kgml: {1.3.1.9, 1.3.1.10, 1.3.1.104, 1.3.1.39, 2.3.1.85, 2.3.1.86} -> [{2.3.1.179, 2.3.1.41, 2.3.1.85, 2.3.1.86}] -> {1.1.1.100, 2.3.1.85, 2.3.1.86}
path_kau00061.kgml:
path_kau00061.kgml: --- 3.73 seconds ---

path_kau00072.kgml: Synthesis and degradation of ketone bodies
path_kau00072.kgml: Initialization took 0.14 seconds
path_kau00072.kgml: (not found)
path_kau00072.kgml: --- 0.20 seconds ---

path_kau00130.kgml: Ubiquinone and other terpenoid-quinone biosynthesis
path_kau00130.kgml: Initialization took 0.39 seconds
path_kau00130.kgml:
path_kau00130.kgml: Found a trail of span 2 containing skipped vertices
path_kau00130.kgml: 190 -> [191] -> 192
path_kau00130.kgml: R08587 -> [R08588] -> R08589
path_kau00130.kgml: kau:B6264_09440 -> [kau:B6264_09110] -> kau:B6264_09445
path_kau00130.kgml: 3.2.2.26 -> [1.21.98.1] -> ?
path_kau00130.kgml:
path_kau00130.kgml: Found a trail of span 2 containing skipped vertices
path_kau00130.kgml: 194 -> [195 -> 193 -> 190] -> 191
path_kau00130.kgml: R10666 -> [R10667 -> R10695 -> R08587] -> R08588
path_kau00130.kgml: kau:B6264_09120 -> [kau:B6264_13865 -> kau:B6264_16010 -> kau:B6264_09440] -> kau:B6264_09110
path_kau00130.kgml: 4.2.1.151 -> [2.5.1.120 -> 3.5.4.40 -> 3.2.2.26] -> 1.21.98.1
path_kau00130.kgml: Skipped genes: kau:B6264_09115
path_kau00130.kgml:
path_kau00130.kgml: --- 0.56 seconds ---

path_kau00190.kgml: Oxidative phosphorylation
path_kau00190.kgml: Initialization took 5.85 seconds
path_kau00190.kgml: (not found)
path_kau00190.kgml: --- 5.91 seconds ---

path_kau00220.kgml: Arginine biosynthesis
path_kau00220.kgml: Initialization took 1.79 seconds
path_kau00220.kgml:
path_kau00220.kgml: Found a trail of span 6 containing skipped vertices
path_kau00220.kgml: 49 -> 50 -> 51 -> 52 -> 55 -> [44 -> 45] -> 47
path_kau00220.kgml: R00259 -> R02649 -> R03443 -> R02283 -> R02282 -> [R01398 -> R01954] -> R01086
path_kau00220.kgml: {kau:B6264_13445, kau:B6264_21425, kau:B6264_26735, kau:B6264_29410} -> kau:B6264_21430 -> kau:B6264_21420 -> kau:B6264_21435 -> {kau:B6264_21425, kau:B6264_26735, kau:B6264_29410} -> [kau:B6264_17005 -> kau:B6264_29325] -> kau:B6264_21445
path_kau00220.kgml: 2.3.1.1 -> 2.7.2.8 -> 1.2.1.38 -> 2.6.1.11 -> 2.3.1.35 -> [2.1.3.3 -> 6.3.4.5] -> 4.3.2.1
path_kau00220.kgml: Skipped genes: kau:B6264_21440
path_kau00220.kgml:
path_kau00220.kgml: Found a trail of span 5 containing skipped vertices
path_kau00220.kgml: 49 -> 50 -> 51 -> 52 -> [55 -> 44 -> 45] -> 47
path_kau00220.kgml: R00259 -> R02649 -> R03443 -> R02283 -> [R02282 -> R01398 -> R01954] -> R01086
path_kau00220.kgml: {kau:B6264_13445, kau:B6264_21425, kau:B6264_26735, kau:B6264_29410} -> kau:B6264_21430 -> kau:B6264_21420 -> kau:B6264_21435 -> [{kau:B6264_21425, kau:B6264_26735, kau:B6264_29410} -> kau:B6264_17005 -> kau:B6264_29325] -> kau:B6264_21445
path_kau00220.kgml: 2.3.1.1 -> 2.7.2.8 -> 1.2.1.38 -> 2.6.1.11 -> [2.3.1.35 -> 2.1.3.3 -> 6.3.4.5] -> 4.3.2.1
path_kau00220.kgml: Skipped genes: kau:B6264_21440
path_kau00220.kgml:
path_kau00220.kgml: Found a trail of span 5 containing skipped vertices
path_kau00220.kgml: 49 -> 50 -> [51] -> 52 -> 55 -> [44 -> 45] -> 47
path_kau00220.kgml: R00259 -> R02649 -> [R03443] -> R02283 -> R02282 -> [R01398 -> R01954] -> R01086
path_kau00220.kgml: {kau:B6264_13445, kau:B6264_21425, kau:B6264_26735, kau:B6264_29410} -> kau:B6264_21430 -> [kau:B6264_21420] -> kau:B6264_21435 -> {kau:B6264_21425, kau:B6264_26735, kau:B6264_29410} -> [kau:B6264_17005 -> kau:B6264_29325] -> kau:B6264_21445
path_kau00220.kgml: 2.3.1.1 -> 2.7.2.8 -> [1.2.1.38] -> 2.6.1.11 -> 2.3.1.35 -> [2.1.3.3 -> 6.3.4.5] -> 4.3.2.1
path_kau00220.kgml: Skipped genes: kau:B6264_21440
path_kau00220.kgml:
path_kau00220.kgml: Found a trail of span 5 containing skipped vertices
path_kau00220.kgml: 49 -> 50 -> 51 -> [52] -> 55 -> [44 -> 45] -> 47
path_kau00220.kgml: R00259 -> R02649 -> R03443 -> [R02283] -> R02282 -> [R01398 -> R01954] -> R01086
path_kau00220.kgml: {kau:B6264_13445, kau:B6264_21425, kau:B6264_26735, kau:B6264_29410} -> kau:B6264_21430 -> kau:B6264_21420 -> [kau:B6264_21435] -> {kau:B6264_21425, kau:B6264_26735, kau:B6264_29410} -> [kau:B6264_17005 -> kau:B6264_29325] -> kau:B6264_21445
path_kau00220.kgml: 2.3.1.1 -> 2.7.2.8 -> 1.2.1.38 -> [2.6.1.11] -> 2.3.1.35 -> [2.1.3.3 -> 6.3.4.5] -> 4.3.2.1
path_kau00220.kgml: Skipped genes: kau:B6264_21435, kau:B6264_21440
path_kau00220.kgml:
path_kau00220.kgml: Found a trail of span 5 containing skipped vertices
path_kau00220.kgml: 49 -> [50] -> 51 -> 52 -> 55 -> [44 -> 45] -> 47
path_kau00220.kgml: R00259 -> [R02649] -> R03443 -> R02283 -> R02282 -> [R01398 -> R01954] -> R01086
path_kau00220.kgml: {kau:B6264_13445, kau:B6264_21425, kau:B6264_26735, kau:B6264_29410} -> [kau:B6264_21430] -> kau:B6264_21420 -> kau:B6264_21435 -> {kau:B6264_21425, kau:B6264_26735, kau:B6264_29410} -> [kau:B6264_17005 -> kau:B6264_29325] -> kau:B6264_21445
path_kau00220.kgml: 2.3.1.1 -> [2.7.2.8] -> 1.2.1.38 -> 2.6.1.11 -> 2.3.1.35 -> [2.1.3.3 -> 6.3.4.5] -> 4.3.2.1
path_kau00220.kgml: Skipped genes: kau:B6264_21440, kau:B6264_21430
path_kau00220.kgml:
path_kau00220.kgml: Found a trail of span 4 containing skipped vertices
path_kau00220.kgml: 49 -> 50 -> [51 -> 52] -> 55 -> [44 -> 45] -> 47
path_kau00220.kgml: R00259 -> R02649 -> [R03443 -> R02283] -> R02282 -> [R01398 -> R01954] -> R01086
path_kau00220.kgml: {kau:B6264_13445, kau:B6264_21425, kau:B6264_26735, kau:B6264_29410} -> kau:B6264_21430 -> [kau:B6264_21420 -> kau:B6264_21435] -> {kau:B6264_21425, kau:B6264_26735, kau:B6264_29410} -> [kau:B6264_17005 -> kau:B6264_29325] -> kau:B6264_21445
path_kau00220.kgml: 2.3.1.1 -> 2.7.2.8 -> [1.2.1.38 -> 2.6.1.11] -> 2.3.1.35 -> [2.1.3.3 -> 6.3.4.5] -> 4.3.2.1
path_kau00220.kgml: Skipped genes: kau:B6264_21435, kau:B6264_21440
path_kau00220.kgml:
path_kau00220.kgml: Found a trail of span 4 containing skipped vertices
path_kau00220.kgml: 49 -> [50 -> 51] -> 52 -> 55 -> [44 -> 45] -> 47
path_kau00220.kgml: R00259 -> [R02649 -> R03443] -> R02283 -> R02282 -> [R01398 -> R01954] -> R01086
path_kau00220.kgml: {kau:B6264_13445, kau:B6264_21425, kau:B6264_26735, kau:B6264_29410} -> [kau:B6264_21430 -> kau:B6264_21420] -> kau:B6264_21435 -> {kau:B6264_21425, kau:B6264_26735, kau:B6264_29410} -> [kau:B6264_17005 -> kau:B6264_29325] -> kau:B6264_21445
path_kau00220.kgml: 2.3.1.1 -> [2.7.2.8 -> 1.2.1.38] -> 2.6.1.11 -> 2.3.1.35 -> [2.1.3.3 -> 6.3.4.5] -> 4.3.2.1
path_kau00220.kgml: Skipped genes: kau:B6264_21440, kau:B6264_21430
path_kau00220.kgml:
path_kau00220.kgml: Found a trail of span 3 containing skipped vertices
path_kau00220.kgml: 49 -> [50 -> 51 -> 52] -> 55 -> [44 -> 45] -> 47
path_kau00220.kgml: R00259 -> [R02649 -> R03443 -> R02283] -> R02282 -> [R01398 -> R01954] -> R01086
path_kau00220.kgml: {kau:B6264_13445, kau:B6264_21425, kau:B6264_26735, kau:B6264_29410} -> [kau:B6264_21430 -> kau:B6264_21420 -> kau:B6264_21435] -> {kau:B6264_21425, kau:B6264_26735, kau:B6264_29410} -> [kau:B6264_17005 -> kau:B6264_29325] -> kau:B6264_21445
path_kau00220.kgml: 2.3.1.1 -> [2.7.2.8 -> 1.2.1.38 -> 2.6.1.11] -> 2.3.1.35 -> [2.1.3.3 -> 6.3.4.5] -> 4.3.2.1
path_kau00220.kgml: Skipped genes: kau:B6264_21435, kau:B6264_21440, kau:B6264_21430
path_kau00220.kgml:
path_kau00220.kgml: --- 2.38 seconds ---

path_kau00230.kgml: Purine metabolism
path_kau00230.kgml: Initialization took 13.31 seconds
path_kau00230.kgml:
path_kau00230.kgml: Found a trail of span 3 containing skipped vertices
path_kau00230.kgml: 162 -> [163] -> 260 -> [164 -> 427 -> 428] -> 167
path_kau00230.kgml: R04144 -> [R04325] -> R04463 -> [R04208 -> R07404 -> R07405] -> R04591
path_kau00230.kgml: kau:B6264_11785 -> [kau:B6264_14775] -> {kau:B6264_11840, kau:B6264_11845, kau:B6264_11850} -> [kau:B6264_10565 -> kau:B6264_15255 -> kau:B6264_15260] -> kau:B6264_11800
path_kau00230.kgml: 6.3.4.13 -> [2.1.2.2] -> 6.3.5.3 -> [6.3.3.1 -> 6.3.4.18 -> 5.4.99.18] -> 6.3.2.6
path_kau00230.kgml: Skipped genes: kau:B6264_11790, kau:B6264_11795
path_kau00230.kgml:
path_kau00230.kgml: Found a trail of span 3 containing skipped vertices
path_kau00230.kgml: 244 -> [300 -> 139] -> 239 -> [242 -> 221 -> 302] -> 220
path_kau00230.kgml: R00441 -> [R00430 -> R02019] -> R02090 -> [R01968 -> R01969 -> R01229] -> R00332
path_kau00230.kgml: {kau:B6264_14150, kau:B6264_14155, kau:B6264_14485, kau:B6264_21935} -> [{kau:B6264_06775, kau:B6264_19585} -> {kau:B6264_05665, kau:B6264_07445, kau:B6264_07450}] -> kau:B6264_21930 -> [kau:B6264_09895 -> kau:B6264_15040 -> {kau:B6264_21700, kau:B6264_22940}] -> kau:B6264_21930
path_kau00230.kgml: {2.7.7.48, 2.7.7.6} -> [2.7.1.40 -> 1.17.4.1] -> {2.7.4.12, 2.7.4.8} -> [{3.1.3.5, 3.1.3.89} -> {2.4.2.1, 2.4.2.4} -> {2.4.2.22, 2.4.2.7, 2.4.2.8}] -> 2.7.4.8
path_kau00230.kgml:
path_kau00230.kgml: Found a trail of span 3 containing skipped vertices
path_kau00230.kgml: 300 -> [139] -> 301 -> 247
path_kau00230.kgml: R00430 -> [R02019] -> R01858 -> R00376
path_kau00230.kgml: {kau:B6264_06775, kau:B6264_19585} -> [{kau:B6264_05665, kau:B6264_07445, kau:B6264_07450}] -> {kau:B6264_06775, kau:B6264_19585} -> {kau:B6264_03840, kau:B6264_05245, kau:B6264_11455, kau:B6264_12545, kau:B6264_12875, kau:B6264_13635, kau:B6264_17360, kau:B6264_19350, kau:B6264_19635, kau:B6264_19880, kau:B6264_21590}
path_kau00230.kgml: 2.7.1.40 -> [1.17.4.1] -> 2.7.1.40 -> 2.7.7.7
path_kau00230.kgml: Skipped genes: kau:B6264_19600
path_kau00230.kgml:
path_kau00230.kgml: Found a trail of span 3 without skipping any vertex
path_kau00230.kgml: 226 -> 232 -> 429
path_kau00230.kgml: R02106 -> R06601 -> R06604
path_kau00230.kgml: kau:B6264_01120 -> kau:B6264_01115 -> {kau:B6264_01110, kau:B6264_14880}
path_kau00230.kgml: 1.7.3.3 -> 3.5.2.17 -> 4.1.1.97
path_kau00230.kgml:
path_kau00230.kgml: Found a trail of span 3 containing skipped vertices
path_kau00230.kgml: 313 -> [180 -> 312] -> 175 -> 312
path_kau00230.kgml: R00200 -> [R02017 -> R01138] -> R00375 -> R01138
path_kau00230.kgml: {kau:B6264_06775, kau:B6264_19585} -> [{kau:B6264_05665, kau:B6264_07445, kau:B6264_07450} -> {kau:B6264_06775, kau:B6264_19585}] -> {kau:B6264_03840, kau:B6264_05245, kau:B6264_11455, kau:B6264_12545, kau:B6264_12875, kau:B6264_13635, kau:B6264_17360, kau:B6264_19350, kau:B6264_19635, kau:B6264_19880, kau:B6264_21590} -> {kau:B6264_06775, kau:B6264_19585}
path_kau00230.kgml: 2.7.1.40 -> [1.17.4.1 -> 2.7.1.40] -> 2.7.7.7 -> 2.7.1.40
path_kau00230.kgml: Skipped genes: kau:B6264_19600
path_kau00230.kgml:
path_kau00230.kgml: Found a trail of span 2 without skipping any vertex
path_kau00230.kgml: 427 -> 428
path_kau00230.kgml: R07404 -> R07405
path_kau00230.kgml: kau:B6264_15255 -> kau:B6264_15260
path_kau00230.kgml: 6.3.4.18 -> 5.4.99.18
path_kau00230.kgml:
path_kau00230.kgml: Found a trail of span 2 containing skipped vertices
path_kau00230.kgml: 160 -> [162 -> 163 -> 260] -> 164
path_kau00230.kgml: R01072 -> [R04144 -> R04325 -> R04463] -> R04208
path_kau00230.kgml: kau:B6264_10570 -> [kau:B6264_11785 -> kau:B6264_14775 -> {kau:B6264_11840, kau:B6264_11845, kau:B6264_11850}] -> kau:B6264_10565
path_kau00230.kgml: 2.4.2.14 -> [6.3.4.13 -> 2.1.2.2 -> 6.3.5.3] -> 6.3.3.1
path_kau00230.kgml:
path_kau00230.kgml: Found a trail of span 2 without skipping any vertex
path_kau00230.kgml: 224 -> 225
path_kau00230.kgml: R02422 -> R02425
path_kau00230.kgml: kau:B6264_01075 -> kau:B6264_01080
path_kau00230.kgml: 3.5.3.4 -> 3.5.2.5
path_kau00230.kgml:
path_kau00230.kgml: Found a trail of span 2 containing skipped vertices
path_kau00230.kgml: 226 -> [232] -> 429
path_kau00230.kgml: R02106 -> [R06601] -> R06604
path_kau00230.kgml: kau:B6264_01120 -> [kau:B6264_01115] -> {kau:B6264_01110, kau:B6264_14880}
path_kau00230.kgml: 1.7.3.3 -> [3.5.2.17] -> 4.1.1.97
path_kau00230.kgml: Skipped genes: kau:B6264_01115
path_kau00230.kgml:
path_kau00230.kgml: Found a trail of span 2 without skipping any vertex
path_kau00230.kgml: 252 -> 253
path_kau00230.kgml: R00529 -> R00509
path_kau00230.kgml: {kau:B6264_19970, kau:B6264_19975} -> kau:B6264_19980
path_kau00230.kgml: 2.7.7.4 -> 2.7.1.25
path_kau00230.kgml:
path_kau00230.kgml: --- 20.53 seconds ---

path_kau00240.kgml: Pyrimidine metabolism
path_kau00240.kgml: Initialization took 5.69 seconds
path_kau00240.kgml:
path_kau00240.kgml: Found a trail of span 8 containing skipped vertices
path_kau00240.kgml: 91 -> 97 -> [98] -> 174 -> 98 -> [174 -> 101] -> 178 -> [87 -> 104 -> 107] -> 121 -> [102 -> 87] -> 112 -> [87 -> 104] -> 103
path_kau00240.kgml: R00575 -> R01397 -> [R01993] -> R01868 -> R01993 -> [R01868 -> R01870] -> R00965 -> [R00158 -> R00156 -> {R00571, R00573}] -> R00442 -> [R00438 -> R00158] -> R00966 -> [R00158 -> R00156] -> R00443
path_kau00240.kgml: {kau:B6264_21905, kau:B6264_21910} -> kau:B6264_21890 -> [kau:B6264_21895] -> kau:B6264_21915 -> kau:B6264_21895 -> [kau:B6264_21915 -> kau:B6264_11880] -> kau:B6264_21920 -> [kau:B6264_06005 -> kau:B6264_17160 -> kau:B6264_03595] -> {kau:B6264_14150, kau:B6264_14155, kau:B6264_14485, kau:B6264_21935} -> [kau:B6264_16830 -> kau:B6264_06005] -> {kau:B6264_12280, kau:B6264_21885} -> [kau:B6264_06005 -> kau:B6264_17160] -> {kau:B6264_14150, kau:B6264_14155, kau:B6264_14485, kau:B6264_21935}
path_kau00240.kgml: 6.3.5.5 -> 2.1.3.2 -> [3.5.2.3] -> 1.3.5.2 -> 3.5.2.3 -> [1.3.5.2 -> 2.4.2.10] -> 4.1.1.23 -> [{2.7.4.14, 2.7.4.22, 2.7.4.4} -> 2.7.4.6 -> {6.3.4.2, 6.3.4.2}] -> {2.7.7.48, 2.7.7.6} -> [2.7.7.8 -> {2.7.4.14, 2.7.4.22, 2.7.4.4}] -> 2.4.2.9 -> [{2.7.4.14, 2.7.4.22, 2.7.4.4} -> 2.7.4.6] -> {2.7.7.48, 2.7.7.52, 2.7.7.6}
path_kau00240.kgml: Skipped genes: kau:B6264_21930, kau:B6264_21900, kau:B6264_21925
path_kau00240.kgml:
path_kau00240.kgml: Found a trail of span 7 containing skipped vertices
path_kau00240.kgml: 91 -> [97] -> 98 -> 174 -> [101] -> 178 -> [87 -> 104] -> 103 -> [122 -> 124] -> 121 -> [102 -> 87] -> 112
path_kau00240.kgml: R00575 -> [R01397] -> R01993 -> R01868 -> [R01870] -> R00965 -> [R00158 -> R00156] -> R00443 -> [R00440 -> R00570] -> R00442 -> [R00438 -> R00158] -> R00966
path_kau00240.kgml: {kau:B6264_21905, kau:B6264_21910} -> [kau:B6264_21890] -> kau:B6264_21895 -> kau:B6264_21915 -> [kau:B6264_11880] -> kau:B6264_21920 -> [kau:B6264_06005 -> kau:B6264_17160] -> {kau:B6264_14150, kau:B6264_14155, kau:B6264_14485, kau:B6264_21935} -> [kau:B6264_16830 -> kau:B6264_17160] -> {kau:B6264_14150, kau:B6264_14155, kau:B6264_14485, kau:B6264_21935} -> [kau:B6264_16830 -> kau:B6264_06005] -> {kau:B6264_12280, kau:B6264_21885}
path_kau00240.kgml: 6.3.5.5 -> [2.1.3.2] -> 3.5.2.3 -> 1.3.5.2 -> [2.4.2.10] -> 4.1.1.23 -> [{2.7.4.14, 2.7.4.22, 2.7.4.4} -> 2.7.4.6] -> {2.7.7.48, 2.7.7.52, 2.7.7.6} -> [2.7.7.8 -> 2.7.4.6] -> {2.7.7.48, 2.7.7.6} -> [2.7.7.8 -> {2.7.4.14, 2.7.4.22, 2.7.4.4}] -> 2.4.2.9
path_kau00240.kgml: Skipped genes: kau:B6264_21930, kau:B6264_21900, kau:B6264_21925, kau:B6264_21890
path_kau00240.kgml:
path_kau00240.kgml: Found a trail of span 7 containing skipped vertices
path_kau00240.kgml: 91 -> 97 -> 98 -> 174 -> [101 -> 178] -> 112 -> [87 -> 104 -> 107] -> 121 -> [102 -> 104] -> 103
path_kau00240.kgml: R00575 -> R01397 -> R01993 -> R01868 -> [R01870 -> R00965] -> R00966 -> [R00158 -> R00156 -> {R00571, R00573}] -> R00442 -> [R00438 -> R00156] -> R00443
path_kau00240.kgml: {kau:B6264_21905, kau:B6264_21910} -> kau:B6264_21890 -> kau:B6264_21895 -> kau:B6264_21915 -> [kau:B6264_11880 -> kau:B6264_21920] -> {kau:B6264_12280, kau:B6264_21885} -> [kau:B6264_06005 -> kau:B6264_17160 -> kau:B6264_03595] -> {kau:B6264_14150, kau:B6264_14155, kau:B6264_14485, kau:B6264_21935} -> [kau:B6264_16830 -> kau:B6264_17160] -> {kau:B6264_14150, kau:B6264_14155, kau:B6264_14485, kau:B6264_21935}
path_kau00240.kgml: 6.3.5.5 -> 2.1.3.2 -> 3.5.2.3 -> 1.3.5.2 -> [2.4.2.10 -> 4.1.1.23] -> 2.4.2.9 -> [{2.7.4.14, 2.7.4.22, 2.7.4.4} -> 2.7.4.6 -> {6.3.4.2, 6.3.4.2}] -> {2.7.7.48, 2.7.7.6} -> [2.7.7.8 -> 2.7.4.6] -> {2.7.7.48, 2.7.7.52, 2.7.7.6}
path_kau00240.kgml: Skipped genes: kau:B6264_21930, kau:B6264_21920, kau:B6264_21900, kau:B6264_21925
path_kau00240.kgml:
path_kau00240.kgml: Found a trail of span 6 containing skipped vertices
path_kau00240.kgml: 91 -> 97 -> [98 -> 174 -> 101] -> 178 -> [87 -> 104] -> 103 -> [122 -> 124] -> 121 -> [102 -> 87] -> 112
path_kau00240.kgml: R00575 -> R01397 -> [R01993 -> R01868 -> R01870] -> R00965 -> [R00158 -> R00156] -> R00443 -> [R00440 -> R00570] -> R00442 -> [R00438 -> R00158] -> R00966
path_kau00240.kgml: {kau:B6264_21905, kau:B6264_21910} -> kau:B6264_21890 -> [kau:B6264_21895 -> kau:B6264_21915 -> kau:B6264_11880] -> kau:B6264_21920 -> [kau:B6264_06005 -> kau:B6264_17160] -> {kau:B6264_14150, kau:B6264_14155, kau:B6264_14485, kau:B6264_21935} -> [kau:B6264_16830 -> kau:B6264_17160] -> {kau:B6264_14150, kau:B6264_14155, kau:B6264_14485, kau:B6264_21935} -> [kau:B6264_16830 -> kau:B6264_06005] -> {kau:B6264_12280, kau:B6264_21885}
path_kau00240.kgml: 6.3.5.5 -> 2.1.3.2 -> [3.5.2.3 -> 1.3.5.2 -> 2.4.2.10] -> 4.1.1.23 -> [{2.7.4.14, 2.7.4.22, 2.7.4.4} -> 2.7.4.6] -> {2.7.7.48, 2.7.7.52, 2.7.7.6} -> [2.7.7.8 -> 2.7.4.6] -> {2.7.7.48, 2.7.7.6} -> [2.7.7.8 -> {2.7.4.14, 2.7.4.22, 2.7.4.4}] -> 2.4.2.9
path_kau00240.kgml: Skipped genes: kau:B6264_21930, kau:B6264_21895, kau:B6264_21900, kau:B6264_21925, kau:B6264_21915
path_kau00240.kgml:
path_kau00240.kgml: Found a trail of span 3 containing skipped vertices
path_kau00240.kgml: 150 -> [89] -> 161 -> [158] -> 157
path_kau00240.kgml: R02098 -> [R06613] -> R02094 -> [R02093] -> R00378
path_kau00240.kgml: kau:B6264_12870 -> [kau:B6264_16850] -> kau:B6264_12870 -> [kau:B6264_17160] -> {kau:B6264_03840, kau:B6264_05245, kau:B6264_11455, kau:B6264_12545, kau:B6264_12875, kau:B6264_13635, kau:B6264_17360, kau:B6264_19350, kau:B6264_19635, kau:B6264_19880, kau:B6264_21590}
path_kau00240.kgml: {2.7.4.4, 2.7.4.9} -> [2.1.1.148] -> {2.7.4.12, 2.7.4.9} -> [2.7.4.6] -> 2.7.7.7
path_kau00240.kgml:
path_kau00240.kgml: Found a trail of span 2 without skipping any vertex
path_kau00240.kgml: 172 -> 173
path_kau00240.kgml: R03055 -> R04666
path_kau00240.kgml: kau:B6264_01690 -> {kau:B6264_01695, kau:B6264_15155}
path_kau00240.kgml: 3.5.2.2 -> 3.5.1.6
path_kau00240.kgml:
path_kau00240.kgml: Found a trail of span 2 without skipping any vertex
path_kau00240.kgml: 119 -> 120
path_kau00240.kgml: R02269 -> R00905
path_kau00240.kgml: kau:B6264_01690 -> {kau:B6264_01695, kau:B6264_15155}
path_kau00240.kgml: 3.5.2.2 -> 3.5.1.6
path_kau00240.kgml:
path_kau00240.kgml: Found a trail of span 2 containing skipped vertices
path_kau00240.kgml: 152 -> [151 -> 89 -> 163] -> 166
path_kau00240.kgml: R02485 -> [R02099 -> R06613 -> R01569] -> R01570
path_kau00240.kgml: kau:B6264_14925 -> [kau:B6264_05410 -> kau:B6264_16850 -> kau:B6264_09895] -> kau:B6264_14930
path_kau00240.kgml: 3.5.4.5 -> [2.7.1.21 -> 2.1.1.148 -> {3.1.3.35, 3.1.3.5, 3.1.3.89}] -> {2.4.2.2, 2.4.2.4}
path_kau00240.kgml:
path_kau00240.kgml: Found a trail of span 2 without skipping any vertex
path_kau00240.kgml: 152 -> 155
path_kau00240.kgml: R02485 -> R02484
path_kau00240.kgml: kau:B6264_14925 -> kau:B6264_14930
path_kau00240.kgml: 3.5.4.5 -> {2.4.2.1, 2.4.2.2, 2.4.2.3, 2.4.2.4}
path_kau00240.kgml:
path_kau00240.kgml: Found a trail of span 2 containing skipped vertices
path_kau00240.kgml: 150 -> [89 -> 161 -> 158] -> 157
path_kau00240.kgml: R02098 -> [R06613 -> R02094 -> R02093] -> R00378
path_kau00240.kgml: kau:B6264_12870 -> [kau:B6264_16850 -> kau:B6264_12870 -> kau:B6264_17160] -> {kau:B6264_03840, kau:B6264_05245, kau:B6264_11455, kau:B6264_12545, kau:B6264_12875, kau:B6264_13635, kau:B6264_17360, kau:B6264_19350, kau:B6264_19635, kau:B6264_19880, kau:B6264_21590}
path_kau00240.kgml: {2.7.4.4, 2.7.4.9} -> [2.1.1.148 -> {2.7.4.12, 2.7.4.9} -> 2.7.4.6] -> 2.7.7.7
path_kau00240.kgml:
path_kau00240.kgml: --- 9.69 seconds ---

path_kau00250.kgml: Alanine, aspartate and glutamate metabolism
path_kau00250.kgml: Initialization took 2.94 seconds
path_kau00250.kgml:
path_kau00250.kgml: Found a trail of span 2 without skipping any vertex
path_kau00250.kgml: 112 -> 83
path_kau00250.kgml: {R00707, R00708} -> R00243
path_kau00250.kgml: {kau:B6264_04340, kau:B6264_15585} -> kau:B6264_15590
path_kau00250.kgml: {1.2.1.88, 1.2.1.88} -> {1.4.1.2, 1.4.1.3}
path_kau00250.kgml:
path_kau00250.kgml: --- 3.09 seconds ---

path_kau00253.kgml: Tetracycline biosynthesis
path_kau00253.kgml: Initialization took 0.34 seconds
path_kau00253.kgml:
path_kau00253.kgml: Found a trail of span 4 containing skipped vertices
path_kau00253.kgml: 39 -> [40 -> 23] -> 22 -> 21 -> 48
path_kau00253.kgml: R05463 -> [R05462 -> R09197] -> R09191 -> R04060 -> R09198
path_kau00253.kgml: kau:B6264_18485 -> [kau:B6264_18580 -> kau:B6264_18545] -> kau:B6264_18530 -> kau:B6264_18535 -> kau:B6264_18535
path_kau00253.kgml: 1.14.13.232 -> [1.14.13.233 -> ?] -> 2.1.1.335 -> 1.14.13.38 -> 1.14.13.234
path_kau00253.kgml: Skipped genes: kau:B6264_18525, kau:B6264_18510
path_kau00253.kgml:
path_kau00253.kgml: Found a trail of span 3 containing skipped vertices
path_kau00253.kgml: 45 -> [23 -> 22 -> 21] -> 52 -> 59
path_kau00253.kgml: R09190 -> [R09197 -> R09191 -> R04060] -> R05459 -> R11478
path_kau00253.kgml: kau:B6264_18580 -> [kau:B6264_18545 -> kau:B6264_18530 -> kau:B6264_18535] -> kau:B6264_18540 -> {kau:B6264_18520, kau:B6264_18525}
path_kau00253.kgml: {1.14.13.232, 1.14.13.233} -> [? -> 2.1.1.335 -> 1.14.13.38] -> 1.3.98.4 -> 1.14.19.49
path_kau00253.kgml: Skipped genes: kau:B6264_18545, kau:B6264_18570, kau:B6264_18575
path_kau00253.kgml:
path_kau00253.kgml: Found a trail of span 3 containing skipped vertices
path_kau00253.kgml: 45 -> 23 -> [22 -> 21 -> 48] -> 61
path_kau00253.kgml: R09190 -> R09197 -> [R09191 -> R04060 -> R09198] -> R09192
path_kau00253.kgml: kau:B6264_18580 -> kau:B6264_18545 -> [kau:B6264_18530 -> kau:B6264_18535 -> kau:B6264_18535] -> kau:B6264_18540
path_kau00253.kgml: {1.14.13.232, 1.14.13.233} -> ? -> [2.1.1.335 -> 1.14.13.38 -> 1.14.13.234] -> 1.3.98.4
path_kau00253.kgml: Skipped genes: kau:B6264_18570, kau:B6264_18575
path_kau00253.kgml:
path_kau00253.kgml: Found a trail of span 3 containing skipped vertices
path_kau00253.kgml: 39 -> [40 -> 23] -> 22 -> [21] -> 48
path_kau00253.kgml: R05463 -> [R05462 -> R09197] -> R09191 -> [R04060] -> R09198
path_kau00253.kgml: kau:B6264_18485 -> [kau:B6264_18580 -> kau:B6264_18545] -> kau:B6264_18530 -> [kau:B6264_18535] -> kau:B6264_18535
path_kau00253.kgml: 1.14.13.232 -> [1.14.13.233 -> ?] -> 2.1.1.335 -> [1.14.13.38] -> 1.14.13.234
path_kau00253.kgml: Skipped genes: kau:B6264_18525, kau:B6264_18510
path_kau00253.kgml:
path_kau00253.kgml: --- 1.68 seconds ---

path_kau00260.kgml: Glycine, serine and threonine metabolism
path_kau00260.kgml: Initialization took 4.69 seconds
path_kau00260.kgml:
path_kau00260.kgml: Found a trail of span 3 without skipping any vertex
path_kau00260.kgml: 103 -> 99 -> 87
path_kau00260.kgml: {R01773, R01775} -> R01771 -> R01466
path_kau00260.kgml: kau:B6264_07060 -> kau:B6264_07050 -> {kau:B6264_07055, kau:B6264_09645, kau:B6264_24360}
path_kau00260.kgml: {1.1.1.3, 1.1.1.3} -> 2.7.1.39 -> 4.2.3.1
path_kau00260.kgml:
path_kau00260.kgml: Found a trail of span 3 containing skipped vertices
path_kau00260.kgml: 110 -> 82 -> 95
path_kau00260.kgml: R04125 -> R00945 -> R00220
path_kau00260.kgml: kau:B6264_06625 -> {kau:B6264_00635, kau:B6264_06635, kau:B6264_07010, kau:B6264_26770} -> kau:B6264_06640
path_kau00260.kgml: 2.1.2.10 -> 2.1.2.1 -> {4.3.1.17, 4.3.1.19}
path_kau00260.kgml: Skipped genes: kau:B6264_06630
path_kau00260.kgml:
path_kau00260.kgml: Found a trail of span 2 without skipping any vertex
path_kau00260.kgml: 56 -> 186
path_kau00260.kgml: R06977 -> R07650
path_kau00260.kgml: kau:B6264_01480 -> kau:B6264_01475
path_kau00260.kgml: 2.6.1.76 -> 4.1.1.86
path_kau00260.kgml:
path_kau00260.kgml: Found a trail of span 2 containing skipped vertices
path_kau00260.kgml: 103 -> [99] -> 87
path_kau00260.kgml: {R01773, R01775} -> [R01771] -> R01466
path_kau00260.kgml: kau:B6264_07060 -> [kau:B6264_07050] -> {kau:B6264_07055, kau:B6264_09645, kau:B6264_24360}
path_kau00260.kgml: {1.1.1.3, 1.1.1.3} -> [2.7.1.39] -> 4.2.3.1
path_kau00260.kgml:
path_kau00260.kgml: Found a trail of span 2 without skipping any vertex
path_kau00260.kgml: 76 -> 93
path_kau00260.kgml: R00480 -> R02291
path_kau00260.kgml: kau:B6264_12565 -> {kau:B6264_12570, kau:B6264_19365}
path_kau00260.kgml: 2.7.2.4 -> 1.2.1.11
path_kau00260.kgml:
path_kau00260.kgml: Found a trail of span 2 containing skipped vertices
path_kau00260.kgml: 92 -> [84] -> 89
path_kau00260.kgml: R00371 -> [R00751] -> R01465
path_kau00260.kgml: kau:B6264_23605 -> [{kau:B6264_00280, kau:B6264_22965}] -> kau:B6264_23600
path_kau00260.kgml: 2.3.1.29 -> [{4.1.2.48, 4.1.2.5}] -> 1.1.1.103
path_kau00260.kgml:
path_kau00260.kgml: --- 5.37 seconds ---

path_kau00261.kgml: Monobactam biosynthesis
path_kau00261.kgml: Initialization took 0.74 seconds
path_kau00261.kgml:
path_kau00261.kgml: Found a trail of span 3 without skipping any vertex
path_kau00261.kgml: 14 -> 15 -> 11
path_kau00261.kgml: R06633 -> R06626 -> R06632
path_kau00261.kgml: kau:B6264_28340 -> {kau:B6264_25025, kau:B6264_28335} -> kau:B6264_28345
path_kau00261.kgml: 1.1.3.46 -> 2.6.1.103 -> 1.13.11.46
path_kau00261.kgml:
path_kau00261.kgml: Found a trail of span 2 containing skipped vertices
path_kau00261.kgml: 97 -> 96
path_kau00261.kgml: R10147 -> {R04198, R04199}
path_kau00261.kgml: {kau:B6264_16855, kau:B6264_19360, kau:B6264_21135} -> kau:B6264_16840
path_kau00261.kgml: 4.3.3.7 -> {1.17.1.8, 1.17.1.8}
path_kau00261.kgml: Skipped genes: kau:B6264_16850, kau:B6264_16845
path_kau00261.kgml:
path_kau00261.kgml: --- 0.93 seconds ---

path_kau00270.kgml: Cysteine and methionine metabolism
path_kau00270.kgml: Initialization took 1.88 seconds
path_kau00270.kgml:
path_kau00270.kgml: Found a trail of span 2 without skipping any vertex
path_kau00270.kgml: 217 -> 214
path_kau00270.kgml: R00480 -> R02291
path_kau00270.kgml: kau:B6264_12565 -> {kau:B6264_12570, kau:B6264_19365}
path_kau00270.kgml: 2.7.2.4 -> 1.2.1.11
path_kau00270.kgml:
path_kau00270.kgml: --- 2.03 seconds ---

path_kau00280.kgml: Valine, leucine and isoleucine degradation
path_kau00280.kgml: Initialization took 2.93 seconds
path_kau00280.kgml:
path_kau00280.kgml: Found a trail of span 3 containing skipped vertices
path_kau00280.kgml: 88 -> 101 -> [86] -> 72
path_kau00280.kgml: R04204 -> R04203 -> [R00927] -> R00238
path_kau00280.kgml: {kau:B6264_00170, kau:B6264_01865, kau:B6264_01875, kau:B6264_20545} -> kau:B6264_20545 -> [kau:B6264_04720] -> {kau:B6264_06860, kau:B6264_08395, kau:B6264_20540}
path_kau00280.kgml: 4.2.1.17 -> {1.1.1.178, 1.1.1.35} -> [{2.3.1.16, 2.3.1.9}] -> 2.3.1.9
path_kau00280.kgml:
path_kau00280.kgml: Found a trail of span 2 containing skipped vertices
path_kau00280.kgml: 107 -> [88 -> 101 -> 86] -> 96
path_kau00280.kgml: R03172 -> [R04204 -> R04203 -> R00927] -> R01859
path_kau00280.kgml: kau:B6264_16500 -> [{kau:B6264_00170, kau:B6264_01865, kau:B6264_01875, kau:B6264_20545} -> kau:B6264_20545 -> kau:B6264_04720] -> {kau:B6264_15060, kau:B6264_15080, kau:B6264_16510, kau:B6264_23685}
path_kau00280.kgml: {1.3.8.1, 1.3.8.7, 1.3.99.12} -> [4.2.1.17 -> {1.1.1.178, 1.1.1.35} -> {2.3.1.16, 2.3.1.9}] -> 6.4.1.3
path_kau00280.kgml: Skipped genes: kau:B6264_16505
path_kau00280.kgml:
path_kau00280.kgml: Found a trail of span 2 containing skipped vertices
path_kau00280.kgml: 88 -> [101 -> 86] -> 72
path_kau00280.kgml: R04204 -> [R04203 -> R00927] -> R00238
path_kau00280.kgml: {kau:B6264_00170, kau:B6264_01865, kau:B6264_01875, kau:B6264_20545} -> [kau:B6264_20545 -> kau:B6264_04720] -> {kau:B6264_06860, kau:B6264_08395, kau:B6264_20540}
path_kau00280.kgml: 4.2.1.17 -> [{1.1.1.178, 1.1.1.35} -> {2.3.1.16, 2.3.1.9}] -> 2.3.1.9
path_kau00280.kgml:
path_kau00280.kgml: --- 3.24 seconds ---

path_kau00281.kgml: Geraniol degradation
path_kau00281.kgml: Initialization took 0.13 seconds
path_kau00281.kgml: (not found)
path_kau00281.kgml: --- 0.19 seconds ---

path_kau00290.kgml: Valine, leucine and isoleucine biosynthesis
path_kau00290.kgml: Initialization took 0.83 seconds
path_kau00290.kgml:
path_kau00290.kgml: Found a trail of span 8 containing skipped vertices
path_kau00290.kgml: 79 -> 44 -> 46 -> [41] -> 40 -> [39] -> 38 -> [35] -> 37 -> 35 -> [37] -> 36
path_kau00290.kgml: R00226 -> R05071 -> R04440 -> [R04441] -> R01214 -> [R01215] -> R01213 -> [R03968] -> R04001 -> R03968 -> [R04001] -> R04426
path_kau00290.kgml: {kau:B6264_06445, kau:B6264_06450} -> kau:B6264_06440 -> kau:B6264_06440 -> [kau:B6264_13560] -> {kau:B6264_06405, kau:B6264_21550} -> [{kau:B6264_08245, kau:B6264_20295}] -> {kau:B6264_02235, kau:B6264_05000, kau:B6264_06400, kau:B6264_17510} -> [{kau:B6264_04990, kau:B6264_04995, kau:B6264_06305, kau:B6264_06310}] -> {kau:B6264_04990, kau:B6264_04995, kau:B6264_06305, kau:B6264_06310} -> {kau:B6264_04990, kau:B6264_04995, kau:B6264_06305, kau:B6264_06310} -> [{kau:B6264_04990, kau:B6264_04995, kau:B6264_06305, kau:B6264_06310}] -> {kau:B6264_04980, kau:B6264_06410}
path_kau00290.kgml: 2.2.1.6 -> {1.1.1.86, 5.4.99.3} -> 1.1.1.86 -> [4.2.1.9] -> {2.6.1.42, 2.6.1.6} -> [2.6.1.66] -> 2.3.3.13 -> [4.2.1.33] -> 4.2.1.33 -> 4.2.1.33 -> [4.2.1.33] -> 1.1.1.85
path_kau00290.kgml: Skipped genes: kau:B6264_06425, kau:B6264_06415, kau:B6264_04985, kau:B6264_06435
path_kau00290.kgml:
path_kau00290.kgml: Found a trail of span 7 containing skipped vertices
path_kau00290.kgml: 79 -> 44 -> 46 -> [41] -> 38 -> [35] -> 37 -> 35 -> [37] -> 36
path_kau00290.kgml: R00226 -> R05071 -> R04440 -> [R04441] -> R01213 -> [R03968] -> R04001 -> R03968 -> [R04001] -> R04426
path_kau00290.kgml: {kau:B6264_06445, kau:B6264_06450} -> kau:B6264_06440 -> kau:B6264_06440 -> [kau:B6264_13560] -> {kau:B6264_02235, kau:B6264_05000, kau:B6264_06400, kau:B6264_17510} -> [{kau:B6264_04990, kau:B6264_04995, kau:B6264_06305, kau:B6264_06310}] -> {kau:B6264_04990, kau:B6264_04995, kau:B6264_06305, kau:B6264_06310} -> {kau:B6264_04990, kau:B6264_04995, kau:B6264_06305, kau:B6264_06310} -> [{kau:B6264_04990, kau:B6264_04995, kau:B6264_06305, kau:B6264_06310}] -> {kau:B6264_04980, kau:B6264_06410}
path_kau00290.kgml: 2.2.1.6 -> {1.1.1.86, 5.4.99.3} -> 1.1.1.86 -> [4.2.1.9] -> 2.3.3.13 -> [4.2.1.33] -> 4.2.1.33 -> 4.2.1.33 -> [4.2.1.33] -> 1.1.1.85
path_kau00290.kgml: Skipped genes: kau:B6264_06425, kau:B6264_06415, kau:B6264_04985, kau:B6264_06435
path_kau00290.kgml:
path_kau00290.kgml: --- 2.18 seconds ---

path_kau00300.kgml: Lysine biosynthesis
path_kau00300.kgml: Initialization took 0.69 seconds
path_kau00300.kgml:
path_kau00300.kgml: Found a trail of span 2 without skipping any vertex
path_kau00300.kgml: 77 -> 46
path_kau00300.kgml: R02788 -> R04617
path_kau00300.kgml: kau:B6264_19195 -> {kau:B6264_19200, kau:B6264_27750}
path_kau00300.kgml: 6.3.2.13 -> 6.3.2.10
path_kau00300.kgml:
path_kau00300.kgml: --- 0.86 seconds ---

path_kau00310.kgml: Lysine degradation
path_kau00310.kgml: Initialization took 0.74 seconds
path_kau00310.kgml:
path_kau00310.kgml: Found a trail of span 3 without skipping any vertex
path_kau00310.kgml: 44 -> 45 -> 56
path_kau00310.kgml: R03026 -> R01975 -> R00238
path_kau00310.kgml: {kau:B6264_00170, kau:B6264_01865, kau:B6264_01875, kau:B6264_20545} -> kau:B6264_20545 -> {kau:B6264_06860, kau:B6264_08395, kau:B6264_20540}
path_kau00310.kgml: 4.2.1.17 -> 1.1.1.35 -> 2.3.1.9
path_kau00310.kgml:
path_kau00310.kgml: Found a trail of span 2 containing skipped vertices
path_kau00310.kgml: 44 -> [45] -> 56
path_kau00310.kgml: R03026 -> [R01975] -> R00238
path_kau00310.kgml: {kau:B6264_00170, kau:B6264_01865, kau:B6264_01875, kau:B6264_20545} -> [kau:B6264_20545] -> {kau:B6264_06860, kau:B6264_08395, kau:B6264_20540}
path_kau00310.kgml: 4.2.1.17 -> [1.1.1.35] -> 2.3.1.9
path_kau00310.kgml:
path_kau00310.kgml: --- 0.91 seconds ---

path_kau00311.kgml: Penicillin and cephalosporin biosynthesis
path_kau00311.kgml: Initialization took 0.14 seconds
path_kau00311.kgml: (not found)
path_kau00311.kgml: --- 0.20 seconds ---

path_kau00330.kgml: Arginine and proline metabolism
path_kau00330.kgml: Initialization took 1.14 seconds
path_kau00330.kgml:
path_kau00330.kgml: Found a trail of span 3 without skipping any vertex
path_kau00330.kgml: 222 -> 221 -> 215
path_kau00330.kgml: R10507 -> {R00707, R00708} -> R00245
path_kau00330.kgml: kau:B6264_04335 -> {kau:B6264_04340, kau:B6264_15585} -> {kau:B6264_04340, kau:B6264_15585}
path_kau00330.kgml: ? -> {1.2.1.88, 1.2.1.88} -> 1.2.1.88
path_kau00330.kgml:
path_kau00330.kgml: Found a trail of span 2 containing skipped vertices
path_kau00330.kgml: 222 -> [221] -> 215
path_kau00330.kgml: R10507 -> [{R00707, R00708}] -> R00245
path_kau00330.kgml: kau:B6264_04335 -> [{kau:B6264_04340, kau:B6264_15585}] -> {kau:B6264_04340, kau:B6264_15585}
path_kau00330.kgml: ? -> [{1.2.1.88, 1.2.1.88}] -> 1.2.1.88
path_kau00330.kgml:
path_kau00330.kgml: Found a trail of span 2 containing skipped vertices
path_kau00330.kgml: 216 -> 217
path_kau00330.kgml: R00239 -> R03313
path_kau00330.kgml: kau:B6264_17230 -> kau:B6264_17240
path_kau00330.kgml: 2.7.2.11 -> 1.2.1.41
path_kau00330.kgml: Skipped genes: kau:B6264_17235
path_kau00330.kgml:
path_kau00330.kgml: --- 1.40 seconds ---

path_kau00331.kgml: Clavulanic acid biosynthesis
path_kau00331.kgml: Initialization took 0.06 seconds
path_kau00331.kgml: (not found)
path_kau00331.kgml: --- 0.10 seconds ---

path_kau00332.kgml: Carbapenem biosynthesis
path_kau00332.kgml: Initialization took 0.08 seconds
path_kau00332.kgml:
path_kau00332.kgml: Found a trail of span 2 containing skipped vertices
path_kau00332.kgml: 5 -> 8
path_kau00332.kgml: R00239 -> R03313
path_kau00332.kgml: kau:B6264_17230 -> kau:B6264_17240
path_kau00332.kgml: 2.7.2.11 -> 1.2.1.41
path_kau00332.kgml: Skipped genes: kau:B6264_17235
path_kau00332.kgml:
path_kau00332.kgml: --- 0.17 seconds ---

path_kau00340.kgml: Histidine metabolism
path_kau00340.kgml: Initialization took 1.29 seconds
path_kau00340.kgml:
path_kau00340.kgml: Found a trail of span 7 containing skipped vertices
path_kau00340.kgml: 66 -> 65 -> 69 -> 63 -> 62 -> [61] -> 60 -> 59
path_kau00340.kgml: R04037 -> R04640 -> R04558 -> R03457 -> R03243 -> [R03013] -> R03012 -> R01163
path_kau00340.kgml: kau:B6264_19460 -> kau:B6264_19425 -> {kau:B6264_19420, kau:B6264_19435} -> kau:B6264_19415 -> {kau:B6264_04125, kau:B6264_11100, kau:B6264_19410, kau:B6264_28355} -> [kau:B6264_07535] -> kau:B6264_19405 -> kau:B6264_19405
path_kau00340.kgml: 3.5.4.19 -> 5.3.1.16 -> 4.3.2.10 -> 4.2.1.19 -> 2.6.1.9 -> [3.1.3.15] -> 1.1.1.23 -> 1.1.1.23
path_kau00340.kgml: Skipped genes: kau:B6264_19430
path_kau00340.kgml:
path_kau00340.kgml: Found a trail of span 6 containing skipped vertices
path_kau00340.kgml: 66 -> 65 -> 69 -> [63] -> 62 -> [61] -> 60 -> 59
path_kau00340.kgml: R04037 -> R04640 -> R04558 -> [R03457] -> R03243 -> [R03013] -> R03012 -> R01163
path_kau00340.kgml: kau:B6264_19460 -> kau:B6264_19425 -> {kau:B6264_19420, kau:B6264_19435} -> [kau:B6264_19415] -> {kau:B6264_04125, kau:B6264_11100, kau:B6264_19410, kau:B6264_28355} -> [kau:B6264_07535] -> kau:B6264_19405 -> kau:B6264_19405
path_kau00340.kgml: 3.5.4.19 -> 5.3.1.16 -> 4.3.2.10 -> [4.2.1.19] -> 2.6.1.9 -> [3.1.3.15] -> 1.1.1.23 -> 1.1.1.23
path_kau00340.kgml: Skipped genes: kau:B6264_19430, kau:B6264_19415
path_kau00340.kgml:
path_kau00340.kgml: Found a trail of span 6 containing skipped vertices
path_kau00340.kgml: 66 -> [65] -> 69 -> 63 -> 62 -> [61] -> 60 -> 59
path_kau00340.kgml: R04037 -> [R04640] -> R04558 -> R03457 -> R03243 -> [R03013] -> R03012 -> R01163
path_kau00340.kgml: kau:B6264_19460 -> [kau:B6264_19425] -> {kau:B6264_19420, kau:B6264_19435} -> kau:B6264_19415 -> {kau:B6264_04125, kau:B6264_11100, kau:B6264_19410, kau:B6264_28355} -> [kau:B6264_07535] -> kau:B6264_19405 -> kau:B6264_19405
path_kau00340.kgml: 3.5.4.19 -> [5.3.1.16] -> 4.3.2.10 -> 4.2.1.19 -> 2.6.1.9 -> [3.1.3.15] -> 1.1.1.23 -> 1.1.1.23
path_kau00340.kgml: Skipped genes: kau:B6264_19425, kau:B6264_19430
path_kau00340.kgml:
path_kau00340.kgml: Found a trail of span 6 containing skipped vertices
path_kau00340.kgml: 66 -> 65 -> [69] -> 63 -> 62 -> [61] -> 60 -> 59
path_kau00340.kgml: R04037 -> R04640 -> [R04558] -> R03457 -> R03243 -> [R03013] -> R03012 -> R01163
path_kau00340.kgml: kau:B6264_19460 -> kau:B6264_19425 -> [{kau:B6264_19420, kau:B6264_19435}] -> kau:B6264_19415 -> {kau:B6264_04125, kau:B6264_11100, kau:B6264_19410, kau:B6264_28355} -> [kau:B6264_07535] -> kau:B6264_19405 -> kau:B6264_19405
path_kau00340.kgml: 3.5.4.19 -> 5.3.1.16 -> [4.3.2.10] -> 4.2.1.19 -> 2.6.1.9 -> [3.1.3.15] -> 1.1.1.23 -> 1.1.1.23
path_kau00340.kgml: Skipped genes: kau:B6264_19430, kau:B6264_19420, kau:B6264_19435
path_kau00340.kgml:
path_kau00340.kgml: Found a trail of span 6 containing skipped vertices
path_kau00340.kgml: 66 -> 65 -> 69 -> 63 -> [62 -> 61] -> 60 -> 59
path_kau00340.kgml: R04037 -> R04640 -> R04558 -> R03457 -> [R03243 -> R03013] -> R03012 -> R01163
path_kau00340.kgml: kau:B6264_19460 -> kau:B6264_19425 -> {kau:B6264_19420, kau:B6264_19435} -> kau:B6264_19415 -> [{kau:B6264_04125, kau:B6264_11100, kau:B6264_19410, kau:B6264_28355} -> kau:B6264_07535] -> kau:B6264_19405 -> kau:B6264_19405
path_kau00340.kgml: 3.5.4.19 -> 5.3.1.16 -> 4.3.2.10 -> 4.2.1.19 -> [2.6.1.9 -> 3.1.3.15] -> 1.1.1.23 -> 1.1.1.23
path_kau00340.kgml: Skipped genes: kau:B6264_19410, kau:B6264_19430
path_kau00340.kgml:
path_kau00340.kgml: Found a trail of span 6 containing skipped vertices
path_kau00340.kgml: 66 -> 65 -> 69 -> 63 -> 62 -> [61 -> 60] -> 59
path_kau00340.kgml: R04037 -> R04640 -> R04558 -> R03457 -> R03243 -> [R03013 -> R03012] -> R01163
path_kau00340.kgml: kau:B6264_19460 -> kau:B6264_19425 -> {kau:B6264_19420, kau:B6264_19435} -> kau:B6264_19415 -> {kau:B6264_04125, kau:B6264_11100, kau:B6264_19410, kau:B6264_28355} -> [kau:B6264_07535 -> kau:B6264_19405] -> kau:B6264_19405
path_kau00340.kgml: 3.5.4.19 -> 5.3.1.16 -> 4.3.2.10 -> 4.2.1.19 -> 2.6.1.9 -> [3.1.3.15 -> 1.1.1.23] -> 1.1.1.23
path_kau00340.kgml: Skipped genes: kau:B6264_19430
path_kau00340.kgml:
path_kau00340.kgml: Found a trail of span 5 containing skipped vertices
path_kau00340.kgml: 66 -> 65 -> 69 -> [63 -> 62 -> 61] -> 60 -> 59
path_kau00340.kgml: R04037 -> R04640 -> R04558 -> [R03457 -> R03243 -> R03013] -> R03012 -> R01163
path_kau00340.kgml: kau:B6264_19460 -> kau:B6264_19425 -> {kau:B6264_19420, kau:B6264_19435} -> [kau:B6264_19415 -> {kau:B6264_04125, kau:B6264_11100, kau:B6264_19410, kau:B6264_28355} -> kau:B6264_07535] -> kau:B6264_19405 -> kau:B6264_19405
path_kau00340.kgml: 3.5.4.19 -> 5.3.1.16 -> 4.3.2.10 -> [4.2.1.19 -> 2.6.1.9 -> 3.1.3.15] -> 1.1.1.23 -> 1.1.1.23
path_kau00340.kgml: Skipped genes: kau:B6264_19410, kau:B6264_19430, kau:B6264_19415
path_kau00340.kgml:
path_kau00340.kgml: Found a trail of span 5 containing skipped vertices
path_kau00340.kgml: 66 -> 65 -> [69 -> 63] -> 62 -> [61] -> 60 -> 59
path_kau00340.kgml: R04037 -> R04640 -> [R04558 -> R03457] -> R03243 -> [R03013] -> R03012 -> R01163
path_kau00340.kgml: kau:B6264_19460 -> kau:B6264_19425 -> [{kau:B6264_19420, kau:B6264_19435} -> kau:B6264_19415] -> {kau:B6264_04125, kau:B6264_11100, kau:B6264_19410, kau:B6264_28355} -> [kau:B6264_07535] -> kau:B6264_19405 -> kau:B6264_19405
path_kau00340.kgml: 3.5.4.19 -> 5.3.1.16 -> [4.3.2.10 -> 4.2.1.19] -> 2.6.1.9 -> [3.1.3.15] -> 1.1.1.23 -> 1.1.1.23
path_kau00340.kgml: Skipped genes: kau:B6264_19430, kau:B6264_19435, kau:B6264_19415, kau:B6264_19420
path_kau00340.kgml:
path_kau00340.kgml: Found a trail of span 5 containing skipped vertices
path_kau00340.kgml: 66 -> 65 -> 69 -> 63 -> [62 -> 61 -> 60] -> 59
path_kau00340.kgml: R04037 -> R04640 -> R04558 -> R03457 -> [R03243 -> R03013 -> R03012] -> R01163
path_kau00340.kgml: kau:B6264_19460 -> kau:B6264_19425 -> {kau:B6264_19420, kau:B6264_19435} -> kau:B6264_19415 -> [{kau:B6264_04125, kau:B6264_11100, kau:B6264_19410, kau:B6264_28355} -> kau:B6264_07535 -> kau:B6264_19405] -> kau:B6264_19405
path_kau00340.kgml: 3.5.4.19 -> 5.3.1.16 -> 4.3.2.10 -> 4.2.1.19 -> [2.6.1.9 -> 3.1.3.15 -> 1.1.1.23] -> 1.1.1.23
path_kau00340.kgml: Skipped genes: kau:B6264_19410, kau:B6264_19430
path_kau00340.kgml:
path_kau00340.kgml: Found a trail of span 3 containing skipped vertices
path_kau00340.kgml: 44 -> 43 -> 42
path_kau00340.kgml: R01168 -> R02914 -> R02288
path_kau00340.kgml: kau:B6264_15115 -> kau:B6264_15150 -> kau:B6264_15165
path_kau00340.kgml: 4.3.1.3 -> 4.2.1.49 -> 3.5.2.7
path_kau00340.kgml: Skipped genes: kau:B6264_15160, kau:B6264_15130, kau:B6264_15155, kau:B6264_15125
path_kau00340.kgml:
path_kau00340.kgml: Found a trail of span 3 without skipping any vertex
path_kau00340.kgml: 141 -> 142 -> 145
path_kau00340.kgml: R01169 -> R11013 -> R11021
path_kau00340.kgml: kau:B6264_00790 -> kau:B6264_00780 -> kau:B6264_00785
path_kau00340.kgml: 2.1.1.44 -> 1.14.99.50 -> 3.5.1.118
path_kau00340.kgml:
path_kau00340.kgml: Found a trail of span 2 containing skipped vertices
path_kau00340.kgml: 141 -> [142] -> 145
path_kau00340.kgml: R01169 -> [R11013] -> R11021
path_kau00340.kgml: kau:B6264_00790 -> [kau:B6264_00780] -> kau:B6264_00785
path_kau00340.kgml: 2.1.1.44 -> [1.14.99.50] -> 3.5.1.118
path_kau00340.kgml:
path_kau00340.kgml: Found a trail of span 2 without skipping any vertex
path_kau00340.kgml: 58 -> 67
path_kau00340.kgml: R01071 -> R04035
path_kau00340.kgml: kau:B6264_23320 -> kau:B6264_23315
path_kau00340.kgml: 2.4.2.17 -> 3.6.1.31
path_kau00340.kgml:
path_kau00340.kgml: --- 2.16 seconds ---

path_kau00350.kgml: Tyrosine metabolism
path_kau00350.kgml: Initialization took 0.88 seconds
path_kau00350.kgml:
path_kau00350.kgml: Found a trail of span 2 without skipping any vertex
path_kau00350.kgml: 68 -> 63
path_kau00350.kgml: R02521 -> R02519
path_kau00350.kgml: kau:B6264_01845 -> kau:B6264_01850
path_kau00350.kgml: 1.13.11.27 -> 1.13.11.5
path_kau00350.kgml:
path_kau00350.kgml: --- 1.04 seconds ---

path_kau00360.kgml: Phenylalanine metabolism
path_kau00360.kgml: Initialization took 1.99 seconds
path_kau00360.kgml:
path_kau00360.kgml: Found a trail of span 2 without skipping any vertex
path_kau00360.kgml: 250 -> 55
path_kau00360.kgml: R00228 -> R00750
path_kau00360.kgml: kau:B6264_30505 -> kau:B6264_30510
path_kau00360.kgml: 1.2.1.10 -> 4.1.3.39
path_kau00360.kgml:
path_kau00360.kgml: --- 2.13 seconds ---

path_kau00361.kgml: Chlorocyclohexane and chlorobenzene degradation
path_kau00361.kgml: Initialization took 0.08 seconds
path_kau00361.kgml: (not found)
path_kau00361.kgml: --- 0.13 seconds ---

path_kau00362.kgml: Benzoate degradation
path_kau00362.kgml: Initialization took 0.73 seconds
path_kau00362.kgml:
path_kau00362.kgml: Found a trail of span 3 without skipping any vertex
path_kau00362.kgml: 180 -> 179 -> 208
path_kau00362.kgml: R02601 -> R00750 -> R00228
path_kau00362.kgml: kau:B6264_30500 -> kau:B6264_30510 -> kau:B6264_30505
path_kau00362.kgml: 4.2.1.80 -> 4.1.3.39 -> 1.2.1.10
path_kau00362.kgml:
path_kau00362.kgml: Found a trail of span 3 containing skipped vertices
path_kau00362.kgml: 238 -> [90 -> 237] -> 121 -> [124] -> 127
path_kau00362.kgml: R05305 -> [R05586 -> R02488] -> R03026 -> [R01976] -> R00238
path_kau00362.kgml: kau:B6264_20545 -> [kau:B6264_04720 -> kau:B6264_01780] -> {kau:B6264_00170, kau:B6264_01865, kau:B6264_01875, kau:B6264_20545} -> [{kau:B6264_03980, kau:B6264_06930, kau:B6264_21375}] -> {kau:B6264_06860, kau:B6264_08395, kau:B6264_20540}
path_kau00362.kgml: {1.1.1.259, 1.1.1.35} -> [2.3.1.16 -> 1.3.8.6] -> 4.2.1.17 -> [1.1.1.157] -> 2.3.1.9
path_kau00362.kgml:
path_kau00362.kgml: Found a trail of span 2 containing skipped vertices
path_kau00362.kgml: 180 -> [179] -> 208
path_kau00362.kgml: R02601 -> [R00750] -> R00228
path_kau00362.kgml: kau:B6264_30500 -> [kau:B6264_30510] -> kau:B6264_30505
path_kau00362.kgml: 4.2.1.80 -> [4.1.3.39] -> 1.2.1.10
path_kau00362.kgml:
path_kau00362.kgml: --- 0.99 seconds ---

path_kau00364.kgml: Fluorobenzoate degradation
path_kau00364.kgml: Initialization took 0.08 seconds
path_kau00364.kgml: (not found)
path_kau00364.kgml: --- 0.14 seconds ---

path_kau00380.kgml: Tryptophan metabolism
path_kau00380.kgml: Initialization took 1.18 seconds
path_kau00380.kgml:
path_kau00380.kgml: Found a trail of span 3 without skipping any vertex
path_kau00380.kgml: 98 -> 31 -> 97
path_kau00380.kgml: R03026 -> R01975 -> R00238
path_kau00380.kgml: {kau:B6264_00170, kau:B6264_01865, kau:B6264_01875, kau:B6264_20545} -> kau:B6264_20545 -> {kau:B6264_06860, kau:B6264_08395, kau:B6264_20540}
path_kau00380.kgml: 4.2.1.17 -> 1.1.1.35 -> 2.3.1.9
path_kau00380.kgml:
path_kau00380.kgml: Found a trail of span 2 without skipping any vertex
path_kau00380.kgml: 109 -> 104
path_kau00380.kgml: R00678 -> R03936
path_kau00380.kgml: kau:B6264_18170 -> kau:B6264_18165
path_kau00380.kgml: {1.13.11.11, 1.13.11.52} -> 3.7.1.3
path_kau00380.kgml:
path_kau00380.kgml: Found a trail of span 2 containing skipped vertices
path_kau00380.kgml: 98 -> [31] -> 97
path_kau00380.kgml: R03026 -> [R01975] -> R00238
path_kau00380.kgml: {kau:B6264_00170, kau:B6264_01865, kau:B6264_01875, kau:B6264_20545} -> [kau:B6264_20545] -> {kau:B6264_06860, kau:B6264_08395, kau:B6264_20540}
path_kau00380.kgml: 4.2.1.17 -> [1.1.1.35] -> 2.3.1.9
path_kau00380.kgml:
path_kau00380.kgml: --- 1.49 seconds ---

path_kau00400.kgml: Phenylalanine, tyrosine and tryptophan biosynthesis
path_kau00400.kgml: Initialization took 0.93 seconds
path_kau00400.kgml:
path_kau00400.kgml: Found a trail of span 5 containing skipped vertices
path_kau00400.kgml: 79 -> 77 -> 76 -> 75 -> [74] -> 50
path_kau00400.kgml: R03083 -> R03084 -> R02413 -> R02412 -> [R03460] -> R01714
path_kau00400.kgml: kau:B6264_21815 -> kau:B6264_21820 -> kau:B6264_21800 -> kau:B6264_21810 -> [kau:B6264_07520] -> kau:B6264_21805
path_kau00400.kgml: 4.2.3.4 -> 4.2.1.10 -> {1.1.1.25, 1.1.1.282} -> 2.7.1.71 -> [2.5.1.19] -> 4.2.3.5
path_kau00400.kgml:
path_kau00400.kgml: Found a trail of span 4 containing skipped vertices
path_kau00400.kgml: 79 -> [77] -> 76 -> 77 -> [76 -> 75 -> 74] -> 50
path_kau00400.kgml: R03083 -> [R03084] -> R02413 -> R03084 -> [R02413 -> R02412 -> R03460] -> R01714
path_kau00400.kgml: kau:B6264_21815 -> [kau:B6264_21820] -> kau:B6264_21800 -> kau:B6264_21820 -> [kau:B6264_21800 -> kau:B6264_21810 -> kau:B6264_07520] -> kau:B6264_21805
path_kau00400.kgml: 4.2.3.4 -> [4.2.1.10] -> {1.1.1.25, 1.1.1.282} -> 4.2.1.10 -> [{1.1.1.25, 1.1.1.282} -> 2.7.1.71 -> 2.5.1.19] -> 4.2.3.5
path_kau00400.kgml: Skipped genes: kau:B6264_21810
path_kau00400.kgml:
path_kau00400.kgml: Found a trail of span 4 containing skipped vertices
path_kau00400.kgml: 88 -> [60 -> 69] -> 89 -> [69 -> 58] -> 57 -> [56] -> 55
path_kau00400.kgml: R00694 -> [R01373 -> R01728] -> R00734 -> [R01728 -> R01715] -> {R00985, R00986} -> [R01073] -> R03509
path_kau00400.kgml: {kau:B6264_04125, kau:B6264_11100, kau:B6264_19410, kau:B6264_28355} -> [kau:B6264_10930 -> kau:B6264_03530] -> {kau:B6264_04125, kau:B6264_11100, kau:B6264_19410, kau:B6264_28355} -> [kau:B6264_03530 -> kau:B6264_16255] -> kau:B6264_19465 -> [kau:B6264_18945] -> kau:B6264_19425
path_kau00400.kgml: {2.6.1.1, 2.6.1.5, 2.6.1.57, 2.6.1.9} -> [{4.2.1.51, 4.2.1.91} -> 1.3.1.12] -> {2.6.1.1, 2.6.1.5, 2.6.1.57, 2.6.1.9} -> [1.3.1.12 -> 5.4.99.5] -> {4.1.3.27, 4.1.3.27} -> [2.4.2.18] -> 5.3.1.24
path_kau00400.kgml: Skipped genes: kau:B6264_19460, kau:B6264_19430, kau:B6264_19435, kau:B6264_19415, kau:B6264_19420
path_kau00400.kgml:
path_kau00400.kgml: Found a trail of span 4 containing skipped vertices
path_kau00400.kgml: 52 -> 51 -> 54 -> [52] -> 53
path_kau00400.kgml: R02340 -> R02722 -> R03508 -> [R02340] -> R00674
path_kau00400.kgml: kau:B6264_19500 -> {kau:B6264_19495, kau:B6264_19500} -> kau:B6264_19490 -> [kau:B6264_19500] -> kau:B6264_19495
path_kau00400.kgml: {4.1.2.8, 4.2.1.20} -> 4.2.1.20 -> 4.1.1.48 -> [{4.1.2.8, 4.2.1.20}] -> {4.2.1.122, 4.2.1.20}
path_kau00400.kgml:
path_kau00400.kgml: Found a trail of span 3 containing skipped vertices
path_kau00400.kgml: 79 -> [77 -> 76] -> 75 -> [74] -> 50
path_kau00400.kgml: R03083 -> [R03084 -> R02413] -> R02412 -> [R03460] -> R01714
path_kau00400.kgml: kau:B6264_21815 -> [kau:B6264_21820 -> kau:B6264_21800] -> kau:B6264_21810 -> [kau:B6264_07520] -> kau:B6264_21805
path_kau00400.kgml: 4.2.3.4 -> [4.2.1.10 -> {1.1.1.25, 1.1.1.282}] -> 2.7.1.71 -> [2.5.1.19] -> 4.2.3.5
path_kau00400.kgml:
path_kau00400.kgml: --- 5.96 seconds ---

path_kau00401.kgml: Novobiocin biosynthesis
path_kau00401.kgml: Initialization took 0.13 seconds
path_kau00401.kgml: (not found)
path_kau00401.kgml: --- 0.17 seconds ---

path_kau00405.kgml: Phenazine biosynthesis
path_kau00405.kgml: Initialization took 0.08 seconds
path_kau00405.kgml: (not found)
path_kau00405.kgml: --- 0.13 seconds ---

path_kau00410.kgml: beta-Alanine metabolism
path_kau00410.kgml: Initialization took 0.69 seconds
path_kau00410.kgml:
path_kau00410.kgml: Found a trail of span 2 without skipping any vertex
path_kau00410.kgml: 63 -> 62
path_kau00410.kgml: R02269 -> R00905
path_kau00410.kgml: kau:B6264_01690 -> kau:B6264_01695
path_kau00410.kgml: 3.5.2.2 -> 3.5.1.6
path_kau00410.kgml:
path_kau00410.kgml: Found a trail of span 2 without skipping any vertex
path_kau00410.kgml: 54 -> 50
path_kau00410.kgml: R00489 -> R02473
path_kau00410.kgml: kau:B6264_13480 -> kau:B6264_13485
path_kau00410.kgml: {4.1.1.11, 4.1.1.15} -> 6.3.2.1
path_kau00410.kgml:
path_kau00410.kgml: --- 0.90 seconds ---

path_kau00430.kgml: Taurine and hypotaurine metabolism
path_kau00430.kgml: Initialization took 0.13 seconds
path_kau00430.kgml:
path_kau00430.kgml: Found a trail of span 2 without skipping any vertex
path_kau00430.kgml: 36 -> 58
path_kau00430.kgml: R00230 -> R00315
path_kau00430.kgml: kau:B6264_06765 -> kau:B6264_06770
path_kau00430.kgml: 2.3.1.8 -> {2.7.2.1, 2.7.2.15}
path_kau00430.kgml:
path_kau00430.kgml: --- 0.22 seconds ---

path_kau00450.kgml: Selenocompound metabolism
path_kau00450.kgml: Initialization took 0.38 seconds
path_kau00450.kgml: (not found)
path_kau00450.kgml: --- 0.42 seconds ---

path_kau00460.kgml: Cyanoamino acid metabolism
path_kau00460.kgml: Initialization took 0.13 seconds
path_kau00460.kgml: (not found)
path_kau00460.kgml: --- 0.17 seconds ---

path_kau00471.kgml: D-Glutamine and D-glutamate metabolism
path_kau00471.kgml: Initialization took 0.08 seconds
path_kau00471.kgml: (not found)
path_kau00471.kgml: --- 0.12 seconds ---

path_kau00473.kgml: D-Alanine metabolism
path_kau00473.kgml: Initialization took 0.08 seconds
path_kau00473.kgml: (not found)
path_kau00473.kgml: --- 0.12 seconds ---

path_kau00480.kgml: Glutathione metabolism
path_kau00480.kgml: Initialization took 0.48 seconds
path_kau00480.kgml: (not found)
path_kau00480.kgml: --- 0.53 seconds ---

path_kau00511.kgml: Other glycan degradation
path_kau00511.kgml: Initialization took 0.08 seconds
path_kau00511.kgml: (not found)
path_kau00511.kgml: --- 0.13 seconds ---

path_kau00514.kgml: Other types of O-glycan biosynthesis
path_kau00514.kgml: Initialization took 0.08 seconds
path_kau00514.kgml: (not found)
path_kau00514.kgml: --- 0.13 seconds ---

path_kau00515.kgml: Mannose type O-glycan biosynthesis
path_kau00515.kgml: Initialization took 0.08 seconds
path_kau00515.kgml: (not found)
path_kau00515.kgml: --- 0.13 seconds ---

path_kau00520.kgml: Amino sugar and nucleotide sugar metabolism
path_kau00520.kgml: Initialization took 4.64 seconds
path_kau00520.kgml:
path_kau00520.kgml: Found a trail of span 2 without skipping any vertex
path_kau00520.kgml: 28 -> 24
path_kau00520.kgml: R00768 -> R02060
path_kau00520.kgml: {kau:B6264_07355, kau:B6264_14525, kau:B6264_28055} -> kau:B6264_14515
path_kau00520.kgml: 2.6.1.16 -> 5.4.2.10
path_kau00520.kgml:
path_kau00520.kgml: --- 4.82 seconds ---

path_kau00521.kgml: Streptomycin biosynthesis
path_kau00521.kgml: Initialization took 0.23 seconds
path_kau00521.kgml: (not found)
path_kau00521.kgml: --- 0.28 seconds ---

path_kau00550.kgml: Peptidoglycan biosynthesis
path_kau00550.kgml: Initialization took 1.73 seconds
path_kau00550.kgml:
path_kau00550.kgml: Found a trail of span 5 containing skipped vertices
path_kau00550.kgml: 32 -> 34 -> 23 -> 35 -> 36
path_kau00550.kgml: R02783 -> R02788 -> R04617 -> R05630 -> R05032
path_kau00550.kgml: kau:B6264_19210 -> kau:B6264_19195 -> {kau:B6264_19200, kau:B6264_27750} -> kau:B6264_19205 -> {kau:B6264_19220, kau:B6264_26820}
path_kau00550.kgml: 6.3.2.9 -> 6.3.2.13 -> 6.3.2.10 -> 2.7.8.13 -> 2.4.1.227
path_kau00550.kgml: Skipped genes: kau:B6264_19215
path_kau00550.kgml:
path_kau00550.kgml: Found a trail of span 4 containing skipped vertices
path_kau00550.kgml: 32 -> 34 -> [23] -> 35 -> 36
path_kau00550.kgml: R02783 -> R02788 -> [R04617] -> R05630 -> R05032
path_kau00550.kgml: kau:B6264_19210 -> kau:B6264_19195 -> [{kau:B6264_19200, kau:B6264_27750}] -> kau:B6264_19205 -> {kau:B6264_19220, kau:B6264_26820}
path_kau00550.kgml: 6.3.2.9 -> 6.3.2.13 -> [6.3.2.10] -> 2.7.8.13 -> 2.4.1.227
path_kau00550.kgml: Skipped genes: kau:B6264_19200, kau:B6264_19215
path_kau00550.kgml:
path_kau00550.kgml: Found a trail of span 4 containing skipped vertices
path_kau00550.kgml: 32 -> [34] -> 23 -> 35 -> 36
path_kau00550.kgml: R02783 -> [R02788] -> R04617 -> R05630 -> R05032
path_kau00550.kgml: kau:B6264_19210 -> [kau:B6264_19195] -> {kau:B6264_19200, kau:B6264_27750} -> kau:B6264_19205 -> {kau:B6264_19220, kau:B6264_26820}
path_kau00550.kgml: 6.3.2.9 -> [6.3.2.13] -> 6.3.2.10 -> 2.7.8.13 -> 2.4.1.227
path_kau00550.kgml: Skipped genes: kau:B6264_19215
path_kau00550.kgml:
path_kau00550.kgml: Found a trail of span 4 containing skipped vertices
path_kau00550.kgml: 32 -> 34 -> 23 -> [35] -> 36
path_kau00550.kgml: R02783 -> R02788 -> R04617 -> [R05630] -> R05032
path_kau00550.kgml: kau:B6264_19210 -> kau:B6264_19195 -> {kau:B6264_19200, kau:B6264_27750} -> [kau:B6264_19205] -> {kau:B6264_19220, kau:B6264_26820}
path_kau00550.kgml: 6.3.2.9 -> 6.3.2.13 -> 6.3.2.10 -> [2.7.8.13] -> 2.4.1.227
path_kau00550.kgml: Skipped genes: kau:B6264_19205, kau:B6264_19215
path_kau00550.kgml:
path_kau00550.kgml: Found a trail of span 3 containing skipped vertices
path_kau00550.kgml: 32 -> 34 -> [23 -> 35] -> 36
path_kau00550.kgml: R02783 -> R02788 -> [R04617 -> R05630] -> R05032
path_kau00550.kgml: kau:B6264_19210 -> kau:B6264_19195 -> [{kau:B6264_19200, kau:B6264_27750} -> kau:B6264_19205] -> {kau:B6264_19220, kau:B6264_26820}
path_kau00550.kgml: 6.3.2.9 -> 6.3.2.13 -> [6.3.2.10 -> 2.7.8.13] -> 2.4.1.227
path_kau00550.kgml: Skipped genes: kau:B6264_19205, kau:B6264_19200, kau:B6264_19215
path_kau00550.kgml:
path_kau00550.kgml: Found a trail of span 3 containing skipped vertices
path_kau00550.kgml: 29 -> 28 -> 27
path_kau00550.kgml: R04573 -> R05629 -> R05662
path_kau00550.kgml: {kau:B6264_19200, kau:B6264_27750} -> kau:B6264_19205 -> {kau:B6264_19220, kau:B6264_26820}
path_kau00550.kgml: 6.3.2.10 -> 2.7.8.13 -> 2.4.1.227
path_kau00550.kgml: Skipped genes: kau:B6264_19210, kau:B6264_19215
path_kau00550.kgml:
path_kau00550.kgml: Found a trail of span 3 containing skipped vertices
path_kau00550.kgml: 32 -> [34 -> 23] -> 35 -> 36
path_kau00550.kgml: R02783 -> [R02788 -> R04617] -> R05630 -> R05032
path_kau00550.kgml: kau:B6264_19210 -> [kau:B6264_19195 -> {kau:B6264_19200, kau:B6264_27750}] -> kau:B6264_19205 -> {kau:B6264_19220, kau:B6264_26820}
path_kau00550.kgml: 6.3.2.9 -> [6.3.2.13 -> 6.3.2.10] -> 2.7.8.13 -> 2.4.1.227
path_kau00550.kgml: Skipped genes: kau:B6264_19215
path_kau00550.kgml:
path_kau00550.kgml: Found a trail of span 2 containing skipped vertices
path_kau00550.kgml: 29 -> [28] -> 27
path_kau00550.kgml: R04573 -> [R05629] -> R05662
path_kau00550.kgml: {kau:B6264_19200, kau:B6264_27750} -> [kau:B6264_19205] -> {kau:B6264_19220, kau:B6264_26820}
path_kau00550.kgml: 6.3.2.10 -> [2.7.8.13] -> 2.4.1.227
path_kau00550.kgml: Skipped genes: kau:B6264_19205, kau:B6264_19210, kau:B6264_19215
path_kau00550.kgml:
path_kau00550.kgml: Found a trail of span 2 containing skipped vertices
path_kau00550.kgml: 32 -> [34 -> 23 -> 35] -> 36
path_kau00550.kgml: R02783 -> [R02788 -> R04617 -> R05630] -> R05032
path_kau00550.kgml: kau:B6264_19210 -> [kau:B6264_19195 -> {kau:B6264_19200, kau:B6264_27750} -> kau:B6264_19205] -> {kau:B6264_19220, kau:B6264_26820}
path_kau00550.kgml: 6.3.2.9 -> [6.3.2.13 -> 6.3.2.10 -> 2.7.8.13] -> 2.4.1.227
path_kau00550.kgml: Skipped genes: kau:B6264_19215
path_kau00550.kgml:
path_kau00550.kgml: --- 2.37 seconds ---

path_kau00561.kgml: Glycerolipid metabolism
path_kau00561.kgml: Initialization took 0.59 seconds
path_kau00561.kgml: (not found)
path_kau00561.kgml: --- 0.65 seconds ---

path_kau00562.kgml: Inositol phosphate metabolism
path_kau00562.kgml: Initialization took 0.49 seconds
path_kau00562.kgml: (not found)
path_kau00562.kgml: --- 0.53 seconds ---

path_kau00564.kgml: Glycerophospholipid metabolism
path_kau00564.kgml: Initialization took 1.08 seconds
path_kau00564.kgml:
path_kau00564.kgml: Found a trail of span 2 containing skipped vertices
path_kau00564.kgml: 135 -> [109 -> 97 -> 128] -> 103
path_kau00564.kgml: R02055 -> [R02052 -> R02240 -> R01799] -> R01800
path_kau00564.kgml: kau:B6264_04015 -> [{kau:B6264_16340, kau:B6264_22815, kau:B6264_29215, kau:B6264_29550} -> kau:B6264_02400 -> kau:B6264_05995] -> kau:B6264_04020
path_kau00564.kgml: 4.1.1.65 -> [3.1.4.3 -> 2.7.1.107 -> 2.7.7.41] -> 2.7.8.8
path_kau00564.kgml:
path_kau00564.kgml: --- 1.23 seconds ---

path_kau00565.kgml: Ether lipid metabolism
path_kau00565.kgml: Initialization took 0.13 seconds
path_kau00565.kgml: (not found)
path_kau00565.kgml: --- 0.17 seconds ---

path_kau00592.kgml: alpha-Linolenic acid metabolism
path_kau00592.kgml: Initialization took 0.05 seconds
path_kau00592.kgml: (not found)
path_kau00592.kgml: --- 0.09 seconds ---

path_kau00620.kgml: Pyruvate metabolism
path_kau00620.kgml: Initialization took 4.64 seconds
path_kau00620.kgml:
path_kau00620.kgml: Found a trail of span 3 without skipping any vertex
path_kau00620.kgml: 123 -> 55 -> 124
path_kau00620.kgml: R00014 -> R03270 -> R02569
path_kau00620.kgml: {kau:B6264_11215, kau:B6264_11220, kau:B6264_11720, kau:B6264_11725, kau:B6264_17880} -> {kau:B6264_11215, kau:B6264_11220, kau:B6264_11720, kau:B6264_11725, kau:B6264_17880} -> kau:B6264_11730
path_kau00620.kgml: {1.2.4.1, 2.2.1.6, 4.1.1.1} -> 1.2.4.1 -> 2.3.1.12
path_kau00620.kgml:
path_kau00620.kgml: --- 5.73 seconds ---

path_kau00621.kgml: Dioxin degradation
path_kau00621.kgml: Initialization took 0.08 seconds
path_kau00621.kgml:
path_kau00621.kgml: Found a trail of span 3 without skipping any vertex
path_kau00621.kgml: 97 -> 13 -> 108
path_kau00621.kgml: R02601 -> R00750 -> R00228
path_kau00621.kgml: kau:B6264_30500 -> kau:B6264_30510 -> kau:B6264_30505
path_kau00621.kgml: 4.2.1.80 -> 4.1.3.39 -> 1.2.1.10
path_kau00621.kgml:
path_kau00621.kgml: Found a trail of span 2 containing skipped vertices
path_kau00621.kgml: 97 -> [13] -> 108
path_kau00621.kgml: R02601 -> [R00750] -> R00228
path_kau00621.kgml: kau:B6264_30500 -> [kau:B6264_30510] -> kau:B6264_30505
path_kau00621.kgml: 4.2.1.80 -> [4.1.3.39] -> 1.2.1.10
path_kau00621.kgml:
path_kau00621.kgml: --- 0.25 seconds ---

path_kau00622.kgml: Xylene degradation
path_kau00622.kgml: Initialization took 0.09 seconds
path_kau00622.kgml:
path_kau00622.kgml: Found a trail of span 3 without skipping any vertex
path_kau00622.kgml: 93 -> 96 -> 117
path_kau00622.kgml: R02601 -> R00750 -> R00228
path_kau00622.kgml: kau:B6264_30500 -> kau:B6264_30510 -> kau:B6264_30505
path_kau00622.kgml: 4.2.1.80 -> 4.1.3.39 -> 1.2.1.10
path_kau00622.kgml:
path_kau00622.kgml: Found a trail of span 2 containing skipped vertices
path_kau00622.kgml: 93 -> [96] -> 117
path_kau00622.kgml: R02601 -> [R00750] -> R00228
path_kau00622.kgml: kau:B6264_30500 -> [kau:B6264_30510] -> kau:B6264_30505
path_kau00622.kgml: 4.2.1.80 -> [4.1.3.39] -> 1.2.1.10
path_kau00622.kgml:
path_kau00622.kgml: --- 0.25 seconds ---

path_kau00623.kgml: Toluene degradation
path_kau00623.kgml: Initialization took 0.08 seconds
path_kau00623.kgml: (not found)
path_kau00623.kgml: --- 0.12 seconds ---

path_kau00625.kgml: Chloroalkane and chloroalkene degradation
path_kau00625.kgml: Initialization took 0.08 seconds
path_kau00625.kgml: (not found)
path_kau00625.kgml: --- 0.12 seconds ---

path_kau00626.kgml: Naphthalene degradation
path_kau00626.kgml: Initialization took 0.05 seconds
path_kau00626.kgml: (not found)
path_kau00626.kgml: --- 0.09 seconds ---

path_kau00627.kgml: Aminobenzoate degradation
path_kau00627.kgml: Initialization took 0.28 seconds
path_kau00627.kgml:
path_kau00627.kgml: Found a trail of span 2 without skipping any vertex
path_kau00627.kgml: 97 -> 96
path_kau00627.kgml: R00982 -> {R03998, R03999}
path_kau00627.kgml: kau:B6264_27665 -> kau:B6264_27660
path_kau00627.kgml: 6.2.1.32 -> {1.14.13.40, 1.14.13.40}
path_kau00627.kgml:
path_kau00627.kgml: --- 0.37 seconds ---

path_kau00630.kgml: Glyoxylate and dicarboxylate metabolism
path_kau00630.kgml: Initialization took 6.09 seconds
path_kau00630.kgml: (not found)
path_kau00630.kgml: --- 6.18 seconds ---

path_kau00633.kgml: Nitrotoluene degradation
path_kau00633.kgml: Initialization took 0.05 seconds
path_kau00633.kgml: (not found)
path_kau00633.kgml: --- 0.09 seconds ---

path_kau00640.kgml: Propanoate metabolism
path_kau00640.kgml: Initialization took 2.23 seconds
path_kau00640.kgml:
path_kau00640.kgml: Found a trail of span 2 without skipping any vertex
path_kau00640.kgml: 52 -> 68
path_kau00640.kgml: R00921 -> R01353
path_kau00640.kgml: kau:B6264_06765 -> kau:B6264_06770
path_kau00640.kgml: {2.3.1.222, 2.3.1.8} -> {2.7.2.1, 2.7.2.15}
path_kau00640.kgml:
path_kau00640.kgml: Found a trail of span 2 containing skipped vertices
path_kau00640.kgml: 112 -> 104
path_kau00640.kgml: R00405 -> R00833
path_kau00640.kgml: {kau:B6264_14750, kau:B6264_14755} -> {kau:B6264_06805, kau:B6264_14720, kau:B6264_14895, kau:B6264_23095, kau:B6264_23100}
path_kau00640.kgml: 6.2.1.5 -> 5.4.99.2
path_kau00640.kgml: Skipped genes: kau:B6264_14735, kau:B6264_14745
path_kau00640.kgml:
path_kau00640.kgml: --- 2.43 seconds ---

path_kau00643.kgml: Styrene degradation
path_kau00643.kgml: Initialization took 0.13 seconds
path_kau00643.kgml: (not found)
path_kau00643.kgml: --- 0.17 seconds ---

path_kau00650.kgml: Butanoate metabolism
path_kau00650.kgml: Initialization took 1.98 seconds
path_kau00650.kgml:
path_kau00650.kgml: Found a trail of span 4 containing skipped vertices
path_kau00650.kgml: 59 -> 57 -> [59] -> 61 -> 64
path_kau00650.kgml: R01975 -> R00238 -> [R01975] -> R03276 -> R03026
path_kau00650.kgml: kau:B6264_20545 -> {kau:B6264_06860, kau:B6264_08395, kau:B6264_20540} -> [kau:B6264_20545] -> kau:B6264_20545 -> {kau:B6264_00170, kau:B6264_01865, kau:B6264_01875, kau:B6264_20545}
path_kau00650.kgml: 1.1.1.35 -> 2.3.1.9 -> [1.1.1.35] -> 5.1.2.3 -> 4.2.1.17
path_kau00650.kgml:
path_kau00650.kgml: Found a trail of span 2 containing skipped vertices
path_kau00650.kgml: 58 -> [64] -> 167
path_kau00650.kgml: R01976 -> [R03026] -> R09738
path_kau00650.kgml: {kau:B6264_03980, kau:B6264_06930, kau:B6264_21375} -> [{kau:B6264_00170, kau:B6264_01865, kau:B6264_01875, kau:B6264_20545}] -> kau:B6264_03990
path_kau00650.kgml: 1.1.1.157 -> [4.2.1.17] -> 1.3.1.86
path_kau00650.kgml: Skipped genes: kau:B6264_03985
path_kau00650.kgml:
path_kau00650.kgml: --- 6.78 seconds ---

path_kau00660.kgml: C5-Branched dibasic acid metabolism
path_kau00660.kgml: Initialization took 0.23 seconds
path_kau00660.kgml:
path_kau00660.kgml: Found a trail of span 3 containing skipped vertices
path_kau00660.kgml: 31 -> 96 -> 97
path_kau00660.kgml: R03896 -> R03898 -> R00994
path_kau00660.kgml: {kau:B6264_04990, kau:B6264_04995, kau:B6264_06305, kau:B6264_06310} -> {kau:B6264_04990, kau:B6264_04995, kau:B6264_06305, kau:B6264_06310} -> {kau:B6264_04980, kau:B6264_06410}
path_kau00660.kgml: 4.2.1.35 -> 4.2.1.35 -> 1.1.1.85
path_kau00660.kgml: Skipped genes: kau:B6264_04985
path_kau00660.kgml:
path_kau00660.kgml: Found a trail of span 2 without skipping any vertex
path_kau00660.kgml: 42 -> 43
path_kau00660.kgml: R02491 -> R00237
path_kau00660.kgml: kau:B6264_30520 -> kau:B6264_30515
path_kau00660.kgml: 4.2.1.56 -> 4.1.3.25
path_kau00660.kgml:
path_kau00660.kgml: --- 0.45 seconds ---

path_kau00680.kgml: Methane metabolism
path_kau00680.kgml: Initialization took 1.74 seconds
path_kau00680.kgml:
path_kau00680.kgml: Found a trail of span 3 without skipping any vertex
path_kau00680.kgml: 229 -> 235 -> 237
path_kau00680.kgml: R09398 -> R09399 -> R09400
path_kau00680.kgml: kau:B6264_15385 -> kau:B6264_15380 -> kau:B6264_15380
path_kau00680.kgml: 2.7.8.28 -> 6.3.2.31 -> 6.3.2.34
path_kau00680.kgml:
path_kau00680.kgml: Found a trail of span 2 containing skipped vertices
path_kau00680.kgml: 229 -> [235] -> 237
path_kau00680.kgml: R09398 -> [R09399] -> R09400
path_kau00680.kgml: kau:B6264_15385 -> [kau:B6264_15380] -> kau:B6264_15380
path_kau00680.kgml: 2.7.8.28 -> [6.3.2.31] -> 6.3.2.34
path_kau00680.kgml:
path_kau00680.kgml: Found a trail of span 2 without skipping any vertex
path_kau00680.kgml: 203 -> 204
path_kau00680.kgml: R00315 -> R00230
path_kau00680.kgml: kau:B6264_06770 -> kau:B6264_06765
path_kau00680.kgml: {2.7.2.1, 2.7.2.15} -> 2.3.1.8
path_kau00680.kgml:
path_kau00680.kgml: --- 2.00 seconds ---

path_kau00730.kgml: Thiamine metabolism
path_kau00730.kgml: Initialization took 0.43 seconds
path_kau00730.kgml:
path_kau00730.kgml: Found a trail of span 3 containing skipped vertices
path_kau00730.kgml: 76 -> 75 -> [93] -> 63
path_kau00730.kgml: R03471 -> R04509 -> [R03223] -> R00617
path_kau00730.kgml: kau:B6264_06245 -> kau:B6264_06245 -> [kau:B6264_19115] -> kau:B6264_06255
path_kau00730.kgml: 2.7.1.49 -> 2.7.4.7 -> [2.5.1.3] -> 2.7.4.16
path_kau00730.kgml: Skipped genes: kau:B6264_06250
path_kau00730.kgml:
path_kau00730.kgml: Found a trail of span 2 containing skipped vertices
path_kau00730.kgml: 94 -> [75 -> 93 -> 66] -> 68
path_kau00730.kgml: R03472 -> [R04509 -> R03223 -> R02135] -> R02133
path_kau00730.kgml: kau:B6264_11170 -> [kau:B6264_06245 -> kau:B6264_19115 -> kau:B6264_20015] -> kau:B6264_11180
path_kau00730.kgml: 4.1.99.17 -> [2.7.4.7 -> 2.5.1.3 -> {3.1.3.1, 3.1.3.100, 3.1.3.2}] -> 3.5.99.2
path_kau00730.kgml: Skipped genes: kau:B6264_11175
path_kau00730.kgml:
path_kau00730.kgml: Found a trail of span 2 containing skipped vertices
path_kau00730.kgml: 70 -> 69
path_kau00730.kgml: R07463 -> R10247
path_kau00730.kgml: kau:B6264_19100 -> kau:B6264_19090
path_kau00730.kgml: 1.4.3.19 -> 2.8.1.10
path_kau00730.kgml: Skipped genes: kau:B6264_19095
path_kau00730.kgml:
path_kau00730.kgml: --- 0.66 seconds ---

path_kau00740.kgml: Riboflavin metabolism
path_kau00740.kgml: Initialization took 0.24 seconds
path_kau00740.kgml:
path_kau00740.kgml: Found a trail of span 3 containing skipped vertices
path_kau00740.kgml: 32 -> [41] -> 42 -> 41
path_kau00740.kgml: R07281 -> [R04457] -> R00066 -> R04457
path_kau00740.kgml: kau:B6264_23305 -> [kau:B6264_23310] -> kau:B6264_23295 -> kau:B6264_23310
path_kau00740.kgml: 4.1.99.12 -> [2.5.1.78] -> 2.5.1.9 -> 2.5.1.78
path_kau00740.kgml: Skipped genes: kau:B6264_23300
path_kau00740.kgml:
path_kau00740.kgml: --- 0.38 seconds ---

path_kau00750.kgml: Vitamin B6 metabolism
path_kau00750.kgml: Initialization took 0.23 seconds
path_kau00750.kgml: (not found)
path_kau00750.kgml: --- 0.29 seconds ---

path_kau00760.kgml: Nicotinate and nicotinamide metabolism
path_kau00760.kgml: Initialization took 0.63 seconds
path_kau00760.kgml:
path_kau00760.kgml: Found a trail of span 2 containing skipped vertices
path_kau00760.kgml: 71 -> [72] -> 73
path_kau00760.kgml: R00481 -> [R04292] -> R03348
path_kau00760.kgml: kau:B6264_13475 -> [kau:B6264_18845] -> kau:B6264_13470
path_kau00760.kgml: 1.4.3.16 -> [2.5.1.72] -> 2.4.2.19
path_kau00760.kgml:
path_kau00760.kgml: Found a trail of span 2 without skipping any vertex
path_kau00760.kgml: 89 -> 88
path_kau00760.kgml: R01268 -> R01724
path_kau00760.kgml: kau:B6264_15850 -> kau:B6264_15855
path_kau00760.kgml: 3.5.1.19 -> 6.3.4.21
path_kau00760.kgml:
path_kau00760.kgml: --- 0.85 seconds ---

path_kau00770.kgml: Pantothenate and CoA biosynthesis
path_kau00770.kgml: Initialization took 0.68 seconds
path_kau00770.kgml:
path_kau00770.kgml: Found a trail of span 3 containing skipped vertices
path_kau00770.kgml: 93 -> 76 -> 71
path_kau00770.kgml: R00489 -> R02473 -> R03018
path_kau00770.kgml: kau:B6264_13480 -> kau:B6264_13485 -> {kau:B6264_13465, kau:B6264_14520}
path_kau00770.kgml: {4.1.1.11, 4.1.1.15} -> 6.3.2.1 -> 2.7.1.33
path_kau00770.kgml: Skipped genes: kau:B6264_13475, kau:B6264_13470
path_kau00770.kgml:
path_kau00770.kgml: Found a trail of span 2 containing skipped vertices
path_kau00770.kgml: 93 -> [76] -> 71
path_kau00770.kgml: R00489 -> [R02473] -> R03018
path_kau00770.kgml: kau:B6264_13480 -> [kau:B6264_13485] -> {kau:B6264_13465, kau:B6264_14520}
path_kau00770.kgml: {4.1.1.11, 4.1.1.15} -> [6.3.2.1] -> 2.7.1.33
path_kau00770.kgml: Skipped genes: kau:B6264_13475, kau:B6264_13470
path_kau00770.kgml:
path_kau00770.kgml: Found a trail of span 2 without skipping any vertex
path_kau00770.kgml: 82 -> 81
path_kau00770.kgml: R00006 -> R03051
path_kau00770.kgml: {kau:B6264_06445, kau:B6264_06450} -> kau:B6264_06440
path_kau00770.kgml: 2.2.1.6 -> 1.1.1.86
path_kau00770.kgml:
path_kau00770.kgml: Found a trail of span 2 without skipping any vertex
path_kau00770.kgml: 73 -> 72
path_kau00770.kgml: R02269 -> R00905
path_kau00770.kgml: kau:B6264_01690 -> kau:B6264_01695
path_kau00770.kgml: 3.5.2.2 -> 3.5.1.6
path_kau00770.kgml:
path_kau00770.kgml: --- 0.96 seconds ---

path_kau00780.kgml: Biotin metabolism
path_kau00780.kgml: Initialization took 0.78 seconds
path_kau00780.kgml:
path_kau00780.kgml: Found a trail of span 3 without skipping any vertex
path_kau00780.kgml: 32 -> 31 -> 30
path_kau00780.kgml: R03231 -> R03182 -> R01078
path_kau00780.kgml: kau:B6264_23545 -> kau:B6264_23540 -> kau:B6264_23550
path_kau00780.kgml: 2.6.1.62 -> 6.3.3.3 -> 2.8.1.6
path_kau00780.kgml:
path_kau00780.kgml: Found a trail of span 2 without skipping any vertex
path_kau00780.kgml: 95 -> 53
path_kau00780.kgml: R10115 -> R10116
path_kau00780.kgml: {kau:B6264_10665, kau:B6264_10670, kau:B6264_17785, kau:B6264_25605, kau:B6264_26500} -> {kau:B6264_00505, kau:B6264_00820, kau:B6264_03785, kau:B6264_03860, kau:B6264_05280, kau:B6264_10200, kau:B6264_10675}
path_kau00780.kgml: {2.3.1.179, 2.3.1.41} -> 1.1.1.100
path_kau00780.kgml:
path_kau00780.kgml: Found a trail of span 2 containing skipped vertices
path_kau00780.kgml: 32 -> [31] -> 30
path_kau00780.kgml: R03231 -> [R03182] -> R01078
path_kau00780.kgml: kau:B6264_23545 -> [kau:B6264_23540] -> kau:B6264_23550
path_kau00780.kgml: 2.6.1.62 -> [6.3.3.3] -> 2.8.1.6
path_kau00780.kgml:
path_kau00780.kgml: Found a trail of span 2 containing skipped vertices
path_kau00780.kgml: 59 -> [74] -> 67
path_kau00780.kgml: R10118 -> [R10119] -> R10120
path_kau00780.kgml: kau:B6264_03780 -> [{kau:B6264_10665, kau:B6264_10670, kau:B6264_17785, kau:B6264_25605, kau:B6264_26500}] -> {kau:B6264_00505, kau:B6264_00820, kau:B6264_03785, kau:B6264_03860, kau:B6264_05280, kau:B6264_10200, kau:B6264_10675}
path_kau00780.kgml: 1.3.1.10 -> [{2.3.1.179, 2.3.1.41}] -> 1.1.1.100
path_kau00780.kgml:
path_kau00780.kgml: --- 1.14 seconds ---

path_kau00785.kgml: Lipoic acid metabolism
path_kau00785.kgml: Initialization took 0.08 seconds
path_kau00785.kgml:
path_kau00785.kgml: Found a trail of span 2 without skipping any vertex
path_kau00785.kgml: 5 -> 6
path_kau00785.kgml: R07768 -> R07769
path_kau00785.kgml: kau:B6264_18735 -> kau:B6264_18740
path_kau00785.kgml: 2.8.1.8 -> 2.3.1.181
path_kau00785.kgml:
path_kau00785.kgml: Found a trail of span 2 without skipping any vertex
path_kau00785.kgml: 11 -> 10
path_kau00785.kgml: R07766 -> R07767
path_kau00785.kgml: kau:B6264_18740 -> kau:B6264_18735
path_kau00785.kgml: 2.3.1.181 -> 2.8.1.8
path_kau00785.kgml:
path_kau00785.kgml: --- 0.25 seconds ---

path_kau00790.kgml: Folate biosynthesis
path_kau00790.kgml: Initialization took 0.69 seconds
path_kau00790.kgml:
path_kau00790.kgml: Found a trail of span 4 containing skipped vertices
path_kau00790.kgml: 171 -> 75 -> 74 -> 72
path_kau00790.kgml: R11073 -> R03504 -> R03503 -> R03067
path_kau00790.kgml: kau:B6264_09735 -> kau:B6264_09735 -> kau:B6264_09730 -> {kau:B6264_07860, kau:B6264_09745}
path_kau00790.kgml: 5.1.99.8 -> 4.1.2.25 -> 2.7.6.3 -> 2.5.1.15
path_kau00790.kgml: Skipped genes: kau:B6264_09740
path_kau00790.kgml:
path_kau00790.kgml: Found a trail of span 3 containing skipped vertices
path_kau00790.kgml: 171 -> [75] -> 74 -> 72
path_kau00790.kgml: R11073 -> [R03504] -> R03503 -> R03067
path_kau00790.kgml: kau:B6264_09735 -> [kau:B6264_09735] -> kau:B6264_09730 -> {kau:B6264_07860, kau:B6264_09745}
path_kau00790.kgml: 5.1.99.8 -> [4.1.2.25] -> 2.7.6.3 -> 2.5.1.15
path_kau00790.kgml: Skipped genes: kau:B6264_09740
path_kau00790.kgml:
path_kau00790.kgml: Found a trail of span 3 containing skipped vertices
path_kau00790.kgml: 171 -> 75 -> [74] -> 72
path_kau00790.kgml: R11073 -> R03504 -> [R03503] -> R03067
path_kau00790.kgml: kau:B6264_09735 -> kau:B6264_09735 -> [kau:B6264_09730] -> {kau:B6264_07860, kau:B6264_09745}
path_kau00790.kgml: 5.1.99.8 -> 4.1.2.25 -> [2.7.6.3] -> 2.5.1.15
path_kau00790.kgml: Skipped genes: kau:B6264_09740
path_kau00790.kgml:
path_kau00790.kgml: Found a trail of span 3 containing skipped vertices
path_kau00790.kgml: 171 -> 75 -> 73
path_kau00790.kgml: R11073 -> R03504 -> R03066
path_kau00790.kgml: kau:B6264_09735 -> kau:B6264_09735 -> {kau:B6264_07860, kau:B6264_09745}
path_kau00790.kgml: 5.1.99.8 -> 4.1.2.25 -> 2.5.1.15
path_kau00790.kgml: Skipped genes: kau:B6264_09740
path_kau00790.kgml:
path_kau00790.kgml: Found a trail of span 2 containing skipped vertices
path_kau00790.kgml: 171 -> [75 -> 74] -> 72
path_kau00790.kgml: R11073 -> [R03504 -> R03503] -> R03067
path_kau00790.kgml: kau:B6264_09735 -> [kau:B6264_09735 -> kau:B6264_09730] -> {kau:B6264_07860, kau:B6264_09745}
path_kau00790.kgml: 5.1.99.8 -> [4.1.2.25 -> 2.7.6.3] -> 2.5.1.15
path_kau00790.kgml: Skipped genes: kau:B6264_09740
path_kau00790.kgml:
path_kau00790.kgml: Found a trail of span 2 containing skipped vertices
path_kau00790.kgml: 171 -> [75] -> 73
path_kau00790.kgml: R11073 -> [R03504] -> R03066
path_kau00790.kgml: kau:B6264_09735 -> [kau:B6264_09735] -> {kau:B6264_07860, kau:B6264_09745}
path_kau00790.kgml: 5.1.99.8 -> [4.1.2.25] -> 2.5.1.15
path_kau00790.kgml: Skipped genes: kau:B6264_09740
path_kau00790.kgml:
path_kau00790.kgml: --- 1.11 seconds ---

path_kau00860.kgml: Porphyrin and chlorophyll metabolism
path_kau00860.kgml: Initialization took 3.05 seconds
path_kau00860.kgml:
path_kau00860.kgml: Found a trail of span 5 containing skipped vertices
path_kau00860.kgml: 278 -> [276] -> 274 -> 273 -> 270 -> 271
path_kau00860.kgml: R04109 -> [R02272] -> R00036 -> R00084 -> R03165 -> R03194
path_kau00860.kgml: kau:B6264_13645 -> [kau:B6264_13735] -> kau:B6264_13660 -> {kau:B6264_13650, kau:B6264_20395} -> kau:B6264_13655 -> {kau:B6264_13655, kau:B6264_21490}
path_kau00860.kgml: 1.2.1.70 -> [5.4.3.8] -> 4.2.1.24 -> 2.5.1.61 -> 4.2.1.75 -> 2.1.1.107
path_kau00860.kgml:
path_kau00860.kgml: Found a trail of span 4 containing skipped vertices
path_kau00860.kgml: 278 -> [276 -> 274] -> 273 -> 270 -> 271
path_kau00860.kgml: R04109 -> [R02272 -> R00036] -> R00084 -> R03165 -> R03194
path_kau00860.kgml: kau:B6264_13645 -> [kau:B6264_13735 -> kau:B6264_13660] -> {kau:B6264_13650, kau:B6264_20395} -> kau:B6264_13655 -> {kau:B6264_13655, kau:B6264_21490}
path_kau00860.kgml: 1.2.1.70 -> [5.4.3.8 -> 4.2.1.24] -> 2.5.1.61 -> 4.2.1.75 -> 2.1.1.107
path_kau00860.kgml:
path_kau00860.kgml: Found a trail of span 4 containing skipped vertices
path_kau00860.kgml: 278 -> [276] -> 274 -> [273] -> 270 -> 271
path_kau00860.kgml: R04109 -> [R02272] -> R00036 -> [R00084] -> R03165 -> R03194
path_kau00860.kgml: kau:B6264_13645 -> [kau:B6264_13735] -> kau:B6264_13660 -> [{kau:B6264_13650, kau:B6264_20395}] -> kau:B6264_13655 -> {kau:B6264_13655, kau:B6264_21490}
path_kau00860.kgml: 1.2.1.70 -> [5.4.3.8] -> 4.2.1.24 -> [2.5.1.61] -> 4.2.1.75 -> 2.1.1.107
path_kau00860.kgml: Skipped genes: kau:B6264_13650
path_kau00860.kgml:
path_kau00860.kgml: Found a trail of span 4 containing skipped vertices
path_kau00860.kgml: 278 -> [276] -> 274 -> 273 -> [270] -> 271
path_kau00860.kgml: R04109 -> [R02272] -> R00036 -> R00084 -> [R03165] -> R03194
path_kau00860.kgml: kau:B6264_13645 -> [kau:B6264_13735] -> kau:B6264_13660 -> {kau:B6264_13650, kau:B6264_20395} -> [kau:B6264_13655] -> {kau:B6264_13655, kau:B6264_21490}
path_kau00860.kgml: 1.2.1.70 -> [5.4.3.8] -> 4.2.1.24 -> 2.5.1.61 -> [4.2.1.75] -> 2.1.1.107
path_kau00860.kgml:
path_kau00860.kgml: Found a trail of span 3 containing skipped vertices
path_kau00860.kgml: 301 -> 302 -> 315
path_kau00860.kgml: R05220 -> R05225 -> R07302
path_kau00860.kgml: {kau:B6264_04055, kau:B6264_06950} -> kau:B6264_04045 -> kau:B6264_04040
path_kau00860.kgml: 2.5.1.17 -> 6.3.5.10 -> 6.3.1.10
path_kau00860.kgml: Skipped genes: kau:B6264_04050
path_kau00860.kgml:
path_kau00860.kgml: Found a trail of span 3 containing skipped vertices
path_kau00860.kgml: 301 -> 302 -> 316
path_kau00860.kgml: R05220 -> R05225 -> R06529
path_kau00860.kgml: {kau:B6264_04055, kau:B6264_06950} -> kau:B6264_04045 -> kau:B6264_04040
path_kau00860.kgml: 2.5.1.17 -> 6.3.5.10 -> 6.3.1.10
path_kau00860.kgml: Skipped genes: kau:B6264_04050
path_kau00860.kgml:
path_kau00860.kgml: Found a trail of span 3 containing skipped vertices
path_kau00860.kgml: 305 -> 308 -> 310
path_kau00860.kgml: {R05221, R06558} -> R05222 -> R05223
path_kau00860.kgml: kau:B6264_18815 -> kau:B6264_18815 -> kau:B6264_18805
path_kau00860.kgml: {2.7.1.156, 2.7.1.156} -> 2.7.7.62 -> 2.7.8.26
path_kau00860.kgml: Skipped genes: kau:B6264_18810
path_kau00860.kgml:
path_kau00860.kgml: Found a trail of span 3 containing skipped vertices
path_kau00860.kgml: 289 -> 290 -> 291
path_kau00860.kgml: R03948 -> R05217 -> R05180
path_kau00860.kgml: kau:B6264_00700 -> kau:B6264_00710 -> {kau:B6264_00700, kau:B6264_04120}
path_kau00860.kgml: 2.1.1.130 -> 1.14.13.83 -> 2.1.1.131
path_kau00860.kgml: Skipped genes: kau:B6264_00705
path_kau00860.kgml:
path_kau00860.kgml: Found a trail of span 3 containing skipped vertices
path_kau00860.kgml: 278 -> [276 -> 274 -> 273] -> 270 -> 271
path_kau00860.kgml: R04109 -> [R02272 -> R00036 -> R00084] -> R03165 -> R03194
path_kau00860.kgml: kau:B6264_13645 -> [kau:B6264_13735 -> kau:B6264_13660 -> {kau:B6264_13650, kau:B6264_20395}] -> kau:B6264_13655 -> {kau:B6264_13655, kau:B6264_21490}
path_kau00860.kgml: 1.2.1.70 -> [5.4.3.8 -> 4.2.1.24 -> 2.5.1.61] -> 4.2.1.75 -> 2.1.1.107
path_kau00860.kgml: Skipped genes: kau:B6264_13650
path_kau00860.kgml:
path_kau00860.kgml: Found a trail of span 3 containing skipped vertices
path_kau00860.kgml: 278 -> [276] -> 274 -> [273 -> 270] -> 271
path_kau00860.kgml: R04109 -> [R02272] -> R00036 -> [R00084 -> R03165] -> R03194
path_kau00860.kgml: kau:B6264_13645 -> [kau:B6264_13735] -> kau:B6264_13660 -> [{kau:B6264_13650, kau:B6264_20395} -> kau:B6264_13655] -> {kau:B6264_13655, kau:B6264_21490}
path_kau00860.kgml: 1.2.1.70 -> [5.4.3.8] -> 4.2.1.24 -> [2.5.1.61 -> 4.2.1.75] -> 2.1.1.107
path_kau00860.kgml: Skipped genes: kau:B6264_13650
path_kau00860.kgml:
path_kau00860.kgml: Found a trail of span 3 containing skipped vertices
path_kau00860.kgml: 294 -> 317 -> [295 -> 296] -> 297
path_kau00860.kgml: R05150 -> R05149 -> [R05177 -> R05224] -> R05227
path_kau00860.kgml: kau:B6264_00670 -> {kau:B6264_00660, kau:B6264_21480} -> [kau:B6264_00705 -> kau:B6264_04060] -> kau:B6264_00715
path_kau00860.kgml: 1.3.1.54 -> 2.1.1.132 -> [5.4.99.61 -> 6.3.5.9] -> 6.6.1.2
path_kau00860.kgml: Skipped genes: kau:B6264_00680, kau:B6264_00665, kau:B6264_00695
path_kau00860.kgml:
path_kau00860.kgml: Found a trail of span 2 containing skipped vertices
path_kau00860.kgml: 294 -> [317 -> 295 -> 296] -> 297
path_kau00860.kgml: R05150 -> [R05149 -> R05177 -> R05224] -> R05227
path_kau00860.kgml: kau:B6264_00670 -> [{kau:B6264_00660, kau:B6264_21480} -> kau:B6264_00705 -> kau:B6264_04060] -> kau:B6264_00715
path_kau00860.kgml: 1.3.1.54 -> [2.1.1.132 -> 5.4.99.61 -> 6.3.5.9] -> 6.6.1.2
path_kau00860.kgml: Skipped genes: kau:B6264_00680, kau:B6264_00695
path_kau00860.kgml:
path_kau00860.kgml: Found a trail of span 2 containing skipped vertices
path_kau00860.kgml: 269 -> 408
path_kau00860.kgml: R03197 -> R04178
path_kau00860.kgml: kau:B6264_04700 -> kau:B6264_04680
path_kau00860.kgml: 4.1.1.37 -> 1.3.3.15
path_kau00860.kgml: Skipped genes: kau:B6264_04685
path_kau00860.kgml:
path_kau00860.kgml: Found a trail of span 2 containing skipped vertices
path_kau00860.kgml: 305 -> [308] -> 310
path_kau00860.kgml: {R05221, R06558} -> [R05222] -> R05223
path_kau00860.kgml: kau:B6264_18815 -> [kau:B6264_18815] -> kau:B6264_18805
path_kau00860.kgml: {2.7.1.156, 2.7.1.156} -> [2.7.7.62] -> 2.7.8.26
path_kau00860.kgml: Skipped genes: kau:B6264_18810
path_kau00860.kgml:
path_kau00860.kgml: Found a trail of span 2 containing skipped vertices
path_kau00860.kgml: 301 -> [302] -> 315
path_kau00860.kgml: R05220 -> [R05225] -> R07302
path_kau00860.kgml: {kau:B6264_04055, kau:B6264_06950} -> [kau:B6264_04045] -> kau:B6264_04040
path_kau00860.kgml: 2.5.1.17 -> [6.3.5.10] -> 6.3.1.10
path_kau00860.kgml: Skipped genes: kau:B6264_04045, kau:B6264_04050
path_kau00860.kgml:
path_kau00860.kgml: Found a trail of span 2 containing skipped vertices
path_kau00860.kgml: 301 -> [302] -> 316
path_kau00860.kgml: R05220 -> [R05225] -> R06529
path_kau00860.kgml: {kau:B6264_04055, kau:B6264_06950} -> [kau:B6264_04045] -> kau:B6264_04040
path_kau00860.kgml: 2.5.1.17 -> [6.3.5.10] -> 6.3.1.10
path_kau00860.kgml: Skipped genes: kau:B6264_04045, kau:B6264_04050
path_kau00860.kgml:
path_kau00860.kgml: Found a trail of span 2 containing skipped vertices
path_kau00860.kgml: 284 -> [285 -> 318] -> 319
path_kau00860.kgml: R05809 -> [R05810 -> R07772] -> R07773
path_kau00860.kgml: {kau:B6264_00700, kau:B6264_04120} -> [kau:B6264_00665 -> kau:B6264_04120] -> kau:B6264_00690
path_kau00860.kgml: 2.1.1.131 -> [2.1.1.271 -> 3.7.1.12] -> 2.1.1.195
path_kau00860.kgml:
path_kau00860.kgml: Found a trail of span 2 containing skipped vertices
path_kau00860.kgml: 285 -> [318 -> 319] -> 286
path_kau00860.kgml: R05810 -> [R07772 -> R07773] -> R05812
path_kau00860.kgml: kau:B6264_00665 -> [kau:B6264_04120 -> kau:B6264_00690] -> kau:B6264_00670
path_kau00860.kgml: 2.1.1.271 -> [3.7.1.12 -> 2.1.1.195] -> 1.3.1.106
path_kau00860.kgml:
path_kau00860.kgml: Found a trail of span 2 containing skipped vertices
path_kau00860.kgml: 312 -> [311] -> 310
path_kau00860.kgml: R04148 -> [R04594] -> R05223
path_kau00860.kgml: {kau:B6264_18810, kau:B6264_21485} -> [kau:B6264_18345] -> kau:B6264_18805
path_kau00860.kgml: 2.4.2.21 -> [3.1.3.73] -> 2.7.8.26
path_kau00860.kgml:
path_kau00860.kgml: --- 4.87 seconds ---

path_kau00900.kgml: Terpenoid backbone biosynthesis
path_kau00900.kgml: Initialization took 0.89 seconds
path_kau00900.kgml:
path_kau00900.kgml: Found a trail of span 2 containing skipped vertices
path_kau00900.kgml: 65 -> [66 -> 67 -> 68] -> 165
path_kau00900.kgml: R05688 -> [R05633 -> R05634 -> R05637] -> R10859
path_kau00900.kgml: kau:B6264_16680 -> [kau:B6264_13245 -> kau:B6264_08660 -> kau:B6264_13250] -> kau:B6264_16690
path_kau00900.kgml: 1.1.1.267 -> [2.7.7.60 -> 2.7.1.148 -> 4.6.1.12] -> 1.17.7.3
path_kau00900.kgml: Skipped genes: kau:B6264_16685
path_kau00900.kgml:
path_kau00900.kgml: Found a trail of span 2 containing skipped vertices
path_kau00900.kgml: 65 -> [66 -> 67 -> 68] -> 69
path_kau00900.kgml: R05688 -> [R05633 -> R05634 -> R05637] -> R08689
path_kau00900.kgml: kau:B6264_16680 -> [kau:B6264_13245 -> kau:B6264_08660 -> kau:B6264_13250] -> kau:B6264_16690
path_kau00900.kgml: 1.1.1.267 -> [2.7.7.60 -> 2.7.1.148 -> 4.6.1.12] -> 1.17.7.1
path_kau00900.kgml: Skipped genes: kau:B6264_16685
path_kau00900.kgml:
path_kau00900.kgml: Found a trail of span 2 containing skipped vertices
path_kau00900.kgml: 66 -> [67] -> 68
path_kau00900.kgml: R05633 -> [R05634] -> R05637
path_kau00900.kgml: kau:B6264_13245 -> [kau:B6264_08660] -> kau:B6264_13250
path_kau00900.kgml: 2.7.7.60 -> [2.7.1.148] -> 4.6.1.12
path_kau00900.kgml:
path_kau00900.kgml: --- 1.10 seconds ---

path_kau00903.kgml: Limonene and pinene degradation
path_kau00903.kgml: Initialization took 0.24 seconds
path_kau00903.kgml: (not found)
path_kau00903.kgml: --- 0.30 seconds ---

path_kau00906.kgml: Carotenoid biosynthesis
path_kau00906.kgml: Initialization took 0.15 seconds
path_kau00906.kgml:
path_kau00906.kgml: Found a trail of span 4 containing skipped vertices
path_kau00906.kgml: 245 -> 244 -> 187 -> 89
path_kau00906.kgml: R05341 -> R03824 -> R07857 -> R07858
path_kau00906.kgml: kau:B6264_24005 -> kau:B6264_24005 -> kau:B6264_24015 -> kau:B6264_24015
path_kau00906.kgml: 5.5.1.19 -> 5.5.1.19 -> 1.3.99.39 -> 1.3.99.39
path_kau00906.kgml: Skipped genes: kau:B6264_24010
path_kau00906.kgml:
path_kau00906.kgml: Found a trail of span 3 containing skipped vertices
path_kau00906.kgml: 245 -> 244 -> [187] -> 89
path_kau00906.kgml: R05341 -> R03824 -> [R07857] -> R07858
path_kau00906.kgml: kau:B6264_24005 -> kau:B6264_24005 -> [kau:B6264_24015] -> kau:B6264_24015
path_kau00906.kgml: 5.5.1.19 -> 5.5.1.19 -> [1.3.99.39] -> 1.3.99.39
path_kau00906.kgml: Skipped genes: kau:B6264_24010
path_kau00906.kgml:
path_kau00906.kgml: Found a trail of span 3 containing skipped vertices
path_kau00906.kgml: 245 -> [244] -> 187 -> 89
path_kau00906.kgml: R05341 -> [R03824] -> R07857 -> R07858
path_kau00906.kgml: kau:B6264_24005 -> [kau:B6264_24005] -> kau:B6264_24015 -> kau:B6264_24015
path_kau00906.kgml: 5.5.1.19 -> [5.5.1.19] -> 1.3.99.39 -> 1.3.99.39
path_kau00906.kgml: Skipped genes: kau:B6264_24010
path_kau00906.kgml:
path_kau00906.kgml: Found a trail of span 2 containing skipped vertices
path_kau00906.kgml: 245 -> 186
path_kau00906.kgml: R05341 -> R07541
path_kau00906.kgml: kau:B6264_24005 -> kau:B6264_24015
path_kau00906.kgml: 5.5.1.19 -> 1.3.99.39
path_kau00906.kgml: Skipped genes: kau:B6264_24010
path_kau00906.kgml:
path_kau00906.kgml: Found a trail of span 2 containing skipped vertices
path_kau00906.kgml: 245 -> [244 -> 187] -> 89
path_kau00906.kgml: R05341 -> [R03824 -> R07857] -> R07858
path_kau00906.kgml: kau:B6264_24005 -> [kau:B6264_24005 -> kau:B6264_24015] -> kau:B6264_24015
path_kau00906.kgml: 5.5.1.19 -> [5.5.1.19 -> 1.3.99.39] -> 1.3.99.39
path_kau00906.kgml: Skipped genes: kau:B6264_24010
path_kau00906.kgml:
path_kau00906.kgml: --- 0.59 seconds ---

path_kau00909.kgml: Sesquiterpenoid and triterpenoid biosynthesis
path_kau00909.kgml: Initialization took 0.09 seconds
path_kau00909.kgml: (not found)
path_kau00909.kgml: --- 0.15 seconds ---

path_kau00910.kgml: Nitrogen metabolism
path_kau00910.kgml: Initialization took 0.49 seconds
path_kau00910.kgml: (not found)
path_kau00910.kgml: --- 0.55 seconds ---

path_kau00920.kgml: Sulfur metabolism
path_kau00920.kgml: Initialization took 0.49 seconds
path_kau00920.kgml:
path_kau00920.kgml: Found a trail of span 4 containing skipped vertices
path_kau00920.kgml: 42 -> 39 -> 48 -> 29
path_kau00920.kgml: R00529 -> R00509 -> R02021 -> R00859
path_kau00920.kgml: {kau:B6264_19970, kau:B6264_19975} -> kau:B6264_19980 -> kau:B6264_19985 -> kau:B6264_19995
path_kau00920.kgml: 2.7.7.4 -> 2.7.1.25 -> 1.8.4.8 -> 1.8.7.1
path_kau00920.kgml: Skipped genes: kau:B6264_19990
path_kau00920.kgml:
path_kau00920.kgml: Found a trail of span 4 containing skipped vertices
path_kau00920.kgml: 160 -> 159 -> 150 -> 149
path_kau00920.kgml: R00529 -> R00509 -> R02021 -> R00859
path_kau00920.kgml: {kau:B6264_19970, kau:B6264_19975} -> kau:B6264_19980 -> kau:B6264_19985 -> kau:B6264_19995
path_kau00920.kgml: 2.7.7.4 -> 2.7.1.25 -> 1.8.4.8 -> 1.8.7.1
path_kau00920.kgml: Skipped genes: kau:B6264_19990
path_kau00920.kgml:
path_kau00920.kgml: Found a trail of span 3 containing skipped vertices
path_kau00920.kgml: 160 -> [159] -> 150 -> 149
path_kau00920.kgml: R00529 -> [R00509] -> R02021 -> R00859
path_kau00920.kgml: {kau:B6264_19970, kau:B6264_19975} -> [kau:B6264_19980] -> kau:B6264_19985 -> kau:B6264_19995
path_kau00920.kgml: 2.7.7.4 -> [2.7.1.25] -> 1.8.4.8 -> 1.8.7.1
path_kau00920.kgml: Skipped genes: kau:B6264_19990, kau:B6264_19980
path_kau00920.kgml:
path_kau00920.kgml: Found a trail of span 3 containing skipped vertices
path_kau00920.kgml: 160 -> 159 -> [150] -> 149
path_kau00920.kgml: R00529 -> R00509 -> [R02021] -> R00859
path_kau00920.kgml: {kau:B6264_19970, kau:B6264_19975} -> kau:B6264_19980 -> [kau:B6264_19985] -> kau:B6264_19995
path_kau00920.kgml: 2.7.7.4 -> 2.7.1.25 -> [1.8.4.8] -> 1.8.7.1
path_kau00920.kgml: Skipped genes: kau:B6264_19990, kau:B6264_19985
path_kau00920.kgml:
path_kau00920.kgml: Found a trail of span 3 containing skipped vertices
path_kau00920.kgml: 42 -> 39 -> [48] -> 29
path_kau00920.kgml: R00529 -> R00509 -> [R02021] -> R00859
path_kau00920.kgml: {kau:B6264_19970, kau:B6264_19975} -> kau:B6264_19980 -> [kau:B6264_19985] -> kau:B6264_19995
path_kau00920.kgml: 2.7.7.4 -> 2.7.1.25 -> [1.8.4.8] -> 1.8.7.1
path_kau00920.kgml: Skipped genes: kau:B6264_19990, kau:B6264_19985
path_kau00920.kgml:
path_kau00920.kgml: Found a trail of span 2 containing skipped vertices
path_kau00920.kgml: 160 -> [159 -> 150] -> 149
path_kau00920.kgml: R00529 -> [R00509 -> R02021] -> R00859
path_kau00920.kgml: {kau:B6264_19970, kau:B6264_19975} -> [kau:B6264_19980 -> kau:B6264_19985] -> kau:B6264_19995
path_kau00920.kgml: 2.7.7.4 -> [2.7.1.25 -> 1.8.4.8] -> 1.8.7.1
path_kau00920.kgml: Skipped genes: kau:B6264_19990, kau:B6264_19985, kau:B6264_19980
path_kau00920.kgml:
path_kau00920.kgml: --- 0.96 seconds ---

path_kau00930.kgml: Caprolactam degradation
path_kau00930.kgml: Initialization took 0.19 seconds
path_kau00930.kgml: (not found)
path_kau00930.kgml: --- 0.25 seconds ---

path_kau00970.kgml: Aminoacyl-tRNA biosynthesis
path_kau00970.kgml: Initialization took 1.84 seconds
path_kau00970.kgml: (not found)
path_kau00970.kgml: --- 1.89 seconds ---

path_kau01040.kgml: Biosynthesis of unsaturated fatty acids
path_kau01040.kgml: Initialization took 0.34 seconds
path_kau01040.kgml: (not found)
path_kau01040.kgml: --- 0.39 seconds ---

path_kau01054.kgml: Nonribosomal peptide structures
path_kau01054.kgml: Initialization took 0.09 seconds
path_kau01054.kgml: (not found)
path_kau01054.kgml: --- 0.15 seconds ---

path_kau01055.kgml: Biosynthesis of vancomycin group antibiotics
path_kau01055.kgml: Initialization took 0.14 seconds
path_kau01055.kgml:
path_kau01055.kgml: Found a trail of span 3 containing skipped vertices
path_kau01055.kgml: 64 -> [68] -> 36 -> [64] -> 68
path_kau01055.kgml: R06633 -> [R06626] -> R06632 -> [R06633] -> R06626
path_kau01055.kgml: kau:B6264_28340 -> [{kau:B6264_25025, kau:B6264_28335}] -> kau:B6264_28345 -> [kau:B6264_28340] -> {kau:B6264_25025, kau:B6264_28335}
path_kau01055.kgml: 1.1.3.46 -> [2.6.1.103] -> 1.13.11.46 -> [1.1.3.46] -> 2.6.1.103
path_kau01055.kgml:
path_kau01055.kgml: --- 0.30 seconds ---

path_kau01056.kgml: Biosynthesis of type II polyketide backbone
path_kau01056.kgml: Initialization took 0.09 seconds
path_kau01056.kgml:
path_kau01056.kgml: Found a trail of span 2 without skipping any vertex
path_kau01056.kgml: 31 -> 30
path_kau01056.kgml: R09262 -> R09265
path_kau01056.kgml: kau:B6264_18570 -> kau:B6264_18575
path_kau01056.kgml: ? -> ?
path_kau01056.kgml:
path_kau01056.kgml: --- 0.21 seconds ---

path_kau01057.kgml: Biosynthesis of type II polyketide products
path_kau01057.kgml: Initialization took 0.19 seconds
path_kau01057.kgml:
path_kau01057.kgml: Found a trail of span 4 containing skipped vertices
path_kau01057.kgml: 170 -> [173 -> 178] -> 181 -> 184 -> 384
path_kau01057.kgml: R05463 -> [R05462 -> R09197] -> R09191 -> R04060 -> R09198
path_kau01057.kgml: kau:B6264_18485 -> [kau:B6264_18580 -> kau:B6264_18545] -> kau:B6264_18530 -> kau:B6264_18535 -> kau:B6264_18535
path_kau01057.kgml: 1.14.13.232 -> [1.14.13.233 -> ?] -> 2.1.1.335 -> 1.14.13.38 -> 1.14.13.234
path_kau01057.kgml: Skipped genes: kau:B6264_18525, kau:B6264_18510
path_kau01057.kgml:
path_kau01057.kgml: Found a trail of span 3 containing skipped vertices
path_kau01057.kgml: 176 -> [178 -> 181 -> 184] -> 386 -> 387
path_kau01057.kgml: R09190 -> [R09197 -> R09191 -> R04060] -> R05459 -> R11478
path_kau01057.kgml: kau:B6264_18580 -> [kau:B6264_18545 -> kau:B6264_18530 -> kau:B6264_18535] -> kau:B6264_18540 -> {kau:B6264_18520, kau:B6264_18525}
path_kau01057.kgml: {1.14.13.232, 1.14.13.233} -> [? -> 2.1.1.335 -> 1.14.13.38] -> 1.3.98.4 -> 1.14.19.49
path_kau01057.kgml: Skipped genes: kau:B6264_18570, kau:B6264_18545, kau:B6264_18575
path_kau01057.kgml:
path_kau01057.kgml: Found a trail of span 3 containing skipped vertices
path_kau01057.kgml: 170 -> [173 -> 178] -> 181 -> [184] -> 384
path_kau01057.kgml: R05463 -> [R05462 -> R09197] -> R09191 -> [R04060] -> R09198
path_kau01057.kgml: kau:B6264_18485 -> [kau:B6264_18580 -> kau:B6264_18545] -> kau:B6264_18530 -> [kau:B6264_18535] -> kau:B6264_18535
path_kau01057.kgml: 1.14.13.232 -> [1.14.13.233 -> ?] -> 2.1.1.335 -> [1.14.13.38] -> 1.14.13.234
path_kau01057.kgml: Skipped genes: kau:B6264_18525, kau:B6264_18510
path_kau01057.kgml:
path_kau01057.kgml: Found a trail of span 3 containing skipped vertices
path_kau01057.kgml: 173 -> 178 -> [181 -> 184 -> 384] -> 385
path_kau01057.kgml: R05462 -> R09197 -> [R09191 -> R04060 -> R09198] -> R09192
path_kau01057.kgml: kau:B6264_18580 -> kau:B6264_18545 -> [kau:B6264_18530 -> kau:B6264_18535 -> kau:B6264_18535] -> kau:B6264_18540
path_kau01057.kgml: 1.14.13.233 -> ? -> [2.1.1.335 -> 1.14.13.38 -> 1.14.13.234] -> 1.3.98.4
path_kau01057.kgml: Skipped genes: kau:B6264_18570, kau:B6264_18575
path_kau01057.kgml:
path_kau01057.kgml: --- 1.40 seconds ---

path_kau01059.kgml: Biosynthesis of enediyne antibiotics
path_kau01059.kgml: Initialization took 0.09 seconds
path_kau01059.kgml: (not found)
path_kau01059.kgml: --- 0.14 seconds ---

--- 468.38 seconds ---
