# Supplementary material for: CoMetGeNe: mining conserved neighborhood patterns in metabolic and genomic contexts
Source: BMC Bioinformatics. 2019 Jan 10;20:19. doi: 10.1186/s12859-018-2542-2 (PMC6327494; doi:10.1186/s12859-018-2542-2)
Supplement: Supplementary file 14 — Trail finding results for completely assembled representative bacterial genomes present in NCBI Genomes. Of the 1,545 fully assembled representative bacterial genomes in NCBI, corresponding entries have been identified in KEGG for 1,467 species, for which trail finding has been performed for all combinations of gap parameters δG and δD ranging from 0 to 3. This additional file is available from https://doi.org/10.6084/m9.figshare.7288769. (GZ 178,532 kb) [file 12859_2018_2542_MOESM14_ESM.gz › results/rhd_dG1_dD3.hnet]

--- delta_G = 1, delta_D = 3 ---

path_rhd00010.kgml: Glycolysis / Gluconeogenesis
path_rhd00010.kgml: Initialization took 3.34 seconds
path_rhd00010.kgml:
path_rhd00010.kgml: Found a trail of span 4 containing skipped vertices
path_rhd00010.kgml: 62 -> 67 -> 64 -> [62] -> 63
path_rhd00010.kgml: R02740 -> R02739 -> R03321 -> [R02740] -> R00959
path_rhd00010.kgml: rhd:R2APBS1_3909 -> rhd:R2APBS1_3909 -> rhd:R2APBS1_3909 -> [rhd:R2APBS1_3909] -> {rhd:R2APBS1_0585, rhd:R2APBS1_3851, rhd:R2APBS1_3910}
path_rhd00010.kgml: 5.3.1.9 -> {5.1.3.15, 5.3.1.9} -> 5.3.1.9 -> [5.3.1.9] -> {5.4.2.2, 5.4.2.5}
path_rhd00010.kgml:
path_rhd00010.kgml: --- 26.82 seconds ---

path_rhd00020.kgml: Citrate cycle (TCA cycle)
path_rhd00020.kgml: Initialization took 2.53 seconds
path_rhd00020.kgml:
path_rhd00020.kgml: Found a trail of span 4 containing skipped vertices
path_rhd00020.kgml: 30 -> 31 -> 28 -> [30] -> 29
path_rhd00020.kgml: R03316 -> R02570 -> R07618 -> [R03316] -> R00621
path_rhd00020.kgml: rhd:R2APBS1_1495 -> rhd:R2APBS1_1494 -> {rhd:R2APBS1_1493, rhd:R2APBS1_3454} -> [rhd:R2APBS1_1495] -> rhd:R2APBS1_1495
path_rhd00020.kgml: 1.2.4.2 -> 2.3.1.61 -> 1.8.1.4 -> [1.2.4.2] -> 1.2.4.2
path_rhd00020.kgml:
path_rhd00020.kgml: --- 22.80 seconds ---

path_rhd00040.kgml: Pentose and glucuronate interconversions
path_rhd00040.kgml: Initialization took 0.08 seconds
path_rhd00040.kgml: (not found)
path_rhd00040.kgml: --- 0.13 seconds ---

path_rhd00051.kgml: Fructose and mannose metabolism
path_rhd00051.kgml: Initialization took 0.33 seconds
path_rhd00051.kgml: (not found)
path_rhd00051.kgml: --- 0.41 seconds ---

path_rhd00052.kgml: Galactose metabolism
path_rhd00052.kgml: Initialization took 0.89 seconds
path_rhd00052.kgml: (not found)
path_rhd00052.kgml: --- 0.94 seconds ---

path_rhd00053.kgml: Ascorbate and aldarate metabolism
path_rhd00053.kgml: Initialization took 0.13 seconds
path_rhd00053.kgml: (not found)
path_rhd00053.kgml: --- 0.17 seconds ---

path_rhd00061.kgml: Fatty acid biosynthesis
path_rhd00061.kgml: Initialization took 1.39 seconds
path_rhd00061.kgml:
path_rhd00061.kgml: Found a trail of span 17 containing skipped vertices
path_rhd00061.kgml: 147 -> 259 -> 142 -> [139 -> 263] -> 63 -> 130 -> [270 -> 265] -> 62 -> 119 -> [275 -> 266] -> 61 -> 108 -> [278 -> 274] -> 60 -> 97 -> [279 -> 281] -> 59 -> 86 -> [283 -> 284] -> 58 -> 75 -> [285 -> 287] -> 53 -> 54
path_rhd00061.kgml: R01626 -> R04355 -> R04533 -> [R04428 -> R04429] -> R04952 -> R04953 -> [R04954 -> R04955] -> R04957 -> R04536 -> [R04537 -> R04958] -> R04960 -> R04534 -> [R04535 -> R04961] -> R04963 -> R04964 -> [R04965 -> R04724] -> R04726 -> R04566 -> [R04568 -> R04966] -> R04968 -> R04543 -> [R04544 -> R04969] -> R07762 -> R07763
path_rhd00061.kgml: rhd:R2APBS1_1447 -> rhd:R2APBS1_1450 -> {rhd:R2APBS1_1172, rhd:R2APBS1_1448, rhd:R2APBS1_2420, rhd:R2APBS1_3762} -> [rhd:R2APBS1_2914 -> rhd:R2APBS1_2220] -> rhd:R2APBS1_1450 -> {rhd:R2APBS1_1172, rhd:R2APBS1_1448, rhd:R2APBS1_2420, rhd:R2APBS1_3762} -> [rhd:R2APBS1_1032 -> rhd:R2APBS1_2220] -> rhd:R2APBS1_1450 -> {rhd:R2APBS1_1172, rhd:R2APBS1_1448, rhd:R2APBS1_2420, rhd:R2APBS1_3762} -> [rhd:R2APBS1_2914 -> rhd:R2APBS1_2220] -> rhd:R2APBS1_1450 -> {rhd:R2APBS1_1172, rhd:R2APBS1_1448, rhd:R2APBS1_2420, rhd:R2APBS1_3762} -> [rhd:R2APBS1_1032 -> rhd:R2APBS1_2220] -> rhd:R2APBS1_1450 -> {rhd:R2APBS1_1172, rhd:R2APBS1_1448, rhd:R2APBS1_2420, rhd:R2APBS1_3762} -> [rhd:R2APBS1_2914 -> rhd:R2APBS1_2220] -> rhd:R2APBS1_1450 -> {rhd:R2APBS1_1172, rhd:R2APBS1_1448, rhd:R2APBS1_2420, rhd:R2APBS1_3762} -> [rhd:R2APBS1_1032 -> rhd:R2APBS1_2220] -> rhd:R2APBS1_1450 -> {rhd:R2APBS1_1172, rhd:R2APBS1_1448, rhd:R2APBS1_2420, rhd:R2APBS1_3762} -> [rhd:R2APBS1_2914 -> rhd:R2APBS1_2220] -> rhd:R2APBS1_1450 -> {rhd:R2APBS1_1172, rhd:R2APBS1_1448, rhd:R2APBS1_2420, rhd:R2APBS1_3762}
path_rhd00061.kgml: {2.3.1.39, 2.3.1.85, 2.3.1.86} -> {2.3.1.179, 2.3.1.41, 2.3.1.85, 2.3.1.86} -> {1.1.1.100, 2.3.1.85, 2.3.1.86} -> [{2.3.1.85, 2.3.1.86, 4.2.1.59} -> 1.3.1.9] -> {2.3.1.179, 2.3.1.41, 2.3.1.85, 2.3.1.86} -> {1.1.1.100, 2.3.1.85, 2.3.1.86} -> [{2.3.1.85, 2.3.1.86, 4.2.1.59} -> 1.3.1.9] -> {2.3.1.179, 2.3.1.41, 2.3.1.85, 2.3.1.86} -> {1.1.1.100, 2.3.1.85, 2.3.1.86} -> [{2.3.1.85, 2.3.1.86, 4.2.1.59} -> 1.3.1.9] -> {2.3.1.179, 2.3.1.41, 2.3.1.85, 2.3.1.86} -> {1.1.1.100, 2.3.1.85, 2.3.1.86} -> [{2.3.1.85, 2.3.1.86, 4.2.1.59} -> 1.3.1.9] -> {2.3.1.179, 2.3.1.41, 2.3.1.85, 2.3.1.86} -> {1.1.1.100, 2.3.1.85, 2.3.1.86} -> [{2.3.1.85, 2.3.1.86, 4.2.1.59} -> 1.3.1.9] -> {2.3.1.179, 2.3.1.41, 2.3.1.85, 2.3.1.86} -> {1.1.1.100, 2.3.1.85, 2.3.1.86} -> [{2.3.1.85, 2.3.1.86, 4.2.1.59} -> 1.3.1.9] -> {2.3.1.179, 2.3.1.41, 2.3.1.85, 2.3.1.86} -> {1.1.1.100, 2.3.1.85, 2.3.1.86} -> [{2.3.1.85, 2.3.1.86, 4.2.1.59} -> 1.3.1.9] -> {2.3.1.179, 2.3.1.199, 2.3.1.41} -> 1.1.1.100
path_rhd00061.kgml: Skipped genes: rhd:R2APBS1_1449
path_rhd00061.kgml:
path_rhd00061.kgml: Found a trail of span 17 containing skipped vertices
path_rhd00061.kgml: 147 -> 262 -> 142 -> [139 -> 263] -> 63 -> 130 -> [270 -> 265] -> 62 -> 119 -> [275 -> 266] -> 61 -> 108 -> [278 -> 274] -> 60 -> 97 -> [279 -> 281] -> 59 -> 86 -> [283 -> 284] -> 58 -> 75 -> [285 -> 287] -> 53 -> 54
path_rhd00061.kgml: R01626 -> R10707 -> R04533 -> [R04428 -> R04429] -> R04952 -> R04953 -> [R04954 -> R04955] -> R04957 -> R04536 -> [R04537 -> R04958] -> R04960 -> R04534 -> [R04535 -> R04961] -> R04963 -> R04964 -> [R04965 -> R04724] -> R04726 -> R04566 -> [R04568 -> R04966] -> R04968 -> R04543 -> [R04544 -> R04969] -> R07762 -> R07763
path_rhd00061.kgml: rhd:R2APBS1_1447 -> rhd:R2APBS1_1446 -> {rhd:R2APBS1_1172, rhd:R2APBS1_1448, rhd:R2APBS1_2420, rhd:R2APBS1_3762} -> [rhd:R2APBS1_2914 -> rhd:R2APBS1_2220] -> rhd:R2APBS1_1450 -> {rhd:R2APBS1_1172, rhd:R2APBS1_1448, rhd:R2APBS1_2420, rhd:R2APBS1_3762} -> [rhd:R2APBS1_1032 -> rhd:R2APBS1_2220] -> rhd:R2APBS1_1450 -> {rhd:R2APBS1_1172, rhd:R2APBS1_1448, rhd:R2APBS1_2420, rhd:R2APBS1_3762} -> [rhd:R2APBS1_2914 -> rhd:R2APBS1_2220] -> rhd:R2APBS1_1450 -> {rhd:R2APBS1_1172, rhd:R2APBS1_1448, rhd:R2APBS1_2420, rhd:R2APBS1_3762} -> [rhd:R2APBS1_1032 -> rhd:R2APBS1_2220] -> rhd:R2APBS1_1450 -> {rhd:R2APBS1_1172, rhd:R2APBS1_1448, rhd:R2APBS1_2420, rhd:R2APBS1_3762} -> [rhd:R2APBS1_2914 -> rhd:R2APBS1_2220] -> rhd:R2APBS1_1450 -> {rhd:R2APBS1_1172, rhd:R2APBS1_1448, rhd:R2APBS1_2420, rhd:R2APBS1_3762} -> [rhd:R2APBS1_1032 -> rhd:R2APBS1_2220] -> rhd:R2APBS1_1450 -> {rhd:R2APBS1_1172, rhd:R2APBS1_1448, rhd:R2APBS1_2420, rhd:R2APBS1_3762} -> [rhd:R2APBS1_2914 -> rhd:R2APBS1_2220] -> rhd:R2APBS1_1450 -> {rhd:R2APBS1_1172, rhd:R2APBS1_1448, rhd:R2APBS1_2420, rhd:R2APBS1_3762}
path_rhd00061.kgml: {2.3.1.39, 2.3.1.85, 2.3.1.86} -> 2.3.1.180 -> {1.1.1.100, 2.3.1.85, 2.3.1.86} -> [{2.3.1.85, 2.3.1.86, 4.2.1.59} -> 1.3.1.9] -> {2.3.1.179, 2.3.1.41, 2.3.1.85, 2.3.1.86} -> {1.1.1.100, 2.3.1.85, 2.3.1.86} -> [{2.3.1.85, 2.3.1.86, 4.2.1.59} -> 1.3.1.9] -> {2.3.1.179, 2.3.1.41, 2.3.1.85, 2.3.1.86} -> {1.1.1.100, 2.3.1.85, 2.3.1.86} -> [{2.3.1.85, 2.3.1.86, 4.2.1.59} -> 1.3.1.9] -> {2.3.1.179, 2.3.1.41, 2.3.1.85, 2.3.1.86} -> {1.1.1.100, 2.3.1.85, 2.3.1.86} -> [{2.3.1.85, 2.3.1.86, 4.2.1.59} -> 1.3.1.9] -> {2.3.1.179, 2.3.1.41, 2.3.1.85, 2.3.1.86} -> {1.1.1.100, 2.3.1.85, 2.3.1.86} -> [{2.3.1.85, 2.3.1.86, 4.2.1.59} -> 1.3.1.9] -> {2.3.1.179, 2.3.1.41, 2.3.1.85, 2.3.1.86} -> {1.1.1.100, 2.3.1.85, 2.3.1.86} -> [{2.3.1.85, 2.3.1.86, 4.2.1.59} -> 1.3.1.9] -> {2.3.1.179, 2.3.1.41, 2.3.1.85, 2.3.1.86} -> {1.1.1.100, 2.3.1.85, 2.3.1.86} -> [{2.3.1.85, 2.3.1.86, 4.2.1.59} -> 1.3.1.9] -> {2.3.1.179, 2.3.1.199, 2.3.1.41} -> 1.1.1.100
path_rhd00061.kgml: Skipped genes: rhd:R2APBS1_1449
path_rhd00061.kgml:
path_rhd00061.kgml: Found a trail of span 16 containing skipped vertices
path_rhd00061.kgml: 147 -> 259 -> [142 -> 139 -> 263] -> 63 -> 130 -> [270 -> 265] -> 62 -> 119 -> [275 -> 266] -> 61 -> 108 -> [278 -> 274] -> 60 -> 97 -> [279 -> 281] -> 59 -> 86 -> [283 -> 284] -> 58 -> 75 -> [285 -> 287] -> 53 -> 54
path_rhd00061.kgml: R01626 -> R04355 -> [R04533 -> R04428 -> R04429] -> R04952 -> R04953 -> [R04954 -> R04955] -> R04957 -> R04536 -> [R04537 -> R04958] -> R04960 -> R04534 -> [R04535 -> R04961] -> R04963 -> R04964 -> [R04965 -> R04724] -> R04726 -> R04566 -> [R04568 -> R04966] -> R04968 -> R04543 -> [R04544 -> R04969] -> R07762 -> R07763
path_rhd00061.kgml: rhd:R2APBS1_1447 -> rhd:R2APBS1_1450 -> [{rhd:R2APBS1_1172, rhd:R2APBS1_1448, rhd:R2APBS1_2420, rhd:R2APBS1_3762} -> rhd:R2APBS1_2914 -> rhd:R2APBS1_2220] -> rhd:R2APBS1_1450 -> {rhd:R2APBS1_1172, rhd:R2APBS1_1448, rhd:R2APBS1_2420, rhd:R2APBS1_3762} -> [rhd:R2APBS1_1032 -> rhd:R2APBS1_2220] -> rhd:R2APBS1_1450 -> {rhd:R2APBS1_1172, rhd:R2APBS1_1448, rhd:R2APBS1_2420, rhd:R2APBS1_3762} -> [rhd:R2APBS1_2914 -> rhd:R2APBS1_2220] -> rhd:R2APBS1_1450 -> {rhd:R2APBS1_1172, rhd:R2APBS1_1448, rhd:R2APBS1_2420, rhd:R2APBS1_3762} -> [rhd:R2APBS1_1032 -> rhd:R2APBS1_2220] -> rhd:R2APBS1_1450 -> {rhd:R2APBS1_1172, rhd:R2APBS1_1448, rhd:R2APBS1_2420, rhd:R2APBS1_3762} -> [rhd:R2APBS1_2914 -> rhd:R2APBS1_2220] -> rhd:R2APBS1_1450 -> {rhd:R2APBS1_1172, rhd:R2APBS1_1448, rhd:R2APBS1_2420, rhd:R2APBS1_3762} -> [rhd:R2APBS1_1032 -> rhd:R2APBS1_2220] -> rhd:R2APBS1_1450 -> {rhd:R2APBS1_1172, rhd:R2APBS1_1448, rhd:R2APBS1_2420, rhd:R2APBS1_3762} -> [rhd:R2APBS1_2914 -> rhd:R2APBS1_2220] -> rhd:R2APBS1_1450 -> {rhd:R2APBS1_1172, rhd:R2APBS1_1448, rhd:R2APBS1_2420, rhd:R2APBS1_3762}
path_rhd00061.kgml: {2.3.1.39, 2.3.1.85, 2.3.1.86} -> {2.3.1.179, 2.3.1.41, 2.3.1.85, 2.3.1.86} -> [{1.1.1.100, 2.3.1.85, 2.3.1.86} -> {2.3.1.85, 2.3.1.86, 4.2.1.59} -> 1.3.1.9] -> {2.3.1.179, 2.3.1.41, 2.3.1.85, 2.3.1.86} -> {1.1.1.100, 2.3.1.85, 2.3.1.86} -> [{2.3.1.85, 2.3.1.86, 4.2.1.59} -> 1.3.1.9] -> {2.3.1.179, 2.3.1.41, 2.3.1.85, 2.3.1.86} -> {1.1.1.100, 2.3.1.85, 2.3.1.86} -> [{2.3.1.85, 2.3.1.86, 4.2.1.59} -> 1.3.1.9] -> {2.3.1.179, 2.3.1.41, 2.3.1.85, 2.3.1.86} -> {1.1.1.100, 2.3.1.85, 2.3.1.86} -> [{2.3.1.85, 2.3.1.86, 4.2.1.59} -> 1.3.1.9] -> {2.3.1.179, 2.3.1.41, 2.3.1.85, 2.3.1.86} -> {1.1.1.100, 2.3.1.85, 2.3.1.86} -> [{2.3.1.85, 2.3.1.86, 4.2.1.59} -> 1.3.1.9] -> {2.3.1.179, 2.3.1.41, 2.3.1.85, 2.3.1.86} -> {1.1.1.100, 2.3.1.85, 2.3.1.86} -> [{2.3.1.85, 2.3.1.86, 4.2.1.59} -> 1.3.1.9] -> {2.3.1.179, 2.3.1.41, 2.3.1.85, 2.3.1.86} -> {1.1.1.100, 2.3.1.85, 2.3.1.86} -> [{2.3.1.85, 2.3.1.86, 4.2.1.59} -> 1.3.1.9] -> {2.3.1.179, 2.3.1.199, 2.3.1.41} -> 1.1.1.100
path_rhd00061.kgml: Skipped genes: rhd:R2APBS1_1449
path_rhd00061.kgml:
path_rhd00061.kgml: Found a trail of span 16 containing skipped vertices
path_rhd00061.kgml: 147 -> 262 -> 142 -> [139 -> 263] -> 63 -> 130 -> [270 -> 265] -> 62 -> 119 -> [275 -> 266] -> 61 -> 108 -> [278 -> 274] -> 60 -> 97 -> [279 -> 281] -> 59 -> 86 -> [283 -> 284] -> 58 -> [75 -> 285 -> 287] -> 53 -> 54
path_rhd00061.kgml: R01626 -> R10707 -> R04533 -> [R04428 -> R04429] -> R04952 -> R04953 -> [R04954 -> R04955] -> R04957 -> R04536 -> [R04537 -> R04958] -> R04960 -> R04534 -> [R04535 -> R04961] -> R04963 -> R04964 -> [R04965 -> R04724] -> R04726 -> R04566 -> [R04568 -> R04966] -> R04968 -> [R04543 -> R04544 -> R04969] -> R07762 -> R07763
path_rhd00061.kgml: rhd:R2APBS1_1447 -> rhd:R2APBS1_1446 -> {rhd:R2APBS1_1172, rhd:R2APBS1_1448, rhd:R2APBS1_2420, rhd:R2APBS1_3762} -> [rhd:R2APBS1_2914 -> rhd:R2APBS1_2220] -> rhd:R2APBS1_1450 -> {rhd:R2APBS1_1172, rhd:R2APBS1_1448, rhd:R2APBS1_2420, rhd:R2APBS1_3762} -> [rhd:R2APBS1_1032 -> rhd:R2APBS1_2220] -> rhd:R2APBS1_1450 -> {rhd:R2APBS1_1172, rhd:R2APBS1_1448, rhd:R2APBS1_2420, rhd:R2APBS1_3762} -> [rhd:R2APBS1_2914 -> rhd:R2APBS1_2220] -> rhd:R2APBS1_1450 -> {rhd:R2APBS1_1172, rhd:R2APBS1_1448, rhd:R2APBS1_2420, rhd:R2APBS1_3762} -> [rhd:R2APBS1_1032 -> rhd:R2APBS1_2220] -> rhd:R2APBS1_1450 -> {rhd:R2APBS1_1172, rhd:R2APBS1_1448, rhd:R2APBS1_2420, rhd:R2APBS1_3762} -> [rhd:R2APBS1_2914 -> rhd:R2APBS1_2220] -> rhd:R2APBS1_1450 -> {rhd:R2APBS1_1172, rhd:R2APBS1_1448, rhd:R2APBS1_2420, rhd:R2APBS1_3762} -> [rhd:R2APBS1_1032 -> rhd:R2APBS1_2220] -> rhd:R2APBS1_1450 -> [{rhd:R2APBS1_1172, rhd:R2APBS1_1448, rhd:R2APBS1_2420, rhd:R2APBS1_3762} -> rhd:R2APBS1_2914 -> rhd:R2APBS1_2220] -> rhd:R2APBS1_1450 -> {rhd:R2APBS1_1172, rhd:R2APBS1_1448, rhd:R2APBS1_2420, rhd:R2APBS1_3762}
path_rhd00061.kgml: {2.3.1.39, 2.3.1.85, 2.3.1.86} -> 2.3.1.180 -> {1.1.1.100, 2.3.1.85, 2.3.1.86} -> [{2.3.1.85, 2.3.1.86, 4.2.1.59} -> 1.3.1.9] -> {2.3.1.179, 2.3.1.41, 2.3.1.85, 2.3.1.86} -> {1.1.1.100, 2.3.1.85, 2.3.1.86} -> [{2.3.1.85, 2.3.1.86, 4.2.1.59} -> 1.3.1.9] -> {2.3.1.179, 2.3.1.41, 2.3.1.85, 2.3.1.86} -> {1.1.1.100, 2.3.1.85, 2.3.1.86} -> [{2.3.1.85, 2.3.1.86, 4.2.1.59} -> 1.3.1.9] -> {2.3.1.179, 2.3.1.41, 2.3.1.85, 2.3.1.86} -> {1.1.1.100, 2.3.1.85, 2.3.1.86} -> [{2.3.1.85, 2.3.1.86, 4.2.1.59} -> 1.3.1.9] -> {2.3.1.179, 2.3.1.41, 2.3.1.85, 2.3.1.86} -> {1.1.1.100, 2.3.1.85, 2.3.1.86} -> [{2.3.1.85, 2.3.1.86, 4.2.1.59} -> 1.3.1.9] -> {2.3.1.179, 2.3.1.41, 2.3.1.85, 2.3.1.86} -> {1.1.1.100, 2.3.1.85, 2.3.1.86} -> [{2.3.1.85, 2.3.1.86, 4.2.1.59} -> 1.3.1.9] -> {2.3.1.179, 2.3.1.41, 2.3.1.85, 2.3.1.86} -> [{1.1.1.100, 2.3.1.85, 2.3.1.86} -> {2.3.1.85, 2.3.1.86, 4.2.1.59} -> 1.3.1.9] -> {2.3.1.179, 2.3.1.199, 2.3.1.41} -> 1.1.1.100
path_rhd00061.kgml: Skipped genes: rhd:R2APBS1_1449
path_rhd00061.kgml:
path_rhd00061.kgml: Found a trail of span 16 containing skipped vertices
path_rhd00061.kgml: 147 -> 262 -> 142 -> [139 -> 263] -> 63 -> 130 -> [270 -> 265] -> 62 -> 119 -> [275 -> 266] -> 61 -> 108 -> [278 -> 274] -> 60 -> 97 -> [279 -> 281] -> 59 -> [86 -> 283 -> 284] -> 58 -> 75 -> [285 -> 287] -> 53 -> 54
path_rhd00061.kgml: R01626 -> R10707 -> R04533 -> [R04428 -> R04429] -> R04952 -> R04953 -> [R04954 -> R04955] -> R04957 -> R04536 -> [R04537 -> R04958] -> R04960 -> R04534 -> [R04535 -> R04961] -> R04963 -> R04964 -> [R04965 -> R04724] -> R04726 -> [R04566 -> R04568 -> R04966] -> R04968 -> R04543 -> [R04544 -> R04969] -> R07762 -> R07763
path_rhd00061.kgml: rhd:R2APBS1_1447 -> rhd:R2APBS1_1446 -> {rhd:R2APBS1_1172, rhd:R2APBS1_1448, rhd:R2APBS1_2420, rhd:R2APBS1_3762} -> [rhd:R2APBS1_2914 -> rhd:R2APBS1_2220] -> rhd:R2APBS1_1450 -> {rhd:R2APBS1_1172, rhd:R2APBS1_1448, rhd:R2APBS1_2420, rhd:R2APBS1_3762} -> [rhd:R2APBS1_1032 -> rhd:R2APBS1_2220] -> rhd:R2APBS1_1450 -> {rhd:R2APBS1_1172, rhd:R2APBS1_1448, rhd:R2APBS1_2420, rhd:R2APBS1_3762} -> [rhd:R2APBS1_2914 -> rhd:R2APBS1_2220] -> rhd:R2APBS1_1450 -> {rhd:R2APBS1_1172, rhd:R2APBS1_1448, rhd:R2APBS1_2420, rhd:R2APBS1_3762} -> [rhd:R2APBS1_1032 -> rhd:R2APBS1_2220] -> rhd:R2APBS1_1450 -> {rhd:R2APBS1_1172, rhd:R2APBS1_1448, rhd:R2APBS1_2420, rhd:R2APBS1_3762} -> [rhd:R2APBS1_2914 -> rhd:R2APBS1_2220] -> rhd:R2APBS1_1450 -> [{rhd:R2APBS1_1172, rhd:R2APBS1_1448, rhd:R2APBS1_2420, rhd:R2APBS1_3762} -> rhd:R2APBS1_1032 -> rhd:R2APBS1_2220] -> rhd:R2APBS1_1450 -> {rhd:R2APBS1_1172, rhd:R2APBS1_1448, rhd:R2APBS1_2420, rhd:R2APBS1_3762} -> [rhd:R2APBS1_2914 -> rhd:R2APBS1_2220] -> rhd:R2APBS1_1450 -> {rhd:R2APBS1_1172, rhd:R2APBS1_1448, rhd:R2APBS1_2420, rhd:R2APBS1_3762}
path_rhd00061.kgml: {2.3.1.39, 2.3.1.85, 2.3.1.86} -> 2.3.1.180 -> {1.1.1.100, 2.3.1.85, 2.3.1.86} -> [{2.3.1.85, 2.3.1.86, 4.2.1.59} -> 1.3.1.9] -> {2.3.1.179, 2.3.1.41, 2.3.1.85, 2.3.1.86} -> {1.1.1.100, 2.3.1.85, 2.3.1.86} -> [{2.3.1.85, 2.3.1.86, 4.2.1.59} -> 1.3.1.9] -> {2.3.1.179, 2.3.1.41, 2.3.1.85, 2.3.1.86} -> {1.1.1.100, 2.3.1.85, 2.3.1.86} -> [{2.3.1.85, 2.3.1.86, 4.2.1.59} -> 1.3.1.9] -> {2.3.1.179, 2.3.1.41, 2.3.1.85, 2.3.1.86} -> {1.1.1.100, 2.3.1.85, 2.3.1.86} -> [{2.3.1.85, 2.3.1.86, 4.2.1.59} -> 1.3.1.9] -> {2.3.1.179, 2.3.1.41, 2.3.1.85, 2.3.1.86} -> {1.1.1.100, 2.3.1.85, 2.3.1.86} -> [{2.3.1.85, 2.3.1.86, 4.2.1.59} -> 1.3.1.9] -> {2.3.1.179, 2.3.1.41, 2.3.1.85, 2.3.1.86} -> [{1.1.1.100, 2.3.1.85, 2.3.1.86} -> {2.3.1.85, 2.3.1.86, 4.2.1.59} -> 1.3.1.9] -> {2.3.1.179, 2.3.1.41, 2.3.1.85, 2.3.1.86} -> {1.1.1.100, 2.3.1.85, 2.3.1.86} -> [{2.3.1.85, 2.3.1.86, 4.2.1.59} -> 1.3.1.9] -> {2.3.1.179, 2.3.1.199, 2.3.1.41} -> 1.1.1.100
path_rhd00061.kgml: Skipped genes: rhd:R2APBS1_1449
path_rhd00061.kgml:
path_rhd00061.kgml: Found a trail of span 16 containing skipped vertices
path_rhd00061.kgml: 147 -> 262 -> 142 -> [139 -> 263] -> 63 -> 130 -> [270 -> 265] -> 62 -> 119 -> [275 -> 266] -> 61 -> 108 -> [278 -> 274] -> 60 -> [97 -> 279 -> 281] -> 59 -> 86 -> [283 -> 284] -> 58 -> 75 -> [285 -> 287] -> 53 -> 54
path_rhd00061.kgml: R01626 -> R10707 -> R04533 -> [R04428 -> R04429] -> R04952 -> R04953 -> [R04954 -> R04955] -> R04957 -> R04536 -> [R04537 -> R04958] -> R04960 -> R04534 -> [R04535 -> R04961] -> R04963 -> [R04964 -> R04965 -> R04724] -> R04726 -> R04566 -> [R04568 -> R04966] -> R04968 -> R04543 -> [R04544 -> R04969] -> R07762 -> R07763
path_rhd00061.kgml: rhd:R2APBS1_1447 -> rhd:R2APBS1_1446 -> {rhd:R2APBS1_1172, rhd:R2APBS1_1448, rhd:R2APBS1_2420, rhd:R2APBS1_3762} -> [rhd:R2APBS1_2914 -> rhd:R2APBS1_2220] -> rhd:R2APBS1_1450 -> {rhd:R2APBS1_1172, rhd:R2APBS1_1448, rhd:R2APBS1_2420, rhd:R2APBS1_3762} -> [rhd:R2APBS1_1032 -> rhd:R2APBS1_2220] -> rhd:R2APBS1_1450 -> {rhd:R2APBS1_1172, rhd:R2APBS1_1448, rhd:R2APBS1_2420, rhd:R2APBS1_3762} -> [rhd:R2APBS1_2914 -> rhd:R2APBS1_2220] -> rhd:R2APBS1_1450 -> {rhd:R2APBS1_1172, rhd:R2APBS1_1448, rhd:R2APBS1_2420, rhd:R2APBS1_3762} -> [rhd:R2APBS1_1032 -> rhd:R2APBS1_2220] -> rhd:R2APBS1_1450 -> [{rhd:R2APBS1_1172, rhd:R2APBS1_1448, rhd:R2APBS1_2420, rhd:R2APBS1_3762} -> rhd:R2APBS1_2914 -> rhd:R2APBS1_2220] -> rhd:R2APBS1_1450 -> {rhd:R2APBS1_1172, rhd:R2APBS1_1448, rhd:R2APBS1_2420, rhd:R2APBS1_3762} -> [rhd:R2APBS1_1032 -> rhd:R2APBS1_2220] -> rhd:R2APBS1_1450 -> {rhd:R2APBS1_1172, rhd:R2APBS1_1448, rhd:R2APBS1_2420, rhd:R2APBS1_3762} -> [rhd:R2APBS1_2914 -> rhd:R2APBS1_2220] -> rhd:R2APBS1_1450 -> {rhd:R2APBS1_1172, rhd:R2APBS1_1448, rhd:R2APBS1_2420, rhd:R2APBS1_3762}
path_rhd00061.kgml: {2.3.1.39, 2.3.1.85, 2.3.1.86} -> 2.3.1.180 -> {1.1.1.100, 2.3.1.85, 2.3.1.86} -> [{2.3.1.85, 2.3.1.86, 4.2.1.59} -> 1.3.1.9] -> {2.3.1.179, 2.3.1.41, 2.3.1.85, 2.3.1.86} -> {1.1.1.100, 2.3.1.85, 2.3.1.86} -> [{2.3.1.85, 2.3.1.86, 4.2.1.59} -> 1.3.1.9] -> {2.3.1.179, 2.3.1.41, 2.3.1.85, 2.3.1.86} -> {1.1.1.100, 2.3.1.85, 2.3.1.86} -> [{2.3.1.85, 2.3.1.86, 4.2.1.59} -> 1.3.1.9] -> {2.3.1.179, 2.3.1.41, 2.3.1.85, 2.3.1.86} -> {1.1.1.100, 2.3.1.85, 2.3.1.86} -> [{2.3.1.85, 2.3.1.86, 4.2.1.59} -> 1.3.1.9] -> {2.3.1.179, 2.3.1.41, 2.3.1.85, 2.3.1.86} -> [{1.1.1.100, 2.3.1.85, 2.3.1.86} -> {2.3.1.85, 2.3.1.86, 4.2.1.59} -> 1.3.1.9] -> {2.3.1.179, 2.3.1.41, 2.3.1.85, 2.3.1.86} -> {1.1.1.100, 2.3.1.85, 2.3.1.86} -> [{2.3.1.85, 2.3.1.86, 4.2.1.59} -> 1.3.1.9] -> {2.3.1.179, 2.3.1.41, 2.3.1.85, 2.3.1.86} -> {1.1.1.100, 2.3.1.85, 2.3.1.86} -> [{2.3.1.85, 2.3.1.86, 4.2.1.59} -> 1.3.1.9] -> {2.3.1.179, 2.3.1.199, 2.3.1.41} -> 1.1.1.100
path_rhd00061.kgml: Skipped genes: rhd:R2APBS1_1449
path_rhd00061.kgml:
path_rhd00061.kgml: Found a trail of span 16 containing skipped vertices
path_rhd00061.kgml: 147 -> 262 -> 142 -> [139 -> 263] -> 63 -> 130 -> [270 -> 265] -> 62 -> 119 -> [275 -> 266] -> 61 -> 108 -> [278 -> 274] -> 60 -> 97 -> [279 -> 281 -> 89] -> 86 -> [283 -> 284] -> 58 -> 75 -> [285 -> 287] -> 53 -> 54
path_rhd00061.kgml: R01626 -> R10707 -> R04533 -> [R04428 -> R04429] -> R04952 -> R04953 -> [R04954 -> R04955] -> R04957 -> R04536 -> [R04537 -> R04958] -> R04960 -> R04534 -> [R04535 -> R04961] -> R04963 -> R04964 -> [R04965 -> R04724 -> R04726] -> R04566 -> [R04568 -> R04966] -> R04968 -> R04543 -> [R04544 -> R04969] -> R07762 -> R07763
path_rhd00061.kgml: rhd:R2APBS1_1447 -> rhd:R2APBS1_1446 -> {rhd:R2APBS1_1172, rhd:R2APBS1_1448, rhd:R2APBS1_2420, rhd:R2APBS1_3762} -> [rhd:R2APBS1_2914 -> rhd:R2APBS1_2220] -> rhd:R2APBS1_1450 -> {rhd:R2APBS1_1172, rhd:R2APBS1_1448, rhd:R2APBS1_2420, rhd:R2APBS1_3762} -> [rhd:R2APBS1_1032 -> rhd:R2APBS1_2220] -> rhd:R2APBS1_1450 -> {rhd:R2APBS1_1172, rhd:R2APBS1_1448, rhd:R2APBS1_2420, rhd:R2APBS1_3762} -> [rhd:R2APBS1_2914 -> rhd:R2APBS1_2220] -> rhd:R2APBS1_1450 -> {rhd:R2APBS1_1172, rhd:R2APBS1_1448, rhd:R2APBS1_2420, rhd:R2APBS1_3762} -> [rhd:R2APBS1_1032 -> rhd:R2APBS1_2220] -> rhd:R2APBS1_1450 -> {rhd:R2APBS1_1172, rhd:R2APBS1_1448, rhd:R2APBS1_2420, rhd:R2APBS1_3762} -> [rhd:R2APBS1_2914 -> rhd:R2APBS1_2220 -> {rhd:R2APBS1_2913, rhd:R2APBS1_3758}] -> {rhd:R2APBS1_1172, rhd:R2APBS1_1448, rhd:R2APBS1_2420, rhd:R2APBS1_3762} -> [rhd:R2APBS1_1032 -> rhd:R2APBS1_2220] -> rhd:R2APBS1_1450 -> {rhd:R2APBS1_1172, rhd:R2APBS1_1448, rhd:R2APBS1_2420, rhd:R2APBS1_3762} -> [rhd:R2APBS1_2914 -> rhd:R2APBS1_2220] -> rhd:R2APBS1_1450 -> {rhd:R2APBS1_1172, rhd:R2APBS1_1448, rhd:R2APBS1_2420, rhd:R2APBS1_3762}
path_rhd00061.kgml: {2.3.1.39, 2.3.1.85, 2.3.1.86} -> 2.3.1.180 -> {1.1.1.100, 2.3.1.85, 2.3.1.86} -> [{2.3.1.85, 2.3.1.86, 4.2.1.59} -> 1.3.1.9] -> {2.3.1.179, 2.3.1.41, 2.3.1.85, 2.3.1.86} -> {1.1.1.100, 2.3.1.85, 2.3.1.86} -> [{2.3.1.85, 2.3.1.86, 4.2.1.59} -> 1.3.1.9] -> {2.3.1.179, 2.3.1.41, 2.3.1.85, 2.3.1.86} -> {1.1.1.100, 2.3.1.85, 2.3.1.86} -> [{2.3.1.85, 2.3.1.86, 4.2.1.59} -> 1.3.1.9] -> {2.3.1.179, 2.3.1.41, 2.3.1.85, 2.3.1.86} -> {1.1.1.100, 2.3.1.85, 2.3.1.86} -> [{2.3.1.85, 2.3.1.86, 4.2.1.59} -> 1.3.1.9] -> {2.3.1.179, 2.3.1.41, 2.3.1.85, 2.3.1.86} -> {1.1.1.100, 2.3.1.85, 2.3.1.86} -> [{2.3.1.85, 2.3.1.86, 4.2.1.59} -> 1.3.1.9 -> {2.3.1.179, 2.3.1.41, 2.3.1.85, 2.3.1.86}] -> {1.1.1.100, 2.3.1.85, 2.3.1.86} -> [{2.3.1.85, 2.3.1.86, 4.2.1.59} -> 1.3.1.9] -> {2.3.1.179, 2.3.1.41, 2.3.1.85, 2.3.1.86} -> {1.1.1.100, 2.3.1.85, 2.3.1.86} -> [{2.3.1.85, 2.3.1.86, 4.2.1.59} -> 1.3.1.9] -> {2.3.1.179, 2.3.1.199, 2.3.1.41} -> 1.1.1.100
path_rhd00061.kgml: Skipped genes: rhd:R2APBS1_1449
path_rhd00061.kgml:
path_rhd00061.kgml: Found a trail of span 16 containing skipped vertices
path_rhd00061.kgml: 147 -> 262 -> [142 -> 139 -> 263] -> 63 -> 130 -> [270 -> 265] -> 62 -> 119 -> [275 -> 266] -> 61 -> 108 -> [278 -> 274] -> 60 -> 97 -> [279 -> 281] -> 59 -> 86 -> [283 -> 284] -> 58 -> 75 -> [285 -> 287] -> 53 -> 54
path_rhd00061.kgml: R01626 -> R10707 -> [R04533 -> R04428 -> R04429] -> R04952 -> R04953 -> [R04954 -> R04955] -> R04957 -> R04536 -> [R04537 -> R04958] -> R04960 -> R04534 -> [R04535 -> R04961] -> R04963 -> R04964 -> [R04965 -> R04724] -> R04726 -> R04566 -> [R04568 -> R04966] -> R04968 -> R04543 -> [R04544 -> R04969] -> R07762 -> R07763
path_rhd00061.kgml: rhd:R2APBS1_1447 -> rhd:R2APBS1_1446 -> [{rhd:R2APBS1_1172, rhd:R2APBS1_1448, rhd:R2APBS1_2420, rhd:R2APBS1_3762} -> rhd:R2APBS1_2914 -> rhd:R2APBS1_2220] -> rhd:R2APBS1_1450 -> {rhd:R2APBS1_1172, rhd:R2APBS1_1448, rhd:R2APBS1_2420, rhd:R2APBS1_3762} -> [rhd:R2APBS1_1032 -> rhd:R2APBS1_2220] -> rhd:R2APBS1_1450 -> {rhd:R2APBS1_1172, rhd:R2APBS1_1448, rhd:R2APBS1_2420, rhd:R2APBS1_3762} -> [rhd:R2APBS1_2914 -> rhd:R2APBS1_2220] -> rhd:R2APBS1_1450 -> {rhd:R2APBS1_1172, rhd:R2APBS1_1448, rhd:R2APBS1_2420, rhd:R2APBS1_3762} -> [rhd:R2APBS1_1032 -> rhd:R2APBS1_2220] -> rhd:R2APBS1_1450 -> {rhd:R2APBS1_1172, rhd:R2APBS1_1448, rhd:R2APBS1_2420, rhd:R2APBS1_3762} -> [rhd:R2APBS1_2914 -> rhd:R2APBS1_2220] -> rhd:R2APBS1_1450 -> {rhd:R2APBS1_1172, rhd:R2APBS1_1448, rhd:R2APBS1_2420, rhd:R2APBS1_3762} -> [rhd:R2APBS1_1032 -> rhd:R2APBS1_2220] -> rhd:R2APBS1_1450 -> {rhd:R2APBS1_1172, rhd:R2APBS1_1448, rhd:R2APBS1_2420, rhd:R2APBS1_3762} -> [rhd:R2APBS1_2914 -> rhd:R2APBS1_2220] -> rhd:R2APBS1_1450 -> {rhd:R2APBS1_1172, rhd:R2APBS1_1448, rhd:R2APBS1_2420, rhd:R2APBS1_3762}
path_rhd00061.kgml: {2.3.1.39, 2.3.1.85, 2.3.1.86} -> 2.3.1.180 -> [{1.1.1.100, 2.3.1.85, 2.3.1.86} -> {2.3.1.85, 2.3.1.86, 4.2.1.59} -> 1.3.1.9] -> {2.3.1.179, 2.3.1.41, 2.3.1.85, 2.3.1.86} -> {1.1.1.100, 2.3.1.85, 2.3.1.86} -> [{2.3.1.85, 2.3.1.86, 4.2.1.59} -> 1.3.1.9] -> {2.3.1.179, 2.3.1.41, 2.3.1.85, 2.3.1.86} -> {1.1.1.100, 2.3.1.85, 2.3.1.86} -> [{2.3.1.85, 2.3.1.86, 4.2.1.59} -> 1.3.1.9] -> {2.3.1.179, 2.3.1.41, 2.3.1.85, 2.3.1.86} -> {1.1.1.100, 2.3.1.85, 2.3.1.86} -> [{2.3.1.85, 2.3.1.86, 4.2.1.59} -> 1.3.1.9] -> {2.3.1.179, 2.3.1.41, 2.3.1.85, 2.3.1.86} -> {1.1.1.100, 2.3.1.85, 2.3.1.86} -> [{2.3.1.85, 2.3.1.86, 4.2.1.59} -> 1.3.1.9] -> {2.3.1.179, 2.3.1.41, 2.3.1.85, 2.3.1.86} -> {1.1.1.100, 2.3.1.85, 2.3.1.86} -> [{2.3.1.85, 2.3.1.86, 4.2.1.59} -> 1.3.1.9] -> {2.3.1.179, 2.3.1.41, 2.3.1.85, 2.3.1.86} -> {1.1.1.100, 2.3.1.85, 2.3.1.86} -> [{2.3.1.85, 2.3.1.86, 4.2.1.59} -> 1.3.1.9] -> {2.3.1.179, 2.3.1.199, 2.3.1.41} -> 1.1.1.100
path_rhd00061.kgml: Skipped genes: rhd:R2APBS1_1449
path_rhd00061.kgml:
path_rhd00061.kgml: Found a trail of span 16 containing skipped vertices
path_rhd00061.kgml: 147 -> 262 -> 142 -> [139 -> 263 -> 133] -> 130 -> [270 -> 265] -> 62 -> 119 -> [275 -> 266] -> 61 -> 108 -> [278 -> 274] -> 60 -> 97 -> [279 -> 281] -> 59 -> 86 -> [283 -> 284] -> 58 -> 75 -> [285 -> 287] -> 53 -> 54
path_rhd00061.kgml: R01626 -> R10707 -> R04533 -> [R04428 -> R04429 -> R04952] -> R04953 -> [R04954 -> R04955] -> R04957 -> R04536 -> [R04537 -> R04958] -> R04960 -> R04534 -> [R04535 -> R04961] -> R04963 -> R04964 -> [R04965 -> R04724] -> R04726 -> R04566 -> [R04568 -> R04966] -> R04968 -> R04543 -> [R04544 -> R04969] -> R07762 -> R07763
path_rhd00061.kgml: rhd:R2APBS1_1447 -> rhd:R2APBS1_1446 -> {rhd:R2APBS1_1172, rhd:R2APBS1_1448, rhd:R2APBS1_2420, rhd:R2APBS1_3762} -> [rhd:R2APBS1_2914 -> rhd:R2APBS1_2220 -> {rhd:R2APBS1_2913, rhd:R2APBS1_3758}] -> {rhd:R2APBS1_1172, rhd:R2APBS1_1448, rhd:R2APBS1_2420, rhd:R2APBS1_3762} -> [rhd:R2APBS1_1032 -> rhd:R2APBS1_2220] -> rhd:R2APBS1_1450 -> {rhd:R2APBS1_1172, rhd:R2APBS1_1448, rhd:R2APBS1_2420, rhd:R2APBS1_3762} -> [rhd:R2APBS1_2914 -> rhd:R2APBS1_2220] -> rhd:R2APBS1_1450 -> {rhd:R2APBS1_1172, rhd:R2APBS1_1448, rhd:R2APBS1_2420, rhd:R2APBS1_3762} -> [rhd:R2APBS1_1032 -> rhd:R2APBS1_2220] -> rhd:R2APBS1_1450 -> {rhd:R2APBS1_1172, rhd:R2APBS1_1448, rhd:R2APBS1_2420, rhd:R2APBS1_3762} -> [rhd:R2APBS1_2914 -> rhd:R2APBS1_2220] -> rhd:R2APBS1_1450 -> {rhd:R2APBS1_1172, rhd:R2APBS1_1448, rhd:R2APBS1_2420, rhd:R2APBS1_3762} -> [rhd:R2APBS1_1032 -> rhd:R2APBS1_2220] -> rhd:R2APBS1_1450 -> {rhd:R2APBS1_1172, rhd:R2APBS1_1448, rhd:R2APBS1_2420, rhd:R2APBS1_3762} -> [rhd:R2APBS1_2914 -> rhd:R2APBS1_2220] -> rhd:R2APBS1_1450 -> {rhd:R2APBS1_1172, rhd:R2APBS1_1448, rhd:R2APBS1_2420, rhd:R2APBS1_3762}
path_rhd00061.kgml: {2.3.1.39, 2.3.1.85, 2.3.1.86} -> 2.3.1.180 -> {1.1.1.100, 2.3.1.85, 2.3.1.86} -> [{2.3.1.85, 2.3.1.86, 4.2.1.59} -> 1.3.1.9 -> {2.3.1.179, 2.3.1.41, 2.3.1.85, 2.3.1.86}] -> {1.1.1.100, 2.3.1.85, 2.3.1.86} -> [{2.3.1.85, 2.3.1.86, 4.2.1.59} -> 1.3.1.9] -> {2.3.1.179, 2.3.1.41, 2.3.1.85, 2.3.1.86} -> {1.1.1.100, 2.3.1.85, 2.3.1.86} -> [{2.3.1.85, 2.3.1.86, 4.2.1.59} -> 1.3.1.9] -> {2.3.1.179, 2.3.1.41, 2.3.1.85, 2.3.1.86} -> {1.1.1.100, 2.3.1.85, 2.3.1.86} -> [{2.3.1.85, 2.3.1.86, 4.2.1.59} -> 1.3.1.9] -> {2.3.1.179, 2.3.1.41, 2.3.1.85, 2.3.1.86} -> {1.1.1.100, 2.3.1.85, 2.3.1.86} -> [{2.3.1.85, 2.3.1.86, 4.2.1.59} -> 1.3.1.9] -> {2.3.1.179, 2.3.1.41, 2.3.1.85, 2.3.1.86} -> {1.1.1.100, 2.3.1.85, 2.3.1.86} -> [{2.3.1.85, 2.3.1.86, 4.2.1.59} -> 1.3.1.9] -> {2.3.1.179, 2.3.1.41, 2.3.1.85, 2.3.1.86} -> {1.1.1.100, 2.3.1.85, 2.3.1.86} -> [{2.3.1.85, 2.3.1.86, 4.2.1.59} -> 1.3.1.9] -> {2.3.1.179, 2.3.1.199, 2.3.1.41} -> 1.1.1.100
path_rhd00061.kgml: Skipped genes: rhd:R2APBS1_1449
path_rhd00061.kgml:
path_rhd00061.kgml: Found a trail of span 16 containing skipped vertices
path_rhd00061.kgml: 147 -> [259] -> 142 -> [139 -> 263] -> 63 -> 130 -> [270 -> 265] -> 62 -> 119 -> [275 -> 266] -> 61 -> 108 -> [278 -> 274] -> 60 -> 97 -> [279 -> 281] -> 59 -> 86 -> [283 -> 284] -> 58 -> 75 -> [285 -> 287] -> 53 -> 54
path_rhd00061.kgml: R01626 -> [R04355] -> R04533 -> [R04428 -> R04429] -> R04952 -> R04953 -> [R04954 -> R04955] -> R04957 -> R04536 -> [R04537 -> R04958] -> R04960 -> R04534 -> [R04535 -> R04961] -> R04963 -> R04964 -> [R04965 -> R04724] -> R04726 -> R04566 -> [R04568 -> R04966] -> R04968 -> R04543 -> [R04544 -> R04969] -> R07762 -> R07763
path_rhd00061.kgml: rhd:R2APBS1_1447 -> [rhd:R2APBS1_1450] -> {rhd:R2APBS1_1172, rhd:R2APBS1_1448, rhd:R2APBS1_2420, rhd:R2APBS1_3762} -> [rhd:R2APBS1_2914 -> rhd:R2APBS1_2220] -> rhd:R2APBS1_1450 -> {rhd:R2APBS1_1172, rhd:R2APBS1_1448, rhd:R2APBS1_2420, rhd:R2APBS1_3762} -> [rhd:R2APBS1_1032 -> rhd:R2APBS1_2220] -> rhd:R2APBS1_1450 -> {rhd:R2APBS1_1172, rhd:R2APBS1_1448, rhd:R2APBS1_2420, rhd:R2APBS1_3762} -> [rhd:R2APBS1_2914 -> rhd:R2APBS1_2220] -> rhd:R2APBS1_1450 -> {rhd:R2APBS1_1172, rhd:R2APBS1_1448, rhd:R2APBS1_2420, rhd:R2APBS1_3762} -> [rhd:R2APBS1_1032 -> rhd:R2APBS1_2220] -> rhd:R2APBS1_1450 -> {rhd:R2APBS1_1172, rhd:R2APBS1_1448, rhd:R2APBS1_2420, rhd:R2APBS1_3762} -> [rhd:R2APBS1_2914 -> rhd:R2APBS1_2220] -> rhd:R2APBS1_1450 -> {rhd:R2APBS1_1172, rhd:R2APBS1_1448, rhd:R2APBS1_2420, rhd:R2APBS1_3762} -> [rhd:R2APBS1_1032 -> rhd:R2APBS1_2220] -> rhd:R2APBS1_1450 -> {rhd:R2APBS1_1172, rhd:R2APBS1_1448, rhd:R2APBS1_2420, rhd:R2APBS1_3762} -> [rhd:R2APBS1_2914 -> rhd:R2APBS1_2220] -> rhd:R2APBS1_1450 -> {rhd:R2APBS1_1172, rhd:R2APBS1_1448, rhd:R2APBS1_2420, rhd:R2APBS1_3762}
path_rhd00061.kgml: {2.3.1.39, 2.3.1.85, 2.3.1.86} -> [{2.3.1.179, 2.3.1.41, 2.3.1.85, 2.3.1.86}] -> {1.1.1.100, 2.3.1.85, 2.3.1.86} -> [{2.3.1.85, 2.3.1.86, 4.2.1.59} -> 1.3.1.9] -> {2.3.1.179, 2.3.1.41, 2.3.1.85, 2.3.1.86} -> {1.1.1.100, 2.3.1.85, 2.3.1.86} -> [{2.3.1.85, 2.3.1.86, 4.2.1.59} -> 1.3.1.9] -> {2.3.1.179, 2.3.1.41, 2.3.1.85, 2.3.1.86} -> {1.1.1.100, 2.3.1.85, 2.3.1.86} -> [{2.3.1.85, 2.3.1.86, 4.2.1.59} -> 1.3.1.9] -> {2.3.1.179, 2.3.1.41, 2.3.1.85, 2.3.1.86} -> {1.1.1.100, 2.3.1.85, 2.3.1.86} -> [{2.3.1.85, 2.3.1.86, 4.2.1.59} -> 1.3.1.9] -> {2.3.1.179, 2.3.1.41, 2.3.1.85, 2.3.1.86} -> {1.1.1.100, 2.3.1.85, 2.3.1.86} -> [{2.3.1.85, 2.3.1.86, 4.2.1.59} -> 1.3.1.9] -> {2.3.1.179, 2.3.1.41, 2.3.1.85, 2.3.1.86} -> {1.1.1.100, 2.3.1.85, 2.3.1.86} -> [{2.3.1.85, 2.3.1.86, 4.2.1.59} -> 1.3.1.9] -> {2.3.1.179, 2.3.1.41, 2.3.1.85, 2.3.1.86} -> {1.1.1.100, 2.3.1.85, 2.3.1.86} -> [{2.3.1.85, 2.3.1.86, 4.2.1.59} -> 1.3.1.9] -> {2.3.1.179, 2.3.1.199, 2.3.1.41} -> 1.1.1.100
path_rhd00061.kgml: Skipped genes: rhd:R2APBS1_1449
path_rhd00061.kgml:
path_rhd00061.kgml: Found a trail of span 16 containing skipped vertices
path_rhd00061.kgml: 147 -> 262 -> 142 -> [139 -> 263] -> 63 -> 130 -> [270 -> 265] -> 62 -> 119 -> [275 -> 266] -> 61 -> 108 -> [278 -> 274] -> 60 -> 97 -> [279 -> 281] -> 59 -> 86 -> [283 -> 284] -> 58 -> 75 -> [285 -> 287 -> 256] -> 54
path_rhd00061.kgml: R01626 -> R10707 -> R04533 -> [R04428 -> R04429] -> R04952 -> R04953 -> [R04954 -> R04955] -> R04957 -> R04536 -> [R04537 -> R04958] -> R04960 -> R04534 -> [R04535 -> R04961] -> R04963 -> R04964 -> [R04965 -> R04724] -> R04726 -> R04566 -> [R04568 -> R04966] -> R04968 -> R04543 -> [R04544 -> R04969 -> R07762] -> R07763
path_rhd00061.kgml: rhd:R2APBS1_1447 -> rhd:R2APBS1_1446 -> {rhd:R2APBS1_1172, rhd:R2APBS1_1448, rhd:R2APBS1_2420, rhd:R2APBS1_3762} -> [rhd:R2APBS1_2914 -> rhd:R2APBS1_2220] -> rhd:R2APBS1_1450 -> {rhd:R2APBS1_1172, rhd:R2APBS1_1448, rhd:R2APBS1_2420, rhd:R2APBS1_3762} -> [rhd:R2APBS1_1032 -> rhd:R2APBS1_2220] -> rhd:R2APBS1_1450 -> {rhd:R2APBS1_1172, rhd:R2APBS1_1448, rhd:R2APBS1_2420, rhd:R2APBS1_3762} -> [rhd:R2APBS1_2914 -> rhd:R2APBS1_2220] -> rhd:R2APBS1_1450 -> {rhd:R2APBS1_1172, rhd:R2APBS1_1448, rhd:R2APBS1_2420, rhd:R2APBS1_3762} -> [rhd:R2APBS1_1032 -> rhd:R2APBS1_2220] -> rhd:R2APBS1_1450 -> {rhd:R2APBS1_1172, rhd:R2APBS1_1448, rhd:R2APBS1_2420, rhd:R2APBS1_3762} -> [rhd:R2APBS1_2914 -> rhd:R2APBS1_2220] -> rhd:R2APBS1_1450 -> {rhd:R2APBS1_1172, rhd:R2APBS1_1448, rhd:R2APBS1_2420, rhd:R2APBS1_3762} -> [rhd:R2APBS1_1032 -> rhd:R2APBS1_2220] -> rhd:R2APBS1_1450 -> {rhd:R2APBS1_1172, rhd:R2APBS1_1448, rhd:R2APBS1_2420, rhd:R2APBS1_3762} -> [rhd:R2APBS1_2914 -> rhd:R2APBS1_2220 -> {rhd:R2APBS1_2913, rhd:R2APBS1_3758}] -> {rhd:R2APBS1_1172, rhd:R2APBS1_1448, rhd:R2APBS1_2420, rhd:R2APBS1_3762}
path_rhd00061.kgml: {2.3.1.39, 2.3.1.85, 2.3.1.86} -> 2.3.1.180 -> {1.1.1.100, 2.3.1.85, 2.3.1.86} -> [{2.3.1.85, 2.3.1.86, 4.2.1.59} -> 1.3.1.9] -> {2.3.1.179, 2.3.1.41, 2.3.1.85, 2.3.1.86} -> {1.1.1.100, 2.3.1.85, 2.3.1.86} -> [{2.3.1.85, 2.3.1.86, 4.2.1.59} -> 1.3.1.9] -> {2.3.1.179, 2.3.1.41, 2.3.1.85, 2.3.1.86} -> {1.1.1.100, 2.3.1.85, 2.3.1.86} -> [{2.3.1.85, 2.3.1.86, 4.2.1.59} -> 1.3.1.9] -> {2.3.1.179, 2.3.1.41, 2.3.1.85, 2.3.1.86} -> {1.1.1.100, 2.3.1.85, 2.3.1.86} -> [{2.3.1.85, 2.3.1.86, 4.2.1.59} -> 1.3.1.9] -> {2.3.1.179, 2.3.1.41, 2.3.1.85, 2.3.1.86} -> {1.1.1.100, 2.3.1.85, 2.3.1.86} -> [{2.3.1.85, 2.3.1.86, 4.2.1.59} -> 1.3.1.9] -> {2.3.1.179, 2.3.1.41, 2.3.1.85, 2.3.1.86} -> {1.1.1.100, 2.3.1.85, 2.3.1.86} -> [{2.3.1.85, 2.3.1.86, 4.2.1.59} -> 1.3.1.9] -> {2.3.1.179, 2.3.1.41, 2.3.1.85, 2.3.1.86} -> {1.1.1.100, 2.3.1.85, 2.3.1.86} -> [{2.3.1.85, 2.3.1.86, 4.2.1.59} -> 1.3.1.9 -> {2.3.1.179, 2.3.1.199, 2.3.1.41}] -> 1.1.1.100
path_rhd00061.kgml: Skipped genes: rhd:R2APBS1_1449
path_rhd00061.kgml:
path_rhd00061.kgml: Found a trail of span 16 containing skipped vertices
path_rhd00061.kgml: 147 -> 262 -> 142 -> [139 -> 263] -> 63 -> 130 -> [270 -> 265 -> 62] -> 119 -> [275 -> 266] -> 61 -> 108 -> [278 -> 274] -> 60 -> 97 -> [279 -> 281] -> 59 -> 86 -> [283 -> 284] -> 58 -> 75 -> [285 -> 287] -> 53 -> 54
path_rhd00061.kgml: R01626 -> R10707 -> R04533 -> [R04428 -> R04429] -> R04952 -> R04953 -> [R04954 -> R04955 -> R04957] -> R04536 -> [R04537 -> R04958] -> R04960 -> R04534 -> [R04535 -> R04961] -> R04963 -> R04964 -> [R04965 -> R04724] -> R04726 -> R04566 -> [R04568 -> R04966] -> R04968 -> R04543 -> [R04544 -> R04969] -> R07762 -> R07763
path_rhd00061.kgml: rhd:R2APBS1_1447 -> rhd:R2APBS1_1446 -> {rhd:R2APBS1_1172, rhd:R2APBS1_1448, rhd:R2APBS1_2420, rhd:R2APBS1_3762} -> [rhd:R2APBS1_2914 -> rhd:R2APBS1_2220] -> rhd:R2APBS1_1450 -> {rhd:R2APBS1_1172, rhd:R2APBS1_1448, rhd:R2APBS1_2420, rhd:R2APBS1_3762} -> [rhd:R2APBS1_1032 -> rhd:R2APBS1_2220 -> rhd:R2APBS1_1450] -> {rhd:R2APBS1_1172, rhd:R2APBS1_1448, rhd:R2APBS1_2420, rhd:R2APBS1_3762} -> [rhd:R2APBS1_2914 -> rhd:R2APBS1_2220] -> rhd:R2APBS1_1450 -> {rhd:R2APBS1_1172, rhd:R2APBS1_1448, rhd:R2APBS1_2420, rhd:R2APBS1_3762} -> [rhd:R2APBS1_1032 -> rhd:R2APBS1_2220] -> rhd:R2APBS1_1450 -> {rhd:R2APBS1_1172, rhd:R2APBS1_1448, rhd:R2APBS1_2420, rhd:R2APBS1_3762} -> [rhd:R2APBS1_2914 -> rhd:R2APBS1_2220] -> rhd:R2APBS1_1450 -> {rhd:R2APBS1_1172, rhd:R2APBS1_1448, rhd:R2APBS1_2420, rhd:R2APBS1_3762} -> [rhd:R2APBS1_1032 -> rhd:R2APBS1_2220] -> rhd:R2APBS1_1450 -> {rhd:R2APBS1_1172, rhd:R2APBS1_1448, rhd:R2APBS1_2420, rhd:R2APBS1_3762} -> [rhd:R2APBS1_2914 -> rhd:R2APBS1_2220] -> rhd:R2APBS1_1450 -> {rhd:R2APBS1_1172, rhd:R2APBS1_1448, rhd:R2APBS1_2420, rhd:R2APBS1_3762}
path_rhd00061.kgml: {2.3.1.39, 2.3.1.85, 2.3.1.86} -> 2.3.1.180 -> {1.1.1.100, 2.3.1.85, 2.3.1.86} -> [{2.3.1.85, 2.3.1.86, 4.2.1.59} -> 1.3.1.9] -> {2.3.1.179, 2.3.1.41, 2.3.1.85, 2.3.1.86} -> {1.1.1.100, 2.3.1.85, 2.3.1.86} -> [{2.3.1.85, 2.3.1.86, 4.2.1.59} -> 1.3.1.9 -> {2.3.1.179, 2.3.1.41, 2.3.1.85, 2.3.1.86}] -> {1.1.1.100, 2.3.1.85, 2.3.1.86} -> [{2.3.1.85, 2.3.1.86, 4.2.1.59} -> 1.3.1.9] -> {2.3.1.179, 2.3.1.41, 2.3.1.85, 2.3.1.86} -> {1.1.1.100, 2.3.1.85, 2.3.1.86} -> [{2.3.1.85, 2.3.1.86, 4.2.1.59} -> 1.3.1.9] -> {2.3.1.179, 2.3.1.41, 2.3.1.85, 2.3.1.86} -> {1.1.1.100, 2.3.1.85, 2.3.1.86} -> [{2.3.1.85, 2.3.1.86, 4.2.1.59} -> 1.3.1.9] -> {2.3.1.179, 2.3.1.41, 2.3.1.85, 2.3.1.86} -> {1.1.1.100, 2.3.1.85, 2.3.1.86} -> [{2.3.1.85, 2.3.1.86, 4.2.1.59} -> 1.3.1.9] -> {2.3.1.179, 2.3.1.41, 2.3.1.85, 2.3.1.86} -> {1.1.1.100, 2.3.1.85, 2.3.1.86} -> [{2.3.1.85, 2.3.1.86, 4.2.1.59} -> 1.3.1.9] -> {2.3.1.179, 2.3.1.199, 2.3.1.41} -> 1.1.1.100
path_rhd00061.kgml: Skipped genes: rhd:R2APBS1_1449
path_rhd00061.kgml:
path_rhd00061.kgml: Found a trail of span 16 containing skipped vertices
path_rhd00061.kgml: 147 -> 262 -> 142 -> [139 -> 263] -> 63 -> 130 -> [270 -> 265] -> 62 -> 119 -> [275 -> 266 -> 61] -> 108 -> [278 -> 274] -> 60 -> 97 -> [279 -> 281] -> 59 -> 86 -> [283 -> 284] -> 58 -> 75 -> [285 -> 287] -> 53 -> 54
path_rhd00061.kgml: R01626 -> R10707 -> R04533 -> [R04428 -> R04429] -> R04952 -> R04953 -> [R04954 -> R04955] -> R04957 -> R04536 -> [R04537 -> R04958 -> R04960] -> R04534 -> [R04535 -> R04961] -> R04963 -> R04964 -> [R04965 -> R04724] -> R04726 -> R04566 -> [R04568 -> R04966] -> R04968 -> R04543 -> [R04544 -> R04969] -> R07762 -> R07763
path_rhd00061.kgml: rhd:R2APBS1_1447 -> rhd:R2APBS1_1446 -> {rhd:R2APBS1_1172, rhd:R2APBS1_1448, rhd:R2APBS1_2420, rhd:R2APBS1_3762} -> [rhd:R2APBS1_2914 -> rhd:R2APBS1_2220] -> rhd:R2APBS1_1450 -> {rhd:R2APBS1_1172, rhd:R2APBS1_1448, rhd:R2APBS1_2420, rhd:R2APBS1_3762} -> [rhd:R2APBS1_1032 -> rhd:R2APBS1_2220] -> rhd:R2APBS1_1450 -> {rhd:R2APBS1_1172, rhd:R2APBS1_1448, rhd:R2APBS1_2420, rhd:R2APBS1_3762} -> [rhd:R2APBS1_2914 -> rhd:R2APBS1_2220 -> rhd:R2APBS1_1450] -> {rhd:R2APBS1_1172, rhd:R2APBS1_1448, rhd:R2APBS1_2420, rhd:R2APBS1_3762} -> [rhd:R2APBS1_1032 -> rhd:R2APBS1_2220] -> rhd:R2APBS1_1450 -> {rhd:R2APBS1_1172, rhd:R2APBS1_1448, rhd:R2APBS1_2420, rhd:R2APBS1_3762} -> [rhd:R2APBS1_2914 -> rhd:R2APBS1_2220] -> rhd:R2APBS1_1450 -> {rhd:R2APBS1_1172, rhd:R2APBS1_1448, rhd:R2APBS1_2420, rhd:R2APBS1_3762} -> [rhd:R2APBS1_1032 -> rhd:R2APBS1_2220] -> rhd:R2APBS1_1450 -> {rhd:R2APBS1_1172, rhd:R2APBS1_1448, rhd:R2APBS1_2420, rhd:R2APBS1_3762} -> [rhd:R2APBS1_2914 -> rhd:R2APBS1_2220] -> rhd:R2APBS1_1450 -> {rhd:R2APBS1_1172, rhd:R2APBS1_1448, rhd:R2APBS1_2420, rhd:R2APBS1_3762}
path_rhd00061.kgml: {2.3.1.39, 2.3.1.85, 2.3.1.86} -> 2.3.1.180 -> {1.1.1.100, 2.3.1.85, 2.3.1.86} -> [{2.3.1.85, 2.3.1.86, 4.2.1.59} -> 1.3.1.9] -> {2.3.1.179, 2.3.1.41, 2.3.1.85, 2.3.1.86} -> {1.1.1.100, 2.3.1.85, 2.3.1.86} -> [{2.3.1.85, 2.3.1.86, 4.2.1.59} -> 1.3.1.9] -> {2.3.1.179, 2.3.1.41, 2.3.1.85, 2.3.1.86} -> {1.1.1.100, 2.3.1.85, 2.3.1.86} -> [{2.3.1.85, 2.3.1.86, 4.2.1.59} -> 1.3.1.9 -> {2.3.1.179, 2.3.1.41, 2.3.1.85, 2.3.1.86}] -> {1.1.1.100, 2.3.1.85, 2.3.1.86} -> [{2.3.1.85, 2.3.1.86, 4.2.1.59} -> 1.3.1.9] -> {2.3.1.179, 2.3.1.41, 2.3.1.85, 2.3.1.86} -> {1.1.1.100, 2.3.1.85, 2.3.1.86} -> [{2.3.1.85, 2.3.1.86, 4.2.1.59} -> 1.3.1.9] -> {2.3.1.179, 2.3.1.41, 2.3.1.85, 2.3.1.86} -> {1.1.1.100, 2.3.1.85, 2.3.1.86} -> [{2.3.1.85, 2.3.1.86, 4.2.1.59} -> 1.3.1.9] -> {2.3.1.179, 2.3.1.41, 2.3.1.85, 2.3.1.86} -> {1.1.1.100, 2.3.1.85, 2.3.1.86} -> [{2.3.1.85, 2.3.1.86, 4.2.1.59} -> 1.3.1.9] -> {2.3.1.179, 2.3.1.199, 2.3.1.41} -> 1.1.1.100
path_rhd00061.kgml: Skipped genes: rhd:R2APBS1_1449
path_rhd00061.kgml:
path_rhd00061.kgml: Found a trail of span 16 containing skipped vertices
path_rhd00061.kgml: 147 -> 262 -> 142 -> [139 -> 263] -> 63 -> 130 -> [270 -> 265] -> 62 -> 119 -> [275 -> 266] -> 61 -> 108 -> [278 -> 274 -> 60] -> 97 -> [279 -> 281] -> 59 -> 86 -> [283 -> 284] -> 58 -> 75 -> [285 -> 287] -> 53 -> 54
path_rhd00061.kgml: R01626 -> R10707 -> R04533 -> [R04428 -> R04429] -> R04952 -> R04953 -> [R04954 -> R04955] -> R04957 -> R04536 -> [R04537 -> R04958] -> R04960 -> R04534 -> [R04535 -> R04961 -> R04963] -> R04964 -> [R04965 -> R04724] -> R04726 -> R04566 -> [R04568 -> R04966] -> R04968 -> R04543 -> [R04544 -> R04969] -> R07762 -> R07763
path_rhd00061.kgml: rhd:R2APBS1_1447 -> rhd:R2APBS1_1446 -> {rhd:R2APBS1_1172, rhd:R2APBS1_1448, rhd:R2APBS1_2420, rhd:R2APBS1_3762} -> [rhd:R2APBS1_2914 -> rhd:R2APBS1_2220] -> rhd:R2APBS1_1450 -> {rhd:R2APBS1_1172, rhd:R2APBS1_1448, rhd:R2APBS1_2420, rhd:R2APBS1_3762} -> [rhd:R2APBS1_1032 -> rhd:R2APBS1_2220] -> rhd:R2APBS1_1450 -> {rhd:R2APBS1_1172, rhd:R2APBS1_1448, rhd:R2APBS1_2420, rhd:R2APBS1_3762} -> [rhd:R2APBS1_2914 -> rhd:R2APBS1_2220] -> rhd:R2APBS1_1450 -> {rhd:R2APBS1_1172, rhd:R2APBS1_1448, rhd:R2APBS1_2420, rhd:R2APBS1_3762} -> [rhd:R2APBS1_1032 -> rhd:R2APBS1_2220 -> rhd:R2APBS1_1450] -> {rhd:R2APBS1_1172, rhd:R2APBS1_1448, rhd:R2APBS1_2420, rhd:R2APBS1_3762} -> [rhd:R2APBS1_2914 -> rhd:R2APBS1_2220] -> rhd:R2APBS1_1450 -> {rhd:R2APBS1_1172, rhd:R2APBS1_1448, rhd:R2APBS1_2420, rhd:R2APBS1_3762} -> [rhd:R2APBS1_1032 -> rhd:R2APBS1_2220] -> rhd:R2APBS1_1450 -> {rhd:R2APBS1_1172, rhd:R2APBS1_1448, rhd:R2APBS1_2420, rhd:R2APBS1_3762} -> [rhd:R2APBS1_2914 -> rhd:R2APBS1_2220] -> rhd:R2APBS1_1450 -> {rhd:R2APBS1_1172, rhd:R2APBS1_1448, rhd:R2APBS1_2420, rhd:R2APBS1_3762}
path_rhd00061.kgml: {2.3.1.39, 2.3.1.85, 2.3.1.86} -> 2.3.1.180 -> {1.1.1.100, 2.3.1.85, 2.3.1.86} -> [{2.3.1.85, 2.3.1.86, 4.2.1.59} -> 1.3.1.9] -> {2.3.1.179, 2.3.1.41, 2.3.1.85, 2.3.1.86} -> {1.1.1.100, 2.3.1.85, 2.3.1.86} -> [{2.3.1.85, 2.3.1.86, 4.2.1.59} -> 1.3.1.9] -> {2.3.1.179, 2.3.1.41, 2.3.1.85, 2.3.1.86} -> {1.1.1.100, 2.3.1.85, 2.3.1.86} -> [{2.3.1.85, 2.3.1.86, 4.2.1.59} -> 1.3.1.9] -> {2.3.1.179, 2.3.1.41, 2.3.1.85, 2.3.1.86} -> {1.1.1.100, 2.3.1.85, 2.3.1.86} -> [{2.3.1.85, 2.3.1.86, 4.2.1.59} -> 1.3.1.9 -> {2.3.1.179, 2.3.1.41, 2.3.1.85, 2.3.1.86}] -> {1.1.1.100, 2.3.1.85, 2.3.1.86} -> [{2.3.1.85, 2.3.1.86, 4.2.1.59} -> 1.3.1.9] -> {2.3.1.179, 2.3.1.41, 2.3.1.85, 2.3.1.86} -> {1.1.1.100, 2.3.1.85, 2.3.1.86} -> [{2.3.1.85, 2.3.1.86, 4.2.1.59} -> 1.3.1.9] -> {2.3.1.179, 2.3.1.41, 2.3.1.85, 2.3.1.86} -> {1.1.1.100, 2.3.1.85, 2.3.1.86} -> [{2.3.1.85, 2.3.1.86, 4.2.1.59} -> 1.3.1.9] -> {2.3.1.179, 2.3.1.199, 2.3.1.41} -> 1.1.1.100
path_rhd00061.kgml: Skipped genes: rhd:R2APBS1_1449
path_rhd00061.kgml:
path_rhd00061.kgml: Found a trail of span 16 containing skipped vertices
path_rhd00061.kgml: 147 -> 262 -> 142 -> [139 -> 263] -> 63 -> 130 -> [270 -> 265] -> 62 -> 119 -> [275 -> 266] -> 61 -> 108 -> [278 -> 274] -> 60 -> 97 -> [279 -> 281] -> 59 -> 86 -> [283 -> 284 -> 58] -> 75 -> [285 -> 287] -> 53 -> 54
path_rhd00061.kgml: R01626 -> R10707 -> R04533 -> [R04428 -> R04429] -> R04952 -> R04953 -> [R04954 -> R04955] -> R04957 -> R04536 -> [R04537 -> R04958] -> R04960 -> R04534 -> [R04535 -> R04961] -> R04963 -> R04964 -> [R04965 -> R04724] -> R04726 -> R04566 -> [R04568 -> R04966 -> R04968] -> R04543 -> [R04544 -> R04969] -> R07762 -> R07763
path_rhd00061.kgml: rhd:R2APBS1_1447 -> rhd:R2APBS1_1446 -> {rhd:R2APBS1_1172, rhd:R2APBS1_1448, rhd:R2APBS1_2420, rhd:R2APBS1_3762} -> [rhd:R2APBS1_2914 -> rhd:R2APBS1_2220] -> rhd:R2APBS1_1450 -> {rhd:R2APBS1_1172, rhd:R2APBS1_1448, rhd:R2APBS1_2420, rhd:R2APBS1_3762} -> [rhd:R2APBS1_1032 -> rhd:R2APBS1_2220] -> rhd:R2APBS1_1450 -> {rhd:R2APBS1_1172, rhd:R2APBS1_1448, rhd:R2APBS1_2420, rhd:R2APBS1_3762} -> [rhd:R2APBS1_2914 -> rhd:R2APBS1_2220] -> rhd:R2APBS1_1450 -> {rhd:R2APBS1_1172, rhd:R2APBS1_1448, rhd:R2APBS1_2420, rhd:R2APBS1_3762} -> [rhd:R2APBS1_1032 -> rhd:R2APBS1_2220] -> rhd:R2APBS1_1450 -> {rhd:R2APBS1_1172, rhd:R2APBS1_1448, rhd:R2APBS1_2420, rhd:R2APBS1_3762} -> [rhd:R2APBS1_2914 -> rhd:R2APBS1_2220] -> rhd:R2APBS1_1450 -> {rhd:R2APBS1_1172, rhd:R2APBS1_1448, rhd:R2APBS1_2420, rhd:R2APBS1_3762} -> [rhd:R2APBS1_1032 -> rhd:R2APBS1_2220 -> rhd:R2APBS1_1450] -> {rhd:R2APBS1_1172, rhd:R2APBS1_1448, rhd:R2APBS1_2420, rhd:R2APBS1_3762} -> [rhd:R2APBS1_2914 -> rhd:R2APBS1_2220] -> rhd:R2APBS1_1450 -> {rhd:R2APBS1_1172, rhd:R2APBS1_1448, rhd:R2APBS1_2420, rhd:R2APBS1_3762}
path_rhd00061.kgml: {2.3.1.39, 2.3.1.85, 2.3.1.86} -> 2.3.1.180 -> {1.1.1.100, 2.3.1.85, 2.3.1.86} -> [{2.3.1.85, 2.3.1.86, 4.2.1.59} -> 1.3.1.9] -> {2.3.1.179, 2.3.1.41, 2.3.1.85, 2.3.1.86} -> {1.1.1.100, 2.3.1.85, 2.3.1.86} -> [{2.3.1.85, 2.3.1.86, 4.2.1.59} -> 1.3.1.9] -> {2.3.1.179, 2.3.1.41, 2.3.1.85, 2.3.1.86} -> {1.1.1.100, 2.3.1.85, 2.3.1.86} -> [{2.3.1.85, 2.3.1.86, 4.2.1.59} -> 1.3.1.9] -> {2.3.1.179, 2.3.1.41, 2.3.1.85, 2.3.1.86} -> {1.1.1.100, 2.3.1.85, 2.3.1.86} -> [{2.3.1.85, 2.3.1.86, 4.2.1.59} -> 1.3.1.9] -> {2.3.1.179, 2.3.1.41, 2.3.1.85, 2.3.1.86} -> {1.1.1.100, 2.3.1.85, 2.3.1.86} -> [{2.3.1.85, 2.3.1.86, 4.2.1.59} -> 1.3.1.9] -> {2.3.1.179, 2.3.1.41, 2.3.1.85, 2.3.1.86} -> {1.1.1.100, 2.3.1.85, 2.3.1.86} -> [{2.3.1.85, 2.3.1.86, 4.2.1.59} -> 1.3.1.9 -> {2.3.1.179, 2.3.1.41, 2.3.1.85, 2.3.1.86}] -> {1.1.1.100, 2.3.1.85, 2.3.1.86} -> [{2.3.1.85, 2.3.1.86, 4.2.1.59} -> 1.3.1.9] -> {2.3.1.179, 2.3.1.199, 2.3.1.41} -> 1.1.1.100
path_rhd00061.kgml: Skipped genes: rhd:R2APBS1_1449
path_rhd00061.kgml:
path_rhd00061.kgml: Found a trail of span 16 containing skipped vertices
path_rhd00061.kgml: 147 -> 262 -> 142 -> [139 -> 263] -> 63 -> [130 -> 270 -> 265] -> 62 -> 119 -> [275 -> 266] -> 61 -> 108 -> [278 -> 274] -> 60 -> 97 -> [279 -> 281] -> 59 -> 86 -> [283 -> 284] -> 58 -> 75 -> [285 -> 287] -> 53 -> 54
path_rhd00061.kgml: R01626 -> R10707 -> R04533 -> [R04428 -> R04429] -> R04952 -> [R04953 -> R04954 -> R04955] -> R04957 -> R04536 -> [R04537 -> R04958] -> R04960 -> R04534 -> [R04535 -> R04961] -> R04963 -> R04964 -> [R04965 -> R04724] -> R04726 -> R04566 -> [R04568 -> R04966] -> R04968 -> R04543 -> [R04544 -> R04969] -> R07762 -> R07763
path_rhd00061.kgml: rhd:R2APBS1_1447 -> rhd:R2APBS1_1446 -> {rhd:R2APBS1_1172, rhd:R2APBS1_1448, rhd:R2APBS1_2420, rhd:R2APBS1_3762} -> [rhd:R2APBS1_2914 -> rhd:R2APBS1_2220] -> rhd:R2APBS1_1450 -> [{rhd:R2APBS1_1172, rhd:R2APBS1_1448, rhd:R2APBS1_2420, rhd:R2APBS1_3762} -> rhd:R2APBS1_1032 -> rhd:R2APBS1_2220] -> rhd:R2APBS1_1450 -> {rhd:R2APBS1_1172, rhd:R2APBS1_1448, rhd:R2APBS1_2420, rhd:R2APBS1_3762} -> [rhd:R2APBS1_2914 -> rhd:R2APBS1_2220] -> rhd:R2APBS1_1450 -> {rhd:R2APBS1_1172, rhd:R2APBS1_1448, rhd:R2APBS1_2420, rhd:R2APBS1_3762} -> [rhd:R2APBS1_1032 -> rhd:R2APBS1_2220] -> rhd:R2APBS1_1450 -> {rhd:R2APBS1_1172, rhd:R2APBS1_1448, rhd:R2APBS1_2420, rhd:R2APBS1_3762} -> [rhd:R2APBS1_2914 -> rhd:R2APBS1_2220] -> rhd:R2APBS1_1450 -> {rhd:R2APBS1_1172, rhd:R2APBS1_1448, rhd:R2APBS1_2420, rhd:R2APBS1_3762} -> [rhd:R2APBS1_1032 -> rhd:R2APBS1_2220] -> rhd:R2APBS1_1450 -> {rhd:R2APBS1_1172, rhd:R2APBS1_1448, rhd:R2APBS1_2420, rhd:R2APBS1_3762} -> [rhd:R2APBS1_2914 -> rhd:R2APBS1_2220] -> rhd:R2APBS1_1450 -> {rhd:R2APBS1_1172, rhd:R2APBS1_1448, rhd:R2APBS1_2420, rhd:R2APBS1_3762}
path_rhd00061.kgml: {2.3.1.39, 2.3.1.85, 2.3.1.86} -> 2.3.1.180 -> {1.1.1.100, 2.3.1.85, 2.3.1.86} -> [{2.3.1.85, 2.3.1.86, 4.2.1.59} -> 1.3.1.9] -> {2.3.1.179, 2.3.1.41, 2.3.1.85, 2.3.1.86} -> [{1.1.1.100, 2.3.1.85, 2.3.1.86} -> {2.3.1.85, 2.3.1.86, 4.2.1.59} -> 1.3.1.9] -> {2.3.1.179, 2.3.1.41, 2.3.1.85, 2.3.1.86} -> {1.1.1.100, 2.3.1.85, 2.3.1.86} -> [{2.3.1.85, 2.3.1.86, 4.2.1.59} -> 1.3.1.9] -> {2.3.1.179, 2.3.1.41, 2.3.1.85, 2.3.1.86} -> {1.1.1.100, 2.3.1.85, 2.3.1.86} -> [{2.3.1.85, 2.3.1.86, 4.2.1.59} -> 1.3.1.9] -> {2.3.1.179, 2.3.1.41, 2.3.1.85, 2.3.1.86} -> {1.1.1.100, 2.3.1.85, 2.3.1.86} -> [{2.3.1.85, 2.3.1.86, 4.2.1.59} -> 1.3.1.9] -> {2.3.1.179, 2.3.1.41, 2.3.1.85, 2.3.1.86} -> {1.1.1.100, 2.3.1.85, 2.3.1.86} -> [{2.3.1.85, 2.3.1.86, 4.2.1.59} -> 1.3.1.9] -> {2.3.1.179, 2.3.1.41, 2.3.1.85, 2.3.1.86} -> {1.1.1.100, 2.3.1.85, 2.3.1.86} -> [{2.3.1.85, 2.3.1.86, 4.2.1.59} -> 1.3.1.9] -> {2.3.1.179, 2.3.1.199, 2.3.1.41} -> 1.1.1.100
path_rhd00061.kgml: Skipped genes: rhd:R2APBS1_1449
path_rhd00061.kgml:
path_rhd00061.kgml: Found a trail of span 16 containing skipped vertices
path_rhd00061.kgml: 147 -> 262 -> 142 -> [139 -> 263] -> 63 -> 130 -> [270 -> 265] -> 62 -> [119 -> 275 -> 266] -> 61 -> 108 -> [278 -> 274] -> 60 -> 97 -> [279 -> 281] -> 59 -> 86 -> [283 -> 284] -> 58 -> 75 -> [285 -> 287] -> 53 -> 54
path_rhd00061.kgml: R01626 -> R10707 -> R04533 -> [R04428 -> R04429] -> R04952 -> R04953 -> [R04954 -> R04955] -> R04957 -> [R04536 -> R04537 -> R04958] -> R04960 -> R04534 -> [R04535 -> R04961] -> R04963 -> R04964 -> [R04965 -> R04724] -> R04726 -> R04566 -> [R04568 -> R04966] -> R04968 -> R04543 -> [R04544 -> R04969] -> R07762 -> R07763
path_rhd00061.kgml: rhd:R2APBS1_1447 -> rhd:R2APBS1_1446 -> {rhd:R2APBS1_1172, rhd:R2APBS1_1448, rhd:R2APBS1_2420, rhd:R2APBS1_3762} -> [rhd:R2APBS1_2914 -> rhd:R2APBS1_2220] -> rhd:R2APBS1_1450 -> {rhd:R2APBS1_1172, rhd:R2APBS1_1448, rhd:R2APBS1_2420, rhd:R2APBS1_3762} -> [rhd:R2APBS1_1032 -> rhd:R2APBS1_2220] -> rhd:R2APBS1_1450 -> [{rhd:R2APBS1_1172, rhd:R2APBS1_1448, rhd:R2APBS1_2420, rhd:R2APBS1_3762} -> rhd:R2APBS1_2914 -> rhd:R2APBS1_2220] -> rhd:R2APBS1_1450 -> {rhd:R2APBS1_1172, rhd:R2APBS1_1448, rhd:R2APBS1_2420, rhd:R2APBS1_3762} -> [rhd:R2APBS1_1032 -> rhd:R2APBS1_2220] -> rhd:R2APBS1_1450 -> {rhd:R2APBS1_1172, rhd:R2APBS1_1448, rhd:R2APBS1_2420, rhd:R2APBS1_3762} -> [rhd:R2APBS1_2914 -> rhd:R2APBS1_2220] -> rhd:R2APBS1_1450 -> {rhd:R2APBS1_1172, rhd:R2APBS1_1448, rhd:R2APBS1_2420, rhd:R2APBS1_3762} -> [rhd:R2APBS1_1032 -> rhd:R2APBS1_2220] -> rhd:R2APBS1_1450 -> {rhd:R2APBS1_1172, rhd:R2APBS1_1448, rhd:R2APBS1_2420, rhd:R2APBS1_3762} -> [rhd:R2APBS1_2914 -> rhd:R2APBS1_2220] -> rhd:R2APBS1_1450 -> {rhd:R2APBS1_1172, rhd:R2APBS1_1448, rhd:R2APBS1_2420, rhd:R2APBS1_3762}
path_rhd00061.kgml: {2.3.1.39, 2.3.1.85, 2.3.1.86} -> 2.3.1.180 -> {1.1.1.100, 2.3.1.85, 2.3.1.86} -> [{2.3.1.85, 2.3.1.86, 4.2.1.59} -> 1.3.1.9] -> {2.3.1.179, 2.3.1.41, 2.3.1.85, 2.3.1.86} -> {1.1.1.100, 2.3.1.85, 2.3.1.86} -> [{2.3.1.85, 2.3.1.86, 4.2.1.59} -> 1.3.1.9] -> {2.3.1.179, 2.3.1.41, 2.3.1.85, 2.3.1.86} -> [{1.1.1.100, 2.3.1.85, 2.3.1.86} -> {2.3.1.85, 2.3.1.86, 4.2.1.59} -> 1.3.1.9] -> {2.3.1.179, 2.3.1.41, 2.3.1.85, 2.3.1.86} -> {1.1.1.100, 2.3.1.85, 2.3.1.86} -> [{2.3.1.85, 2.3.1.86, 4.2.1.59} -> 1.3.1.9] -> {2.3.1.179, 2.3.1.41, 2.3.1.85, 2.3.1.86} -> {1.1.1.100, 2.3.1.85, 2.3.1.86} -> [{2.3.1.85, 2.3.1.86, 4.2.1.59} -> 1.3.1.9] -> {2.3.1.179, 2.3.1.41, 2.3.1.85, 2.3.1.86} -> {1.1.1.100, 2.3.1.85, 2.3.1.86} -> [{2.3.1.85, 2.3.1.86, 4.2.1.59} -> 1.3.1.9] -> {2.3.1.179, 2.3.1.41, 2.3.1.85, 2.3.1.86} -> {1.1.1.100, 2.3.1.85, 2.3.1.86} -> [{2.3.1.85, 2.3.1.86, 4.2.1.59} -> 1.3.1.9] -> {2.3.1.179, 2.3.1.199, 2.3.1.41} -> 1.1.1.100
path_rhd00061.kgml: Skipped genes: rhd:R2APBS1_1449
path_rhd00061.kgml:
path_rhd00061.kgml: Found a trail of span 16 containing skipped vertices
path_rhd00061.kgml: 147 -> 262 -> 142 -> [139 -> 263] -> 63 -> 130 -> [270 -> 265] -> 62 -> 119 -> [275 -> 266] -> 61 -> [108 -> 278 -> 274] -> 60 -> 97 -> [279 -> 281] -> 59 -> 86 -> [283 -> 284] -> 58 -> 75 -> [285 -> 287] -> 53 -> 54
path_rhd00061.kgml: R01626 -> R10707 -> R04533 -> [R04428 -> R04429] -> R04952 -> R04953 -> [R04954 -> R04955] -> R04957 -> R04536 -> [R04537 -> R04958] -> R04960 -> [R04534 -> R04535 -> R04961] -> R04963 -> R04964 -> [R04965 -> R04724] -> R04726 -> R04566 -> [R04568 -> R04966] -> R04968 -> R04543 -> [R04544 -> R04969] -> R07762 -> R07763
path_rhd00061.kgml: rhd:R2APBS1_1447 -> rhd:R2APBS1_1446 -> {rhd:R2APBS1_1172, rhd:R2APBS1_1448, rhd:R2APBS1_2420, rhd:R2APBS1_3762} -> [rhd:R2APBS1_2914 -> rhd:R2APBS1_2220] -> rhd:R2APBS1_1450 -> {rhd:R2APBS1_1172, rhd:R2APBS1_1448, rhd:R2APBS1_2420, rhd:R2APBS1_3762} -> [rhd:R2APBS1_1032 -> rhd:R2APBS1_2220] -> rhd:R2APBS1_1450 -> {rhd:R2APBS1_1172, rhd:R2APBS1_1448, rhd:R2APBS1_2420, rhd:R2APBS1_3762} -> [rhd:R2APBS1_2914 -> rhd:R2APBS1_2220] -> rhd:R2APBS1_1450 -> [{rhd:R2APBS1_1172, rhd:R2APBS1_1448, rhd:R2APBS1_2420, rhd:R2APBS1_3762} -> rhd:R2APBS1_1032 -> rhd:R2APBS1_2220] -> rhd:R2APBS1_1450 -> {rhd:R2APBS1_1172, rhd:R2APBS1_1448, rhd:R2APBS1_2420, rhd:R2APBS1_3762} -> [rhd:R2APBS1_2914 -> rhd:R2APBS1_2220] -> rhd:R2APBS1_1450 -> {rhd:R2APBS1_1172, rhd:R2APBS1_1448, rhd:R2APBS1_2420, rhd:R2APBS1_3762} -> [rhd:R2APBS1_1032 -> rhd:R2APBS1_2220] -> rhd:R2APBS1_1450 -> {rhd:R2APBS1_1172, rhd:R2APBS1_1448, rhd:R2APBS1_2420, rhd:R2APBS1_3762} -> [rhd:R2APBS1_2914 -> rhd:R2APBS1_2220] -> rhd:R2APBS1_1450 -> {rhd:R2APBS1_1172, rhd:R2APBS1_1448, rhd:R2APBS1_2420, rhd:R2APBS1_3762}
path_rhd00061.kgml: {2.3.1.39, 2.3.1.85, 2.3.1.86} -> 2.3.1.180 -> {1.1.1.100, 2.3.1.85, 2.3.1.86} -> [{2.3.1.85, 2.3.1.86, 4.2.1.59} -> 1.3.1.9] -> {2.3.1.179, 2.3.1.41, 2.3.1.85, 2.3.1.86} -> {1.1.1.100, 2.3.1.85, 2.3.1.86} -> [{2.3.1.85, 2.3.1.86, 4.2.1.59} -> 1.3.1.9] -> {2.3.1.179, 2.3.1.41, 2.3.1.85, 2.3.1.86} -> {1.1.1.100, 2.3.1.85, 2.3.1.86} -> [{2.3.1.85, 2.3.1.86, 4.2.1.59} -> 1.3.1.9] -> {2.3.1.179, 2.3.1.41, 2.3.1.85, 2.3.1.86} -> [{1.1.1.100, 2.3.1.85, 2.3.1.86} -> {2.3.1.85, 2.3.1.86, 4.2.1.59} -> 1.3.1.9] -> {2.3.1.179, 2.3.1.41, 2.3.1.85, 2.3.1.86} -> {1.1.1.100, 2.3.1.85, 2.3.1.86} -> [{2.3.1.85, 2.3.1.86, 4.2.1.59} -> 1.3.1.9] -> {2.3.1.179, 2.3.1.41, 2.3.1.85, 2.3.1.86} -> {1.1.1.100, 2.3.1.85, 2.3.1.86} -> [{2.3.1.85, 2.3.1.86, 4.2.1.59} -> 1.3.1.9] -> {2.3.1.179, 2.3.1.41, 2.3.1.85, 2.3.1.86} -> {1.1.1.100, 2.3.1.85, 2.3.1.86} -> [{2.3.1.85, 2.3.1.86, 4.2.1.59} -> 1.3.1.9] -> {2.3.1.179, 2.3.1.199, 2.3.1.41} -> 1.1.1.100
path_rhd00061.kgml: Skipped genes: rhd:R2APBS1_1449
path_rhd00061.kgml:
path_rhd00061.kgml: Found a trail of span 16 containing skipped vertices
path_rhd00061.kgml: 258 -> [142] -> 139 -> [263] -> 133 -> [130] -> 269 -> [265] -> 122 -> [119] -> 275 -> [266] -> 111 -> [108 -> 278] -> 293 -> 277 -> [274] -> 100 -> [97] -> 279 -> [281] -> 89 -> [86] -> 282 -> [284] -> 78 -> [75] -> 285 -> [287] -> 256
path_rhd00061.kgml: R04355 -> [R04533] -> R04428 -> [R04429] -> R04952 -> [R04953] -> R04954 -> [R04955] -> R04957 -> [R04536] -> R04537 -> [R04958] -> R04960 -> [R04534 -> R04535] -> R07639 -> R04535 -> [R04961] -> R04963 -> [R04964] -> R04965 -> [R04724] -> R04726 -> [R04566] -> R04568 -> [R04966] -> R04968 -> [R04543] -> R04544 -> [R04969] -> R07762
path_rhd00061.kgml: {rhd:R2APBS1_2913, rhd:R2APBS1_3758} -> [{rhd:R2APBS1_1172, rhd:R2APBS1_1448, rhd:R2APBS1_2420, rhd:R2APBS1_3762}] -> rhd:R2APBS1_2914 -> [rhd:R2APBS1_2220] -> {rhd:R2APBS1_2913, rhd:R2APBS1_3758} -> [{rhd:R2APBS1_1172, rhd:R2APBS1_1448, rhd:R2APBS1_2420, rhd:R2APBS1_3762}] -> rhd:R2APBS1_2914 -> [rhd:R2APBS1_2220] -> {rhd:R2APBS1_2913, rhd:R2APBS1_3758} -> [{rhd:R2APBS1_1172, rhd:R2APBS1_1448, rhd:R2APBS1_2420, rhd:R2APBS1_3762}] -> rhd:R2APBS1_2914 -> [rhd:R2APBS1_2220] -> {rhd:R2APBS1_2913, rhd:R2APBS1_3758} -> [{rhd:R2APBS1_1172, rhd:R2APBS1_1448, rhd:R2APBS1_2420, rhd:R2APBS1_3762} -> rhd:R2APBS1_1032] -> rhd:R2APBS1_2914 -> rhd:R2APBS1_2914 -> [rhd:R2APBS1_2220] -> {rhd:R2APBS1_2913, rhd:R2APBS1_3758} -> [{rhd:R2APBS1_1172, rhd:R2APBS1_1448, rhd:R2APBS1_2420, rhd:R2APBS1_3762}] -> rhd:R2APBS1_2914 -> [rhd:R2APBS1_2220] -> {rhd:R2APBS1_2913, rhd:R2APBS1_3758} -> [{rhd:R2APBS1_1172, rhd:R2APBS1_1448, rhd:R2APBS1_2420, rhd:R2APBS1_3762}] -> rhd:R2APBS1_2914 -> [rhd:R2APBS1_2220] -> {rhd:R2APBS1_2913, rhd:R2APBS1_3758} -> [{rhd:R2APBS1_1172, rhd:R2APBS1_1448, rhd:R2APBS1_2420, rhd:R2APBS1_3762}] -> rhd:R2APBS1_2914 -> [rhd:R2APBS1_2220] -> {rhd:R2APBS1_2913, rhd:R2APBS1_3758}
path_rhd00061.kgml: {2.3.1.179, 2.3.1.41, 2.3.1.85, 2.3.1.86} -> [{1.1.1.100, 2.3.1.85, 2.3.1.86}] -> {2.3.1.85, 2.3.1.86, 4.2.1.59} -> [1.3.1.9] -> {2.3.1.179, 2.3.1.41, 2.3.1.85, 2.3.1.86} -> [{1.1.1.100, 2.3.1.85, 2.3.1.86}] -> {2.3.1.85, 2.3.1.86, 4.2.1.59} -> [1.3.1.9] -> {2.3.1.179, 2.3.1.41, 2.3.1.85, 2.3.1.86} -> [{1.1.1.100, 2.3.1.85, 2.3.1.86}] -> {2.3.1.85, 2.3.1.86, 4.2.1.59} -> [1.3.1.9] -> {2.3.1.179, 2.3.1.41, 2.3.1.85, 2.3.1.86} -> [{1.1.1.100, 2.3.1.85, 2.3.1.86} -> {2.3.1.85, 2.3.1.86, 4.2.1.59}] -> 5.3.3.14 -> {2.3.1.85, 2.3.1.86, 4.2.1.59} -> [1.3.1.9] -> {2.3.1.179, 2.3.1.41, 2.3.1.85, 2.3.1.86} -> [{1.1.1.100, 2.3.1.85, 2.3.1.86}] -> {2.3.1.85, 2.3.1.86, 4.2.1.59} -> [1.3.1.9] -> {2.3.1.179, 2.3.1.41, 2.3.1.85, 2.3.1.86} -> [{1.1.1.100, 2.3.1.85, 2.3.1.86}] -> {2.3.1.85, 2.3.1.86, 4.2.1.59} -> [1.3.1.9] -> {2.3.1.179, 2.3.1.41, 2.3.1.85, 2.3.1.86} -> [{1.1.1.100, 2.3.1.85, 2.3.1.86}] -> {2.3.1.85, 2.3.1.86, 4.2.1.59} -> [1.3.1.9] -> {2.3.1.179, 2.3.1.199, 2.3.1.41}
path_rhd00061.kgml:
path_rhd00061.kgml: Found a trail of span 15 containing skipped vertices
path_rhd00061.kgml: 258 -> [142] -> 139 -> [263] -> 133 -> [130] -> 269 -> [265] -> 122 -> [119] -> 275 -> [266] -> 111 -> [108 -> 278] -> 293 -> 277 -> [274] -> 100 -> [97] -> 279 -> [281] -> 89 -> [86 -> 283 -> 284] -> 78 -> [75] -> 285 -> [287] -> 256
path_rhd00061.kgml: R04355 -> [R04533] -> R04428 -> [R04429] -> R04952 -> [R04953] -> R04954 -> [R04955] -> R04957 -> [R04536] -> R04537 -> [R04958] -> R04960 -> [R04534 -> R04535] -> R07639 -> R04535 -> [R04961] -> R04963 -> [R04964] -> R04965 -> [R04724] -> R04726 -> [R04566 -> R04568 -> R04966] -> R04968 -> [R04543] -> R04544 -> [R04969] -> R07762
path_rhd00061.kgml: {rhd:R2APBS1_2913, rhd:R2APBS1_3758} -> [{rhd:R2APBS1_1172, rhd:R2APBS1_1448, rhd:R2APBS1_2420, rhd:R2APBS1_3762}] -> rhd:R2APBS1_2914 -> [rhd:R2APBS1_2220] -> {rhd:R2APBS1_2913, rhd:R2APBS1_3758} -> [{rhd:R2APBS1_1172, rhd:R2APBS1_1448, rhd:R2APBS1_2420, rhd:R2APBS1_3762}] -> rhd:R2APBS1_2914 -> [rhd:R2APBS1_2220] -> {rhd:R2APBS1_2913, rhd:R2APBS1_3758} -> [{rhd:R2APBS1_1172, rhd:R2APBS1_1448, rhd:R2APBS1_2420, rhd:R2APBS1_3762}] -> rhd:R2APBS1_2914 -> [rhd:R2APBS1_2220] -> {rhd:R2APBS1_2913, rhd:R2APBS1_3758} -> [{rhd:R2APBS1_1172, rhd:R2APBS1_1448, rhd:R2APBS1_2420, rhd:R2APBS1_3762} -> rhd:R2APBS1_1032] -> rhd:R2APBS1_2914 -> rhd:R2APBS1_2914 -> [rhd:R2APBS1_2220] -> {rhd:R2APBS1_2913, rhd:R2APBS1_3758} -> [{rhd:R2APBS1_1172, rhd:R2APBS1_1448, rhd:R2APBS1_2420, rhd:R2APBS1_3762}] -> rhd:R2APBS1_2914 -> [rhd:R2APBS1_2220] -> {rhd:R2APBS1_2913, rhd:R2APBS1_3758} -> [{rhd:R2APBS1_1172, rhd:R2APBS1_1448, rhd:R2APBS1_2420, rhd:R2APBS1_3762} -> rhd:R2APBS1_1032 -> rhd:R2APBS1_2220] -> {rhd:R2APBS1_2913, rhd:R2APBS1_3758} -> [{rhd:R2APBS1_1172, rhd:R2APBS1_1448, rhd:R2APBS1_2420, rhd:R2APBS1_3762}] -> rhd:R2APBS1_2914 -> [rhd:R2APBS1_2220] -> {rhd:R2APBS1_2913, rhd:R2APBS1_3758}
path_rhd00061.kgml: {2.3.1.179, 2.3.1.41, 2.3.1.85, 2.3.1.86} -> [{1.1.1.100, 2.3.1.85, 2.3.1.86}] -> {2.3.1.85, 2.3.1.86, 4.2.1.59} -> [1.3.1.9] -> {2.3.1.179, 2.3.1.41, 2.3.1.85, 2.3.1.86} -> [{1.1.1.100, 2.3.1.85, 2.3.1.86}] -> {2.3.1.85, 2.3.1.86, 4.2.1.59} -> [1.3.1.9] -> {2.3.1.179, 2.3.1.41, 2.3.1.85, 2.3.1.86} -> [{1.1.1.100, 2.3.1.85, 2.3.1.86}] -> {2.3.1.85, 2.3.1.86, 4.2.1.59} -> [1.3.1.9] -> {2.3.1.179, 2.3.1.41, 2.3.1.85, 2.3.1.86} -> [{1.1.1.100, 2.3.1.85, 2.3.1.86} -> {2.3.1.85, 2.3.1.86, 4.2.1.59}] -> 5.3.3.14 -> {2.3.1.85, 2.3.1.86, 4.2.1.59} -> [1.3.1.9] -> {2.3.1.179, 2.3.1.41, 2.3.1.85, 2.3.1.86} -> [{1.1.1.100, 2.3.1.85, 2.3.1.86}] -> {2.3.1.85, 2.3.1.86, 4.2.1.59} -> [1.3.1.9] -> {2.3.1.179, 2.3.1.41, 2.3.1.85, 2.3.1.86} -> [{1.1.1.100, 2.3.1.85, 2.3.1.86} -> {2.3.1.85, 2.3.1.86, 4.2.1.59} -> 1.3.1.9] -> {2.3.1.179, 2.3.1.41, 2.3.1.85, 2.3.1.86} -> [{1.1.1.100, 2.3.1.85, 2.3.1.86}] -> {2.3.1.85, 2.3.1.86, 4.2.1.59} -> [1.3.1.9] -> {2.3.1.179, 2.3.1.199, 2.3.1.41}
path_rhd00061.kgml:
path_rhd00061.kgml: Found a trail of span 15 containing skipped vertices
path_rhd00061.kgml: 258 -> [142 -> 139 -> 263] -> 133 -> [130] -> 269 -> [265] -> 122 -> [119] -> 275 -> [266] -> 111 -> [108 -> 278] -> 293 -> 277 -> [274] -> 100 -> [97] -> 279 -> [281] -> 89 -> [86] -> 282 -> [284] -> 78 -> [75] -> 285 -> [287] -> 256
path_rhd00061.kgml: R04355 -> [R04533 -> R04428 -> R04429] -> R04952 -> [R04953] -> R04954 -> [R04955] -> R04957 -> [R04536] -> R04537 -> [R04958] -> R04960 -> [R04534 -> R04535] -> R07639 -> R04535 -> [R04961] -> R04963 -> [R04964] -> R04965 -> [R04724] -> R04726 -> [R04566] -> R04568 -> [R04966] -> R04968 -> [R04543] -> R04544 -> [R04969] -> R07762
path_rhd00061.kgml: {rhd:R2APBS1_2913, rhd:R2APBS1_3758} -> [{rhd:R2APBS1_1172, rhd:R2APBS1_1448, rhd:R2APBS1_2420, rhd:R2APBS1_3762} -> rhd:R2APBS1_2914 -> rhd:R2APBS1_2220] -> {rhd:R2APBS1_2913, rhd:R2APBS1_3758} -> [{rhd:R2APBS1_1172, rhd:R2APBS1_1448, rhd:R2APBS1_2420, rhd:R2APBS1_3762}] -> rhd:R2APBS1_2914 -> [rhd:R2APBS1_2220] -> {rhd:R2APBS1_2913, rhd:R2APBS1_3758} -> [{rhd:R2APBS1_1172, rhd:R2APBS1_1448, rhd:R2APBS1_2420, rhd:R2APBS1_3762}] -> rhd:R2APBS1_2914 -> [rhd:R2APBS1_2220] -> {rhd:R2APBS1_2913, rhd:R2APBS1_3758} -> [{rhd:R2APBS1_1172, rhd:R2APBS1_1448, rhd:R2APBS1_2420, rhd:R2APBS1_3762} -> rhd:R2APBS1_1032] -> rhd:R2APBS1_2914 -> rhd:R2APBS1_2914 -> [rhd:R2APBS1_2220] -> {rhd:R2APBS1_2913, rhd:R2APBS1_3758} -> [{rhd:R2APBS1_1172, rhd:R2APBS1_1448, rhd:R2APBS1_2420, rhd:R2APBS1_3762}] -> rhd:R2APBS1_2914 -> [rhd:R2APBS1_2220] -> {rhd:R2APBS1_2913, rhd:R2APBS1_3758} -> [{rhd:R2APBS1_1172, rhd:R2APBS1_1448, rhd:R2APBS1_2420, rhd:R2APBS1_3762}] -> rhd:R2APBS1_2914 -> [rhd:R2APBS1_2220] -> {rhd:R2APBS1_2913, rhd:R2APBS1_3758} -> [{rhd:R2APBS1_1172, rhd:R2APBS1_1448, rhd:R2APBS1_2420, rhd:R2APBS1_3762}] -> rhd:R2APBS1_2914 -> [rhd:R2APBS1_2220] -> {rhd:R2APBS1_2913, rhd:R2APBS1_3758}
path_rhd00061.kgml: {2.3.1.179, 2.3.1.41, 2.3.1.85, 2.3.1.86} -> [{1.1.1.100, 2.3.1.85, 2.3.1.86} -> {2.3.1.85, 2.3.1.86, 4.2.1.59} -> 1.3.1.9] -> {2.3.1.179, 2.3.1.41, 2.3.1.85, 2.3.1.86} -> [{1.1.1.100, 2.3.1.85, 2.3.1.86}] -> {2.3.1.85, 2.3.1.86, 4.2.1.59} -> [1.3.1.9] -> {2.3.1.179, 2.3.1.41, 2.3.1.85, 2.3.1.86} -> [{1.1.1.100, 2.3.1.85, 2.3.1.86}] -> {2.3.1.85, 2.3.1.86, 4.2.1.59} -> [1.3.1.9] -> {2.3.1.179, 2.3.1.41, 2.3.1.85, 2.3.1.86} -> [{1.1.1.100, 2.3.1.85, 2.3.1.86} -> {2.3.1.85, 2.3.1.86, 4.2.1.59}] -> 5.3.3.14 -> {2.3.1.85, 2.3.1.86, 4.2.1.59} -> [1.3.1.9] -> {2.3.1.179, 2.3.1.41, 2.3.1.85, 2.3.1.86} -> [{1.1.1.100, 2.3.1.85, 2.3.1.86}] -> {2.3.1.85, 2.3.1.86, 4.2.1.59} -> [1.3.1.9] -> {2.3.1.179, 2.3.1.41, 2.3.1.85, 2.3.1.86} -> [{1.1.1.100, 2.3.1.85, 2.3.1.86}] -> {2.3.1.85, 2.3.1.86, 4.2.1.59} -> [1.3.1.9] -> {2.3.1.179, 2.3.1.41, 2.3.1.85, 2.3.1.86} -> [{1.1.1.100, 2.3.1.85, 2.3.1.86}] -> {2.3.1.85, 2.3.1.86, 4.2.1.59} -> [1.3.1.9] -> {2.3.1.179, 2.3.1.199, 2.3.1.41}
path_rhd00061.kgml:
path_rhd00061.kgml: Found a trail of span 15 containing skipped vertices
path_rhd00061.kgml: 258 -> [142] -> 139 -> [263] -> 133 -> [130] -> 269 -> [265] -> 122 -> [119] -> 275 -> [266] -> 111 -> [108 -> 278] -> 293 -> 277 -> [274] -> 100 -> [97] -> 279 -> [281] -> 89 -> [86] -> 282 -> [284] -> 78 -> [75 -> 285 -> 287] -> 256
path_rhd00061.kgml: R04355 -> [R04533] -> R04428 -> [R04429] -> R04952 -> [R04953] -> R04954 -> [R04955] -> R04957 -> [R04536] -> R04537 -> [R04958] -> R04960 -> [R04534 -> R04535] -> R07639 -> R04535 -> [R04961] -> R04963 -> [R04964] -> R04965 -> [R04724] -> R04726 -> [R04566] -> R04568 -> [R04966] -> R04968 -> [R04543 -> R04544 -> R04969] -> R07762
path_rhd00061.kgml: {rhd:R2APBS1_2913, rhd:R2APBS1_3758} -> [{rhd:R2APBS1_1172, rhd:R2APBS1_1448, rhd:R2APBS1_2420, rhd:R2APBS1_3762}] -> rhd:R2APBS1_2914 -> [rhd:R2APBS1_2220] -> {rhd:R2APBS1_2913, rhd:R2APBS1_3758} -> [{rhd:R2APBS1_1172, rhd:R2APBS1_1448, rhd:R2APBS1_2420, rhd:R2APBS1_3762}] -> rhd:R2APBS1_2914 -> [rhd:R2APBS1_2220] -> {rhd:R2APBS1_2913, rhd:R2APBS1_3758} -> [{rhd:R2APBS1_1172, rhd:R2APBS1_1448, rhd:R2APBS1_2420, rhd:R2APBS1_3762}] -> rhd:R2APBS1_2914 -> [rhd:R2APBS1_2220] -> {rhd:R2APBS1_2913, rhd:R2APBS1_3758} -> [{rhd:R2APBS1_1172, rhd:R2APBS1_1448, rhd:R2APBS1_2420, rhd:R2APBS1_3762} -> rhd:R2APBS1_1032] -> rhd:R2APBS1_2914 -> rhd:R2APBS1_2914 -> [rhd:R2APBS1_2220] -> {rhd:R2APBS1_2913, rhd:R2APBS1_3758} -> [{rhd:R2APBS1_1172, rhd:R2APBS1_1448, rhd:R2APBS1_2420, rhd:R2APBS1_3762}] -> rhd:R2APBS1_2914 -> [rhd:R2APBS1_2220] -> {rhd:R2APBS1_2913, rhd:R2APBS1_3758} -> [{rhd:R2APBS1_1172, rhd:R2APBS1_1448, rhd:R2APBS1_2420, rhd:R2APBS1_3762}] -> rhd:R2APBS1_2914 -> [rhd:R2APBS1_2220] -> {rhd:R2APBS1_2913, rhd:R2APBS1_3758} -> [{rhd:R2APBS1_1172, rhd:R2APBS1_1448, rhd:R2APBS1_2420, rhd:R2APBS1_3762} -> rhd:R2APBS1_2914 -> rhd:R2APBS1_2220] -> {rhd:R2APBS1_2913, rhd:R2APBS1_3758}
path_rhd00061.kgml: {2.3.1.179, 2.3.1.41, 2.3.1.85, 2.3.1.86} -> [{1.1.1.100, 2.3.1.85, 2.3.1.86}] -> {2.3.1.85, 2.3.1.86, 4.2.1.59} -> [1.3.1.9] -> {2.3.1.179, 2.3.1.41, 2.3.1.85, 2.3.1.86} -> [{1.1.1.100, 2.3.1.85, 2.3.1.86}] -> {2.3.1.85, 2.3.1.86, 4.2.1.59} -> [1.3.1.9] -> {2.3.1.179, 2.3.1.41, 2.3.1.85, 2.3.1.86} -> [{1.1.1.100, 2.3.1.85, 2.3.1.86}] -> {2.3.1.85, 2.3.1.86, 4.2.1.59} -> [1.3.1.9] -> {2.3.1.179, 2.3.1.41, 2.3.1.85, 2.3.1.86} -> [{1.1.1.100, 2.3.1.85, 2.3.1.86} -> {2.3.1.85, 2.3.1.86, 4.2.1.59}] -> 5.3.3.14 -> {2.3.1.85, 2.3.1.86, 4.2.1.59} -> [1.3.1.9] -> {2.3.1.179, 2.3.1.41, 2.3.1.85, 2.3.1.86} -> [{1.1.1.100, 2.3.1.85, 2.3.1.86}] -> {2.3.1.85, 2.3.1.86, 4.2.1.59} -> [1.3.1.9] -> {2.3.1.179, 2.3.1.41, 2.3.1.85, 2.3.1.86} -> [{1.1.1.100, 2.3.1.85, 2.3.1.86}] -> {2.3.1.85, 2.3.1.86, 4.2.1.59} -> [1.3.1.9] -> {2.3.1.179, 2.3.1.41, 2.3.1.85, 2.3.1.86} -> [{1.1.1.100, 2.3.1.85, 2.3.1.86} -> {2.3.1.85, 2.3.1.86, 4.2.1.59} -> 1.3.1.9] -> {2.3.1.179, 2.3.1.199, 2.3.1.41}
path_rhd00061.kgml:
path_rhd00061.kgml: Found a trail of span 15 containing skipped vertices
path_rhd00061.kgml: 258 -> [142] -> 139 -> [263] -> 133 -> [130] -> 269 -> [265 -> 62 -> 119] -> 275 -> [266] -> 111 -> [108 -> 278] -> 293 -> 277 -> [274] -> 100 -> [97] -> 279 -> [281] -> 89 -> [86] -> 282 -> [284] -> 78 -> [75] -> 285 -> [287] -> 256
path_rhd00061.kgml: R04355 -> [R04533] -> R04428 -> [R04429] -> R04952 -> [R04953] -> R04954 -> [R04955 -> R04957 -> R04536] -> R04537 -> [R04958] -> R04960 -> [R04534 -> R04535] -> R07639 -> R04535 -> [R04961] -> R04963 -> [R04964] -> R04965 -> [R04724] -> R04726 -> [R04566] -> R04568 -> [R04966] -> R04968 -> [R04543] -> R04544 -> [R04969] -> R07762
path_rhd00061.kgml: {rhd:R2APBS1_2913, rhd:R2APBS1_3758} -> [{rhd:R2APBS1_1172, rhd:R2APBS1_1448, rhd:R2APBS1_2420, rhd:R2APBS1_3762}] -> rhd:R2APBS1_2914 -> [rhd:R2APBS1_2220] -> {rhd:R2APBS1_2913, rhd:R2APBS1_3758} -> [{rhd:R2APBS1_1172, rhd:R2APBS1_1448, rhd:R2APBS1_2420, rhd:R2APBS1_3762}] -> rhd:R2APBS1_2914 -> [rhd:R2APBS1_2220 -> rhd:R2APBS1_1450 -> {rhd:R2APBS1_1172, rhd:R2APBS1_1448, rhd:R2APBS1_2420, rhd:R2APBS1_3762}] -> rhd:R2APBS1_2914 -> [rhd:R2APBS1_2220] -> {rhd:R2APBS1_2913, rhd:R2APBS1_3758} -> [{rhd:R2APBS1_1172, rhd:R2APBS1_1448, rhd:R2APBS1_2420, rhd:R2APBS1_3762} -> rhd:R2APBS1_1032] -> rhd:R2APBS1_2914 -> rhd:R2APBS1_2914 -> [rhd:R2APBS1_2220] -> {rhd:R2APBS1_2913, rhd:R2APBS1_3758} -> [{rhd:R2APBS1_1172, rhd:R2APBS1_1448, rhd:R2APBS1_2420, rhd:R2APBS1_3762}] -> rhd:R2APBS1_2914 -> [rhd:R2APBS1_2220] -> {rhd:R2APBS1_2913, rhd:R2APBS1_3758} -> [{rhd:R2APBS1_1172, rhd:R2APBS1_1448, rhd:R2APBS1_2420, rhd:R2APBS1_3762}] -> rhd:R2APBS1_2914 -> [rhd:R2APBS1_2220] -> {rhd:R2APBS1_2913, rhd:R2APBS1_3758} -> [{rhd:R2APBS1_1172, rhd:R2APBS1_1448, rhd:R2APBS1_2420, rhd:R2APBS1_3762}] -> rhd:R2APBS1_2914 -> [rhd:R2APBS1_2220] -> {rhd:R2APBS1_2913, rhd:R2APBS1_3758}
path_rhd00061.kgml: {2.3.1.179, 2.3.1.41, 2.3.1.85, 2.3.1.86} -> [{1.1.1.100, 2.3.1.85, 2.3.1.86}] -> {2.3.1.85, 2.3.1.86, 4.2.1.59} -> [1.3.1.9] -> {2.3.1.179, 2.3.1.41, 2.3.1.85, 2.3.1.86} -> [{1.1.1.100, 2.3.1.85, 2.3.1.86}] -> {2.3.1.85, 2.3.1.86, 4.2.1.59} -> [1.3.1.9 -> {2.3.1.179, 2.3.1.41, 2.3.1.85, 2.3.1.86} -> {1.1.1.100, 2.3.1.85, 2.3.1.86}] -> {2.3.1.85, 2.3.1.86, 4.2.1.59} -> [1.3.1.9] -> {2.3.1.179, 2.3.1.41, 2.3.1.85, 2.3.1.86} -> [{1.1.1.100, 2.3.1.85, 2.3.1.86} -> {2.3.1.85, 2.3.1.86, 4.2.1.59}] -> 5.3.3.14 -> {2.3.1.85, 2.3.1.86, 4.2.1.59} -> [1.3.1.9] -> {2.3.1.179, 2.3.1.41, 2.3.1.85, 2.3.1.86} -> [{1.1.1.100, 2.3.1.85, 2.3.1.86}] -> {2.3.1.85, 2.3.1.86, 4.2.1.59} -> [1.3.1.9] -> {2.3.1.179, 2.3.1.41, 2.3.1.85, 2.3.1.86} -> [{1.1.1.100, 2.3.1.85, 2.3.1.86}] -> {2.3.1.85, 2.3.1.86, 4.2.1.59} -> [1.3.1.9] -> {2.3.1.179, 2.3.1.41, 2.3.1.85, 2.3.1.86} -> [{1.1.1.100, 2.3.1.85, 2.3.1.86}] -> {2.3.1.85, 2.3.1.86, 4.2.1.59} -> [1.3.1.9] -> {2.3.1.179, 2.3.1.199, 2.3.1.41}
path_rhd00061.kgml:
path_rhd00061.kgml: Found a trail of span 15 containing skipped vertices
path_rhd00061.kgml: 258 -> [142] -> 139 -> [263] -> 133 -> [130] -> 269 -> [265] -> 122 -> [119 -> 275 -> 266] -> 111 -> [108 -> 278] -> 293 -> 277 -> [274] -> 100 -> [97] -> 279 -> [281] -> 89 -> [86] -> 282 -> [284] -> 78 -> [75] -> 285 -> [287] -> 256
path_rhd00061.kgml: R04355 -> [R04533] -> R04428 -> [R04429] -> R04952 -> [R04953] -> R04954 -> [R04955] -> R04957 -> [R04536 -> R04537 -> R04958] -> R04960 -> [R04534 -> R04535] -> R07639 -> R04535 -> [R04961] -> R04963 -> [R04964] -> R04965 -> [R04724] -> R04726 -> [R04566] -> R04568 -> [R04966] -> R04968 -> [R04543] -> R04544 -> [R04969] -> R07762
path_rhd00061.kgml: {rhd:R2APBS1_2913, rhd:R2APBS1_3758} -> [{rhd:R2APBS1_1172, rhd:R2APBS1_1448, rhd:R2APBS1_2420, rhd:R2APBS1_3762}] -> rhd:R2APBS1_2914 -> [rhd:R2APBS1_2220] -> {rhd:R2APBS1_2913, rhd:R2APBS1_3758} -> [{rhd:R2APBS1_1172, rhd:R2APBS1_1448, rhd:R2APBS1_2420, rhd:R2APBS1_3762}] -> rhd:R2APBS1_2914 -> [rhd:R2APBS1_2220] -> {rhd:R2APBS1_2913, rhd:R2APBS1_3758} -> [{rhd:R2APBS1_1172, rhd:R2APBS1_1448, rhd:R2APBS1_2420, rhd:R2APBS1_3762} -> rhd:R2APBS1_2914 -> rhd:R2APBS1_2220] -> {rhd:R2APBS1_2913, rhd:R2APBS1_3758} -> [{rhd:R2APBS1_1172, rhd:R2APBS1_1448, rhd:R2APBS1_2420, rhd:R2APBS1_3762} -> rhd:R2APBS1_1032] -> rhd:R2APBS1_2914 -> rhd:R2APBS1_2914 -> [rhd:R2APBS1_2220] -> {rhd:R2APBS1_2913, rhd:R2APBS1_3758} -> [{rhd:R2APBS1_1172, rhd:R2APBS1_1448, rhd:R2APBS1_2420, rhd:R2APBS1_3762}] -> rhd:R2APBS1_2914 -> [rhd:R2APBS1_2220] -> {rhd:R2APBS1_2913, rhd:R2APBS1_3758} -> [{rhd:R2APBS1_1172, rhd:R2APBS1_1448, rhd:R2APBS1_2420, rhd:R2APBS1_3762}] -> rhd:R2APBS1_2914 -> [rhd:R2APBS1_2220] -> {rhd:R2APBS1_2913, rhd:R2APBS1_3758} -> [{rhd:R2APBS1_1172, rhd:R2APBS1_1448, rhd:R2APBS1_2420, rhd:R2APBS1_3762}] -> rhd:R2APBS1_2914 -> [rhd:R2APBS1_2220] -> {rhd:R2APBS1_2913, rhd:R2APBS1_3758}
path_rhd00061.kgml: {2.3.1.179, 2.3.1.41, 2.3.1.85, 2.3.1.86} -> [{1.1.1.100, 2.3.1.85, 2.3.1.86}] -> {2.3.1.85, 2.3.1.86, 4.2.1.59} -> [1.3.1.9] -> {2.3.1.179, 2.3.1.41, 2.3.1.85, 2.3.1.86} -> [{1.1.1.100, 2.3.1.85, 2.3.1.86}] -> {2.3.1.85, 2.3.1.86, 4.2.1.59} -> [1.3.1.9] -> {2.3.1.179, 2.3.1.41, 2.3.1.85, 2.3.1.86} -> [{1.1.1.100, 2.3.1.85, 2.3.1.86} -> {2.3.1.85, 2.3.1.86, 4.2.1.59} -> 1.3.1.9] -> {2.3.1.179, 2.3.1.41, 2.3.1.85, 2.3.1.86} -> [{1.1.1.100, 2.3.1.85, 2.3.1.86} -> {2.3.1.85, 2.3.1.86, 4.2.1.59}] -> 5.3.3.14 -> {2.3.1.85, 2.3.1.86, 4.2.1.59} -> [1.3.1.9] -> {2.3.1.179, 2.3.1.41, 2.3.1.85, 2.3.1.86} -> [{1.1.1.100, 2.3.1.85, 2.3.1.86}] -> {2.3.1.85, 2.3.1.86, 4.2.1.59} -> [1.3.1.9] -> {2.3.1.179, 2.3.1.41, 2.3.1.85, 2.3.1.86} -> [{1.1.1.100, 2.3.1.85, 2.3.1.86}] -> {2.3.1.85, 2.3.1.86, 4.2.1.59} -> [1.3.1.9] -> {2.3.1.179, 2.3.1.41, 2.3.1.85, 2.3.1.86} -> [{1.1.1.100, 2.3.1.85, 2.3.1.86}] -> {2.3.1.85, 2.3.1.86, 4.2.1.59} -> [1.3.1.9] -> {2.3.1.179, 2.3.1.199, 2.3.1.41}
path_rhd00061.kgml:
path_rhd00061.kgml: Found a trail of span 15 containing skipped vertices
path_rhd00061.kgml: 147 -> 63 -> 130 -> [270 -> 265] -> 62 -> 119 -> [275 -> 266] -> 61 -> 108 -> [278 -> 274] -> 60 -> 97 -> [279 -> 281] -> 59 -> 86 -> [283 -> 284] -> 58 -> 75 -> [285 -> 287] -> 53 -> 54
path_rhd00061.kgml: R01626 -> R04952 -> R04953 -> [R04954 -> R04955] -> R04957 -> R04536 -> [R04537 -> R04958] -> R04960 -> R04534 -> [R04535 -> R04961] -> R04963 -> R04964 -> [R04965 -> R04724] -> R04726 -> R04566 -> [R04568 -> R04966] -> R04968 -> R04543 -> [R04544 -> R04969] -> R07762 -> R07763
path_rhd00061.kgml: rhd:R2APBS1_1447 -> rhd:R2APBS1_1450 -> {rhd:R2APBS1_1172, rhd:R2APBS1_1448, rhd:R2APBS1_2420, rhd:R2APBS1_3762} -> [rhd:R2APBS1_1032 -> rhd:R2APBS1_2220] -> rhd:R2APBS1_1450 -> {rhd:R2APBS1_1172, rhd:R2APBS1_1448, rhd:R2APBS1_2420, rhd:R2APBS1_3762} -> [rhd:R2APBS1_2914 -> rhd:R2APBS1_2220] -> rhd:R2APBS1_1450 -> {rhd:R2APBS1_1172, rhd:R2APBS1_1448, rhd:R2APBS1_2420, rhd:R2APBS1_3762} -> [rhd:R2APBS1_1032 -> rhd:R2APBS1_2220] -> rhd:R2APBS1_1450 -> {rhd:R2APBS1_1172, rhd:R2APBS1_1448, rhd:R2APBS1_2420, rhd:R2APBS1_3762} -> [rhd:R2APBS1_2914 -> rhd:R2APBS1_2220] -> rhd:R2APBS1_1450 -> {rhd:R2APBS1_1172, rhd:R2APBS1_1448, rhd:R2APBS1_2420, rhd:R2APBS1_3762} -> [rhd:R2APBS1_1032 -> rhd:R2APBS1_2220] -> rhd:R2APBS1_1450 -> {rhd:R2APBS1_1172, rhd:R2APBS1_1448, rhd:R2APBS1_2420, rhd:R2APBS1_3762} -> [rhd:R2APBS1_2914 -> rhd:R2APBS1_2220] -> rhd:R2APBS1_1450 -> {rhd:R2APBS1_1172, rhd:R2APBS1_1448, rhd:R2APBS1_2420, rhd:R2APBS1_3762}
path_rhd00061.kgml: {2.3.1.39, 2.3.1.85, 2.3.1.86} -> {2.3.1.179, 2.3.1.41, 2.3.1.85, 2.3.1.86} -> {1.1.1.100, 2.3.1.85, 2.3.1.86} -> [{2.3.1.85, 2.3.1.86, 4.2.1.59} -> 1.3.1.9] -> {2.3.1.179, 2.3.1.41, 2.3.1.85, 2.3.1.86} -> {1.1.1.100, 2.3.1.85, 2.3.1.86} -> [{2.3.1.85, 2.3.1.86, 4.2.1.59} -> 1.3.1.9] -> {2.3.1.179, 2.3.1.41, 2.3.1.85, 2.3.1.86} -> {1.1.1.100, 2.3.1.85, 2.3.1.86} -> [{2.3.1.85, 2.3.1.86, 4.2.1.59} -> 1.3.1.9] -> {2.3.1.179, 2.3.1.41, 2.3.1.85, 2.3.1.86} -> {1.1.1.100, 2.3.1.85, 2.3.1.86} -> [{2.3.1.85, 2.3.1.86, 4.2.1.59} -> 1.3.1.9] -> {2.3.1.179, 2.3.1.41, 2.3.1.85, 2.3.1.86} -> {1.1.1.100, 2.3.1.85, 2.3.1.86} -> [{2.3.1.85, 2.3.1.86, 4.2.1.59} -> 1.3.1.9] -> {2.3.1.179, 2.3.1.41, 2.3.1.85, 2.3.1.86} -> {1.1.1.100, 2.3.1.85, 2.3.1.86} -> [{2.3.1.85, 2.3.1.86, 4.2.1.59} -> 1.3.1.9] -> {2.3.1.179, 2.3.1.199, 2.3.1.41} -> 1.1.1.100
path_rhd00061.kgml: Skipped genes: rhd:R2APBS1_1449
path_rhd00061.kgml:
path_rhd00061.kgml: Found a trail of span 15 containing skipped vertices
path_rhd00061.kgml: 258 -> [142] -> 139 -> [263] -> 133 -> [130] -> 269 -> [265] -> 122 -> [119] -> 275 -> [266] -> 111 -> [108 -> 278] -> 293 -> 277 -> [274] -> 100 -> [97] -> 279 -> [281] -> 89 -> [86] -> 282 -> [284 -> 58 -> 75] -> 285 -> [287] -> 256
path_rhd00061.kgml: R04355 -> [R04533] -> R04428 -> [R04429] -> R04952 -> [R04953] -> R04954 -> [R04955] -> R04957 -> [R04536] -> R04537 -> [R04958] -> R04960 -> [R04534 -> R04535] -> R07639 -> R04535 -> [R04961] -> R04963 -> [R04964] -> R04965 -> [R04724] -> R04726 -> [R04566] -> R04568 -> [R04966 -> R04968 -> R04543] -> R04544 -> [R04969] -> R07762
path_rhd00061.kgml: {rhd:R2APBS1_2913, rhd:R2APBS1_3758} -> [{rhd:R2APBS1_1172, rhd:R2APBS1_1448, rhd:R2APBS1_2420, rhd:R2APBS1_3762}] -> rhd:R2APBS1_2914 -> [rhd:R2APBS1_2220] -> {rhd:R2APBS1_2913, rhd:R2APBS1_3758} -> [{rhd:R2APBS1_1172, rhd:R2APBS1_1448, rhd:R2APBS1_2420, rhd:R2APBS1_3762}] -> rhd:R2APBS1_2914 -> [rhd:R2APBS1_2220] -> {rhd:R2APBS1_2913, rhd:R2APBS1_3758} -> [{rhd:R2APBS1_1172, rhd:R2APBS1_1448, rhd:R2APBS1_2420, rhd:R2APBS1_3762}] -> rhd:R2APBS1_2914 -> [rhd:R2APBS1_2220] -> {rhd:R2APBS1_2913, rhd:R2APBS1_3758} -> [{rhd:R2APBS1_1172, rhd:R2APBS1_1448, rhd:R2APBS1_2420, rhd:R2APBS1_3762} -> rhd:R2APBS1_1032] -> rhd:R2APBS1_2914 -> rhd:R2APBS1_2914 -> [rhd:R2APBS1_2220] -> {rhd:R2APBS1_2913, rhd:R2APBS1_3758} -> [{rhd:R2APBS1_1172, rhd:R2APBS1_1448, rhd:R2APBS1_2420, rhd:R2APBS1_3762}] -> rhd:R2APBS1_2914 -> [rhd:R2APBS1_2220] -> {rhd:R2APBS1_2913, rhd:R2APBS1_3758} -> [{rhd:R2APBS1_1172, rhd:R2APBS1_1448, rhd:R2APBS1_2420, rhd:R2APBS1_3762}] -> rhd:R2APBS1_2914 -> [rhd:R2APBS1_2220 -> rhd:R2APBS1_1450 -> {rhd:R2APBS1_1172, rhd:R2APBS1_1448, rhd:R2APBS1_2420, rhd:R2APBS1_3762}] -> rhd:R2APBS1_2914 -> [rhd:R2APBS1_2220] -> {rhd:R2APBS1_2913, rhd:R2APBS1_3758}
path_rhd00061.kgml: {2.3.1.179, 2.3.1.41, 2.3.1.85, 2.3.1.86} -> [{1.1.1.100, 2.3.1.85, 2.3.1.86}] -> {2.3.1.85, 2.3.1.86, 4.2.1.59} -> [1.3.1.9] -> {2.3.1.179, 2.3.1.41, 2.3.1.85, 2.3.1.86} -> [{1.1.1.100, 2.3.1.85, 2.3.1.86}] -> {2.3.1.85, 2.3.1.86, 4.2.1.59} -> [1.3.1.9] -> {2.3.1.179, 2.3.1.41, 2.3.1.85, 2.3.1.86} -> [{1.1.1.100, 2.3.1.85, 2.3.1.86}] -> {2.3.1.85, 2.3.1.86, 4.2.1.59} -> [1.3.1.9] -> {2.3.1.179, 2.3.1.41, 2.3.1.85, 2.3.1.86} -> [{1.1.1.100, 2.3.1.85, 2.3.1.86} -> {2.3.1.85, 2.3.1.86, 4.2.1.59}] -> 5.3.3.14 -> {2.3.1.85, 2.3.1.86, 4.2.1.59} -> [1.3.1.9] -> {2.3.1.179, 2.3.1.41, 2.3.1.85, 2.3.1.86} -> [{1.1.1.100, 2.3.1.85, 2.3.1.86}] -> {2.3.1.85, 2.3.1.86, 4.2.1.59} -> [1.3.1.9] -> {2.3.1.179, 2.3.1.41, 2.3.1.85, 2.3.1.86} -> [{1.1.1.100, 2.3.1.85, 2.3.1.86}] -> {2.3.1.85, 2.3.1.86, 4.2.1.59} -> [1.3.1.9 -> {2.3.1.179, 2.3.1.41, 2.3.1.85, 2.3.1.86} -> {1.1.1.100, 2.3.1.85, 2.3.1.86}] -> {2.3.1.85, 2.3.1.86, 4.2.1.59} -> [1.3.1.9] -> {2.3.1.179, 2.3.1.199, 2.3.1.41}
path_rhd00061.kgml:
path_rhd00061.kgml: Found a trail of span 15 containing skipped vertices
path_rhd00061.kgml: 258 -> [142] -> 139 -> [263] -> 133 -> [130] -> 269 -> [265] -> 122 -> [119] -> 275 -> [266] -> 111 -> [108 -> 278] -> 293 -> 277 -> [274] -> 100 -> [97 -> 279 -> 281] -> 89 -> [86] -> 282 -> [284] -> 78 -> [75] -> 285 -> [287] -> 256
path_rhd00061.kgml: R04355 -> [R04533] -> R04428 -> [R04429] -> R04952 -> [R04953] -> R04954 -> [R04955] -> R04957 -> [R04536] -> R04537 -> [R04958] -> R04960 -> [R04534 -> R04535] -> R07639 -> R04535 -> [R04961] -> R04963 -> [R04964 -> R04965 -> R04724] -> R04726 -> [R04566] -> R04568 -> [R04966] -> R04968 -> [R04543] -> R04544 -> [R04969] -> R07762
path_rhd00061.kgml: {rhd:R2APBS1_2913, rhd:R2APBS1_3758} -> [{rhd:R2APBS1_1172, rhd:R2APBS1_1448, rhd:R2APBS1_2420, rhd:R2APBS1_3762}] -> rhd:R2APBS1_2914 -> [rhd:R2APBS1_2220] -> {rhd:R2APBS1_2913, rhd:R2APBS1_3758} -> [{rhd:R2APBS1_1172, rhd:R2APBS1_1448, rhd:R2APBS1_2420, rhd:R2APBS1_3762}] -> rhd:R2APBS1_2914 -> [rhd:R2APBS1_2220] -> {rhd:R2APBS1_2913, rhd:R2APBS1_3758} -> [{rhd:R2APBS1_1172, rhd:R2APBS1_1448, rhd:R2APBS1_2420, rhd:R2APBS1_3762}] -> rhd:R2APBS1_2914 -> [rhd:R2APBS1_2220] -> {rhd:R2APBS1_2913, rhd:R2APBS1_3758} -> [{rhd:R2APBS1_1172, rhd:R2APBS1_1448, rhd:R2APBS1_2420, rhd:R2APBS1_3762} -> rhd:R2APBS1_1032] -> rhd:R2APBS1_2914 -> rhd:R2APBS1_2914 -> [rhd:R2APBS1_2220] -> {rhd:R2APBS1_2913, rhd:R2APBS1_3758} -> [{rhd:R2APBS1_1172, rhd:R2APBS1_1448, rhd:R2APBS1_2420, rhd:R2APBS1_3762} -> rhd:R2APBS1_2914 -> rhd:R2APBS1_2220] -> {rhd:R2APBS1_2913, rhd:R2APBS1_3758} -> [{rhd:R2APBS1_1172, rhd:R2APBS1_1448, rhd:R2APBS1_2420, rhd:R2APBS1_3762}] -> rhd:R2APBS1_2914 -> [rhd:R2APBS1_2220] -> {rhd:R2APBS1_2913, rhd:R2APBS1_3758} -> [{rhd:R2APBS1_1172, rhd:R2APBS1_1448, rhd:R2APBS1_2420, rhd:R2APBS1_3762}] -> rhd:R2APBS1_2914 -> [rhd:R2APBS1_2220] -> {rhd:R2APBS1_2913, rhd:R2APBS1_3758}
path_rhd00061.kgml: {2.3.1.179, 2.3.1.41, 2.3.1.85, 2.3.1.86} -> [{1.1.1.100, 2.3.1.85, 2.3.1.86}] -> {2.3.1.85, 2.3.1.86, 4.2.1.59} -> [1.3.1.9] -> {2.3.1.179, 2.3.1.41, 2.3.1.85, 2.3.1.86} -> [{1.1.1.100, 2.3.1.85, 2.3.1.86}] -> {2.3.1.85, 2.3.1.86, 4.2.1.59} -> [1.3.1.9] -> {2.3.1.179, 2.3.1.41, 2.3.1.85, 2.3.1.86} -> [{1.1.1.100, 2.3.1.85, 2.3.1.86}] -> {2.3.1.85, 2.3.1.86, 4.2.1.59} -> [1.3.1.9] -> {2.3.1.179, 2.3.1.41, 2.3.1.85, 2.3.1.86} -> [{1.1.1.100, 2.3.1.85, 2.3.1.86} -> {2.3.1.85, 2.3.1.86, 4.2.1.59}] -> 5.3.3.14 -> {2.3.1.85, 2.3.1.86, 4.2.1.59} -> [1.3.1.9] -> {2.3.1.179, 2.3.1.41, 2.3.1.85, 2.3.1.86} -> [{1.1.1.100, 2.3.1.85, 2.3.1.86} -> {2.3.1.85, 2.3.1.86, 4.2.1.59} -> 1.3.1.9] -> {2.3.1.179, 2.3.1.41, 2.3.1.85, 2.3.1.86} -> [{1.1.1.100, 2.3.1.85, 2.3.1.86}] -> {2.3.1.85, 2.3.1.86, 4.2.1.59} -> [1.3.1.9] -> {2.3.1.179, 2.3.1.41, 2.3.1.85, 2.3.1.86} -> [{1.1.1.100, 2.3.1.85, 2.3.1.86}] -> {2.3.1.85, 2.3.1.86, 4.2.1.59} -> [1.3.1.9] -> {2.3.1.179, 2.3.1.199, 2.3.1.41}
path_rhd00061.kgml:
path_rhd00061.kgml: Found a trail of span 15 containing skipped vertices
path_rhd00061.kgml: 258 -> [142] -> 139 -> [263 -> 133 -> 130] -> 269 -> [265] -> 122 -> [119] -> 275 -> [266] -> 111 -> [108 -> 278] -> 293 -> 277 -> [274] -> 100 -> [97] -> 279 -> [281] -> 89 -> [86] -> 282 -> [284] -> 78 -> [75] -> 285 -> [287] -> 256
path_rhd00061.kgml: R04355 -> [R04533] -> R04428 -> [R04429 -> R04952 -> R04953] -> R04954 -> [R04955] -> R04957 -> [R04536] -> R04537 -> [R04958] -> R04960 -> [R04534 -> R04535] -> R07639 -> R04535 -> [R04961] -> R04963 -> [R04964] -> R04965 -> [R04724] -> R04726 -> [R04566] -> R04568 -> [R04966] -> R04968 -> [R04543] -> R04544 -> [R04969] -> R07762
path_rhd00061.kgml: {rhd:R2APBS1_2913, rhd:R2APBS1_3758} -> [{rhd:R2APBS1_1172, rhd:R2APBS1_1448, rhd:R2APBS1_2420, rhd:R2APBS1_3762}] -> rhd:R2APBS1_2914 -> [rhd:R2APBS1_2220 -> {rhd:R2APBS1_2913, rhd:R2APBS1_3758} -> {rhd:R2APBS1_1172, rhd:R2APBS1_1448, rhd:R2APBS1_2420, rhd:R2APBS1_3762}] -> rhd:R2APBS1_2914 -> [rhd:R2APBS1_2220] -> {rhd:R2APBS1_2913, rhd:R2APBS1_3758} -> [{rhd:R2APBS1_1172, rhd:R2APBS1_1448, rhd:R2APBS1_2420, rhd:R2APBS1_3762}] -> rhd:R2APBS1_2914 -> [rhd:R2APBS1_2220] -> {rhd:R2APBS1_2913, rhd:R2APBS1_3758} -> [{rhd:R2APBS1_1172, rhd:R2APBS1_1448, rhd:R2APBS1_2420, rhd:R2APBS1_3762} -> rhd:R2APBS1_1032] -> rhd:R2APBS1_2914 -> rhd:R2APBS1_2914 -> [rhd:R2APBS1_2220] -> {rhd:R2APBS1_2913, rhd:R2APBS1_3758} -> [{rhd:R2APBS1_1172, rhd:R2APBS1_1448, rhd:R2APBS1_2420, rhd:R2APBS1_3762}] -> rhd:R2APBS1_2914 -> [rhd:R2APBS1_2220] -> {rhd:R2APBS1_2913, rhd:R2APBS1_3758} -> [{rhd:R2APBS1_1172, rhd:R2APBS1_1448, rhd:R2APBS1_2420, rhd:R2APBS1_3762}] -> rhd:R2APBS1_2914 -> [rhd:R2APBS1_2220] -> {rhd:R2APBS1_2913, rhd:R2APBS1_3758} -> [{rhd:R2APBS1_1172, rhd:R2APBS1_1448, rhd:R2APBS1_2420, rhd:R2APBS1_3762}] -> rhd:R2APBS1_2914 -> [rhd:R2APBS1_2220] -> {rhd:R2APBS1_2913, rhd:R2APBS1_3758}
path_rhd00061.kgml: {2.3.1.179, 2.3.1.41, 2.3.1.85, 2.3.1.86} -> [{1.1.1.100, 2.3.1.85, 2.3.1.86}] -> {2.3.1.85, 2.3.1.86, 4.2.1.59} -> [1.3.1.9 -> {2.3.1.179, 2.3.1.41, 2.3.1.85, 2.3.1.86} -> {1.1.1.100, 2.3.1.85, 2.3.1.86}] -> {2.3.1.85, 2.3.1.86, 4.2.1.59} -> [1.3.1.9] -> {2.3.1.179, 2.3.1.41, 2.3.1.85, 2.3.1.86} -> [{1.1.1.100, 2.3.1.85, 2.3.1.86}] -> {2.3.1.85, 2.3.1.86, 4.2.1.59} -> [1.3.1.9] -> {2.3.1.179, 2.3.1.41, 2.3.1.85, 2.3.1.86} -> [{1.1.1.100, 2.3.1.85, 2.3.1.86} -> {2.3.1.85, 2.3.1.86, 4.2.1.59}] -> 5.3.3.14 -> {2.3.1.85, 2.3.1.86, 4.2.1.59} -> [1.3.1.9] -> {2.3.1.179, 2.3.1.41, 2.3.1.85, 2.3.1.86} -> [{1.1.1.100, 2.3.1.85, 2.3.1.86}] -> {2.3.1.85, 2.3.1.86, 4.2.1.59} -> [1.3.1.9] -> {2.3.1.179, 2.3.1.41, 2.3.1.85, 2.3.1.86} -> [{1.1.1.100, 2.3.1.85, 2.3.1.86}] -> {2.3.1.85, 2.3.1.86, 4.2.1.59} -> [1.3.1.9] -> {2.3.1.179, 2.3.1.41, 2.3.1.85, 2.3.1.86} -> [{1.1.1.100, 2.3.1.85, 2.3.1.86}] -> {2.3.1.85, 2.3.1.86, 4.2.1.59} -> [1.3.1.9] -> {2.3.1.179, 2.3.1.199, 2.3.1.41}
path_rhd00061.kgml:
path_rhd00061.kgml: Found a trail of span 15 containing skipped vertices
path_rhd00061.kgml: 258 -> [142] -> 139 -> [263] -> 133 -> [130] -> 269 -> [265] -> 122 -> [119] -> 275 -> [266] -> 111 -> [108 -> 278] -> 293 -> 277 -> [274] -> 100 -> [97] -> 279 -> [281 -> 89 -> 86] -> 282 -> [284] -> 78 -> [75] -> 285 -> [287] -> 256
path_rhd00061.kgml: R04355 -> [R04533] -> R04428 -> [R04429] -> R04952 -> [R04953] -> R04954 -> [R04955] -> R04957 -> [R04536] -> R04537 -> [R04958] -> R04960 -> [R04534 -> R04535] -> R07639 -> R04535 -> [R04961] -> R04963 -> [R04964] -> R04965 -> [R04724 -> R04726 -> R04566] -> R04568 -> [R04966] -> R04968 -> [R04543] -> R04544 -> [R04969] -> R07762
path_rhd00061.kgml: {rhd:R2APBS1_2913, rhd:R2APBS1_3758} -> [{rhd:R2APBS1_1172, rhd:R2APBS1_1448, rhd:R2APBS1_2420, rhd:R2APBS1_3762}] -> rhd:R2APBS1_2914 -> [rhd:R2APBS1_2220] -> {rhd:R2APBS1_2913, rhd:R2APBS1_3758} -> [{rhd:R2APBS1_1172, rhd:R2APBS1_1448, rhd:R2APBS1_2420, rhd:R2APBS1_3762}] -> rhd:R2APBS1_2914 -> [rhd:R2APBS1_2220] -> {rhd:R2APBS1_2913, rhd:R2APBS1_3758} -> [{rhd:R2APBS1_1172, rhd:R2APBS1_1448, rhd:R2APBS1_2420, rhd:R2APBS1_3762}] -> rhd:R2APBS1_2914 -> [rhd:R2APBS1_2220] -> {rhd:R2APBS1_2913, rhd:R2APBS1_3758} -> [{rhd:R2APBS1_1172, rhd:R2APBS1_1448, rhd:R2APBS1_2420, rhd:R2APBS1_3762} -> rhd:R2APBS1_1032] -> rhd:R2APBS1_2914 -> rhd:R2APBS1_2914 -> [rhd:R2APBS1_2220] -> {rhd:R2APBS1_2913, rhd:R2APBS1_3758} -> [{rhd:R2APBS1_1172, rhd:R2APBS1_1448, rhd:R2APBS1_2420, rhd:R2APBS1_3762}] -> rhd:R2APBS1_2914 -> [rhd:R2APBS1_2220 -> {rhd:R2APBS1_2913, rhd:R2APBS1_3758} -> {rhd:R2APBS1_1172, rhd:R2APBS1_1448, rhd:R2APBS1_2420, rhd:R2APBS1_3762}] -> rhd:R2APBS1_2914 -> [rhd:R2APBS1_2220] -> {rhd:R2APBS1_2913, rhd:R2APBS1_3758} -> [{rhd:R2APBS1_1172, rhd:R2APBS1_1448, rhd:R2APBS1_2420, rhd:R2APBS1_3762}] -> rhd:R2APBS1_2914 -> [rhd:R2APBS1_2220] -> {rhd:R2APBS1_2913, rhd:R2APBS1_3758}
path_rhd00061.kgml: {2.3.1.179, 2.3.1.41, 2.3.1.85, 2.3.1.86} -> [{1.1.1.100, 2.3.1.85, 2.3.1.86}] -> {2.3.1.85, 2.3.1.86, 4.2.1.59} -> [1.3.1.9] -> {2.3.1.179, 2.3.1.41, 2.3.1.85, 2.3.1.86} -> [{1.1.1.100, 2.3.1.85, 2.3.1.86}] -> {2.3.1.85, 2.3.1.86, 4.2.1.59} -> [1.3.1.9] -> {2.3.1.179, 2.3.1.41, 2.3.1.85, 2.3.1.86} -> [{1.1.1.100, 2.3.1.85, 2.3.1.86}] -> {2.3.1.85, 2.3.1.86, 4.2.1.59} -> [1.3.1.9] -> {2.3.1.179, 2.3.1.41, 2.3.1.85, 2.3.1.86} -> [{1.1.1.100, 2.3.1.85, 2.3.1.86} -> {2.3.1.85, 2.3.1.86, 4.2.1.59}] -> 5.3.3.14 -> {2.3.1.85, 2.3.1.86, 4.2.1.59} -> [1.3.1.9] -> {2.3.1.179, 2.3.1.41, 2.3.1.85, 2.3.1.86} -> [{1.1.1.100, 2.3.1.85, 2.3.1.86}] -> {2.3.1.85, 2.3.1.86, 4.2.1.59} -> [1.3.1.9 -> {2.3.1.179, 2.3.1.41, 2.3.1.85, 2.3.1.86} -> {1.1.1.100, 2.3.1.85, 2.3.1.86}] -> {2.3.1.85, 2.3.1.86, 4.2.1.59} -> [1.3.1.9] -> {2.3.1.179, 2.3.1.41, 2.3.1.85, 2.3.1.86} -> [{1.1.1.100, 2.3.1.85, 2.3.1.86}] -> {2.3.1.85, 2.3.1.86, 4.2.1.59} -> [1.3.1.9] -> {2.3.1.179, 2.3.1.199, 2.3.1.41}
path_rhd00061.kgml:
path_rhd00061.kgml: Found a trail of span 15 containing skipped vertices
path_rhd00061.kgml: 258 -> [142] -> 139 -> [263] -> 133 -> [130] -> 269 -> [265] -> 122 -> [119] -> 275 -> [266] -> 111 -> [108 -> 278] -> 293 -> 277 -> [274 -> 60 -> 97] -> 279 -> [281] -> 89 -> [86] -> 282 -> [284] -> 78 -> [75] -> 285 -> [287] -> 256
path_rhd00061.kgml: R04355 -> [R04533] -> R04428 -> [R04429] -> R04952 -> [R04953] -> R04954 -> [R04955] -> R04957 -> [R04536] -> R04537 -> [R04958] -> R04960 -> [R04534 -> R04535] -> R07639 -> R04535 -> [R04961 -> R04963 -> R04964] -> R04965 -> [R04724] -> R04726 -> [R04566] -> R04568 -> [R04966] -> R04968 -> [R04543] -> R04544 -> [R04969] -> R07762
path_rhd00061.kgml: {rhd:R2APBS1_2913, rhd:R2APBS1_3758} -> [{rhd:R2APBS1_1172, rhd:R2APBS1_1448, rhd:R2APBS1_2420, rhd:R2APBS1_3762}] -> rhd:R2APBS1_2914 -> [rhd:R2APBS1_2220] -> {rhd:R2APBS1_2913, rhd:R2APBS1_3758} -> [{rhd:R2APBS1_1172, rhd:R2APBS1_1448, rhd:R2APBS1_2420, rhd:R2APBS1_3762}] -> rhd:R2APBS1_2914 -> [rhd:R2APBS1_2220] -> {rhd:R2APBS1_2913, rhd:R2APBS1_3758} -> [{rhd:R2APBS1_1172, rhd:R2APBS1_1448, rhd:R2APBS1_2420, rhd:R2APBS1_3762}] -> rhd:R2APBS1_2914 -> [rhd:R2APBS1_2220] -> {rhd:R2APBS1_2913, rhd:R2APBS1_3758} -> [{rhd:R2APBS1_1172, rhd:R2APBS1_1448, rhd:R2APBS1_2420, rhd:R2APBS1_3762} -> rhd:R2APBS1_1032] -> rhd:R2APBS1_2914 -> rhd:R2APBS1_2914 -> [rhd:R2APBS1_2220 -> rhd:R2APBS1_1450 -> {rhd:R2APBS1_1172, rhd:R2APBS1_1448, rhd:R2APBS1_2420, rhd:R2APBS1_3762}] -> rhd:R2APBS1_2914 -> [rhd:R2APBS1_2220] -> {rhd:R2APBS1_2913, rhd:R2APBS1_3758} -> [{rhd:R2APBS1_1172, rhd:R2APBS1_1448, rhd:R2APBS1_2420, rhd:R2APBS1_3762}] -> rhd:R2APBS1_2914 -> [rhd:R2APBS1_2220] -> {rhd:R2APBS1_2913, rhd:R2APBS1_3758} -> [{rhd:R2APBS1_1172, rhd:R2APBS1_1448, rhd:R2APBS1_2420, rhd:R2APBS1_3762}] -> rhd:R2APBS1_2914 -> [rhd:R2APBS1_2220] -> {rhd:R2APBS1_2913, rhd:R2APBS1_3758}
path_rhd00061.kgml: {2.3.1.179, 2.3.1.41, 2.3.1.85, 2.3.1.86} -> [{1.1.1.100, 2.3.1.85, 2.3.1.86}] -> {2.3.1.85, 2.3.1.86, 4.2.1.59} -> [1.3.1.9] -> {2.3.1.179, 2.3.1.41, 2.3.1.85, 2.3.1.86} -> [{1.1.1.100, 2.3.1.85, 2.3.1.86}] -> {2.3.1.85, 2.3.1.86, 4.2.1.59} -> [1.3.1.9] -> {2.3.1.179, 2.3.1.41, 2.3.1.85, 2.3.1.86} -> [{1.1.1.100, 2.3.1.85, 2.3.1.86}] -> {2.3.1.85, 2.3.1.86, 4.2.1.59} -> [1.3.1.9] -> {2.3.1.179, 2.3.1.41, 2.3.1.85, 2.3.1.86} -> [{1.1.1.100, 2.3.1.85, 2.3.1.86} -> {2.3.1.85, 2.3.1.86, 4.2.1.59}] -> 5.3.3.14 -> {2.3.1.85, 2.3.1.86, 4.2.1.59} -> [1.3.1.9 -> {2.3.1.179, 2.3.1.41, 2.3.1.85, 2.3.1.86} -> {1.1.1.100, 2.3.1.85, 2.3.1.86}] -> {2.3.1.85, 2.3.1.86, 4.2.1.59} -> [1.3.1.9] -> {2.3.1.179, 2.3.1.41, 2.3.1.85, 2.3.1.86} -> [{1.1.1.100, 2.3.1.85, 2.3.1.86}] -> {2.3.1.85, 2.3.1.86, 4.2.1.59} -> [1.3.1.9] -> {2.3.1.179, 2.3.1.41, 2.3.1.85, 2.3.1.86} -> [{1.1.1.100, 2.3.1.85, 2.3.1.86}] -> {2.3.1.85, 2.3.1.86, 4.2.1.59} -> [1.3.1.9] -> {2.3.1.179, 2.3.1.199, 2.3.1.41}
path_rhd00061.kgml:
path_rhd00061.kgml: Found a trail of span 15 containing skipped vertices
path_rhd00061.kgml: 258 -> [142] -> 139 -> [263] -> 133 -> [130] -> 269 -> [265] -> 122 -> [119] -> 275 -> [266 -> 61 -> 108] -> 277 -> 293 -> [274] -> 100 -> [97] -> 279 -> [281] -> 89 -> [86] -> 282 -> [284] -> 78 -> [75] -> 285 -> [287] -> 256
path_rhd00061.kgml: R04355 -> [R04533] -> R04428 -> [R04429] -> R04952 -> [R04953] -> R04954 -> [R04955] -> R04957 -> [R04536] -> R04537 -> [R04958 -> R04960 -> R04534] -> R04535 -> R07639 -> [R04961] -> R04963 -> [R04964] -> R04965 -> [R04724] -> R04726 -> [R04566] -> R04568 -> [R04966] -> R04968 -> [R04543] -> R04544 -> [R04969] -> R07762
path_rhd00061.kgml: {rhd:R2APBS1_2913, rhd:R2APBS1_3758} -> [{rhd:R2APBS1_1172, rhd:R2APBS1_1448, rhd:R2APBS1_2420, rhd:R2APBS1_3762}] -> rhd:R2APBS1_2914 -> [rhd:R2APBS1_2220] -> {rhd:R2APBS1_2913, rhd:R2APBS1_3758} -> [{rhd:R2APBS1_1172, rhd:R2APBS1_1448, rhd:R2APBS1_2420, rhd:R2APBS1_3762}] -> rhd:R2APBS1_2914 -> [rhd:R2APBS1_2220] -> {rhd:R2APBS1_2913, rhd:R2APBS1_3758} -> [{rhd:R2APBS1_1172, rhd:R2APBS1_1448, rhd:R2APBS1_2420, rhd:R2APBS1_3762}] -> rhd:R2APBS1_2914 -> [rhd:R2APBS1_2220 -> rhd:R2APBS1_1450 -> {rhd:R2APBS1_1172, rhd:R2APBS1_1448, rhd:R2APBS1_2420, rhd:R2APBS1_3762}] -> rhd:R2APBS1_2914 -> rhd:R2APBS1_2914 -> [rhd:R2APBS1_2220] -> {rhd:R2APBS1_2913, rhd:R2APBS1_3758} -> [{rhd:R2APBS1_1172, rhd:R2APBS1_1448, rhd:R2APBS1_2420, rhd:R2APBS1_3762}] -> rhd:R2APBS1_2914 -> [rhd:R2APBS1_2220] -> {rhd:R2APBS1_2913, rhd:R2APBS1_3758} -> [{rhd:R2APBS1_1172, rhd:R2APBS1_1448, rhd:R2APBS1_2420, rhd:R2APBS1_3762}] -> rhd:R2APBS1_2914 -> [rhd:R2APBS1_2220] -> {rhd:R2APBS1_2913, rhd:R2APBS1_3758} -> [{rhd:R2APBS1_1172, rhd:R2APBS1_1448, rhd:R2APBS1_2420, rhd:R2APBS1_3762}] -> rhd:R2APBS1_2914 -> [rhd:R2APBS1_2220] -> {rhd:R2APBS1_2913, rhd:R2APBS1_3758}
path_rhd00061.kgml: {2.3.1.179, 2.3.1.41, 2.3.1.85, 2.3.1.86} -> [{1.1.1.100, 2.3.1.85, 2.3.1.86}] -> {2.3.1.85, 2.3.1.86, 4.2.1.59} -> [1.3.1.9] -> {2.3.1.179, 2.3.1.41, 2.3.1.85, 2.3.1.86} -> [{1.1.1.100, 2.3.1.85, 2.3.1.86}] -> {2.3.1.85, 2.3.1.86, 4.2.1.59} -> [1.3.1.9] -> {2.3.1.179, 2.3.1.41, 2.3.1.85, 2.3.1.86} -> [{1.1.1.100, 2.3.1.85, 2.3.1.86}] -> {2.3.1.85, 2.3.1.86, 4.2.1.59} -> [1.3.1.9 -> {2.3.1.179, 2.3.1.41, 2.3.1.85, 2.3.1.86} -> {1.1.1.100, 2.3.1.85, 2.3.1.86}] -> {2.3.1.85, 2.3.1.86, 4.2.1.59} -> 5.3.3.14 -> [1.3.1.9] -> {2.3.1.179, 2.3.1.41, 2.3.1.85, 2.3.1.86} -> [{1.1.1.100, 2.3.1.85, 2.3.1.86}] -> {2.3.1.85, 2.3.1.86, 4.2.1.59} -> [1.3.1.9] -> {2.3.1.179, 2.3.1.41, 2.3.1.85, 2.3.1.86} -> [{1.1.1.100, 2.3.1.85, 2.3.1.86}] -> {2.3.1.85, 2.3.1.86, 4.2.1.59} -> [1.3.1.9] -> {2.3.1.179, 2.3.1.41, 2.3.1.85, 2.3.1.86} -> [{1.1.1.100, 2.3.1.85, 2.3.1.86}] -> {2.3.1.85, 2.3.1.86, 4.2.1.59} -> [1.3.1.9] -> {2.3.1.179, 2.3.1.199, 2.3.1.41}
path_rhd00061.kgml:
path_rhd00061.kgml: Found a trail of span 15 containing skipped vertices
path_rhd00061.kgml: 258 -> [142] -> 139 -> [263] -> 133 -> [130 -> 270 -> 265] -> 122 -> [119] -> 275 -> [266] -> 111 -> [108 -> 278] -> 293 -> 277 -> [274] -> 100 -> [97] -> 279 -> [281] -> 89 -> [86] -> 282 -> [284] -> 78 -> [75] -> 285 -> [287] -> 256
path_rhd00061.kgml: R04355 -> [R04533] -> R04428 -> [R04429] -> R04952 -> [R04953 -> R04954 -> R04955] -> R04957 -> [R04536] -> R04537 -> [R04958] -> R04960 -> [R04534 -> R04535] -> R07639 -> R04535 -> [R04961] -> R04963 -> [R04964] -> R04965 -> [R04724] -> R04726 -> [R04566] -> R04568 -> [R04966] -> R04968 -> [R04543] -> R04544 -> [R04969] -> R07762
path_rhd00061.kgml: {rhd:R2APBS1_2913, rhd:R2APBS1_3758} -> [{rhd:R2APBS1_1172, rhd:R2APBS1_1448, rhd:R2APBS1_2420, rhd:R2APBS1_3762}] -> rhd:R2APBS1_2914 -> [rhd:R2APBS1_2220] -> {rhd:R2APBS1_2913, rhd:R2APBS1_3758} -> [{rhd:R2APBS1_1172, rhd:R2APBS1_1448, rhd:R2APBS1_2420, rhd:R2APBS1_3762} -> rhd:R2APBS1_1032 -> rhd:R2APBS1_2220] -> {rhd:R2APBS1_2913, rhd:R2APBS1_3758} -> [{rhd:R2APBS1_1172, rhd:R2APBS1_1448, rhd:R2APBS1_2420, rhd:R2APBS1_3762}] -> rhd:R2APBS1_2914 -> [rhd:R2APBS1_2220] -> {rhd:R2APBS1_2913, rhd:R2APBS1_3758} -> [{rhd:R2APBS1_1172, rhd:R2APBS1_1448, rhd:R2APBS1_2420, rhd:R2APBS1_3762} -> rhd:R2APBS1_1032] -> rhd:R2APBS1_2914 -> rhd:R2APBS1_2914 -> [rhd:R2APBS1_2220] -> {rhd:R2APBS1_2913, rhd:R2APBS1_3758} -> [{rhd:R2APBS1_1172, rhd:R2APBS1_1448, rhd:R2APBS1_2420, rhd:R2APBS1_3762}] -> rhd:R2APBS1_2914 -> [rhd:R2APBS1_2220] -> {rhd:R2APBS1_2913, rhd:R2APBS1_3758} -> [{rhd:R2APBS1_1172, rhd:R2APBS1_1448, rhd:R2APBS1_2420, rhd:R2APBS1_3762}] -> rhd:R2APBS1_2914 -> [rhd:R2APBS1_2220] -> {rhd:R2APBS1_2913, rhd:R2APBS1_3758} -> [{rhd:R2APBS1_1172, rhd:R2APBS1_1448, rhd:R2APBS1_2420, rhd:R2APBS1_3762}] -> rhd:R2APBS1_2914 -> [rhd:R2APBS1_2220] -> {rhd:R2APBS1_2913, rhd:R2APBS1_3758}
path_rhd00061.kgml: {2.3.1.179, 2.3.1.41, 2.3.1.85, 2.3.1.86} -> [{1.1.1.100, 2.3.1.85, 2.3.1.86}] -> {2.3.1.85, 2.3.1.86, 4.2.1.59} -> [1.3.1.9] -> {2.3.1.179, 2.3.1.41, 2.3.1.85, 2.3.1.86} -> [{1.1.1.100, 2.3.1.85, 2.3.1.86} -> {2.3.1.85, 2.3.1.86, 4.2.1.59} -> 1.3.1.9] -> {2.3.1.179, 2.3.1.41, 2.3.1.85, 2.3.1.86} -> [{1.1.1.100, 2.3.1.85, 2.3.1.86}] -> {2.3.1.85, 2.3.1.86, 4.2.1.59} -> [1.3.1.9] -> {2.3.1.179, 2.3.1.41, 2.3.1.85, 2.3.1.86} -> [{1.1.1.100, 2.3.1.85, 2.3.1.86} -> {2.3.1.85, 2.3.1.86, 4.2.1.59}] -> 5.3.3.14 -> {2.3.1.85, 2.3.1.86, 4.2.1.59} -> [1.3.1.9] -> {2.3.1.179, 2.3.1.41, 2.3.1.85, 2.3.1.86} -> [{1.1.1.100, 2.3.1.85, 2.3.1.86}] -> {2.3.1.85, 2.3.1.86, 4.2.1.59} -> [1.3.1.9] -> {2.3.1.179, 2.3.1.41, 2.3.1.85, 2.3.1.86} -> [{1.1.1.100, 2.3.1.85, 2.3.1.86}] -> {2.3.1.85, 2.3.1.86, 4.2.1.59} -> [1.3.1.9] -> {2.3.1.179, 2.3.1.41, 2.3.1.85, 2.3.1.86} -> [{1.1.1.100, 2.3.1.85, 2.3.1.86}] -> {2.3.1.85, 2.3.1.86, 4.2.1.59} -> [1.3.1.9] -> {2.3.1.179, 2.3.1.199, 2.3.1.41}
path_rhd00061.kgml:
path_rhd00061.kgml: Found a trail of span 14 containing skipped vertices
path_rhd00061.kgml: 258 -> [142] -> 139 -> [263] -> 133 -> [130] -> 269 -> [265] -> 122 -> [119] -> 275 -> [266] -> 111 -> [108 -> 278 -> 274] -> 100 -> [97] -> 279 -> [281] -> 89 -> [86] -> 282 -> [284] -> 78 -> [75] -> 285 -> [287] -> 256
path_rhd00061.kgml: R04355 -> [R04533] -> R04428 -> [R04429] -> R04952 -> [R04953] -> R04954 -> [R04955] -> R04957 -> [R04536] -> R04537 -> [R04958] -> R04960 -> [R04534 -> R04535 -> R04961] -> R04963 -> [R04964] -> R04965 -> [R04724] -> R04726 -> [R04566] -> R04568 -> [R04966] -> R04968 -> [R04543] -> R04544 -> [R04969] -> R07762
path_rhd00061.kgml: {rhd:R2APBS1_2913, rhd:R2APBS1_3758} -> [{rhd:R2APBS1_1172, rhd:R2APBS1_1448, rhd:R2APBS1_2420, rhd:R2APBS1_3762}] -> rhd:R2APBS1_2914 -> [rhd:R2APBS1_2220] -> {rhd:R2APBS1_2913, rhd:R2APBS1_3758} -> [{rhd:R2APBS1_1172, rhd:R2APBS1_1448, rhd:R2APBS1_2420, rhd:R2APBS1_3762}] -> rhd:R2APBS1_2914 -> [rhd:R2APBS1_2220] -> {rhd:R2APBS1_2913, rhd:R2APBS1_3758} -> [{rhd:R2APBS1_1172, rhd:R2APBS1_1448, rhd:R2APBS1_2420, rhd:R2APBS1_3762}] -> rhd:R2APBS1_2914 -> [rhd:R2APBS1_2220] -> {rhd:R2APBS1_2913, rhd:R2APBS1_3758} -> [{rhd:R2APBS1_1172, rhd:R2APBS1_1448, rhd:R2APBS1_2420, rhd:R2APBS1_3762} -> rhd:R2APBS1_1032 -> rhd:R2APBS1_2220] -> {rhd:R2APBS1_2913, rhd:R2APBS1_3758} -> [{rhd:R2APBS1_1172, rhd:R2APBS1_1448, rhd:R2APBS1_2420, rhd:R2APBS1_3762}] -> rhd:R2APBS1_2914 -> [rhd:R2APBS1_2220] -> {rhd:R2APBS1_2913, rhd:R2APBS1_3758} -> [{rhd:R2APBS1_1172, rhd:R2APBS1_1448, rhd:R2APBS1_2420, rhd:R2APBS1_3762}] -> rhd:R2APBS1_2914 -> [rhd:R2APBS1_2220] -> {rhd:R2APBS1_2913, rhd:R2APBS1_3758} -> [{rhd:R2APBS1_1172, rhd:R2APBS1_1448, rhd:R2APBS1_2420, rhd:R2APBS1_3762}] -> rhd:R2APBS1_2914 -> [rhd:R2APBS1_2220] -> {rhd:R2APBS1_2913, rhd:R2APBS1_3758}
path_rhd00061.kgml: {2.3.1.179, 2.3.1.41, 2.3.1.85, 2.3.1.86} -> [{1.1.1.100, 2.3.1.85, 2.3.1.86}] -> {2.3.1.85, 2.3.1.86, 4.2.1.59} -> [1.3.1.9] -> {2.3.1.179, 2.3.1.41, 2.3.1.85, 2.3.1.86} -> [{1.1.1.100, 2.3.1.85, 2.3.1.86}] -> {2.3.1.85, 2.3.1.86, 4.2.1.59} -> [1.3.1.9] -> {2.3.1.179, 2.3.1.41, 2.3.1.85, 2.3.1.86} -> [{1.1.1.100, 2.3.1.85, 2.3.1.86}] -> {2.3.1.85, 2.3.1.86, 4.2.1.59} -> [1.3.1.9] -> {2.3.1.179, 2.3.1.41, 2.3.1.85, 2.3.1.86} -> [{1.1.1.100, 2.3.1.85, 2.3.1.86} -> {2.3.1.85, 2.3.1.86, 4.2.1.59} -> 1.3.1.9] -> {2.3.1.179, 2.3.1.41, 2.3.1.85, 2.3.1.86} -> [{1.1.1.100, 2.3.1.85, 2.3.1.86}] -> {2.3.1.85, 2.3.1.86, 4.2.1.59} -> [1.3.1.9] -> {2.3.1.179, 2.3.1.41, 2.3.1.85, 2.3.1.86} -> [{1.1.1.100, 2.3.1.85, 2.3.1.86}] -> {2.3.1.85, 2.3.1.86, 4.2.1.59} -> [1.3.1.9] -> {2.3.1.179, 2.3.1.41, 2.3.1.85, 2.3.1.86} -> [{1.1.1.100, 2.3.1.85, 2.3.1.86}] -> {2.3.1.85, 2.3.1.86, 4.2.1.59} -> [1.3.1.9] -> {2.3.1.179, 2.3.1.199, 2.3.1.41}
path_rhd00061.kgml:
path_rhd00061.kgml: Found a trail of span 14 containing skipped vertices
path_rhd00061.kgml: 147 -> [133] -> 130 -> [270 -> 265] -> 62 -> 119 -> [275 -> 266] -> 61 -> 108 -> [278 -> 274] -> 60 -> 97 -> [279 -> 281] -> 59 -> 86 -> [283 -> 284] -> 58 -> 75 -> [285 -> 287] -> 53 -> 54
path_rhd00061.kgml: R01626 -> [R04952] -> R04953 -> [R04954 -> R04955] -> R04957 -> R04536 -> [R04537 -> R04958] -> R04960 -> R04534 -> [R04535 -> R04961] -> R04963 -> R04964 -> [R04965 -> R04724] -> R04726 -> R04566 -> [R04568 -> R04966] -> R04968 -> R04543 -> [R04544 -> R04969] -> R07762 -> R07763
path_rhd00061.kgml: rhd:R2APBS1_1447 -> [{rhd:R2APBS1_2913, rhd:R2APBS1_3758}] -> {rhd:R2APBS1_1172, rhd:R2APBS1_1448, rhd:R2APBS1_2420, rhd:R2APBS1_3762} -> [rhd:R2APBS1_1032 -> rhd:R2APBS1_2220] -> rhd:R2APBS1_1450 -> {rhd:R2APBS1_1172, rhd:R2APBS1_1448, rhd:R2APBS1_2420, rhd:R2APBS1_3762} -> [rhd:R2APBS1_2914 -> rhd:R2APBS1_2220] -> rhd:R2APBS1_1450 -> {rhd:R2APBS1_1172, rhd:R2APBS1_1448, rhd:R2APBS1_2420, rhd:R2APBS1_3762} -> [rhd:R2APBS1_1032 -> rhd:R2APBS1_2220] -> rhd:R2APBS1_1450 -> {rhd:R2APBS1_1172, rhd:R2APBS1_1448, rhd:R2APBS1_2420, rhd:R2APBS1_3762} -> [rhd:R2APBS1_2914 -> rhd:R2APBS1_2220] -> rhd:R2APBS1_1450 -> {rhd:R2APBS1_1172, rhd:R2APBS1_1448, rhd:R2APBS1_2420, rhd:R2APBS1_3762} -> [rhd:R2APBS1_1032 -> rhd:R2APBS1_2220] -> rhd:R2APBS1_1450 -> {rhd:R2APBS1_1172, rhd:R2APBS1_1448, rhd:R2APBS1_2420, rhd:R2APBS1_3762} -> [rhd:R2APBS1_2914 -> rhd:R2APBS1_2220] -> rhd:R2APBS1_1450 -> {rhd:R2APBS1_1172, rhd:R2APBS1_1448, rhd:R2APBS1_2420, rhd:R2APBS1_3762}
path_rhd00061.kgml: {2.3.1.39, 2.3.1.85, 2.3.1.86} -> [{2.3.1.179, 2.3.1.41, 2.3.1.85, 2.3.1.86}] -> {1.1.1.100, 2.3.1.85, 2.3.1.86} -> [{2.3.1.85, 2.3.1.86, 4.2.1.59} -> 1.3.1.9] -> {2.3.1.179, 2.3.1.41, 2.3.1.85, 2.3.1.86} -> {1.1.1.100, 2.3.1.85, 2.3.1.86} -> [{2.3.1.85, 2.3.1.86, 4.2.1.59} -> 1.3.1.9] -> {2.3.1.179, 2.3.1.41, 2.3.1.85, 2.3.1.86} -> {1.1.1.100, 2.3.1.85, 2.3.1.86} -> [{2.3.1.85, 2.3.1.86, 4.2.1.59} -> 1.3.1.9] -> {2.3.1.179, 2.3.1.41, 2.3.1.85, 2.3.1.86} -> {1.1.1.100, 2.3.1.85, 2.3.1.86} -> [{2.3.1.85, 2.3.1.86, 4.2.1.59} -> 1.3.1.9] -> {2.3.1.179, 2.3.1.41, 2.3.1.85, 2.3.1.86} -> {1.1.1.100, 2.3.1.85, 2.3.1.86} -> [{2.3.1.85, 2.3.1.86, 4.2.1.59} -> 1.3.1.9] -> {2.3.1.179, 2.3.1.41, 2.3.1.85, 2.3.1.86} -> {1.1.1.100, 2.3.1.85, 2.3.1.86} -> [{2.3.1.85, 2.3.1.86, 4.2.1.59} -> 1.3.1.9] -> {2.3.1.179, 2.3.1.199, 2.3.1.41} -> 1.1.1.100
path_rhd00061.kgml: Skipped genes: rhd:R2APBS1_1449
path_rhd00061.kgml:
path_rhd00061.kgml: Found a trail of span 13 containing skipped vertices
path_rhd00061.kgml: 147 -> 62 -> 119 -> [275 -> 266] -> 61 -> 108 -> [278 -> 274] -> 60 -> 97 -> [279 -> 281] -> 59 -> 86 -> [283 -> 284] -> 58 -> 75 -> [285 -> 287] -> 53 -> 54
path_rhd00061.kgml: R01626 -> R04957 -> R04536 -> [R04537 -> R04958] -> R04960 -> R04534 -> [R04535 -> R04961] -> R04963 -> R04964 -> [R04965 -> R04724] -> R04726 -> R04566 -> [R04568 -> R04966] -> R04968 -> R04543 -> [R04544 -> R04969] -> R07762 -> R07763
path_rhd00061.kgml: rhd:R2APBS1_1447 -> rhd:R2APBS1_1450 -> {rhd:R2APBS1_1172, rhd:R2APBS1_1448, rhd:R2APBS1_2420, rhd:R2APBS1_3762} -> [rhd:R2APBS1_2914 -> rhd:R2APBS1_2220] -> rhd:R2APBS1_1450 -> {rhd:R2APBS1_1172, rhd:R2APBS1_1448, rhd:R2APBS1_2420, rhd:R2APBS1_3762} -> [rhd:R2APBS1_1032 -> rhd:R2APBS1_2220] -> rhd:R2APBS1_1450 -> {rhd:R2APBS1_1172, rhd:R2APBS1_1448, rhd:R2APBS1_2420, rhd:R2APBS1_3762} -> [rhd:R2APBS1_2914 -> rhd:R2APBS1_2220] -> rhd:R2APBS1_1450 -> {rhd:R2APBS1_1172, rhd:R2APBS1_1448, rhd:R2APBS1_2420, rhd:R2APBS1_3762} -> [rhd:R2APBS1_1032 -> rhd:R2APBS1_2220] -> rhd:R2APBS1_1450 -> {rhd:R2APBS1_1172, rhd:R2APBS1_1448, rhd:R2APBS1_2420, rhd:R2APBS1_3762} -> [rhd:R2APBS1_2914 -> rhd:R2APBS1_2220] -> rhd:R2APBS1_1450 -> {rhd:R2APBS1_1172, rhd:R2APBS1_1448, rhd:R2APBS1_2420, rhd:R2APBS1_3762}
path_rhd00061.kgml: {2.3.1.39, 2.3.1.85, 2.3.1.86} -> {2.3.1.179, 2.3.1.41, 2.3.1.85, 2.3.1.86} -> {1.1.1.100, 2.3.1.85, 2.3.1.86} -> [{2.3.1.85, 2.3.1.86, 4.2.1.59} -> 1.3.1.9] -> {2.3.1.179, 2.3.1.41, 2.3.1.85, 2.3.1.86} -> {1.1.1.100, 2.3.1.85, 2.3.1.86} -> [{2.3.1.85, 2.3.1.86, 4.2.1.59} -> 1.3.1.9] -> {2.3.1.179, 2.3.1.41, 2.3.1.85, 2.3.1.86} -> {1.1.1.100, 2.3.1.85, 2.3.1.86} -> [{2.3.1.85, 2.3.1.86, 4.2.1.59} -> 1.3.1.9] -> {2.3.1.179, 2.3.1.41, 2.3.1.85, 2.3.1.86} -> {1.1.1.100, 2.3.1.85, 2.3.1.86} -> [{2.3.1.85, 2.3.1.86, 4.2.1.59} -> 1.3.1.9] -> {2.3.1.179, 2.3.1.41, 2.3.1.85, 2.3.1.86} -> {1.1.1.100, 2.3.1.85, 2.3.1.86} -> [{2.3.1.85, 2.3.1.86, 4.2.1.59} -> 1.3.1.9] -> {2.3.1.179, 2.3.1.199, 2.3.1.41} -> 1.1.1.100
path_rhd00061.kgml: Skipped genes: rhd:R2APBS1_1449
path_rhd00061.kgml:
path_rhd00061.kgml: Found a trail of span 12 containing skipped vertices
path_rhd00061.kgml: 147 -> [122] -> 119 -> [275 -> 266] -> 61 -> 108 -> [278 -> 274] -> 60 -> 97 -> [279 -> 281] -> 59 -> 86 -> [283 -> 284] -> 58 -> 75 -> [285 -> 287] -> 53 -> 54
path_rhd00061.kgml: R01626 -> [R04957] -> R04536 -> [R04537 -> R04958] -> R04960 -> R04534 -> [R04535 -> R04961] -> R04963 -> R04964 -> [R04965 -> R04724] -> R04726 -> R04566 -> [R04568 -> R04966] -> R04968 -> R04543 -> [R04544 -> R04969] -> R07762 -> R07763
path_rhd00061.kgml: rhd:R2APBS1_1447 -> [{rhd:R2APBS1_2913, rhd:R2APBS1_3758}] -> {rhd:R2APBS1_1172, rhd:R2APBS1_1448, rhd:R2APBS1_2420, rhd:R2APBS1_3762} -> [rhd:R2APBS1_2914 -> rhd:R2APBS1_2220] -> rhd:R2APBS1_1450 -> {rhd:R2APBS1_1172, rhd:R2APBS1_1448, rhd:R2APBS1_2420, rhd:R2APBS1_3762} -> [rhd:R2APBS1_1032 -> rhd:R2APBS1_2220] -> rhd:R2APBS1_1450 -> {rhd:R2APBS1_1172, rhd:R2APBS1_1448, rhd:R2APBS1_2420, rhd:R2APBS1_3762} -> [rhd:R2APBS1_2914 -> rhd:R2APBS1_2220] -> rhd:R2APBS1_1450 -> {rhd:R2APBS1_1172, rhd:R2APBS1_1448, rhd:R2APBS1_2420, rhd:R2APBS1_3762} -> [rhd:R2APBS1_1032 -> rhd:R2APBS1_2220] -> rhd:R2APBS1_1450 -> {rhd:R2APBS1_1172, rhd:R2APBS1_1448, rhd:R2APBS1_2420, rhd:R2APBS1_3762} -> [rhd:R2APBS1_2914 -> rhd:R2APBS1_2220] -> rhd:R2APBS1_1450 -> {rhd:R2APBS1_1172, rhd:R2APBS1_1448, rhd:R2APBS1_2420, rhd:R2APBS1_3762}
path_rhd00061.kgml: {2.3.1.39, 2.3.1.85, 2.3.1.86} -> [{2.3.1.179, 2.3.1.41, 2.3.1.85, 2.3.1.86}] -> {1.1.1.100, 2.3.1.85, 2.3.1.86} -> [{2.3.1.85, 2.3.1.86, 4.2.1.59} -> 1.3.1.9] -> {2.3.1.179, 2.3.1.41, 2.3.1.85, 2.3.1.86} -> {1.1.1.100, 2.3.1.85, 2.3.1.86} -> [{2.3.1.85, 2.3.1.86, 4.2.1.59} -> 1.3.1.9] -> {2.3.1.179, 2.3.1.41, 2.3.1.85, 2.3.1.86} -> {1.1.1.100, 2.3.1.85, 2.3.1.86} -> [{2.3.1.85, 2.3.1.86, 4.2.1.59} -> 1.3.1.9] -> {2.3.1.179, 2.3.1.41, 2.3.1.85, 2.3.1.86} -> {1.1.1.100, 2.3.1.85, 2.3.1.86} -> [{2.3.1.85, 2.3.1.86, 4.2.1.59} -> 1.3.1.9] -> {2.3.1.179, 2.3.1.41, 2.3.1.85, 2.3.1.86} -> {1.1.1.100, 2.3.1.85, 2.3.1.86} -> [{2.3.1.85, 2.3.1.86, 4.2.1.59} -> 1.3.1.9] -> {2.3.1.179, 2.3.1.199, 2.3.1.41} -> 1.1.1.100
path_rhd00061.kgml: Skipped genes: rhd:R2APBS1_1449
path_rhd00061.kgml:
path_rhd00061.kgml: Found a trail of span 11 containing skipped vertices
path_rhd00061.kgml: 147 -> 61 -> 108 -> [278 -> 274] -> 60 -> 97 -> [279 -> 281] -> 59 -> 86 -> [283 -> 284] -> 58 -> 75 -> [285 -> 287] -> 53 -> 54
path_rhd00061.kgml: R01626 -> R04960 -> R04534 -> [R04535 -> R04961] -> R04963 -> R04964 -> [R04965 -> R04724] -> R04726 -> R04566 -> [R04568 -> R04966] -> R04968 -> R04543 -> [R04544 -> R04969] -> R07762 -> R07763
path_rhd00061.kgml: rhd:R2APBS1_1447 -> rhd:R2APBS1_1450 -> {rhd:R2APBS1_1172, rhd:R2APBS1_1448, rhd:R2APBS1_2420, rhd:R2APBS1_3762} -> [rhd:R2APBS1_1032 -> rhd:R2APBS1_2220] -> rhd:R2APBS1_1450 -> {rhd:R2APBS1_1172, rhd:R2APBS1_1448, rhd:R2APBS1_2420, rhd:R2APBS1_3762} -> [rhd:R2APBS1_2914 -> rhd:R2APBS1_2220] -> rhd:R2APBS1_1450 -> {rhd:R2APBS1_1172, rhd:R2APBS1_1448, rhd:R2APBS1_2420, rhd:R2APBS1_3762} -> [rhd:R2APBS1_1032 -> rhd:R2APBS1_2220] -> rhd:R2APBS1_1450 -> {rhd:R2APBS1_1172, rhd:R2APBS1_1448, rhd:R2APBS1_2420, rhd:R2APBS1_3762} -> [rhd:R2APBS1_2914 -> rhd:R2APBS1_2220] -> rhd:R2APBS1_1450 -> {rhd:R2APBS1_1172, rhd:R2APBS1_1448, rhd:R2APBS1_2420, rhd:R2APBS1_3762}
path_rhd00061.kgml: {2.3.1.39, 2.3.1.85, 2.3.1.86} -> {2.3.1.179, 2.3.1.41, 2.3.1.85, 2.3.1.86} -> {1.1.1.100, 2.3.1.85, 2.3.1.86} -> [{2.3.1.85, 2.3.1.86, 4.2.1.59} -> 1.3.1.9] -> {2.3.1.179, 2.3.1.41, 2.3.1.85, 2.3.1.86} -> {1.1.1.100, 2.3.1.85, 2.3.1.86} -> [{2.3.1.85, 2.3.1.86, 4.2.1.59} -> 1.3.1.9] -> {2.3.1.179, 2.3.1.41, 2.3.1.85, 2.3.1.86} -> {1.1.1.100, 2.3.1.85, 2.3.1.86} -> [{2.3.1.85, 2.3.1.86, 4.2.1.59} -> 1.3.1.9] -> {2.3.1.179, 2.3.1.41, 2.3.1.85, 2.3.1.86} -> {1.1.1.100, 2.3.1.85, 2.3.1.86} -> [{2.3.1.85, 2.3.1.86, 4.2.1.59} -> 1.3.1.9] -> {2.3.1.179, 2.3.1.199, 2.3.1.41} -> 1.1.1.100
path_rhd00061.kgml: Skipped genes: rhd:R2APBS1_1449
path_rhd00061.kgml:
path_rhd00061.kgml: Found a trail of span 10 containing skipped vertices
path_rhd00061.kgml: 147 -> [61] -> 108 -> [278 -> 274] -> 60 -> 97 -> [279 -> 281] -> 59 -> 86 -> [283 -> 284] -> 58 -> 75 -> [285 -> 287] -> 53 -> 54
path_rhd00061.kgml: R01626 -> [R04960] -> R04534 -> [R04535 -> R04961] -> R04963 -> R04964 -> [R04965 -> R04724] -> R04726 -> R04566 -> [R04568 -> R04966] -> R04968 -> R04543 -> [R04544 -> R04969] -> R07762 -> R07763
path_rhd00061.kgml: rhd:R2APBS1_1447 -> [rhd:R2APBS1_1450] -> {rhd:R2APBS1_1172, rhd:R2APBS1_1448, rhd:R2APBS1_2420, rhd:R2APBS1_3762} -> [rhd:R2APBS1_1032 -> rhd:R2APBS1_2220] -> rhd:R2APBS1_1450 -> {rhd:R2APBS1_1172, rhd:R2APBS1_1448, rhd:R2APBS1_2420, rhd:R2APBS1_3762} -> [rhd:R2APBS1_2914 -> rhd:R2APBS1_2220] -> rhd:R2APBS1_1450 -> {rhd:R2APBS1_1172, rhd:R2APBS1_1448, rhd:R2APBS1_2420, rhd:R2APBS1_3762} -> [rhd:R2APBS1_1032 -> rhd:R2APBS1_2220] -> rhd:R2APBS1_1450 -> {rhd:R2APBS1_1172, rhd:R2APBS1_1448, rhd:R2APBS1_2420, rhd:R2APBS1_3762} -> [rhd:R2APBS1_2914 -> rhd:R2APBS1_2220] -> rhd:R2APBS1_1450 -> {rhd:R2APBS1_1172, rhd:R2APBS1_1448, rhd:R2APBS1_2420, rhd:R2APBS1_3762}
path_rhd00061.kgml: {2.3.1.39, 2.3.1.85, 2.3.1.86} -> [{2.3.1.179, 2.3.1.41, 2.3.1.85, 2.3.1.86}] -> {1.1.1.100, 2.3.1.85, 2.3.1.86} -> [{2.3.1.85, 2.3.1.86, 4.2.1.59} -> 1.3.1.9] -> {2.3.1.179, 2.3.1.41, 2.3.1.85, 2.3.1.86} -> {1.1.1.100, 2.3.1.85, 2.3.1.86} -> [{2.3.1.85, 2.3.1.86, 4.2.1.59} -> 1.3.1.9] -> {2.3.1.179, 2.3.1.41, 2.3.1.85, 2.3.1.86} -> {1.1.1.100, 2.3.1.85, 2.3.1.86} -> [{2.3.1.85, 2.3.1.86, 4.2.1.59} -> 1.3.1.9] -> {2.3.1.179, 2.3.1.41, 2.3.1.85, 2.3.1.86} -> {1.1.1.100, 2.3.1.85, 2.3.1.86} -> [{2.3.1.85, 2.3.1.86, 4.2.1.59} -> 1.3.1.9] -> {2.3.1.179, 2.3.1.199, 2.3.1.41} -> 1.1.1.100
path_rhd00061.kgml: Skipped genes: rhd:R2APBS1_1449
path_rhd00061.kgml:
path_rhd00061.kgml: Found a trail of span 9 containing skipped vertices
path_rhd00061.kgml: 147 -> 60 -> 97 -> [279 -> 281] -> 59 -> 86 -> [283 -> 284] -> 58 -> 75 -> [285 -> 287] -> 53 -> 54
path_rhd00061.kgml: R01626 -> R04963 -> R04964 -> [R04965 -> R04724] -> R04726 -> R04566 -> [R04568 -> R04966] -> R04968 -> R04543 -> [R04544 -> R04969] -> R07762 -> R07763
path_rhd00061.kgml: rhd:R2APBS1_1447 -> rhd:R2APBS1_1450 -> {rhd:R2APBS1_1172, rhd:R2APBS1_1448, rhd:R2APBS1_2420, rhd:R2APBS1_3762} -> [rhd:R2APBS1_2914 -> rhd:R2APBS1_2220] -> rhd:R2APBS1_1450 -> {rhd:R2APBS1_1172, rhd:R2APBS1_1448, rhd:R2APBS1_2420, rhd:R2APBS1_3762} -> [rhd:R2APBS1_1032 -> rhd:R2APBS1_2220] -> rhd:R2APBS1_1450 -> {rhd:R2APBS1_1172, rhd:R2APBS1_1448, rhd:R2APBS1_2420, rhd:R2APBS1_3762} -> [rhd:R2APBS1_2914 -> rhd:R2APBS1_2220] -> rhd:R2APBS1_1450 -> {rhd:R2APBS1_1172, rhd:R2APBS1_1448, rhd:R2APBS1_2420, rhd:R2APBS1_3762}
path_rhd00061.kgml: {2.3.1.39, 2.3.1.85, 2.3.1.86} -> {2.3.1.179, 2.3.1.41, 2.3.1.85, 2.3.1.86} -> {1.1.1.100, 2.3.1.85, 2.3.1.86} -> [{2.3.1.85, 2.3.1.86, 4.2.1.59} -> 1.3.1.9] -> {2.3.1.179, 2.3.1.41, 2.3.1.85, 2.3.1.86} -> {1.1.1.100, 2.3.1.85, 2.3.1.86} -> [{2.3.1.85, 2.3.1.86, 4.2.1.59} -> 1.3.1.9] -> {2.3.1.179, 2.3.1.41, 2.3.1.85, 2.3.1.86} -> {1.1.1.100, 2.3.1.85, 2.3.1.86} -> [{2.3.1.85, 2.3.1.86, 4.2.1.59} -> 1.3.1.9] -> {2.3.1.179, 2.3.1.199, 2.3.1.41} -> 1.1.1.100
path_rhd00061.kgml: Skipped genes: rhd:R2APBS1_1449
path_rhd00061.kgml:
path_rhd00061.kgml: Found a trail of span 8 containing skipped vertices
path_rhd00061.kgml: 147 -> [60] -> 97 -> [279 -> 281] -> 59 -> 86 -> [283 -> 284] -> 58 -> 75 -> [285 -> 287] -> 53 -> 54
path_rhd00061.kgml: R01626 -> [R04963] -> R04964 -> [R04965 -> R04724] -> R04726 -> R04566 -> [R04568 -> R04966] -> R04968 -> R04543 -> [R04544 -> R04969] -> R07762 -> R07763
path_rhd00061.kgml: rhd:R2APBS1_1447 -> [rhd:R2APBS1_1450] -> {rhd:R2APBS1_1172, rhd:R2APBS1_1448, rhd:R2APBS1_2420, rhd:R2APBS1_3762} -> [rhd:R2APBS1_2914 -> rhd:R2APBS1_2220] -> rhd:R2APBS1_1450 -> {rhd:R2APBS1_1172, rhd:R2APBS1_1448, rhd:R2APBS1_2420, rhd:R2APBS1_3762} -> [rhd:R2APBS1_1032 -> rhd:R2APBS1_2220] -> rhd:R2APBS1_1450 -> {rhd:R2APBS1_1172, rhd:R2APBS1_1448, rhd:R2APBS1_2420, rhd:R2APBS1_3762} -> [rhd:R2APBS1_2914 -> rhd:R2APBS1_2220] -> rhd:R2APBS1_1450 -> {rhd:R2APBS1_1172, rhd:R2APBS1_1448, rhd:R2APBS1_2420, rhd:R2APBS1_3762}
path_rhd00061.kgml: {2.3.1.39, 2.3.1.85, 2.3.1.86} -> [{2.3.1.179, 2.3.1.41, 2.3.1.85, 2.3.1.86}] -> {1.1.1.100, 2.3.1.85, 2.3.1.86} -> [{2.3.1.85, 2.3.1.86, 4.2.1.59} -> 1.3.1.9] -> {2.3.1.179, 2.3.1.41, 2.3.1.85, 2.3.1.86} -> {1.1.1.100, 2.3.1.85, 2.3.1.86} -> [{2.3.1.85, 2.3.1.86, 4.2.1.59} -> 1.3.1.9] -> {2.3.1.179, 2.3.1.41, 2.3.1.85, 2.3.1.86} -> {1.1.1.100, 2.3.1.85, 2.3.1.86} -> [{2.3.1.85, 2.3.1.86, 4.2.1.59} -> 1.3.1.9] -> {2.3.1.179, 2.3.1.199, 2.3.1.41} -> 1.1.1.100
path_rhd00061.kgml: Skipped genes: rhd:R2APBS1_1449
path_rhd00061.kgml:
path_rhd00061.kgml: Found a trail of span 7 containing skipped vertices
path_rhd00061.kgml: 147 -> 59 -> 86 -> [283 -> 284] -> 58 -> 75 -> [285 -> 287] -> 53 -> 54
path_rhd00061.kgml: R01626 -> R04726 -> R04566 -> [R04568 -> R04966] -> R04968 -> R04543 -> [R04544 -> R04969] -> R07762 -> R07763
path_rhd00061.kgml: rhd:R2APBS1_1447 -> rhd:R2APBS1_1450 -> {rhd:R2APBS1_1172, rhd:R2APBS1_1448, rhd:R2APBS1_2420, rhd:R2APBS1_3762} -> [rhd:R2APBS1_1032 -> rhd:R2APBS1_2220] -> rhd:R2APBS1_1450 -> {rhd:R2APBS1_1172, rhd:R2APBS1_1448, rhd:R2APBS1_2420, rhd:R2APBS1_3762} -> [rhd:R2APBS1_2914 -> rhd:R2APBS1_2220] -> rhd:R2APBS1_1450 -> {rhd:R2APBS1_1172, rhd:R2APBS1_1448, rhd:R2APBS1_2420, rhd:R2APBS1_3762}
path_rhd00061.kgml: {2.3.1.39, 2.3.1.85, 2.3.1.86} -> {2.3.1.179, 2.3.1.41, 2.3.1.85, 2.3.1.86} -> {1.1.1.100, 2.3.1.85, 2.3.1.86} -> [{2.3.1.85, 2.3.1.86, 4.2.1.59} -> 1.3.1.9] -> {2.3.1.179, 2.3.1.41, 2.3.1.85, 2.3.1.86} -> {1.1.1.100, 2.3.1.85, 2.3.1.86} -> [{2.3.1.85, 2.3.1.86, 4.2.1.59} -> 1.3.1.9] -> {2.3.1.179, 2.3.1.199, 2.3.1.41} -> 1.1.1.100
path_rhd00061.kgml: Skipped genes: rhd:R2APBS1_1449
path_rhd00061.kgml:
path_rhd00061.kgml: Found a trail of span 6 containing skipped vertices
path_rhd00061.kgml: 147 -> [89] -> 86 -> [283 -> 284] -> 58 -> 75 -> [285 -> 287] -> 53 -> 54
path_rhd00061.kgml: R01626 -> [R04726] -> R04566 -> [R04568 -> R04966] -> R04968 -> R04543 -> [R04544 -> R04969] -> R07762 -> R07763
path_rhd00061.kgml: rhd:R2APBS1_1447 -> [{rhd:R2APBS1_2913, rhd:R2APBS1_3758}] -> {rhd:R2APBS1_1172, rhd:R2APBS1_1448, rhd:R2APBS1_2420, rhd:R2APBS1_3762} -> [rhd:R2APBS1_1032 -> rhd:R2APBS1_2220] -> rhd:R2APBS1_1450 -> {rhd:R2APBS1_1172, rhd:R2APBS1_1448, rhd:R2APBS1_2420, rhd:R2APBS1_3762} -> [rhd:R2APBS1_2914 -> rhd:R2APBS1_2220] -> rhd:R2APBS1_1450 -> {rhd:R2APBS1_1172, rhd:R2APBS1_1448, rhd:R2APBS1_2420, rhd:R2APBS1_3762}
path_rhd00061.kgml: {2.3.1.39, 2.3.1.85, 2.3.1.86} -> [{2.3.1.179, 2.3.1.41, 2.3.1.85, 2.3.1.86}] -> {1.1.1.100, 2.3.1.85, 2.3.1.86} -> [{2.3.1.85, 2.3.1.86, 4.2.1.59} -> 1.3.1.9] -> {2.3.1.179, 2.3.1.41, 2.3.1.85, 2.3.1.86} -> {1.1.1.100, 2.3.1.85, 2.3.1.86} -> [{2.3.1.85, 2.3.1.86, 4.2.1.59} -> 1.3.1.9] -> {2.3.1.179, 2.3.1.199, 2.3.1.41} -> 1.1.1.100
path_rhd00061.kgml: Skipped genes: rhd:R2APBS1_1449
path_rhd00061.kgml:
path_rhd00061.kgml: Found a trail of span 5 containing skipped vertices
path_rhd00061.kgml: 147 -> 58 -> 75 -> [285 -> 287] -> 53 -> 54
path_rhd00061.kgml: R01626 -> R04968 -> R04543 -> [R04544 -> R04969] -> R07762 -> R07763
path_rhd00061.kgml: rhd:R2APBS1_1447 -> rhd:R2APBS1_1450 -> {rhd:R2APBS1_1172, rhd:R2APBS1_1448, rhd:R2APBS1_2420, rhd:R2APBS1_3762} -> [rhd:R2APBS1_2914 -> rhd:R2APBS1_2220] -> rhd:R2APBS1_1450 -> {rhd:R2APBS1_1172, rhd:R2APBS1_1448, rhd:R2APBS1_2420, rhd:R2APBS1_3762}
path_rhd00061.kgml: {2.3.1.39, 2.3.1.85, 2.3.1.86} -> {2.3.1.179, 2.3.1.41, 2.3.1.85, 2.3.1.86} -> {1.1.1.100, 2.3.1.85, 2.3.1.86} -> [{2.3.1.85, 2.3.1.86, 4.2.1.59} -> 1.3.1.9] -> {2.3.1.179, 2.3.1.199, 2.3.1.41} -> 1.1.1.100
path_rhd00061.kgml: Skipped genes: rhd:R2APBS1_1449
path_rhd00061.kgml:
path_rhd00061.kgml: Found a trail of span 4 containing skipped vertices
path_rhd00061.kgml: 147 -> [78] -> 75 -> [285 -> 287] -> 53 -> 54
path_rhd00061.kgml: R01626 -> [R04968] -> R04543 -> [R04544 -> R04969] -> R07762 -> R07763
path_rhd00061.kgml: rhd:R2APBS1_1447 -> [{rhd:R2APBS1_2913, rhd:R2APBS1_3758}] -> {rhd:R2APBS1_1172, rhd:R2APBS1_1448, rhd:R2APBS1_2420, rhd:R2APBS1_3762} -> [rhd:R2APBS1_2914 -> rhd:R2APBS1_2220] -> rhd:R2APBS1_1450 -> {rhd:R2APBS1_1172, rhd:R2APBS1_1448, rhd:R2APBS1_2420, rhd:R2APBS1_3762}
path_rhd00061.kgml: {2.3.1.39, 2.3.1.85, 2.3.1.86} -> [{2.3.1.179, 2.3.1.41, 2.3.1.85, 2.3.1.86}] -> {1.1.1.100, 2.3.1.85, 2.3.1.86} -> [{2.3.1.85, 2.3.1.86, 4.2.1.59} -> 1.3.1.9] -> {2.3.1.179, 2.3.1.199, 2.3.1.41} -> 1.1.1.100
path_rhd00061.kgml: Skipped genes: rhd:R2APBS1_1449
path_rhd00061.kgml:
path_rhd00061.kgml: Found a trail of span 3 containing skipped vertices
path_rhd00061.kgml: 147 -> 53 -> 54
path_rhd00061.kgml: R01626 -> R07762 -> R07763
path_rhd00061.kgml: rhd:R2APBS1_1447 -> rhd:R2APBS1_1450 -> {rhd:R2APBS1_1172, rhd:R2APBS1_1448, rhd:R2APBS1_2420, rhd:R2APBS1_3762}
path_rhd00061.kgml: {2.3.1.39, 2.3.1.85, 2.3.1.86} -> {2.3.1.179, 2.3.1.199, 2.3.1.41} -> 1.1.1.100
path_rhd00061.kgml: Skipped genes: rhd:R2APBS1_1449
path_rhd00061.kgml:
path_rhd00061.kgml: Found a trail of span 2 containing skipped vertices
path_rhd00061.kgml: 147 -> [256] -> 54
path_rhd00061.kgml: R01626 -> [R07762] -> R07763
path_rhd00061.kgml: rhd:R2APBS1_1447 -> [{rhd:R2APBS1_2913, rhd:R2APBS1_3758}] -> {rhd:R2APBS1_1172, rhd:R2APBS1_1448, rhd:R2APBS1_2420, rhd:R2APBS1_3762}
path_rhd00061.kgml: {2.3.1.39, 2.3.1.85, 2.3.1.86} -> [{2.3.1.179, 2.3.1.199, 2.3.1.41}] -> 1.1.1.100
path_rhd00061.kgml:
path_rhd00061.kgml: --- 135.36 seconds ---

path_rhd00072.kgml: Synthesis and degradation of ketone bodies
path_rhd00072.kgml: Initialization took 0.18 seconds
path_rhd00072.kgml: (not found)
path_rhd00072.kgml: --- 0.23 seconds ---

path_rhd00130.kgml: Ubiquinone and other terpenoid-quinone biosynthesis
path_rhd00130.kgml: Initialization took 0.53 seconds
path_rhd00130.kgml: (not found)
path_rhd00130.kgml: --- 0.58 seconds ---

path_rhd00190.kgml: Oxidative phosphorylation
path_rhd00190.kgml: Initialization took 11.56 seconds
path_rhd00190.kgml: (not found)
path_rhd00190.kgml: --- 11.58 seconds ---

path_rhd00220.kgml: Arginine biosynthesis
path_rhd00220.kgml: Initialization took 0.52 seconds
path_rhd00220.kgml:
path_rhd00220.kgml: Found a trail of span 6 containing skipped vertices
path_rhd00220.kgml: 49 -> 50 -> 51 -> [52 -> 71] -> 73 -> 45 -> 47
path_rhd00220.kgml: R00259 -> R02649 -> R03443 -> [R02283 -> R07245] -> R09107 -> R01954 -> R01086
path_rhd00220.kgml: rhd:R2APBS1_1208 -> rhd:R2APBS1_1208 -> rhd:R2APBS1_1209 -> [rhd:R2APBS1_0382 -> rhd:R2APBS1_1203] -> rhd:R2APBS1_1207 -> rhd:R2APBS1_1206 -> rhd:R2APBS1_1210
path_rhd00220.kgml: 2.3.1.1 -> 2.7.2.8 -> 1.2.1.38 -> [2.6.1.11 -> 2.1.3.9] -> 3.5.1.16 -> 6.3.4.5 -> 4.3.2.1
path_rhd00220.kgml:
path_rhd00220.kgml: Found a trail of span 5 containing skipped vertices
path_rhd00220.kgml: 49 -> 50 -> 51 -> [52 -> 71] -> 73 -> [45] -> 47
path_rhd00220.kgml: R00259 -> R02649 -> R03443 -> [R02283 -> R07245] -> R09107 -> [R01954] -> R01086
path_rhd00220.kgml: rhd:R2APBS1_1208 -> rhd:R2APBS1_1208 -> rhd:R2APBS1_1209 -> [rhd:R2APBS1_0382 -> rhd:R2APBS1_1203] -> rhd:R2APBS1_1207 -> [rhd:R2APBS1_1206] -> rhd:R2APBS1_1210
path_rhd00220.kgml: 2.3.1.1 -> 2.7.2.8 -> 1.2.1.38 -> [2.6.1.11 -> 2.1.3.9] -> 3.5.1.16 -> [6.3.4.5] -> 4.3.2.1
path_rhd00220.kgml:
path_rhd00220.kgml: Found a trail of span 5 containing skipped vertices
path_rhd00220.kgml: 49 -> 50 -> [51 -> 52 -> 71] -> 73 -> 45 -> 47
path_rhd00220.kgml: R00259 -> R02649 -> [R03443 -> R02283 -> R07245] -> R09107 -> R01954 -> R01086
path_rhd00220.kgml: rhd:R2APBS1_1208 -> rhd:R2APBS1_1208 -> [rhd:R2APBS1_1209 -> rhd:R2APBS1_0382 -> rhd:R2APBS1_1203] -> rhd:R2APBS1_1207 -> rhd:R2APBS1_1206 -> rhd:R2APBS1_1210
path_rhd00220.kgml: 2.3.1.1 -> 2.7.2.8 -> [1.2.1.38 -> 2.6.1.11 -> 2.1.3.9] -> 3.5.1.16 -> 6.3.4.5 -> 4.3.2.1
path_rhd00220.kgml: Skipped genes: rhd:R2APBS1_1209
path_rhd00220.kgml:
path_rhd00220.kgml: Found a trail of span 5 containing skipped vertices
path_rhd00220.kgml: 49 -> 50 -> 51 -> [52 -> 71 -> 73] -> 45 -> 47
path_rhd00220.kgml: R00259 -> R02649 -> R03443 -> [R02283 -> R07245 -> R09107] -> R01954 -> R01086
path_rhd00220.kgml: rhd:R2APBS1_1208 -> rhd:R2APBS1_1208 -> rhd:R2APBS1_1209 -> [rhd:R2APBS1_0382 -> rhd:R2APBS1_1203 -> rhd:R2APBS1_1207] -> rhd:R2APBS1_1206 -> rhd:R2APBS1_1210
path_rhd00220.kgml: 2.3.1.1 -> 2.7.2.8 -> 1.2.1.38 -> [2.6.1.11 -> 2.1.3.9 -> 3.5.1.16] -> 6.3.4.5 -> 4.3.2.1
path_rhd00220.kgml: Skipped genes: rhd:R2APBS1_1207
path_rhd00220.kgml:
path_rhd00220.kgml: Found a trail of span 5 containing skipped vertices
path_rhd00220.kgml: 49 -> [50] -> 51 -> [52 -> 71] -> 73 -> 45 -> 47
path_rhd00220.kgml: R00259 -> [R02649] -> R03443 -> [R02283 -> R07245] -> R09107 -> R01954 -> R01086
path_rhd00220.kgml: rhd:R2APBS1_1208 -> [rhd:R2APBS1_1208] -> rhd:R2APBS1_1209 -> [rhd:R2APBS1_0382 -> rhd:R2APBS1_1203] -> rhd:R2APBS1_1207 -> rhd:R2APBS1_1206 -> rhd:R2APBS1_1210
path_rhd00220.kgml: 2.3.1.1 -> [2.7.2.8] -> 1.2.1.38 -> [2.6.1.11 -> 2.1.3.9] -> 3.5.1.16 -> 6.3.4.5 -> 4.3.2.1
path_rhd00220.kgml:
path_rhd00220.kgml: Found a trail of span 4 containing skipped vertices
path_rhd00220.kgml: 49 -> 50 -> 51 -> [52] -> 54
path_rhd00220.kgml: R00259 -> R02649 -> R03443 -> [R02283] -> R00669
path_rhd00220.kgml: rhd:R2APBS1_1208 -> rhd:R2APBS1_1208 -> rhd:R2APBS1_1209 -> [rhd:R2APBS1_0382] -> rhd:R2APBS1_1207
path_rhd00220.kgml: 2.3.1.1 -> 2.7.2.8 -> 1.2.1.38 -> [2.6.1.11] -> {3.5.1.14, 3.5.1.16}
path_rhd00220.kgml:
path_rhd00220.kgml: Found a trail of span 3 containing skipped vertices
path_rhd00220.kgml: 49 -> 50 -> [51 -> 52] -> 54
path_rhd00220.kgml: R00259 -> R02649 -> [R03443 -> R02283] -> R00669
path_rhd00220.kgml: rhd:R2APBS1_1208 -> rhd:R2APBS1_1208 -> [rhd:R2APBS1_1209 -> rhd:R2APBS1_0382] -> rhd:R2APBS1_1207
path_rhd00220.kgml: 2.3.1.1 -> 2.7.2.8 -> [1.2.1.38 -> 2.6.1.11] -> {3.5.1.14, 3.5.1.16}
path_rhd00220.kgml:
path_rhd00220.kgml: Found a trail of span 2 containing skipped vertices
path_rhd00220.kgml: 49 -> [50 -> 51 -> 52] -> 54
path_rhd00220.kgml: R00259 -> [R02649 -> R03443 -> R02283] -> R00669
path_rhd00220.kgml: rhd:R2APBS1_1208 -> [rhd:R2APBS1_1208 -> rhd:R2APBS1_1209 -> rhd:R2APBS1_0382] -> rhd:R2APBS1_1207
path_rhd00220.kgml: 2.3.1.1 -> [2.7.2.8 -> 1.2.1.38 -> 2.6.1.11] -> {3.5.1.14, 3.5.1.16}
path_rhd00220.kgml:
path_rhd00220.kgml: --- 0.99 seconds ---

path_rhd00230.kgml: Purine metabolism
path_rhd00230.kgml: Initialization took 17.04 seconds
path_rhd00230.kgml:
path_rhd00230.kgml: Found a trail of span 4 containing skipped vertices
path_rhd00230.kgml: 209 -> [205] -> 216 -> [206] -> 219 -> [220 -> 300] -> 299
path_rhd00230.kgml: R01132 -> [R01130] -> R02142 -> [{R01230, R01231}] -> R01229 -> [R00332 -> R00430] -> R00434
path_rhd00230.kgml: rhd:R2APBS1_2225 -> [rhd:R2APBS1_1769] -> rhd:R2APBS1_2225 -> [{rhd:R2APBS1_1768, rhd:R2APBS1_3836}] -> rhd:R2APBS1_2225 -> [rhd:R2APBS1_3360 -> rhd:R2APBS1_0551] -> rhd:R2APBS1_2227
path_rhd00230.kgml: 2.4.2.8 -> [1.1.1.205] -> {2.4.2.22, 2.4.2.8} -> [{6.3.5.2, 6.3.5.2}] -> {2.4.2.22, 2.4.2.7, 2.4.2.8} -> [2.7.4.8 -> 2.7.1.40] -> {4.6.1.1, 4.6.1.2}
path_rhd00230.kgml: Skipped genes: rhd:R2APBS1_2226
path_rhd00230.kgml:
path_rhd00230.kgml: Found a trail of span 3 containing skipped vertices
path_rhd00230.kgml: 209 -> [205 -> 206] -> 219 -> [220 -> 300] -> 299
path_rhd00230.kgml: R01132 -> [R01130 -> {R01230, R01231}] -> R01229 -> [R00332 -> R00430] -> R00434
path_rhd00230.kgml: rhd:R2APBS1_2225 -> [rhd:R2APBS1_1769 -> {rhd:R2APBS1_1768, rhd:R2APBS1_3836}] -> rhd:R2APBS1_2225 -> [rhd:R2APBS1_3360 -> rhd:R2APBS1_0551] -> rhd:R2APBS1_2227
path_rhd00230.kgml: 2.4.2.8 -> [1.1.1.205 -> {6.3.5.2, 6.3.5.2}] -> {2.4.2.22, 2.4.2.7, 2.4.2.8} -> [2.7.4.8 -> 2.7.1.40] -> {4.6.1.1, 4.6.1.2}
path_rhd00230.kgml: Skipped genes: rhd:R2APBS1_2226
path_rhd00230.kgml:
path_rhd00230.kgml: Found a trail of span 3 containing skipped vertices
path_rhd00230.kgml: 245 -> [234 -> 233 -> 300] -> 244 -> [300] -> 233
path_rhd00230.kgml: R00429 -> [R03409 -> R00336 -> R00430] -> R00441 -> [R00430] -> R00336
path_rhd00230.kgml: {rhd:R2APBS1_3168, rhd:R2APBS1_3352} -> [rhd:R2APBS1_2612 -> rhd:R2APBS1_3352 -> rhd:R2APBS1_0551] -> {rhd:R2APBS1_0971, rhd:R2APBS1_0972, rhd:R2APBS1_1002, rhd:R2APBS1_3353} -> [rhd:R2APBS1_0551] -> rhd:R2APBS1_3352
path_rhd00230.kgml: 2.7.6.5 -> [{3.6.1.11, 3.6.1.40} -> 3.1.7.2 -> 2.7.1.40] -> {2.7.7.48, 2.7.7.6} -> [2.7.1.40] -> 3.1.7.2
path_rhd00230.kgml:
path_rhd00230.kgml: Found a trail of span 3 containing skipped vertices
path_rhd00230.kgml: 209 -> [205] -> 216 -> [206 -> 220 -> 300] -> 299
path_rhd00230.kgml: R01132 -> [R01130] -> R02142 -> [{R01230, R01231} -> R00332 -> R00430] -> R00434
path_rhd00230.kgml: rhd:R2APBS1_2225 -> [rhd:R2APBS1_1769] -> rhd:R2APBS1_2225 -> [{rhd:R2APBS1_1768, rhd:R2APBS1_3836} -> rhd:R2APBS1_3360 -> rhd:R2APBS1_0551] -> rhd:R2APBS1_2227
path_rhd00230.kgml: 2.4.2.8 -> [1.1.1.205] -> {2.4.2.22, 2.4.2.8} -> [{6.3.5.2, 6.3.5.2} -> 2.7.4.8 -> 2.7.1.40] -> {4.6.1.1, 4.6.1.2}
path_rhd00230.kgml: Skipped genes: rhd:R2APBS1_2226
path_rhd00230.kgml:
path_rhd00230.kgml: Found a trail of span 2 without skipping any vertex
path_rhd00230.kgml: 427 -> 428
path_rhd00230.kgml: R07404 -> R07405
path_rhd00230.kgml: rhd:R2APBS1_2933 -> rhd:R2APBS1_2934
path_rhd00230.kgml: 6.3.4.18 -> 5.4.99.18
path_rhd00230.kgml:
path_rhd00230.kgml: Found a trail of span 2 containing skipped vertices
path_rhd00230.kgml: 163 -> [260] -> 164
path_rhd00230.kgml: R04325 -> [R04463] -> R04208
path_rhd00230.kgml: {rhd:R2APBS1_2720, rhd:R2APBS1_3124} -> [rhd:R2APBS1_0751] -> rhd:R2APBS1_3123
path_rhd00230.kgml: 2.1.2.2 -> [6.3.5.3] -> 6.3.3.1
path_rhd00230.kgml:
path_rhd00230.kgml: Found a trail of span 2 without skipping any vertex
path_rhd00230.kgml: 205 -> 206
path_rhd00230.kgml: R01130 -> {R01230, R01231}
path_rhd00230.kgml: rhd:R2APBS1_1769 -> {rhd:R2APBS1_1768, rhd:R2APBS1_3836}
path_rhd00230.kgml: 1.1.1.205 -> {6.3.5.2, 6.3.5.2}
path_rhd00230.kgml:
path_rhd00230.kgml: Found a trail of span 2 without skipping any vertex
path_rhd00230.kgml: 252 -> 253
path_rhd00230.kgml: R00529 -> R00509
path_rhd00230.kgml: {rhd:R2APBS1_0592, rhd:R2APBS1_0593} -> rhd:R2APBS1_0593
path_rhd00230.kgml: 2.7.7.4 -> 2.7.1.25
path_rhd00230.kgml:
path_rhd00230.kgml: --- 27.79 seconds ---

path_rhd00240.kgml: Pyrimidine metabolism
path_rhd00240.kgml: Initialization took 9.10 seconds
path_rhd00240.kgml:
path_rhd00240.kgml: Found a trail of span 3 containing skipped vertices
path_rhd00240.kgml: 150 -> [156] -> 161 -> [158] -> 157
path_rhd00240.kgml: R02098 -> [R02101] -> R02094 -> [R02093] -> R00378
path_rhd00240.kgml: rhd:R2APBS1_1454 -> [rhd:R2APBS1_0902] -> rhd:R2APBS1_1454 -> [rhd:R2APBS1_1777] -> {rhd:R2APBS1_0002, rhd:R2APBS1_0332, rhd:R2APBS1_1026, rhd:R2APBS1_1136, rhd:R2APBS1_1434, rhd:R2APBS1_1455, rhd:R2APBS1_2257, rhd:R2APBS1_3243}
path_rhd00240.kgml: {2.7.4.4, 2.7.4.9} -> [2.1.1.45] -> {2.7.4.12, 2.7.4.9} -> [2.7.4.6] -> 2.7.7.7
path_rhd00240.kgml:
path_rhd00240.kgml: Found a trail of span 2 containing skipped vertices
path_rhd00240.kgml: 121 -> [102 -> 104] -> 103
path_rhd00240.kgml: R00442 -> [R00438 -> R00156] -> R00443
path_rhd00240.kgml: {rhd:R2APBS1_0971, rhd:R2APBS1_0972, rhd:R2APBS1_1002, rhd:R2APBS1_3353} -> [rhd:R2APBS1_1480 -> rhd:R2APBS1_1777] -> {rhd:R2APBS1_0971, rhd:R2APBS1_0972, rhd:R2APBS1_1002, rhd:R2APBS1_3353}
path_rhd00240.kgml: {2.7.7.48, 2.7.7.6} -> [2.7.7.8 -> 2.7.4.6] -> {2.7.7.48, 2.7.7.52, 2.7.7.6}
path_rhd00240.kgml:
path_rhd00240.kgml: Found a trail of span 2 containing skipped vertices
path_rhd00240.kgml: 150 -> [156 -> 161 -> 158] -> 157
path_rhd00240.kgml: R02098 -> [R02101 -> R02094 -> R02093] -> R00378
path_rhd00240.kgml: rhd:R2APBS1_1454 -> [rhd:R2APBS1_0902 -> rhd:R2APBS1_1454 -> rhd:R2APBS1_1777] -> {rhd:R2APBS1_0002, rhd:R2APBS1_0332, rhd:R2APBS1_1026, rhd:R2APBS1_1136, rhd:R2APBS1_1434, rhd:R2APBS1_1455, rhd:R2APBS1_2257, rhd:R2APBS1_3243}
path_rhd00240.kgml: {2.7.4.4, 2.7.4.9} -> [2.1.1.45 -> {2.7.4.12, 2.7.4.9} -> 2.7.4.6] -> 2.7.7.7
path_rhd00240.kgml:
path_rhd00240.kgml: --- 11.53 seconds ---

path_rhd00250.kgml: Alanine, aspartate and glutamate metabolism
path_rhd00250.kgml: Initialization took 3.36 seconds
path_rhd00250.kgml: (not found)
path_rhd00250.kgml: --- 3.44 seconds ---

path_rhd00260.kgml: Glycine, serine and threonine metabolism
path_rhd00260.kgml: Initialization took 3.44 seconds
path_rhd00260.kgml:
path_rhd00260.kgml: Found a trail of span 4 containing skipped vertices
path_rhd00260.kgml: 76 -> [93] -> 103 -> 99 -> 87
path_rhd00260.kgml: R00480 -> [R02291] -> {R01773, R01775} -> R01771 -> R01466
path_rhd00260.kgml: {rhd:R2APBS1_3192, rhd:R2APBS1_3647} -> [rhd:R2APBS1_1343] -> rhd:R2APBS1_3647 -> rhd:R2APBS1_3648 -> rhd:R2APBS1_3649
path_rhd00260.kgml: 2.7.2.4 -> [1.2.1.11] -> {1.1.1.3, 1.1.1.3} -> 2.7.1.39 -> 4.2.3.1
path_rhd00260.kgml:
path_rhd00260.kgml: Found a trail of span 3 containing skipped vertices
path_rhd00260.kgml: 76 -> [93] -> 103 -> [99] -> 87
path_rhd00260.kgml: R00480 -> [R02291] -> {R01773, R01775} -> [R01771] -> R01466
path_rhd00260.kgml: {rhd:R2APBS1_3192, rhd:R2APBS1_3647} -> [rhd:R2APBS1_1343] -> rhd:R2APBS1_3647 -> [rhd:R2APBS1_3648] -> rhd:R2APBS1_3649
path_rhd00260.kgml: 2.7.2.4 -> [1.2.1.11] -> {1.1.1.3, 1.1.1.3} -> [2.7.1.39] -> 4.2.3.1
path_rhd00260.kgml: Skipped genes: rhd:R2APBS1_3648
path_rhd00260.kgml:
path_rhd00260.kgml: Found a trail of span 3 containing skipped vertices
path_rhd00260.kgml: 76 -> [93 -> 103] -> 99 -> 87
path_rhd00260.kgml: R00480 -> [R02291 -> {R01773, R01775}] -> R01771 -> R01466
path_rhd00260.kgml: {rhd:R2APBS1_3192, rhd:R2APBS1_3647} -> [rhd:R2APBS1_1343 -> rhd:R2APBS1_3647] -> rhd:R2APBS1_3648 -> rhd:R2APBS1_3649
path_rhd00260.kgml: 2.7.2.4 -> [1.2.1.11 -> {1.1.1.3, 1.1.1.3}] -> 2.7.1.39 -> 4.2.3.1
path_rhd00260.kgml:
path_rhd00260.kgml: Found a trail of span 2 containing skipped vertices
path_rhd00260.kgml: 92 -> [84] -> 89
path_rhd00260.kgml: R00371 -> [R00751] -> R01465
path_rhd00260.kgml: rhd:R2APBS1_1554 -> [rhd:R2APBS1_3239] -> rhd:R2APBS1_1556
path_rhd00260.kgml: 2.3.1.29 -> [{4.1.2.48, 4.1.2.5}] -> 1.1.1.103
path_rhd00260.kgml: Skipped genes: rhd:R2APBS1_1555
path_rhd00260.kgml:
path_rhd00260.kgml: Found a trail of span 2 containing skipped vertices
path_rhd00260.kgml: 76 -> [93 -> 103 -> 99] -> 87
path_rhd00260.kgml: R00480 -> [R02291 -> {R01773, R01775} -> R01771] -> R01466
path_rhd00260.kgml: {rhd:R2APBS1_3192, rhd:R2APBS1_3647} -> [rhd:R2APBS1_1343 -> rhd:R2APBS1_3647 -> rhd:R2APBS1_3648] -> rhd:R2APBS1_3649
path_rhd00260.kgml: 2.7.2.4 -> [1.2.1.11 -> {1.1.1.3, 1.1.1.3} -> 2.7.1.39] -> 4.2.3.1
path_rhd00260.kgml: Skipped genes: rhd:R2APBS1_3648
path_rhd00260.kgml:
path_rhd00260.kgml: --- 4.14 seconds ---

path_rhd00261.kgml: Monobactam biosynthesis
path_rhd00261.kgml: Initialization took 0.33 seconds
path_rhd00261.kgml: (not found)
path_rhd00261.kgml: --- 0.38 seconds ---

path_rhd00270.kgml: Cysteine and methionine metabolism
path_rhd00270.kgml: Initialization took 6.19 seconds
path_rhd00270.kgml:
path_rhd00270.kgml: Found a trail of span 3 without skipping any vertex
path_rhd00270.kgml: 74 -> 120 -> 71
path_rhd00270.kgml: R07392 -> R07395 -> R07364
path_rhd00270.kgml: rhd:R2APBS1_1377 -> rhd:R2APBS1_1375 -> rhd:R2APBS1_1376
path_rhd00270.kgml: 4.2.1.109 -> 3.1.3.77 -> 1.13.11.54
path_rhd00270.kgml:
path_rhd00270.kgml: Found a trail of span 3 without skipping any vertex
path_rhd00270.kgml: 74 -> 120 -> 72
path_rhd00270.kgml: R07392 -> R07395 -> R07363
path_rhd00270.kgml: rhd:R2APBS1_1377 -> rhd:R2APBS1_1375 -> rhd:R2APBS1_1376
path_rhd00270.kgml: 4.2.1.109 -> 3.1.3.77 -> 1.13.11.53
path_rhd00270.kgml:
path_rhd00270.kgml: Found a trail of span 3 without skipping any vertex
path_rhd00270.kgml: 197 -> 196 -> 202
path_rhd00270.kgml: R01777 -> R01776 -> R03217
path_rhd00270.kgml: {rhd:R2APBS1_0632, rhd:R2APBS1_2401} -> {rhd:R2APBS1_0632, rhd:R2APBS1_2401} -> rhd:R2APBS1_0633
path_rhd00270.kgml: 2.3.1.46 -> 2.3.1.31 -> 2.5.1.48
path_rhd00270.kgml:
path_rhd00270.kgml: Found a trail of span 3 without skipping any vertex
path_rhd00270.kgml: 197 -> 196 -> 203
path_rhd00270.kgml: R01777 -> R01776 -> R02026
path_rhd00270.kgml: {rhd:R2APBS1_0632, rhd:R2APBS1_2401} -> {rhd:R2APBS1_0632, rhd:R2APBS1_2401} -> rhd:R2APBS1_0633
path_rhd00270.kgml: 2.3.1.46 -> 2.3.1.31 -> ?
path_rhd00270.kgml:
path_rhd00270.kgml: Found a trail of span 2 containing skipped vertices
path_rhd00270.kgml: 74 -> [120] -> 71
path_rhd00270.kgml: R07392 -> [R07395] -> R07364
path_rhd00270.kgml: rhd:R2APBS1_1377 -> [rhd:R2APBS1_1375] -> rhd:R2APBS1_1376
path_rhd00270.kgml: 4.2.1.109 -> [3.1.3.77] -> 1.13.11.54
path_rhd00270.kgml:
path_rhd00270.kgml: Found a trail of span 2 containing skipped vertices
path_rhd00270.kgml: 74 -> [120] -> 72
path_rhd00270.kgml: R07392 -> [R07395] -> R07363
path_rhd00270.kgml: rhd:R2APBS1_1377 -> [rhd:R2APBS1_1375] -> rhd:R2APBS1_1376
path_rhd00270.kgml: 4.2.1.109 -> [3.1.3.77] -> 1.13.11.53
path_rhd00270.kgml:
path_rhd00270.kgml: Found a trail of span 2 without skipping any vertex
path_rhd00270.kgml: 90 -> 92
path_rhd00270.kgml: R04405 -> R00177
path_rhd00270.kgml: rhd:R2APBS1_3288 -> rhd:R2APBS1_3289
path_rhd00270.kgml: 2.1.1.14 -> 2.5.1.6
path_rhd00270.kgml:
path_rhd00270.kgml: Found a trail of span 2 without skipping any vertex
path_rhd00270.kgml: 239 -> 149
path_rhd00270.kgml: R07136 -> R02433
path_rhd00270.kgml: rhd:R2APBS1_1541 -> rhd:R2APBS1_1540
path_rhd00270.kgml: {1.1.1.337, 1.1.1.37} -> 2.6.1.1
path_rhd00270.kgml:
path_rhd00270.kgml: Found a trail of span 2 without skipping any vertex
path_rhd00270.kgml: 197 -> 101
path_rhd00270.kgml: R01777 -> R01288
path_rhd00270.kgml: {rhd:R2APBS1_0632, rhd:R2APBS1_2401} -> rhd:R2APBS1_0633
path_rhd00270.kgml: 2.3.1.46 -> 2.5.1.48
path_rhd00270.kgml:
path_rhd00270.kgml: Found a trail of span 2 without skipping any vertex
path_rhd00270.kgml: 197 -> 206
path_rhd00270.kgml: R01777 -> R00999
path_rhd00270.kgml: {rhd:R2APBS1_0632, rhd:R2APBS1_2401} -> rhd:R2APBS1_0633
path_rhd00270.kgml: 2.3.1.46 -> 2.5.1.48
path_rhd00270.kgml:
path_rhd00270.kgml: Found a trail of span 2 containing skipped vertices
path_rhd00270.kgml: 197 -> [196] -> 202
path_rhd00270.kgml: R01777 -> [R01776] -> R03217
path_rhd00270.kgml: {rhd:R2APBS1_0632, rhd:R2APBS1_2401} -> [{rhd:R2APBS1_0632, rhd:R2APBS1_2401}] -> rhd:R2APBS1_0633
path_rhd00270.kgml: 2.3.1.46 -> [2.3.1.31] -> 2.5.1.48
path_rhd00270.kgml:
path_rhd00270.kgml: Found a trail of span 2 containing skipped vertices
path_rhd00270.kgml: 197 -> [196] -> 203
path_rhd00270.kgml: R01777 -> [R01776] -> R02026
path_rhd00270.kgml: {rhd:R2APBS1_0632, rhd:R2APBS1_2401} -> [{rhd:R2APBS1_0632, rhd:R2APBS1_2401}] -> rhd:R2APBS1_0633
path_rhd00270.kgml: 2.3.1.46 -> [2.3.1.31] -> ?
path_rhd00270.kgml:
path_rhd00270.kgml: Found a trail of span 2 without skipping any vertex
path_rhd00270.kgml: 197 -> 201
path_rhd00270.kgml: R01777 -> R03260
path_rhd00270.kgml: {rhd:R2APBS1_0632, rhd:R2APBS1_2401} -> rhd:R2APBS1_0633
path_rhd00270.kgml: 2.3.1.46 -> 2.5.1.48
path_rhd00270.kgml:
path_rhd00270.kgml: --- 8.45 seconds ---

path_rhd00280.kgml: Valine, leucine and isoleucine degradation
path_rhd00280.kgml: Initialization took 1.29 seconds
path_rhd00280.kgml:
path_rhd00280.kgml: Found a trail of span 3 containing skipped vertices
path_rhd00280.kgml: 81 -> 79 -> [78 -> 77] -> 72
path_rhd00280.kgml: R04095 -> R04138 -> [R02085 -> R01360] -> R00238
path_rhd00280.kgml: rhd:R2APBS1_2561 -> {rhd:R2APBS1_1230, rhd:R2APBS1_2565} -> [rhd:R2APBS1_1231 -> rhd:R2APBS1_1229] -> {rhd:R2APBS1_2563, rhd:R2APBS1_3867}
path_rhd00280.kgml: {1.3.8.4, 1.3.8.7} -> 6.4.1.4 -> [4.2.1.18 -> 4.1.3.4] -> 2.3.1.9
path_rhd00280.kgml: Skipped genes: rhd:R2APBS1_2564
path_rhd00280.kgml:
path_rhd00280.kgml: Found a trail of span 2 containing skipped vertices
path_rhd00280.kgml: 81 -> [79 -> 78 -> 77] -> 72
path_rhd00280.kgml: R04095 -> [R04138 -> R02085 -> R01360] -> R00238
path_rhd00280.kgml: rhd:R2APBS1_2561 -> [{rhd:R2APBS1_1230, rhd:R2APBS1_2565} -> rhd:R2APBS1_1231 -> rhd:R2APBS1_1229] -> {rhd:R2APBS1_2563, rhd:R2APBS1_3867}
path_rhd00280.kgml: {1.3.8.4, 1.3.8.7} -> [6.4.1.4 -> 4.2.1.18 -> 4.1.3.4] -> 2.3.1.9
path_rhd00280.kgml:
path_rhd00280.kgml: --- 1.74 seconds ---

path_rhd00281.kgml: Geraniol degradation
path_rhd00281.kgml: Initialization took 0.13 seconds
path_rhd00281.kgml: (not found)
path_rhd00281.kgml: --- 0.17 seconds ---

path_rhd00290.kgml: Valine, leucine and isoleucine biosynthesis
path_rhd00290.kgml: Initialization took 0.33 seconds
path_rhd00290.kgml:
path_rhd00290.kgml: Found a trail of span 9 containing skipped vertices
path_rhd00290.kgml: 79 -> 44 -> 46 -> 41 -> 40 -> [39] -> 38 -> [35] -> 37 -> 36 -> [37] -> 35
path_rhd00290.kgml: R00226 -> R05071 -> R04440 -> R04441 -> R01214 -> [R01215] -> R01213 -> [R03968] -> R04001 -> R04426 -> [R04001] -> R03968
path_rhd00290.kgml: {rhd:R2APBS1_3658, rhd:R2APBS1_3659} -> rhd:R2APBS1_3657 -> rhd:R2APBS1_3657 -> rhd:R2APBS1_3656 -> {rhd:R2APBS1_3305, rhd:R2APBS1_3652} -> [rhd:R2APBS1_3487] -> rhd:R2APBS1_3651 -> [{rhd:R2APBS1_3653, rhd:R2APBS1_3654}] -> {rhd:R2APBS1_3653, rhd:R2APBS1_3654} -> rhd:R2APBS1_3655 -> [{rhd:R2APBS1_3653, rhd:R2APBS1_3654}] -> {rhd:R2APBS1_3653, rhd:R2APBS1_3654}
path_rhd00290.kgml: 2.2.1.6 -> {1.1.1.86, 5.4.99.3} -> 1.1.1.86 -> 4.2.1.9 -> {2.6.1.42, 2.6.1.6} -> [2.6.1.66] -> 2.3.3.13 -> [4.2.1.33] -> 4.2.1.33 -> 1.1.1.85 -> [4.2.1.33] -> 4.2.1.33
path_rhd00290.kgml:
path_rhd00290.kgml: Found a trail of span 8 containing skipped vertices
path_rhd00290.kgml: 79 -> [44] -> 46 -> 44 -> [46] -> 41 -> 38 -> [35] -> 37 -> 35 -> [37] -> 36
path_rhd00290.kgml: R00226 -> [R05071] -> R04440 -> R05071 -> [R04440] -> R04441 -> R01213 -> [R03968] -> R04001 -> R03968 -> [R04001] -> R04426
path_rhd00290.kgml: {rhd:R2APBS1_3658, rhd:R2APBS1_3659} -> [rhd:R2APBS1_3657] -> rhd:R2APBS1_3657 -> rhd:R2APBS1_3657 -> [rhd:R2APBS1_3657] -> rhd:R2APBS1_3656 -> rhd:R2APBS1_3651 -> [{rhd:R2APBS1_3653, rhd:R2APBS1_3654}] -> {rhd:R2APBS1_3653, rhd:R2APBS1_3654} -> {rhd:R2APBS1_3653, rhd:R2APBS1_3654} -> [{rhd:R2APBS1_3653, rhd:R2APBS1_3654}] -> rhd:R2APBS1_3655
path_rhd00290.kgml: 2.2.1.6 -> [{1.1.1.86, 5.4.99.3}] -> 1.1.1.86 -> {1.1.1.86, 5.4.99.3} -> [1.1.1.86] -> 4.2.1.9 -> 2.3.3.13 -> [4.2.1.33] -> 4.2.1.33 -> 4.2.1.33 -> [4.2.1.33] -> 1.1.1.85
path_rhd00290.kgml: Skipped genes: rhd:R2APBS1_3652
path_rhd00290.kgml:
path_rhd00290.kgml: Found a trail of span 8 containing skipped vertices
path_rhd00290.kgml: 79 -> 44 -> 46 -> 41 -> 40 -> [39 -> 38 -> 35] -> 37 -> 35 -> [37] -> 36
path_rhd00290.kgml: R00226 -> R05071 -> R04440 -> R04441 -> R01214 -> [R01215 -> R01213 -> R03968] -> R04001 -> R03968 -> [R04001] -> R04426
path_rhd00290.kgml: {rhd:R2APBS1_3658, rhd:R2APBS1_3659} -> rhd:R2APBS1_3657 -> rhd:R2APBS1_3657 -> rhd:R2APBS1_3656 -> {rhd:R2APBS1_3305, rhd:R2APBS1_3652} -> [rhd:R2APBS1_3487 -> rhd:R2APBS1_3651 -> {rhd:R2APBS1_3653, rhd:R2APBS1_3654}] -> {rhd:R2APBS1_3653, rhd:R2APBS1_3654} -> {rhd:R2APBS1_3653, rhd:R2APBS1_3654} -> [{rhd:R2APBS1_3653, rhd:R2APBS1_3654}] -> rhd:R2APBS1_3655
path_rhd00290.kgml: 2.2.1.6 -> {1.1.1.86, 5.4.99.3} -> 1.1.1.86 -> 4.2.1.9 -> {2.6.1.42, 2.6.1.6} -> [2.6.1.66 -> 2.3.3.13 -> 4.2.1.33] -> 4.2.1.33 -> 4.2.1.33 -> [4.2.1.33] -> 1.1.1.85
path_rhd00290.kgml:
path_rhd00290.kgml: Found a trail of span 8 containing skipped vertices
path_rhd00290.kgml: 79 -> 44 -> 46 -> [41] -> 40 -> [39] -> 38 -> [35] -> 37 -> 35 -> [37] -> 36
path_rhd00290.kgml: R00226 -> R05071 -> R04440 -> [R04441] -> R01214 -> [R01215] -> R01213 -> [R03968] -> R04001 -> R03968 -> [R04001] -> R04426
path_rhd00290.kgml: {rhd:R2APBS1_3658, rhd:R2APBS1_3659} -> rhd:R2APBS1_3657 -> rhd:R2APBS1_3657 -> [rhd:R2APBS1_3656] -> {rhd:R2APBS1_3305, rhd:R2APBS1_3652} -> [rhd:R2APBS1_3487] -> rhd:R2APBS1_3651 -> [{rhd:R2APBS1_3653, rhd:R2APBS1_3654}] -> {rhd:R2APBS1_3653, rhd:R2APBS1_3654} -> {rhd:R2APBS1_3653, rhd:R2APBS1_3654} -> [{rhd:R2APBS1_3653, rhd:R2APBS1_3654}] -> rhd:R2APBS1_3655
path_rhd00290.kgml: 2.2.1.6 -> {1.1.1.86, 5.4.99.3} -> 1.1.1.86 -> [4.2.1.9] -> {2.6.1.42, 2.6.1.6} -> [2.6.1.66] -> 2.3.3.13 -> [4.2.1.33] -> 4.2.1.33 -> 4.2.1.33 -> [4.2.1.33] -> 1.1.1.85
path_rhd00290.kgml: Skipped genes: rhd:R2APBS1_3656
path_rhd00290.kgml:
path_rhd00290.kgml: Found a trail of span 8 without skipping any vertex
path_rhd00290.kgml: 78 -> 21 -> 22 -> 47 -> 42 -> 34 -> 45 -> 31
path_rhd00290.kgml: R03896 -> R03898 -> R00994 -> R08648 -> R05069 -> R05068 -> R05070 -> R02199
path_rhd00290.kgml: {rhd:R2APBS1_3653, rhd:R2APBS1_3654} -> {rhd:R2APBS1_3653, rhd:R2APBS1_3654} -> rhd:R2APBS1_3655 -> {rhd:R2APBS1_3658, rhd:R2APBS1_3659} -> rhd:R2APBS1_3657 -> rhd:R2APBS1_3657 -> rhd:R2APBS1_3656 -> {rhd:R2APBS1_3305, rhd:R2APBS1_3652}
path_rhd00290.kgml: 4.2.1.35 -> 4.2.1.35 -> 1.1.1.85 -> 2.2.1.6 -> {1.1.1.86, 5.4.99.3} -> 1.1.1.86 -> 4.2.1.9 -> 2.6.1.42
path_rhd00290.kgml:
path_rhd00290.kgml: Found a trail of span 7 containing skipped vertices
path_rhd00290.kgml: 78 -> [21] -> 22 -> 47 -> 42 -> 34 -> 45 -> 31
path_rhd00290.kgml: R03896 -> [R03898] -> R00994 -> R08648 -> R05069 -> R05068 -> R05070 -> R02199
path_rhd00290.kgml: {rhd:R2APBS1_3653, rhd:R2APBS1_3654} -> [{rhd:R2APBS1_3653, rhd:R2APBS1_3654}] -> rhd:R2APBS1_3655 -> {rhd:R2APBS1_3658, rhd:R2APBS1_3659} -> rhd:R2APBS1_3657 -> rhd:R2APBS1_3657 -> rhd:R2APBS1_3656 -> {rhd:R2APBS1_3305, rhd:R2APBS1_3652}
path_rhd00290.kgml: 4.2.1.35 -> [4.2.1.35] -> 1.1.1.85 -> 2.2.1.6 -> {1.1.1.86, 5.4.99.3} -> 1.1.1.86 -> 4.2.1.9 -> 2.6.1.42
path_rhd00290.kgml:
path_rhd00290.kgml: Found a trail of span 7 containing skipped vertices
path_rhd00290.kgml: 79 -> [44 -> 46] -> 41 -> 40 -> [39] -> 38 -> [35] -> 37 -> 35 -> [37] -> 36
path_rhd00290.kgml: R00226 -> [R05071 -> R04440] -> R04441 -> R01214 -> [R01215] -> R01213 -> [R03968] -> R04001 -> R03968 -> [R04001] -> R04426
path_rhd00290.kgml: {rhd:R2APBS1_3658, rhd:R2APBS1_3659} -> [rhd:R2APBS1_3657 -> rhd:R2APBS1_3657] -> rhd:R2APBS1_3656 -> {rhd:R2APBS1_3305, rhd:R2APBS1_3652} -> [rhd:R2APBS1_3487] -> rhd:R2APBS1_3651 -> [{rhd:R2APBS1_3653, rhd:R2APBS1_3654}] -> {rhd:R2APBS1_3653, rhd:R2APBS1_3654} -> {rhd:R2APBS1_3653, rhd:R2APBS1_3654} -> [{rhd:R2APBS1_3653, rhd:R2APBS1_3654}] -> rhd:R2APBS1_3655
path_rhd00290.kgml: 2.2.1.6 -> [{1.1.1.86, 5.4.99.3} -> 1.1.1.86] -> 4.2.1.9 -> {2.6.1.42, 2.6.1.6} -> [2.6.1.66] -> 2.3.3.13 -> [4.2.1.33] -> 4.2.1.33 -> 4.2.1.33 -> [4.2.1.33] -> 1.1.1.85
path_rhd00290.kgml: Skipped genes: rhd:R2APBS1_3657
path_rhd00290.kgml:
path_rhd00290.kgml: Found a trail of span 7 containing skipped vertices
path_rhd00290.kgml: 79 -> [44] -> 46 -> 44 -> [46] -> 41 -> [38 -> 35] -> 37 -> 35 -> [37] -> 36
path_rhd00290.kgml: R00226 -> [R05071] -> R04440 -> R05071 -> [R04440] -> R04441 -> [R01213 -> R03968] -> R04001 -> R03968 -> [R04001] -> R04426
path_rhd00290.kgml: {rhd:R2APBS1_3658, rhd:R2APBS1_3659} -> [rhd:R2APBS1_3657] -> rhd:R2APBS1_3657 -> rhd:R2APBS1_3657 -> [rhd:R2APBS1_3657] -> rhd:R2APBS1_3656 -> [rhd:R2APBS1_3651 -> {rhd:R2APBS1_3653, rhd:R2APBS1_3654}] -> {rhd:R2APBS1_3653, rhd:R2APBS1_3654} -> {rhd:R2APBS1_3653, rhd:R2APBS1_3654} -> [{rhd:R2APBS1_3653, rhd:R2APBS1_3654}] -> rhd:R2APBS1_3655
path_rhd00290.kgml: 2.2.1.6 -> [{1.1.1.86, 5.4.99.3}] -> 1.1.1.86 -> {1.1.1.86, 5.4.99.3} -> [1.1.1.86] -> 4.2.1.9 -> [2.3.3.13 -> 4.2.1.33] -> 4.2.1.33 -> 4.2.1.33 -> [4.2.1.33] -> 1.1.1.85
path_rhd00290.kgml:
path_rhd00290.kgml: Found a trail of span 7 containing skipped vertices
path_rhd00290.kgml: 79 -> 44 -> 46 -> [41] -> 38 -> [35] -> 37 -> 35 -> [37] -> 36
path_rhd00290.kgml: R00226 -> R05071 -> R04440 -> [R04441] -> R01213 -> [R03968] -> R04001 -> R03968 -> [R04001] -> R04426
path_rhd00290.kgml: {rhd:R2APBS1_3658, rhd:R2APBS1_3659} -> rhd:R2APBS1_3657 -> rhd:R2APBS1_3657 -> [rhd:R2APBS1_3656] -> rhd:R2APBS1_3651 -> [{rhd:R2APBS1_3653, rhd:R2APBS1_3654}] -> {rhd:R2APBS1_3653, rhd:R2APBS1_3654} -> {rhd:R2APBS1_3653, rhd:R2APBS1_3654} -> [{rhd:R2APBS1_3653, rhd:R2APBS1_3654}] -> rhd:R2APBS1_3655
path_rhd00290.kgml: 2.2.1.6 -> {1.1.1.86, 5.4.99.3} -> 1.1.1.86 -> [4.2.1.9] -> 2.3.3.13 -> [4.2.1.33] -> 4.2.1.33 -> 4.2.1.33 -> [4.2.1.33] -> 1.1.1.85
path_rhd00290.kgml: Skipped genes: rhd:R2APBS1_3656, rhd:R2APBS1_3652
path_rhd00290.kgml:
path_rhd00290.kgml: Found a trail of span 7 containing skipped vertices
path_rhd00290.kgml: 78 -> 21 -> 22 -> [47] -> 42 -> 34 -> 45 -> 31
path_rhd00290.kgml: R03896 -> R03898 -> R00994 -> [R08648] -> R05069 -> R05068 -> R05070 -> R02199
path_rhd00290.kgml: {rhd:R2APBS1_3653, rhd:R2APBS1_3654} -> {rhd:R2APBS1_3653, rhd:R2APBS1_3654} -> rhd:R2APBS1_3655 -> [{rhd:R2APBS1_3658, rhd:R2APBS1_3659}] -> rhd:R2APBS1_3657 -> rhd:R2APBS1_3657 -> rhd:R2APBS1_3656 -> {rhd:R2APBS1_3305, rhd:R2APBS1_3652}
path_rhd00290.kgml: 4.2.1.35 -> 4.2.1.35 -> 1.1.1.85 -> [2.2.1.6] -> {1.1.1.86, 5.4.99.3} -> 1.1.1.86 -> 4.2.1.9 -> 2.6.1.42
path_rhd00290.kgml:
path_rhd00290.kgml: Found a trail of span 7 containing skipped vertices
path_rhd00290.kgml: 78 -> 21 -> [22] -> 47 -> 42 -> 34 -> 45 -> 31
path_rhd00290.kgml: R03896 -> R03898 -> [R00994] -> R08648 -> R05069 -> R05068 -> R05070 -> R02199
path_rhd00290.kgml: {rhd:R2APBS1_3653, rhd:R2APBS1_3654} -> {rhd:R2APBS1_3653, rhd:R2APBS1_3654} -> [rhd:R2APBS1_3655] -> {rhd:R2APBS1_3658, rhd:R2APBS1_3659} -> rhd:R2APBS1_3657 -> rhd:R2APBS1_3657 -> rhd:R2APBS1_3656 -> {rhd:R2APBS1_3305, rhd:R2APBS1_3652}
path_rhd00290.kgml: 4.2.1.35 -> 4.2.1.35 -> [1.1.1.85] -> 2.2.1.6 -> {1.1.1.86, 5.4.99.3} -> 1.1.1.86 -> 4.2.1.9 -> 2.6.1.42
path_rhd00290.kgml: Skipped genes: rhd:R2APBS1_3655
path_rhd00290.kgml:
path_rhd00290.kgml: Found a trail of span 7 containing skipped vertices
path_rhd00290.kgml: 78 -> 21 -> 22 -> 47 -> 42 -> 34 -> [45] -> 31
path_rhd00290.kgml: R03896 -> R03898 -> R00994 -> R08648 -> R05069 -> R05068 -> [R05070] -> R02199
path_rhd00290.kgml: {rhd:R2APBS1_3653, rhd:R2APBS1_3654} -> {rhd:R2APBS1_3653, rhd:R2APBS1_3654} -> rhd:R2APBS1_3655 -> {rhd:R2APBS1_3658, rhd:R2APBS1_3659} -> rhd:R2APBS1_3657 -> rhd:R2APBS1_3657 -> [rhd:R2APBS1_3656] -> {rhd:R2APBS1_3305, rhd:R2APBS1_3652}
path_rhd00290.kgml: 4.2.1.35 -> 4.2.1.35 -> 1.1.1.85 -> 2.2.1.6 -> {1.1.1.86, 5.4.99.3} -> 1.1.1.86 -> [4.2.1.9] -> 2.6.1.42
path_rhd00290.kgml: Skipped genes: rhd:R2APBS1_3656
path_rhd00290.kgml:
path_rhd00290.kgml: Found a trail of span 6 containing skipped vertices
path_rhd00290.kgml: 78 -> [21 -> 22] -> 47 -> 42 -> 34 -> 45 -> 31
path_rhd00290.kgml: R03896 -> [R03898 -> R00994] -> R08648 -> R05069 -> R05068 -> R05070 -> R02199
path_rhd00290.kgml: {rhd:R2APBS1_3653, rhd:R2APBS1_3654} -> [{rhd:R2APBS1_3653, rhd:R2APBS1_3654} -> rhd:R2APBS1_3655] -> {rhd:R2APBS1_3658, rhd:R2APBS1_3659} -> rhd:R2APBS1_3657 -> rhd:R2APBS1_3657 -> rhd:R2APBS1_3656 -> {rhd:R2APBS1_3305, rhd:R2APBS1_3652}
path_rhd00290.kgml: 4.2.1.35 -> [4.2.1.35 -> 1.1.1.85] -> 2.2.1.6 -> {1.1.1.86, 5.4.99.3} -> 1.1.1.86 -> 4.2.1.9 -> 2.6.1.42
path_rhd00290.kgml: Skipped genes: rhd:R2APBS1_3655
path_rhd00290.kgml:
path_rhd00290.kgml: Found a trail of span 6 containing skipped vertices
path_rhd00290.kgml: 78 -> 21 -> 22 -> 47 -> [42 -> 34] -> 45 -> 31
path_rhd00290.kgml: R03896 -> R03898 -> R00994 -> R08648 -> [R05069 -> R05068] -> R05070 -> R02199
path_rhd00290.kgml: {rhd:R2APBS1_3653, rhd:R2APBS1_3654} -> {rhd:R2APBS1_3653, rhd:R2APBS1_3654} -> rhd:R2APBS1_3655 -> {rhd:R2APBS1_3658, rhd:R2APBS1_3659} -> [rhd:R2APBS1_3657 -> rhd:R2APBS1_3657] -> rhd:R2APBS1_3656 -> {rhd:R2APBS1_3305, rhd:R2APBS1_3652}
path_rhd00290.kgml: 4.2.1.35 -> 4.2.1.35 -> 1.1.1.85 -> 2.2.1.6 -> [{1.1.1.86, 5.4.99.3} -> 1.1.1.86] -> 4.2.1.9 -> 2.6.1.42
path_rhd00290.kgml: Skipped genes: rhd:R2APBS1_3657
path_rhd00290.kgml:
path_rhd00290.kgml: Found a trail of span 6 containing skipped vertices
path_rhd00290.kgml: 79 -> 44 -> 46 -> [41 -> 38 -> 35] -> 37 -> 35 -> [37] -> 36
path_rhd00290.kgml: R00226 -> R05071 -> R04440 -> [R04441 -> R01213 -> R03968] -> R04001 -> R03968 -> [R04001] -> R04426
path_rhd00290.kgml: {rhd:R2APBS1_3658, rhd:R2APBS1_3659} -> rhd:R2APBS1_3657 -> rhd:R2APBS1_3657 -> [rhd:R2APBS1_3656 -> rhd:R2APBS1_3651 -> {rhd:R2APBS1_3653, rhd:R2APBS1_3654}] -> {rhd:R2APBS1_3653, rhd:R2APBS1_3654} -> {rhd:R2APBS1_3653, rhd:R2APBS1_3654} -> [{rhd:R2APBS1_3653, rhd:R2APBS1_3654}] -> rhd:R2APBS1_3655
path_rhd00290.kgml: 2.2.1.6 -> {1.1.1.86, 5.4.99.3} -> 1.1.1.86 -> [4.2.1.9 -> 2.3.3.13 -> 4.2.1.33] -> 4.2.1.33 -> 4.2.1.33 -> [4.2.1.33] -> 1.1.1.85
path_rhd00290.kgml: Skipped genes: rhd:R2APBS1_3656
path_rhd00290.kgml:
path_rhd00290.kgml: Found a trail of span 6 containing skipped vertices
path_rhd00290.kgml: 78 -> 21 -> [22 -> 47] -> 42 -> 34 -> 45 -> 31
path_rhd00290.kgml: R03896 -> R03898 -> [R00994 -> R08648] -> R05069 -> R05068 -> R05070 -> R02199
path_rhd00290.kgml: {rhd:R2APBS1_3653, rhd:R2APBS1_3654} -> {rhd:R2APBS1_3653, rhd:R2APBS1_3654} -> [rhd:R2APBS1_3655 -> {rhd:R2APBS1_3658, rhd:R2APBS1_3659}] -> rhd:R2APBS1_3657 -> rhd:R2APBS1_3657 -> rhd:R2APBS1_3656 -> {rhd:R2APBS1_3305, rhd:R2APBS1_3652}
path_rhd00290.kgml: 4.2.1.35 -> 4.2.1.35 -> [1.1.1.85 -> 2.2.1.6] -> {1.1.1.86, 5.4.99.3} -> 1.1.1.86 -> 4.2.1.9 -> 2.6.1.42
path_rhd00290.kgml: Skipped genes: rhd:R2APBS1_3655
path_rhd00290.kgml:
path_rhd00290.kgml: Found a trail of span 5 containing skipped vertices
path_rhd00290.kgml: 78 -> [21 -> 22 -> 47] -> 42 -> 34 -> 45 -> 31
path_rhd00290.kgml: R03896 -> [R03898 -> R00994 -> R08648] -> R05069 -> R05068 -> R05070 -> R02199
path_rhd00290.kgml: {rhd:R2APBS1_3653, rhd:R2APBS1_3654} -> [{rhd:R2APBS1_3653, rhd:R2APBS1_3654} -> rhd:R2APBS1_3655 -> {rhd:R2APBS1_3658, rhd:R2APBS1_3659}] -> rhd:R2APBS1_3657 -> rhd:R2APBS1_3657 -> rhd:R2APBS1_3656 -> {rhd:R2APBS1_3305, rhd:R2APBS1_3652}
path_rhd00290.kgml: 4.2.1.35 -> [4.2.1.35 -> 1.1.1.85 -> 2.2.1.6] -> {1.1.1.86, 5.4.99.3} -> 1.1.1.86 -> 4.2.1.9 -> 2.6.1.42
path_rhd00290.kgml: Skipped genes: rhd:R2APBS1_3655
path_rhd00290.kgml:
path_rhd00290.kgml: Found a trail of span 5 without skipping any vertex
path_rhd00290.kgml: 23 -> 47 -> 42 -> 34 -> 45
path_rhd00290.kgml: R00996 -> R08648 -> R05069 -> R05068 -> R05070
path_rhd00290.kgml: {rhd:R2APBS1_3660, rhd:R2APBS1_3678} -> {rhd:R2APBS1_3658, rhd:R2APBS1_3659} -> rhd:R2APBS1_3657 -> rhd:R2APBS1_3657 -> rhd:R2APBS1_3656
path_rhd00290.kgml: 4.3.1.19 -> 2.2.1.6 -> {1.1.1.86, 5.4.99.3} -> 1.1.1.86 -> 4.2.1.9
path_rhd00290.kgml:
path_rhd00290.kgml: Found a trail of span 5 containing skipped vertices
path_rhd00290.kgml: 78 -> 21 -> 22 -> [47 -> 42 -> 34] -> 45 -> 31
path_rhd00290.kgml: R03896 -> R03898 -> R00994 -> [R08648 -> R05069 -> R05068] -> R05070 -> R02199
path_rhd00290.kgml: {rhd:R2APBS1_3653, rhd:R2APBS1_3654} -> {rhd:R2APBS1_3653, rhd:R2APBS1_3654} -> rhd:R2APBS1_3655 -> [{rhd:R2APBS1_3658, rhd:R2APBS1_3659} -> rhd:R2APBS1_3657 -> rhd:R2APBS1_3657] -> rhd:R2APBS1_3656 -> {rhd:R2APBS1_3305, rhd:R2APBS1_3652}
path_rhd00290.kgml: 4.2.1.35 -> 4.2.1.35 -> 1.1.1.85 -> [2.2.1.6 -> {1.1.1.86, 5.4.99.3} -> 1.1.1.86] -> 4.2.1.9 -> 2.6.1.42
path_rhd00290.kgml:
path_rhd00290.kgml: --- 8.01 seconds ---

path_rhd00300.kgml: Lysine biosynthesis
path_rhd00300.kgml: Initialization took 0.68 seconds
path_rhd00300.kgml:
path_rhd00300.kgml: Found a trail of span 2 without skipping any vertex
path_rhd00300.kgml: 77 -> 46
path_rhd00300.kgml: R02788 -> R04617
path_rhd00300.kgml: rhd:R2APBS1_3273 -> rhd:R2APBS1_3272
path_rhd00300.kgml: 6.3.2.13 -> 6.3.2.10
path_rhd00300.kgml:
path_rhd00300.kgml: --- 0.79 seconds ---

path_rhd00310.kgml: Lysine degradation
path_rhd00310.kgml: Initialization took 0.29 seconds
path_rhd00310.kgml:
path_rhd00310.kgml: Found a trail of span 2 without skipping any vertex
path_rhd00310.kgml: 55 -> 73
path_rhd00310.kgml: R01940 -> R02571
path_rhd00310.kgml: rhd:R2APBS1_1495 -> rhd:R2APBS1_1494
path_rhd00310.kgml: 1.2.4.2 -> 2.3.1.61
path_rhd00310.kgml:
path_rhd00310.kgml: --- 0.38 seconds ---

path_rhd00330.kgml: Arginine and proline metabolism
path_rhd00330.kgml: Initialization took 1.63 seconds
path_rhd00330.kgml:
path_rhd00330.kgml: Found a trail of span 2 without skipping any vertex
path_rhd00330.kgml: 216 -> 217
path_rhd00330.kgml: R00239 -> R03313
path_rhd00330.kgml: rhd:R2APBS1_1211 -> rhd:R2APBS1_1212
path_rhd00330.kgml: 2.7.2.11 -> 1.2.1.41
path_rhd00330.kgml:
path_rhd00330.kgml: --- 1.77 seconds ---

path_rhd00332.kgml: Carbapenem biosynthesis
path_rhd00332.kgml: Initialization took 0.05 seconds
path_rhd00332.kgml:
path_rhd00332.kgml: Found a trail of span 2 without skipping any vertex
path_rhd00332.kgml: 5 -> 8
path_rhd00332.kgml: R00239 -> R03313
path_rhd00332.kgml: rhd:R2APBS1_1211 -> rhd:R2APBS1_1212
path_rhd00332.kgml: 2.7.2.11 -> 1.2.1.41
path_rhd00332.kgml:
path_rhd00332.kgml: --- 0.13 seconds ---

path_rhd00340.kgml: Histidine metabolism
path_rhd00340.kgml: Initialization took 0.73 seconds
path_rhd00340.kgml:
path_rhd00340.kgml: Found a trail of span 10 without skipping any vertex
path_rhd00340.kgml: 58 -> 67 -> 66 -> 65 -> 69 -> 63 -> 62 -> 61 -> 60 -> 59
path_rhd00340.kgml: R01071 -> R04035 -> R04037 -> R04640 -> R04558 -> R03457 -> R03243 -> R03013 -> R03012 -> R01163
path_rhd00340.kgml: rhd:R2APBS1_1364 -> rhd:R2APBS1_1371 -> rhd:R2APBS1_1371 -> rhd:R2APBS1_1369 -> {rhd:R2APBS1_1368, rhd:R2APBS1_1370} -> rhd:R2APBS1_1367 -> rhd:R2APBS1_1366 -> {rhd:R2APBS1_0871, rhd:R2APBS1_1367} -> rhd:R2APBS1_1365 -> rhd:R2APBS1_1365
path_rhd00340.kgml: 2.4.2.17 -> 3.6.1.31 -> 3.5.4.19 -> 5.3.1.16 -> 4.3.2.10 -> 4.2.1.19 -> 2.6.1.9 -> 3.1.3.15 -> 1.1.1.23 -> 1.1.1.23
path_rhd00340.kgml:
path_rhd00340.kgml: Found a trail of span 9 containing skipped vertices
path_rhd00340.kgml: 58 -> 67 -> 66 -> 65 -> 69 -> [63] -> 62 -> 61 -> 60 -> 59
path_rhd00340.kgml: R01071 -> R04035 -> R04037 -> R04640 -> R04558 -> [R03457] -> R03243 -> R03013 -> R03012 -> R01163
path_rhd00340.kgml: rhd:R2APBS1_1364 -> rhd:R2APBS1_1371 -> rhd:R2APBS1_1371 -> rhd:R2APBS1_1369 -> {rhd:R2APBS1_1368, rhd:R2APBS1_1370} -> [rhd:R2APBS1_1367] -> rhd:R2APBS1_1366 -> {rhd:R2APBS1_0871, rhd:R2APBS1_1367} -> rhd:R2APBS1_1365 -> rhd:R2APBS1_1365
path_rhd00340.kgml: 2.4.2.17 -> 3.6.1.31 -> 3.5.4.19 -> 5.3.1.16 -> 4.3.2.10 -> [4.2.1.19] -> 2.6.1.9 -> 3.1.3.15 -> 1.1.1.23 -> 1.1.1.23
path_rhd00340.kgml:
path_rhd00340.kgml: Found a trail of span 9 containing skipped vertices
path_rhd00340.kgml: 58 -> 67 -> [66] -> 65 -> 69 -> 63 -> 62 -> 61 -> 60 -> 59
path_rhd00340.kgml: R01071 -> R04035 -> [R04037] -> R04640 -> R04558 -> R03457 -> R03243 -> R03013 -> R03012 -> R01163
path_rhd00340.kgml: rhd:R2APBS1_1364 -> rhd:R2APBS1_1371 -> [rhd:R2APBS1_1371] -> rhd:R2APBS1_1369 -> {rhd:R2APBS1_1368, rhd:R2APBS1_1370} -> rhd:R2APBS1_1367 -> rhd:R2APBS1_1366 -> {rhd:R2APBS1_0871, rhd:R2APBS1_1367} -> rhd:R2APBS1_1365 -> rhd:R2APBS1_1365
path_rhd00340.kgml: 2.4.2.17 -> 3.6.1.31 -> [3.5.4.19] -> 5.3.1.16 -> 4.3.2.10 -> 4.2.1.19 -> 2.6.1.9 -> 3.1.3.15 -> 1.1.1.23 -> 1.1.1.23
path_rhd00340.kgml:
path_rhd00340.kgml: Found a trail of span 9 containing skipped vertices
path_rhd00340.kgml: 58 -> 67 -> 66 -> 65 -> [69] -> 63 -> 62 -> 61 -> 60 -> 59
path_rhd00340.kgml: R01071 -> R04035 -> R04037 -> R04640 -> [R04558] -> R03457 -> R03243 -> R03013 -> R03012 -> R01163
path_rhd00340.kgml: rhd:R2APBS1_1364 -> rhd:R2APBS1_1371 -> rhd:R2APBS1_1371 -> rhd:R2APBS1_1369 -> [{rhd:R2APBS1_1368, rhd:R2APBS1_1370}] -> rhd:R2APBS1_1367 -> rhd:R2APBS1_1366 -> {rhd:R2APBS1_0871, rhd:R2APBS1_1367} -> rhd:R2APBS1_1365 -> rhd:R2APBS1_1365
path_rhd00340.kgml: 2.4.2.17 -> 3.6.1.31 -> 3.5.4.19 -> 5.3.1.16 -> [4.3.2.10] -> 4.2.1.19 -> 2.6.1.9 -> 3.1.3.15 -> 1.1.1.23 -> 1.1.1.23
path_rhd00340.kgml: Skipped genes: rhd:R2APBS1_1368, rhd:R2APBS1_1370
path_rhd00340.kgml:
path_rhd00340.kgml: Found a trail of span 9 containing skipped vertices
path_rhd00340.kgml: 58 -> 67 -> 66 -> 65 -> 69 -> 63 -> [62] -> 61 -> 60 -> 59
path_rhd00340.kgml: R01071 -> R04035 -> R04037 -> R04640 -> R04558 -> R03457 -> [R03243] -> R03013 -> R03012 -> R01163
path_rhd00340.kgml: rhd:R2APBS1_1364 -> rhd:R2APBS1_1371 -> rhd:R2APBS1_1371 -> rhd:R2APBS1_1369 -> {rhd:R2APBS1_1368, rhd:R2APBS1_1370} -> rhd:R2APBS1_1367 -> [rhd:R2APBS1_1366] -> {rhd:R2APBS1_0871, rhd:R2APBS1_1367} -> rhd:R2APBS1_1365 -> rhd:R2APBS1_1365
path_rhd00340.kgml: 2.4.2.17 -> 3.6.1.31 -> 3.5.4.19 -> 5.3.1.16 -> 4.3.2.10 -> 4.2.1.19 -> [2.6.1.9] -> 3.1.3.15 -> 1.1.1.23 -> 1.1.1.23
path_rhd00340.kgml: Skipped genes: rhd:R2APBS1_1366
path_rhd00340.kgml:
path_rhd00340.kgml: Found a trail of span 9 containing skipped vertices
path_rhd00340.kgml: 58 -> 67 -> 66 -> 65 -> 69 -> 63 -> 62 -> [61] -> 60 -> 59
path_rhd00340.kgml: R01071 -> R04035 -> R04037 -> R04640 -> R04558 -> R03457 -> R03243 -> [R03013] -> R03012 -> R01163
path_rhd00340.kgml: rhd:R2APBS1_1364 -> rhd:R2APBS1_1371 -> rhd:R2APBS1_1371 -> rhd:R2APBS1_1369 -> {rhd:R2APBS1_1368, rhd:R2APBS1_1370} -> rhd:R2APBS1_1367 -> rhd:R2APBS1_1366 -> [{rhd:R2APBS1_0871, rhd:R2APBS1_1367}] -> rhd:R2APBS1_1365 -> rhd:R2APBS1_1365
path_rhd00340.kgml: 2.4.2.17 -> 3.6.1.31 -> 3.5.4.19 -> 5.3.1.16 -> 4.3.2.10 -> 4.2.1.19 -> 2.6.1.9 -> [3.1.3.15] -> 1.1.1.23 -> 1.1.1.23
path_rhd00340.kgml:
path_rhd00340.kgml: Found a trail of span 9 containing skipped vertices
path_rhd00340.kgml: 58 -> 67 -> 66 -> 65 -> 69 -> 63 -> 62 -> 61 -> [60] -> 59
path_rhd00340.kgml: R01071 -> R04035 -> R04037 -> R04640 -> R04558 -> R03457 -> R03243 -> R03013 -> [R03012] -> R01163
path_rhd00340.kgml: rhd:R2APBS1_1364 -> rhd:R2APBS1_1371 -> rhd:R2APBS1_1371 -> rhd:R2APBS1_1369 -> {rhd:R2APBS1_1368, rhd:R2APBS1_1370} -> rhd:R2APBS1_1367 -> rhd:R2APBS1_1366 -> {rhd:R2APBS1_0871, rhd:R2APBS1_1367} -> [rhd:R2APBS1_1365] -> rhd:R2APBS1_1365
path_rhd00340.kgml: 2.4.2.17 -> 3.6.1.31 -> 3.5.4.19 -> 5.3.1.16 -> 4.3.2.10 -> 4.2.1.19 -> 2.6.1.9 -> 3.1.3.15 -> [1.1.1.23] -> 1.1.1.23
path_rhd00340.kgml:
path_rhd00340.kgml: Found a trail of span 9 containing skipped vertices
path_rhd00340.kgml: 58 -> [67] -> 66 -> 65 -> 69 -> 63 -> 62 -> 61 -> 60 -> 59
path_rhd00340.kgml: R01071 -> [R04035] -> R04037 -> R04640 -> R04558 -> R03457 -> R03243 -> R03013 -> R03012 -> R01163
path_rhd00340.kgml: rhd:R2APBS1_1364 -> [rhd:R2APBS1_1371] -> rhd:R2APBS1_1371 -> rhd:R2APBS1_1369 -> {rhd:R2APBS1_1368, rhd:R2APBS1_1370} -> rhd:R2APBS1_1367 -> rhd:R2APBS1_1366 -> {rhd:R2APBS1_0871, rhd:R2APBS1_1367} -> rhd:R2APBS1_1365 -> rhd:R2APBS1_1365
path_rhd00340.kgml: 2.4.2.17 -> [3.6.1.31] -> 3.5.4.19 -> 5.3.1.16 -> 4.3.2.10 -> 4.2.1.19 -> 2.6.1.9 -> 3.1.3.15 -> 1.1.1.23 -> 1.1.1.23
path_rhd00340.kgml:
path_rhd00340.kgml: Found a trail of span 8 containing skipped vertices
path_rhd00340.kgml: 58 -> 67 -> 66 -> 65 -> 69 -> [63 -> 62] -> 61 -> 60 -> 59
path_rhd00340.kgml: R01071 -> R04035 -> R04037 -> R04640 -> R04558 -> [R03457 -> R03243] -> R03013 -> R03012 -> R01163
path_rhd00340.kgml: rhd:R2APBS1_1364 -> rhd:R2APBS1_1371 -> rhd:R2APBS1_1371 -> rhd:R2APBS1_1369 -> {rhd:R2APBS1_1368, rhd:R2APBS1_1370} -> [rhd:R2APBS1_1367 -> rhd:R2APBS1_1366] -> {rhd:R2APBS1_0871, rhd:R2APBS1_1367} -> rhd:R2APBS1_1365 -> rhd:R2APBS1_1365
path_rhd00340.kgml: 2.4.2.17 -> 3.6.1.31 -> 3.5.4.19 -> 5.3.1.16 -> 4.3.2.10 -> [4.2.1.19 -> 2.6.1.9] -> 3.1.3.15 -> 1.1.1.23 -> 1.1.1.23
path_rhd00340.kgml: Skipped genes: rhd:R2APBS1_1366
path_rhd00340.kgml:
path_rhd00340.kgml: Found a trail of span 8 containing skipped vertices
path_rhd00340.kgml: 58 -> 67 -> 66 -> 65 -> [69 -> 63] -> 62 -> 61 -> 60 -> 59
path_rhd00340.kgml: R01071 -> R04035 -> R04037 -> R04640 -> [R04558 -> R03457] -> R03243 -> R03013 -> R03012 -> R01163
path_rhd00340.kgml: rhd:R2APBS1_1364 -> rhd:R2APBS1_1371 -> rhd:R2APBS1_1371 -> rhd:R2APBS1_1369 -> [{rhd:R2APBS1_1368, rhd:R2APBS1_1370} -> rhd:R2APBS1_1367] -> rhd:R2APBS1_1366 -> {rhd:R2APBS1_0871, rhd:R2APBS1_1367} -> rhd:R2APBS1_1365 -> rhd:R2APBS1_1365
path_rhd00340.kgml: 2.4.2.17 -> 3.6.1.31 -> 3.5.4.19 -> 5.3.1.16 -> [4.3.2.10 -> 4.2.1.19] -> 2.6.1.9 -> 3.1.3.15 -> 1.1.1.23 -> 1.1.1.23
path_rhd00340.kgml: Skipped genes: rhd:R2APBS1_1368, rhd:R2APBS1_1370
path_rhd00340.kgml:
path_rhd00340.kgml: Found a trail of span 8 containing skipped vertices
path_rhd00340.kgml: 58 -> 67 -> 66 -> 65 -> 69 -> 63 -> [62 -> 61] -> 60 -> 59
path_rhd00340.kgml: R01071 -> R04035 -> R04037 -> R04640 -> R04558 -> R03457 -> [R03243 -> R03013] -> R03012 -> R01163
path_rhd00340.kgml: rhd:R2APBS1_1364 -> rhd:R2APBS1_1371 -> rhd:R2APBS1_1371 -> rhd:R2APBS1_1369 -> {rhd:R2APBS1_1368, rhd:R2APBS1_1370} -> rhd:R2APBS1_1367 -> [rhd:R2APBS1_1366 -> {rhd:R2APBS1_0871, rhd:R2APBS1_1367}] -> rhd:R2APBS1_1365 -> rhd:R2APBS1_1365
path_rhd00340.kgml: 2.4.2.17 -> 3.6.1.31 -> 3.5.4.19 -> 5.3.1.16 -> 4.3.2.10 -> 4.2.1.19 -> [2.6.1.9 -> 3.1.3.15] -> 1.1.1.23 -> 1.1.1.23
path_rhd00340.kgml: Skipped genes: rhd:R2APBS1_1366
path_rhd00340.kgml:
path_rhd00340.kgml: Found a trail of span 8 containing skipped vertices
path_rhd00340.kgml: 58 -> 67 -> 66 -> 65 -> 69 -> 63 -> 62 -> [61 -> 60] -> 59
path_rhd00340.kgml: R01071 -> R04035 -> R04037 -> R04640 -> R04558 -> R03457 -> R03243 -> [R03013 -> R03012] -> R01163
path_rhd00340.kgml: rhd:R2APBS1_1364 -> rhd:R2APBS1_1371 -> rhd:R2APBS1_1371 -> rhd:R2APBS1_1369 -> {rhd:R2APBS1_1368, rhd:R2APBS1_1370} -> rhd:R2APBS1_1367 -> rhd:R2APBS1_1366 -> [{rhd:R2APBS1_0871, rhd:R2APBS1_1367} -> rhd:R2APBS1_1365] -> rhd:R2APBS1_1365
path_rhd00340.kgml: 2.4.2.17 -> 3.6.1.31 -> 3.5.4.19 -> 5.3.1.16 -> 4.3.2.10 -> 4.2.1.19 -> 2.6.1.9 -> [3.1.3.15 -> 1.1.1.23] -> 1.1.1.23
path_rhd00340.kgml:
path_rhd00340.kgml: Found a trail of span 8 containing skipped vertices
path_rhd00340.kgml: 58 -> [67 -> 66] -> 65 -> 69 -> 63 -> 62 -> 61 -> 60 -> 59
path_rhd00340.kgml: R01071 -> [R04035 -> R04037] -> R04640 -> R04558 -> R03457 -> R03243 -> R03013 -> R03012 -> R01163
path_rhd00340.kgml: rhd:R2APBS1_1364 -> [rhd:R2APBS1_1371 -> rhd:R2APBS1_1371] -> rhd:R2APBS1_1369 -> {rhd:R2APBS1_1368, rhd:R2APBS1_1370} -> rhd:R2APBS1_1367 -> rhd:R2APBS1_1366 -> {rhd:R2APBS1_0871, rhd:R2APBS1_1367} -> rhd:R2APBS1_1365 -> rhd:R2APBS1_1365
path_rhd00340.kgml: 2.4.2.17 -> [3.6.1.31 -> 3.5.4.19] -> 5.3.1.16 -> 4.3.2.10 -> 4.2.1.19 -> 2.6.1.9 -> 3.1.3.15 -> 1.1.1.23 -> 1.1.1.23
path_rhd00340.kgml:
path_rhd00340.kgml: Found a trail of span 7 containing skipped vertices
path_rhd00340.kgml: 58 -> 67 -> 66 -> 65 -> [69 -> 63 -> 62] -> 61 -> 60 -> 59
path_rhd00340.kgml: R01071 -> R04035 -> R04037 -> R04640 -> [R04558 -> R03457 -> R03243] -> R03013 -> R03012 -> R01163
path_rhd00340.kgml: rhd:R2APBS1_1364 -> rhd:R2APBS1_1371 -> rhd:R2APBS1_1371 -> rhd:R2APBS1_1369 -> [{rhd:R2APBS1_1368, rhd:R2APBS1_1370} -> rhd:R2APBS1_1367 -> rhd:R2APBS1_1366] -> {rhd:R2APBS1_0871, rhd:R2APBS1_1367} -> rhd:R2APBS1_1365 -> rhd:R2APBS1_1365
path_rhd00340.kgml: 2.4.2.17 -> 3.6.1.31 -> 3.5.4.19 -> 5.3.1.16 -> [4.3.2.10 -> 4.2.1.19 -> 2.6.1.9] -> 3.1.3.15 -> 1.1.1.23 -> 1.1.1.23
path_rhd00340.kgml: Skipped genes: rhd:R2APBS1_1368, rhd:R2APBS1_1370, rhd:R2APBS1_1366
path_rhd00340.kgml:
path_rhd00340.kgml: Found a trail of span 7 containing skipped vertices
path_rhd00340.kgml: 58 -> 67 -> 66 -> 65 -> 69 -> 63 -> [62 -> 61 -> 60] -> 59
path_rhd00340.kgml: R01071 -> R04035 -> R04037 -> R04640 -> R04558 -> R03457 -> [R03243 -> R03013 -> R03012] -> R01163
path_rhd00340.kgml: rhd:R2APBS1_1364 -> rhd:R2APBS1_1371 -> rhd:R2APBS1_1371 -> rhd:R2APBS1_1369 -> {rhd:R2APBS1_1368, rhd:R2APBS1_1370} -> rhd:R2APBS1_1367 -> [rhd:R2APBS1_1366 -> {rhd:R2APBS1_0871, rhd:R2APBS1_1367} -> rhd:R2APBS1_1365] -> rhd:R2APBS1_1365
path_rhd00340.kgml: 2.4.2.17 -> 3.6.1.31 -> 3.5.4.19 -> 5.3.1.16 -> 4.3.2.10 -> 4.2.1.19 -> [2.6.1.9 -> 3.1.3.15 -> 1.1.1.23] -> 1.1.1.23
path_rhd00340.kgml: Skipped genes: rhd:R2APBS1_1366
path_rhd00340.kgml:
path_rhd00340.kgml: Found a trail of span 7 containing skipped vertices
path_rhd00340.kgml: 58 -> [67 -> 66 -> 65] -> 69 -> 63 -> 62 -> 61 -> 60 -> 59
path_rhd00340.kgml: R01071 -> [R04035 -> R04037 -> R04640] -> R04558 -> R03457 -> R03243 -> R03013 -> R03012 -> R01163
path_rhd00340.kgml: rhd:R2APBS1_1364 -> [rhd:R2APBS1_1371 -> rhd:R2APBS1_1371 -> rhd:R2APBS1_1369] -> {rhd:R2APBS1_1368, rhd:R2APBS1_1370} -> rhd:R2APBS1_1367 -> rhd:R2APBS1_1366 -> {rhd:R2APBS1_0871, rhd:R2APBS1_1367} -> rhd:R2APBS1_1365 -> rhd:R2APBS1_1365
path_rhd00340.kgml: 2.4.2.17 -> [3.6.1.31 -> 3.5.4.19 -> 5.3.1.16] -> 4.3.2.10 -> 4.2.1.19 -> 2.6.1.9 -> 3.1.3.15 -> 1.1.1.23 -> 1.1.1.23
path_rhd00340.kgml:
path_rhd00340.kgml: --- 3.59 seconds ---

path_rhd00350.kgml: Tyrosine metabolism
path_rhd00350.kgml: Initialization took 0.38 seconds
path_rhd00350.kgml:
path_rhd00350.kgml: Found a trail of span 2 without skipping any vertex
path_rhd00350.kgml: 68 -> 63
path_rhd00350.kgml: R02521 -> R02519
path_rhd00350.kgml: rhd:R2APBS1_0536 -> rhd:R2APBS1_0537
path_rhd00350.kgml: 1.13.11.27 -> 1.13.11.5
path_rhd00350.kgml:
path_rhd00350.kgml: --- 0.47 seconds ---

path_rhd00360.kgml: Phenylalanine metabolism
path_rhd00360.kgml: Initialization took 0.28 seconds
path_rhd00360.kgml: (not found)
path_rhd00360.kgml: --- 0.33 seconds ---

path_rhd00361.kgml: Chlorocyclohexane and chlorobenzene degradation
path_rhd00361.kgml: Initialization took 0.08 seconds
path_rhd00361.kgml: (not found)
path_rhd00361.kgml: --- 0.13 seconds ---

path_rhd00362.kgml: Benzoate degradation
path_rhd00362.kgml: Initialization took 0.28 seconds
path_rhd00362.kgml:
path_rhd00362.kgml: Found a trail of span 2 without skipping any vertex
path_rhd00362.kgml: 238 -> 90
path_rhd00362.kgml: R05305 -> R05586
path_rhd00362.kgml: {rhd:R2APBS1_1779, rhd:R2APBS1_2243} -> rhd:R2APBS1_1780
path_rhd00362.kgml: {1.1.1.259, 1.1.1.35} -> 2.3.1.16
path_rhd00362.kgml:
path_rhd00362.kgml: --- 0.36 seconds ---

path_rhd00364.kgml: Fluorobenzoate degradation
path_rhd00364.kgml: Initialization took 0.08 seconds
path_rhd00364.kgml: (not found)
path_rhd00364.kgml: --- 0.12 seconds ---

path_rhd00380.kgml: Tryptophan metabolism
path_rhd00380.kgml: Initialization took 0.83 seconds
path_rhd00380.kgml:
path_rhd00380.kgml: Found a trail of span 2 containing skipped vertices
path_rhd00380.kgml: 101 -> 152
path_rhd00380.kgml: R03889 -> R03887
path_rhd00380.kgml: rhd:R2APBS1_1171 -> rhd:R2APBS1_1169
path_rhd00380.kgml: 1.2.1.32 -> 3.5.99.5
path_rhd00380.kgml: Skipped genes: rhd:R2APBS1_1170
path_rhd00380.kgml:
path_rhd00380.kgml: Found a trail of span 2 containing skipped vertices
path_rhd00380.kgml: 108 -> [103] -> 102
path_rhd00380.kgml: R02668 -> [R02665] -> R04323
path_rhd00380.kgml: rhd:R2APBS1_1216 -> [rhd:R2APBS1_1382] -> rhd:R2APBS1_1218
path_rhd00380.kgml: 3.7.1.3 -> [1.13.11.6] -> 4.1.1.45
path_rhd00380.kgml: Skipped genes: rhd:R2APBS1_1217
path_rhd00380.kgml:
path_rhd00380.kgml: --- 1.00 seconds ---

path_rhd00400.kgml: Phenylalanine, tyrosine and tryptophan biosynthesis
path_rhd00400.kgml: Initialization took 1.63 seconds
path_rhd00400.kgml:
path_rhd00400.kgml: Found a trail of span 4 containing skipped vertices
path_rhd00400.kgml: 52 -> 51 -> [54] -> 55 -> [54 -> 52] -> 53
path_rhd00400.kgml: R02340 -> R02722 -> [R03508] -> R03509 -> [R03508 -> R02340] -> R00674
path_rhd00400.kgml: rhd:R2APBS1_1350 -> {rhd:R2APBS1_1349, rhd:R2APBS1_1350} -> [rhd:R2APBS1_3395] -> rhd:R2APBS1_1347 -> [rhd:R2APBS1_3395 -> rhd:R2APBS1_1350] -> rhd:R2APBS1_1349
path_rhd00400.kgml: {4.1.2.8, 4.2.1.20} -> 4.2.1.20 -> [4.1.1.48] -> 5.3.1.24 -> [4.1.1.48 -> {4.1.2.8, 4.2.1.20}] -> {4.2.1.122, 4.2.1.20}
path_rhd00400.kgml: Skipped genes: rhd:R2APBS1_1348
path_rhd00400.kgml:
path_rhd00400.kgml: Found a trail of span 4 containing skipped vertices
path_rhd00400.kgml: 74 -> [50 -> 58] -> 60 -> 58 -> [65] -> 67
path_rhd00400.kgml: R03460 -> [R01714 -> R01715] -> R01373 -> R01715 -> [R01731] -> R00691
path_rhd00400.kgml: rhd:R2APBS1_1615 -> [rhd:R2APBS1_1341 -> rhd:R2APBS1_1614] -> rhd:R2APBS1_1614 -> rhd:R2APBS1_1614 -> [rhd:R2APBS1_3581] -> rhd:R2APBS1_1614
path_rhd00400.kgml: 2.5.1.19 -> [4.2.3.5 -> 5.4.99.5] -> {4.2.1.51, 4.2.1.91} -> 5.4.99.5 -> [{2.6.1.57, 2.6.1.78}] -> {4.2.1.51, 4.2.1.91}
path_rhd00400.kgml:
path_rhd00400.kgml: Found a trail of span 3 containing skipped vertices
path_rhd00400.kgml: 57 -> [56 -> 55] -> 54 -> [55] -> 56
path_rhd00400.kgml: {R00985, R00986} -> [R01073 -> R03509] -> R03508 -> [R03509] -> R01073
path_rhd00400.kgml: {rhd:R2APBS1_1451, rhd:R2APBS1_3397, rhd:R2APBS1_3429} -> [rhd:R2APBS1_3396 -> rhd:R2APBS1_1347] -> rhd:R2APBS1_3395 -> [rhd:R2APBS1_1347] -> rhd:R2APBS1_3396
path_rhd00400.kgml: {4.1.3.27, 4.1.3.27} -> [2.4.2.18 -> 5.3.1.24] -> 4.1.1.48 -> [5.3.1.24] -> 2.4.2.18
path_rhd00400.kgml:
path_rhd00400.kgml: Found a trail of span 2 containing skipped vertices
path_rhd00400.kgml: 79 -> [77 -> 76] -> 75
path_rhd00400.kgml: R03083 -> [R03084 -> R02413] -> R02412
path_rhd00400.kgml: rhd:R2APBS1_0837 -> [rhd:R2APBS1_0341 -> rhd:R2APBS1_3941] -> rhd:R2APBS1_0838
path_rhd00400.kgml: 4.2.3.4 -> [4.2.1.10 -> {1.1.1.25, 1.1.1.282}] -> 2.7.1.71
path_rhd00400.kgml:
path_rhd00400.kgml: --- 16.26 seconds ---

path_rhd00401.kgml: Novobiocin biosynthesis
path_rhd00401.kgml: Initialization took 0.13 seconds
path_rhd00401.kgml: (not found)
path_rhd00401.kgml: --- 0.17 seconds ---

path_rhd00410.kgml: beta-Alanine metabolism
path_rhd00410.kgml: Initialization took 0.29 seconds
path_rhd00410.kgml:
path_rhd00410.kgml: Found a trail of span 2 without skipping any vertex
path_rhd00410.kgml: 54 -> 50
path_rhd00410.kgml: R00489 -> R02473
path_rhd00410.kgml: rhd:R2APBS1_2590 -> rhd:R2APBS1_2591
path_rhd00410.kgml: {4.1.1.11, 4.1.1.15} -> 6.3.2.1
path_rhd00410.kgml:
path_rhd00410.kgml: --- 0.34 seconds ---

path_rhd00430.kgml: Taurine and hypotaurine metabolism
path_rhd00430.kgml: Initialization took 0.18 seconds
path_rhd00430.kgml:
path_rhd00430.kgml: Found a trail of span 2 without skipping any vertex
path_rhd00430.kgml: 36 -> 58
path_rhd00430.kgml: R00230 -> R00315
path_rhd00430.kgml: rhd:R2APBS1_2145 -> rhd:R2APBS1_2146
path_rhd00430.kgml: 2.3.1.8 -> {2.7.2.1, 2.7.2.15}
path_rhd00430.kgml:
path_rhd00430.kgml: --- 0.24 seconds ---

path_rhd00440.kgml: Phosphonate and phosphinate metabolism
path_rhd00440.kgml: Initialization took 0.04 seconds
path_rhd00440.kgml: (not found)
path_rhd00440.kgml: --- 0.06 seconds ---

path_rhd00450.kgml: Selenocompound metabolism
path_rhd00450.kgml: Initialization took 0.47 seconds
path_rhd00450.kgml: (not found)
path_rhd00450.kgml: --- 0.52 seconds ---

path_rhd00460.kgml: Cyanoamino acid metabolism
path_rhd00460.kgml: Initialization took 0.23 seconds
path_rhd00460.kgml: (not found)
path_rhd00460.kgml: --- 0.26 seconds ---

path_rhd00471.kgml: D-Glutamine and D-glutamate metabolism
path_rhd00471.kgml: Initialization took 0.04 seconds
path_rhd00471.kgml: (not found)
path_rhd00471.kgml: --- 0.08 seconds ---

path_rhd00473.kgml: D-Alanine metabolism
path_rhd00473.kgml: Initialization took 0.08 seconds
path_rhd00473.kgml: (not found)
path_rhd00473.kgml: --- 0.12 seconds ---

path_rhd00480.kgml: Glutathione metabolism
path_rhd00480.kgml: Initialization took 2.10 seconds
path_rhd00480.kgml: (not found)
path_rhd00480.kgml: --- 2.28 seconds ---

path_rhd00500.kgml: Starch and sucrose metabolism
path_rhd00500.kgml: Initialization took 1.23 seconds
path_rhd00500.kgml:
path_rhd00500.kgml: Found a trail of span 2 without skipping any vertex
path_rhd00500.kgml: 119 -> 114
path_rhd00500.kgml: R00771 -> R08639
path_rhd00500.kgml: rhd:R2APBS1_3909 -> {rhd:R2APBS1_0585, rhd:R2APBS1_3851, rhd:R2APBS1_3910}
path_rhd00500.kgml: 5.3.1.9 -> {5.4.2.2, 5.4.2.5}
path_rhd00500.kgml:
path_rhd00500.kgml: Found a trail of span 2 containing skipped vertices
path_rhd00500.kgml: 238 -> 132
path_rhd00500.kgml: R02112 -> R00028
path_rhd00500.kgml: {rhd:R2APBS1_3098, rhd:R2APBS1_3176} -> {rhd:R2APBS1_3095, rhd:R2APBS1_3100}
path_rhd00500.kgml: {3.2.1.1, 3.2.1.133, 3.2.1.2} -> 3.2.1.20
path_rhd00500.kgml: Skipped genes: rhd:R2APBS1_3099
path_rhd00500.kgml:
path_rhd00500.kgml: Found a trail of span 2 containing skipped vertices
path_rhd00500.kgml: 130 -> 132
path_rhd00500.kgml: R11262 -> R00028
path_rhd00500.kgml: {rhd:R2APBS1_3098, rhd:R2APBS1_3176} -> {rhd:R2APBS1_3095, rhd:R2APBS1_3100}
path_rhd00500.kgml: {3.2.1.1, 3.2.1.133, 3.2.1.2} -> 3.2.1.20
path_rhd00500.kgml: Skipped genes: rhd:R2APBS1_3099
path_rhd00500.kgml:
path_rhd00500.kgml: --- 1.44 seconds ---

path_rhd00511.kgml: Other glycan degradation
path_rhd00511.kgml: Initialization took 0.08 seconds
path_rhd00511.kgml: (not found)
path_rhd00511.kgml: --- 0.13 seconds ---

path_rhd00520.kgml: Amino sugar and nucleotide sugar metabolism
path_rhd00520.kgml: Initialization took 3.74 seconds
path_rhd00520.kgml:
path_rhd00520.kgml: Found a trail of span 2 without skipping any vertex
path_rhd00520.kgml: 420 -> 422
path_rhd00520.kgml: R11024 -> R11025
path_rhd00520.kgml: rhd:R2APBS1_1072 -> rhd:R2APBS1_1071
path_rhd00520.kgml: 2.7.1.221 -> 2.7.7.99
path_rhd00520.kgml:
path_rhd00520.kgml: Found a trail of span 2 without skipping any vertex
path_rhd00520.kgml: 196 -> 261
path_rhd00520.kgml: R00959 -> R02740
path_rhd00520.kgml: {rhd:R2APBS1_0585, rhd:R2APBS1_3851, rhd:R2APBS1_3910} -> rhd:R2APBS1_3909
path_rhd00520.kgml: {5.4.2.2, 5.4.2.5} -> 5.3.1.9
path_rhd00520.kgml:
path_rhd00520.kgml: --- 4.06 seconds ---

path_rhd00521.kgml: Streptomycin biosynthesis
path_rhd00521.kgml: Initialization took 0.43 seconds
path_rhd00521.kgml:
path_rhd00521.kgml: Found a trail of span 4 without skipping any vertex
path_rhd00521.kgml: 44 -> 43 -> 42 -> 24
path_rhd00521.kgml: R02328 -> R06513 -> R06514 -> R02777
path_rhd00521.kgml: rhd:R2APBS1_0573 -> rhd:R2APBS1_0574 -> rhd:R2APBS1_0572 -> rhd:R2APBS1_0571
path_rhd00521.kgml: 2.7.7.24 -> 4.2.1.46 -> 5.1.3.13 -> 1.1.1.133
path_rhd00521.kgml:
path_rhd00521.kgml: Found a trail of span 3 containing skipped vertices
path_rhd00521.kgml: 44 -> 43 -> [42] -> 24
path_rhd00521.kgml: R02328 -> R06513 -> [R06514] -> R02777
path_rhd00521.kgml: rhd:R2APBS1_0573 -> rhd:R2APBS1_0574 -> [rhd:R2APBS1_0572] -> rhd:R2APBS1_0571
path_rhd00521.kgml: 2.7.7.24 -> 4.2.1.46 -> [5.1.3.13] -> 1.1.1.133
path_rhd00521.kgml: Skipped genes: rhd:R2APBS1_0572
path_rhd00521.kgml:
path_rhd00521.kgml: Found a trail of span 3 containing skipped vertices
path_rhd00521.kgml: 44 -> [43] -> 42 -> 24
path_rhd00521.kgml: R02328 -> [R06513] -> R06514 -> R02777
path_rhd00521.kgml: rhd:R2APBS1_0573 -> [rhd:R2APBS1_0574] -> rhd:R2APBS1_0572 -> rhd:R2APBS1_0571
path_rhd00521.kgml: 2.7.7.24 -> [4.2.1.46] -> 5.1.3.13 -> 1.1.1.133
path_rhd00521.kgml:
path_rhd00521.kgml: Found a trail of span 2 containing skipped vertices
path_rhd00521.kgml: 44 -> [43 -> 42] -> 24
path_rhd00521.kgml: R02328 -> [R06513 -> R06514] -> R02777
path_rhd00521.kgml: rhd:R2APBS1_0573 -> [rhd:R2APBS1_0574 -> rhd:R2APBS1_0572] -> rhd:R2APBS1_0571
path_rhd00521.kgml: 2.7.7.24 -> [4.2.1.46 -> 5.1.3.13] -> 1.1.1.133
path_rhd00521.kgml: Skipped genes: rhd:R2APBS1_0572
path_rhd00521.kgml:
path_rhd00521.kgml: --- 0.68 seconds ---

path_rhd00523.kgml: Polyketide sugar unit biosynthesis
path_rhd00523.kgml: Initialization took 0.13 seconds
path_rhd00523.kgml:
path_rhd00523.kgml: Found a trail of span 4 without skipping any vertex
path_rhd00523.kgml: 27 -> 26 -> 63 -> 28
path_rhd00523.kgml: R02328 -> R06513 -> R06514 -> R02777
path_rhd00523.kgml: rhd:R2APBS1_0573 -> rhd:R2APBS1_0574 -> rhd:R2APBS1_0572 -> rhd:R2APBS1_0571
path_rhd00523.kgml: 2.7.7.24 -> 4.2.1.46 -> 5.1.3.13 -> 1.1.1.133
path_rhd00523.kgml:
path_rhd00523.kgml: Found a trail of span 3 containing skipped vertices
path_rhd00523.kgml: 27 -> 26 -> [63] -> 28
path_rhd00523.kgml: R02328 -> R06513 -> [R06514] -> R02777
path_rhd00523.kgml: rhd:R2APBS1_0573 -> rhd:R2APBS1_0574 -> [rhd:R2APBS1_0572] -> rhd:R2APBS1_0571
path_rhd00523.kgml: 2.7.7.24 -> 4.2.1.46 -> [5.1.3.13] -> 1.1.1.133
path_rhd00523.kgml: Skipped genes: rhd:R2APBS1_0572
path_rhd00523.kgml:
path_rhd00523.kgml: Found a trail of span 3 containing skipped vertices
path_rhd00523.kgml: 27 -> [26] -> 63 -> 28
path_rhd00523.kgml: R02328 -> [R06513] -> R06514 -> R02777
path_rhd00523.kgml: rhd:R2APBS1_0573 -> [rhd:R2APBS1_0574] -> rhd:R2APBS1_0572 -> rhd:R2APBS1_0571
path_rhd00523.kgml: 2.7.7.24 -> [4.2.1.46] -> 5.1.3.13 -> 1.1.1.133
path_rhd00523.kgml:
path_rhd00523.kgml: Found a trail of span 2 containing skipped vertices
path_rhd00523.kgml: 27 -> [26 -> 63] -> 28
path_rhd00523.kgml: R02328 -> [R06513 -> R06514] -> R02777
path_rhd00523.kgml: rhd:R2APBS1_0573 -> [rhd:R2APBS1_0574 -> rhd:R2APBS1_0572] -> rhd:R2APBS1_0571
path_rhd00523.kgml: 2.7.7.24 -> [4.2.1.46 -> 5.1.3.13] -> 1.1.1.133
path_rhd00523.kgml: Skipped genes: rhd:R2APBS1_0572
path_rhd00523.kgml:
path_rhd00523.kgml: --- 0.39 seconds ---

path_rhd00525.kgml: Acarbose and validamycin biosynthesis
path_rhd00525.kgml: Initialization took 0.08 seconds
path_rhd00525.kgml:
path_rhd00525.kgml: Found a trail of span 2 without skipping any vertex
path_rhd00525.kgml: 58 -> 59
path_rhd00525.kgml: R02328 -> R06513
path_rhd00525.kgml: rhd:R2APBS1_0573 -> rhd:R2APBS1_0574
path_rhd00525.kgml: 2.7.7.24 -> 4.2.1.46
path_rhd00525.kgml:
path_rhd00525.kgml: --- 0.17 seconds ---

path_rhd00540.kgml: Lipopolysaccharide biosynthesis
path_rhd00540.kgml: Initialization took 1.03 seconds
path_rhd00540.kgml:
path_rhd00540.kgml: Found a trail of span 3 containing skipped vertices
path_rhd00540.kgml: 90 -> [89] -> 88 -> 53
path_rhd00540.kgml: R04567 -> [R04587] -> R04550 -> R04606
path_rhd00540.kgml: rhd:R2APBS1_1031 -> [rhd:R2APBS1_3263] -> rhd:R2APBS1_1033 -> rhd:R2APBS1_1030
path_rhd00540.kgml: 2.3.1.129 -> [3.5.1.108] -> 2.3.1.191 -> 2.4.1.182
path_rhd00540.kgml: Skipped genes: rhd:R2APBS1_1032
path_rhd00540.kgml:
path_rhd00540.kgml: Found a trail of span 2 containing skipped vertices
path_rhd00540.kgml: 131 -> [87] -> 44
path_rhd00540.kgml: R01530 -> [R03254] -> R03350
path_rhd00540.kgml: rhd:R2APBS1_3132 -> [rhd:R2APBS1_2291] -> rhd:R2APBS1_3133
path_rhd00540.kgml: 5.3.1.13 -> [2.5.1.55] -> 3.1.3.45
path_rhd00540.kgml:
path_rhd00540.kgml: Found a trail of span 2 containing skipped vertices
path_rhd00540.kgml: 90 -> [89 -> 88] -> 53
path_rhd00540.kgml: R04567 -> [R04587 -> R04550] -> R04606
path_rhd00540.kgml: rhd:R2APBS1_1031 -> [rhd:R2APBS1_3263 -> rhd:R2APBS1_1033] -> rhd:R2APBS1_1030
path_rhd00540.kgml: 2.3.1.129 -> [3.5.1.108 -> 2.3.1.191] -> 2.4.1.182
path_rhd00540.kgml:
path_rhd00540.kgml: --- 1.29 seconds ---

path_rhd00550.kgml: Peptidoglycan biosynthesis
path_rhd00550.kgml: Initialization took 1.58 seconds
path_rhd00550.kgml:
path_rhd00550.kgml: Found a trail of span 5 containing skipped vertices
path_rhd00550.kgml: 33 -> [32] -> 34 -> 23 -> 35 -> 36
path_rhd00550.kgml: R03193 -> [R02783] -> R02788 -> R04617 -> R05630 -> R05032
path_rhd00550.kgml: rhd:R2APBS1_3268 -> [rhd:R2APBS1_3189] -> rhd:R2APBS1_3273 -> rhd:R2APBS1_3272 -> rhd:R2APBS1_3271 -> rhd:R2APBS1_3269
path_rhd00550.kgml: 6.3.2.8 -> [6.3.2.9] -> 6.3.2.13 -> 6.3.2.10 -> 2.7.8.13 -> 2.4.1.227
path_rhd00550.kgml: Skipped genes: rhd:R2APBS1_3270
path_rhd00550.kgml:
path_rhd00550.kgml: Found a trail of span 4 containing skipped vertices
path_rhd00550.kgml: 33 -> [32] -> 34 -> [23] -> 35 -> 36
path_rhd00550.kgml: R03193 -> [R02783] -> R02788 -> [R04617] -> R05630 -> R05032
path_rhd00550.kgml: rhd:R2APBS1_3268 -> [rhd:R2APBS1_3189] -> rhd:R2APBS1_3273 -> [rhd:R2APBS1_3272] -> rhd:R2APBS1_3271 -> rhd:R2APBS1_3269
path_rhd00550.kgml: 6.3.2.8 -> [6.3.2.9] -> 6.3.2.13 -> [6.3.2.10] -> 2.7.8.13 -> 2.4.1.227
path_rhd00550.kgml: Skipped genes: rhd:R2APBS1_3270, rhd:R2APBS1_3272
path_rhd00550.kgml:
path_rhd00550.kgml: Found a trail of span 4 containing skipped vertices
path_rhd00550.kgml: 30 -> 23 -> 35 -> 36
path_rhd00550.kgml: R01150 -> R04617 -> R05630 -> R05032
path_rhd00550.kgml: rhd:R2APBS1_3267 -> rhd:R2APBS1_3272 -> rhd:R2APBS1_3271 -> rhd:R2APBS1_3269
path_rhd00550.kgml: 6.3.2.4 -> 6.3.2.10 -> 2.7.8.13 -> 2.4.1.227
path_rhd00550.kgml: Skipped genes: rhd:R2APBS1_3270, rhd:R2APBS1_3268
path_rhd00550.kgml:
path_rhd00550.kgml: Found a trail of span 4 containing skipped vertices
path_rhd00550.kgml: 33 -> [32 -> 34] -> 23 -> 35 -> 36
path_rhd00550.kgml: R03193 -> [R02783 -> R02788] -> R04617 -> R05630 -> R05032
path_rhd00550.kgml: rhd:R2APBS1_3268 -> [rhd:R2APBS1_3189 -> rhd:R2APBS1_3273] -> rhd:R2APBS1_3272 -> rhd:R2APBS1_3271 -> rhd:R2APBS1_3269
path_rhd00550.kgml: 6.3.2.8 -> [6.3.2.9 -> 6.3.2.13] -> 6.3.2.10 -> 2.7.8.13 -> 2.4.1.227
path_rhd00550.kgml: Skipped genes: rhd:R2APBS1_3270
path_rhd00550.kgml:
path_rhd00550.kgml: Found a trail of span 4 containing skipped vertices
path_rhd00550.kgml: 30 -> 29 -> 28 -> 27
path_rhd00550.kgml: R01150 -> R04573 -> R05629 -> R05662
path_rhd00550.kgml: rhd:R2APBS1_3267 -> rhd:R2APBS1_3272 -> rhd:R2APBS1_3271 -> rhd:R2APBS1_3269
path_rhd00550.kgml: 6.3.2.4 -> 6.3.2.10 -> 2.7.8.13 -> 2.4.1.227
path_rhd00550.kgml: Skipped genes: rhd:R2APBS1_3270, rhd:R2APBS1_3268
path_rhd00550.kgml:
path_rhd00550.kgml: Found a trail of span 3 containing skipped vertices
path_rhd00550.kgml: 30 -> [23] -> 35 -> 36
path_rhd00550.kgml: R01150 -> [R04617] -> R05630 -> R05032
path_rhd00550.kgml: rhd:R2APBS1_3267 -> [rhd:R2APBS1_3272] -> rhd:R2APBS1_3271 -> rhd:R2APBS1_3269
path_rhd00550.kgml: 6.3.2.4 -> [6.3.2.10] -> 2.7.8.13 -> 2.4.1.227
path_rhd00550.kgml: Skipped genes: rhd:R2APBS1_3270, rhd:R2APBS1_3268
path_rhd00550.kgml:
path_rhd00550.kgml: Found a trail of span 3 containing skipped vertices
path_rhd00550.kgml: 30 -> [29] -> 28 -> 27
path_rhd00550.kgml: R01150 -> [R04573] -> R05629 -> R05662
path_rhd00550.kgml: rhd:R2APBS1_3267 -> [rhd:R2APBS1_3272] -> rhd:R2APBS1_3271 -> rhd:R2APBS1_3269
path_rhd00550.kgml: 6.3.2.4 -> [6.3.2.10] -> 2.7.8.13 -> 2.4.1.227
path_rhd00550.kgml: Skipped genes: rhd:R2APBS1_3270, rhd:R2APBS1_3268
path_rhd00550.kgml:
path_rhd00550.kgml: Found a trail of span 3 containing skipped vertices
path_rhd00550.kgml: 33 -> [32 -> 34 -> 23] -> 35 -> 36
path_rhd00550.kgml: R03193 -> [R02783 -> R02788 -> R04617] -> R05630 -> R05032
path_rhd00550.kgml: rhd:R2APBS1_3268 -> [rhd:R2APBS1_3189 -> rhd:R2APBS1_3273 -> rhd:R2APBS1_3272] -> rhd:R2APBS1_3271 -> rhd:R2APBS1_3269
path_rhd00550.kgml: 6.3.2.8 -> [6.3.2.9 -> 6.3.2.13 -> 6.3.2.10] -> 2.7.8.13 -> 2.4.1.227
path_rhd00550.kgml: Skipped genes: rhd:R2APBS1_3270
path_rhd00550.kgml:
path_rhd00550.kgml: Found a trail of span 2 containing skipped vertices
path_rhd00550.kgml: 30 -> [23 -> 35] -> 36
path_rhd00550.kgml: R01150 -> [R04617 -> R05630] -> R05032
path_rhd00550.kgml: rhd:R2APBS1_3267 -> [rhd:R2APBS1_3272 -> rhd:R2APBS1_3271] -> rhd:R2APBS1_3269
path_rhd00550.kgml: 6.3.2.4 -> [6.3.2.10 -> 2.7.8.13] -> 2.4.1.227
path_rhd00550.kgml: Skipped genes: rhd:R2APBS1_3268
path_rhd00550.kgml:
path_rhd00550.kgml: Found a trail of span 2 containing skipped vertices
path_rhd00550.kgml: 30 -> [29 -> 28] -> 27
path_rhd00550.kgml: R01150 -> [R04573 -> R05629] -> R05662
path_rhd00550.kgml: rhd:R2APBS1_3267 -> [rhd:R2APBS1_3272 -> rhd:R2APBS1_3271] -> rhd:R2APBS1_3269
path_rhd00550.kgml: 6.3.2.4 -> [6.3.2.10 -> 2.7.8.13] -> 2.4.1.227
path_rhd00550.kgml: Skipped genes: rhd:R2APBS1_3268
path_rhd00550.kgml:
path_rhd00550.kgml: --- 2.40 seconds ---

path_rhd00561.kgml: Glycerolipid metabolism
path_rhd00561.kgml: Initialization took 0.33 seconds
path_rhd00561.kgml: (not found)
path_rhd00561.kgml: --- 0.37 seconds ---

path_rhd00562.kgml: Inositol phosphate metabolism
path_rhd00562.kgml: Initialization took 0.08 seconds
path_rhd00562.kgml: (not found)
path_rhd00562.kgml: --- 0.12 seconds ---

path_rhd00564.kgml: Glycerophospholipid metabolism
path_rhd00564.kgml: Initialization took 1.48 seconds
path_rhd00564.kgml: (not found)
path_rhd00564.kgml: --- 1.56 seconds ---

path_rhd00565.kgml: Ether lipid metabolism
path_rhd00565.kgml: Initialization took 0.05 seconds
path_rhd00565.kgml: (not found)
path_rhd00565.kgml: --- 0.09 seconds ---

path_rhd00590.kgml: Arachidonic acid metabolism
path_rhd00590.kgml: Initialization took 0.08 seconds
path_rhd00590.kgml: (not found)
path_rhd00590.kgml: --- 0.12 seconds ---

path_rhd00592.kgml: alpha-Linolenic acid metabolism
path_rhd00592.kgml: Initialization took 0.08 seconds
path_rhd00592.kgml: (not found)
path_rhd00592.kgml: --- 0.12 seconds ---

path_rhd00600.kgml: Sphingolipid metabolism
path_rhd00600.kgml: Initialization took 0.08 seconds
path_rhd00600.kgml: (not found)
path_rhd00600.kgml: --- 0.12 seconds ---

path_rhd00623.kgml: Toluene degradation
path_rhd00623.kgml: Initialization took 0.05 seconds
path_rhd00623.kgml: (not found)
path_rhd00623.kgml: --- 0.09 seconds ---

path_rhd00625.kgml: Chloroalkane and chloroalkene degradation
path_rhd00625.kgml: Initialization took 0.18 seconds
path_rhd00625.kgml: (not found)
path_rhd00625.kgml: --- 0.22 seconds ---

path_rhd00626.kgml: Naphthalene degradation
path_rhd00626.kgml: Initialization took 0.08 seconds
path_rhd00626.kgml: (not found)
path_rhd00626.kgml: --- 0.12 seconds ---

path_rhd00627.kgml: Aminobenzoate degradation
path_rhd00627.kgml: Initialization took 0.08 seconds
path_rhd00627.kgml: (not found)
path_rhd00627.kgml: --- 0.11 seconds ---

path_rhd00630.kgml: Glyoxylate and dicarboxylate metabolism
path_rhd00630.kgml: Initialization took 2.39 seconds
path_rhd00630.kgml:
path_rhd00630.kgml: Found a trail of span 2 without skipping any vertex
path_rhd00630.kgml: 83 -> 116
path_rhd00630.kgml: R00479 -> R00472
path_rhd00630.kgml: rhd:R2APBS1_3601 -> rhd:R2APBS1_3600
path_rhd00630.kgml: 4.1.3.1 -> 2.3.3.9
path_rhd00630.kgml:
path_rhd00630.kgml: --- 2.56 seconds ---

path_rhd00640.kgml: Propanoate metabolism
path_rhd00640.kgml: Initialization took 1.68 seconds
path_rhd00640.kgml:
path_rhd00640.kgml: Found a trail of span 4 containing skipped vertices
path_rhd00640.kgml: 105 -> 63 -> 64 -> [63 -> 105] -> 102
path_rhd00640.kgml: R00931 -> R00926 -> R01354 -> [R00926 -> R00931] -> R04424
path_rhd00640.kgml: rhd:R2APBS1_1547 -> rhd:R2APBS1_1542 -> rhd:R2APBS1_1542 -> [rhd:R2APBS1_1542 -> rhd:R2APBS1_1547] -> {rhd:R2APBS1_1550, rhd:R2APBS1_2542}
path_rhd00640.kgml: 2.3.3.5 -> {6.2.1.1, 6.2.1.17} -> {6.2.1.1, 6.2.1.17} -> [{6.2.1.1, 6.2.1.17} -> 2.3.3.5] -> 4.2.1.79
path_rhd00640.kgml: Skipped genes: rhd:R2APBS1_1546
path_rhd00640.kgml:
path_rhd00640.kgml: Found a trail of span 2 without skipping any vertex
path_rhd00640.kgml: 52 -> 68
path_rhd00640.kgml: R00921 -> R01353
path_rhd00640.kgml: rhd:R2APBS1_2145 -> rhd:R2APBS1_2146
path_rhd00640.kgml: {2.3.1.222, 2.3.1.8} -> {2.7.2.1, 2.7.2.15}
path_rhd00640.kgml:
path_rhd00640.kgml: --- 2.01 seconds ---

path_rhd00643.kgml: Styrene degradation
path_rhd00643.kgml: Initialization took 0.13 seconds
path_rhd00643.kgml: (not found)
path_rhd00643.kgml: --- 0.17 seconds ---

path_rhd00650.kgml: Butanoate metabolism
path_rhd00650.kgml: Initialization took 3.20 seconds
path_rhd00650.kgml: (not found)
path_rhd00650.kgml: --- 3.37 seconds ---

path_rhd00660.kgml: C5-Branched dibasic acid metabolism
path_rhd00660.kgml: Initialization took 0.23 seconds
path_rhd00660.kgml:
path_rhd00660.kgml: Found a trail of span 3 without skipping any vertex
path_rhd00660.kgml: 31 -> 96 -> 97
path_rhd00660.kgml: R03896 -> R03898 -> R00994
path_rhd00660.kgml: {rhd:R2APBS1_3653, rhd:R2APBS1_3654} -> {rhd:R2APBS1_3653, rhd:R2APBS1_3654} -> rhd:R2APBS1_3655
path_rhd00660.kgml: 4.2.1.35 -> 4.2.1.35 -> 1.1.1.85
path_rhd00660.kgml:
path_rhd00660.kgml: --- 0.35 seconds ---

path_rhd00670.kgml: One carbon pool by folate
path_rhd00670.kgml: Initialization took 0.83 seconds
path_rhd00670.kgml:
path_rhd00670.kgml: Found a trail of span 4 containing skipped vertices
path_rhd00670.kgml: 24 -> 23 -> 52 -> [24] -> 68
path_rhd00670.kgml: {R02235, R02236} -> {R00936, R00939} -> R02101 -> [{R02235, R02236}] -> {R00937, R00940}
path_rhd00670.kgml: rhd:R2APBS1_0903 -> rhd:R2APBS1_0903 -> rhd:R2APBS1_0902 -> [rhd:R2APBS1_0903] -> rhd:R2APBS1_0903
path_rhd00670.kgml: {1.5.1.3, 1.5.1.3} -> {1.5.1.3, 1.5.1.3} -> 2.1.1.45 -> [{1.5.1.3, 1.5.1.3}] -> {1.5.1.3, 1.5.1.3}
path_rhd00670.kgml:
path_rhd00670.kgml: --- 16.05 seconds ---

path_rhd00680.kgml: Methane metabolism
path_rhd00680.kgml: Initialization took 0.99 seconds
path_rhd00680.kgml:
path_rhd00680.kgml: Found a trail of span 2 without skipping any vertex
path_rhd00680.kgml: 203 -> 204
path_rhd00680.kgml: R00315 -> R00230
path_rhd00680.kgml: rhd:R2APBS1_2146 -> rhd:R2APBS1_2145
path_rhd00680.kgml: {2.7.2.1, 2.7.2.15} -> 2.3.1.8
path_rhd00680.kgml:
path_rhd00680.kgml: --- 1.05 seconds ---

path_rhd00730.kgml: Thiamine metabolism
path_rhd00730.kgml: Initialization took 0.22 seconds
path_rhd00730.kgml: (not found)
path_rhd00730.kgml: --- 0.27 seconds ---

path_rhd00740.kgml: Riboflavin metabolism
path_rhd00740.kgml: Initialization took 0.13 seconds
path_rhd00740.kgml:
path_rhd00740.kgml: Found a trail of span 5 containing skipped vertices
path_rhd00740.kgml: 38 -> 39 -> 40 -> [43 -> 41] -> 42 -> 41
path_rhd00740.kgml: R00425 -> R03459 -> R03458 -> [R07280 -> R04457] -> R00066 -> R04457
path_rhd00740.kgml: rhd:R2APBS1_0777 -> rhd:R2APBS1_0773 -> rhd:R2APBS1_0773 -> [rhd:R2APBS1_0412 -> rhd:R2APBS1_0779] -> rhd:R2APBS1_0776 -> rhd:R2APBS1_0779
path_rhd00740.kgml: 3.5.4.25 -> 3.5.4.26 -> 1.1.1.193 -> [3.1.3.104 -> 2.5.1.78] -> 2.5.1.9 -> 2.5.1.78
path_rhd00740.kgml: Skipped genes: rhd:R2APBS1_0775, rhd:R2APBS1_0778
path_rhd00740.kgml:
path_rhd00740.kgml: Found a trail of span 4 containing skipped vertices
path_rhd00740.kgml: 38 -> [39] -> 40 -> [43 -> 41] -> 42 -> 41
path_rhd00740.kgml: R00425 -> [R03459] -> R03458 -> [R07280 -> R04457] -> R00066 -> R04457
path_rhd00740.kgml: rhd:R2APBS1_0777 -> [rhd:R2APBS1_0773] -> rhd:R2APBS1_0773 -> [rhd:R2APBS1_0412 -> rhd:R2APBS1_0779] -> rhd:R2APBS1_0776 -> rhd:R2APBS1_0779
path_rhd00740.kgml: 3.5.4.25 -> [3.5.4.26] -> 1.1.1.193 -> [3.1.3.104 -> 2.5.1.78] -> 2.5.1.9 -> 2.5.1.78
path_rhd00740.kgml: Skipped genes: rhd:R2APBS1_0775, rhd:R2APBS1_0778
path_rhd00740.kgml:
path_rhd00740.kgml: Found a trail of span 4 containing skipped vertices
path_rhd00740.kgml: 38 -> 39 -> [40 -> 43 -> 41] -> 42 -> 41
path_rhd00740.kgml: R00425 -> R03459 -> [R03458 -> R07280 -> R04457] -> R00066 -> R04457
path_rhd00740.kgml: rhd:R2APBS1_0777 -> rhd:R2APBS1_0773 -> [rhd:R2APBS1_0773 -> rhd:R2APBS1_0412 -> rhd:R2APBS1_0779] -> rhd:R2APBS1_0776 -> rhd:R2APBS1_0779
path_rhd00740.kgml: 3.5.4.25 -> 3.5.4.26 -> [1.1.1.193 -> 3.1.3.104 -> 2.5.1.78] -> 2.5.1.9 -> 2.5.1.78
path_rhd00740.kgml: Skipped genes: rhd:R2APBS1_0775, rhd:R2APBS1_0778
path_rhd00740.kgml:
path_rhd00740.kgml: Found a trail of span 3 containing skipped vertices
path_rhd00740.kgml: 32 -> [41] -> 42 -> 41
path_rhd00740.kgml: R07281 -> [R04457] -> R00066 -> R04457
path_rhd00740.kgml: rhd:R2APBS1_0777 -> [rhd:R2APBS1_0779] -> rhd:R2APBS1_0776 -> rhd:R2APBS1_0779
path_rhd00740.kgml: 4.1.99.12 -> [2.5.1.78] -> 2.5.1.9 -> 2.5.1.78
path_rhd00740.kgml: Skipped genes: rhd:R2APBS1_0778
path_rhd00740.kgml:
path_rhd00740.kgml: Found a trail of span 3 containing skipped vertices
path_rhd00740.kgml: 38 -> [39 -> 40 -> 43] -> 41 -> 42
path_rhd00740.kgml: R00425 -> [R03459 -> R03458 -> R07280] -> R04457 -> R00066
path_rhd00740.kgml: rhd:R2APBS1_0777 -> [rhd:R2APBS1_0773 -> rhd:R2APBS1_0773 -> rhd:R2APBS1_0412] -> rhd:R2APBS1_0779 -> rhd:R2APBS1_0776
path_rhd00740.kgml: 3.5.4.25 -> [3.5.4.26 -> 1.1.1.193 -> 3.1.3.104] -> 2.5.1.78 -> 2.5.1.9
path_rhd00740.kgml: Skipped genes: rhd:R2APBS1_0778
path_rhd00740.kgml:
path_rhd00740.kgml: --- 0.53 seconds ---

path_rhd00750.kgml: Vitamin B6 metabolism
path_rhd00750.kgml: Initialization took 0.18 seconds
path_rhd00750.kgml: (not found)
path_rhd00750.kgml: --- 0.22 seconds ---

path_rhd00760.kgml: Nicotinate and nicotinamide metabolism
path_rhd00760.kgml: Initialization took 1.30 seconds
path_rhd00760.kgml:
path_rhd00760.kgml: Found a trail of span 3 containing skipped vertices
path_rhd00760.kgml: 104 -> [106 -> 91] -> 195 -> [98 -> 89 -> 88] -> 196
path_rhd00760.kgml: R00104 -> [R00112 -> R00103] -> R02323 -> [R02294 -> R01268 -> R01724] -> R03346
path_rhd00760.kgml: rhd:R2APBS1_1269 -> [{rhd:R2APBS1_0928, rhd:R2APBS1_0932, rhd:R2APBS1_0933} -> rhd:R2APBS1_3827] -> {rhd:R2APBS1_1270, rhd:R2APBS1_2283} -> [rhd:R2APBS1_2908 -> rhd:R2APBS1_0471 -> rhd:R2APBS1_2677] -> {rhd:R2APBS1_1270, rhd:R2APBS1_2283}
path_rhd00760.kgml: 2.7.1.23 -> [{1.6.1.1, 1.6.1.2, 1.6.1.3} -> {3.6.1.22, 3.6.1.9}] -> 3.1.3.5 -> [2.4.2.1 -> 3.5.1.19 -> 6.3.4.21] -> 3.1.3.5
path_rhd00760.kgml:
path_rhd00760.kgml: Found a trail of span 2 containing skipped vertices
path_rhd00760.kgml: 104 -> [106 -> 91 -> 87] -> 196
path_rhd00760.kgml: R00104 -> [R00112 -> R00103 -> R02322] -> R03346
path_rhd00760.kgml: rhd:R2APBS1_1269 -> [{rhd:R2APBS1_0928, rhd:R2APBS1_0932, rhd:R2APBS1_0933} -> rhd:R2APBS1_3827 -> rhd:R2APBS1_2634] -> {rhd:R2APBS1_1270, rhd:R2APBS1_2283}
path_rhd00760.kgml: 2.7.1.23 -> [{1.6.1.1, 1.6.1.2, 1.6.1.3} -> {3.6.1.22, 3.6.1.9} -> 3.5.1.42] -> 3.1.3.5
path_rhd00760.kgml:
path_rhd00760.kgml: Found a trail of span 2 without skipping any vertex
path_rhd00760.kgml: 71 -> 72
path_rhd00760.kgml: R00481 -> R04292
path_rhd00760.kgml: rhd:R2APBS1_2915 -> rhd:R2APBS1_2916
path_rhd00760.kgml: 1.4.3.16 -> 2.5.1.72
path_rhd00760.kgml:
path_rhd00760.kgml: --- 1.91 seconds ---

path_rhd00770.kgml: Pantothenate and CoA biosynthesis
path_rhd00770.kgml: Initialization took 1.08 seconds
path_rhd00770.kgml:
path_rhd00770.kgml: Found a trail of span 3 without skipping any vertex
path_rhd00770.kgml: 82 -> 81 -> 80
path_rhd00770.kgml: R00006 -> R03051 -> R01209
path_rhd00770.kgml: {rhd:R2APBS1_3658, rhd:R2APBS1_3659} -> rhd:R2APBS1_3657 -> rhd:R2APBS1_3656
path_rhd00770.kgml: 2.2.1.6 -> 1.1.1.86 -> 4.2.1.9
path_rhd00770.kgml:
path_rhd00770.kgml: Found a trail of span 2 without skipping any vertex
path_rhd00770.kgml: 93 -> 76
path_rhd00770.kgml: R00489 -> R02473
path_rhd00770.kgml: rhd:R2APBS1_2590 -> rhd:R2APBS1_2591
path_rhd00770.kgml: {4.1.1.11, 4.1.1.15} -> 6.3.2.1
path_rhd00770.kgml:
path_rhd00770.kgml: Found a trail of span 2 containing skipped vertices
path_rhd00770.kgml: 82 -> [81] -> 80
path_rhd00770.kgml: R00006 -> [R03051] -> R01209
path_rhd00770.kgml: {rhd:R2APBS1_3658, rhd:R2APBS1_3659} -> [rhd:R2APBS1_3657] -> rhd:R2APBS1_3656
path_rhd00770.kgml: 2.2.1.6 -> [1.1.1.86] -> 4.2.1.9
path_rhd00770.kgml: Skipped genes: rhd:R2APBS1_3657
path_rhd00770.kgml:
path_rhd00770.kgml: Found a trail of span 2 containing skipped vertices
path_rhd00770.kgml: 78 -> [77] -> 76
path_rhd00770.kgml: R01226 -> [R02472] -> R02473
path_rhd00770.kgml: rhd:R2APBS1_2592 -> [rhd:R2APBS1_1079] -> rhd:R2APBS1_2591
path_rhd00770.kgml: 2.1.2.11 -> [1.1.1.169] -> 6.3.2.1
path_rhd00770.kgml:
path_rhd00770.kgml: --- 1.38 seconds ---

path_rhd00780.kgml: Biotin metabolism
path_rhd00780.kgml: Initialization took 0.98 seconds
path_rhd00780.kgml:
path_rhd00780.kgml: Found a trail of span 3 containing skipped vertices
path_rhd00780.kgml: 42 -> 45 -> [32 -> 31] -> 30
path_rhd00780.kgml: R09725 -> R10124 -> [R03231 -> R03182] -> R01078
path_rhd00780.kgml: rhd:R2APBS1_3671 -> rhd:R2APBS1_3669 -> [rhd:R2APBS1_0869 -> rhd:R2APBS1_0265] -> rhd:R2APBS1_3668
path_rhd00780.kgml: 3.1.1.85 -> 2.3.1.47 -> [2.6.1.62 -> 6.3.3.3] -> 2.8.1.6
path_rhd00780.kgml: Skipped genes: rhd:R2APBS1_3670
path_rhd00780.kgml:
path_rhd00780.kgml: Found a trail of span 2 containing skipped vertices
path_rhd00780.kgml: 95 -> 53
path_rhd00780.kgml: R10115 -> R10116
path_rhd00780.kgml: rhd:R2APBS1_1450 -> {rhd:R2APBS1_1172, rhd:R2APBS1_1448, rhd:R2APBS1_2420, rhd:R2APBS1_3762}
path_rhd00780.kgml: {2.3.1.179, 2.3.1.41} -> 1.1.1.100
path_rhd00780.kgml: Skipped genes: rhd:R2APBS1_1449
path_rhd00780.kgml:
path_rhd00780.kgml: Found a trail of span 2 containing skipped vertices
path_rhd00780.kgml: 74 -> 67
path_rhd00780.kgml: R10119 -> R10120
path_rhd00780.kgml: rhd:R2APBS1_1450 -> {rhd:R2APBS1_1172, rhd:R2APBS1_1448, rhd:R2APBS1_2420, rhd:R2APBS1_3762}
path_rhd00780.kgml: {2.3.1.179, 2.3.1.41} -> 1.1.1.100
path_rhd00780.kgml: Skipped genes: rhd:R2APBS1_1449
path_rhd00780.kgml:
path_rhd00780.kgml: Found a trail of span 2 containing skipped vertices
path_rhd00780.kgml: 34 -> [32 -> 31] -> 30
path_rhd00780.kgml: R03210 -> [R03231 -> R03182] -> R01078
path_rhd00780.kgml: rhd:R2APBS1_3669 -> [rhd:R2APBS1_0869 -> rhd:R2APBS1_0265] -> rhd:R2APBS1_3668
path_rhd00780.kgml: 2.3.1.47 -> [2.6.1.62 -> 6.3.3.3] -> 2.8.1.6
path_rhd00780.kgml:
path_rhd00780.kgml: --- 1.23 seconds ---

path_rhd00785.kgml: Lipoic acid metabolism
path_rhd00785.kgml: Initialization took 0.13 seconds
path_rhd00785.kgml:
path_rhd00785.kgml: Found a trail of span 2 without skipping any vertex
path_rhd00785.kgml: 5 -> 6
path_rhd00785.kgml: R07768 -> R07769
path_rhd00785.kgml: {rhd:R2APBS1_0405, rhd:R2APBS1_2297} -> rhd:R2APBS1_0404
path_rhd00785.kgml: 2.8.1.8 -> 2.3.1.181
path_rhd00785.kgml:
path_rhd00785.kgml: Found a trail of span 2 without skipping any vertex
path_rhd00785.kgml: 11 -> 10
path_rhd00785.kgml: R07766 -> R07767
path_rhd00785.kgml: rhd:R2APBS1_0404 -> {rhd:R2APBS1_0405, rhd:R2APBS1_2297}
path_rhd00785.kgml: 2.3.1.181 -> 2.8.1.8
path_rhd00785.kgml:
path_rhd00785.kgml: --- 0.26 seconds ---

path_rhd00790.kgml: Folate biosynthesis
path_rhd00790.kgml: Initialization took 2.19 seconds
path_rhd00790.kgml:
path_rhd00790.kgml: Found a trail of span 3 without skipping any vertex
path_rhd00790.kgml: 171 -> 75 -> 74
path_rhd00790.kgml: R11073 -> R03504 -> R03503
path_rhd00790.kgml: rhd:R2APBS1_3708 -> rhd:R2APBS1_3708 -> {rhd:R2APBS1_2593, rhd:R2APBS1_3707}
path_rhd00790.kgml: 5.1.99.8 -> 4.1.2.25 -> 2.7.6.3
path_rhd00790.kgml:
path_rhd00790.kgml: Found a trail of span 2 without skipping any vertex
path_rhd00790.kgml: 102 -> 103
path_rhd00790.kgml: R10002 -> R09978
path_rhd00790.kgml: rhd:R2APBS1_0722 -> rhd:R2APBS1_0723
path_rhd00790.kgml: 4.3.99.3 -> 6.3.4.20
path_rhd00790.kgml:
path_rhd00790.kgml: Found a trail of span 2 containing skipped vertices
path_rhd00790.kgml: 171 -> [75] -> 74
path_rhd00790.kgml: R11073 -> [R03504] -> R03503
path_rhd00790.kgml: rhd:R2APBS1_3708 -> [rhd:R2APBS1_3708] -> {rhd:R2APBS1_2593, rhd:R2APBS1_3707}
path_rhd00790.kgml: 5.1.99.8 -> [4.1.2.25] -> 2.7.6.3
path_rhd00790.kgml:
path_rhd00790.kgml: --- 2.60 seconds ---

path_rhd00860.kgml: Porphyrin and chlorophyll metabolism
path_rhd00860.kgml: Initialization took 1.69 seconds
path_rhd00860.kgml:
path_rhd00860.kgml: Found a trail of span 2 without skipping any vertex
path_rhd00860.kgml: 268 -> 263
path_rhd00860.kgml: R03222 -> R00310
path_rhd00860.kgml: rhd:R2APBS1_2525 -> {rhd:R2APBS1_2524, rhd:R2APBS1_3508}
path_rhd00860.kgml: 1.3.3.4 -> 4.99.1.1
path_rhd00860.kgml:
path_rhd00860.kgml: Found a trail of span 2 without skipping any vertex
path_rhd00860.kgml: 262 -> 314
path_rhd00860.kgml: R07411 -> R07412
path_rhd00860.kgml: rhd:R2APBS1_0283 -> rhd:R2APBS1_0282
path_rhd00860.kgml: 2.5.1.141 -> ?
path_rhd00860.kgml:
path_rhd00860.kgml: Found a trail of span 2 without skipping any vertex
path_rhd00860.kgml: 408 -> 412
path_rhd00860.kgml: R04178 -> R11329
path_rhd00860.kgml: rhd:R2APBS1_2525 -> {rhd:R2APBS1_2524, rhd:R2APBS1_3508}
path_rhd00860.kgml: 1.3.3.15 -> 4.99.1.9
path_rhd00860.kgml:
path_rhd00860.kgml: Found a trail of span 2 without skipping any vertex
path_rhd00860.kgml: 270 -> 271
path_rhd00860.kgml: R03165 -> R03194
path_rhd00860.kgml: rhd:R2APBS1_0326 -> {rhd:R2APBS1_0327, rhd:R2APBS1_1503}
path_rhd00860.kgml: 4.2.1.75 -> 2.1.1.107
path_rhd00860.kgml:
path_rhd00860.kgml: --- 2.04 seconds ---

path_rhd00900.kgml: Terpenoid backbone biosynthesis
path_rhd00900.kgml: Initialization took 1.09 seconds
path_rhd00900.kgml:
path_rhd00900.kgml: Found a trail of span 3 containing skipped vertices
path_rhd00900.kgml: 101 -> 100 -> 98
path_rhd00900.kgml: R03245 -> R01121 -> R01123
path_rhd00900.kgml: rhd:R2APBS1_3946 -> rhd:R2APBS1_3945 -> rhd:R2APBS1_3948
path_rhd00900.kgml: 2.7.4.2 -> 4.1.1.33 -> 5.3.3.2
path_rhd00900.kgml: Skipped genes: rhd:R2APBS1_3947
path_rhd00900.kgml:
path_rhd00900.kgml: Found a trail of span 2 containing skipped vertices
path_rhd00900.kgml: 101 -> [100] -> 98
path_rhd00900.kgml: R03245 -> [R01121] -> R01123
path_rhd00900.kgml: rhd:R2APBS1_3946 -> [rhd:R2APBS1_3945] -> rhd:R2APBS1_3948
path_rhd00900.kgml: 2.7.4.2 -> [4.1.1.33] -> 5.3.3.2
path_rhd00900.kgml: Skipped genes: rhd:R2APBS1_3947
path_rhd00900.kgml:
path_rhd00900.kgml: Found a trail of span 2 containing skipped vertices
path_rhd00900.kgml: 66 -> [67] -> 68
path_rhd00900.kgml: R05633 -> [R05634] -> R05637
path_rhd00900.kgml: rhd:R2APBS1_2288 -> [rhd:R2APBS1_0952] -> rhd:R2APBS1_2287
path_rhd00900.kgml: 2.7.7.60 -> [2.7.1.148] -> 4.6.1.12
path_rhd00900.kgml:
path_rhd00900.kgml: --- 1.35 seconds ---

path_rhd00903.kgml: Limonene and pinene degradation
path_rhd00903.kgml: Initialization took 0.08 seconds
path_rhd00903.kgml: (not found)
path_rhd00903.kgml: --- 0.12 seconds ---

path_rhd00906.kgml: Carotenoid biosynthesis
path_rhd00906.kgml: Initialization took 0.05 seconds
path_rhd00906.kgml: (not found)
path_rhd00906.kgml: --- 0.10 seconds ---

path_rhd00910.kgml: Nitrogen metabolism
path_rhd00910.kgml: Initialization took 1.15 seconds
path_rhd00910.kgml:
path_rhd00910.kgml: Found a trail of span 2 containing skipped vertices
path_rhd00910.kgml: 150 -> 25
path_rhd00910.kgml: R09497 -> R00798
path_rhd00910.kgml: {rhd:R2APBS1_2895, rhd:R2APBS1_2897, rhd:R2APBS1_2898} -> {rhd:R2APBS1_2895, rhd:R2APBS1_2897, rhd:R2APBS1_2898}
path_rhd00910.kgml: 1.7.5.1 -> ?
path_rhd00910.kgml: Skipped genes: rhd:R2APBS1_2896
path_rhd00910.kgml:
path_rhd00910.kgml: --- 1.27 seconds ---

path_rhd00920.kgml: Sulfur metabolism
path_rhd00920.kgml: Initialization took 0.93 seconds
path_rhd00920.kgml:
path_rhd00920.kgml: Found a trail of span 3 containing skipped vertices
path_rhd00920.kgml: 48 -> 31 -> 103
path_rhd00920.kgml: R02021 -> R00858 -> R00897
path_rhd00920.kgml: rhd:R2APBS1_1501 -> {rhd:R2APBS1_1103, rhd:R2APBS1_1499, rhd:R2APBS1_1500} -> {rhd:R2APBS1_0631, rhd:R2APBS1_1504, rhd:R2APBS1_2294, rhd:R2APBS1_2884}
path_rhd00920.kgml: 1.8.4.8 -> 1.8.1.2 -> {2.5.1.47, 2.5.1.65}
path_rhd00920.kgml: Skipped genes: rhd:R2APBS1_1503
path_rhd00920.kgml:
path_rhd00920.kgml: Found a trail of span 2 without skipping any vertex
path_rhd00920.kgml: 160 -> 159
path_rhd00920.kgml: R00529 -> R00509
path_rhd00920.kgml: {rhd:R2APBS1_0592, rhd:R2APBS1_0593} -> rhd:R2APBS1_0593
path_rhd00920.kgml: 2.7.7.4 -> 2.7.1.25
path_rhd00920.kgml:
path_rhd00920.kgml: Found a trail of span 2 without skipping any vertex
path_rhd00920.kgml: 125 -> 121
path_rhd00920.kgml: R01777 -> R01288
path_rhd00920.kgml: {rhd:R2APBS1_0632, rhd:R2APBS1_2401} -> rhd:R2APBS1_0633
path_rhd00920.kgml: 2.3.1.46 -> 2.5.1.48
path_rhd00920.kgml:
path_rhd00920.kgml: Found a trail of span 2 without skipping any vertex
path_rhd00920.kgml: 42 -> 39
path_rhd00920.kgml: R00529 -> R00509
path_rhd00920.kgml: {rhd:R2APBS1_0592, rhd:R2APBS1_0593} -> rhd:R2APBS1_0593
path_rhd00920.kgml: 2.7.7.4 -> 2.7.1.25
path_rhd00920.kgml:
path_rhd00920.kgml: Found a trail of span 2 containing skipped vertices
path_rhd00920.kgml: 48 -> [31] -> 103
path_rhd00920.kgml: R02021 -> [R00858] -> R00897
path_rhd00920.kgml: rhd:R2APBS1_1501 -> [{rhd:R2APBS1_1103, rhd:R2APBS1_1499, rhd:R2APBS1_1500}] -> {rhd:R2APBS1_0631, rhd:R2APBS1_1504, rhd:R2APBS1_2294, rhd:R2APBS1_2884}
path_rhd00920.kgml: 1.8.4.8 -> [1.8.1.2] -> {2.5.1.47, 2.5.1.65}
path_rhd00920.kgml: Skipped genes: rhd:R2APBS1_1503
path_rhd00920.kgml:
path_rhd00920.kgml: --- 1.28 seconds ---

path_rhd00930.kgml: Caprolactam degradation
path_rhd00930.kgml: Initialization took 0.05 seconds
path_rhd00930.kgml: (not found)
path_rhd00930.kgml: --- 0.09 seconds ---

path_rhd00970.kgml: Aminoacyl-tRNA biosynthesis
path_rhd00970.kgml: Initialization took 2.50 seconds
path_rhd00970.kgml: (not found)
path_rhd00970.kgml: --- 2.55 seconds ---

path_rhd01040.kgml: Biosynthesis of unsaturated fatty acids
path_rhd01040.kgml: Initialization took 0.43 seconds
path_rhd01040.kgml: (not found)
path_rhd01040.kgml: --- 0.48 seconds ---

path_rhd01054.kgml: Nonribosomal peptide structures
path_rhd01054.kgml: Initialization took 0.05 seconds
path_rhd01054.kgml: (not found)
path_rhd01054.kgml: --- 0.09 seconds ---

--- 364.80 seconds ---
