# Supplementary material for: CoMetGeNe: mining conserved neighborhood patterns in metabolic and genomic contexts
Source: BMC Bioinformatics. 2019 Jan 10;20:19. doi: 10.1186/s12859-018-2542-2 (PMC6327494; doi:10.1186/s12859-018-2542-2)
Supplement: Supplementary file 14 — Trail finding results for completely assembled representative bacterial genomes present in NCBI Genomes. Of the 1,545 fully assembled representative bacterial genomes in NCBI, corresponding entries have been identified in KEGG for 1,467 species, for which trail finding has been performed for all combinations of gap parameters δG and δD ranging from 0 to 3. This additional file is available from https://doi.org/10.6084/m9.figshare.7288769. (GZ 178,532 kb) [file 12859_2018_2542_MOESM14_ESM.gz › results/skr_dG0_dD2.hnet]

--- delta_G = 0, delta_D = 2 ---

path_skr00010.kgml: Glycolysis / Gluconeogenesis
path_skr00010.kgml: Initialization took 0.08 seconds
path_skr00010.kgml:
path_skr00010.kgml: Found a trail of span 2 without skipping any vertex
path_skr00010.kgml: 49 -> 48
path_skr00010.kgml: R03270 -> R00014
path_skr00010.kgml: {skr:BRX40_13195, skr:BRX40_13200} -> {skr:BRX40_13195, skr:BRX40_13200}
path_skr00010.kgml: 1.2.4.1 -> {1.2.4.1, 2.2.1.6, 4.1.1.1}
path_skr00010.kgml:
path_skr00010.kgml: Found a trail of span 2 without skipping any vertex
path_skr00010.kgml: 138 -> 46
path_skr00010.kgml: R00711 -> R00754
path_skr00010.kgml: skr:BRX40_22975 -> {skr:BRX40_05535, skr:BRX40_10595, skr:BRX40_22970}
path_skr00010.kgml: {1.2.1.4, 1.2.1.5} -> {1.1.1.1, 1.1.1.71}
path_skr00010.kgml:
path_skr00010.kgml: --- 0.40 seconds ---

path_skr00040.kgml: Pentose and glucuronate interconversions
path_skr00040.kgml: Initialization took 0.05 seconds
path_skr00040.kgml:
path_skr00040.kgml: Found a trail of span 2 containing skipped vertices
path_skr00040.kgml: 105 -> [104] -> 103
path_skr00040.kgml: R01540 -> [R05606] -> R02454
path_skr00040.kgml: {skr:BRX40_05315, skr:BRX40_21575} -> [skr:BRX40_06965] -> skr:BRX40_21570
path_skr00040.kgml: 4.2.1.7 -> [4.2.1.8] -> 1.1.1.57
path_skr00040.kgml:
path_skr00040.kgml: Found a trail of span 2 without skipping any vertex
path_skr00040.kgml: 93 -> 88
path_skr00040.kgml: R01429 -> R02427
path_skr00040.kgml: skr:BRX40_02260 -> skr:BRX40_02255
path_skr00040.kgml: {1.1.1.121, 1.1.1.175} -> ?
path_skr00040.kgml:
path_skr00040.kgml: Found a trail of span 2 without skipping any vertex
path_skr00040.kgml: 125 -> 126
path_skr00040.kgml: R04383 -> R01542
path_skr00040.kgml: skr:BRX40_21610 -> skr:BRX40_21615
path_skr00040.kgml: 5.3.1.17 -> {1.1.1.125, 1.1.1.127}
path_skr00040.kgml:
path_skr00040.kgml: --- 0.27 seconds ---

path_skr00051.kgml: Fructose and mannose metabolism
path_skr00051.kgml: Initialization took 0.05 seconds
path_skr00051.kgml: (not found)
path_skr00051.kgml: --- 0.09 seconds ---

path_skr00052.kgml: Galactose metabolism
path_skr00052.kgml: Initialization took 0.05 seconds
path_skr00052.kgml:
path_skr00052.kgml: Found a trail of span 2 without skipping any vertex
path_skr00052.kgml: 83 -> 59
path_skr00052.kgml: R03387 -> R01064
path_skr00052.kgml: skr:BRX40_07000 -> skr:BRX40_06995
path_skr00052.kgml: {2.7.1.178, 2.7.1.58} -> {4.1.2.21, 4.1.2.55}
path_skr00052.kgml:
path_skr00052.kgml: --- 0.14 seconds ---

path_skr00053.kgml: Ascorbate and aldarate metabolism
path_skr00053.kgml: Initialization took 0.05 seconds
path_skr00053.kgml: (not found)
path_skr00053.kgml: --- 0.09 seconds ---

path_skr00061.kgml: Fatty acid biosynthesis
path_skr00061.kgml: Initialization took 0.14 seconds
path_skr00061.kgml:
path_skr00061.kgml: Found a trail of span 2 containing skipped vertices
path_skr00061.kgml: 147 -> [61] -> 108
path_skr00061.kgml: R01626 -> [R04960] -> R04534
path_skr00061.kgml: skr:BRX40_13070 -> [skr:BRX40_13085] -> {skr:BRX40_00065, skr:BRX40_00235, skr:BRX40_00590, skr:BRX40_02290, skr:BRX40_13075}
path_skr00061.kgml: {2.3.1.39, 2.3.1.85, 2.3.1.86} -> [{2.3.1.179, 2.3.1.41, 2.3.1.85, 2.3.1.86}] -> {1.1.1.100, 2.3.1.85, 2.3.1.86}
path_skr00061.kgml:
path_skr00061.kgml: Found a trail of span 2 containing skipped vertices
path_skr00061.kgml: 147 -> [53] -> 54
path_skr00061.kgml: R01626 -> [R07762] -> R07763
path_skr00061.kgml: skr:BRX40_13070 -> [skr:BRX40_13085] -> {skr:BRX40_00065, skr:BRX40_00235, skr:BRX40_00590, skr:BRX40_02290, skr:BRX40_13075}
path_skr00061.kgml: {2.3.1.39, 2.3.1.85, 2.3.1.86} -> [{2.3.1.179, 2.3.1.199, 2.3.1.41}] -> 1.1.1.100
path_skr00061.kgml:
path_skr00061.kgml: Found a trail of span 2 containing skipped vertices
path_skr00061.kgml: 147 -> [60] -> 97
path_skr00061.kgml: R01626 -> [R04963] -> R04964
path_skr00061.kgml: skr:BRX40_13070 -> [skr:BRX40_13085] -> {skr:BRX40_00065, skr:BRX40_00235, skr:BRX40_00590, skr:BRX40_02290, skr:BRX40_13075}
path_skr00061.kgml: {2.3.1.39, 2.3.1.85, 2.3.1.86} -> [{2.3.1.179, 2.3.1.41, 2.3.1.85, 2.3.1.86}] -> {1.1.1.100, 2.3.1.85, 2.3.1.86}
path_skr00061.kgml:
path_skr00061.kgml: Found a trail of span 2 containing skipped vertices
path_skr00061.kgml: 147 -> [58] -> 75
path_skr00061.kgml: R01626 -> [R04968] -> R04543
path_skr00061.kgml: skr:BRX40_13070 -> [skr:BRX40_13085] -> {skr:BRX40_00065, skr:BRX40_00235, skr:BRX40_00590, skr:BRX40_02290, skr:BRX40_13075}
path_skr00061.kgml: {2.3.1.39, 2.3.1.85, 2.3.1.86} -> [{2.3.1.179, 2.3.1.41, 2.3.1.85, 2.3.1.86}] -> {1.1.1.100, 2.3.1.85, 2.3.1.86}
path_skr00061.kgml:
path_skr00061.kgml: Found a trail of span 2 containing skipped vertices
path_skr00061.kgml: 147 -> [262] -> 142
path_skr00061.kgml: R01626 -> [R10707] -> R04533
path_skr00061.kgml: skr:BRX40_13070 -> [skr:BRX40_04290] -> {skr:BRX40_00065, skr:BRX40_00235, skr:BRX40_00590, skr:BRX40_02290, skr:BRX40_13075}
path_skr00061.kgml: {2.3.1.39, 2.3.1.85, 2.3.1.86} -> [2.3.1.180] -> {1.1.1.100, 2.3.1.85, 2.3.1.86}
path_skr00061.kgml:
path_skr00061.kgml: Found a trail of span 2 containing skipped vertices
path_skr00061.kgml: 147 -> [62] -> 119
path_skr00061.kgml: R01626 -> [R04957] -> R04536
path_skr00061.kgml: skr:BRX40_13070 -> [skr:BRX40_13085] -> {skr:BRX40_00065, skr:BRX40_00235, skr:BRX40_00590, skr:BRX40_02290, skr:BRX40_13075}
path_skr00061.kgml: {2.3.1.39, 2.3.1.85, 2.3.1.86} -> [{2.3.1.179, 2.3.1.41, 2.3.1.85, 2.3.1.86}] -> {1.1.1.100, 2.3.1.85, 2.3.1.86}
path_skr00061.kgml:
path_skr00061.kgml: Found a trail of span 2 containing skipped vertices
path_skr00061.kgml: 147 -> [59] -> 86
path_skr00061.kgml: R01626 -> [R04726] -> R04566
path_skr00061.kgml: skr:BRX40_13070 -> [skr:BRX40_13085] -> {skr:BRX40_00065, skr:BRX40_00235, skr:BRX40_00590, skr:BRX40_02290, skr:BRX40_13075}
path_skr00061.kgml: {2.3.1.39, 2.3.1.85, 2.3.1.86} -> [{2.3.1.179, 2.3.1.41, 2.3.1.85, 2.3.1.86}] -> {1.1.1.100, 2.3.1.85, 2.3.1.86}
path_skr00061.kgml:
path_skr00061.kgml: Found a trail of span 2 containing skipped vertices
path_skr00061.kgml: 147 -> [63] -> 130
path_skr00061.kgml: R01626 -> [R04952] -> R04953
path_skr00061.kgml: skr:BRX40_13070 -> [skr:BRX40_13085] -> {skr:BRX40_00065, skr:BRX40_00235, skr:BRX40_00590, skr:BRX40_02290, skr:BRX40_13075}
path_skr00061.kgml: {2.3.1.39, 2.3.1.85, 2.3.1.86} -> [{2.3.1.179, 2.3.1.41, 2.3.1.85, 2.3.1.86}] -> {1.1.1.100, 2.3.1.85, 2.3.1.86}
path_skr00061.kgml:
path_skr00061.kgml: --- 1.54 seconds ---

path_skr00071.kgml: Fatty acid degradation
path_skr00071.kgml: Initialization took 0.05 seconds
path_skr00071.kgml: (not found)
path_skr00071.kgml: --- 0.13 seconds ---

path_skr00072.kgml: Synthesis and degradation of ketone bodies
path_skr00072.kgml: Initialization took 0.05 seconds
path_skr00072.kgml: (not found)
path_skr00072.kgml: --- 0.09 seconds ---

path_skr00130.kgml: Ubiquinone and other terpenoid-quinone biosynthesis
path_skr00130.kgml: Initialization took 0.05 seconds
path_skr00130.kgml: (not found)
path_skr00130.kgml: --- 0.09 seconds ---

path_skr00190.kgml: Oxidative phosphorylation
path_skr00190.kgml: Initialization took 0.08 seconds
path_skr00190.kgml: (not found)
path_skr00190.kgml: --- 0.13 seconds ---

path_skr00220.kgml: Arginine biosynthesis
path_skr00220.kgml: Initialization took 0.05 seconds
path_skr00220.kgml:
path_skr00220.kgml: Found a trail of span 2 containing skipped vertices
path_skr00220.kgml: 52 -> [55] -> 44
path_skr00220.kgml: R02283 -> [R02282] -> R01398
path_skr00220.kgml: {skr:BRX40_15755, skr:BRX40_20460} -> [skr:BRX40_16280] -> skr:BRX40_20455
path_skr00220.kgml: 2.6.1.11 -> [2.3.1.35] -> 2.1.3.3
path_skr00220.kgml:
path_skr00220.kgml: --- 0.17 seconds ---

path_skr00230.kgml: Purine metabolism
path_skr00230.kgml: Initialization took 0.19 seconds
path_skr00230.kgml:
path_skr00230.kgml: Found a trail of span 3 containing skipped vertices
path_skr00230.kgml: 178 -> [180] -> 179 -> 175
path_skr00230.kgml: R00124 -> [R02017] -> R01137 -> R00375
path_skr00230.kgml: skr:BRX40_10465 -> [{skr:BRX40_05475, skr:BRX40_05490}] -> skr:BRX40_10465 -> {skr:BRX40_03645, skr:BRX40_03730, skr:BRX40_03900, skr:BRX40_05765, skr:BRX40_08065, skr:BRX40_10460, skr:BRX40_11475, skr:BRX40_14015, skr:BRX40_15085}
path_skr00230.kgml: 2.7.4.6 -> [1.17.4.1] -> 2.7.4.6 -> 2.7.7.7
path_skr00230.kgml:
path_skr00230.kgml: Found a trail of span 3 containing skipped vertices
path_skr00230.kgml: 238 -> [139 -> 301] -> 247 -> 240
path_skr00230.kgml: R00330 -> [R02019 -> R01858] -> R00376 -> R01857
path_skr00230.kgml: skr:BRX40_10465 -> [{skr:BRX40_05475, skr:BRX40_05490} -> skr:BRX40_11395] -> {skr:BRX40_03645, skr:BRX40_03730, skr:BRX40_03900, skr:BRX40_05765, skr:BRX40_08065, skr:BRX40_10460, skr:BRX40_11475, skr:BRX40_14015, skr:BRX40_15085} -> skr:BRX40_10465
path_skr00230.kgml: 2.7.4.6 -> [1.17.4.1 -> 2.7.1.40] -> 2.7.7.7 -> 2.7.4.6
path_skr00230.kgml:
path_skr00230.kgml: Found a trail of span 2 without skipping any vertex
path_skr00230.kgml: 427 -> 428
path_skr00230.kgml: R07404 -> R07405
path_skr00230.kgml: skr:BRX40_07975 -> skr:BRX40_07980
path_skr00230.kgml: 6.3.4.18 -> 5.4.99.18
path_skr00230.kgml:
path_skr00230.kgml: Found a trail of span 2 containing skipped vertices
path_skr00230.kgml: 163 -> [260] -> 164
path_skr00230.kgml: R04325 -> [R04463] -> R04208
path_skr00230.kgml: {skr:BRX40_14540, skr:BRX40_19930} -> [{skr:BRX40_07470, skr:BRX40_07475, skr:BRX40_14890}] -> skr:BRX40_14535
path_skr00230.kgml: 2.1.2.2 -> [6.3.5.3] -> 6.3.3.1
path_skr00230.kgml:
path_skr00230.kgml: Found a trail of span 2 without skipping any vertex
path_skr00230.kgml: 252 -> 253
path_skr00230.kgml: R00529 -> R00509
path_skr00230.kgml: {skr:BRX40_16020, skr:BRX40_16025, skr:BRX40_16220, skr:BRX40_16225} -> {skr:BRX40_16025, skr:BRX40_16225}
path_skr00230.kgml: 2.7.7.4 -> 2.7.1.25
path_skr00230.kgml:
path_skr00230.kgml: --- 2.41 seconds ---

path_skr00240.kgml: Pyrimidine metabolism
path_skr00240.kgml: Initialization took 0.13 seconds
path_skr00240.kgml:
path_skr00240.kgml: Found a trail of span 4 containing skipped vertices
path_skr00240.kgml: 104 -> [107] -> 124 -> [138] -> 139 -> 141
path_skr00240.kgml: R00156 -> [{R00571, R00573}] -> R00570 -> [R02024] -> R02326 -> R00377
path_skr00240.kgml: skr:BRX40_10465 -> [skr:BRX40_15130] -> skr:BRX40_10465 -> [{skr:BRX40_05475, skr:BRX40_05490}] -> skr:BRX40_10465 -> {skr:BRX40_03645, skr:BRX40_03730, skr:BRX40_03900, skr:BRX40_05765, skr:BRX40_08065, skr:BRX40_10460, skr:BRX40_11475, skr:BRX40_14015, skr:BRX40_15085}
path_skr00240.kgml: 2.7.4.6 -> [{6.3.4.2, 6.3.4.2}] -> 2.7.4.6 -> [1.17.4.1] -> 2.7.4.6 -> 2.7.7.7
path_skr00240.kgml:
path_skr00240.kgml: Found a trail of span 3 containing skipped vertices
path_skr00240.kgml: 104 -> [107] -> 124 -> [138 -> 139] -> 141
path_skr00240.kgml: R00156 -> [{R00571, R00573}] -> R00570 -> [R02024 -> R02326] -> R00377
path_skr00240.kgml: skr:BRX40_10465 -> [skr:BRX40_15130] -> skr:BRX40_10465 -> [{skr:BRX40_05475, skr:BRX40_05490} -> skr:BRX40_10465] -> {skr:BRX40_03645, skr:BRX40_03730, skr:BRX40_03900, skr:BRX40_05765, skr:BRX40_08065, skr:BRX40_10460, skr:BRX40_11475, skr:BRX40_14015, skr:BRX40_15085}
path_skr00240.kgml: 2.7.4.6 -> [{6.3.4.2, 6.3.4.2}] -> 2.7.4.6 -> [1.17.4.1 -> 2.7.4.6] -> 2.7.7.7
path_skr00240.kgml:
path_skr00240.kgml: Found a trail of span 2 without skipping any vertex
path_skr00240.kgml: 97 -> 98
path_skr00240.kgml: R01397 -> R01993
path_skr00240.kgml: skr:BRX40_13500 -> {skr:BRX40_04505, skr:BRX40_13495}
path_skr00240.kgml: 2.1.3.2 -> 3.5.2.3
path_skr00240.kgml:
path_skr00240.kgml: Found a trail of span 2 containing skipped vertices
path_skr00240.kgml: 121 -> [102 -> 104] -> 103
path_skr00240.kgml: R00442 -> [R00438 -> R00156] -> R00443
path_skr00240.kgml: {skr:BRX40_02415, skr:BRX40_10915, skr:BRX40_10920, skr:BRX40_15465} -> [skr:BRX40_03395 -> skr:BRX40_10465] -> {skr:BRX40_02415, skr:BRX40_10915, skr:BRX40_10920, skr:BRX40_15465}
path_skr00240.kgml: {2.7.7.48, 2.7.7.6} -> [2.7.7.8 -> 2.7.4.6] -> {2.7.7.48, 2.7.7.52, 2.7.7.6}
path_skr00240.kgml:
path_skr00240.kgml: --- 3.08 seconds ---

path_skr00250.kgml: Alanine, aspartate and glutamate metabolism
path_skr00250.kgml: Initialization took 0.05 seconds
path_skr00250.kgml: (not found)
path_skr00250.kgml: --- 0.13 seconds ---

path_skr00260.kgml: Glycine, serine and threonine metabolism
path_skr00260.kgml: Initialization took 0.08 seconds
path_skr00260.kgml:
path_skr00260.kgml: Found a trail of span 2 without skipping any vertex
path_skr00260.kgml: 78 -> 70
path_skr00260.kgml: R04173 -> R01513
path_skr00260.kgml: skr:BRX40_04000 -> skr:BRX40_03995
path_skr00260.kgml: 2.6.1.52 -> 1.1.1.95
path_skr00260.kgml:
path_skr00260.kgml: Found a trail of span 2 containing skipped vertices
path_skr00260.kgml: 92 -> [84] -> 89
path_skr00260.kgml: R00371 -> [R00751] -> R01465
path_skr00260.kgml: skr:BRX40_01660 -> [skr:BRX40_02915] -> skr:BRX40_01665
path_skr00260.kgml: 2.3.1.29 -> [{4.1.2.48, 4.1.2.5}] -> 1.1.1.103
path_skr00260.kgml:
path_skr00260.kgml: --- 0.43 seconds ---

path_skr00261.kgml: Monobactam biosynthesis
path_skr00261.kgml: Initialization took 0.03 seconds
path_skr00261.kgml: (not found)
path_skr00261.kgml: --- 0.08 seconds ---

path_skr00270.kgml: Cysteine and methionine metabolism
path_skr00270.kgml: Initialization took 0.05 seconds
path_skr00270.kgml:
path_skr00270.kgml: Found a trail of span 2 containing skipped vertices
path_skr00270.kgml: 184 -> [189] -> 188
path_skr00270.kgml: R00782 -> [R00896] -> R03105
path_skr00270.kgml: {skr:BRX40_08185, skr:BRX40_12930} -> [{skr:BRX40_03810, skr:BRX40_06680}] -> skr:BRX40_08190
path_skr00270.kgml: {4.4.1.1, 4.4.1.13, 4.4.1.28} -> [2.6.1.1] -> 2.8.1.2
path_skr00270.kgml:
path_skr00270.kgml: --- 0.22 seconds ---

path_skr00280.kgml: Valine, leucine and isoleucine degradation
path_skr00280.kgml: Initialization took 0.05 seconds
path_skr00280.kgml:
path_skr00280.kgml: Found a trail of span 3 containing skipped vertices
path_skr00280.kgml: 90 -> [54 -> 53] -> 82 -> 53
path_skr00280.kgml: R03174 -> [R07618 -> R07604] -> R07603 -> R07604
path_skr00280.kgml: skr:BRX40_04030 -> [{skr:BRX40_08450, skr:BRX40_18060} -> {skr:BRX40_04035, skr:BRX40_04040}] -> {skr:BRX40_04035, skr:BRX40_04040} -> {skr:BRX40_04035, skr:BRX40_04040}
path_skr00280.kgml: 2.3.1.168 -> [1.8.1.4 -> 1.2.4.4] -> 1.2.4.4 -> 1.2.4.4
path_skr00280.kgml:
path_skr00280.kgml: Found a trail of span 3 containing skipped vertices
path_skr00280.kgml: 110 -> [68] -> 69 -> 109
path_skr00280.kgml: R04097 -> [R07618] -> R07602 -> R07601
path_skr00280.kgml: skr:BRX40_04030 -> [{skr:BRX40_08450, skr:BRX40_18060}] -> {skr:BRX40_04035, skr:BRX40_04040} -> {skr:BRX40_04035, skr:BRX40_04040}
path_skr00280.kgml: 2.3.1.168 -> [1.8.1.4] -> 1.2.4.4 -> 1.2.4.4
path_skr00280.kgml:
path_skr00280.kgml: Found a trail of span 3 without skipping any vertex
path_skr00280.kgml: 91 -> 63 -> 108
path_skr00280.kgml: R07599 -> R07600 -> R02662
path_skr00280.kgml: {skr:BRX40_04035, skr:BRX40_04040} -> {skr:BRX40_04035, skr:BRX40_04040} -> skr:BRX40_04030
path_skr00280.kgml: 1.2.4.4 -> 1.2.4.4 -> 2.3.1.168
path_skr00280.kgml:
path_skr00280.kgml: --- 0.81 seconds ---

path_skr00290.kgml: Valine, leucine and isoleucine biosynthesis
path_skr00290.kgml: Initialization took 0.05 seconds
path_skr00290.kgml:
path_skr00290.kgml: Found a trail of span 3 without skipping any vertex
path_skr00290.kgml: 47 -> 42 -> 34
path_skr00290.kgml: R08648 -> R05069 -> R05068
path_skr00290.kgml: {skr:BRX40_06750, skr:BRX40_11800, skr:BRX40_13455, skr:BRX40_13460, skr:BRX40_14825} -> skr:BRX40_13450 -> skr:BRX40_13450
path_skr00290.kgml: 2.2.1.6 -> {1.1.1.86, 5.4.99.3} -> 1.1.1.86
path_skr00290.kgml:
path_skr00290.kgml: Found a trail of span 3 containing skipped vertices
path_skr00290.kgml: 79 -> [44] -> 46 -> 44
path_skr00290.kgml: R00226 -> [R05071] -> R04440 -> R05071
path_skr00290.kgml: {skr:BRX40_06750, skr:BRX40_11800, skr:BRX40_13455, skr:BRX40_13460, skr:BRX40_14825} -> [skr:BRX40_13450] -> skr:BRX40_13450 -> skr:BRX40_13450
path_skr00290.kgml: 2.2.1.6 -> [{1.1.1.86, 5.4.99.3}] -> 1.1.1.86 -> {1.1.1.86, 5.4.99.3}
path_skr00290.kgml:
path_skr00290.kgml: Found a trail of span 2 without skipping any vertex
path_skr00290.kgml: 78 -> 21
path_skr00290.kgml: R03896 -> R03898
path_skr00290.kgml: {skr:BRX40_15230, skr:BRX40_15235} -> {skr:BRX40_15230, skr:BRX40_15235}
path_skr00290.kgml: 4.2.1.35 -> 4.2.1.35
path_skr00290.kgml:
path_skr00290.kgml: Found a trail of span 2 without skipping any vertex
path_skr00290.kgml: 35 -> 37
path_skr00290.kgml: R03968 -> R04001
path_skr00290.kgml: {skr:BRX40_15230, skr:BRX40_15235} -> {skr:BRX40_15230, skr:BRX40_15235}
path_skr00290.kgml: 4.2.1.33 -> 4.2.1.33
path_skr00290.kgml:
path_skr00290.kgml: --- 0.37 seconds ---

path_skr00300.kgml: Lysine biosynthesis
path_skr00300.kgml: Initialization took 0.02 seconds
path_skr00300.kgml:
path_skr00300.kgml: Found a trail of span 2 without skipping any vertex
path_skr00300.kgml: 77 -> 46
path_skr00300.kgml: R02788 -> R04617
path_skr00300.kgml: skr:BRX40_19200 -> skr:BRX40_19195
path_skr00300.kgml: 6.3.2.13 -> 6.3.2.10
path_skr00300.kgml:
path_skr00300.kgml: --- 0.14 seconds ---

path_skr00310.kgml: Lysine degradation
path_skr00310.kgml: Initialization took 0.05 seconds
path_skr00310.kgml:
path_skr00310.kgml: Found a trail of span 2 without skipping any vertex
path_skr00310.kgml: 55 -> 73
path_skr00310.kgml: R01940 -> R02571
path_skr00310.kgml: skr:BRX40_08460 -> skr:BRX40_08455
path_skr00310.kgml: 1.2.4.2 -> 2.3.1.61
path_skr00310.kgml:
path_skr00310.kgml: --- 0.13 seconds ---

path_skr00311.kgml: Penicillin and cephalosporin biosynthesis
path_skr00311.kgml: Initialization took 0.04 seconds
path_skr00311.kgml: (not found)
path_skr00311.kgml: --- 0.09 seconds ---

path_skr00330.kgml: Arginine and proline metabolism
path_skr00330.kgml: Initialization took 0.05 seconds
path_skr00330.kgml:
path_skr00330.kgml: Found a trail of span 2 without skipping any vertex
path_skr00330.kgml: 193 -> 198
path_skr00330.kgml: R00832 -> R04189
path_skr00330.kgml: skr:BRX40_16435 -> skr:BRX40_16440
path_skr00330.kgml: 2.3.1.109 -> 3.5.3.23
path_skr00330.kgml:
path_skr00330.kgml: --- 0.17 seconds ---

path_skr00332.kgml: Carbapenem biosynthesis
path_skr00332.kgml: Initialization took 0.05 seconds
path_skr00332.kgml: (not found)
path_skr00332.kgml: --- 0.09 seconds ---

path_skr00340.kgml: Histidine metabolism
path_skr00340.kgml: Initialization took 0.05 seconds
path_skr00340.kgml:
path_skr00340.kgml: Found a trail of span 4 without skipping any vertex
path_skr00340.kgml: 44 -> 43 -> 42 -> 40
path_skr00340.kgml: R01168 -> R02914 -> R02288 -> R02285
path_skr00340.kgml: skr:BRX40_16595 -> skr:BRX40_16605 -> skr:BRX40_16590 -> skr:BRX40_16600
path_skr00340.kgml: 4.3.1.3 -> 4.2.1.49 -> 3.5.2.7 -> 3.5.3.8
path_skr00340.kgml:
path_skr00340.kgml: Found a trail of span 3 containing skipped vertices
path_skr00340.kgml: 44 -> 43 -> [42] -> 40
path_skr00340.kgml: R01168 -> R02914 -> [R02288] -> R02285
path_skr00340.kgml: skr:BRX40_16595 -> skr:BRX40_16605 -> [skr:BRX40_16590] -> skr:BRX40_16600
path_skr00340.kgml: 4.3.1.3 -> 4.2.1.49 -> [3.5.2.7] -> 3.5.3.8
path_skr00340.kgml:
path_skr00340.kgml: Found a trail of span 3 containing skipped vertices
path_skr00340.kgml: 44 -> [43] -> 42 -> 40
path_skr00340.kgml: R01168 -> [R02914] -> R02288 -> R02285
path_skr00340.kgml: skr:BRX40_16595 -> [skr:BRX40_16605] -> skr:BRX40_16590 -> skr:BRX40_16600
path_skr00340.kgml: 4.3.1.3 -> [4.2.1.49] -> 3.5.2.7 -> 3.5.3.8
path_skr00340.kgml:
path_skr00340.kgml: Found a trail of span 2 without skipping any vertex
path_skr00340.kgml: 65 -> 69
path_skr00340.kgml: R04640 -> R04558
path_skr00340.kgml: skr:BRX40_09570 -> {skr:BRX40_09565, skr:BRX40_09575, skr:BRX40_20885, skr:BRX40_20890}
path_skr00340.kgml: 5.3.1.16 -> 4.3.2.10
path_skr00340.kgml:
path_skr00340.kgml: Found a trail of span 2 containing skipped vertices
path_skr00340.kgml: 44 -> [43 -> 42] -> 40
path_skr00340.kgml: R01168 -> [R02914 -> R02288] -> R02285
path_skr00340.kgml: skr:BRX40_16595 -> [skr:BRX40_16605 -> skr:BRX40_16590] -> skr:BRX40_16600
path_skr00340.kgml: 4.3.1.3 -> [4.2.1.49 -> 3.5.2.7] -> 3.5.3.8
path_skr00340.kgml:
path_skr00340.kgml: --- 0.40 seconds ---

path_skr00350.kgml: Tyrosine metabolism
path_skr00350.kgml: Initialization took 0.05 seconds
path_skr00350.kgml: (not found)
path_skr00350.kgml: --- 0.09 seconds ---

path_skr00360.kgml: Phenylalanine metabolism
path_skr00360.kgml: Initialization took 0.05 seconds
path_skr00360.kgml: (not found)
path_skr00360.kgml: --- 0.09 seconds ---

path_skr00361.kgml: Chlorocyclohexane and chlorobenzene degradation
path_skr00361.kgml: Initialization took 0.09 seconds
path_skr00361.kgml: (not found)
path_skr00361.kgml: --- 0.12 seconds ---

path_skr00362.kgml: Benzoate degradation
path_skr00362.kgml: Initialization took 0.09 seconds
path_skr00362.kgml:
path_skr00362.kgml: Found a trail of span 3 containing skipped vertices
path_skr00362.kgml: 52 -> 51 -> [50] -> 54
path_skr00362.kgml: R04277 -> R07839 -> [R04478] -> R00350
path_skr00362.kgml: skr:BRX40_12220 -> skr:BRX40_12215 -> [skr:BRX40_12195] -> skr:BRX40_12210
path_skr00362.kgml: 3.1.1.57 -> 5.3.2.8 -> [4.2.1.83] -> 4.1.3.17
path_skr00362.kgml:
path_skr00362.kgml: --- 0.22 seconds ---

path_skr00364.kgml: Fluorobenzoate degradation
path_skr00364.kgml: Initialization took 0.05 seconds
path_skr00364.kgml: (not found)
path_skr00364.kgml: --- 0.09 seconds ---

path_skr00365.kgml: Furfural degradation
path_skr00365.kgml: Initialization took 0.04 seconds
path_skr00365.kgml: (not found)
path_skr00365.kgml: --- 0.09 seconds ---

path_skr00380.kgml: Tryptophan metabolism
path_skr00380.kgml: Initialization took 0.05 seconds
path_skr00380.kgml: (not found)
path_skr00380.kgml: --- 0.09 seconds ---

path_skr00400.kgml: Phenylalanine, tyrosine and tryptophan biosynthesis
path_skr00400.kgml: Initialization took 0.05 seconds
path_skr00400.kgml:
path_skr00400.kgml: Found a trail of span 4 containing skipped vertices
path_skr00400.kgml: 52 -> 51 -> [54] -> 55 -> [54 -> 52] -> 53
path_skr00400.kgml: R02340 -> R02722 -> [R03508] -> R03509 -> [R03508 -> R02340] -> R00674
path_skr00400.kgml: skr:BRX40_14590 -> {skr:BRX40_14585, skr:BRX40_14590} -> [skr:BRX40_10185] -> skr:BRX40_14580 -> [skr:BRX40_10185 -> skr:BRX40_14590] -> skr:BRX40_14585
path_skr00400.kgml: {4.1.2.8, 4.2.1.20} -> 4.2.1.20 -> [4.1.1.48] -> 5.3.1.24 -> [4.1.1.48 -> {4.1.2.8, 4.2.1.20}] -> {4.2.1.122, 4.2.1.20}
path_skr00400.kgml:
path_skr00400.kgml: Found a trail of span 2 containing skipped vertices
path_skr00400.kgml: 56 -> [55] -> 54
path_skr00400.kgml: R01073 -> [R03509] -> R03508
path_skr00400.kgml: skr:BRX40_10190 -> [skr:BRX40_14580] -> skr:BRX40_10185
path_skr00400.kgml: 2.4.2.18 -> [5.3.1.24] -> 4.1.1.48
path_skr00400.kgml:
path_skr00400.kgml: Found a trail of span 2 containing skipped vertices
path_skr00400.kgml: 79 -> [77 -> 76] -> 75
path_skr00400.kgml: R03083 -> [R03084 -> R02413] -> R02412
path_skr00400.kgml: skr:BRX40_18670 -> [skr:BRX40_14850 -> skr:BRX40_03655] -> skr:BRX40_18665
path_skr00400.kgml: 4.2.3.4 -> [4.2.1.10 -> {1.1.1.25, 1.1.1.282}] -> 2.7.1.71
path_skr00400.kgml:
path_skr00400.kgml: --- 12.73 seconds ---

path_skr00401.kgml: Novobiocin biosynthesis
path_skr00401.kgml: Initialization took 0.05 seconds
path_skr00401.kgml: (not found)
path_skr00401.kgml: --- 0.09 seconds ---

path_skr00405.kgml: Phenazine biosynthesis
path_skr00405.kgml: Initialization took 0.05 seconds
path_skr00405.kgml: (not found)
path_skr00405.kgml: --- 0.09 seconds ---

path_skr00410.kgml: beta-Alanine metabolism
path_skr00410.kgml: Initialization took 0.05 seconds
path_skr00410.kgml: (not found)
path_skr00410.kgml: --- 0.09 seconds ---

path_skr00430.kgml: Taurine and hypotaurine metabolism
path_skr00430.kgml: Initialization took 0.05 seconds
path_skr00430.kgml:
path_skr00430.kgml: Found a trail of span 2 without skipping any vertex
path_skr00430.kgml: 36 -> 58
path_skr00430.kgml: R00230 -> R00315
path_skr00430.kgml: skr:BRX40_01930 -> skr:BRX40_01935
path_skr00430.kgml: 2.3.1.8 -> {2.7.2.1, 2.7.2.15}
path_skr00430.kgml:
path_skr00430.kgml: --- 0.14 seconds ---

path_skr00440.kgml: Phosphonate and phosphinate metabolism
path_skr00440.kgml: Initialization took 0.05 seconds
path_skr00440.kgml: (not found)
path_skr00440.kgml: --- 0.09 seconds ---

path_skr00450.kgml: Selenocompound metabolism
path_skr00450.kgml: Initialization took 0.05 seconds
path_skr00450.kgml: (not found)
path_skr00450.kgml: --- 0.09 seconds ---

path_skr00460.kgml: Cyanoamino acid metabolism
path_skr00460.kgml: Initialization took 0.05 seconds
path_skr00460.kgml: (not found)
path_skr00460.kgml: --- 0.09 seconds ---

path_skr00471.kgml: D-Glutamine and D-glutamate metabolism
path_skr00471.kgml: Initialization took 0.05 seconds
path_skr00471.kgml: (not found)
path_skr00471.kgml: --- 0.09 seconds ---

path_skr00473.kgml: D-Alanine metabolism
path_skr00473.kgml: Initialization took 0.05 seconds
path_skr00473.kgml: (not found)
path_skr00473.kgml: --- 0.09 seconds ---

path_skr00480.kgml: Glutathione metabolism
path_skr00480.kgml: Initialization took 0.08 seconds
path_skr00480.kgml:
path_skr00480.kgml: Found a trail of span 2 containing skipped vertices
path_skr00480.kgml: 136 -> [87] -> 45
path_skr00480.kgml: R01528 -> [R00115] -> R02736
path_skr00480.kgml: skr:BRX40_22215 -> [skr:BRX40_02545] -> {skr:BRX40_15155, skr:BRX40_22220}
path_skr00480.kgml: {1.1.1.351, 1.1.1.44} -> [1.8.1.7] -> {1.1.1.363, 1.1.1.49}
path_skr00480.kgml:
path_skr00480.kgml: --- 0.30 seconds ---

path_skr00500.kgml: Starch and sucrose metabolism
path_skr00500.kgml: Initialization took 0.05 seconds
path_skr00500.kgml: (not found)
path_skr00500.kgml: --- 0.10 seconds ---

path_skr00511.kgml: Other glycan degradation
path_skr00511.kgml: Initialization took 0.05 seconds
path_skr00511.kgml: (not found)
path_skr00511.kgml: --- 0.10 seconds ---

path_skr00514.kgml: Other types of O-glycan biosynthesis
path_skr00514.kgml: Initialization took 0.05 seconds
path_skr00514.kgml: (not found)
path_skr00514.kgml: --- 0.09 seconds ---

path_skr00515.kgml: Mannose type O-glycan biosynthesis
path_skr00515.kgml: Initialization took 0.05 seconds
path_skr00515.kgml: (not found)
path_skr00515.kgml: --- 0.10 seconds ---

path_skr00520.kgml: Amino sugar and nucleotide sugar metabolism
path_skr00520.kgml: Initialization took 0.09 seconds
path_skr00520.kgml:
path_skr00520.kgml: Found a trail of span 3 without skipping any vertex
path_skr00520.kgml: 239 -> 284 -> 311
path_skr00520.kgml: R00956 -> R02426 -> {R03391, R03392}
path_skr00520.kgml: {skr:BRX40_11820, skr:BRX40_15870} -> {skr:BRX40_11815, skr:BRX40_15875} -> skr:BRX40_15880
path_skr00520.kgml: 2.7.7.33 -> 4.2.1.45 -> {1.17.1.1, 1.17.1.1}
path_skr00520.kgml:
path_skr00520.kgml: Found a trail of span 2 without skipping any vertex
path_skr00520.kgml: 420 -> 422
path_skr00520.kgml: R11024 -> R11025
path_skr00520.kgml: skr:BRX40_16310 -> skr:BRX40_16305
path_skr00520.kgml: 2.7.1.221 -> 2.7.7.99
path_skr00520.kgml:
path_skr00520.kgml: Found a trail of span 2 without skipping any vertex
path_skr00520.kgml: 41 -> 42
path_skr00520.kgml: R00420 -> R03317
path_skr00520.kgml: skr:BRX40_20820 -> skr:BRX40_20825
path_skr00520.kgml: 5.1.3.14 -> 1.1.1.336
path_skr00520.kgml:
path_skr00520.kgml: --- 0.45 seconds ---

path_skr00521.kgml: Streptomycin biosynthesis
path_skr00521.kgml: Initialization took 0.05 seconds
path_skr00521.kgml:
path_skr00521.kgml: Found a trail of span 4 without skipping any vertex
path_skr00521.kgml: 44 -> 43 -> 42 -> 24
path_skr00521.kgml: R02328 -> R06513 -> R06514 -> R02777
path_skr00521.kgml: skr:BRX40_20960 -> {skr:BRX40_11795, skr:BRX40_20950} -> skr:BRX40_20955 -> skr:BRX40_20945
path_skr00521.kgml: 2.7.7.24 -> 4.2.1.46 -> 5.1.3.13 -> 1.1.1.133
path_skr00521.kgml:
path_skr00521.kgml: Found a trail of span 2 containing skipped vertices
path_skr00521.kgml: 43 -> [42] -> 24
path_skr00521.kgml: R06513 -> [R06514] -> R02777
path_skr00521.kgml: {skr:BRX40_11795, skr:BRX40_20950} -> [skr:BRX40_20955] -> skr:BRX40_20945
path_skr00521.kgml: 4.2.1.46 -> [5.1.3.13] -> 1.1.1.133
path_skr00521.kgml:
path_skr00521.kgml: Found a trail of span 2 containing skipped vertices
path_skr00521.kgml: 44 -> [43] -> 42
path_skr00521.kgml: R02328 -> [R06513] -> R06514
path_skr00521.kgml: skr:BRX40_20960 -> [{skr:BRX40_11795, skr:BRX40_20950}] -> skr:BRX40_20955
path_skr00521.kgml: 2.7.7.24 -> [4.2.1.46] -> 5.1.3.13
path_skr00521.kgml:
path_skr00521.kgml: --- 0.26 seconds ---

path_skr00523.kgml: Polyketide sugar unit biosynthesis
path_skr00523.kgml: Initialization took 0.05 seconds
path_skr00523.kgml:
path_skr00523.kgml: Found a trail of span 4 without skipping any vertex
path_skr00523.kgml: 27 -> 26 -> 63 -> 28
path_skr00523.kgml: R02328 -> R06513 -> R06514 -> R02777
path_skr00523.kgml: skr:BRX40_20960 -> {skr:BRX40_11795, skr:BRX40_20950} -> skr:BRX40_20955 -> skr:BRX40_20945
path_skr00523.kgml: 2.7.7.24 -> 4.2.1.46 -> 5.1.3.13 -> 1.1.1.133
path_skr00523.kgml:
path_skr00523.kgml: Found a trail of span 2 containing skipped vertices
path_skr00523.kgml: 26 -> [63] -> 28
path_skr00523.kgml: R06513 -> [R06514] -> R02777
path_skr00523.kgml: {skr:BRX40_11795, skr:BRX40_20950} -> [skr:BRX40_20955] -> skr:BRX40_20945
path_skr00523.kgml: 4.2.1.46 -> [5.1.3.13] -> 1.1.1.133
path_skr00523.kgml:
path_skr00523.kgml: Found a trail of span 2 containing skipped vertices
path_skr00523.kgml: 27 -> [26] -> 63
path_skr00523.kgml: R02328 -> [R06513] -> R06514
path_skr00523.kgml: skr:BRX40_20960 -> [{skr:BRX40_11795, skr:BRX40_20950}] -> skr:BRX40_20955
path_skr00523.kgml: 2.7.7.24 -> [4.2.1.46] -> 5.1.3.13
path_skr00523.kgml:
path_skr00523.kgml: --- 0.25 seconds ---

path_skr00525.kgml: Acarbose and validamycin biosynthesis
path_skr00525.kgml: Initialization took 0.05 seconds
path_skr00525.kgml: (not found)
path_skr00525.kgml: --- 0.07 seconds ---

path_skr00550.kgml: Peptidoglycan biosynthesis
path_skr00550.kgml: Initialization took 0.04 seconds
path_skr00550.kgml:
path_skr00550.kgml: Found a trail of span 4 without skipping any vertex
path_skr00550.kgml: 32 -> 34 -> 23 -> 35
path_skr00550.kgml: R02783 -> R02788 -> R04617 -> R05630
path_skr00550.kgml: skr:BRX40_19185 -> skr:BRX40_19200 -> skr:BRX40_19195 -> skr:BRX40_19190
path_skr00550.kgml: 6.3.2.9 -> 6.3.2.13 -> 6.3.2.10 -> 2.7.8.13
path_skr00550.kgml:
path_skr00550.kgml: Found a trail of span 3 containing skipped vertices
path_skr00550.kgml: 32 -> [34] -> 23 -> 35
path_skr00550.kgml: R02783 -> [R02788] -> R04617 -> R05630
path_skr00550.kgml: skr:BRX40_19185 -> [skr:BRX40_19200] -> skr:BRX40_19195 -> skr:BRX40_19190
path_skr00550.kgml: 6.3.2.9 -> [6.3.2.13] -> 6.3.2.10 -> 2.7.8.13
path_skr00550.kgml:
path_skr00550.kgml: Found a trail of span 2 containing skipped vertices
path_skr00550.kgml: 32 -> [34 -> 23] -> 35
path_skr00550.kgml: R02783 -> [R02788 -> R04617] -> R05630
path_skr00550.kgml: skr:BRX40_19185 -> [skr:BRX40_19200 -> skr:BRX40_19195] -> skr:BRX40_19190
path_skr00550.kgml: 6.3.2.9 -> [6.3.2.13 -> 6.3.2.10] -> 2.7.8.13
path_skr00550.kgml:
path_skr00550.kgml: Found a trail of span 2 without skipping any vertex
path_skr00550.kgml: 29 -> 28
path_skr00550.kgml: R04573 -> R05629
path_skr00550.kgml: skr:BRX40_19195 -> skr:BRX40_19190
path_skr00550.kgml: 6.3.2.10 -> 2.7.8.13
path_skr00550.kgml:
path_skr00550.kgml: --- 0.40 seconds ---

path_skr00561.kgml: Glycerolipid metabolism
path_skr00561.kgml: Initialization took 0.05 seconds
path_skr00561.kgml: (not found)
path_skr00561.kgml: --- 0.10 seconds ---

path_skr00562.kgml: Inositol phosphate metabolism
path_skr00562.kgml: Initialization took 0.05 seconds
path_skr00562.kgml: (not found)
path_skr00562.kgml: --- 0.09 seconds ---

path_skr00564.kgml: Glycerophospholipid metabolism
path_skr00564.kgml: Initialization took 0.05 seconds
path_skr00564.kgml:
path_skr00564.kgml: Found a trail of span 2 without skipping any vertex
path_skr00564.kgml: 103 -> 135
path_skr00564.kgml: R01800 -> R02055
path_skr00564.kgml: skr:BRX40_14350 -> skr:BRX40_14355
path_skr00564.kgml: 2.7.8.8 -> 4.1.1.65
path_skr00564.kgml:
path_skr00564.kgml: Found a trail of span 2 without skipping any vertex
path_skr00564.kgml: 219 -> 221
path_skr00564.kgml: R09072 -> R09073
path_skr00564.kgml: skr:BRX40_02730 -> skr:BRX40_02735
path_skr00564.kgml: ? -> ?
path_skr00564.kgml:
path_skr00564.kgml: --- 0.22 seconds ---

path_skr00590.kgml: Arachidonic acid metabolism
path_skr00590.kgml: Initialization took 0.05 seconds
path_skr00590.kgml: (not found)
path_skr00590.kgml: --- 0.09 seconds ---

path_skr00600.kgml: Sphingolipid metabolism
path_skr00600.kgml: Initialization took 0.05 seconds
path_skr00600.kgml: (not found)
path_skr00600.kgml: --- 0.09 seconds ---

path_skr00620.kgml: Pyruvate metabolism
path_skr00620.kgml: Initialization took 0.13 seconds
path_skr00620.kgml:
path_skr00620.kgml: Found a trail of span 2 without skipping any vertex
path_skr00620.kgml: 123 -> 55
path_skr00620.kgml: R00014 -> R03270
path_skr00620.kgml: {skr:BRX40_13195, skr:BRX40_13200} -> {skr:BRX40_13195, skr:BRX40_13200}
path_skr00620.kgml: {1.2.4.1, 2.2.1.6, 4.1.1.1} -> 1.2.4.1
path_skr00620.kgml:
path_skr00620.kgml: Found a trail of span 2 without skipping any vertex
path_skr00620.kgml: 97 -> 129
path_skr00620.kgml: R00230 -> R00315
path_skr00620.kgml: skr:BRX40_01930 -> skr:BRX40_01935
path_skr00620.kgml: 2.3.1.8 -> {2.7.2.1, 2.7.2.15}
path_skr00620.kgml:
path_skr00620.kgml: --- 1.31 seconds ---

path_skr00623.kgml: Toluene degradation
path_skr00623.kgml: Initialization took 0.05 seconds
path_skr00623.kgml: (not found)
path_skr00623.kgml: --- 0.09 seconds ---

path_skr00624.kgml: Polycyclic aromatic hydrocarbon degradation
path_skr00624.kgml: Initialization took 0.05 seconds
path_skr00624.kgml: (not found)
path_skr00624.kgml: --- 0.09 seconds ---

path_skr00625.kgml: Chloroalkane and chloroalkene degradation
path_skr00625.kgml: Initialization took 0.05 seconds
path_skr00625.kgml: (not found)
path_skr00625.kgml: --- 0.09 seconds ---

path_skr00626.kgml: Naphthalene degradation
path_skr00626.kgml: Initialization took 0.05 seconds
path_skr00626.kgml: (not found)
path_skr00626.kgml: --- 0.09 seconds ---

path_skr00627.kgml: Aminobenzoate degradation
path_skr00627.kgml: Initialization took 0.05 seconds
path_skr00627.kgml: (not found)
path_skr00627.kgml: --- 0.09 seconds ---

path_skr00630.kgml: Glyoxylate and dicarboxylate metabolism
path_skr00630.kgml: Initialization took 0.05 seconds
path_skr00630.kgml: (not found)
path_skr00630.kgml: --- 0.13 seconds ---

path_skr00640.kgml: Propanoate metabolism
path_skr00640.kgml: Initialization took 0.05 seconds
path_skr00640.kgml:
path_skr00640.kgml: Found a trail of span 3 containing skipped vertices
path_skr00640.kgml: 186 -> 188 -> [185 -> 186] -> 187
path_skr00640.kgml: R10997 -> R10998 -> [R07618 -> R10997] -> R10996
path_skr00640.kgml: {skr:BRX40_04035, skr:BRX40_04040} -> skr:BRX40_04030 -> [{skr:BRX40_08450, skr:BRX40_18060} -> {skr:BRX40_04035, skr:BRX40_04040}] -> {skr:BRX40_04035, skr:BRX40_04040}
path_skr00640.kgml: 1.2.4.4 -> 2.3.1.168 -> [1.8.1.4 -> 1.2.4.4] -> 1.2.4.4
path_skr00640.kgml:
path_skr00640.kgml: Found a trail of span 2 without skipping any vertex
path_skr00640.kgml: 52 -> 68
path_skr00640.kgml: R00921 -> R01353
path_skr00640.kgml: skr:BRX40_01930 -> skr:BRX40_01935
path_skr00640.kgml: {2.3.1.222, 2.3.1.8} -> {2.7.2.1, 2.7.2.15}
path_skr00640.kgml:
path_skr00640.kgml: --- 0.35 seconds ---

path_skr00643.kgml: Styrene degradation
path_skr00643.kgml: Initialization took 0.05 seconds
path_skr00643.kgml: (not found)
path_skr00643.kgml: --- 0.09 seconds ---

path_skr00650.kgml: Butanoate metabolism
path_skr00650.kgml: Initialization took 0.05 seconds
path_skr00650.kgml:
path_skr00650.kgml: Found a trail of span 2 containing skipped vertices
path_skr00650.kgml: 62 -> [60] -> 57
path_skr00650.kgml: R04254 -> [R01977] -> R00238
path_skr00650.kgml: {skr:BRX40_08730, skr:BRX40_09890} -> [skr:BRX40_07860] -> {skr:BRX40_00155, skr:BRX40_00210, skr:BRX40_03490, skr:BRX40_07695, skr:BRX40_09885, skr:BRX40_20065}
path_skr00650.kgml: ? -> [1.1.1.36] -> 2.3.1.9
path_skr00650.kgml:
path_skr00650.kgml: --- 0.27 seconds ---

path_skr00660.kgml: C5-Branched dibasic acid metabolism
path_skr00660.kgml: Initialization took 0.03 seconds
path_skr00660.kgml:
path_skr00660.kgml: Found a trail of span 2 without skipping any vertex
path_skr00660.kgml: 31 -> 96
path_skr00660.kgml: R03896 -> R03898
path_skr00660.kgml: {skr:BRX40_15230, skr:BRX40_15235} -> {skr:BRX40_15230, skr:BRX40_15235}
path_skr00660.kgml: 4.2.1.35 -> 4.2.1.35
path_skr00660.kgml:
path_skr00660.kgml: --- 0.08 seconds ---

path_skr00670.kgml: One carbon pool by folate
path_skr00670.kgml: Initialization took 0.04 seconds
path_skr00670.kgml:
path_skr00670.kgml: Found a trail of span 4 containing skipped vertices
path_skr00670.kgml: 24 -> 23 -> 52 -> [24] -> 68
path_skr00670.kgml: {R02235, R02236} -> {R00936, R00939} -> R02101 -> [{R02235, R02236}] -> {R00937, R00940}
path_skr00670.kgml: skr:BRX40_01220 -> skr:BRX40_01220 -> skr:BRX40_01215 -> [skr:BRX40_01220] -> skr:BRX40_01220
path_skr00670.kgml: {1.5.1.3, 1.5.1.3} -> {1.5.1.3, 1.5.1.3} -> 2.1.1.45 -> [{1.5.1.3, 1.5.1.3}] -> {1.5.1.3, 1.5.1.3}
path_skr00670.kgml:
path_skr00670.kgml: Found a trail of span 2 containing skipped vertices
path_skr00670.kgml: 54 -> [61] -> 26
path_skr00670.kgml: R00946 -> [R00945] -> {R01224, R07168}
path_skr00670.kgml: {skr:BRX40_09845, skr:BRX40_09850} -> [skr:BRX40_02715] -> skr:BRX40_09840
path_skr00670.kgml: 2.1.1.13 -> [2.1.2.1] -> {1.5.1.20, 1.5.1.20}
path_skr00670.kgml:
path_skr00670.kgml: --- 10.52 seconds ---

path_skr00680.kgml: Methane metabolism
path_skr00680.kgml: Initialization took 0.05 seconds
path_skr00680.kgml:
path_skr00680.kgml: Found a trail of span 2 without skipping any vertex
path_skr00680.kgml: 148 -> 151
path_skr00680.kgml: R01513 -> R04173
path_skr00680.kgml: skr:BRX40_03995 -> skr:BRX40_04000
path_skr00680.kgml: 1.1.1.95 -> 2.6.1.52
path_skr00680.kgml:
path_skr00680.kgml: Found a trail of span 2 without skipping any vertex
path_skr00680.kgml: 203 -> 204
path_skr00680.kgml: R00315 -> R00230
path_skr00680.kgml: skr:BRX40_01935 -> skr:BRX40_01930
path_skr00680.kgml: {2.7.2.1, 2.7.2.15} -> 2.3.1.8
path_skr00680.kgml:
path_skr00680.kgml: --- 0.22 seconds ---

path_skr00730.kgml: Thiamine metabolism
path_skr00730.kgml: Initialization took 0.05 seconds
path_skr00730.kgml: (not found)
path_skr00730.kgml: --- 0.09 seconds ---

path_skr00740.kgml: Riboflavin metabolism
path_skr00740.kgml: Initialization took 0.05 seconds
path_skr00740.kgml:
path_skr00740.kgml: Found a trail of span 3 containing skipped vertices
path_skr00740.kgml: 32 -> [41] -> 42 -> 41
path_skr00740.kgml: R07281 -> [R04457] -> R00066 -> R04457
path_skr00740.kgml: skr:BRX40_04345 -> [skr:BRX40_04340] -> skr:BRX40_04350 -> skr:BRX40_04340
path_skr00740.kgml: 4.1.99.12 -> [2.5.1.78] -> 2.5.1.9 -> 2.5.1.78
path_skr00740.kgml:
path_skr00740.kgml: --- 0.17 seconds ---

path_skr00750.kgml: Vitamin B6 metabolism
path_skr00750.kgml: Initialization took 0.05 seconds
path_skr00750.kgml: (not found)
path_skr00750.kgml: --- 0.09 seconds ---

path_skr00760.kgml: Nicotinate and nicotinamide metabolism
path_skr00760.kgml: Initialization took 0.08 seconds
path_skr00760.kgml:
path_skr00760.kgml: Found a trail of span 2 containing skipped vertices
path_skr00760.kgml: 85 -> [91] -> 87
path_skr00760.kgml: R00257 -> [R00103] -> R02322
path_skr00760.kgml: skr:BRX40_02395 -> [skr:BRX40_04270] -> {skr:BRX40_02390, skr:BRX40_14125}
path_skr00760.kgml: 6.3.5.1 -> [{3.6.1.22, 3.6.1.9}] -> 3.5.1.42
path_skr00760.kgml:
path_skr00760.kgml: --- 0.35 seconds ---

path_skr00770.kgml: Pantothenate and CoA biosynthesis
path_skr00770.kgml: Initialization took 0.05 seconds
path_skr00770.kgml:
path_skr00770.kgml: Found a trail of span 2 without skipping any vertex
path_skr00770.kgml: 82 -> 81
path_skr00770.kgml: R00006 -> R03051
path_skr00770.kgml: {skr:BRX40_06750, skr:BRX40_11800, skr:BRX40_13455, skr:BRX40_13460, skr:BRX40_14825} -> skr:BRX40_13450
path_skr00770.kgml: 2.2.1.6 -> 1.1.1.86
path_skr00770.kgml:
path_skr00770.kgml: --- 0.17 seconds ---

path_skr00780.kgml: Biotin metabolism
path_skr00780.kgml: Initialization took 0.05 seconds
path_skr00780.kgml:
path_skr00780.kgml: Found a trail of span 3 without skipping any vertex
path_skr00780.kgml: 34 -> 32 -> 31
path_skr00780.kgml: R03210 -> R03231 -> R03182
path_skr00780.kgml: {skr:BRX40_18275, skr:BRX40_18975} -> skr:BRX40_18265 -> skr:BRX40_18270
path_skr00780.kgml: 2.3.1.47 -> 2.6.1.62 -> 6.3.3.3
path_skr00780.kgml:
path_skr00780.kgml: Found a trail of span 3 without skipping any vertex
path_skr00780.kgml: 45 -> 32 -> 31
path_skr00780.kgml: R10124 -> R03231 -> R03182
path_skr00780.kgml: {skr:BRX40_18275, skr:BRX40_18975} -> skr:BRX40_18265 -> skr:BRX40_18270
path_skr00780.kgml: 2.3.1.47 -> 2.6.1.62 -> 6.3.3.3
path_skr00780.kgml:
path_skr00780.kgml: Found a trail of span 2 containing skipped vertices
path_skr00780.kgml: 34 -> [32] -> 31
path_skr00780.kgml: R03210 -> [R03231] -> R03182
path_skr00780.kgml: {skr:BRX40_18275, skr:BRX40_18975} -> [skr:BRX40_18265] -> skr:BRX40_18270
path_skr00780.kgml: 2.3.1.47 -> [2.6.1.62] -> 6.3.3.3
path_skr00780.kgml:
path_skr00780.kgml: Found a trail of span 2 containing skipped vertices
path_skr00780.kgml: 45 -> [32] -> 31
path_skr00780.kgml: R10124 -> [R03231] -> R03182
path_skr00780.kgml: {skr:BRX40_18275, skr:BRX40_18975} -> [skr:BRX40_18265] -> skr:BRX40_18270
path_skr00780.kgml: 2.3.1.47 -> [2.6.1.62] -> 6.3.3.3
path_skr00780.kgml:
path_skr00780.kgml: --- 0.35 seconds ---

path_skr00785.kgml: Lipoic acid metabolism
path_skr00785.kgml: Initialization took 0.04 seconds
path_skr00785.kgml: (not found)
path_skr00785.kgml: --- 0.09 seconds ---

path_skr00790.kgml: Folate biosynthesis
path_skr00790.kgml: Initialization took 0.08 seconds
path_skr00790.kgml:
path_skr00790.kgml: Found a trail of span 3 without skipping any vertex
path_skr00790.kgml: 96 -> 102 -> 103
path_skr00790.kgml: R09959 -> R10002 -> R09978
path_skr00790.kgml: skr:BRX40_06540 -> {skr:BRX40_06545, skr:BRX40_20435} -> {skr:BRX40_06535, skr:BRX40_20440}
path_skr00790.kgml: 4.1.2.50 -> 4.3.99.3 -> 6.3.4.20
path_skr00790.kgml:
path_skr00790.kgml: Found a trail of span 2 containing skipped vertices
path_skr00790.kgml: 96 -> [102] -> 103
path_skr00790.kgml: R09959 -> [R10002] -> R09978
path_skr00790.kgml: skr:BRX40_06540 -> [{skr:BRX40_06545, skr:BRX40_20435}] -> {skr:BRX40_06535, skr:BRX40_20440}
path_skr00790.kgml: 4.1.2.50 -> [4.3.99.3] -> 6.3.4.20
path_skr00790.kgml:
path_skr00790.kgml: --- 0.41 seconds ---

path_skr00860.kgml: Porphyrin and chlorophyll metabolism
path_skr00860.kgml: Initialization took 0.05 seconds
path_skr00860.kgml:
path_skr00860.kgml: Found a trail of span 3 containing skipped vertices
path_skr00860.kgml: 302 -> [315] -> 305 -> 308
path_skr00860.kgml: R05225 -> [R07302] -> {R05221, R06558} -> R05222
path_skr00860.kgml: skr:BRX40_11665 -> [{skr:BRX40_11670, skr:BRX40_11675}] -> skr:BRX40_11660 -> skr:BRX40_11660
path_skr00860.kgml: 6.3.5.10 -> [6.3.1.10] -> {2.7.1.156, 2.7.1.156} -> 2.7.7.62
path_skr00860.kgml:
path_skr00860.kgml: Found a trail of span 3 without skipping any vertex
path_skr00860.kgml: 312 -> 311 -> 310
path_skr00860.kgml: R04148 -> R04594 -> R05223
path_skr00860.kgml: skr:BRX40_11690 -> skr:BRX40_11685 -> skr:BRX40_11680
path_skr00860.kgml: 2.4.2.21 -> 3.1.3.73 -> 2.7.8.26
path_skr00860.kgml:
path_skr00860.kgml: Found a trail of span 2 containing skipped vertices
path_skr00860.kgml: 302 -> [316] -> 308
path_skr00860.kgml: R05225 -> [R06529] -> R05222
path_skr00860.kgml: skr:BRX40_11665 -> [{skr:BRX40_11670, skr:BRX40_11675}] -> skr:BRX40_11660
path_skr00860.kgml: 6.3.5.10 -> [6.3.1.10] -> 2.7.7.62
path_skr00860.kgml:
path_skr00860.kgml: Found a trail of span 2 without skipping any vertex
path_skr00860.kgml: 273 -> 270
path_skr00860.kgml: R00084 -> R03165
path_skr00860.kgml: skr:BRX40_03495 -> skr:BRX40_03500
path_skr00860.kgml: 2.5.1.61 -> 4.2.1.75
path_skr00860.kgml:
path_skr00860.kgml: --- 0.90 seconds ---

path_skr00900.kgml: Terpenoid backbone biosynthesis
path_skr00900.kgml: Initialization took 0.05 seconds
path_skr00900.kgml: (not found)
path_skr00900.kgml: --- 0.12 seconds ---

path_skr00903.kgml: Limonene and pinene degradation
path_skr00903.kgml: Initialization took 0.05 seconds
path_skr00903.kgml: (not found)
path_skr00903.kgml: --- 0.09 seconds ---

path_skr00906.kgml: Carotenoid biosynthesis
path_skr00906.kgml: Initialization took 0.05 seconds
path_skr00906.kgml:
path_skr00906.kgml: Found a trail of span 5 without skipping any vertex
path_skr00906.kgml: 358 -> 360 -> 362 -> 245 -> 244
path_skr00906.kgml: R04787 -> R04798 -> R04800 -> R05341 -> R03824
path_skr00906.kgml: skr:BRX40_04535 -> skr:BRX40_04535 -> skr:BRX40_04535 -> skr:BRX40_04540 -> skr:BRX40_04540
path_skr00906.kgml: {1.3.5.5, 1.3.99.28, 1.3.99.29, 1.3.99.30, 1.3.99.31} -> {1.3.5.6, 1.3.99.26, 1.3.99.28, 1.3.99.30, 1.3.99.31} -> {1.3.5.6, 1.3.99.26, 1.3.99.30, 1.3.99.31} -> 5.5.1.19 -> 5.5.1.19
path_skr00906.kgml:
path_skr00906.kgml: Found a trail of span 5 without skipping any vertex
path_skr00906.kgml: 358 -> 367 -> 365 -> 245 -> 244
path_skr00906.kgml: R04787 -> R04798 -> R04800 -> R05341 -> R03824
path_skr00906.kgml: skr:BRX40_04535 -> skr:BRX40_04535 -> skr:BRX40_04535 -> skr:BRX40_04540 -> skr:BRX40_04540
path_skr00906.kgml: {1.3.5.5, 1.3.99.28, 1.3.99.29, 1.3.99.30, 1.3.99.31} -> {1.3.5.6, 1.3.99.26, 1.3.99.28, 1.3.99.30, 1.3.99.31} -> {1.3.5.6, 1.3.99.26, 1.3.99.30, 1.3.99.31} -> 5.5.1.19 -> 5.5.1.19
path_skr00906.kgml:
path_skr00906.kgml: Found a trail of span 5 without skipping any vertex
path_skr00906.kgml: 358 -> 322 -> 362 -> 245 -> 244
path_skr00906.kgml: R04787 -> R04798 -> R04800 -> R05341 -> R03824
path_skr00906.kgml: skr:BRX40_04535 -> skr:BRX40_04535 -> skr:BRX40_04535 -> skr:BRX40_04540 -> skr:BRX40_04540
path_skr00906.kgml: {1.3.5.5, 1.3.99.28, 1.3.99.29, 1.3.99.30, 1.3.99.31} -> {1.3.5.6, 1.3.99.26, 1.3.99.28, 1.3.99.30, 1.3.99.31} -> {1.3.5.6, 1.3.99.26, 1.3.99.30, 1.3.99.31} -> 5.5.1.19 -> 5.5.1.19
path_skr00906.kgml:
path_skr00906.kgml: Found a trail of span 5 without skipping any vertex
path_skr00906.kgml: 366 -> 360 -> 362 -> 245 -> 244
path_skr00906.kgml: R04787 -> R04798 -> R04800 -> R05341 -> R03824
path_skr00906.kgml: skr:BRX40_04535 -> skr:BRX40_04535 -> skr:BRX40_04535 -> skr:BRX40_04540 -> skr:BRX40_04540
path_skr00906.kgml: {1.3.5.5, 1.3.99.28, 1.3.99.29, 1.3.99.30, 1.3.99.31} -> {1.3.5.6, 1.3.99.26, 1.3.99.28, 1.3.99.30, 1.3.99.31} -> {1.3.5.6, 1.3.99.26, 1.3.99.30, 1.3.99.31} -> 5.5.1.19 -> 5.5.1.19
path_skr00906.kgml:
path_skr00906.kgml: Found a trail of span 5 without skipping any vertex
path_skr00906.kgml: 364 -> 360 -> 365 -> 245 -> 244
path_skr00906.kgml: R04787 -> R04798 -> R04800 -> R05341 -> R03824
path_skr00906.kgml: skr:BRX40_04535 -> skr:BRX40_04535 -> skr:BRX40_04535 -> skr:BRX40_04540 -> skr:BRX40_04540
path_skr00906.kgml: {1.3.5.5, 1.3.99.28, 1.3.99.29, 1.3.99.30, 1.3.99.31} -> {1.3.5.6, 1.3.99.26, 1.3.99.28, 1.3.99.30, 1.3.99.31} -> {1.3.5.6, 1.3.99.26, 1.3.99.30, 1.3.99.31} -> 5.5.1.19 -> 5.5.1.19
path_skr00906.kgml:
path_skr00906.kgml: Found a trail of span 5 without skipping any vertex
path_skr00906.kgml: 364 -> 360 -> 362 -> 245 -> 244
path_skr00906.kgml: R04787 -> R04798 -> R04800 -> R05341 -> R03824
path_skr00906.kgml: skr:BRX40_04535 -> skr:BRX40_04535 -> skr:BRX40_04535 -> skr:BRX40_04540 -> skr:BRX40_04540
path_skr00906.kgml: {1.3.5.5, 1.3.99.28, 1.3.99.29, 1.3.99.30, 1.3.99.31} -> {1.3.5.6, 1.3.99.26, 1.3.99.28, 1.3.99.30, 1.3.99.31} -> {1.3.5.6, 1.3.99.26, 1.3.99.30, 1.3.99.31} -> 5.5.1.19 -> 5.5.1.19
path_skr00906.kgml:
path_skr00906.kgml: Found a trail of span 5 without skipping any vertex
path_skr00906.kgml: 364 -> 367 -> 365 -> 245 -> 244
path_skr00906.kgml: R04787 -> R04798 -> R04800 -> R05341 -> R03824
path_skr00906.kgml: skr:BRX40_04535 -> skr:BRX40_04535 -> skr:BRX40_04535 -> skr:BRX40_04540 -> skr:BRX40_04540
path_skr00906.kgml: {1.3.5.5, 1.3.99.28, 1.3.99.29, 1.3.99.30, 1.3.99.31} -> {1.3.5.6, 1.3.99.26, 1.3.99.28, 1.3.99.30, 1.3.99.31} -> {1.3.5.6, 1.3.99.26, 1.3.99.30, 1.3.99.31} -> 5.5.1.19 -> 5.5.1.19
path_skr00906.kgml:
path_skr00906.kgml: Found a trail of span 5 without skipping any vertex
path_skr00906.kgml: 364 -> 322 -> 365 -> 245 -> 244
path_skr00906.kgml: R04787 -> R04798 -> R04800 -> R05341 -> R03824
path_skr00906.kgml: skr:BRX40_04535 -> skr:BRX40_04535 -> skr:BRX40_04535 -> skr:BRX40_04540 -> skr:BRX40_04540
path_skr00906.kgml: {1.3.5.5, 1.3.99.28, 1.3.99.29, 1.3.99.30, 1.3.99.31} -> {1.3.5.6, 1.3.99.26, 1.3.99.28, 1.3.99.30, 1.3.99.31} -> {1.3.5.6, 1.3.99.26, 1.3.99.30, 1.3.99.31} -> 5.5.1.19 -> 5.5.1.19
path_skr00906.kgml:
path_skr00906.kgml: Found a trail of span 5 without skipping any vertex
path_skr00906.kgml: 366 -> 367 -> 362 -> 245 -> 244
path_skr00906.kgml: R04787 -> R04798 -> R04800 -> R05341 -> R03824
path_skr00906.kgml: skr:BRX40_04535 -> skr:BRX40_04535 -> skr:BRX40_04535 -> skr:BRX40_04540 -> skr:BRX40_04540
path_skr00906.kgml: {1.3.5.5, 1.3.99.28, 1.3.99.29, 1.3.99.30, 1.3.99.31} -> {1.3.5.6, 1.3.99.26, 1.3.99.28, 1.3.99.30, 1.3.99.31} -> {1.3.5.6, 1.3.99.26, 1.3.99.30, 1.3.99.31} -> 5.5.1.19 -> 5.5.1.19
path_skr00906.kgml:
path_skr00906.kgml: Found a trail of span 5 without skipping any vertex
path_skr00906.kgml: 366 -> 360 -> 365 -> 245 -> 244
path_skr00906.kgml: R04787 -> R04798 -> R04800 -> R05341 -> R03824
path_skr00906.kgml: skr:BRX40_04535 -> skr:BRX40_04535 -> skr:BRX40_04535 -> skr:BRX40_04540 -> skr:BRX40_04540
path_skr00906.kgml: {1.3.5.5, 1.3.99.28, 1.3.99.29, 1.3.99.30, 1.3.99.31} -> {1.3.5.6, 1.3.99.26, 1.3.99.28, 1.3.99.30, 1.3.99.31} -> {1.3.5.6, 1.3.99.26, 1.3.99.30, 1.3.99.31} -> 5.5.1.19 -> 5.5.1.19
path_skr00906.kgml:
path_skr00906.kgml: Found a trail of span 5 without skipping any vertex
path_skr00906.kgml: 366 -> 367 -> 365 -> 245 -> 244
path_skr00906.kgml: R04787 -> R04798 -> R04800 -> R05341 -> R03824
path_skr00906.kgml: skr:BRX40_04535 -> skr:BRX40_04535 -> skr:BRX40_04535 -> skr:BRX40_04540 -> skr:BRX40_04540
path_skr00906.kgml: {1.3.5.5, 1.3.99.28, 1.3.99.29, 1.3.99.30, 1.3.99.31} -> {1.3.5.6, 1.3.99.26, 1.3.99.28, 1.3.99.30, 1.3.99.31} -> {1.3.5.6, 1.3.99.26, 1.3.99.30, 1.3.99.31} -> 5.5.1.19 -> 5.5.1.19
path_skr00906.kgml:
path_skr00906.kgml: Found a trail of span 5 without skipping any vertex
path_skr00906.kgml: 366 -> 322 -> 362 -> 245 -> 244
path_skr00906.kgml: R04787 -> R04798 -> R04800 -> R05341 -> R03824
path_skr00906.kgml: skr:BRX40_04535 -> skr:BRX40_04535 -> skr:BRX40_04535 -> skr:BRX40_04540 -> skr:BRX40_04540
path_skr00906.kgml: {1.3.5.5, 1.3.99.28, 1.3.99.29, 1.3.99.30, 1.3.99.31} -> {1.3.5.6, 1.3.99.26, 1.3.99.28, 1.3.99.30, 1.3.99.31} -> {1.3.5.6, 1.3.99.26, 1.3.99.30, 1.3.99.31} -> 5.5.1.19 -> 5.5.1.19
path_skr00906.kgml:
path_skr00906.kgml: Found a trail of span 5 without skipping any vertex
path_skr00906.kgml: 366 -> 322 -> 365 -> 245 -> 244
path_skr00906.kgml: R04787 -> R04798 -> R04800 -> R05341 -> R03824
path_skr00906.kgml: skr:BRX40_04535 -> skr:BRX40_04535 -> skr:BRX40_04535 -> skr:BRX40_04540 -> skr:BRX40_04540
path_skr00906.kgml: {1.3.5.5, 1.3.99.28, 1.3.99.29, 1.3.99.30, 1.3.99.31} -> {1.3.5.6, 1.3.99.26, 1.3.99.28, 1.3.99.30, 1.3.99.31} -> {1.3.5.6, 1.3.99.26, 1.3.99.30, 1.3.99.31} -> 5.5.1.19 -> 5.5.1.19
path_skr00906.kgml:
path_skr00906.kgml: Found a trail of span 4 containing skipped vertices
path_skr00906.kgml: 358 -> [322] -> 362 -> 245 -> 244
path_skr00906.kgml: R04787 -> [R04798] -> R04800 -> R05341 -> R03824
path_skr00906.kgml: skr:BRX40_04535 -> [skr:BRX40_04535] -> skr:BRX40_04535 -> skr:BRX40_04540 -> skr:BRX40_04540
path_skr00906.kgml: {1.3.5.5, 1.3.99.28, 1.3.99.29, 1.3.99.30, 1.3.99.31} -> [{1.3.5.6, 1.3.99.26, 1.3.99.28, 1.3.99.30, 1.3.99.31}] -> {1.3.5.6, 1.3.99.26, 1.3.99.30, 1.3.99.31} -> 5.5.1.19 -> 5.5.1.19
path_skr00906.kgml:
path_skr00906.kgml: Found a trail of span 4 containing skipped vertices
path_skr00906.kgml: 358 -> [322] -> 365 -> 245 -> 244
path_skr00906.kgml: R04787 -> [R04798] -> R04800 -> R05341 -> R03824
path_skr00906.kgml: skr:BRX40_04535 -> [skr:BRX40_04535] -> skr:BRX40_04535 -> skr:BRX40_04540 -> skr:BRX40_04540
path_skr00906.kgml: {1.3.5.5, 1.3.99.28, 1.3.99.29, 1.3.99.30, 1.3.99.31} -> [{1.3.5.6, 1.3.99.26, 1.3.99.28, 1.3.99.30, 1.3.99.31}] -> {1.3.5.6, 1.3.99.26, 1.3.99.30, 1.3.99.31} -> 5.5.1.19 -> 5.5.1.19
path_skr00906.kgml:
path_skr00906.kgml: Found a trail of span 4 without skipping any vertex
path_skr00906.kgml: 366 -> 360 -> 93 -> 92
path_skr00906.kgml: R04787 -> R04798 -> R04801 -> R07856
path_skr00906.kgml: skr:BRX40_04535 -> skr:BRX40_04535 -> skr:BRX40_04540 -> skr:BRX40_04540
path_skr00906.kgml: {1.3.5.5, 1.3.99.28, 1.3.99.29, 1.3.99.30, 1.3.99.31} -> {1.3.5.6, 1.3.99.26, 1.3.99.28, 1.3.99.30, 1.3.99.31} -> 5.5.1.19 -> 5.5.1.19
path_skr00906.kgml:
path_skr00906.kgml: Found a trail of span 4 containing skipped vertices
path_skr00906.kgml: 366 -> 360 -> [365] -> 245 -> 244
path_skr00906.kgml: R04787 -> R04798 -> [R04800] -> R05341 -> R03824
path_skr00906.kgml: skr:BRX40_04535 -> skr:BRX40_04535 -> [skr:BRX40_04535] -> skr:BRX40_04540 -> skr:BRX40_04540
path_skr00906.kgml: {1.3.5.5, 1.3.99.28, 1.3.99.29, 1.3.99.30, 1.3.99.31} -> {1.3.5.6, 1.3.99.26, 1.3.99.28, 1.3.99.30, 1.3.99.31} -> [{1.3.5.6, 1.3.99.26, 1.3.99.30, 1.3.99.31}] -> 5.5.1.19 -> 5.5.1.19
path_skr00906.kgml:
path_skr00906.kgml: Found a trail of span 4 containing skipped vertices
path_skr00906.kgml: 366 -> 360 -> 362 -> [245] -> 244
path_skr00906.kgml: R04787 -> R04798 -> R04800 -> [R05341] -> R03824
path_skr00906.kgml: skr:BRX40_04535 -> skr:BRX40_04535 -> skr:BRX40_04535 -> [skr:BRX40_04540] -> skr:BRX40_04540
path_skr00906.kgml: {1.3.5.5, 1.3.99.28, 1.3.99.29, 1.3.99.30, 1.3.99.31} -> {1.3.5.6, 1.3.99.26, 1.3.99.28, 1.3.99.30, 1.3.99.31} -> {1.3.5.6, 1.3.99.26, 1.3.99.30, 1.3.99.31} -> [5.5.1.19] -> 5.5.1.19
path_skr00906.kgml:
path_skr00906.kgml: Found a trail of span 4 containing skipped vertices
path_skr00906.kgml: 366 -> 360 -> 365 -> [245] -> 244
path_skr00906.kgml: R04787 -> R04798 -> R04800 -> [R05341] -> R03824
path_skr00906.kgml: skr:BRX40_04535 -> skr:BRX40_04535 -> skr:BRX40_04535 -> [skr:BRX40_04540] -> skr:BRX40_04540
path_skr00906.kgml: {1.3.5.5, 1.3.99.28, 1.3.99.29, 1.3.99.30, 1.3.99.31} -> {1.3.5.6, 1.3.99.26, 1.3.99.28, 1.3.99.30, 1.3.99.31} -> {1.3.5.6, 1.3.99.26, 1.3.99.30, 1.3.99.31} -> [5.5.1.19] -> 5.5.1.19
path_skr00906.kgml:
path_skr00906.kgml: Found a trail of span 4 containing skipped vertices
path_skr00906.kgml: 364 -> [322] -> 362 -> 245 -> 244
path_skr00906.kgml: R04787 -> [R04798] -> R04800 -> R05341 -> R03824
path_skr00906.kgml: skr:BRX40_04535 -> [skr:BRX40_04535] -> skr:BRX40_04535 -> skr:BRX40_04540 -> skr:BRX40_04540
path_skr00906.kgml: {1.3.5.5, 1.3.99.28, 1.3.99.29, 1.3.99.30, 1.3.99.31} -> [{1.3.5.6, 1.3.99.26, 1.3.99.28, 1.3.99.30, 1.3.99.31}] -> {1.3.5.6, 1.3.99.26, 1.3.99.30, 1.3.99.31} -> 5.5.1.19 -> 5.5.1.19
path_skr00906.kgml:
path_skr00906.kgml: Found a trail of span 4 containing skipped vertices
path_skr00906.kgml: 364 -> [322] -> 365 -> 245 -> 244
path_skr00906.kgml: R04787 -> [R04798] -> R04800 -> R05341 -> R03824
path_skr00906.kgml: skr:BRX40_04535 -> [skr:BRX40_04535] -> skr:BRX40_04535 -> skr:BRX40_04540 -> skr:BRX40_04540
path_skr00906.kgml: {1.3.5.5, 1.3.99.28, 1.3.99.29, 1.3.99.30, 1.3.99.31} -> [{1.3.5.6, 1.3.99.26, 1.3.99.28, 1.3.99.30, 1.3.99.31}] -> {1.3.5.6, 1.3.99.26, 1.3.99.30, 1.3.99.31} -> 5.5.1.19 -> 5.5.1.19
path_skr00906.kgml:
path_skr00906.kgml: Found a trail of span 4 without skipping any vertex
path_skr00906.kgml: 366 -> 367 -> 93 -> 92
path_skr00906.kgml: R04787 -> R04798 -> R04801 -> R07856
path_skr00906.kgml: skr:BRX40_04535 -> skr:BRX40_04535 -> skr:BRX40_04540 -> skr:BRX40_04540
path_skr00906.kgml: {1.3.5.5, 1.3.99.28, 1.3.99.29, 1.3.99.30, 1.3.99.31} -> {1.3.5.6, 1.3.99.26, 1.3.99.28, 1.3.99.30, 1.3.99.31} -> 5.5.1.19 -> 5.5.1.19
path_skr00906.kgml:
path_skr00906.kgml: Found a trail of span 4 containing skipped vertices
path_skr00906.kgml: 366 -> 367 -> [365] -> 245 -> 244
path_skr00906.kgml: R04787 -> R04798 -> [R04800] -> R05341 -> R03824
path_skr00906.kgml: skr:BRX40_04535 -> skr:BRX40_04535 -> [skr:BRX40_04535] -> skr:BRX40_04540 -> skr:BRX40_04540
path_skr00906.kgml: {1.3.5.5, 1.3.99.28, 1.3.99.29, 1.3.99.30, 1.3.99.31} -> {1.3.5.6, 1.3.99.26, 1.3.99.28, 1.3.99.30, 1.3.99.31} -> [{1.3.5.6, 1.3.99.26, 1.3.99.30, 1.3.99.31}] -> 5.5.1.19 -> 5.5.1.19
path_skr00906.kgml:
path_skr00906.kgml: Found a trail of span 4 containing skipped vertices
path_skr00906.kgml: 366 -> [322] -> 362 -> 245 -> 244
path_skr00906.kgml: R04787 -> [R04798] -> R04800 -> R05341 -> R03824
path_skr00906.kgml: skr:BRX40_04535 -> [skr:BRX40_04535] -> skr:BRX40_04535 -> skr:BRX40_04540 -> skr:BRX40_04540
path_skr00906.kgml: {1.3.5.5, 1.3.99.28, 1.3.99.29, 1.3.99.30, 1.3.99.31} -> [{1.3.5.6, 1.3.99.26, 1.3.99.28, 1.3.99.30, 1.3.99.31}] -> {1.3.5.6, 1.3.99.26, 1.3.99.30, 1.3.99.31} -> 5.5.1.19 -> 5.5.1.19
path_skr00906.kgml:
path_skr00906.kgml: Found a trail of span 4 containing skipped vertices
path_skr00906.kgml: 366 -> [322] -> 365 -> 245 -> 244
path_skr00906.kgml: R04787 -> [R04798] -> R04800 -> R05341 -> R03824
path_skr00906.kgml: skr:BRX40_04535 -> [skr:BRX40_04535] -> skr:BRX40_04535 -> skr:BRX40_04540 -> skr:BRX40_04540
path_skr00906.kgml: {1.3.5.5, 1.3.99.28, 1.3.99.29, 1.3.99.30, 1.3.99.31} -> [{1.3.5.6, 1.3.99.26, 1.3.99.28, 1.3.99.30, 1.3.99.31}] -> {1.3.5.6, 1.3.99.26, 1.3.99.30, 1.3.99.31} -> 5.5.1.19 -> 5.5.1.19
path_skr00906.kgml:
path_skr00906.kgml: Found a trail of span 4 without skipping any vertex
path_skr00906.kgml: 366 -> 322 -> 93 -> 92
path_skr00906.kgml: R04787 -> R04798 -> R04801 -> R07856
path_skr00906.kgml: skr:BRX40_04535 -> skr:BRX40_04535 -> skr:BRX40_04540 -> skr:BRX40_04540
path_skr00906.kgml: {1.3.5.5, 1.3.99.28, 1.3.99.29, 1.3.99.30, 1.3.99.31} -> {1.3.5.6, 1.3.99.26, 1.3.99.28, 1.3.99.30, 1.3.99.31} -> 5.5.1.19 -> 5.5.1.19
path_skr00906.kgml:
path_skr00906.kgml: Found a trail of span 4 containing skipped vertices
path_skr00906.kgml: 366 -> 322 -> [365] -> 245 -> 244
path_skr00906.kgml: R04787 -> R04798 -> [R04800] -> R05341 -> R03824
path_skr00906.kgml: skr:BRX40_04535 -> skr:BRX40_04535 -> [skr:BRX40_04535] -> skr:BRX40_04540 -> skr:BRX40_04540
path_skr00906.kgml: {1.3.5.5, 1.3.99.28, 1.3.99.29, 1.3.99.30, 1.3.99.31} -> {1.3.5.6, 1.3.99.26, 1.3.99.28, 1.3.99.30, 1.3.99.31} -> [{1.3.5.6, 1.3.99.26, 1.3.99.30, 1.3.99.31}] -> 5.5.1.19 -> 5.5.1.19
path_skr00906.kgml:
path_skr00906.kgml: Found a trail of span 4 without skipping any vertex
path_skr00906.kgml: 364 -> 360 -> 93 -> 92
path_skr00906.kgml: R04787 -> R04798 -> R04801 -> R07856
path_skr00906.kgml: skr:BRX40_04535 -> skr:BRX40_04535 -> skr:BRX40_04540 -> skr:BRX40_04540
path_skr00906.kgml: {1.3.5.5, 1.3.99.28, 1.3.99.29, 1.3.99.30, 1.3.99.31} -> {1.3.5.6, 1.3.99.26, 1.3.99.28, 1.3.99.30, 1.3.99.31} -> 5.5.1.19 -> 5.5.1.19
path_skr00906.kgml:
path_skr00906.kgml: Found a trail of span 3 containing skipped vertices
path_skr00906.kgml: 358 -> [322] -> 93 -> 92
path_skr00906.kgml: R04787 -> [R04798] -> R04801 -> R07856
path_skr00906.kgml: skr:BRX40_04535 -> [skr:BRX40_04535] -> skr:BRX40_04540 -> skr:BRX40_04540
path_skr00906.kgml: {1.3.5.5, 1.3.99.28, 1.3.99.29, 1.3.99.30, 1.3.99.31} -> [{1.3.5.6, 1.3.99.26, 1.3.99.28, 1.3.99.30, 1.3.99.31}] -> 5.5.1.19 -> 5.5.1.19
path_skr00906.kgml:
path_skr00906.kgml: Found a trail of span 3 containing skipped vertices
path_skr00906.kgml: 358 -> [322 -> 365] -> 245 -> 244
path_skr00906.kgml: R04787 -> [R04798 -> R04800] -> R05341 -> R03824
path_skr00906.kgml: skr:BRX40_04535 -> [skr:BRX40_04535 -> skr:BRX40_04535] -> skr:BRX40_04540 -> skr:BRX40_04540
path_skr00906.kgml: {1.3.5.5, 1.3.99.28, 1.3.99.29, 1.3.99.30, 1.3.99.31} -> [{1.3.5.6, 1.3.99.26, 1.3.99.28, 1.3.99.30, 1.3.99.31} -> {1.3.5.6, 1.3.99.26, 1.3.99.30, 1.3.99.31}] -> 5.5.1.19 -> 5.5.1.19
path_skr00906.kgml:
path_skr00906.kgml: Found a trail of span 3 containing skipped vertices
path_skr00906.kgml: 366 -> 360 -> [93] -> 92
path_skr00906.kgml: R04787 -> R04798 -> [R04801] -> R07856
path_skr00906.kgml: skr:BRX40_04535 -> skr:BRX40_04535 -> [skr:BRX40_04540] -> skr:BRX40_04540
path_skr00906.kgml: {1.3.5.5, 1.3.99.28, 1.3.99.29, 1.3.99.30, 1.3.99.31} -> {1.3.5.6, 1.3.99.26, 1.3.99.28, 1.3.99.30, 1.3.99.31} -> [5.5.1.19] -> 5.5.1.19
path_skr00906.kgml:
path_skr00906.kgml: Found a trail of span 3 containing skipped vertices
path_skr00906.kgml: 366 -> 360 -> [365 -> 245] -> 244
path_skr00906.kgml: R04787 -> R04798 -> [R04800 -> R05341] -> R03824
path_skr00906.kgml: skr:BRX40_04535 -> skr:BRX40_04535 -> [skr:BRX40_04535 -> skr:BRX40_04540] -> skr:BRX40_04540
path_skr00906.kgml: {1.3.5.5, 1.3.99.28, 1.3.99.29, 1.3.99.30, 1.3.99.31} -> {1.3.5.6, 1.3.99.26, 1.3.99.28, 1.3.99.30, 1.3.99.31} -> [{1.3.5.6, 1.3.99.26, 1.3.99.30, 1.3.99.31} -> 5.5.1.19] -> 5.5.1.19
path_skr00906.kgml:
path_skr00906.kgml: Found a trail of span 3 containing skipped vertices
path_skr00906.kgml: 364 -> [322] -> 93 -> 92
path_skr00906.kgml: R04787 -> [R04798] -> R04801 -> R07856
path_skr00906.kgml: skr:BRX40_04535 -> [skr:BRX40_04535] -> skr:BRX40_04540 -> skr:BRX40_04540
path_skr00906.kgml: {1.3.5.5, 1.3.99.28, 1.3.99.29, 1.3.99.30, 1.3.99.31} -> [{1.3.5.6, 1.3.99.26, 1.3.99.28, 1.3.99.30, 1.3.99.31}] -> 5.5.1.19 -> 5.5.1.19
path_skr00906.kgml:
path_skr00906.kgml: Found a trail of span 3 containing skipped vertices
path_skr00906.kgml: 364 -> [322 -> 365] -> 245 -> 244
path_skr00906.kgml: R04787 -> [R04798 -> R04800] -> R05341 -> R03824
path_skr00906.kgml: skr:BRX40_04535 -> [skr:BRX40_04535 -> skr:BRX40_04535] -> skr:BRX40_04540 -> skr:BRX40_04540
path_skr00906.kgml: {1.3.5.5, 1.3.99.28, 1.3.99.29, 1.3.99.30, 1.3.99.31} -> [{1.3.5.6, 1.3.99.26, 1.3.99.28, 1.3.99.30, 1.3.99.31} -> {1.3.5.6, 1.3.99.26, 1.3.99.30, 1.3.99.31}] -> 5.5.1.19 -> 5.5.1.19
path_skr00906.kgml:
path_skr00906.kgml: Found a trail of span 3 containing skipped vertices
path_skr00906.kgml: 366 -> 367 -> [93] -> 92
path_skr00906.kgml: R04787 -> R04798 -> [R04801] -> R07856
path_skr00906.kgml: skr:BRX40_04535 -> skr:BRX40_04535 -> [skr:BRX40_04540] -> skr:BRX40_04540
path_skr00906.kgml: {1.3.5.5, 1.3.99.28, 1.3.99.29, 1.3.99.30, 1.3.99.31} -> {1.3.5.6, 1.3.99.26, 1.3.99.28, 1.3.99.30, 1.3.99.31} -> [5.5.1.19] -> 5.5.1.19
path_skr00906.kgml:
path_skr00906.kgml: Found a trail of span 3 containing skipped vertices
path_skr00906.kgml: 366 -> 367 -> [365 -> 245] -> 244
path_skr00906.kgml: R04787 -> R04798 -> [R04800 -> R05341] -> R03824
path_skr00906.kgml: skr:BRX40_04535 -> skr:BRX40_04535 -> [skr:BRX40_04535 -> skr:BRX40_04540] -> skr:BRX40_04540
path_skr00906.kgml: {1.3.5.5, 1.3.99.28, 1.3.99.29, 1.3.99.30, 1.3.99.31} -> {1.3.5.6, 1.3.99.26, 1.3.99.28, 1.3.99.30, 1.3.99.31} -> [{1.3.5.6, 1.3.99.26, 1.3.99.30, 1.3.99.31} -> 5.5.1.19] -> 5.5.1.19
path_skr00906.kgml:
path_skr00906.kgml: Found a trail of span 3 containing skipped vertices
path_skr00906.kgml: 366 -> [322] -> 93 -> 92
path_skr00906.kgml: R04787 -> [R04798] -> R04801 -> R07856
path_skr00906.kgml: skr:BRX40_04535 -> [skr:BRX40_04535] -> skr:BRX40_04540 -> skr:BRX40_04540
path_skr00906.kgml: {1.3.5.5, 1.3.99.28, 1.3.99.29, 1.3.99.30, 1.3.99.31} -> [{1.3.5.6, 1.3.99.26, 1.3.99.28, 1.3.99.30, 1.3.99.31}] -> 5.5.1.19 -> 5.5.1.19
path_skr00906.kgml:
path_skr00906.kgml: Found a trail of span 3 containing skipped vertices
path_skr00906.kgml: 366 -> [322 -> 365] -> 245 -> 244
path_skr00906.kgml: R04787 -> [R04798 -> R04800] -> R05341 -> R03824
path_skr00906.kgml: skr:BRX40_04535 -> [skr:BRX40_04535 -> skr:BRX40_04535] -> skr:BRX40_04540 -> skr:BRX40_04540
path_skr00906.kgml: {1.3.5.5, 1.3.99.28, 1.3.99.29, 1.3.99.30, 1.3.99.31} -> [{1.3.5.6, 1.3.99.26, 1.3.99.28, 1.3.99.30, 1.3.99.31} -> {1.3.5.6, 1.3.99.26, 1.3.99.30, 1.3.99.31}] -> 5.5.1.19 -> 5.5.1.19
path_skr00906.kgml:
path_skr00906.kgml: Found a trail of span 3 containing skipped vertices
path_skr00906.kgml: 366 -> 322 -> [93] -> 92
path_skr00906.kgml: R04787 -> R04798 -> [R04801] -> R07856
path_skr00906.kgml: skr:BRX40_04535 -> skr:BRX40_04535 -> [skr:BRX40_04540] -> skr:BRX40_04540
path_skr00906.kgml: {1.3.5.5, 1.3.99.28, 1.3.99.29, 1.3.99.30, 1.3.99.31} -> {1.3.5.6, 1.3.99.26, 1.3.99.28, 1.3.99.30, 1.3.99.31} -> [5.5.1.19] -> 5.5.1.19
path_skr00906.kgml:
path_skr00906.kgml: Found a trail of span 3 containing skipped vertices
path_skr00906.kgml: 364 -> 322 -> [365 -> 245] -> 244
path_skr00906.kgml: R04787 -> R04798 -> [R04800 -> R05341] -> R03824
path_skr00906.kgml: skr:BRX40_04535 -> skr:BRX40_04535 -> [skr:BRX40_04535 -> skr:BRX40_04540] -> skr:BRX40_04540
path_skr00906.kgml: {1.3.5.5, 1.3.99.28, 1.3.99.29, 1.3.99.30, 1.3.99.31} -> {1.3.5.6, 1.3.99.26, 1.3.99.28, 1.3.99.30, 1.3.99.31} -> [{1.3.5.6, 1.3.99.26, 1.3.99.30, 1.3.99.31} -> 5.5.1.19] -> 5.5.1.19
path_skr00906.kgml:
path_skr00906.kgml: Found a trail of span 2 containing skipped vertices
path_skr00906.kgml: 358 -> [322 -> 93] -> 92
path_skr00906.kgml: R04787 -> [R04798 -> R04801] -> R07856
path_skr00906.kgml: skr:BRX40_04535 -> [skr:BRX40_04535 -> skr:BRX40_04540] -> skr:BRX40_04540
path_skr00906.kgml: {1.3.5.5, 1.3.99.28, 1.3.99.29, 1.3.99.30, 1.3.99.31} -> [{1.3.5.6, 1.3.99.26, 1.3.99.28, 1.3.99.30, 1.3.99.31} -> 5.5.1.19] -> 5.5.1.19
path_skr00906.kgml:
path_skr00906.kgml: Found a trail of span 2 containing skipped vertices
path_skr00906.kgml: 364 -> [322 -> 93] -> 92
path_skr00906.kgml: R04787 -> [R04798 -> R04801] -> R07856
path_skr00906.kgml: skr:BRX40_04535 -> [skr:BRX40_04535 -> skr:BRX40_04540] -> skr:BRX40_04540
path_skr00906.kgml: {1.3.5.5, 1.3.99.28, 1.3.99.29, 1.3.99.30, 1.3.99.31} -> [{1.3.5.6, 1.3.99.26, 1.3.99.28, 1.3.99.30, 1.3.99.31} -> 5.5.1.19] -> 5.5.1.19
path_skr00906.kgml:
path_skr00906.kgml: Found a trail of span 2 containing skipped vertices
path_skr00906.kgml: 366 -> [322 -> 93] -> 92
path_skr00906.kgml: R04787 -> [R04798 -> R04801] -> R07856
path_skr00906.kgml: skr:BRX40_04535 -> [skr:BRX40_04535 -> skr:BRX40_04540] -> skr:BRX40_04540
path_skr00906.kgml: {1.3.5.5, 1.3.99.28, 1.3.99.29, 1.3.99.30, 1.3.99.31} -> [{1.3.5.6, 1.3.99.26, 1.3.99.28, 1.3.99.30, 1.3.99.31} -> 5.5.1.19] -> 5.5.1.19
path_skr00906.kgml:
path_skr00906.kgml: --- 3.65 seconds ---

path_skr00910.kgml: Nitrogen metabolism
path_skr00910.kgml: Initialization took 0.05 seconds
path_skr00910.kgml: (not found)
path_skr00910.kgml: --- 0.09 seconds ---

path_skr00920.kgml: Sulfur metabolism
path_skr00920.kgml: Initialization took 0.05 seconds
path_skr00920.kgml:
path_skr00920.kgml: Found a trail of span 3 without skipping any vertex
path_skr00920.kgml: 42 -> 39 -> 38
path_skr00920.kgml: R00529 -> R00509 -> R00508
path_skr00920.kgml: {skr:BRX40_16020, skr:BRX40_16025, skr:BRX40_16220, skr:BRX40_16225} -> {skr:BRX40_16025, skr:BRX40_16225} -> skr:BRX40_16230
path_skr00920.kgml: 2.7.7.4 -> 2.7.1.25 -> 3.1.3.7
path_skr00920.kgml:
path_skr00920.kgml: Found a trail of span 2 without skipping any vertex
path_skr00920.kgml: 160 -> 159
path_skr00920.kgml: R00529 -> R00509
path_skr00920.kgml: {skr:BRX40_16020, skr:BRX40_16025, skr:BRX40_16220, skr:BRX40_16225} -> {skr:BRX40_16025, skr:BRX40_16225}
path_skr00920.kgml: 2.7.7.4 -> 2.7.1.25
path_skr00920.kgml:
path_skr00920.kgml: --- 0.32 seconds ---

path_skr00930.kgml: Caprolactam degradation
path_skr00930.kgml: Initialization took 0.05 seconds
path_skr00930.kgml: (not found)
path_skr00930.kgml: --- 0.09 seconds ---

path_skr00970.kgml: Aminoacyl-tRNA biosynthesis
path_skr00970.kgml: Initialization took 0.08 seconds
path_skr00970.kgml: (not found)
path_skr00970.kgml: --- 0.12 seconds ---

path_skr01040.kgml: Biosynthesis of unsaturated fatty acids
path_skr01040.kgml: Initialization took 0.05 seconds
path_skr01040.kgml: (not found)
path_skr01040.kgml: --- 0.09 seconds ---

--- 62.23 seconds ---
