# Supplementary material for: CoMetGeNe: mining conserved neighborhood patterns in metabolic and genomic contexts
Source: BMC Bioinformatics. 2019 Jan 10;20:19. doi: 10.1186/s12859-018-2542-2 (PMC6327494; doi:10.1186/s12859-018-2542-2)
Supplement: Supplementary file 14 — Trail finding results for completely assembled representative bacterial genomes present in NCBI Genomes. Of the 1,545 fully assembled representative bacterial genomes in NCBI, corresponding entries have been identified in KEGG for 1,467 species, for which trail finding has been performed for all combinations of gap parameters δG and δD ranging from 0 to 3. This additional file is available from https://doi.org/10.6084/m9.figshare.7288769. (GZ 178,532 kb) [file 12859_2018_2542_MOESM14_ESM.gz › results/dpg_dG1_dD3.hnet]

--- delta_G = 1, delta_D = 3 ---

path_dpg00010.kgml: Glycolysis / Gluconeogenesis
path_dpg00010.kgml: Initialization took 0.94 seconds
path_dpg00010.kgml:
path_dpg00010.kgml: Found a trail of span 2 without skipping any vertex
path_dpg00010.kgml: 57 -> 14
path_dpg00010.kgml: R01061 -> R01070
path_dpg00010.kgml: {dpg:DESPIGER_1840, dpg:DESPIGER_2071} -> {dpg:DESPIGER_1839, dpg:DESPIGER_2218}
path_dpg00010.kgml: {1.2.1.12, 1.2.1.59} -> 4.1.2.13
path_dpg00010.kgml:
path_dpg00010.kgml: --- 1.14 seconds ---

path_dpg00020.kgml: Citrate cycle (TCA cycle)
path_dpg00020.kgml: Initialization took 0.73 seconds
path_dpg00020.kgml:
path_dpg00020.kgml: Found a trail of span 3 containing skipped vertices
path_dpg00020.kgml: 34 -> 36 -> [39 -> 40] -> 104
path_dpg00020.kgml: R00268 -> R01899 -> [R01900 -> R01325] -> R00351
path_dpg00020.kgml: dpg:DESPIGER_1797 -> dpg:DESPIGER_1797 -> [dpg:DESPIGER_1842 -> dpg:DESPIGER_1842] -> dpg:DESPIGER_1798
path_dpg00020.kgml: 1.1.1.42 -> 1.1.1.42 -> [4.2.1.3 -> 4.2.1.3] -> {2.3.3.1, 2.3.3.16, 2.3.3.3}
path_dpg00020.kgml:
path_dpg00020.kgml: Found a trail of span 2 containing skipped vertices
path_dpg00020.kgml: 95 -> 38
path_dpg00020.kgml: R02164 -> R01082
path_dpg00020.kgml: dpg:DESPIGER_0274 -> {dpg:DESPIGER_0271, dpg:DESPIGER_0272, dpg:DESPIGER_1354, dpg:DESPIGER_1355}
path_dpg00020.kgml: {1.3.5.1, 1.3.5.4} -> 4.2.1.2
path_dpg00020.kgml: Skipped genes: dpg:DESPIGER_0273
path_dpg00020.kgml:
path_dpg00020.kgml: Found a trail of span 2 containing skipped vertices
path_dpg00020.kgml: 99 -> 32
path_dpg00020.kgml: R01197 -> R00405
path_dpg00020.kgml: {dpg:DESPIGER_0261, dpg:DESPIGER_0262, dpg:DESPIGER_1178, dpg:DESPIGER_1179, dpg:DESPIGER_2061, dpg:DESPIGER_2062} -> {dpg:DESPIGER_0258, dpg:DESPIGER_0259}
path_dpg00020.kgml: {1.2.7.11, 1.2.7.3} -> 6.2.1.5
path_dpg00020.kgml: Skipped genes: dpg:DESPIGER_0260
path_dpg00020.kgml:
path_dpg00020.kgml: --- 1.08 seconds ---

path_dpg00030.kgml: Pentose phosphate pathway
path_dpg00030.kgml: Initialization took 0.33 seconds
path_dpg00030.kgml:
path_dpg00030.kgml: Found a trail of span 3 without skipping any vertex
path_dpg00030.kgml: 48 -> 49 -> 46
path_dpg00030.kgml: R01529 -> R01830 -> R01641
path_dpg00030.kgml: dpg:DESPIGER_2345 -> dpg:DESPIGER_2344 -> dpg:DESPIGER_2344
path_dpg00030.kgml: 5.1.3.1 -> 2.2.1.1 -> 2.2.1.1
path_dpg00030.kgml:
path_dpg00030.kgml: --- 0.53 seconds ---

path_dpg00040.kgml: Pentose and glucuronate interconversions
path_dpg00040.kgml: Initialization took 0.08 seconds
path_dpg00040.kgml: (not found)
path_dpg00040.kgml: --- 0.10 seconds ---

path_dpg00051.kgml: Fructose and mannose metabolism
path_dpg00051.kgml: Initialization took 0.33 seconds
path_dpg00051.kgml:
path_dpg00051.kgml: Found a trail of span 2 without skipping any vertex
path_dpg00051.kgml: 83 -> 82
path_dpg00051.kgml: R00888 -> R05692
path_dpg00051.kgml: dpg:DESPIGER_1419 -> dpg:DESPIGER_1420
path_dpg00051.kgml: 4.2.1.47 -> 1.1.1.271
path_dpg00051.kgml:
path_dpg00051.kgml: --- 0.39 seconds ---

path_dpg00052.kgml: Galactose metabolism
path_dpg00052.kgml: Initialization took 0.13 seconds
path_dpg00052.kgml: (not found)
path_dpg00052.kgml: --- 0.17 seconds ---

path_dpg00053.kgml: Ascorbate and aldarate metabolism
path_dpg00053.kgml: Initialization took 0.04 seconds
path_dpg00053.kgml: (not found)
path_dpg00053.kgml: --- 0.07 seconds ---

path_dpg00071.kgml: Fatty acid degradation
path_dpg00071.kgml: Initialization took 0.04 seconds
path_dpg00071.kgml: (not found)
path_dpg00071.kgml: --- 0.07 seconds ---

path_dpg00130.kgml: Ubiquinone and other terpenoid-quinone biosynthesis
path_dpg00130.kgml: Initialization took 0.18 seconds
path_dpg00130.kgml:
path_dpg00130.kgml: Found a trail of span 2 containing skipped vertices
path_dpg00130.kgml: 194 -> 195
path_dpg00130.kgml: R10666 -> R10667
path_dpg00130.kgml: dpg:DESPIGER_2579 -> dpg:DESPIGER_2583
path_dpg00130.kgml: 4.2.1.151 -> 2.5.1.120
path_dpg00130.kgml: Skipped genes: dpg:DESPIGER_2582
path_dpg00130.kgml:
path_dpg00130.kgml: --- 0.24 seconds ---

path_dpg00190.kgml: Oxidative phosphorylation
path_dpg00190.kgml: Initialization took 0.23 seconds
path_dpg00190.kgml: (not found)
path_dpg00190.kgml: --- 0.25 seconds ---

path_dpg00220.kgml: Arginine biosynthesis
path_dpg00220.kgml: Initialization took 0.33 seconds
path_dpg00220.kgml:
path_dpg00220.kgml: Found a trail of span 3 containing skipped vertices
path_dpg00220.kgml: 44 -> 45 -> 47
path_dpg00220.kgml: R01398 -> R01954 -> R01086
path_dpg00220.kgml: {dpg:DESPIGER_0145, dpg:DESPIGER_1001, dpg:DESPIGER_1015} -> dpg:DESPIGER_0998 -> dpg:DESPIGER_0999
path_dpg00220.kgml: 2.1.3.3 -> 6.3.4.5 -> 4.3.2.1
path_dpg00220.kgml: Skipped genes: dpg:DESPIGER_1000
path_dpg00220.kgml:
path_dpg00220.kgml: Found a trail of span 2 containing skipped vertices
path_dpg00220.kgml: 44 -> [45] -> 47
path_dpg00220.kgml: R01398 -> [R01954] -> R01086
path_dpg00220.kgml: {dpg:DESPIGER_0145, dpg:DESPIGER_1001, dpg:DESPIGER_1015} -> [dpg:DESPIGER_0998] -> dpg:DESPIGER_0999
path_dpg00220.kgml: 2.1.3.3 -> [6.3.4.5] -> 4.3.2.1
path_dpg00220.kgml: Skipped genes: dpg:DESPIGER_1000
path_dpg00220.kgml:
path_dpg00220.kgml: --- 0.45 seconds ---

path_dpg00230.kgml: Purine metabolism
path_dpg00230.kgml: Initialization took 3.43 seconds
path_dpg00230.kgml:
path_dpg00230.kgml: Found a trail of span 3 containing skipped vertices
path_dpg00230.kgml: 165 -> 169 -> [184 -> 183 -> 182] -> 180
path_dpg00230.kgml: R04560 -> R01127 -> [R01135 -> R01083 -> R00127] -> R02017
path_dpg00230.kgml: {dpg:DESPIGER_2040, dpg:DESPIGER_2330} -> {dpg:DESPIGER_2040, dpg:DESPIGER_2330} -> [dpg:DESPIGER_2034 -> dpg:DESPIGER_1977 -> dpg:DESPIGER_1256] -> dpg:DESPIGER_2334
path_dpg00230.kgml: 2.1.2.3 -> 3.5.4.10 -> [6.3.4.4 -> 4.3.2.2 -> 2.7.4.3] -> 1.17.4.1
path_dpg00230.kgml: Skipped genes: dpg:DESPIGER_2333
path_dpg00230.kgml:
path_dpg00230.kgml: Found a trail of span 3 containing skipped vertices
path_dpg00230.kgml: 165 -> 169 -> [205 -> 206 -> 220] -> 139
path_dpg00230.kgml: R04560 -> R01127 -> [R01130 -> {R01230, R01231} -> R00332] -> R02019
path_dpg00230.kgml: {dpg:DESPIGER_2040, dpg:DESPIGER_2330} -> {dpg:DESPIGER_2040, dpg:DESPIGER_2330} -> [dpg:DESPIGER_1026 -> {dpg:DESPIGER_1027, dpg:DESPIGER_1135} -> dpg:DESPIGER_1056] -> dpg:DESPIGER_2334
path_dpg00230.kgml: 2.1.2.3 -> 3.5.4.10 -> [1.1.1.205 -> {6.3.5.2, 6.3.5.2} -> 2.7.4.8] -> 1.17.4.1
path_dpg00230.kgml: Skipped genes: dpg:DESPIGER_2333
path_dpg00230.kgml:
path_dpg00230.kgml: Found a trail of span 2 without skipping any vertex
path_dpg00230.kgml: 205 -> 206
path_dpg00230.kgml: R01130 -> {R01230, R01231}
path_dpg00230.kgml: dpg:DESPIGER_1026 -> {dpg:DESPIGER_1027, dpg:DESPIGER_1135}
path_dpg00230.kgml: 1.1.1.205 -> {6.3.5.2, 6.3.5.2}
path_dpg00230.kgml:
path_dpg00230.kgml: --- 6.39 seconds ---

path_dpg00240.kgml: Pyrimidine metabolism
path_dpg00240.kgml: Initialization took 1.78 seconds
path_dpg00240.kgml:
path_dpg00240.kgml: Found a trail of span 2 without skipping any vertex
path_dpg00240.kgml: 97 -> 98
path_dpg00240.kgml: R01397 -> R01993
path_dpg00240.kgml: dpg:DESPIGER_0988 -> dpg:DESPIGER_0989
path_dpg00240.kgml: 2.1.3.2 -> 3.5.2.3
path_dpg00240.kgml:
path_dpg00240.kgml: Found a trail of span 2 containing skipped vertices
path_dpg00240.kgml: 121 -> [102 -> 104] -> 103
path_dpg00240.kgml: R00442 -> [R00438 -> R00156] -> R00443
path_dpg00240.kgml: {dpg:DESPIGER_1100, dpg:DESPIGER_1101, dpg:DESPIGER_2374, dpg:DESPIGER_2568} -> [dpg:DESPIGER_1730 -> dpg:DESPIGER_0707] -> {dpg:DESPIGER_1100, dpg:DESPIGER_1101, dpg:DESPIGER_2374, dpg:DESPIGER_2568}
path_dpg00240.kgml: {2.7.7.48, 2.7.7.6} -> [2.7.7.8 -> 2.7.4.6] -> {2.7.7.48, 2.7.7.52, 2.7.7.6}
path_dpg00240.kgml:
path_dpg00240.kgml: --- 2.81 seconds ---

path_dpg00250.kgml: Alanine, aspartate and glutamate metabolism
path_dpg00250.kgml: Initialization took 0.58 seconds
path_dpg00250.kgml:
path_dpg00250.kgml: Found a trail of span 2 without skipping any vertex
path_dpg00250.kgml: 80 -> 93
path_dpg00250.kgml: R00114 -> R00253
path_dpg00250.kgml: {dpg:DESPIGER_0350, dpg:DESPIGER_2294} -> {dpg:DESPIGER_0351, dpg:DESPIGER_0488}
path_dpg00250.kgml: 1.4.1.13 -> 6.3.1.2
path_dpg00250.kgml:
path_dpg00250.kgml: Found a trail of span 2 without skipping any vertex
path_dpg00250.kgml: 48 -> 51
path_dpg00250.kgml: R01954 -> R01086
path_dpg00250.kgml: dpg:DESPIGER_0998 -> dpg:DESPIGER_0999
path_dpg00250.kgml: 6.3.4.5 -> 4.3.2.1
path_dpg00250.kgml:
path_dpg00250.kgml: --- 0.70 seconds ---

path_dpg00260.kgml: Glycine, serine and threonine metabolism
path_dpg00260.kgml: Initialization took 0.53 seconds
path_dpg00260.kgml:
path_dpg00260.kgml: Found a trail of span 2 containing skipped vertices
path_dpg00260.kgml: 110 -> [82] -> 101
path_dpg00260.kgml: R04125 -> [R00945] -> R03425
path_dpg00260.kgml: dpg:DESPIGER_2276 -> [dpg:DESPIGER_1073] -> {dpg:DESPIGER_2279, dpg:DESPIGER_2280}
path_dpg00260.kgml: 2.1.2.10 -> [2.1.2.1] -> 1.4.4.2
path_dpg00260.kgml: Skipped genes: dpg:DESPIGER_2278
path_dpg00260.kgml:
path_dpg00260.kgml: --- 0.63 seconds ---

path_dpg00261.kgml: Monobactam biosynthesis
path_dpg00261.kgml: Initialization took 0.07 seconds
path_dpg00261.kgml: (not found)
path_dpg00261.kgml: --- 0.10 seconds ---

path_dpg00270.kgml: Cysteine and methionine metabolism
path_dpg00270.kgml: Initialization took 0.43 seconds
path_dpg00270.kgml: (not found)
path_dpg00270.kgml: --- 0.47 seconds ---

path_dpg00280.kgml: Valine, leucine and isoleucine degradation
path_dpg00280.kgml: Initialization took 0.08 seconds
path_dpg00280.kgml: (not found)
path_dpg00280.kgml: --- 0.10 seconds ---

path_dpg00290.kgml: Valine, leucine and isoleucine biosynthesis
path_dpg00290.kgml: Initialization took 0.12 seconds
path_dpg00290.kgml:
path_dpg00290.kgml: Found a trail of span 4 containing skipped vertices
path_dpg00290.kgml: 38 -> [35] -> 37 -> 35 -> [37] -> 36
path_dpg00290.kgml: R01213 -> [R03968] -> R04001 -> R03968 -> [R04001] -> R04426
path_dpg00290.kgml: dpg:DESPIGER_1549 -> [{dpg:DESPIGER_1547, dpg:DESPIGER_1548}] -> {dpg:DESPIGER_1547, dpg:DESPIGER_1548} -> {dpg:DESPIGER_1547, dpg:DESPIGER_1548} -> [{dpg:DESPIGER_1547, dpg:DESPIGER_1548}] -> dpg:DESPIGER_1545
path_dpg00290.kgml: 2.3.3.13 -> [4.2.1.33] -> 4.2.1.33 -> 4.2.1.33 -> [4.2.1.33] -> 1.1.1.85
path_dpg00290.kgml:
path_dpg00290.kgml: Found a trail of span 3 containing skipped vertices
path_dpg00290.kgml: 79 -> [44] -> 46 -> 44
path_dpg00290.kgml: R00226 -> [R05071] -> R04440 -> R05071
path_dpg00290.kgml: {dpg:DESPIGER_1223, dpg:DESPIGER_1224} -> [dpg:DESPIGER_1222] -> dpg:DESPIGER_1222 -> dpg:DESPIGER_1222
path_dpg00290.kgml: 2.2.1.6 -> [{1.1.1.86, 5.4.99.3}] -> 1.1.1.86 -> {1.1.1.86, 5.4.99.3}
path_dpg00290.kgml:
path_dpg00290.kgml: Found a trail of span 3 without skipping any vertex
path_dpg00290.kgml: 47 -> 42 -> 34
path_dpg00290.kgml: R08648 -> R05069 -> R05068
path_dpg00290.kgml: {dpg:DESPIGER_1223, dpg:DESPIGER_1224} -> dpg:DESPIGER_1222 -> dpg:DESPIGER_1222
path_dpg00290.kgml: 2.2.1.6 -> {1.1.1.86, 5.4.99.3} -> 1.1.1.86
path_dpg00290.kgml:
path_dpg00290.kgml: Found a trail of span 3 without skipping any vertex
path_dpg00290.kgml: 78 -> 21 -> 22
path_dpg00290.kgml: R03896 -> R03898 -> R00994
path_dpg00290.kgml: {dpg:DESPIGER_1547, dpg:DESPIGER_1548} -> {dpg:DESPIGER_1547, dpg:DESPIGER_1548} -> dpg:DESPIGER_1545
path_dpg00290.kgml: 4.2.1.35 -> 4.2.1.35 -> 1.1.1.85
path_dpg00290.kgml:
path_dpg00290.kgml: Found a trail of span 2 containing skipped vertices
path_dpg00290.kgml: 78 -> [21] -> 22
path_dpg00290.kgml: R03896 -> [R03898] -> R00994
path_dpg00290.kgml: {dpg:DESPIGER_1547, dpg:DESPIGER_1548} -> [{dpg:DESPIGER_1547, dpg:DESPIGER_1548}] -> dpg:DESPIGER_1545
path_dpg00290.kgml: 4.2.1.35 -> [4.2.1.35] -> 1.1.1.85
path_dpg00290.kgml:
path_dpg00290.kgml: --- 0.53 seconds ---

path_dpg00300.kgml: Lysine biosynthesis
path_dpg00300.kgml: Initialization took 0.28 seconds
path_dpg00300.kgml:
path_dpg00300.kgml: Found a trail of span 2 without skipping any vertex
path_dpg00300.kgml: 62 -> 34
path_dpg00300.kgml: R02735 -> R07613
path_dpg00300.kgml: dpg:DESPIGER_0349 -> dpg:DESPIGER_0348
path_dpg00300.kgml: 5.1.1.7 -> 2.6.1.83
path_dpg00300.kgml:
path_dpg00300.kgml: Found a trail of span 2 without skipping any vertex
path_dpg00300.kgml: 77 -> 46
path_dpg00300.kgml: R02788 -> R04617
path_dpg00300.kgml: dpg:DESPIGER_0910 -> dpg:DESPIGER_0909
path_dpg00300.kgml: 6.3.2.13 -> 6.3.2.10
path_dpg00300.kgml:
path_dpg00300.kgml: --- 0.43 seconds ---

path_dpg00330.kgml: Arginine and proline metabolism
path_dpg00330.kgml: Initialization took 0.18 seconds
path_dpg00330.kgml: (not found)
path_dpg00330.kgml: --- 0.22 seconds ---

path_dpg00332.kgml: Carbapenem biosynthesis
path_dpg00332.kgml: Initialization took 0.04 seconds
path_dpg00332.kgml: (not found)
path_dpg00332.kgml: --- 0.08 seconds ---

path_dpg00340.kgml: Histidine metabolism
path_dpg00340.kgml: Initialization took 0.18 seconds
path_dpg00340.kgml:
path_dpg00340.kgml: Found a trail of span 2 containing skipped vertices
path_dpg00340.kgml: 65 -> [69] -> 63
path_dpg00340.kgml: R04640 -> [R04558] -> R03457
path_dpg00340.kgml: dpg:DESPIGER_1035 -> [{dpg:DESPIGER_1963, dpg:DESPIGER_1964}] -> dpg:DESPIGER_1033
path_dpg00340.kgml: 5.3.1.16 -> [4.3.2.10] -> 4.2.1.19
path_dpg00340.kgml: Skipped genes: dpg:DESPIGER_1034
path_dpg00340.kgml:
path_dpg00340.kgml: --- 0.26 seconds ---

path_dpg00350.kgml: Tyrosine metabolism
path_dpg00350.kgml: Initialization took 0.05 seconds
path_dpg00350.kgml: (not found)
path_dpg00350.kgml: --- 0.09 seconds ---

path_dpg00360.kgml: Phenylalanine metabolism
path_dpg00360.kgml: Initialization took 0.13 seconds
path_dpg00360.kgml: (not found)
path_dpg00360.kgml: --- 0.15 seconds ---

path_dpg00362.kgml: Benzoate degradation
path_dpg00362.kgml: Initialization took 0.04 seconds
path_dpg00362.kgml: (not found)
path_dpg00362.kgml: --- 0.07 seconds ---

path_dpg00380.kgml: Tryptophan metabolism
path_dpg00380.kgml: Initialization took 0.04 seconds
path_dpg00380.kgml: (not found)
path_dpg00380.kgml: --- 0.07 seconds ---

path_dpg00401.kgml: Novobiocin biosynthesis
path_dpg00401.kgml: Initialization took 0.04 seconds
path_dpg00401.kgml: (not found)
path_dpg00401.kgml: --- 0.07 seconds ---

path_dpg00410.kgml: beta-Alanine metabolism
path_dpg00410.kgml: Initialization took 0.04 seconds
path_dpg00410.kgml: (not found)
path_dpg00410.kgml: --- 0.07 seconds ---

path_dpg00430.kgml: Taurine and hypotaurine metabolism
path_dpg00430.kgml: Initialization took 0.04 seconds
path_dpg00430.kgml:
path_dpg00430.kgml: Found a trail of span 2 without skipping any vertex
path_dpg00430.kgml: 36 -> 58
path_dpg00430.kgml: R00230 -> R00315
path_dpg00430.kgml: dpg:DESPIGER_2113 -> dpg:DESPIGER_2112
path_dpg00430.kgml: 2.3.1.8 -> {2.7.2.1, 2.7.2.15}
path_dpg00430.kgml:
path_dpg00430.kgml: --- 0.11 seconds ---

path_dpg00440.kgml: Phosphonate and phosphinate metabolism
path_dpg00440.kgml: Initialization took 0.04 seconds
path_dpg00440.kgml:
path_dpg00440.kgml: Found a trail of span 3 without skipping any vertex
path_dpg00440.kgml: 124 -> 127 -> 130
path_dpg00440.kgml: R10185 -> R10186 -> R10204
path_dpg00440.kgml: {dpg:DESPIGER_0622, dpg:DESPIGER_0625, dpg:DESPIGER_0626, dpg:DESPIGER_0627} -> dpg:DESPIGER_0621 -> dpg:DESPIGER_0624
path_dpg00440.kgml: 2.7.8.37 -> 3.6.1.63 -> 4.7.1.1
path_dpg00440.kgml:
path_dpg00440.kgml: Found a trail of span 2 containing skipped vertices
path_dpg00440.kgml: 124 -> [127] -> 130
path_dpg00440.kgml: R10185 -> [R10186] -> R10204
path_dpg00440.kgml: {dpg:DESPIGER_0622, dpg:DESPIGER_0625, dpg:DESPIGER_0626, dpg:DESPIGER_0627} -> [dpg:DESPIGER_0621] -> dpg:DESPIGER_0624
path_dpg00440.kgml: 2.7.8.37 -> [3.6.1.63] -> 4.7.1.1
path_dpg00440.kgml:
path_dpg00440.kgml: --- 0.16 seconds ---

path_dpg00450.kgml: Selenocompound metabolism
path_dpg00450.kgml: Initialization took 0.17 seconds
path_dpg00450.kgml: (not found)
path_dpg00450.kgml: --- 0.23 seconds ---

path_dpg00460.kgml: Cyanoamino acid metabolism
path_dpg00460.kgml: Initialization took 0.05 seconds
path_dpg00460.kgml: (not found)
path_dpg00460.kgml: --- 0.09 seconds ---

path_dpg00471.kgml: D-Glutamine and D-glutamate metabolism
path_dpg00471.kgml: Initialization took 0.05 seconds
path_dpg00471.kgml: (not found)
path_dpg00471.kgml: --- 0.09 seconds ---

path_dpg00473.kgml: D-Alanine metabolism
path_dpg00473.kgml: Initialization took 0.05 seconds
path_dpg00473.kgml: (not found)
path_dpg00473.kgml: --- 0.09 seconds ---

path_dpg00480.kgml: Glutathione metabolism
path_dpg00480.kgml: Initialization took 0.05 seconds
path_dpg00480.kgml: (not found)
path_dpg00480.kgml: --- 0.08 seconds ---

path_dpg00500.kgml: Starch and sucrose metabolism
path_dpg00500.kgml: Initialization took 0.08 seconds
path_dpg00500.kgml: (not found)
path_dpg00500.kgml: --- 0.13 seconds ---

path_dpg00520.kgml: Amino sugar and nucleotide sugar metabolism
path_dpg00520.kgml: Initialization took 1.19 seconds
path_dpg00520.kgml:
path_dpg00520.kgml: Found a trail of span 2 without skipping any vertex
path_dpg00520.kgml: 244 -> 246
path_dpg00520.kgml: R00888 -> R05692
path_dpg00520.kgml: dpg:DESPIGER_1419 -> dpg:DESPIGER_1420
path_dpg00520.kgml: 4.2.1.47 -> 1.1.1.271
path_dpg00520.kgml:
path_dpg00520.kgml: Found a trail of span 2 without skipping any vertex
path_dpg00520.kgml: 41 -> 42
path_dpg00520.kgml: R00420 -> R03317
path_dpg00520.kgml: {dpg:DESPIGER_0543, dpg:DESPIGER_0926} -> dpg:DESPIGER_0927
path_dpg00520.kgml: 5.1.3.14 -> 1.1.1.336
path_dpg00520.kgml:
path_dpg00520.kgml: Found a trail of span 2 without skipping any vertex
path_dpg00520.kgml: 239 -> 284
path_dpg00520.kgml: R00956 -> R02426
path_dpg00520.kgml: dpg:DESPIGER_2327 -> dpg:DESPIGER_2326
path_dpg00520.kgml: 2.7.7.33 -> 4.2.1.45
path_dpg00520.kgml:
path_dpg00520.kgml: Found a trail of span 2 containing skipped vertices
path_dpg00520.kgml: 274 -> [196 -> 261 -> 28] -> 24
path_dpg00520.kgml: R00289 -> [R00959 -> R02740 -> R00768] -> R02060
path_dpg00520.kgml: dpg:DESPIGER_2632 -> [dpg:DESPIGER_0613 -> dpg:DESPIGER_1472 -> dpg:DESPIGER_1843] -> dpg:DESPIGER_2631
path_dpg00520.kgml: {2.7.7.64, 2.7.7.9} -> [{5.4.2.2, 5.4.2.5} -> 5.3.1.9 -> 2.6.1.16] -> 5.4.2.10
path_dpg00520.kgml:
path_dpg00520.kgml: --- 1.47 seconds ---

path_dpg00521.kgml: Streptomycin biosynthesis
path_dpg00521.kgml: Initialization took 0.13 seconds
path_dpg00521.kgml:
path_dpg00521.kgml: Found a trail of span 4 without skipping any vertex
path_dpg00521.kgml: 44 -> 43 -> 42 -> 24
path_dpg00521.kgml: R02328 -> R06513 -> R06514 -> R02777
path_dpg00521.kgml: dpg:DESPIGER_0324 -> dpg:DESPIGER_0323 -> {dpg:DESPIGER_0325, dpg:DESPIGER_2325} -> {dpg:DESPIGER_0326, dpg:DESPIGER_2419}
path_dpg00521.kgml: 2.7.7.24 -> 4.2.1.46 -> 5.1.3.13 -> 1.1.1.133
path_dpg00521.kgml:
path_dpg00521.kgml: Found a trail of span 3 containing skipped vertices
path_dpg00521.kgml: 44 -> 43 -> [42] -> 24
path_dpg00521.kgml: R02328 -> R06513 -> [R06514] -> R02777
path_dpg00521.kgml: dpg:DESPIGER_0324 -> dpg:DESPIGER_0323 -> [{dpg:DESPIGER_0325, dpg:DESPIGER_2325}] -> {dpg:DESPIGER_0326, dpg:DESPIGER_2419}
path_dpg00521.kgml: 2.7.7.24 -> 4.2.1.46 -> [5.1.3.13] -> 1.1.1.133
path_dpg00521.kgml: Skipped genes: dpg:DESPIGER_0325
path_dpg00521.kgml:
path_dpg00521.kgml: Found a trail of span 3 containing skipped vertices
path_dpg00521.kgml: 44 -> [43] -> 42 -> 24
path_dpg00521.kgml: R02328 -> [R06513] -> R06514 -> R02777
path_dpg00521.kgml: dpg:DESPIGER_0324 -> [dpg:DESPIGER_0323] -> {dpg:DESPIGER_0325, dpg:DESPIGER_2325} -> {dpg:DESPIGER_0326, dpg:DESPIGER_2419}
path_dpg00521.kgml: 2.7.7.24 -> [4.2.1.46] -> 5.1.3.13 -> 1.1.1.133
path_dpg00521.kgml:
path_dpg00521.kgml: Found a trail of span 2 containing skipped vertices
path_dpg00521.kgml: 44 -> [43 -> 42] -> 24
path_dpg00521.kgml: R02328 -> [R06513 -> R06514] -> R02777
path_dpg00521.kgml: dpg:DESPIGER_0324 -> [dpg:DESPIGER_0323 -> {dpg:DESPIGER_0325, dpg:DESPIGER_2325}] -> {dpg:DESPIGER_0326, dpg:DESPIGER_2419}
path_dpg00521.kgml: 2.7.7.24 -> [4.2.1.46 -> 5.1.3.13] -> 1.1.1.133
path_dpg00521.kgml: Skipped genes: dpg:DESPIGER_0325
path_dpg00521.kgml:
path_dpg00521.kgml: --- 0.32 seconds ---

path_dpg00523.kgml: Polyketide sugar unit biosynthesis
path_dpg00523.kgml: Initialization took 0.08 seconds
path_dpg00523.kgml:
path_dpg00523.kgml: Found a trail of span 4 without skipping any vertex
path_dpg00523.kgml: 27 -> 26 -> 63 -> 28
path_dpg00523.kgml: R02328 -> R06513 -> R06514 -> R02777
path_dpg00523.kgml: dpg:DESPIGER_0324 -> dpg:DESPIGER_0323 -> {dpg:DESPIGER_0325, dpg:DESPIGER_2325} -> {dpg:DESPIGER_0326, dpg:DESPIGER_2419}
path_dpg00523.kgml: 2.7.7.24 -> 4.2.1.46 -> 5.1.3.13 -> 1.1.1.133
path_dpg00523.kgml:
path_dpg00523.kgml: Found a trail of span 3 containing skipped vertices
path_dpg00523.kgml: 27 -> 26 -> [63] -> 28
path_dpg00523.kgml: R02328 -> R06513 -> [R06514] -> R02777
path_dpg00523.kgml: dpg:DESPIGER_0324 -> dpg:DESPIGER_0323 -> [{dpg:DESPIGER_0325, dpg:DESPIGER_2325}] -> {dpg:DESPIGER_0326, dpg:DESPIGER_2419}
path_dpg00523.kgml: 2.7.7.24 -> 4.2.1.46 -> [5.1.3.13] -> 1.1.1.133
path_dpg00523.kgml: Skipped genes: dpg:DESPIGER_0325
path_dpg00523.kgml:
path_dpg00523.kgml: Found a trail of span 3 containing skipped vertices
path_dpg00523.kgml: 27 -> [26] -> 63 -> 28
path_dpg00523.kgml: R02328 -> [R06513] -> R06514 -> R02777
path_dpg00523.kgml: dpg:DESPIGER_0324 -> [dpg:DESPIGER_0323] -> {dpg:DESPIGER_0325, dpg:DESPIGER_2325} -> {dpg:DESPIGER_0326, dpg:DESPIGER_2419}
path_dpg00523.kgml: 2.7.7.24 -> [4.2.1.46] -> 5.1.3.13 -> 1.1.1.133
path_dpg00523.kgml:
path_dpg00523.kgml: Found a trail of span 2 containing skipped vertices
path_dpg00523.kgml: 27 -> [26 -> 63] -> 28
path_dpg00523.kgml: R02328 -> [R06513 -> R06514] -> R02777
path_dpg00523.kgml: dpg:DESPIGER_0324 -> [dpg:DESPIGER_0323 -> {dpg:DESPIGER_0325, dpg:DESPIGER_2325}] -> {dpg:DESPIGER_0326, dpg:DESPIGER_2419}
path_dpg00523.kgml: 2.7.7.24 -> [4.2.1.46 -> 5.1.3.13] -> 1.1.1.133
path_dpg00523.kgml: Skipped genes: dpg:DESPIGER_0325
path_dpg00523.kgml:
path_dpg00523.kgml: --- 0.27 seconds ---

path_dpg00525.kgml: Acarbose and validamycin biosynthesis
path_dpg00525.kgml: Initialization took 0.03 seconds
path_dpg00525.kgml:
path_dpg00525.kgml: Found a trail of span 2 without skipping any vertex
path_dpg00525.kgml: 58 -> 59
path_dpg00525.kgml: R02328 -> R06513
path_dpg00525.kgml: dpg:DESPIGER_0324 -> dpg:DESPIGER_0323
path_dpg00525.kgml: 2.7.7.24 -> 4.2.1.46
path_dpg00525.kgml:
path_dpg00525.kgml: --- 0.08 seconds ---

path_dpg00540.kgml: Lipopolysaccharide biosynthesis
path_dpg00540.kgml: Initialization took 0.05 seconds
path_dpg00540.kgml: (not found)
path_dpg00540.kgml: --- 0.09 seconds ---

path_dpg00550.kgml: Peptidoglycan biosynthesis
path_dpg00550.kgml: Initialization took 0.23 seconds
path_dpg00550.kgml:
path_dpg00550.kgml: Found a trail of span 7 containing skipped vertices
path_dpg00550.kgml: 59 -> 33 -> 32 -> 34 -> 23 -> 35 -> 36
path_dpg00550.kgml: {R03191, R03192} -> R03193 -> R02783 -> R02788 -> R04617 -> R05630 -> R05032
path_dpg00550.kgml: dpg:DESPIGER_0902 -> dpg:DESPIGER_0904 -> dpg:DESPIGER_0907 -> dpg:DESPIGER_0910 -> dpg:DESPIGER_0909 -> dpg:DESPIGER_0908 -> dpg:DESPIGER_0905
path_dpg00550.kgml: {1.3.1.98, 1.3.1.98} -> 6.3.2.8 -> 6.3.2.9 -> 6.3.2.13 -> 6.3.2.10 -> 2.7.8.13 -> 2.4.1.227
path_dpg00550.kgml: Skipped genes: dpg:DESPIGER_0906
path_dpg00550.kgml:
path_dpg00550.kgml: Found a trail of span 6 containing skipped vertices
path_dpg00550.kgml: 59 -> 33 -> 32 -> 34 -> [23] -> 35 -> 36
path_dpg00550.kgml: {R03191, R03192} -> R03193 -> R02783 -> R02788 -> [R04617] -> R05630 -> R05032
path_dpg00550.kgml: dpg:DESPIGER_0902 -> dpg:DESPIGER_0904 -> dpg:DESPIGER_0907 -> dpg:DESPIGER_0910 -> [dpg:DESPIGER_0909] -> dpg:DESPIGER_0908 -> dpg:DESPIGER_0905
path_dpg00550.kgml: {1.3.1.98, 1.3.1.98} -> 6.3.2.8 -> 6.3.2.9 -> 6.3.2.13 -> [6.3.2.10] -> 2.7.8.13 -> 2.4.1.227
path_dpg00550.kgml: Skipped genes: dpg:DESPIGER_0906, dpg:DESPIGER_0909
path_dpg00550.kgml:
path_dpg00550.kgml: Found a trail of span 6 containing skipped vertices
path_dpg00550.kgml: 59 -> 33 -> 32 -> [34] -> 23 -> 35 -> 36
path_dpg00550.kgml: {R03191, R03192} -> R03193 -> R02783 -> [R02788] -> R04617 -> R05630 -> R05032
path_dpg00550.kgml: dpg:DESPIGER_0902 -> dpg:DESPIGER_0904 -> dpg:DESPIGER_0907 -> [dpg:DESPIGER_0910] -> dpg:DESPIGER_0909 -> dpg:DESPIGER_0908 -> dpg:DESPIGER_0905
path_dpg00550.kgml: {1.3.1.98, 1.3.1.98} -> 6.3.2.8 -> 6.3.2.9 -> [6.3.2.13] -> 6.3.2.10 -> 2.7.8.13 -> 2.4.1.227
path_dpg00550.kgml: Skipped genes: dpg:DESPIGER_0906
path_dpg00550.kgml:
path_dpg00550.kgml: Found a trail of span 6 containing skipped vertices
path_dpg00550.kgml: 59 -> [33] -> 32 -> 34 -> 23 -> 35 -> 36
path_dpg00550.kgml: {R03191, R03192} -> [R03193] -> R02783 -> R02788 -> R04617 -> R05630 -> R05032
path_dpg00550.kgml: dpg:DESPIGER_0902 -> [dpg:DESPIGER_0904] -> dpg:DESPIGER_0907 -> dpg:DESPIGER_0910 -> dpg:DESPIGER_0909 -> dpg:DESPIGER_0908 -> dpg:DESPIGER_0905
path_dpg00550.kgml: {1.3.1.98, 1.3.1.98} -> [6.3.2.8] -> 6.3.2.9 -> 6.3.2.13 -> 6.3.2.10 -> 2.7.8.13 -> 2.4.1.227
path_dpg00550.kgml: Skipped genes: dpg:DESPIGER_0904, dpg:DESPIGER_0906
path_dpg00550.kgml:
path_dpg00550.kgml: Found a trail of span 6 containing skipped vertices
path_dpg00550.kgml: 59 -> 33 -> 32 -> 34 -> 23 -> [35] -> 36
path_dpg00550.kgml: {R03191, R03192} -> R03193 -> R02783 -> R02788 -> R04617 -> [R05630] -> R05032
path_dpg00550.kgml: dpg:DESPIGER_0902 -> dpg:DESPIGER_0904 -> dpg:DESPIGER_0907 -> dpg:DESPIGER_0910 -> dpg:DESPIGER_0909 -> [dpg:DESPIGER_0908] -> dpg:DESPIGER_0905
path_dpg00550.kgml: {1.3.1.98, 1.3.1.98} -> 6.3.2.8 -> 6.3.2.9 -> 6.3.2.13 -> 6.3.2.10 -> [2.7.8.13] -> 2.4.1.227
path_dpg00550.kgml: Skipped genes: dpg:DESPIGER_0906, dpg:DESPIGER_0908
path_dpg00550.kgml:
path_dpg00550.kgml: Found a trail of span 5 containing skipped vertices
path_dpg00550.kgml: 59 -> 33 -> 32 -> [34 -> 23] -> 35 -> 36
path_dpg00550.kgml: {R03191, R03192} -> R03193 -> R02783 -> [R02788 -> R04617] -> R05630 -> R05032
path_dpg00550.kgml: dpg:DESPIGER_0902 -> dpg:DESPIGER_0904 -> dpg:DESPIGER_0907 -> [dpg:DESPIGER_0910 -> dpg:DESPIGER_0909] -> dpg:DESPIGER_0908 -> dpg:DESPIGER_0905
path_dpg00550.kgml: {1.3.1.98, 1.3.1.98} -> 6.3.2.8 -> 6.3.2.9 -> [6.3.2.13 -> 6.3.2.10] -> 2.7.8.13 -> 2.4.1.227
path_dpg00550.kgml: Skipped genes: dpg:DESPIGER_0906
path_dpg00550.kgml:
path_dpg00550.kgml: Found a trail of span 4 containing skipped vertices
path_dpg00550.kgml: 59 -> 33 -> 32 -> [34 -> 23 -> 35] -> 36
path_dpg00550.kgml: {R03191, R03192} -> R03193 -> R02783 -> [R02788 -> R04617 -> R05630] -> R05032
path_dpg00550.kgml: dpg:DESPIGER_0902 -> dpg:DESPIGER_0904 -> dpg:DESPIGER_0907 -> [dpg:DESPIGER_0910 -> dpg:DESPIGER_0909 -> dpg:DESPIGER_0908] -> dpg:DESPIGER_0905
path_dpg00550.kgml: {1.3.1.98, 1.3.1.98} -> 6.3.2.8 -> 6.3.2.9 -> [6.3.2.13 -> 6.3.2.10 -> 2.7.8.13] -> 2.4.1.227
path_dpg00550.kgml: Skipped genes: dpg:DESPIGER_0906
path_dpg00550.kgml:
path_dpg00550.kgml: Found a trail of span 2 without skipping any vertex
path_dpg00550.kgml: 29 -> 28
path_dpg00550.kgml: R04573 -> R05629
path_dpg00550.kgml: dpg:DESPIGER_0909 -> dpg:DESPIGER_0908
path_dpg00550.kgml: 6.3.2.10 -> 2.7.8.13
path_dpg00550.kgml:
path_dpg00550.kgml: --- 0.85 seconds ---

path_dpg00561.kgml: Glycerolipid metabolism
path_dpg00561.kgml: Initialization took 0.08 seconds
path_dpg00561.kgml: (not found)
path_dpg00561.kgml: --- 0.12 seconds ---

path_dpg00562.kgml: Inositol phosphate metabolism
path_dpg00562.kgml: Initialization took 0.05 seconds
path_dpg00562.kgml: (not found)
path_dpg00562.kgml: --- 0.09 seconds ---

path_dpg00564.kgml: Glycerophospholipid metabolism
path_dpg00564.kgml: Initialization took 0.44 seconds
path_dpg00564.kgml:
path_dpg00564.kgml: Found a trail of span 2 without skipping any vertex
path_dpg00564.kgml: 103 -> 135
path_dpg00564.kgml: R01800 -> R02055
path_dpg00564.kgml: dpg:DESPIGER_1551 -> {dpg:DESPIGER_1552, dpg:DESPIGER_2055}
path_dpg00564.kgml: 2.7.8.8 -> 4.1.1.65
path_dpg00564.kgml:
path_dpg00564.kgml: --- 0.52 seconds ---

path_dpg00620.kgml: Pyruvate metabolism
path_dpg00620.kgml: Initialization took 0.89 seconds
path_dpg00620.kgml:
path_dpg00620.kgml: Found a trail of span 4 containing skipped vertices
path_dpg00620.kgml: 177 -> 97 -> 129 -> [101] -> 85
path_dpg00620.kgml: R10866 -> R00230 -> R00315 -> [R00229] -> R01196
path_dpg00620.kgml: dpg:DESPIGER_2114 -> dpg:DESPIGER_2113 -> dpg:DESPIGER_2112 -> [dpg:DESPIGER_1182] -> dpg:DESPIGER_2114
path_dpg00620.kgml: ? -> 2.3.1.8 -> {2.7.2.1, 2.7.2.15} -> [6.2.1.13] -> {1.2.7.1, 1.2.7.11}
path_dpg00620.kgml:
path_dpg00620.kgml: Found a trail of span 2 containing skipped vertices
path_dpg00620.kgml: 64 -> [65] -> 79
path_dpg00620.kgml: R00199 -> [{R00200, R02320}] -> R00344
path_dpg00620.kgml: {dpg:DESPIGER_0549, dpg:DESPIGER_0552, dpg:DESPIGER_0649, dpg:DESPIGER_1482} -> [dpg:DESPIGER_0915] -> dpg:DESPIGER_0650
path_dpg00620.kgml: 2.7.9.2 -> [{2.7.1.40, 2.7.1.40}] -> 6.4.1.1
path_dpg00620.kgml:
path_dpg00620.kgml: --- 7.40 seconds ---

path_dpg00625.kgml: Chloroalkane and chloroalkene degradation
path_dpg00625.kgml: Initialization took 0.04 seconds
path_dpg00625.kgml: (not found)
path_dpg00625.kgml: --- 0.07 seconds ---

path_dpg00626.kgml: Naphthalene degradation
path_dpg00626.kgml: Initialization took 0.04 seconds
path_dpg00626.kgml: (not found)
path_dpg00626.kgml: --- 0.07 seconds ---

path_dpg00627.kgml: Aminobenzoate degradation
path_dpg00627.kgml: Initialization took 0.05 seconds
path_dpg00627.kgml: (not found)
path_dpg00627.kgml: --- 0.09 seconds ---

path_dpg00630.kgml: Glyoxylate and dicarboxylate metabolism
path_dpg00630.kgml: Initialization took 0.49 seconds
path_dpg00630.kgml: (not found)
path_dpg00630.kgml: --- 0.52 seconds ---

path_dpg00633.kgml: Nitrotoluene degradation
path_dpg00633.kgml: Initialization took 0.08 seconds
path_dpg00633.kgml: (not found)
path_dpg00633.kgml: --- 0.12 seconds ---

path_dpg00640.kgml: Propanoate metabolism
path_dpg00640.kgml: Initialization took 0.18 seconds
path_dpg00640.kgml:
path_dpg00640.kgml: Found a trail of span 2 without skipping any vertex
path_dpg00640.kgml: 52 -> 68
path_dpg00640.kgml: R00921 -> R01353
path_dpg00640.kgml: dpg:DESPIGER_2113 -> dpg:DESPIGER_2112
path_dpg00640.kgml: {2.3.1.222, 2.3.1.8} -> {2.7.2.1, 2.7.2.15}
path_dpg00640.kgml:
path_dpg00640.kgml: --- 0.26 seconds ---

path_dpg00643.kgml: Styrene degradation
path_dpg00643.kgml: Initialization took 0.05 seconds
path_dpg00643.kgml: (not found)
path_dpg00643.kgml: --- 0.09 seconds ---

path_dpg00650.kgml: Butanoate metabolism
path_dpg00650.kgml: Initialization took 0.23 seconds
path_dpg00650.kgml: (not found)
path_dpg00650.kgml: --- 0.27 seconds ---

path_dpg00660.kgml: C5-Branched dibasic acid metabolism
path_dpg00660.kgml: Initialization took 0.08 seconds
path_dpg00660.kgml:
path_dpg00660.kgml: Found a trail of span 3 without skipping any vertex
path_dpg00660.kgml: 31 -> 96 -> 97
path_dpg00660.kgml: R03896 -> R03898 -> R00994
path_dpg00660.kgml: {dpg:DESPIGER_1547, dpg:DESPIGER_1548} -> {dpg:DESPIGER_1547, dpg:DESPIGER_1548} -> dpg:DESPIGER_1545
path_dpg00660.kgml: 4.2.1.35 -> 4.2.1.35 -> 1.1.1.85
path_dpg00660.kgml:
path_dpg00660.kgml: --- 0.20 seconds ---

path_dpg00670.kgml: One carbon pool by folate
path_dpg00670.kgml: Initialization took 0.23 seconds
path_dpg00670.kgml: (not found)
path_dpg00670.kgml: --- 0.42 seconds ---

path_dpg00680.kgml: Methane metabolism
path_dpg00680.kgml: Initialization took 0.84 seconds
path_dpg00680.kgml:
path_dpg00680.kgml: Found a trail of span 2 without skipping any vertex
path_dpg00680.kgml: 203 -> 204
path_dpg00680.kgml: R00315 -> R00230
path_dpg00680.kgml: dpg:DESPIGER_2112 -> dpg:DESPIGER_2113
path_dpg00680.kgml: {2.7.2.1, 2.7.2.15} -> 2.3.1.8
path_dpg00680.kgml:
path_dpg00680.kgml: --- 0.95 seconds ---

path_dpg00730.kgml: Thiamine metabolism
path_dpg00730.kgml: Initialization took 0.18 seconds
path_dpg00730.kgml:
path_dpg00730.kgml: Found a trail of span 2 without skipping any vertex
path_dpg00730.kgml: 91 -> 69
path_dpg00730.kgml: R10246 -> R10247
path_dpg00730.kgml: {dpg:DESPIGER_1243, dpg:DESPIGER_1378, dpg:DESPIGER_1675} -> dpg:DESPIGER_1674
path_dpg00730.kgml: 4.1.99.19 -> 2.8.1.10
path_dpg00730.kgml:
path_dpg00730.kgml: --- 0.26 seconds ---

path_dpg00740.kgml: Riboflavin metabolism
path_dpg00740.kgml: Initialization took 0.13 seconds
path_dpg00740.kgml:
path_dpg00740.kgml: Found a trail of span 2 without skipping any vertex
path_dpg00740.kgml: 41 -> 42
path_dpg00740.kgml: R04457 -> R00066
path_dpg00740.kgml: dpg:DESPIGER_1077 -> dpg:DESPIGER_1076
path_dpg00740.kgml: 2.5.1.78 -> 2.5.1.9
path_dpg00740.kgml:
path_dpg00740.kgml: --- 0.22 seconds ---

path_dpg00750.kgml: Vitamin B6 metabolism
path_dpg00750.kgml: Initialization took 0.08 seconds
path_dpg00750.kgml: (not found)
path_dpg00750.kgml: --- 0.12 seconds ---

path_dpg00760.kgml: Nicotinate and nicotinamide metabolism
path_dpg00760.kgml: Initialization took 0.18 seconds
path_dpg00760.kgml:
path_dpg00760.kgml: Found a trail of span 3 without skipping any vertex
path_dpg00760.kgml: 71 -> 72 -> 73
path_dpg00760.kgml: R00481 -> R04292 -> R03348
path_dpg00760.kgml: dpg:DESPIGER_0087 -> dpg:DESPIGER_0088 -> dpg:DESPIGER_0089
path_dpg00760.kgml: 1.4.3.16 -> 2.5.1.72 -> 2.4.2.19
path_dpg00760.kgml:
path_dpg00760.kgml: Found a trail of span 2 containing skipped vertices
path_dpg00760.kgml: 71 -> [72] -> 73
path_dpg00760.kgml: R00481 -> [R04292] -> R03348
path_dpg00760.kgml: dpg:DESPIGER_0087 -> [dpg:DESPIGER_0088] -> dpg:DESPIGER_0089
path_dpg00760.kgml: 1.4.3.16 -> [2.5.1.72] -> 2.4.2.19
path_dpg00760.kgml: Skipped genes: dpg:DESPIGER_0088
path_dpg00760.kgml:
path_dpg00760.kgml: --- 0.39 seconds ---

path_dpg00770.kgml: Pantothenate and CoA biosynthesis
path_dpg00770.kgml: Initialization took 0.33 seconds
path_dpg00770.kgml:
path_dpg00770.kgml: Found a trail of span 2 without skipping any vertex
path_dpg00770.kgml: 82 -> 81
path_dpg00770.kgml: R00006 -> R03051
path_dpg00770.kgml: {dpg:DESPIGER_1223, dpg:DESPIGER_1224} -> dpg:DESPIGER_1222
path_dpg00770.kgml: 2.2.1.6 -> 1.1.1.86
path_dpg00770.kgml:
path_dpg00770.kgml: --- 0.42 seconds ---

path_dpg00780.kgml: Biotin metabolism
path_dpg00780.kgml: Initialization took 0.23 seconds
path_dpg00780.kgml:
path_dpg00780.kgml: Found a trail of span 6 containing skipped vertices
path_dpg00780.kgml: 95 -> 53 -> 56 -> [59] -> 74 -> 67 -> 70
path_dpg00780.kgml: R10115 -> R10116 -> R10117 -> [R10118] -> R10119 -> R10120 -> R10121
path_dpg00780.kgml: {dpg:DESPIGER_1072, dpg:DESPIGER_2402} -> {dpg:DESPIGER_1070, dpg:DESPIGER_2400} -> {dpg:DESPIGER_2399, dpg:DESPIGER_2518} -> [dpg:DESPIGER_0099] -> {dpg:DESPIGER_1072, dpg:DESPIGER_2402} -> {dpg:DESPIGER_1070, dpg:DESPIGER_2400} -> {dpg:DESPIGER_2399, dpg:DESPIGER_2518}
path_dpg00780.kgml: {2.3.1.179, 2.3.1.41} -> 1.1.1.100 -> 4.2.1.59 -> [1.3.1.10] -> {2.3.1.179, 2.3.1.41} -> 1.1.1.100 -> 4.2.1.59
path_dpg00780.kgml: Skipped genes: dpg:DESPIGER_1071
path_dpg00780.kgml:
path_dpg00780.kgml: Found a trail of span 5 containing skipped vertices
path_dpg00780.kgml: 95 -> 53 -> 56 -> [59 -> 74] -> 67 -> 70
path_dpg00780.kgml: R10115 -> R10116 -> R10117 -> [R10118 -> R10119] -> R10120 -> R10121
path_dpg00780.kgml: {dpg:DESPIGER_1072, dpg:DESPIGER_2402} -> {dpg:DESPIGER_1070, dpg:DESPIGER_2400} -> {dpg:DESPIGER_2399, dpg:DESPIGER_2518} -> [dpg:DESPIGER_0099 -> {dpg:DESPIGER_1072, dpg:DESPIGER_2402}] -> {dpg:DESPIGER_1070, dpg:DESPIGER_2400} -> {dpg:DESPIGER_2399, dpg:DESPIGER_2518}
path_dpg00780.kgml: {2.3.1.179, 2.3.1.41} -> 1.1.1.100 -> 4.2.1.59 -> [1.3.1.10 -> {2.3.1.179, 2.3.1.41}] -> 1.1.1.100 -> 4.2.1.59
path_dpg00780.kgml: Skipped genes: dpg:DESPIGER_1071
path_dpg00780.kgml:
path_dpg00780.kgml: Found a trail of span 5 containing skipped vertices
path_dpg00780.kgml: 95 -> [53] -> 56 -> [59] -> 74 -> 67 -> 70
path_dpg00780.kgml: R10115 -> [R10116] -> R10117 -> [R10118] -> R10119 -> R10120 -> R10121
path_dpg00780.kgml: {dpg:DESPIGER_1072, dpg:DESPIGER_2402} -> [{dpg:DESPIGER_1070, dpg:DESPIGER_2400}] -> {dpg:DESPIGER_2399, dpg:DESPIGER_2518} -> [dpg:DESPIGER_0099] -> {dpg:DESPIGER_1072, dpg:DESPIGER_2402} -> {dpg:DESPIGER_1070, dpg:DESPIGER_2400} -> {dpg:DESPIGER_2399, dpg:DESPIGER_2518}
path_dpg00780.kgml: {2.3.1.179, 2.3.1.41} -> [1.1.1.100] -> 4.2.1.59 -> [1.3.1.10] -> {2.3.1.179, 2.3.1.41} -> 1.1.1.100 -> 4.2.1.59
path_dpg00780.kgml: Skipped genes: dpg:DESPIGER_1071
path_dpg00780.kgml:
path_dpg00780.kgml: Found a trail of span 5 containing skipped vertices
path_dpg00780.kgml: 95 -> 53 -> 56 -> [59] -> 74 -> [67] -> 70
path_dpg00780.kgml: R10115 -> R10116 -> R10117 -> [R10118] -> R10119 -> [R10120] -> R10121
path_dpg00780.kgml: {dpg:DESPIGER_1072, dpg:DESPIGER_2402} -> {dpg:DESPIGER_1070, dpg:DESPIGER_2400} -> {dpg:DESPIGER_2399, dpg:DESPIGER_2518} -> [dpg:DESPIGER_0099] -> {dpg:DESPIGER_1072, dpg:DESPIGER_2402} -> [{dpg:DESPIGER_1070, dpg:DESPIGER_2400}] -> {dpg:DESPIGER_2399, dpg:DESPIGER_2518}
path_dpg00780.kgml: {2.3.1.179, 2.3.1.41} -> 1.1.1.100 -> 4.2.1.59 -> [1.3.1.10] -> {2.3.1.179, 2.3.1.41} -> [1.1.1.100] -> 4.2.1.59
path_dpg00780.kgml: Skipped genes: dpg:DESPIGER_1071
path_dpg00780.kgml:
path_dpg00780.kgml: Found a trail of span 5 containing skipped vertices
path_dpg00780.kgml: 95 -> 53 -> [56 -> 59] -> 74 -> 67 -> 70
path_dpg00780.kgml: R10115 -> R10116 -> [R10117 -> R10118] -> R10119 -> R10120 -> R10121
path_dpg00780.kgml: {dpg:DESPIGER_1072, dpg:DESPIGER_2402} -> {dpg:DESPIGER_1070, dpg:DESPIGER_2400} -> [{dpg:DESPIGER_2399, dpg:DESPIGER_2518} -> dpg:DESPIGER_0099] -> {dpg:DESPIGER_1072, dpg:DESPIGER_2402} -> {dpg:DESPIGER_1070, dpg:DESPIGER_2400} -> {dpg:DESPIGER_2399, dpg:DESPIGER_2518}
path_dpg00780.kgml: {2.3.1.179, 2.3.1.41} -> 1.1.1.100 -> [4.2.1.59 -> 1.3.1.10] -> {2.3.1.179, 2.3.1.41} -> 1.1.1.100 -> 4.2.1.59
path_dpg00780.kgml: Skipped genes: dpg:DESPIGER_1071
path_dpg00780.kgml:
path_dpg00780.kgml: Found a trail of span 4 containing skipped vertices
path_dpg00780.kgml: 95 -> 53 -> 56 -> [59 -> 74 -> 67] -> 70
path_dpg00780.kgml: R10115 -> R10116 -> R10117 -> [R10118 -> R10119 -> R10120] -> R10121
path_dpg00780.kgml: {dpg:DESPIGER_1072, dpg:DESPIGER_2402} -> {dpg:DESPIGER_1070, dpg:DESPIGER_2400} -> {dpg:DESPIGER_2399, dpg:DESPIGER_2518} -> [dpg:DESPIGER_0099 -> {dpg:DESPIGER_1072, dpg:DESPIGER_2402} -> {dpg:DESPIGER_1070, dpg:DESPIGER_2400}] -> {dpg:DESPIGER_2399, dpg:DESPIGER_2518}
path_dpg00780.kgml: {2.3.1.179, 2.3.1.41} -> 1.1.1.100 -> 4.2.1.59 -> [1.3.1.10 -> {2.3.1.179, 2.3.1.41} -> 1.1.1.100] -> 4.2.1.59
path_dpg00780.kgml: Skipped genes: dpg:DESPIGER_1071
path_dpg00780.kgml:
path_dpg00780.kgml: Found a trail of span 4 containing skipped vertices
path_dpg00780.kgml: 95 -> [53 -> 56 -> 59] -> 74 -> 67 -> 70
path_dpg00780.kgml: R10115 -> [R10116 -> R10117 -> R10118] -> R10119 -> R10120 -> R10121
path_dpg00780.kgml: {dpg:DESPIGER_1072, dpg:DESPIGER_2402} -> [{dpg:DESPIGER_1070, dpg:DESPIGER_2400} -> {dpg:DESPIGER_2399, dpg:DESPIGER_2518} -> dpg:DESPIGER_0099] -> {dpg:DESPIGER_1072, dpg:DESPIGER_2402} -> {dpg:DESPIGER_1070, dpg:DESPIGER_2400} -> {dpg:DESPIGER_2399, dpg:DESPIGER_2518}
path_dpg00780.kgml: {2.3.1.179, 2.3.1.41} -> [1.1.1.100 -> 4.2.1.59 -> 1.3.1.10] -> {2.3.1.179, 2.3.1.41} -> 1.1.1.100 -> 4.2.1.59
path_dpg00780.kgml: Skipped genes: dpg:DESPIGER_1071
path_dpg00780.kgml:
path_dpg00780.kgml: Found a trail of span 4 containing skipped vertices
path_dpg00780.kgml: 95 -> 53 -> [56 -> 59 -> 74] -> 67 -> 70
path_dpg00780.kgml: R10115 -> R10116 -> [R10117 -> R10118 -> R10119] -> R10120 -> R10121
path_dpg00780.kgml: {dpg:DESPIGER_1072, dpg:DESPIGER_2402} -> {dpg:DESPIGER_1070, dpg:DESPIGER_2400} -> [{dpg:DESPIGER_2399, dpg:DESPIGER_2518} -> dpg:DESPIGER_0099 -> {dpg:DESPIGER_1072, dpg:DESPIGER_2402}] -> {dpg:DESPIGER_1070, dpg:DESPIGER_2400} -> {dpg:DESPIGER_2399, dpg:DESPIGER_2518}
path_dpg00780.kgml: {2.3.1.179, 2.3.1.41} -> 1.1.1.100 -> [4.2.1.59 -> 1.3.1.10 -> {2.3.1.179, 2.3.1.41}] -> 1.1.1.100 -> 4.2.1.59
path_dpg00780.kgml: Skipped genes: dpg:DESPIGER_1071
path_dpg00780.kgml:
path_dpg00780.kgml: --- 0.59 seconds ---

path_dpg00785.kgml: Lipoic acid metabolism
path_dpg00785.kgml: Initialization took 0.05 seconds
path_dpg00785.kgml:
path_dpg00785.kgml: Found a trail of span 2 without skipping any vertex
path_dpg00785.kgml: 5 -> 6
path_dpg00785.kgml: R07768 -> R07769
path_dpg00785.kgml: dpg:DESPIGER_1246 -> dpg:DESPIGER_1247
path_dpg00785.kgml: 2.8.1.8 -> 2.3.1.181
path_dpg00785.kgml:
path_dpg00785.kgml: Found a trail of span 2 without skipping any vertex
path_dpg00785.kgml: 11 -> 10
path_dpg00785.kgml: R07766 -> R07767
path_dpg00785.kgml: dpg:DESPIGER_1247 -> dpg:DESPIGER_1246
path_dpg00785.kgml: 2.3.1.181 -> 2.8.1.8
path_dpg00785.kgml:
path_dpg00785.kgml: --- 0.17 seconds ---

path_dpg00790.kgml: Folate biosynthesis
path_dpg00790.kgml: Initialization took 0.33 seconds
path_dpg00790.kgml:
path_dpg00790.kgml: Found a trail of span 2 without skipping any vertex
path_dpg00790.kgml: 96 -> 102
path_dpg00790.kgml: R09959 -> R10002
path_dpg00790.kgml: {dpg:DESPIGER_1120, dpg:DESPIGER_2411} -> dpg:DESPIGER_1119
path_dpg00790.kgml: 4.1.2.50 -> 4.3.99.3
path_dpg00790.kgml:
path_dpg00790.kgml: --- 0.42 seconds ---

path_dpg00860.kgml: Porphyrin and chlorophyll metabolism
path_dpg00860.kgml: Initialization took 0.89 seconds
path_dpg00860.kgml:
path_dpg00860.kgml: Found a trail of span 4 without skipping any vertex
path_dpg00860.kgml: 315 -> 305 -> 308 -> 310
path_dpg00860.kgml: R07302 -> {R05221, R06558} -> R05222 -> R05223
path_dpg00860.kgml: dpg:DESPIGER_1558 -> dpg:DESPIGER_1560 -> dpg:DESPIGER_1560 -> dpg:DESPIGER_1559
path_dpg00860.kgml: 6.3.1.10 -> {2.7.1.156, 2.7.1.156} -> 2.7.7.62 -> 2.7.8.26
path_dpg00860.kgml:
path_dpg00860.kgml: Found a trail of span 3 containing skipped vertices
path_dpg00860.kgml: 315 -> 305 -> [308] -> 310
path_dpg00860.kgml: R07302 -> {R05221, R06558} -> [R05222] -> R05223
path_dpg00860.kgml: dpg:DESPIGER_1558 -> dpg:DESPIGER_1560 -> [dpg:DESPIGER_1560] -> dpg:DESPIGER_1559
path_dpg00860.kgml: 6.3.1.10 -> {2.7.1.156, 2.7.1.156} -> [2.7.7.62] -> 2.7.8.26
path_dpg00860.kgml:
path_dpg00860.kgml: Found a trail of span 3 containing skipped vertices
path_dpg00860.kgml: 315 -> [305] -> 308 -> 310
path_dpg00860.kgml: R07302 -> [{R05221, R06558}] -> R05222 -> R05223
path_dpg00860.kgml: dpg:DESPIGER_1558 -> [dpg:DESPIGER_1560] -> dpg:DESPIGER_1560 -> dpg:DESPIGER_1559
path_dpg00860.kgml: 6.3.1.10 -> [{2.7.1.156, 2.7.1.156}] -> 2.7.7.62 -> 2.7.8.26
path_dpg00860.kgml:
path_dpg00860.kgml: Found a trail of span 3 without skipping any vertex
path_dpg00860.kgml: 316 -> 308 -> 310
path_dpg00860.kgml: R06529 -> R05222 -> R05223
path_dpg00860.kgml: dpg:DESPIGER_1558 -> dpg:DESPIGER_1560 -> dpg:DESPIGER_1559
path_dpg00860.kgml: 6.3.1.10 -> 2.7.7.62 -> 2.7.8.26
path_dpg00860.kgml:
path_dpg00860.kgml: Found a trail of span 2 containing skipped vertices
path_dpg00860.kgml: 447 -> 444
path_dpg00860.kgml: R12001 -> R12002
path_dpg00860.kgml: dpg:DESPIGER_1622 -> dpg:DESPIGER_1625
path_dpg00860.kgml: ? -> ?
path_dpg00860.kgml: Skipped genes: dpg:DESPIGER_1624
path_dpg00860.kgml:
path_dpg00860.kgml: Found a trail of span 2 containing skipped vertices
path_dpg00860.kgml: 285 -> [318] -> 319
path_dpg00860.kgml: R05810 -> [R07772] -> R07773
path_dpg00860.kgml: {dpg:DESPIGER_0951, dpg:DESPIGER_2296} -> [dpg:DESPIGER_1532] -> dpg:DESPIGER_0950
path_dpg00860.kgml: 2.1.1.271 -> [3.7.1.12] -> 2.1.1.195
path_dpg00860.kgml:
path_dpg00860.kgml: Found a trail of span 2 containing skipped vertices
path_dpg00860.kgml: 315 -> [305 -> 308] -> 310
path_dpg00860.kgml: R07302 -> [{R05221, R06558} -> R05222] -> R05223
path_dpg00860.kgml: dpg:DESPIGER_1558 -> [dpg:DESPIGER_1560 -> dpg:DESPIGER_1560] -> dpg:DESPIGER_1559
path_dpg00860.kgml: 6.3.1.10 -> [{2.7.1.156, 2.7.1.156} -> 2.7.7.62] -> 2.7.8.26
path_dpg00860.kgml:
path_dpg00860.kgml: Found a trail of span 2 containing skipped vertices
path_dpg00860.kgml: 316 -> [308] -> 310
path_dpg00860.kgml: R06529 -> [R05222] -> R05223
path_dpg00860.kgml: dpg:DESPIGER_1558 -> [dpg:DESPIGER_1560] -> dpg:DESPIGER_1559
path_dpg00860.kgml: 6.3.1.10 -> [2.7.7.62] -> 2.7.8.26
path_dpg00860.kgml:
path_dpg00860.kgml: --- 1.32 seconds ---

path_dpg00900.kgml: Terpenoid backbone biosynthesis
path_dpg00900.kgml: Initialization took 0.18 seconds
path_dpg00900.kgml: (not found)
path_dpg00900.kgml: --- 0.27 seconds ---

path_dpg00910.kgml: Nitrogen metabolism
path_dpg00910.kgml: Initialization took 0.18 seconds
path_dpg00910.kgml:
path_dpg00910.kgml: Found a trail of span 2 containing skipped vertices
path_dpg00910.kgml: 81 -> [88] -> 77
path_dpg00910.kgml: R00114 -> [R00248] -> R00253
path_dpg00910.kgml: {dpg:DESPIGER_0350, dpg:DESPIGER_2294} -> [dpg:DESPIGER_0507] -> {dpg:DESPIGER_0351, dpg:DESPIGER_0488}
path_dpg00910.kgml: 1.4.1.13 -> [{1.4.1.13, 1.4.1.3, 1.4.1.4}] -> 6.3.1.2
path_dpg00910.kgml:
path_dpg00910.kgml: --- 0.27 seconds ---

path_dpg00920.kgml: Sulfur metabolism
path_dpg00920.kgml: Initialization took 0.23 seconds
path_dpg00920.kgml: (not found)
path_dpg00920.kgml: --- 0.29 seconds ---

path_dpg00970.kgml: Aminoacyl-tRNA biosynthesis
path_dpg00970.kgml: Initialization took 0.99 seconds
path_dpg00970.kgml: (not found)
path_dpg00970.kgml: --- 1.02 seconds ---

path_dpg01040.kgml: Biosynthesis of unsaturated fatty acids
path_dpg01040.kgml: Initialization took 0.05 seconds
path_dpg01040.kgml: (not found)
path_dpg01040.kgml: --- 0.08 seconds ---

path_dpg01054.kgml: Nonribosomal peptide structures
path_dpg01054.kgml: Initialization took 0.04 seconds
path_dpg01054.kgml: (not found)
path_dpg01054.kgml: --- 0.07 seconds ---

--- 54.96 seconds ---
