# Supplementary material for: CoMetGeNe: mining conserved neighborhood patterns in metabolic and genomic contexts
Source: BMC Bioinformatics. 2019 Jan 10;20:19. doi: 10.1186/s12859-018-2542-2 (PMC6327494; doi:10.1186/s12859-018-2542-2)
Supplement: Supplementary file 14 — Trail finding results for completely assembled representative bacterial genomes present in NCBI Genomes. Of the 1,545 fully assembled representative bacterial genomes in NCBI, corresponding entries have been identified in KEGG for 1,467 species, for which trail finding has been performed for all combinations of gap parameters δG and δD ranging from 0 to 3. This additional file is available from https://doi.org/10.6084/m9.figshare.7288769. (GZ 178,532 kb) [file 12859_2018_2542_MOESM14_ESM.gz › results/maqu_dG3_dD0.hnet]

--- delta_G = 3, delta_D = 0 ---

path_maqu00010.kgml: Glycolysis / Gluconeogenesis
path_maqu00010.kgml: Initialization took 3.09 seconds
path_maqu00010.kgml:
path_maqu00010.kgml: Found a trail of span 4 containing skipped vertices
path_maqu00010.kgml: 48 -> 49 -> 50 -> 75
path_maqu00010.kgml: R00014 -> R03270 -> R02569 -> R07618
path_maqu00010.kgml: {maqu:Maq22A_c00520, maqu:Maq22A_c13030, maqu:Maq22A_c16995, maqu:Maq22A_c17000} -> {maqu:Maq22A_c00520, maqu:Maq22A_c13030, maqu:Maq22A_c16995, maqu:Maq22A_c17000} -> {maqu:Maq22A_c13025, maqu:Maq22A_c16980, maqu:Maq22A_c21025} -> {maqu:Maq22A_c11290, maqu:Maq22A_c13020, maqu:Maq22A_c16975, maqu:Maq22A_c19030, maqu:Maq22A_c21190}
path_maqu00010.kgml: {1.2.4.1, 2.2.1.6, 4.1.1.1} -> 1.2.4.1 -> 2.3.1.12 -> 1.8.1.4
path_maqu00010.kgml: Skipped genes: maqu:Maq22A_c16985, maqu:Maq22A_c16990
path_maqu00010.kgml:
path_maqu00010.kgml: Found a trail of span 3 containing skipped vertices
path_maqu00010.kgml: 76 -> 57 -> 14
path_maqu00010.kgml: R01512 -> R01061 -> R01070
path_maqu00010.kgml: maqu:Maq22A_1p30995 -> maqu:Maq22A_1p30985 -> maqu:Maq22A_1p31000
path_maqu00010.kgml: 2.7.2.3 -> {1.2.1.12, 1.2.1.59} -> 4.1.2.13
path_maqu00010.kgml: Skipped genes: maqu:Maq22A_1p30990
path_maqu00010.kgml:
path_maqu00010.kgml: --- 3.36 seconds ---

path_maqu00020.kgml: Citrate cycle (TCA cycle)
path_maqu00020.kgml: Initialization took 1.69 seconds
path_maqu00020.kgml:
path_maqu00020.kgml: Found a trail of span 5 containing skipped vertices
path_maqu00020.kgml: 32 -> 31 -> 28 -> 30 -> 29
path_maqu00020.kgml: R00405 -> R02570 -> R07618 -> R03316 -> R00621
path_maqu00020.kgml: {maqu:Maq22A_c11310, maqu:Maq22A_c11315} -> maqu:Maq22A_c11300 -> {maqu:Maq22A_c11290, maqu:Maq22A_c13020, maqu:Maq22A_c16975, maqu:Maq22A_c19030, maqu:Maq22A_c21190} -> maqu:Maq22A_c11305 -> maqu:Maq22A_c11305
path_maqu00020.kgml: 6.2.1.5 -> 2.3.1.61 -> 1.8.1.4 -> 1.2.4.2 -> 1.2.4.2
path_maqu00020.kgml: Skipped genes: maqu:Maq22A_c11295
path_maqu00020.kgml:
path_maqu00020.kgml: Found a trail of span 4 containing skipped vertices
path_maqu00020.kgml: 82 -> 80 -> 77 -> 75
path_maqu00020.kgml: R02569 -> R07618 -> R03270 -> R00014
path_maqu00020.kgml: {maqu:Maq22A_c13025, maqu:Maq22A_c16980, maqu:Maq22A_c21025} -> {maqu:Maq22A_c11290, maqu:Maq22A_c13020, maqu:Maq22A_c16975, maqu:Maq22A_c19030, maqu:Maq22A_c21190} -> {maqu:Maq22A_c00520, maqu:Maq22A_c13030, maqu:Maq22A_c16995, maqu:Maq22A_c17000} -> {maqu:Maq22A_c00520, maqu:Maq22A_c13030, maqu:Maq22A_c16995, maqu:Maq22A_c17000}
path_maqu00020.kgml: 2.3.1.12 -> 1.8.1.4 -> 1.2.4.1 -> {1.2.4.1, 2.2.1.6, 4.1.1.1}
path_maqu00020.kgml: Skipped genes: maqu:Maq22A_c16985, maqu:Maq22A_c16990
path_maqu00020.kgml:
path_maqu00020.kgml: --- 1.96 seconds ---

path_maqu00030.kgml: Pentose phosphate pathway
path_maqu00030.kgml: Initialization took 2.14 seconds
path_maqu00030.kgml:
path_maqu00030.kgml: Found a trail of span 6 without skipping any vertex
path_maqu00030.kgml: 77 -> 53 -> 37 -> 58 -> 57 -> 156
path_maqu00030.kgml: R01827 -> R02740 -> R02739 -> R02736 -> R02035 -> R10221
path_maqu00030.kgml: maqu:Maq22A_c10110 -> maqu:Maq22A_c10110 -> maqu:Maq22A_c10110 -> {maqu:Maq22A_c01995, maqu:Maq22A_c05950, maqu:Maq22A_c10120} -> maqu:Maq22A_c10125 -> maqu:Maq22A_c10115
path_maqu00030.kgml: 2.2.1.2 -> 5.3.1.9 -> {5.1.3.15, 5.3.1.9} -> {1.1.1.363, 1.1.1.49} -> 3.1.1.31 -> {1.1.1.343, 1.1.1.351}
path_maqu00030.kgml:
path_maqu00030.kgml: Found a trail of span 6 without skipping any vertex
path_maqu00030.kgml: 77 -> 53 -> 37 -> 58 -> 57 -> 56
path_maqu00030.kgml: R01827 -> R02740 -> R02739 -> R02736 -> R02035 -> R01528
path_maqu00030.kgml: maqu:Maq22A_c10110 -> maqu:Maq22A_c10110 -> maqu:Maq22A_c10110 -> {maqu:Maq22A_c01995, maqu:Maq22A_c05950, maqu:Maq22A_c10120} -> maqu:Maq22A_c10125 -> maqu:Maq22A_c10115
path_maqu00030.kgml: 2.2.1.2 -> 5.3.1.9 -> {5.1.3.15, 5.3.1.9} -> {1.1.1.363, 1.1.1.49} -> 3.1.1.31 -> {1.1.1.351, 1.1.1.44}
path_maqu00030.kgml:
path_maqu00030.kgml: Found a trail of span 6 without skipping any vertex
path_maqu00030.kgml: 77 -> 53 -> 37 -> 157 -> 57 -> 56
path_maqu00030.kgml: R01827 -> R02740 -> R02739 -> {R02736, R10907} -> R02035 -> R01528
path_maqu00030.kgml: maqu:Maq22A_c10110 -> maqu:Maq22A_c10110 -> maqu:Maq22A_c10110 -> {maqu:Maq22A_c01995, maqu:Maq22A_c05950, maqu:Maq22A_c10120} -> maqu:Maq22A_c10125 -> maqu:Maq22A_c10115
path_maqu00030.kgml: 2.2.1.2 -> 5.3.1.9 -> {5.1.3.15, 5.3.1.9} -> {1.1.1.363, 1.1.1.49, 1.1.1.363, 1.1.1.388} -> 3.1.1.31 -> {1.1.1.351, 1.1.1.44}
path_maqu00030.kgml:
path_maqu00030.kgml: Found a trail of span 2 without skipping any vertex
path_maqu00030.kgml: 49 -> 46
path_maqu00030.kgml: R01830 -> R01641
path_maqu00030.kgml: {maqu:Maq22A_1p33120, maqu:Maq22A_1p33925, maqu:Maq22A_1p33930, maqu:Maq22A_c03200, maqu:Maq22A_c16690, maqu:Maq22A_c16695} -> {maqu:Maq22A_1p33120, maqu:Maq22A_1p33925, maqu:Maq22A_1p33930, maqu:Maq22A_c03200, maqu:Maq22A_c16690, maqu:Maq22A_c16695}
path_maqu00030.kgml: 2.2.1.1 -> 2.2.1.1
path_maqu00030.kgml:
path_maqu00030.kgml: Found a trail of span 2 without skipping any vertex
path_maqu00030.kgml: 60 -> 38
path_maqu00030.kgml: R01541 -> R05605
path_maqu00030.kgml: maqu:Maq22A_c12045 -> maqu:Maq22A_c12040
path_maqu00030.kgml: {2.7.1.178, 2.7.1.45} -> {4.1.2.14, 4.1.2.55}
path_maqu00030.kgml:
path_maqu00030.kgml: --- 2.59 seconds ---

path_maqu00040.kgml: Pentose and glucuronate interconversions
path_maqu00040.kgml: Initialization took 0.44 seconds
path_maqu00040.kgml: (not found)
path_maqu00040.kgml: --- 0.49 seconds ---

path_maqu00051.kgml: Fructose and mannose metabolism
path_maqu00051.kgml: Initialization took 1.20 seconds
path_maqu00051.kgml:
path_maqu00051.kgml: Found a trail of span 2 without skipping any vertex
path_maqu00051.kgml: 54 -> 92
path_maqu00051.kgml: R03232 -> R02071
path_maqu00051.kgml: {maqu:Maq22A_c03545, maqu:Maq22A_c03555} -> maqu:Maq22A_c03550
path_maqu00051.kgml: 2.7.1.202 -> 2.7.1.56
path_maqu00051.kgml:
path_maqu00051.kgml: Found a trail of span 2 without skipping any vertex
path_maqu00051.kgml: 227 -> 204
path_maqu00051.kgml: R11339 -> R10691
path_maqu00051.kgml: maqu:Maq22A_c13140 -> maqu:Maq22A_c13145
path_maqu00051.kgml: 1.1.1.401 -> ?
path_maqu00051.kgml:
path_maqu00051.kgml: Found a trail of span 2 without skipping any vertex
path_maqu00051.kgml: 83 -> 82
path_maqu00051.kgml: R00888 -> R05692
path_maqu00051.kgml: maqu:Maq22A_1p30790 -> maqu:Maq22A_1p30795
path_maqu00051.kgml: 4.2.1.47 -> 1.1.1.271
path_maqu00051.kgml:
path_maqu00051.kgml: Found a trail of span 2 containing skipped vertices
path_maqu00051.kgml: 192 -> 196
path_maqu00051.kgml: R08926 -> R10689
path_maqu00051.kgml: maqu:Maq22A_c15790 -> maqu:Maq22A_c15770
path_maqu00051.kgml: 1.1.1.122 -> ?
path_maqu00051.kgml: Skipped genes: maqu:Maq22A_c15775, maqu:Maq22A_c15785
path_maqu00051.kgml:
path_maqu00051.kgml: --- 1.50 seconds ---

path_maqu00052.kgml: Galactose metabolism
path_maqu00052.kgml: Initialization took 0.29 seconds
path_maqu00052.kgml:
path_maqu00052.kgml: Found a trail of span 2 without skipping any vertex
path_maqu00052.kgml: 83 -> 59
path_maqu00052.kgml: R03387 -> R01064
path_maqu00052.kgml: maqu:Maq22A_c05980 -> maqu:Maq22A_c05985
path_maqu00052.kgml: {2.7.1.178, 2.7.1.58} -> {4.1.2.21, 4.1.2.55}
path_maqu00052.kgml:
path_maqu00052.kgml: --- 0.40 seconds ---

path_maqu00053.kgml: Ascorbate and aldarate metabolism
path_maqu00053.kgml: Initialization took 0.44 seconds
path_maqu00053.kgml: (not found)
path_maqu00053.kgml: --- 0.49 seconds ---

path_maqu00061.kgml: Fatty acid biosynthesis
path_maqu00061.kgml: Initialization took 1.55 seconds
path_maqu00061.kgml:
path_maqu00061.kgml: Found a trail of span 4 without skipping any vertex
path_maqu00061.kgml: 293 -> 277 -> 103 -> 100
path_maqu00061.kgml: R07639 -> R04535 -> {R04961, R04962} -> R04963
path_maqu00061.kgml: maqu:Maq22A_c08695 -> maqu:Maq22A_c08695 -> {maqu:Maq22A_c04315, maqu:Maq22A_c08710} -> {maqu:Maq22A_c08705, maqu:Maq22A_c12300}
path_maqu00061.kgml: 5.3.3.14 -> {2.3.1.85, 2.3.1.86, 4.2.1.59} -> {1.3.1.9, 1.3.1.10, 1.3.1.104, 1.3.1.39, 2.3.1.85, 2.3.1.86} -> {2.3.1.179, 2.3.1.41, 2.3.1.85, 2.3.1.86}
path_maqu00061.kgml:
path_maqu00061.kgml: Found a trail of span 3 without skipping any vertex
path_maqu00061.kgml: 275 -> 114 -> 111
path_maqu00061.kgml: R04537 -> {R04958, R04959} -> R04960
path_maqu00061.kgml: maqu:Maq22A_c08695 -> {maqu:Maq22A_c04315, maqu:Maq22A_c08710} -> {maqu:Maq22A_c08705, maqu:Maq22A_c12300}
path_maqu00061.kgml: {2.3.1.85, 2.3.1.86, 4.2.1.59} -> {1.3.1.9, 1.3.1.10, 1.3.1.104, 1.3.1.39, 2.3.1.85, 2.3.1.86} -> {2.3.1.179, 2.3.1.41, 2.3.1.85, 2.3.1.86}
path_maqu00061.kgml:
path_maqu00061.kgml: Found a trail of span 3 without skipping any vertex
path_maqu00061.kgml: 125 -> 269 -> 125 -> 122
path_maqu00061.kgml: {R04955, R04956} -> R04954 -> {R04955, R04956} -> R04957
path_maqu00061.kgml: {maqu:Maq22A_c04315, maqu:Maq22A_c08710} -> maqu:Maq22A_c08695 -> {maqu:Maq22A_c04315, maqu:Maq22A_c08710} -> {maqu:Maq22A_c08705, maqu:Maq22A_c12300}
path_maqu00061.kgml: {1.3.1.9, 1.3.1.10, 1.3.1.104, 1.3.1.39, 2.3.1.85, 2.3.1.86} -> {2.3.1.85, 2.3.1.86, 4.2.1.59} -> {1.3.1.9, 1.3.1.10, 1.3.1.104, 1.3.1.39, 2.3.1.85, 2.3.1.86} -> {2.3.1.179, 2.3.1.41, 2.3.1.85, 2.3.1.86}
path_maqu00061.kgml:
path_maqu00061.kgml: Found a trail of span 3 without skipping any vertex
path_maqu00061.kgml: 285 -> 70 -> 256
path_maqu00061.kgml: R04544 -> {R04969, R04970} -> R07762
path_maqu00061.kgml: maqu:Maq22A_c08695 -> {maqu:Maq22A_c04315, maqu:Maq22A_c08710} -> {maqu:Maq22A_c08705, maqu:Maq22A_c12300}
path_maqu00061.kgml: {2.3.1.85, 2.3.1.86, 4.2.1.59} -> {1.3.1.9, 1.3.1.10, 1.3.1.104, 1.3.1.39, 2.3.1.85, 2.3.1.86} -> {2.3.1.179, 2.3.1.199, 2.3.1.41}
path_maqu00061.kgml:
path_maqu00061.kgml: Found a trail of span 3 without skipping any vertex
path_maqu00061.kgml: 81 -> 282 -> 81 -> 78
path_maqu00061.kgml: {R04966, R04967} -> R04568 -> {R04966, R04967} -> R04968
path_maqu00061.kgml: {maqu:Maq22A_c04315, maqu:Maq22A_c08710} -> maqu:Maq22A_c08695 -> {maqu:Maq22A_c04315, maqu:Maq22A_c08710} -> {maqu:Maq22A_c08705, maqu:Maq22A_c12300}
path_maqu00061.kgml: {1.3.1.9, 1.3.1.10, 1.3.1.104, 1.3.1.39, 2.3.1.85, 2.3.1.86} -> {2.3.1.85, 2.3.1.86, 4.2.1.59} -> {1.3.1.9, 1.3.1.10, 1.3.1.104, 1.3.1.39, 2.3.1.85, 2.3.1.86} -> {2.3.1.179, 2.3.1.41, 2.3.1.85, 2.3.1.86}
path_maqu00061.kgml:
path_maqu00061.kgml: Found a trail of span 3 without skipping any vertex
path_maqu00061.kgml: 279 -> 92 -> 89
path_maqu00061.kgml: R04965 -> {R04724, R04725} -> R04726
path_maqu00061.kgml: maqu:Maq22A_c08695 -> {maqu:Maq22A_c04315, maqu:Maq22A_c08710} -> {maqu:Maq22A_c08705, maqu:Maq22A_c12300}
path_maqu00061.kgml: {2.3.1.85, 2.3.1.86, 4.2.1.59} -> {1.3.1.9, 1.3.1.10, 1.3.1.104, 1.3.1.39, 2.3.1.85, 2.3.1.86} -> {2.3.1.179, 2.3.1.41, 2.3.1.85, 2.3.1.86}
path_maqu00061.kgml:
path_maqu00061.kgml: Found a trail of span 3 without skipping any vertex
path_maqu00061.kgml: 139 -> 136 -> 133
path_maqu00061.kgml: R04428 -> {R04429, R04430} -> R04952
path_maqu00061.kgml: maqu:Maq22A_c08695 -> {maqu:Maq22A_c04315, maqu:Maq22A_c08710} -> {maqu:Maq22A_c08705, maqu:Maq22A_c12300}
path_maqu00061.kgml: {2.3.1.85, 2.3.1.86, 4.2.1.59} -> {1.3.1.9, 1.3.1.10, 1.3.1.104, 1.3.1.39, 2.3.1.85, 2.3.1.86} -> {2.3.1.179, 2.3.1.41, 2.3.1.85, 2.3.1.86}
path_maqu00061.kgml:
path_maqu00061.kgml: --- 6.82 seconds ---

path_maqu00071.kgml: Fatty acid degradation
path_maqu00071.kgml: Initialization took 0.94 seconds
path_maqu00071.kgml:
path_maqu00071.kgml: Found a trail of span 6 containing skipped vertices
path_maqu00071.kgml: 51 -> 50 -> 48 -> 195 -> 41 -> 42
path_maqu00071.kgml: R04749 -> R04748 -> R01177 -> R00238 -> R01975 -> R03026
path_maqu00071.kgml: {maqu:Maq22A_1p30775, maqu:Maq22A_c08630, maqu:Maq22A_c09810} -> {maqu:Maq22A_1p33105, maqu:Maq22A_c09810} -> {maqu:Maq22A_1p33100, maqu:Maq22A_1p33710, maqu:Maq22A_1p33720, maqu:Maq22A_1p37465, maqu:Maq22A_2p41955, maqu:Maq22A_2p41970, maqu:Maq22A_c09800, maqu:Maq22A_c25550} -> {maqu:Maq22A_1p33100, maqu:Maq22A_1p33710, maqu:Maq22A_1p33720, maqu:Maq22A_1p37465, maqu:Maq22A_2p41955, maqu:Maq22A_2p41970, maqu:Maq22A_c09800, maqu:Maq22A_c25550} -> {maqu:Maq22A_1p33105, maqu:Maq22A_c09810} -> {maqu:Maq22A_1p30775, maqu:Maq22A_c08630, maqu:Maq22A_c09810}
path_maqu00071.kgml: {4.2.1.17, 4.2.1.74} -> {1.1.1.211, 1.1.1.35} -> {2.3.1.16, 2.3.1.9} -> 2.3.1.9 -> 1.1.1.35 -> 4.2.1.17
path_maqu00071.kgml: Skipped genes: maqu:Maq22A_c09805, maqu:Maq22A_2p41960, maqu:Maq22A_2p41965
path_maqu00071.kgml:
path_maqu00071.kgml: --- 1.17 seconds ---

path_maqu00072.kgml: Synthesis and degradation of ketone bodies
path_maqu00072.kgml: Initialization took 0.34 seconds
path_maqu00072.kgml:
path_maqu00072.kgml: Found a trail of span 2 without skipping any vertex
path_maqu00072.kgml: 15 -> 13
path_maqu00072.kgml: R01361 -> R01366
path_maqu00072.kgml: maqu:Maq22A_c24375 -> {maqu:Maq22A_2p40725, maqu:Maq22A_c24380}
path_maqu00072.kgml: 1.1.1.30 -> 4.1.1.4
path_maqu00072.kgml:
path_maqu00072.kgml: --- 0.45 seconds ---

path_maqu00130.kgml: Ubiquinone and other terpenoid-quinone biosynthesis
path_maqu00130.kgml: Initialization took 0.24 seconds
path_maqu00130.kgml: (not found)
path_maqu00130.kgml: --- 0.28 seconds ---

path_maqu00190.kgml: Oxidative phosphorylation
path_maqu00190.kgml: Initialization took 6.55 seconds
path_maqu00190.kgml: (not found)
path_maqu00190.kgml: --- 6.60 seconds ---

path_maqu00220.kgml: Arginine biosynthesis
path_maqu00220.kgml: Initialization took 0.99 seconds
path_maqu00220.kgml:
path_maqu00220.kgml: Found a trail of span 2 containing skipped vertices
path_maqu00220.kgml: 41 -> 40
path_maqu00220.kgml: R00253 -> R00256
path_maqu00220.kgml: {maqu:Maq22A_2p40200, maqu:Maq22A_c01825, maqu:Maq22A_c13135} -> maqu:Maq22A_c13120
path_maqu00220.kgml: 6.3.1.2 -> {1.4.1.13, 1.4.7.1, 3.5.1.2, 3.5.1.38, 4.3.2.10, 4.3.3.6, 6.3.4.2, 6.3.5.2, 6.3.5.4, 6.3.5.5}
path_maqu00220.kgml: Skipped genes: maqu:Maq22A_c28245
path_maqu00220.kgml:
path_maqu00220.kgml: --- 1.10 seconds ---

path_maqu00230.kgml: Purine metabolism
path_maqu00230.kgml: Initialization took 14.82 seconds
path_maqu00230.kgml:
path_maqu00230.kgml: Found a trail of span 2 without skipping any vertex
path_maqu00230.kgml: 427 -> 428
path_maqu00230.kgml: R07404 -> R07405
path_maqu00230.kgml: maqu:Maq22A_c14745 -> maqu:Maq22A_c14750
path_maqu00230.kgml: 6.3.4.18 -> 5.4.99.18
path_maqu00230.kgml:
path_maqu00230.kgml: Found a trail of span 2 without skipping any vertex
path_maqu00230.kgml: 258 -> 259
path_maqu00230.kgml: R01768 -> R02103
path_maqu00230.kgml: {maqu:Maq22A_1p37400, maqu:Maq22A_1p37405, maqu:Maq22A_1p37410, maqu:Maq22A_2p40650, maqu:Maq22A_2p40655, maqu:Maq22A_2p40660, maqu:Maq22A_c10635, maqu:Maq22A_c10640, maqu:Maq22A_c10645, maqu:Maq22A_c11805, maqu:Maq22A_c11810, maqu:Maq22A_c11815} -> {maqu:Maq22A_1p37400, maqu:Maq22A_1p37405, maqu:Maq22A_1p37410, maqu:Maq22A_2p40650, maqu:Maq22A_2p40655, maqu:Maq22A_2p40660, maqu:Maq22A_c10635, maqu:Maq22A_c10640, maqu:Maq22A_c10645, maqu:Maq22A_c11805, maqu:Maq22A_c11810, maqu:Maq22A_c11815}
path_maqu00230.kgml: 1.17.1.4 -> 1.17.1.4
path_maqu00230.kgml:
path_maqu00230.kgml: --- 15.31 seconds ---

path_maqu00240.kgml: Pyrimidine metabolism
path_maqu00240.kgml: Initialization took 5.19 seconds
path_maqu00240.kgml:
path_maqu00240.kgml: Found a trail of span 2 containing skipped vertices
path_maqu00240.kgml: 97 -> 98
path_maqu00240.kgml: R01397 -> R01993
path_maqu00240.kgml: maqu:Maq22A_1p34350 -> {maqu:Maq22A_1p34365, maqu:Maq22A_c13210, maqu:Maq22A_c21795}
path_maqu00240.kgml: 2.1.3.2 -> 3.5.2.3
path_maqu00240.kgml: Skipped genes: maqu:Maq22A_1p34360
path_maqu00240.kgml:
path_maqu00240.kgml: Found a trail of span 2 without skipping any vertex
path_maqu00240.kgml: 152 -> 154
path_maqu00240.kgml: R02485 -> R02484
path_maqu00240.kgml: maqu:Maq22A_c25780 -> maqu:Maq22A_c25785
path_maqu00240.kgml: 3.5.4.5 -> {2.4.2.1, 2.4.2.2, 2.4.2.3, 2.4.2.4}
path_maqu00240.kgml:
path_maqu00240.kgml: Found a trail of span 2 containing skipped vertices
path_maqu00240.kgml: 152 -> 155
path_maqu00240.kgml: R02485 -> R02484
path_maqu00240.kgml: maqu:Maq22A_c25780 -> maqu:Maq22A_c25790
path_maqu00240.kgml: 3.5.4.5 -> {2.4.2.1, 2.4.2.2, 2.4.2.3, 2.4.2.4}
path_maqu00240.kgml: Skipped genes: maqu:Maq22A_c25785
path_maqu00240.kgml:
path_maqu00240.kgml: --- 5.54 seconds ---

path_maqu00250.kgml: Alanine, aspartate and glutamate metabolism
path_maqu00250.kgml: Initialization took 1.49 seconds
path_maqu00250.kgml:
path_maqu00250.kgml: Found a trail of span 2 containing skipped vertices
path_maqu00250.kgml: 93 -> 96
path_maqu00250.kgml: R00253 -> R00256
path_maqu00250.kgml: {maqu:Maq22A_2p40200, maqu:Maq22A_c01825, maqu:Maq22A_c13135} -> maqu:Maq22A_c13120
path_maqu00250.kgml: 6.3.1.2 -> {1.4.1.13, 1.4.7.1, 3.5.1.2, 3.5.1.38, 4.3.2.10, 4.3.3.6, 6.3.4.2, 6.3.5.2, 6.3.5.4, 6.3.5.5}
path_maqu00250.kgml: Skipped genes: maqu:Maq22A_c28245
path_maqu00250.kgml:
path_maqu00250.kgml: --- 1.61 seconds ---

path_maqu00260.kgml: Glycine, serine and threonine metabolism
path_maqu00260.kgml: Initialization took 3.04 seconds
path_maqu00260.kgml:
path_maqu00260.kgml: Found a trail of span 4 without skipping any vertex
path_maqu00260.kgml: 71 -> 67 -> 66 -> 183
path_maqu00260.kgml: R01388 -> R00585 -> R00588 -> R00372
path_maqu00260.kgml: maqu:Maq22A_c19280 -> maqu:Maq22A_c19285 -> maqu:Maq22A_c19285 -> maqu:Maq22A_c19285
path_maqu00260.kgml: {1.1.1.26, 1.1.1.29, 1.1.1.81} -> 2.6.1.51 -> 2.6.1.45 -> {2.6.1.4, 2.6.1.44}
path_maqu00260.kgml:
path_maqu00260.kgml: Found a trail of span 2 without skipping any vertex
path_maqu00260.kgml: 78 -> 70
path_maqu00260.kgml: R04173 -> R01513
path_maqu00260.kgml: maqu:Maq22A_1p34240 -> {maqu:Maq22A_1p34245, maqu:Maq22A_c03295}
path_maqu00260.kgml: 2.6.1.52 -> 1.1.1.95
path_maqu00260.kgml:
path_maqu00260.kgml: Found a trail of span 2 containing skipped vertices
path_maqu00260.kgml: 101 -> 110
path_maqu00260.kgml: R03425 -> R04125
path_maqu00260.kgml: maqu:Maq22A_c00535 -> maqu:Maq22A_c00525
path_maqu00260.kgml: 1.4.4.2 -> 2.1.2.10
path_maqu00260.kgml: Skipped genes: maqu:Maq22A_c00530
path_maqu00260.kgml:
path_maqu00260.kgml: --- 4.99 seconds ---

path_maqu00261.kgml: Monobactam biosynthesis
path_maqu00261.kgml: Initialization took 0.24 seconds
path_maqu00261.kgml: (not found)
path_maqu00261.kgml: --- 0.28 seconds ---

path_maqu00270.kgml: Cysteine and methionine metabolism
path_maqu00270.kgml: Initialization took 1.74 seconds
path_maqu00270.kgml:
path_maqu00270.kgml: Found a trail of span 2 containing skipped vertices
path_maqu00270.kgml: 188 -> 184
path_maqu00270.kgml: R03105 -> R00782
path_maqu00270.kgml: {maqu:Maq22A_c17725, maqu:Maq22A_c22825} -> {maqu:Maq22A_c17765, maqu:Maq22A_c22815}
path_maqu00270.kgml: 2.8.1.2 -> {4.4.1.1, 4.4.1.13, 4.4.1.28}
path_maqu00270.kgml: Skipped genes: maqu:Maq22A_c22820
path_maqu00270.kgml:
path_maqu00270.kgml: --- 1.86 seconds ---

path_maqu00280.kgml: Valine, leucine and isoleucine degradation
path_maqu00280.kgml: Initialization took 3.43 seconds
path_maqu00280.kgml:
path_maqu00280.kgml: Found a trail of span 4 without skipping any vertex
path_maqu00280.kgml: 82 -> 53 -> 90 -> 54
path_maqu00280.kgml: R07603 -> R07604 -> R03174 -> R07618
path_maqu00280.kgml: {maqu:Maq22A_c19015, maqu:Maq22A_c19020} -> {maqu:Maq22A_c19015, maqu:Maq22A_c19020} -> maqu:Maq22A_c19025 -> {maqu:Maq22A_c11290, maqu:Maq22A_c13020, maqu:Maq22A_c16975, maqu:Maq22A_c19030, maqu:Maq22A_c21190}
path_maqu00280.kgml: 1.2.4.4 -> 1.2.4.4 -> 2.3.1.168 -> 1.8.1.4
path_maqu00280.kgml:
path_maqu00280.kgml: Found a trail of span 4 without skipping any vertex
path_maqu00280.kgml: 91 -> 63 -> 108 -> 62
path_maqu00280.kgml: R07599 -> R07600 -> R02662 -> R07618
path_maqu00280.kgml: {maqu:Maq22A_c19015, maqu:Maq22A_c19020} -> {maqu:Maq22A_c19015, maqu:Maq22A_c19020} -> maqu:Maq22A_c19025 -> {maqu:Maq22A_c11290, maqu:Maq22A_c13020, maqu:Maq22A_c16975, maqu:Maq22A_c19030, maqu:Maq22A_c21190}
path_maqu00280.kgml: 1.2.4.4 -> 1.2.4.4 -> 2.3.1.168 -> 1.8.1.4
path_maqu00280.kgml:
path_maqu00280.kgml: Found a trail of span 4 without skipping any vertex
path_maqu00280.kgml: 110 -> 68 -> 69 -> 109
path_maqu00280.kgml: R04097 -> R07618 -> R07602 -> R07601
path_maqu00280.kgml: maqu:Maq22A_c19025 -> {maqu:Maq22A_c11290, maqu:Maq22A_c13020, maqu:Maq22A_c16975, maqu:Maq22A_c19030, maqu:Maq22A_c21190} -> {maqu:Maq22A_c19015, maqu:Maq22A_c19020} -> {maqu:Maq22A_c19015, maqu:Maq22A_c19020}
path_maqu00280.kgml: 2.3.1.168 -> 1.8.1.4 -> 1.2.4.4 -> 1.2.4.4
path_maqu00280.kgml:
path_maqu00280.kgml: Found a trail of span 2 without skipping any vertex
path_maqu00280.kgml: 81 -> 79
path_maqu00280.kgml: R04095 -> R04138
path_maqu00280.kgml: maqu:Maq22A_c01570 -> {maqu:Maq22A_c01560, maqu:Maq22A_c01565}
path_maqu00280.kgml: {1.3.8.4, 1.3.8.7} -> 6.4.1.4
path_maqu00280.kgml:
path_maqu00280.kgml: --- 4.05 seconds ---

path_maqu00281.kgml: Geraniol degradation
path_maqu00281.kgml: Initialization took 0.13 seconds
path_maqu00281.kgml: (not found)
path_maqu00281.kgml: --- 0.17 seconds ---

path_maqu00290.kgml: Valine, leucine and isoleucine biosynthesis
path_maqu00290.kgml: Initialization took 1.19 seconds
path_maqu00290.kgml:
path_maqu00290.kgml: Found a trail of span 3 containing skipped vertices
path_maqu00290.kgml: 79 -> 44 -> 46 -> 44
path_maqu00290.kgml: R00226 -> R05071 -> R04440 -> R05071
path_maqu00290.kgml: {maqu:Maq22A_1p31070, maqu:Maq22A_c12570, maqu:Maq22A_c18840, maqu:Maq22A_c26860, maqu:Maq22A_c26865} -> maqu:Maq22A_c26775 -> maqu:Maq22A_c26775 -> maqu:Maq22A_c26775
path_maqu00290.kgml: 2.2.1.6 -> {1.1.1.86, 5.4.99.3} -> 1.1.1.86 -> {1.1.1.86, 5.4.99.3}
path_maqu00290.kgml: Skipped genes: maqu:Maq22A_c26840, maqu:Maq22A_c26855, maqu:Maq22A_c26845
path_maqu00290.kgml:
path_maqu00290.kgml: Found a trail of span 3 containing skipped vertices
path_maqu00290.kgml: 47 -> 42 -> 34
path_maqu00290.kgml: R08648 -> R05069 -> R05068
path_maqu00290.kgml: {maqu:Maq22A_1p31070, maqu:Maq22A_c12570, maqu:Maq22A_c18840, maqu:Maq22A_c26860, maqu:Maq22A_c26865} -> maqu:Maq22A_c26775 -> maqu:Maq22A_c26775
path_maqu00290.kgml: 2.2.1.6 -> {1.1.1.86, 5.4.99.3} -> 1.1.1.86
path_maqu00290.kgml: Skipped genes: maqu:Maq22A_c26840, maqu:Maq22A_c26855, maqu:Maq22A_c26845
path_maqu00290.kgml:
path_maqu00290.kgml: Found a trail of span 3 without skipping any vertex
path_maqu00290.kgml: 35 -> 37 -> 36
path_maqu00290.kgml: R03968 -> R04001 -> R04426
path_maqu00290.kgml: {maqu:Maq22A_1p31995, maqu:Maq22A_2p40805, maqu:Maq22A_2p40810, maqu:Maq22A_2p41465, maqu:Maq22A_2p41470, maqu:Maq22A_c03660, maqu:Maq22A_c03665, maqu:Maq22A_c14590} -> {maqu:Maq22A_1p31995, maqu:Maq22A_2p40805, maqu:Maq22A_2p40810, maqu:Maq22A_2p41465, maqu:Maq22A_2p41470, maqu:Maq22A_c03660, maqu:Maq22A_c03665, maqu:Maq22A_c14590} -> {maqu:Maq22A_2p40800, maqu:Maq22A_c10855, maqu:Maq22A_c15865}
path_maqu00290.kgml: 4.2.1.33 -> 4.2.1.33 -> 1.1.1.85
path_maqu00290.kgml:
path_maqu00290.kgml: Found a trail of span 3 without skipping any vertex
path_maqu00290.kgml: 78 -> 21 -> 22
path_maqu00290.kgml: R03896 -> R03898 -> R00994
path_maqu00290.kgml: {maqu:Maq22A_1p31995, maqu:Maq22A_2p40805, maqu:Maq22A_2p40810, maqu:Maq22A_2p41465, maqu:Maq22A_2p41470, maqu:Maq22A_c03660, maqu:Maq22A_c03665, maqu:Maq22A_c14590} -> {maqu:Maq22A_1p31995, maqu:Maq22A_2p40805, maqu:Maq22A_2p40810, maqu:Maq22A_2p41465, maqu:Maq22A_2p41470, maqu:Maq22A_c03660, maqu:Maq22A_c03665, maqu:Maq22A_c14590} -> {maqu:Maq22A_2p40800, maqu:Maq22A_c10855, maqu:Maq22A_c15865}
path_maqu00290.kgml: 4.2.1.35 -> 4.2.1.35 -> 1.1.1.85
path_maqu00290.kgml:
path_maqu00290.kgml: --- 1.49 seconds ---

path_maqu00300.kgml: Lysine biosynthesis
path_maqu00300.kgml: Initialization took 0.64 seconds
path_maqu00300.kgml:
path_maqu00300.kgml: Found a trail of span 2 without skipping any vertex
path_maqu00300.kgml: 77 -> 46
path_maqu00300.kgml: R02788 -> R04617
path_maqu00300.kgml: maqu:Maq22A_c02210 -> maqu:Maq22A_c02215
path_maqu00300.kgml: 6.3.2.13 -> 6.3.2.10
path_maqu00300.kgml:
path_maqu00300.kgml: --- 0.75 seconds ---

path_maqu00310.kgml: Lysine degradation
path_maqu00310.kgml: Initialization took 0.59 seconds
path_maqu00310.kgml:
path_maqu00310.kgml: Found a trail of span 3 containing skipped vertices
path_maqu00310.kgml: 44 -> 45 -> 56
path_maqu00310.kgml: R03026 -> R01975 -> R00238
path_maqu00310.kgml: {maqu:Maq22A_1p30775, maqu:Maq22A_c08630, maqu:Maq22A_c09810} -> maqu:Maq22A_c09810 -> {maqu:Maq22A_1p33100, maqu:Maq22A_1p33710, maqu:Maq22A_1p33720, maqu:Maq22A_1p37465, maqu:Maq22A_2p41955, maqu:Maq22A_2p41970, maqu:Maq22A_c09800, maqu:Maq22A_c25550}
path_maqu00310.kgml: 4.2.1.17 -> 1.1.1.35 -> 2.3.1.9
path_maqu00310.kgml: Skipped genes: maqu:Maq22A_c09805
path_maqu00310.kgml:
path_maqu00310.kgml: Found a trail of span 2 without skipping any vertex
path_maqu00310.kgml: 55 -> 73
path_maqu00310.kgml: R01940 -> R02571
path_maqu00310.kgml: maqu:Maq22A_c11305 -> maqu:Maq22A_c11300
path_maqu00310.kgml: 1.2.4.2 -> 2.3.1.61
path_maqu00310.kgml:
path_maqu00310.kgml: --- 0.72 seconds ---

path_maqu00330.kgml: Arginine and proline metabolism
path_maqu00330.kgml: Initialization took 2.04 seconds
path_maqu00330.kgml: (not found)
path_maqu00330.kgml: --- 2.09 seconds ---

path_maqu00332.kgml: Carbapenem biosynthesis
path_maqu00332.kgml: Initialization took 0.09 seconds
path_maqu00332.kgml: (not found)
path_maqu00332.kgml: --- 0.14 seconds ---

path_maqu00340.kgml: Histidine metabolism
path_maqu00340.kgml: Initialization took 0.49 seconds
path_maqu00340.kgml:
path_maqu00340.kgml: Found a trail of span 3 containing skipped vertices
path_maqu00340.kgml: 65 -> 69 -> 63
path_maqu00340.kgml: R04640 -> R04558 -> R03457
path_maqu00340.kgml: {maqu:Maq22A_1p33365, maqu:Maq22A_c23985} -> {maqu:Maq22A_1p33360, maqu:Maq22A_1p33375} -> maqu:Maq22A_1p33350
path_maqu00340.kgml: 5.3.1.16 -> 4.3.2.10 -> 4.2.1.19
path_maqu00340.kgml: Skipped genes: maqu:Maq22A_1p33370, maqu:Maq22A_1p33355
path_maqu00340.kgml:
path_maqu00340.kgml: Found a trail of span 2 without skipping any vertex
path_maqu00340.kgml: 43 -> 42
path_maqu00340.kgml: R02914 -> R02288
path_maqu00340.kgml: maqu:Maq22A_1p30010 -> maqu:Maq22A_1p30015
path_maqu00340.kgml: 4.2.1.49 -> 3.5.2.7
path_maqu00340.kgml:
path_maqu00340.kgml: --- 0.65 seconds ---

path_maqu00350.kgml: Tyrosine metabolism
path_maqu00350.kgml: Initialization took 0.74 seconds
path_maqu00350.kgml:
path_maqu00350.kgml: Found a trail of span 2 without skipping any vertex
path_maqu00350.kgml: 106 -> 89
path_maqu00350.kgml: R04132 -> R01647
path_maqu00350.kgml: maqu:Maq22A_c05885 -> {maqu:Maq22A_c05880, maqu:Maq22A_c07790, maqu:Maq22A_c25455, maqu:Maq22A_c27390}
path_maqu00350.kgml: ? -> 4.1.2.52
path_maqu00350.kgml:
path_maqu00350.kgml: Found a trail of span 2 without skipping any vertex
path_maqu00350.kgml: 88 -> 89
path_maqu00350.kgml: R06897 -> R01647
path_maqu00350.kgml: maqu:Maq22A_c05885 -> {maqu:Maq22A_c05880, maqu:Maq22A_c07790, maqu:Maq22A_c25455, maqu:Maq22A_c27390}
path_maqu00350.kgml: ? -> 4.1.2.52
path_maqu00350.kgml:
path_maqu00350.kgml: --- 0.90 seconds ---

path_maqu00360.kgml: Phenylalanine metabolism
path_maqu00360.kgml: Initialization took 1.49 seconds
path_maqu00360.kgml:
path_maqu00360.kgml: Found a trail of span 2 without skipping any vertex
path_maqu00360.kgml: 59 -> 247
path_maqu00360.kgml: R02539 -> R09840
path_maqu00360.kgml: {maqu:Maq22A_1p36200, maqu:Maq22A_c01500} -> maqu:Maq22A_1p36205
path_maqu00360.kgml: 6.2.1.30 -> ?
path_maqu00360.kgml:
path_maqu00360.kgml: --- 1.63 seconds ---

path_maqu00361.kgml: Chlorocyclohexane and chlorobenzene degradation
path_maqu00361.kgml: Initialization took 0.19 seconds
path_maqu00361.kgml: (not found)
path_maqu00361.kgml: --- 0.24 seconds ---

path_maqu00362.kgml: Benzoate degradation
path_maqu00362.kgml: Initialization took 1.64 seconds
path_maqu00362.kgml:
path_maqu00362.kgml: Found a trail of span 4 containing skipped vertices
path_maqu00362.kgml: 48 -> 60 -> 61 -> 145
path_maqu00362.kgml: R01631 -> R03307 -> R03470 -> R02991
path_maqu00362.kgml: {maqu:Maq22A_c03915, maqu:Maq22A_c03920} -> {maqu:Maq22A_2p40750, maqu:Maq22A_c03905} -> {maqu:Maq22A_c03900, maqu:Maq22A_c21125, maqu:Maq22A_c22715} -> maqu:Maq22A_c03900
path_maqu00362.kgml: 1.13.11.3 -> 5.5.1.2 -> 4.1.1.44 -> 3.1.1.24
path_maqu00362.kgml: Skipped genes: maqu:Maq22A_c03910
path_maqu00362.kgml:
path_maqu00362.kgml: Found a trail of span 2 without skipping any vertex
path_maqu00362.kgml: 50 -> 54
path_maqu00362.kgml: R04478 -> R00350
path_maqu00362.kgml: maqu:Maq22A_c23290 -> maqu:Maq22A_c23285
path_maqu00362.kgml: 4.2.1.83 -> 4.1.3.17
path_maqu00362.kgml:
path_maqu00362.kgml: --- 1.81 seconds ---

path_maqu00364.kgml: Fluorobenzoate degradation
path_maqu00364.kgml: Initialization took 0.09 seconds
path_maqu00364.kgml: (not found)
path_maqu00364.kgml: --- 0.13 seconds ---

path_maqu00365.kgml: Furfural degradation
path_maqu00365.kgml: Initialization took 0.09 seconds
path_maqu00365.kgml:
path_maqu00365.kgml: Found a trail of span 4 containing skipped vertices
path_maqu00365.kgml: 26 -> 29 -> 13 -> 15
path_maqu00365.kgml: R10858 -> R10213 -> R02986 -> R02987
path_maqu00365.kgml: {maqu:Maq22A_2p41610, maqu:Maq22A_c13940} -> maqu:Maq22A_c13945 -> maqu:Maq22A_c13980 -> maqu:Maq22A_c13995
path_maqu00365.kgml: 1.1.3.47 -> ? -> 6.2.1.31 -> 1.3.99.8
path_maqu00365.kgml: Skipped genes: maqu:Maq22A_c13990, maqu:Maq22A_c13985, maqu:Maq22A_c13965, maqu:Maq22A_c13970, maqu:Maq22A_c13975
path_maqu00365.kgml:
path_maqu00365.kgml: --- 0.19 seconds ---

path_maqu00380.kgml: Tryptophan metabolism
path_maqu00380.kgml: Initialization took 0.89 seconds
path_maqu00380.kgml:
path_maqu00380.kgml: Found a trail of span 3 containing skipped vertices
path_maqu00380.kgml: 98 -> 31 -> 97
path_maqu00380.kgml: R03026 -> R01975 -> R00238
path_maqu00380.kgml: {maqu:Maq22A_1p30775, maqu:Maq22A_c08630, maqu:Maq22A_c09810} -> maqu:Maq22A_c09810 -> {maqu:Maq22A_1p33100, maqu:Maq22A_1p33710, maqu:Maq22A_1p33720, maqu:Maq22A_1p37465, maqu:Maq22A_2p41955, maqu:Maq22A_2p41970, maqu:Maq22A_c09800, maqu:Maq22A_c25550}
path_maqu00380.kgml: 4.2.1.17 -> 1.1.1.35 -> 2.3.1.9
path_maqu00380.kgml: Skipped genes: maqu:Maq22A_c09805
path_maqu00380.kgml:
path_maqu00380.kgml: --- 0.99 seconds ---

path_maqu00400.kgml: Phenylalanine, tyrosine and tryptophan biosynthesis
path_maqu00400.kgml: Initialization took 1.23 seconds
path_maqu00400.kgml:
path_maqu00400.kgml: Found a trail of span 3 without skipping any vertex
path_maqu00400.kgml: 70 -> 89 -> 69
path_maqu00400.kgml: R00732 -> R00734 -> R01728
path_maqu00400.kgml: maqu:Maq22A_1p32200 -> maqu:Maq22A_1p32205 -> maqu:Maq22A_1p32200
path_maqu00400.kgml: {1.3.1.43, 1.3.1.79} -> {2.6.1.1, 2.6.1.5, 2.6.1.57, 2.6.1.9} -> 1.3.1.12
path_maqu00400.kgml:
path_maqu00400.kgml: Found a trail of span 2 without skipping any vertex
path_maqu00400.kgml: 57 -> 56
path_maqu00400.kgml: {R00985, R00986} -> R01073
path_maqu00400.kgml: {maqu:Maq22A_c02325, maqu:Maq22A_c20115} -> maqu:Maq22A_c20120
path_maqu00400.kgml: {4.1.3.27, 4.1.3.27} -> 2.4.2.18
path_maqu00400.kgml:
path_maqu00400.kgml: Found a trail of span 2 without skipping any vertex
path_maqu00400.kgml: 77 -> 76
path_maqu00400.kgml: R03084 -> R02413
path_maqu00400.kgml: {maqu:Maq22A_c05915, maqu:Maq22A_c08540} -> {maqu:Maq22A_c00565, maqu:Maq22A_c05910, maqu:Maq22A_c10215, maqu:Maq22A_c11650, maqu:Maq22A_c19135}
path_maqu00400.kgml: 4.2.1.10 -> {1.1.1.25, 1.1.1.282}
path_maqu00400.kgml:
path_maqu00400.kgml: --- 1.49 seconds ---

path_maqu00401.kgml: Novobiocin biosynthesis
path_maqu00401.kgml: Initialization took 0.09 seconds
path_maqu00401.kgml:
path_maqu00401.kgml: Found a trail of span 2 without skipping any vertex
path_maqu00401.kgml: 65 -> 63
path_maqu00401.kgml: R01728 -> R00734
path_maqu00401.kgml: maqu:Maq22A_1p32200 -> maqu:Maq22A_1p32205
path_maqu00401.kgml: 1.3.1.12 -> {2.6.1.1, 2.6.1.5, 2.6.1.57, 2.6.1.9}
path_maqu00401.kgml:
path_maqu00401.kgml: Found a trail of span 2 without skipping any vertex
path_maqu00401.kgml: 64 -> 63
path_maqu00401.kgml: R01728 -> R00734
path_maqu00401.kgml: maqu:Maq22A_1p32200 -> maqu:Maq22A_1p32205
path_maqu00401.kgml: 1.3.1.12 -> {2.6.1.1, 2.6.1.5, 2.6.1.57, 2.6.1.9}
path_maqu00401.kgml:
path_maqu00401.kgml: --- 0.22 seconds ---

path_maqu00405.kgml: Phenazine biosynthesis
path_maqu00405.kgml: Initialization took 0.09 seconds
path_maqu00405.kgml: (not found)
path_maqu00405.kgml: --- 0.15 seconds ---

path_maqu00410.kgml: beta-Alanine metabolism
path_maqu00410.kgml: Initialization took 0.54 seconds
path_maqu00410.kgml:
path_maqu00410.kgml: Found a trail of span 2 without skipping any vertex
path_maqu00410.kgml: 47 -> 45
path_maqu00410.kgml: R00907 -> {R00705, R00706}
path_maqu00410.kgml: maqu:Maq22A_1p30555 -> {maqu:Maq22A_1p30550, maqu:Maq22A_1p37815, maqu:Maq22A_c05875}
path_maqu00410.kgml: 2.6.1.18 -> {1.2.1.18, 1.2.1.27, 1.2.1.18}
path_maqu00410.kgml:
path_maqu00410.kgml: --- 0.64 seconds ---

path_maqu00430.kgml: Taurine and hypotaurine metabolism
path_maqu00430.kgml: Initialization took 0.24 seconds
path_maqu00430.kgml: (not found)
path_maqu00430.kgml: --- 0.29 seconds ---

path_maqu00440.kgml: Phosphonate and phosphinate metabolism
path_maqu00440.kgml: Initialization took 0.18 seconds
path_maqu00440.kgml:
path_maqu00440.kgml: Found a trail of span 3 containing skipped vertices
path_maqu00440.kgml: 124 -> 127 -> 130
path_maqu00440.kgml: R10185 -> R10186 -> R10204
path_maqu00440.kgml: {maqu:Maq22A_c06535, maqu:Maq22A_c06540, maqu:Maq22A_c06545, maqu:Maq22A_c06565} -> maqu:Maq22A_c06570 -> maqu:Maq22A_c06550
path_maqu00440.kgml: 2.7.8.37 -> 3.6.1.63 -> 4.7.1.1
path_maqu00440.kgml: Skipped genes: maqu:Maq22A_c06555, maqu:Maq22A_c06560
path_maqu00440.kgml:
path_maqu00440.kgml: --- 0.27 seconds ---

path_maqu00450.kgml: Selenocompound metabolism
path_maqu00450.kgml: Initialization took 0.34 seconds
path_maqu00450.kgml: (not found)
path_maqu00450.kgml: --- 0.39 seconds ---

path_maqu00460.kgml: Cyanoamino acid metabolism
path_maqu00460.kgml: Initialization took 0.24 seconds
path_maqu00460.kgml: (not found)
path_maqu00460.kgml: --- 0.28 seconds ---

path_maqu00471.kgml: D-Glutamine and D-glutamate metabolism
path_maqu00471.kgml: Initialization took 0.09 seconds
path_maqu00471.kgml: (not found)
path_maqu00471.kgml: --- 0.14 seconds ---

path_maqu00472.kgml: D-Arginine and D-ornithine metabolism
path_maqu00472.kgml: Initialization took 0.05 seconds
path_maqu00472.kgml: (not found)
path_maqu00472.kgml: --- 0.11 seconds ---

path_maqu00473.kgml: D-Alanine metabolism
path_maqu00473.kgml: Initialization took 0.09 seconds
path_maqu00473.kgml: (not found)
path_maqu00473.kgml: --- 0.14 seconds ---

path_maqu00480.kgml: Glutathione metabolism
path_maqu00480.kgml: Initialization took 2.29 seconds
path_maqu00480.kgml: (not found)
path_maqu00480.kgml: --- 2.34 seconds ---

path_maqu00500.kgml: Starch and sucrose metabolism
path_maqu00500.kgml: Initialization took 0.79 seconds
path_maqu00500.kgml:
path_maqu00500.kgml: Found a trail of span 4 without skipping any vertex
path_maqu00500.kgml: 194 -> 120 -> 238 -> 149
path_maqu00500.kgml: R09994 -> R02110 -> R02112 -> R01557
path_maqu00500.kgml: maqu:Maq22A_c04000 -> maqu:Maq22A_c04010 -> {maqu:Maq22A_c04005, maqu:Maq22A_c11120} -> {maqu:Maq22A_c04005, maqu:Maq22A_c11120}
path_maqu00500.kgml: 2.4.99.16 -> 2.4.1.18 -> {3.2.1.1, 3.2.1.133, 3.2.1.2} -> 5.4.99.16
path_maqu00500.kgml:
path_maqu00500.kgml: Found a trail of span 2 containing skipped vertices
path_maqu00500.kgml: 205 -> 149
path_maqu00500.kgml: R11256 -> R01557
path_maqu00500.kgml: maqu:Maq22A_c03985 -> {maqu:Maq22A_c04005, maqu:Maq22A_c11120}
path_maqu00500.kgml: 3.2.1.141 -> 5.4.99.16
path_maqu00500.kgml: Skipped genes: maqu:Maq22A_c04000, maqu:Maq22A_c03990
path_maqu00500.kgml:
path_maqu00500.kgml: --- 0.96 seconds ---

path_maqu00520.kgml: Amino sugar and nucleotide sugar metabolism
path_maqu00520.kgml: Initialization took 1.49 seconds
path_maqu00520.kgml:
path_maqu00520.kgml: Found a trail of span 2 without skipping any vertex
path_maqu00520.kgml: 244 -> 246
path_maqu00520.kgml: R00888 -> R05692
path_maqu00520.kgml: maqu:Maq22A_1p30790 -> maqu:Maq22A_1p30795
path_maqu00520.kgml: 4.2.1.47 -> 1.1.1.271
path_maqu00520.kgml:
path_maqu00520.kgml: Found a trail of span 2 without skipping any vertex
path_maqu00520.kgml: 420 -> 422
path_maqu00520.kgml: R11024 -> R11025
path_maqu00520.kgml: maqu:Maq22A_c14070 -> maqu:Maq22A_c14065
path_maqu00520.kgml: 2.7.1.221 -> 2.7.7.99
path_maqu00520.kgml:
path_maqu00520.kgml: --- 1.68 seconds ---

path_maqu00521.kgml: Streptomycin biosynthesis
path_maqu00521.kgml: Initialization took 0.19 seconds
path_maqu00521.kgml:
path_maqu00521.kgml: Found a trail of span 4 without skipping any vertex
path_maqu00521.kgml: 44 -> 43 -> 42 -> 24
path_maqu00521.kgml: R02328 -> R06513 -> R06514 -> R02777
path_maqu00521.kgml: maqu:Maq22A_1p33775 -> maqu:Maq22A_1p33785 -> maqu:Maq22A_1p33790 -> maqu:Maq22A_1p33780
path_maqu00521.kgml: 2.7.7.24 -> 4.2.1.46 -> 5.1.3.13 -> 1.1.1.133
path_maqu00521.kgml:
path_maqu00521.kgml: --- 0.30 seconds ---

path_maqu00523.kgml: Polyketide sugar unit biosynthesis
path_maqu00523.kgml: Initialization took 0.05 seconds
path_maqu00523.kgml:
path_maqu00523.kgml: Found a trail of span 4 without skipping any vertex
path_maqu00523.kgml: 27 -> 26 -> 63 -> 28
path_maqu00523.kgml: R02328 -> R06513 -> R06514 -> R02777
path_maqu00523.kgml: maqu:Maq22A_1p33775 -> maqu:Maq22A_1p33785 -> maqu:Maq22A_1p33790 -> maqu:Maq22A_1p33780
path_maqu00523.kgml: 2.7.7.24 -> 4.2.1.46 -> 5.1.3.13 -> 1.1.1.133
path_maqu00523.kgml:
path_maqu00523.kgml: --- 0.14 seconds ---

path_maqu00525.kgml: Acarbose and validamycin biosynthesis
path_maqu00525.kgml: Initialization took 0.05 seconds
path_maqu00525.kgml:
path_maqu00525.kgml: Found a trail of span 2 containing skipped vertices
path_maqu00525.kgml: 58 -> 59
path_maqu00525.kgml: R02328 -> R06513
path_maqu00525.kgml: maqu:Maq22A_1p33775 -> maqu:Maq22A_1p33785
path_maqu00525.kgml: 2.7.7.24 -> 4.2.1.46
path_maqu00525.kgml: Skipped genes: maqu:Maq22A_1p33780
path_maqu00525.kgml:
path_maqu00525.kgml: --- 0.16 seconds ---

path_maqu00540.kgml: Lipopolysaccharide biosynthesis
path_maqu00540.kgml: Initialization took 0.29 seconds
path_maqu00540.kgml:
path_maqu00540.kgml: Found a trail of span 3 without skipping any vertex
path_maqu00540.kgml: 45 -> 80 -> 79
path_maqu00540.kgml: R04657 -> R04658 -> R05074
path_maqu00540.kgml: maqu:Maq22A_c25770 -> maqu:Maq22A_c25765 -> maqu:Maq22A_c25765
path_maqu00540.kgml: 2.7.1.130 -> 2.4.99.12 -> 2.4.99.13
path_maqu00540.kgml:
path_maqu00540.kgml: Found a trail of span 2 containing skipped vertices
path_maqu00540.kgml: 88 -> 53
path_maqu00540.kgml: R04550 -> R04606
path_maqu00540.kgml: maqu:Maq22A_c20380 -> maqu:Maq22A_c20400
path_maqu00540.kgml: 2.3.1.191 -> 2.4.1.182
path_maqu00540.kgml: Skipped genes: maqu:Maq22A_c20390, maqu:Maq22A_c20385, maqu:Maq22A_c20395
path_maqu00540.kgml:
path_maqu00540.kgml: --- 0.42 seconds ---

path_maqu00550.kgml: Peptidoglycan biosynthesis
path_maqu00550.kgml: Initialization took 0.69 seconds
path_maqu00550.kgml:
path_maqu00550.kgml: Found a trail of span 4 containing skipped vertices
path_maqu00550.kgml: 32 -> 34 -> 23 -> 35
path_maqu00550.kgml: R02783 -> R02788 -> R04617 -> R05630
path_maqu00550.kgml: maqu:Maq22A_c02230 -> maqu:Maq22A_c02210 -> maqu:Maq22A_c02215 -> maqu:Maq22A_c02220
path_maqu00550.kgml: 6.3.2.9 -> 6.3.2.13 -> 6.3.2.10 -> 2.7.8.13
path_maqu00550.kgml: Skipped genes: maqu:Maq22A_c02225
path_maqu00550.kgml:
path_maqu00550.kgml: Found a trail of span 2 containing skipped vertices
path_maqu00550.kgml: 59 -> 33
path_maqu00550.kgml: {R03191, R03192} -> R03193
path_maqu00550.kgml: maqu:Maq22A_c12425 -> maqu:Maq22A_c12410
path_maqu00550.kgml: {1.3.1.98, 1.3.1.98} -> 6.3.2.8
path_maqu00550.kgml: Skipped genes: maqu:Maq22A_c12420
path_maqu00550.kgml:
path_maqu00550.kgml: Found a trail of span 2 without skipping any vertex
path_maqu00550.kgml: 29 -> 28
path_maqu00550.kgml: R04573 -> R05629
path_maqu00550.kgml: maqu:Maq22A_c02215 -> maqu:Maq22A_c02220
path_maqu00550.kgml: 6.3.2.10 -> 2.7.8.13
path_maqu00550.kgml:
path_maqu00550.kgml: --- 0.94 seconds ---

path_maqu00561.kgml: Glycerolipid metabolism
path_maqu00561.kgml: Initialization took 0.19 seconds
path_maqu00561.kgml: (not found)
path_maqu00561.kgml: --- 0.23 seconds ---

path_maqu00562.kgml: Inositol phosphate metabolism
path_maqu00562.kgml: Initialization took 0.18 seconds
path_maqu00562.kgml: (not found)
path_maqu00562.kgml: --- 0.22 seconds ---

path_maqu00564.kgml: Glycerophospholipid metabolism
path_maqu00564.kgml: Initialization took 0.78 seconds
path_maqu00564.kgml:
path_maqu00564.kgml: Found a trail of span 2 without skipping any vertex
path_maqu00564.kgml: 103 -> 135
path_maqu00564.kgml: R01800 -> R02055
path_maqu00564.kgml: maqu:Maq22A_1p37620 -> maqu:Maq22A_1p37625
path_maqu00564.kgml: 2.7.8.8 -> 4.1.1.65
path_maqu00564.kgml:
path_maqu00564.kgml: --- 0.87 seconds ---

path_maqu00590.kgml: Arachidonic acid metabolism
path_maqu00590.kgml: Initialization took 0.08 seconds
path_maqu00590.kgml: (not found)
path_maqu00590.kgml: --- 0.12 seconds ---

path_maqu00620.kgml: Pyruvate metabolism
path_maqu00620.kgml: Initialization took 7.75 seconds
path_maqu00620.kgml:
path_maqu00620.kgml: Found a trail of span 4 containing skipped vertices
path_maqu00620.kgml: 123 -> 55 -> 124 -> 125
path_maqu00620.kgml: R00014 -> R03270 -> R02569 -> R07618
path_maqu00620.kgml: {maqu:Maq22A_c00520, maqu:Maq22A_c13030, maqu:Maq22A_c16995, maqu:Maq22A_c17000} -> {maqu:Maq22A_c00520, maqu:Maq22A_c13030, maqu:Maq22A_c16995, maqu:Maq22A_c17000} -> {maqu:Maq22A_c13025, maqu:Maq22A_c16980, maqu:Maq22A_c21025} -> {maqu:Maq22A_c11290, maqu:Maq22A_c13020, maqu:Maq22A_c16975, maqu:Maq22A_c19030, maqu:Maq22A_c21190}
path_maqu00620.kgml: {1.2.4.1, 2.2.1.6, 4.1.1.1} -> 1.2.4.1 -> 2.3.1.12 -> 1.8.1.4
path_maqu00620.kgml: Skipped genes: maqu:Maq22A_c16985, maqu:Maq22A_c16990
path_maqu00620.kgml:
path_maqu00620.kgml: Found a trail of span 2 containing skipped vertices
path_maqu00620.kgml: 92 -> 83
path_maqu00620.kgml: R00196 -> R00216
path_maqu00620.kgml: {maqu:Maq22A_c03770, maqu:Maq22A_c10685, maqu:Maq22A_c10970} -> {maqu:Maq22A_1p30585, maqu:Maq22A_1p31340, maqu:Maq22A_c10655}
path_maqu00620.kgml: 1.1.2.3 -> 1.1.1.40
path_maqu00620.kgml: Skipped genes: maqu:Maq22A_c10670, maqu:Maq22A_c10665
path_maqu00620.kgml:
path_maqu00620.kgml: --- 8.05 seconds ---

path_maqu00621.kgml: Dioxin degradation
path_maqu00621.kgml: Initialization took 0.09 seconds
path_maqu00621.kgml: (not found)
path_maqu00621.kgml: --- 0.13 seconds ---

path_maqu00622.kgml: Xylene degradation
path_maqu00622.kgml: Initialization took 0.09 seconds
path_maqu00622.kgml: (not found)
path_maqu00622.kgml: --- 0.14 seconds ---

path_maqu00623.kgml: Toluene degradation
path_maqu00623.kgml: Initialization took 0.09 seconds
path_maqu00623.kgml: (not found)
path_maqu00623.kgml: --- 0.14 seconds ---

path_maqu00624.kgml: Polycyclic aromatic hydrocarbon degradation
path_maqu00624.kgml: Initialization took 0.09 seconds
path_maqu00624.kgml: (not found)
path_maqu00624.kgml: --- 0.13 seconds ---

path_maqu00625.kgml: Chloroalkane and chloroalkene degradation
path_maqu00625.kgml: Initialization took 0.24 seconds
path_maqu00625.kgml: (not found)
path_maqu00625.kgml: --- 0.29 seconds ---

path_maqu00626.kgml: Naphthalene degradation
path_maqu00626.kgml: Initialization took 0.13 seconds
path_maqu00626.kgml: (not found)
path_maqu00626.kgml: --- 0.18 seconds ---

path_maqu00627.kgml: Aminobenzoate degradation
path_maqu00627.kgml: Initialization took 0.29 seconds
path_maqu00627.kgml: (not found)
path_maqu00627.kgml: --- 0.34 seconds ---

path_maqu00630.kgml: Glyoxylate and dicarboxylate metabolism
path_maqu00630.kgml: Initialization took 9.76 seconds
path_maqu00630.kgml:
path_maqu00630.kgml: Found a trail of span 5 containing skipped vertices
path_maqu00630.kgml: 118 -> 117 -> 141 -> 214 -> 142
path_maqu00630.kgml: R01256 -> R00473 -> R00717 -> R00588 -> R01388
path_maqu00630.kgml: {maqu:Maq22A_c19260, maqu:Maq22A_c19265} -> {maqu:Maq22A_c18385, maqu:Maq22A_c19250} -> maqu:Maq22A_c19280 -> maqu:Maq22A_c19285 -> maqu:Maq22A_c19280
path_maqu00630.kgml: 6.2.1.9 -> 4.1.3.24 -> {1.1.1.26, 1.1.1.29} -> 2.6.1.45 -> {1.1.1.26, 1.1.1.29, 1.1.1.81}
path_maqu00630.kgml: Skipped genes: maqu:Maq22A_c19255, maqu:Maq22A_c19275, maqu:Maq22A_c28505, maqu:Maq22A_c19270
path_maqu00630.kgml:
path_maqu00630.kgml: Found a trail of span 4 containing skipped vertices
path_maqu00630.kgml: 140 -> 141 -> 214 -> 142
path_maqu00630.kgml: R01334 -> R00717 -> R00588 -> R01388
path_maqu00630.kgml: {maqu:Maq22A_c17075, maqu:Maq22A_c19305, maqu:Maq22A_c20175} -> maqu:Maq22A_c19280 -> maqu:Maq22A_c19285 -> maqu:Maq22A_c19280
path_maqu00630.kgml: 3.1.3.18 -> {1.1.1.26, 1.1.1.29} -> 2.6.1.45 -> {1.1.1.26, 1.1.1.29, 1.1.1.81}
path_maqu00630.kgml: Skipped genes: maqu:Maq22A_c19300
path_maqu00630.kgml:
path_maqu00630.kgml: Found a trail of span 2 without skipping any vertex
path_maqu00630.kgml: 194 -> 195
path_maqu00630.kgml: R00238 -> R01977
path_maqu00630.kgml: {maqu:Maq22A_1p33100, maqu:Maq22A_1p33710, maqu:Maq22A_1p33720, maqu:Maq22A_1p37465, maqu:Maq22A_2p41955, maqu:Maq22A_2p41970, maqu:Maq22A_c09800, maqu:Maq22A_c25550} -> maqu:Maq22A_1p37470
path_maqu00630.kgml: 2.3.1.9 -> 1.1.1.36
path_maqu00630.kgml:
path_maqu00630.kgml: --- 10.20 seconds ---

path_maqu00640.kgml: Propanoate metabolism
path_maqu00640.kgml: Initialization took 4.05 seconds
path_maqu00640.kgml:
path_maqu00640.kgml: Found a trail of span 4 without skipping any vertex
path_maqu00640.kgml: 188 -> 185 -> 186 -> 187
path_maqu00640.kgml: R10998 -> R07618 -> R10997 -> R10996
path_maqu00640.kgml: maqu:Maq22A_c19025 -> {maqu:Maq22A_c11290, maqu:Maq22A_c13020, maqu:Maq22A_c16975, maqu:Maq22A_c19030, maqu:Maq22A_c21190} -> {maqu:Maq22A_c19015, maqu:Maq22A_c19020} -> {maqu:Maq22A_c19015, maqu:Maq22A_c19020}
path_maqu00640.kgml: 2.3.1.168 -> 1.8.1.4 -> 1.2.4.4 -> 1.2.4.4
path_maqu00640.kgml:
path_maqu00640.kgml: Found a trail of span 2 without skipping any vertex
path_maqu00640.kgml: 21 -> 12
path_maqu00640.kgml: R00907 -> {R00705, R00706}
path_maqu00640.kgml: maqu:Maq22A_1p30555 -> {maqu:Maq22A_1p30550, maqu:Maq22A_1p37815, maqu:Maq22A_c05875}
path_maqu00640.kgml: 2.6.1.18 -> {1.2.1.18, 1.2.1.27, 1.2.1.18}
path_maqu00640.kgml:
path_maqu00640.kgml: --- 4.27 seconds ---

path_maqu00643.kgml: Styrene degradation
path_maqu00643.kgml: Initialization took 0.24 seconds
path_maqu00643.kgml: (not found)
path_maqu00643.kgml: --- 0.29 seconds ---

path_maqu00650.kgml: Butanoate metabolism
path_maqu00650.kgml: Initialization took 3.45 seconds
path_maqu00650.kgml:
path_maqu00650.kgml: --- 19.62 seconds ---

path_maqu00660.kgml: C5-Branched dibasic acid metabolism
path_maqu00660.kgml: Initialization took 0.94 seconds
path_maqu00660.kgml:
path_maqu00660.kgml: Found a trail of span 3 without skipping any vertex
path_maqu00660.kgml: 31 -> 96 -> 97
path_maqu00660.kgml: R03896 -> R03898 -> R00994
path_maqu00660.kgml: {maqu:Maq22A_1p31995, maqu:Maq22A_2p40805, maqu:Maq22A_2p40810, maqu:Maq22A_2p41465, maqu:Maq22A_2p41470, maqu:Maq22A_c03660, maqu:Maq22A_c03665, maqu:Maq22A_c14590} -> {maqu:Maq22A_1p31995, maqu:Maq22A_2p40805, maqu:Maq22A_2p40810, maqu:Maq22A_2p41465, maqu:Maq22A_2p41470, maqu:Maq22A_c03660, maqu:Maq22A_c03665, maqu:Maq22A_c14590} -> {maqu:Maq22A_2p40800, maqu:Maq22A_c10855, maqu:Maq22A_c15865}
path_maqu00660.kgml: 4.2.1.35 -> 4.2.1.35 -> 1.1.1.85
path_maqu00660.kgml:
path_maqu00660.kgml: --- 1.05 seconds ---

path_maqu00670.kgml: One carbon pool by folate
path_maqu00670.kgml: Initialization took 0.49 seconds
path_maqu00670.kgml:
path_maqu00670.kgml: Found a trail of span 4 without skipping any vertex
path_maqu00670.kgml: 68 -> 23 -> 24 -> 52
path_maqu00670.kgml: {R00937, R00940} -> {R00936, R00939} -> {R02235, R02236} -> R02101
path_maqu00670.kgml: maqu:Maq22A_1p37325 -> maqu:Maq22A_1p37325 -> maqu:Maq22A_1p37325 -> maqu:Maq22A_1p37320
path_maqu00670.kgml: {1.5.1.3, 1.5.1.3} -> {1.5.1.3, 1.5.1.3} -> {1.5.1.3, 1.5.1.3} -> 2.1.1.45
path_maqu00670.kgml:
path_maqu00670.kgml: Found a trail of span 2 without skipping any vertex
path_maqu00670.kgml: 26 -> 54
path_maqu00670.kgml: {R01224, R07168} -> R00946
path_maqu00670.kgml: maqu:Maq22A_1p31135 -> maqu:Maq22A_1p31140
path_maqu00670.kgml: {1.5.1.20, 1.5.1.20} -> 2.1.1.13
path_maqu00670.kgml:
path_maqu00670.kgml: --- 0.78 seconds ---

path_maqu00680.kgml: Methane metabolism
path_maqu00680.kgml: Initialization took 5.45 seconds
path_maqu00680.kgml:
path_maqu00680.kgml: Found a trail of span 4 containing skipped vertices
path_maqu00680.kgml: 164 -> 165 -> 162 -> 163
path_maqu00680.kgml: R01256 -> R00473 -> R00588 -> R01388
path_maqu00680.kgml: {maqu:Maq22A_c19260, maqu:Maq22A_c19265} -> {maqu:Maq22A_c18385, maqu:Maq22A_c19250} -> maqu:Maq22A_c19285 -> maqu:Maq22A_c19280
path_maqu00680.kgml: 6.2.1.9 -> 4.1.3.24 -> 2.6.1.45 -> {1.1.1.26, 1.1.1.29, 1.1.1.81}
path_maqu00680.kgml: Skipped genes: maqu:Maq22A_c19255, maqu:Maq22A_c19275, maqu:Maq22A_c28505, maqu:Maq22A_c19270
path_maqu00680.kgml:
path_maqu00680.kgml: Found a trail of span 3 without skipping any vertex
path_maqu00680.kgml: 54 -> 59 -> 55
path_maqu00680.kgml: R03390 -> R03015 -> R08060
path_maqu00680.kgml: maqu:Maq22A_c16440 -> {maqu:Maq22A_c16435, maqu:Maq22A_c16445, maqu:Maq22A_c16450} -> {maqu:Maq22A_c16435, maqu:Maq22A_c16445, maqu:Maq22A_c16450}
path_maqu00680.kgml: 2.3.1.101 -> 1.2.7.12 -> 1.2.7.12
path_maqu00680.kgml:
path_maqu00680.kgml: Found a trail of span 2 without skipping any vertex
path_maqu00680.kgml: 148 -> 151
path_maqu00680.kgml: R01513 -> R04173
path_maqu00680.kgml: {maqu:Maq22A_1p34245, maqu:Maq22A_c03295} -> maqu:Maq22A_1p34240
path_maqu00680.kgml: 1.1.1.95 -> 2.6.1.52
path_maqu00680.kgml:
path_maqu00680.kgml: Found a trail of span 2 containing skipped vertices
path_maqu00680.kgml: 81 -> 80
path_maqu00680.kgml: R01586 -> R00609
path_maqu00680.kgml: {maqu:Maq22A_c07635, maqu:Maq22A_c07640, maqu:Maq22A_c07645} -> {maqu:Maq22A_c07655, maqu:Maq22A_c07660, maqu:Maq22A_c07665, maqu:Maq22A_c07670}
path_maqu00680.kgml: 2.1.1.21 -> 1.5.99.5
path_maqu00680.kgml: Skipped genes: maqu:Maq22A_c07650
path_maqu00680.kgml:
path_maqu00680.kgml: Found a trail of span 2 without skipping any vertex
path_maqu00680.kgml: 103 -> 102
path_maqu00680.kgml: R06983 -> R00527
path_maqu00680.kgml: maqu:Maq22A_c21490 -> maqu:Maq22A_c21495
path_maqu00680.kgml: 1.1.1.284 -> 3.1.2.12
path_maqu00680.kgml:
path_maqu00680.kgml: --- 5.80 seconds ---

path_maqu00710.kgml: Carbon fixation in photosynthetic organisms
path_maqu00710.kgml: Initialization took 0.79 seconds
path_maqu00710.kgml:
path_maqu00710.kgml: Found a trail of span 3 containing skipped vertices
path_maqu00710.kgml: 44 -> 86 -> 41
path_maqu00710.kgml: R01512 -> R01061 -> R01068
path_maqu00710.kgml: maqu:Maq22A_1p30995 -> maqu:Maq22A_1p30985 -> maqu:Maq22A_1p31000
path_maqu00710.kgml: 2.7.2.3 -> {1.2.1.12, 1.2.1.59} -> 4.1.2.13
path_maqu00710.kgml: Skipped genes: maqu:Maq22A_1p30990
path_maqu00710.kgml:
path_maqu00710.kgml: --- 0.91 seconds ---

path_maqu00730.kgml: Thiamine metabolism
path_maqu00730.kgml: Initialization took 0.39 seconds
path_maqu00730.kgml:
path_maqu00730.kgml: Found a trail of span 3 without skipping any vertex
path_maqu00730.kgml: 76 -> 75 -> 93
path_maqu00730.kgml: R03471 -> R04509 -> R03223
path_maqu00730.kgml: maqu:Maq22A_c09205 -> maqu:Maq22A_c09205 -> {maqu:Maq22A_1p31005, maqu:Maq22A_c09210, maqu:Maq22A_c24820}
path_maqu00730.kgml: 2.7.1.49 -> 2.7.4.7 -> 2.5.1.3
path_maqu00730.kgml:
path_maqu00730.kgml: Found a trail of span 3 without skipping any vertex
path_maqu00730.kgml: 76 -> 75 -> 97
path_maqu00730.kgml: R03471 -> R04509 -> R10712
path_maqu00730.kgml: maqu:Maq22A_c09205 -> maqu:Maq22A_c09205 -> {maqu:Maq22A_1p31005, maqu:Maq22A_c09210, maqu:Maq22A_c24820}
path_maqu00730.kgml: 2.7.1.49 -> 2.7.4.7 -> 2.5.1.3
path_maqu00730.kgml:
path_maqu00730.kgml: Found a trail of span 2 containing skipped vertices
path_maqu00730.kgml: 70 -> 69
path_maqu00730.kgml: R07463 -> R10247
path_maqu00730.kgml: maqu:Maq22A_c24795 -> maqu:Maq22A_c24815
path_maqu00730.kgml: 1.4.3.19 -> 2.8.1.10
path_maqu00730.kgml: Skipped genes: maqu:Maq22A_c24800, maqu:Maq22A_c24810
path_maqu00730.kgml:
path_maqu00730.kgml: --- 0.59 seconds ---

path_maqu00740.kgml: Riboflavin metabolism
path_maqu00740.kgml: Initialization took 0.29 seconds
path_maqu00740.kgml: (not found)
path_maqu00740.kgml: --- 0.33 seconds ---

path_maqu00750.kgml: Vitamin B6 metabolism
path_maqu00750.kgml: Initialization took 0.19 seconds
path_maqu00750.kgml: (not found)
path_maqu00750.kgml: --- 0.24 seconds ---

path_maqu00760.kgml: Nicotinate and nicotinamide metabolism
path_maqu00760.kgml: Initialization took 0.94 seconds
path_maqu00760.kgml:
path_maqu00760.kgml: Found a trail of span 3 without skipping any vertex
path_maqu00760.kgml: 71 -> 72 -> 73
path_maqu00760.kgml: R00481 -> R04292 -> R03348
path_maqu00760.kgml: maqu:Maq22A_1p30180 -> maqu:Maq22A_1p30185 -> maqu:Maq22A_1p30175
path_maqu00760.kgml: 1.4.3.16 -> 2.5.1.72 -> 2.4.2.19
path_maqu00760.kgml:
path_maqu00760.kgml: --- 1.06 seconds ---

path_maqu00770.kgml: Pantothenate and CoA biosynthesis
path_maqu00770.kgml: Initialization took 1.64 seconds
path_maqu00770.kgml:
path_maqu00770.kgml: Found a trail of span 2 containing skipped vertices
path_maqu00770.kgml: 82 -> 81
path_maqu00770.kgml: R00006 -> R03051
path_maqu00770.kgml: {maqu:Maq22A_1p31070, maqu:Maq22A_c12570, maqu:Maq22A_c18840, maqu:Maq22A_c26860, maqu:Maq22A_c26865} -> maqu:Maq22A_c26775
path_maqu00770.kgml: 2.2.1.6 -> 1.1.1.86
path_maqu00770.kgml: Skipped genes: maqu:Maq22A_c26840, maqu:Maq22A_c26855, maqu:Maq22A_c26845
path_maqu00770.kgml:
path_maqu00770.kgml: --- 1.75 seconds ---

path_maqu00780.kgml: Biotin metabolism
path_maqu00780.kgml: Initialization took 0.64 seconds
path_maqu00780.kgml:
path_maqu00780.kgml: Found a trail of span 2 without skipping any vertex
path_maqu00780.kgml: 59 -> 64
path_maqu00780.kgml: R10118 -> R10119
path_maqu00780.kgml: {maqu:Maq22A_c04315, maqu:Maq22A_c08710} -> {maqu:Maq22A_c08705, maqu:Maq22A_c12300}
path_maqu00780.kgml: 1.3.1.10 -> {2.3.1.179, 2.3.1.41}
path_maqu00780.kgml:
path_maqu00780.kgml: --- 0.85 seconds ---

path_maqu00785.kgml: Lipoic acid metabolism
path_maqu00785.kgml: Initialization took 0.09 seconds
path_maqu00785.kgml: (not found)
path_maqu00785.kgml: --- 0.13 seconds ---

path_maqu00790.kgml: Folate biosynthesis
path_maqu00790.kgml: Initialization took 1.44 seconds
path_maqu00790.kgml:
path_maqu00790.kgml: Found a trail of span 4 without skipping any vertex
path_maqu00790.kgml: 171 -> 75 -> 74 -> 72
path_maqu00790.kgml: R11073 -> R03504 -> R03503 -> R03067
path_maqu00790.kgml: maqu:Maq22A_c05245 -> maqu:Maq22A_c05245 -> maqu:Maq22A_c05240 -> maqu:Maq22A_c05250
path_maqu00790.kgml: 5.1.99.8 -> 4.1.2.25 -> 2.7.6.3 -> 2.5.1.15
path_maqu00790.kgml:
path_maqu00790.kgml: Found a trail of span 3 without skipping any vertex
path_maqu00790.kgml: 171 -> 75 -> 73
path_maqu00790.kgml: R11073 -> R03504 -> R03066
path_maqu00790.kgml: maqu:Maq22A_c05245 -> maqu:Maq22A_c05245 -> maqu:Maq22A_c05250
path_maqu00790.kgml: 5.1.99.8 -> 4.1.2.25 -> 2.5.1.15
path_maqu00790.kgml:
path_maqu00790.kgml: Found a trail of span 2 without skipping any vertex
path_maqu00790.kgml: 96 -> 102
path_maqu00790.kgml: R09959 -> R10002
path_maqu00790.kgml: maqu:Maq22A_c27700 -> maqu:Maq22A_c27695
path_maqu00790.kgml: 4.1.2.50 -> 4.3.99.3
path_maqu00790.kgml:
path_maqu00790.kgml: --- 1.74 seconds ---

path_maqu00791.kgml: Atrazine degradation
path_maqu00791.kgml: Initialization took 0.09 seconds
path_maqu00791.kgml:
path_maqu00791.kgml: Found a trail of span 2 containing skipped vertices
path_maqu00791.kgml: 57 -> 41
path_maqu00791.kgml: R05563 -> R00005
path_maqu00791.kgml: maqu:Maq22A_1p30080 -> maqu:Maq22A_1p30070
path_maqu00791.kgml: 3.5.1.84 -> 3.5.1.54
path_maqu00791.kgml: Skipped genes: maqu:Maq22A_1p30075
path_maqu00791.kgml:
path_maqu00791.kgml: --- 0.19 seconds ---

path_maqu00860.kgml: Porphyrin and chlorophyll metabolism
path_maqu00860.kgml: Initialization took 4.14 seconds
path_maqu00860.kgml:
path_maqu00860.kgml: Found a trail of span 4 containing skipped vertices
path_maqu00860.kgml: 289 -> 290 -> 291 -> 292
path_maqu00860.kgml: R03948 -> R05217 -> R05180 -> R05181
path_maqu00860.kgml: maqu:Maq22A_c09440 -> maqu:Maq22A_c09430 -> maqu:Maq22A_c09445 -> maqu:Maq22A_c09465
path_maqu00860.kgml: 2.1.1.130 -> 1.14.13.83 -> 2.1.1.131 -> 2.1.1.133
path_maqu00860.kgml: Skipped genes: maqu:Maq22A_c09435, maqu:Maq22A_c09455, maqu:Maq22A_c09460
path_maqu00860.kgml:
path_maqu00860.kgml: Found a trail of span 4 containing skipped vertices
path_maqu00860.kgml: 317 -> 295 -> 296 -> 297
path_maqu00860.kgml: R05149 -> R05177 -> R05224 -> R05227
path_maqu00860.kgml: maqu:Maq22A_c09455 -> maqu:Maq22A_c09435 -> maqu:Maq22A_c09485 -> {maqu:Maq22A_c09425, maqu:Maq22A_c25575, maqu:Maq22A_c25585}
path_maqu00860.kgml: 2.1.1.132 -> 5.4.99.61 -> 6.3.5.9 -> 6.6.1.2
path_maqu00860.kgml: Skipped genes: maqu:Maq22A_c09445, maqu:Maq22A_c09440, maqu:Maq22A_c09465, maqu:Maq22A_c09475, maqu:Maq22A_c09460, maqu:Maq22A_c09430
path_maqu00860.kgml:
path_maqu00860.kgml: Found a trail of span 3 without skipping any vertex
path_maqu00860.kgml: 304 -> 305 -> 308
path_maqu00860.kgml: R07268 -> {R05221, R06558} -> R05222
path_maqu00860.kgml: {maqu:Maq22A_c09390, maqu:Maq22A_c25985} -> maqu:Maq22A_c09395 -> maqu:Maq22A_c09395
path_maqu00860.kgml: 2.5.1.17 -> {2.7.1.156, 2.7.1.156} -> 2.7.7.62
path_maqu00860.kgml:
path_maqu00860.kgml: Found a trail of span 3 containing skipped vertices
path_maqu00860.kgml: 284 -> 285 -> 318
path_maqu00860.kgml: R05809 -> R05810 -> R07772
path_maqu00860.kgml: maqu:Maq22A_c09445 -> maqu:Maq22A_c09465 -> maqu:Maq22A_c09460
path_maqu00860.kgml: 2.1.1.131 -> 2.1.1.271 -> 3.7.1.12
path_maqu00860.kgml: Skipped genes: maqu:Maq22A_c09455
path_maqu00860.kgml:
path_maqu00860.kgml: Found a trail of span 2 without skipping any vertex
path_maqu00860.kgml: 358 -> 361
path_maqu00860.kgml: R09060 -> R09055
path_maqu00860.kgml: {maqu:Maq22A_1p32545, maqu:Maq22A_1p32550, maqu:Maq22A_1p32555} -> maqu:Maq22A_1p32540
path_maqu00860.kgml: 1.3.7.15 -> 1.1.1.396
path_maqu00860.kgml:
path_maqu00860.kgml: Found a trail of span 2 without skipping any vertex
path_maqu00860.kgml: 259 -> 353
path_maqu00860.kgml: R06282 -> R09059
path_maqu00860.kgml: {maqu:Maq22A_c01680, maqu:Maq22A_c01685, maqu:Maq22A_c01695} -> maqu:Maq22A_c01675
path_maqu00860.kgml: 1.3.7.7 -> 4.2.1.165
path_maqu00860.kgml:
path_maqu00860.kgml: Found a trail of span 2 containing skipped vertices
path_maqu00860.kgml: 378 -> 393
path_maqu00860.kgml: R11514 -> R11226
path_maqu00860.kgml: maqu:Maq22A_c01660 -> maqu:Maq22A_c01650
path_maqu00860.kgml: 2.5.1.133 -> 1.3.1.111
path_maqu00860.kgml: Skipped genes: maqu:Maq22A_c01655
path_maqu00860.kgml:
path_maqu00860.kgml: Found a trail of span 2 containing skipped vertices
path_maqu00860.kgml: 388 -> 394
path_maqu00860.kgml: R11517 -> R11518
path_maqu00860.kgml: maqu:Maq22A_c01660 -> maqu:Maq22A_c01650
path_maqu00860.kgml: 2.5.1.133 -> 1.3.1.111
path_maqu00860.kgml: Skipped genes: maqu:Maq22A_c01655
path_maqu00860.kgml:
path_maqu00860.kgml: Found a trail of span 2 without skipping any vertex
path_maqu00860.kgml: 319 -> 286
path_maqu00860.kgml: R07773 -> R05812
path_maqu00860.kgml: maqu:Maq22A_c09480 -> maqu:Maq22A_c09450
path_maqu00860.kgml: 2.1.1.195 -> 1.3.1.106
path_maqu00860.kgml:
path_maqu00860.kgml: --- 5.39 seconds ---

path_maqu00900.kgml: Terpenoid backbone biosynthesis
path_maqu00900.kgml: Initialization took 0.73 seconds
path_maqu00900.kgml: (not found)
path_maqu00900.kgml: --- 0.77 seconds ---

path_maqu00903.kgml: Limonene and pinene degradation
path_maqu00903.kgml: Initialization took 0.14 seconds
path_maqu00903.kgml: (not found)
path_maqu00903.kgml: --- 0.19 seconds ---

path_maqu00906.kgml: Carotenoid biosynthesis
path_maqu00906.kgml: Initialization took 0.14 seconds
path_maqu00906.kgml:
path_maqu00906.kgml: Found a trail of span 2 without skipping any vertex
path_maqu00906.kgml: 206 -> 203
path_maqu00906.kgml: R07519 -> R07520
path_maqu00906.kgml: maqu:Maq22A_1p32520 -> maqu:Maq22A_1p32525
path_maqu00906.kgml: 4.2.1.131 -> 1.3.99.27
path_maqu00906.kgml:
path_maqu00906.kgml: Found a trail of span 2 without skipping any vertex
path_maqu00906.kgml: 205 -> 201
path_maqu00906.kgml: R07522 -> R07523
path_maqu00906.kgml: maqu:Maq22A_1p32520 -> maqu:Maq22A_1p32525
path_maqu00906.kgml: 4.2.1.131 -> 1.3.99.27
path_maqu00906.kgml:
path_maqu00906.kgml: Found a trail of span 2 without skipping any vertex
path_maqu00906.kgml: 211 -> 202
path_maqu00906.kgml: R07532 -> R07534
path_maqu00906.kgml: maqu:Maq22A_1p32520 -> maqu:Maq22A_1p32525
path_maqu00906.kgml: 4.2.1.131 -> 1.3.99.27
path_maqu00906.kgml:
path_maqu00906.kgml: --- 0.35 seconds ---

path_maqu00909.kgml: Sesquiterpenoid and triterpenoid biosynthesis
path_maqu00909.kgml: Initialization took 0.06 seconds
path_maqu00909.kgml: (not found)
path_maqu00909.kgml: --- 0.11 seconds ---

path_maqu00910.kgml: Nitrogen metabolism
path_maqu00910.kgml: Initialization took 1.04 seconds
path_maqu00910.kgml:
path_maqu00910.kgml: Found a trail of span 2 containing skipped vertices
path_maqu00910.kgml: 25 -> 148
path_maqu00910.kgml: R00798 -> R00787
path_maqu00910.kgml: maqu:Maq22A_c03280 -> maqu:Maq22A_c03265
path_maqu00910.kgml: ? -> {1.7.1.15, 1.7.1.4}
path_maqu00910.kgml: Skipped genes: maqu:Maq22A_c03275, maqu:Maq22A_c03270
path_maqu00910.kgml:
path_maqu00910.kgml: Found a trail of span 2 containing skipped vertices
path_maqu00910.kgml: 25 -> 33
path_maqu00910.kgml: R00798 -> R00790
path_maqu00910.kgml: maqu:Maq22A_c03280 -> maqu:Maq22A_c03270
path_maqu00910.kgml: ? -> 1.7.7.1
path_maqu00910.kgml: Skipped genes: maqu:Maq22A_c03275
path_maqu00910.kgml:
path_maqu00910.kgml: --- 1.18 seconds ---

path_maqu00920.kgml: Sulfur metabolism
path_maqu00920.kgml: Initialization took 3.24 seconds
path_maqu00920.kgml:
path_maqu00920.kgml: Found a trail of span 2 containing skipped vertices
path_maqu00920.kgml: 55 -> 57
path_maqu00920.kgml: R10203 -> R10206
path_maqu00920.kgml: {maqu:Maq22A_c08940, maqu:Maq22A_c11880, maqu:Maq22A_c20950} -> {maqu:Maq22A_c11860, maqu:Maq22A_c11880, maqu:Maq22A_c20950}
path_maqu00920.kgml: 1.14.14.35 -> {1.14.14.34, 1.14.14.5}
path_maqu00920.kgml: Skipped genes: maqu:Maq22A_c11870, maqu:Maq22A_c11875, maqu:Maq22A_c11865
path_maqu00920.kgml:
path_maqu00920.kgml: --- 3.35 seconds ---

path_maqu00930.kgml: Caprolactam degradation
path_maqu00930.kgml: Initialization took 0.24 seconds
path_maqu00930.kgml: (not found)
path_maqu00930.kgml: --- 0.29 seconds ---

path_maqu00970.kgml: Aminoacyl-tRNA biosynthesis
path_maqu00970.kgml: Initialization took 2.34 seconds
path_maqu00970.kgml: (not found)
path_maqu00970.kgml: --- 2.40 seconds ---

path_maqu00999.kgml: Biosynthesis of secondary metabolites - unclassified
path_maqu00999.kgml: Initialization took 0.09 seconds
path_maqu00999.kgml:
path_maqu00999.kgml: Found a trail of span 2 without skipping any vertex
path_maqu00999.kgml: 111 -> 112
path_maqu00999.kgml: R10934 -> R11065
path_maqu00999.kgml: maqu:Maq22A_c18570 -> maqu:Maq22A_c18580
path_maqu00999.kgml: 4.1.1.100 -> 5.3.3.19
path_maqu00999.kgml:
path_maqu00999.kgml: --- 0.20 seconds ---

path_maqu01040.kgml: Biosynthesis of unsaturated fatty acids
path_maqu01040.kgml: Initialization took 0.34 seconds
path_maqu01040.kgml: (not found)
path_maqu01040.kgml: --- 0.39 seconds ---

path_maqu01054.kgml: Nonribosomal peptide structures
path_maqu01054.kgml: Initialization took 0.05 seconds
path_maqu01054.kgml: (not found)
path_maqu01054.kgml: --- 0.11 seconds ---

--- 178.48 seconds ---
