# Supplementary material for: CoMetGeNe: mining conserved neighborhood patterns in metabolic and genomic contexts
Source: BMC Bioinformatics. 2019 Jan 10;20:19. doi: 10.1186/s12859-018-2542-2 (PMC6327494; doi:10.1186/s12859-018-2542-2)
Supplement: Supplementary file 14 — Trail finding results for completely assembled representative bacterial genomes present in NCBI Genomes. Of the 1,545 fully assembled representative bacterial genomes in NCBI, corresponding entries have been identified in KEGG for 1,467 species, for which trail finding has been performed for all combinations of gap parameters δG and δD ranging from 0 to 3. This additional file is available from https://doi.org/10.6084/m9.figshare.7288769. (GZ 178,532 kb) [file 12859_2018_2542_MOESM14_ESM.gz › results/dgi_dG1_dD3.hnet]

--- delta_G = 1, delta_D = 3 ---

path_dgi00020.kgml: Citrate cycle (TCA cycle)
path_dgi00020.kgml: Initialization took 2.49 seconds
path_dgi00020.kgml:
path_dgi00020.kgml: --- 8.88 seconds ---

path_dgi00030.kgml: Pentose phosphate pathway
path_dgi00030.kgml: Initialization took 2.09 seconds
path_dgi00030.kgml:
path_dgi00030.kgml: Found a trail of span 2 without skipping any vertex
path_dgi00030.kgml: 77 -> 50
path_dgi00030.kgml: R01827 -> R01070
path_dgi00030.kgml: dgi:Desgi_4630 -> dgi:Desgi_4631
path_dgi00030.kgml: 2.2.1.2 -> 4.1.2.13
path_dgi00030.kgml:
path_dgi00030.kgml: Found a trail of span 2 without skipping any vertex
path_dgi00030.kgml: 49 -> 46
path_dgi00030.kgml: R01830 -> R01641
path_dgi00030.kgml: {dgi:Desgi_4332, dgi:Desgi_4333} -> {dgi:Desgi_4332, dgi:Desgi_4333}
path_dgi00030.kgml: 2.2.1.1 -> 2.2.1.1
path_dgi00030.kgml:
path_dgi00030.kgml: --- 2.58 seconds ---

path_dgi00040.kgml: Pentose and glucuronate interconversions
path_dgi00040.kgml: Initialization took 0.14 seconds
path_dgi00040.kgml: (not found)
path_dgi00040.kgml: --- 0.18 seconds ---

path_dgi00051.kgml: Fructose and mannose metabolism
path_dgi00051.kgml: Initialization took 0.44 seconds
path_dgi00051.kgml:
path_dgi00051.kgml: Found a trail of span 3 containing skipped vertices
path_dgi00051.kgml: 79 -> 78 -> [79] -> 84
path_dgi00051.kgml: R01818 -> R01819 -> [R01818] -> R00885
path_dgi00051.kgml: {dgi:Desgi_1560, dgi:Desgi_2452} -> dgi:Desgi_1558 -> [{dgi:Desgi_1560, dgi:Desgi_2452}] -> {dgi:Desgi_1558, dgi:Desgi_1559, dgi:Desgi_2452}
path_dgi00051.kgml: 5.4.2.8 -> 5.3.1.8 -> [5.4.2.8] -> 2.7.7.13
path_dgi00051.kgml:
path_dgi00051.kgml: --- 0.61 seconds ---

path_dgi00052.kgml: Galactose metabolism
path_dgi00052.kgml: Initialization took 0.18 seconds
path_dgi00052.kgml:
path_dgi00052.kgml: Found a trail of span 2 without skipping any vertex
path_dgi00052.kgml: 79 -> 80
path_dgi00052.kgml: R00291 -> R00289
path_dgi00052.kgml: {dgi:Desgi_3381, dgi:Desgi_4349} -> {dgi:Desgi_1563, dgi:Desgi_4350}
path_dgi00052.kgml: 5.1.3.2 -> {2.7.7.64, 2.7.7.9}
path_dgi00052.kgml:
path_dgi00052.kgml: --- 0.27 seconds ---

path_dgi00072.kgml: Synthesis and degradation of ketone bodies
path_dgi00072.kgml: Initialization took 0.28 seconds
path_dgi00072.kgml:
path_dgi00072.kgml: Found a trail of span 2 containing skipped vertices
path_dgi00072.kgml: 11 -> [12] -> 14
path_dgi00072.kgml: R01978 -> [R01360] -> R00238
path_dgi00072.kgml: dgi:Desgi_0468 -> [dgi:Desgi_1784] -> {dgi:Desgi_0469, dgi:Desgi_0502, dgi:Desgi_1151, dgi:Desgi_1923, dgi:Desgi_1965, dgi:Desgi_3331, dgi:Desgi_4021, dgi:Desgi_4673}
path_dgi00072.kgml: 2.3.3.10 -> [4.1.3.4] -> 2.3.1.9
path_dgi00072.kgml:
path_dgi00072.kgml: --- 0.37 seconds ---

path_dgi00130.kgml: Ubiquinone and other terpenoid-quinone biosynthesis
path_dgi00130.kgml: Initialization took 0.54 seconds
path_dgi00130.kgml:
path_dgi00130.kgml: Found a trail of span 2 containing skipped vertices
path_dgi00130.kgml: 190 -> [191] -> 192
path_dgi00130.kgml: R08587 -> [R08588] -> R08589
path_dgi00130.kgml: dgi:Desgi_0052 -> [dgi:Desgi_2114] -> dgi:Desgi_0053
path_dgi00130.kgml: 3.2.2.26 -> [1.21.98.1] -> ?
path_dgi00130.kgml:
path_dgi00130.kgml: Found a trail of span 2 without skipping any vertex
path_dgi00130.kgml: 194 -> 195
path_dgi00130.kgml: R10666 -> R10667
path_dgi00130.kgml: dgi:Desgi_2115 -> dgi:Desgi_2116
path_dgi00130.kgml: 4.2.1.151 -> 2.5.1.120
path_dgi00130.kgml:
path_dgi00130.kgml: --- 0.66 seconds ---

path_dgi00190.kgml: Oxidative phosphorylation
path_dgi00190.kgml: Initialization took 5.40 seconds
path_dgi00190.kgml: (not found)
path_dgi00190.kgml: --- 5.43 seconds ---

path_dgi00220.kgml: Arginine biosynthesis
path_dgi00220.kgml: Initialization took 0.53 seconds
path_dgi00220.kgml:
path_dgi00220.kgml: Found a trail of span 7 without skipping any vertex
path_dgi00220.kgml: 49 -> 50 -> 51 -> 52 -> 55 -> 44 -> 45
path_dgi00220.kgml: R00259 -> R02649 -> R03443 -> R02283 -> R02282 -> R01398 -> R01954
path_dgi00220.kgml: {dgi:Desgi_0452, dgi:Desgi_2096} -> dgi:Desgi_0453 -> dgi:Desgi_0451 -> dgi:Desgi_0454 -> dgi:Desgi_0452 -> dgi:Desgi_0455 -> dgi:Desgi_0456
path_dgi00220.kgml: 2.3.1.1 -> 2.7.2.8 -> 1.2.1.38 -> 2.6.1.11 -> 2.3.1.35 -> 2.1.3.3 -> 6.3.4.5
path_dgi00220.kgml:
path_dgi00220.kgml: Found a trail of span 6 containing skipped vertices
path_dgi00220.kgml: 49 -> 50 -> 51 -> 52 -> [55] -> 44 -> 45
path_dgi00220.kgml: R00259 -> R02649 -> R03443 -> R02283 -> [R02282] -> R01398 -> R01954
path_dgi00220.kgml: {dgi:Desgi_0452, dgi:Desgi_2096} -> dgi:Desgi_0453 -> dgi:Desgi_0451 -> dgi:Desgi_0454 -> [dgi:Desgi_0452] -> dgi:Desgi_0455 -> dgi:Desgi_0456
path_dgi00220.kgml: 2.3.1.1 -> 2.7.2.8 -> 1.2.1.38 -> 2.6.1.11 -> [2.3.1.35] -> 2.1.3.3 -> 6.3.4.5
path_dgi00220.kgml:
path_dgi00220.kgml: Found a trail of span 6 containing skipped vertices
path_dgi00220.kgml: 49 -> 50 -> [51] -> 52 -> 55 -> 44 -> 45
path_dgi00220.kgml: R00259 -> R02649 -> [R03443] -> R02283 -> R02282 -> R01398 -> R01954
path_dgi00220.kgml: {dgi:Desgi_0452, dgi:Desgi_2096} -> dgi:Desgi_0453 -> [dgi:Desgi_0451] -> dgi:Desgi_0454 -> dgi:Desgi_0452 -> dgi:Desgi_0455 -> dgi:Desgi_0456
path_dgi00220.kgml: 2.3.1.1 -> 2.7.2.8 -> [1.2.1.38] -> 2.6.1.11 -> 2.3.1.35 -> 2.1.3.3 -> 6.3.4.5
path_dgi00220.kgml:
path_dgi00220.kgml: Found a trail of span 6 containing skipped vertices
path_dgi00220.kgml: 49 -> 50 -> 51 -> [52] -> 55 -> 44 -> 45
path_dgi00220.kgml: R00259 -> R02649 -> R03443 -> [R02283] -> R02282 -> R01398 -> R01954
path_dgi00220.kgml: {dgi:Desgi_0452, dgi:Desgi_2096} -> dgi:Desgi_0453 -> dgi:Desgi_0451 -> [dgi:Desgi_0454] -> dgi:Desgi_0452 -> dgi:Desgi_0455 -> dgi:Desgi_0456
path_dgi00220.kgml: 2.3.1.1 -> 2.7.2.8 -> 1.2.1.38 -> [2.6.1.11] -> 2.3.1.35 -> 2.1.3.3 -> 6.3.4.5
path_dgi00220.kgml: Skipped genes: dgi:Desgi_0454
path_dgi00220.kgml:
path_dgi00220.kgml: Found a trail of span 6 containing skipped vertices
path_dgi00220.kgml: 49 -> 50 -> 51 -> 52 -> 55 -> [44] -> 45
path_dgi00220.kgml: R00259 -> R02649 -> R03443 -> R02283 -> R02282 -> [R01398] -> R01954
path_dgi00220.kgml: {dgi:Desgi_0452, dgi:Desgi_2096} -> dgi:Desgi_0453 -> dgi:Desgi_0451 -> dgi:Desgi_0454 -> dgi:Desgi_0452 -> [dgi:Desgi_0455] -> dgi:Desgi_0456
path_dgi00220.kgml: 2.3.1.1 -> 2.7.2.8 -> 1.2.1.38 -> 2.6.1.11 -> 2.3.1.35 -> [2.1.3.3] -> 6.3.4.5
path_dgi00220.kgml: Skipped genes: dgi:Desgi_0455
path_dgi00220.kgml:
path_dgi00220.kgml: Found a trail of span 6 containing skipped vertices
path_dgi00220.kgml: 49 -> [50] -> 51 -> 52 -> 55 -> 44 -> 45
path_dgi00220.kgml: R00259 -> [R02649] -> R03443 -> R02283 -> R02282 -> R01398 -> R01954
path_dgi00220.kgml: {dgi:Desgi_0452, dgi:Desgi_2096} -> [dgi:Desgi_0453] -> dgi:Desgi_0451 -> dgi:Desgi_0454 -> dgi:Desgi_0452 -> dgi:Desgi_0455 -> dgi:Desgi_0456
path_dgi00220.kgml: 2.3.1.1 -> [2.7.2.8] -> 1.2.1.38 -> 2.6.1.11 -> 2.3.1.35 -> 2.1.3.3 -> 6.3.4.5
path_dgi00220.kgml: Skipped genes: dgi:Desgi_0453
path_dgi00220.kgml:
path_dgi00220.kgml: Found a trail of span 5 containing skipped vertices
path_dgi00220.kgml: 49 -> 50 -> 51 -> 52 -> [55 -> 44] -> 45
path_dgi00220.kgml: R00259 -> R02649 -> R03443 -> R02283 -> [R02282 -> R01398] -> R01954
path_dgi00220.kgml: {dgi:Desgi_0452, dgi:Desgi_2096} -> dgi:Desgi_0453 -> dgi:Desgi_0451 -> dgi:Desgi_0454 -> [dgi:Desgi_0452 -> dgi:Desgi_0455] -> dgi:Desgi_0456
path_dgi00220.kgml: 2.3.1.1 -> 2.7.2.8 -> 1.2.1.38 -> 2.6.1.11 -> [2.3.1.35 -> 2.1.3.3] -> 6.3.4.5
path_dgi00220.kgml: Skipped genes: dgi:Desgi_0455
path_dgi00220.kgml:
path_dgi00220.kgml: Found a trail of span 5 containing skipped vertices
path_dgi00220.kgml: 49 -> 50 -> [51 -> 52] -> 55 -> 44 -> 45
path_dgi00220.kgml: R00259 -> R02649 -> [R03443 -> R02283] -> R02282 -> R01398 -> R01954
path_dgi00220.kgml: {dgi:Desgi_0452, dgi:Desgi_2096} -> dgi:Desgi_0453 -> [dgi:Desgi_0451 -> dgi:Desgi_0454] -> dgi:Desgi_0452 -> dgi:Desgi_0455 -> dgi:Desgi_0456
path_dgi00220.kgml: 2.3.1.1 -> 2.7.2.8 -> [1.2.1.38 -> 2.6.1.11] -> 2.3.1.35 -> 2.1.3.3 -> 6.3.4.5
path_dgi00220.kgml: Skipped genes: dgi:Desgi_0454
path_dgi00220.kgml:
path_dgi00220.kgml: Found a trail of span 5 containing skipped vertices
path_dgi00220.kgml: 49 -> 50 -> 51 -> [52 -> 55] -> 44 -> 45
path_dgi00220.kgml: R00259 -> R02649 -> R03443 -> [R02283 -> R02282] -> R01398 -> R01954
path_dgi00220.kgml: {dgi:Desgi_0452, dgi:Desgi_2096} -> dgi:Desgi_0453 -> dgi:Desgi_0451 -> [dgi:Desgi_0454 -> dgi:Desgi_0452] -> dgi:Desgi_0455 -> dgi:Desgi_0456
path_dgi00220.kgml: 2.3.1.1 -> 2.7.2.8 -> 1.2.1.38 -> [2.6.1.11 -> 2.3.1.35] -> 2.1.3.3 -> 6.3.4.5
path_dgi00220.kgml: Skipped genes: dgi:Desgi_0454
path_dgi00220.kgml:
path_dgi00220.kgml: Found a trail of span 5 containing skipped vertices
path_dgi00220.kgml: 49 -> [50 -> 51] -> 52 -> 55 -> 44 -> 45
path_dgi00220.kgml: R00259 -> [R02649 -> R03443] -> R02283 -> R02282 -> R01398 -> R01954
path_dgi00220.kgml: {dgi:Desgi_0452, dgi:Desgi_2096} -> [dgi:Desgi_0453 -> dgi:Desgi_0451] -> dgi:Desgi_0454 -> dgi:Desgi_0452 -> dgi:Desgi_0455 -> dgi:Desgi_0456
path_dgi00220.kgml: 2.3.1.1 -> [2.7.2.8 -> 1.2.1.38] -> 2.6.1.11 -> 2.3.1.35 -> 2.1.3.3 -> 6.3.4.5
path_dgi00220.kgml: Skipped genes: dgi:Desgi_0453
path_dgi00220.kgml:
path_dgi00220.kgml: Found a trail of span 4 containing skipped vertices
path_dgi00220.kgml: 49 -> 50 -> [51 -> 52 -> 55] -> 44 -> 45
path_dgi00220.kgml: R00259 -> R02649 -> [R03443 -> R02283 -> R02282] -> R01398 -> R01954
path_dgi00220.kgml: {dgi:Desgi_0452, dgi:Desgi_2096} -> dgi:Desgi_0453 -> [dgi:Desgi_0451 -> dgi:Desgi_0454 -> dgi:Desgi_0452] -> dgi:Desgi_0455 -> dgi:Desgi_0456
path_dgi00220.kgml: 2.3.1.1 -> 2.7.2.8 -> [1.2.1.38 -> 2.6.1.11 -> 2.3.1.35] -> 2.1.3.3 -> 6.3.4.5
path_dgi00220.kgml: Skipped genes: dgi:Desgi_0454
path_dgi00220.kgml:
path_dgi00220.kgml: Found a trail of span 2 containing skipped vertices
path_dgi00220.kgml: 63 -> 41
path_dgi00220.kgml: R00248 -> R00253
path_dgi00220.kgml: dgi:Desgi_2363 -> {dgi:Desgi_0859, dgi:Desgi_2361, dgi:Desgi_2380, dgi:Desgi_2892}
path_dgi00220.kgml: {1.4.1.13, 1.4.1.3, 1.4.1.4} -> 6.3.1.2
path_dgi00220.kgml: Skipped genes: dgi:Desgi_2362
path_dgi00220.kgml:
path_dgi00220.kgml: --- 1.28 seconds ---

path_dgi00230.kgml: Purine metabolism
path_dgi00230.kgml: Initialization took 7.40 seconds
path_dgi00230.kgml:
path_dgi00230.kgml: Found a trail of span 8 containing skipped vertices
path_dgi00230.kgml: 166 -> [167] -> 428 -> 167 -> [166 -> 165 -> 169] -> 209 -> [184] -> 183 -> [193 -> 200 -> 258] -> 216 -> 206 -> 219
path_dgi00230.kgml: R04559 -> [R04591] -> R07405 -> R04591 -> [R04559 -> R04560 -> R01127] -> R01132 -> [R01135] -> R01083 -> [R00182 -> R01244 -> R01768] -> R02142 -> {R01230, R01231} -> R01229
path_dgi00230.kgml: dgi:Desgi_2500 -> [dgi:Desgi_2499] -> dgi:Desgi_2501 -> dgi:Desgi_2499 -> [dgi:Desgi_2500 -> dgi:Desgi_2495 -> dgi:Desgi_2495] -> dgi:Desgi_2506 -> [dgi:Desgi_4739] -> dgi:Desgi_2500 -> [dgi:Desgi_0445 -> {dgi:Desgi_1432, dgi:Desgi_1435, dgi:Desgi_3802, dgi:Desgi_4116, dgi:Desgi_4129} -> {dgi:Desgi_0753, dgi:Desgi_3592}] -> dgi:Desgi_2506 -> dgi:Desgi_2505 -> dgi:Desgi_2506
path_dgi00230.kgml: 4.3.2.2 -> [6.3.2.6] -> 5.4.99.18 -> 6.3.2.6 -> [4.3.2.2 -> 2.1.2.3 -> 3.5.4.10] -> 2.4.2.8 -> [6.3.4.4] -> 4.3.2.2 -> [3.2.2.4 -> 3.5.4.2 -> 1.17.1.4] -> {2.4.2.22, 2.4.2.8} -> {6.3.5.2, 6.3.5.2} -> {2.4.2.22, 2.4.2.7, 2.4.2.8}
path_dgi00230.kgml:
path_dgi00230.kgml: Found a trail of span 7 containing skipped vertices
path_dgi00230.kgml: 167 -> 428 -> [167] -> 166 -> [165 -> 169 -> 184] -> 183 -> [193 -> 200] -> 209 -> [205] -> 206 -> 219
path_dgi00230.kgml: R04591 -> R07405 -> [R04591] -> R04559 -> [R04560 -> R01127 -> R01135] -> R01083 -> [R00182 -> R01244] -> R01132 -> [R01130] -> {R01230, R01231} -> R01229
path_dgi00230.kgml: dgi:Desgi_2499 -> dgi:Desgi_2501 -> [dgi:Desgi_2499] -> dgi:Desgi_2500 -> [dgi:Desgi_2495 -> dgi:Desgi_2495 -> dgi:Desgi_4739] -> dgi:Desgi_2500 -> [dgi:Desgi_0445 -> {dgi:Desgi_1432, dgi:Desgi_1435, dgi:Desgi_3802, dgi:Desgi_4116, dgi:Desgi_4129}] -> dgi:Desgi_2506 -> [dgi:Desgi_1901] -> dgi:Desgi_2505 -> dgi:Desgi_2506
path_dgi00230.kgml: 6.3.2.6 -> 5.4.99.18 -> [6.3.2.6] -> 4.3.2.2 -> [2.1.2.3 -> 3.5.4.10 -> 6.3.4.4] -> 4.3.2.2 -> [3.2.2.4 -> 3.5.4.2] -> 2.4.2.8 -> [1.1.1.205] -> {6.3.5.2, 6.3.5.2} -> {2.4.2.22, 2.4.2.7, 2.4.2.8}
path_dgi00230.kgml:
path_dgi00230.kgml: Found a trail of span 7 containing skipped vertices
path_dgi00230.kgml: 167 -> 428 -> [167] -> 166 -> [165 -> 169] -> 209 -> [184] -> 183 -> [193 -> 200 -> 258] -> 216 -> [206] -> 219
path_dgi00230.kgml: R04591 -> R07405 -> [R04591] -> R04559 -> [R04560 -> R01127] -> R01132 -> [R01135] -> R01083 -> [R00182 -> R01244 -> R01768] -> R02142 -> [{R01230, R01231}] -> R01229
path_dgi00230.kgml: dgi:Desgi_2499 -> dgi:Desgi_2501 -> [dgi:Desgi_2499] -> dgi:Desgi_2500 -> [dgi:Desgi_2495 -> dgi:Desgi_2495] -> dgi:Desgi_2506 -> [dgi:Desgi_4739] -> dgi:Desgi_2500 -> [dgi:Desgi_0445 -> {dgi:Desgi_1432, dgi:Desgi_1435, dgi:Desgi_3802, dgi:Desgi_4116, dgi:Desgi_4129} -> {dgi:Desgi_0753, dgi:Desgi_3592}] -> dgi:Desgi_2506 -> [dgi:Desgi_2505] -> dgi:Desgi_2506
path_dgi00230.kgml: 6.3.2.6 -> 5.4.99.18 -> [6.3.2.6] -> 4.3.2.2 -> [2.1.2.3 -> 3.5.4.10] -> 2.4.2.8 -> [6.3.4.4] -> 4.3.2.2 -> [3.2.2.4 -> 3.5.4.2 -> 1.17.1.4] -> {2.4.2.22, 2.4.2.8} -> [{6.3.5.2, 6.3.5.2}] -> {2.4.2.22, 2.4.2.7, 2.4.2.8}
path_dgi00230.kgml: Skipped genes: dgi:Desgi_2505
path_dgi00230.kgml:
path_dgi00230.kgml: Found a trail of span 6 containing skipped vertices
path_dgi00230.kgml: 167 -> 428 -> [167] -> 166 -> [165 -> 169 -> 205] -> 216 -> 206 -> 219
path_dgi00230.kgml: R04591 -> R07405 -> [R04591] -> R04559 -> [R04560 -> R01127 -> R01130] -> R02142 -> {R01230, R01231} -> R01229
path_dgi00230.kgml: dgi:Desgi_2499 -> dgi:Desgi_2501 -> [dgi:Desgi_2499] -> dgi:Desgi_2500 -> [dgi:Desgi_2495 -> dgi:Desgi_2495 -> dgi:Desgi_1901] -> dgi:Desgi_2506 -> dgi:Desgi_2505 -> dgi:Desgi_2506
path_dgi00230.kgml: 6.3.2.6 -> 5.4.99.18 -> [6.3.2.6] -> 4.3.2.2 -> [2.1.2.3 -> 3.5.4.10 -> 1.1.1.205] -> {2.4.2.22, 2.4.2.8} -> {6.3.5.2, 6.3.5.2} -> {2.4.2.22, 2.4.2.7, 2.4.2.8}
path_dgi00230.kgml:
path_dgi00230.kgml: Found a trail of span 6 containing skipped vertices
path_dgi00230.kgml: 167 -> 428 -> [167] -> 166 -> [165 -> 169 -> 184] -> 183 -> [193 -> 200] -> 209 -> [205 -> 206] -> 219
path_dgi00230.kgml: R04591 -> R07405 -> [R04591] -> R04559 -> [R04560 -> R01127 -> R01135] -> R01083 -> [R00182 -> R01244] -> R01132 -> [R01130 -> {R01230, R01231}] -> R01229
path_dgi00230.kgml: dgi:Desgi_2499 -> dgi:Desgi_2501 -> [dgi:Desgi_2499] -> dgi:Desgi_2500 -> [dgi:Desgi_2495 -> dgi:Desgi_2495 -> dgi:Desgi_4739] -> dgi:Desgi_2500 -> [dgi:Desgi_0445 -> {dgi:Desgi_1432, dgi:Desgi_1435, dgi:Desgi_3802, dgi:Desgi_4116, dgi:Desgi_4129}] -> dgi:Desgi_2506 -> [dgi:Desgi_1901 -> dgi:Desgi_2505] -> dgi:Desgi_2506
path_dgi00230.kgml: 6.3.2.6 -> 5.4.99.18 -> [6.3.2.6] -> 4.3.2.2 -> [2.1.2.3 -> 3.5.4.10 -> 6.3.4.4] -> 4.3.2.2 -> [3.2.2.4 -> 3.5.4.2] -> 2.4.2.8 -> [1.1.1.205 -> {6.3.5.2, 6.3.5.2}] -> {2.4.2.22, 2.4.2.7, 2.4.2.8}
path_dgi00230.kgml: Skipped genes: dgi:Desgi_2505
path_dgi00230.kgml:
path_dgi00230.kgml: Found a trail of span 5 containing skipped vertices
path_dgi00230.kgml: 167 -> 428 -> [167] -> 166 -> [165 -> 169 -> 205] -> 206 -> 219
path_dgi00230.kgml: R04591 -> R07405 -> [R04591] -> R04559 -> [R04560 -> R01127 -> R01130] -> {R01230, R01231} -> R01229
path_dgi00230.kgml: dgi:Desgi_2499 -> dgi:Desgi_2501 -> [dgi:Desgi_2499] -> dgi:Desgi_2500 -> [dgi:Desgi_2495 -> dgi:Desgi_2495 -> dgi:Desgi_1901] -> dgi:Desgi_2505 -> dgi:Desgi_2506
path_dgi00230.kgml: 6.3.2.6 -> 5.4.99.18 -> [6.3.2.6] -> 4.3.2.2 -> [2.1.2.3 -> 3.5.4.10 -> 1.1.1.205] -> {6.3.5.2, 6.3.5.2} -> {2.4.2.22, 2.4.2.7, 2.4.2.8}
path_dgi00230.kgml:
path_dgi00230.kgml: Found a trail of span 4 containing skipped vertices
path_dgi00230.kgml: 160 -> 162 -> 163 -> [260] -> 164
path_dgi00230.kgml: R01072 -> R04144 -> R04325 -> [R04463] -> R04208
path_dgi00230.kgml: {dgi:Desgi_2498, dgi:Desgi_4181} -> dgi:Desgi_2494 -> dgi:Desgi_2496 -> [{dgi:Desgi_2097, dgi:Desgi_2098}] -> dgi:Desgi_2497
path_dgi00230.kgml: 2.4.2.14 -> 6.3.4.13 -> 2.1.2.2 -> [6.3.5.3] -> 6.3.3.1
path_dgi00230.kgml: Skipped genes: dgi:Desgi_2495
path_dgi00230.kgml:
path_dgi00230.kgml: Found a trail of span 3 containing skipped vertices
path_dgi00230.kgml: 160 -> [162] -> 163 -> [260] -> 164
path_dgi00230.kgml: R01072 -> [R04144] -> R04325 -> [R04463] -> R04208
path_dgi00230.kgml: {dgi:Desgi_2498, dgi:Desgi_4181} -> [dgi:Desgi_2494] -> dgi:Desgi_2496 -> [{dgi:Desgi_2097, dgi:Desgi_2098}] -> dgi:Desgi_2497
path_dgi00230.kgml: 2.4.2.14 -> [6.3.4.13] -> 2.1.2.2 -> [6.3.5.3] -> 6.3.3.1
path_dgi00230.kgml:
path_dgi00230.kgml: Found a trail of span 3 containing skipped vertices
path_dgi00230.kgml: 244 -> [446 -> 240] -> 239 -> [242 -> 221 -> 219] -> 220
path_dgi00230.kgml: R00441 -> [R11633 -> R01857] -> R02090 -> [R01968 -> R01969 -> R01229] -> R00332
path_dgi00230.kgml: {dgi:Desgi_0357, dgi:Desgi_0358, dgi:Desgi_0393, dgi:Desgi_2996} -> [dgi:Desgi_3632 -> dgi:Desgi_0160] -> dgi:Desgi_2997 -> [dgi:Desgi_2002 -> dgi:Desgi_3413 -> dgi:Desgi_2506] -> dgi:Desgi_2997
path_dgi00230.kgml: {2.7.7.48, 2.7.7.6} -> [1.1.98.6 -> 2.7.4.6] -> {2.7.4.12, 2.7.4.8} -> [{3.1.3.5, 3.1.3.89} -> {2.4.2.1, 2.4.2.4} -> {2.4.2.22, 2.4.2.7, 2.4.2.8}] -> 2.7.4.8
path_dgi00230.kgml:
path_dgi00230.kgml: Found a trail of span 2 containing skipped vertices
path_dgi00230.kgml: 160 -> [162 -> 163 -> 260] -> 164
path_dgi00230.kgml: R01072 -> [R04144 -> R04325 -> R04463] -> R04208
path_dgi00230.kgml: {dgi:Desgi_2498, dgi:Desgi_4181} -> [dgi:Desgi_2494 -> dgi:Desgi_2496 -> {dgi:Desgi_2097, dgi:Desgi_2098}] -> dgi:Desgi_2497
path_dgi00230.kgml: 2.4.2.14 -> [6.3.4.13 -> 2.1.2.2 -> 6.3.5.3] -> 6.3.3.1
path_dgi00230.kgml:
path_dgi00230.kgml: --- 15.72 seconds ---

path_dgi00240.kgml: Pyrimidine metabolism
path_dgi00240.kgml: Initialization took 3.74 seconds
path_dgi00240.kgml:
path_dgi00240.kgml: Found a trail of span 6 containing skipped vertices
path_dgi00240.kgml: 91 -> 97 -> [98] -> 99 -> 98 -> [99 -> 101] -> 178 -> 112
path_dgi00240.kgml: R00575 -> R01397 -> [R01993] -> R01869 -> R01993 -> [R01869 -> R01870] -> R00965 -> R00966
path_dgi00240.kgml: {dgi:Desgi_0713, dgi:Desgi_3052, dgi:Desgi_3053} -> dgi:Desgi_3055 -> [dgi:Desgi_3054] -> {dgi:Desgi_3049, dgi:Desgi_3050} -> dgi:Desgi_3054 -> [{dgi:Desgi_3049, dgi:Desgi_3050} -> dgi:Desgi_4098] -> dgi:Desgi_3048 -> {dgi:Desgi_0874, dgi:Desgi_3056}
path_dgi00240.kgml: 6.3.5.5 -> 2.1.3.2 -> [3.5.2.3] -> 1.3.1.14 -> 3.5.2.3 -> [1.3.1.14 -> 2.4.2.10] -> 4.1.1.23 -> 2.4.2.9
path_dgi00240.kgml:
path_dgi00240.kgml: Found a trail of span 5 containing skipped vertices
path_dgi00240.kgml: 91 -> [97 -> 98] -> 99 -> 98 -> [99 -> 101] -> 178 -> 112
path_dgi00240.kgml: R00575 -> [R01397 -> R01993] -> R01869 -> R01993 -> [R01869 -> R01870] -> R00965 -> R00966
path_dgi00240.kgml: {dgi:Desgi_0713, dgi:Desgi_3052, dgi:Desgi_3053} -> [dgi:Desgi_3055 -> dgi:Desgi_3054] -> {dgi:Desgi_3049, dgi:Desgi_3050} -> dgi:Desgi_3054 -> [{dgi:Desgi_3049, dgi:Desgi_3050} -> dgi:Desgi_4098] -> dgi:Desgi_3048 -> {dgi:Desgi_0874, dgi:Desgi_3056}
path_dgi00240.kgml: 6.3.5.5 -> [2.1.3.2 -> 3.5.2.3] -> 1.3.1.14 -> 3.5.2.3 -> [1.3.1.14 -> 2.4.2.10] -> 4.1.1.23 -> 2.4.2.9
path_dgi00240.kgml: Skipped genes: dgi:Desgi_3055
path_dgi00240.kgml:
path_dgi00240.kgml: Found a trail of span 5 containing skipped vertices
path_dgi00240.kgml: 91 -> 97 -> 98 -> 99 -> [101 -> 178] -> 112
path_dgi00240.kgml: R00575 -> R01397 -> R01993 -> R01869 -> [R01870 -> R00965] -> R00966
path_dgi00240.kgml: {dgi:Desgi_0713, dgi:Desgi_3052, dgi:Desgi_3053} -> dgi:Desgi_3055 -> dgi:Desgi_3054 -> {dgi:Desgi_3049, dgi:Desgi_3050} -> [dgi:Desgi_4098 -> dgi:Desgi_3048] -> {dgi:Desgi_0874, dgi:Desgi_3056}
path_dgi00240.kgml: 6.3.5.5 -> 2.1.3.2 -> 3.5.2.3 -> 1.3.1.14 -> [2.4.2.10 -> 4.1.1.23] -> 2.4.2.9
path_dgi00240.kgml:
path_dgi00240.kgml: Found a trail of span 3 containing skipped vertices
path_dgi00240.kgml: 150 -> [89] -> 161 -> [158] -> 157
path_dgi00240.kgml: R02098 -> [R06613] -> R02094 -> [R02093] -> R00378
path_dgi00240.kgml: dgi:Desgi_0091 -> [dgi:Desgi_0340] -> dgi:Desgi_0091 -> [dgi:Desgi_0160] -> {dgi:Desgi_0003, dgi:Desgi_0064, dgi:Desgi_0092, dgi:Desgi_1033, dgi:Desgi_1316, dgi:Desgi_1624, dgi:Desgi_1639, dgi:Desgi_2442, dgi:Desgi_2511, dgi:Desgi_2910}
path_dgi00240.kgml: {2.7.4.4, 2.7.4.9} -> [2.1.1.148] -> {2.7.4.12, 2.7.4.9} -> [2.7.4.6] -> 2.7.7.7
path_dgi00240.kgml:
path_dgi00240.kgml: Found a trail of span 2 containing skipped vertices
path_dgi00240.kgml: 101 -> [178 -> 114] -> 113
path_dgi00240.kgml: R01870 -> [R00965 -> R00963] -> {R00964, R00967, R00968, R00970, R01549, R01880, R02097, R02327, R02332}
path_dgi00240.kgml: dgi:Desgi_4098 -> [dgi:Desgi_3048 -> dgi:Desgi_2002] -> dgi:Desgi_4095
path_dgi00240.kgml: 2.4.2.10 -> [4.1.1.23 -> 3.1.3.5] -> {2.7.1.213, 2.7.1.48, 2.7.1.48, 2.7.1.48, 2.7.1.48, 2.7.1.48, 2.7.1.48, 2.7.1.48, 2.7.1.48, 2.7.1.48}
path_dgi00240.kgml: Skipped genes: dgi:Desgi_4097
path_dgi00240.kgml:
path_dgi00240.kgml: Found a trail of span 2 containing skipped vertices
path_dgi00240.kgml: 121 -> [102 -> 104] -> 103
path_dgi00240.kgml: R00442 -> [R00438 -> R00156] -> R00443
path_dgi00240.kgml: {dgi:Desgi_0357, dgi:Desgi_0358, dgi:Desgi_0393, dgi:Desgi_2996} -> [dgi:Desgi_1853 -> dgi:Desgi_0160] -> {dgi:Desgi_0357, dgi:Desgi_0358, dgi:Desgi_0393, dgi:Desgi_2996}
path_dgi00240.kgml: {2.7.7.48, 2.7.7.6} -> [2.7.7.8 -> 2.7.4.6] -> {2.7.7.48, 2.7.7.52, 2.7.7.6}
path_dgi00240.kgml:
path_dgi00240.kgml: Found a trail of span 2 containing skipped vertices
path_dgi00240.kgml: 150 -> [89 -> 161 -> 158] -> 157
path_dgi00240.kgml: R02098 -> [R06613 -> R02094 -> R02093] -> R00378
path_dgi00240.kgml: dgi:Desgi_0091 -> [dgi:Desgi_0340 -> dgi:Desgi_0091 -> dgi:Desgi_0160] -> {dgi:Desgi_0003, dgi:Desgi_0064, dgi:Desgi_0092, dgi:Desgi_1033, dgi:Desgi_1316, dgi:Desgi_1624, dgi:Desgi_1639, dgi:Desgi_2442, dgi:Desgi_2511, dgi:Desgi_2910}
path_dgi00240.kgml: {2.7.4.4, 2.7.4.9} -> [2.1.1.148 -> {2.7.4.12, 2.7.4.9} -> 2.7.4.6] -> 2.7.7.7
path_dgi00240.kgml:
path_dgi00240.kgml: --- 6.20 seconds ---

path_dgi00250.kgml: Alanine, aspartate and glutamate metabolism
path_dgi00250.kgml: Initialization took 1.44 seconds
path_dgi00250.kgml:
path_dgi00250.kgml: Found a trail of span 2 containing skipped vertices
path_dgi00250.kgml: 85 -> 93
path_dgi00250.kgml: R00248 -> R00253
path_dgi00250.kgml: dgi:Desgi_2363 -> {dgi:Desgi_0859, dgi:Desgi_2361, dgi:Desgi_2380, dgi:Desgi_2892}
path_dgi00250.kgml: {1.4.1.13, 1.4.1.3, 1.4.1.4} -> 6.3.1.2
path_dgi00250.kgml: Skipped genes: dgi:Desgi_2362
path_dgi00250.kgml:
path_dgi00250.kgml: --- 1.51 seconds ---

path_dgi00260.kgml: Glycine, serine and threonine metabolism
path_dgi00260.kgml: Initialization took 0.59 seconds
path_dgi00260.kgml:
path_dgi00260.kgml: Found a trail of span 3 containing skipped vertices
path_dgi00260.kgml: 76 -> [93] -> 103 -> 99
path_dgi00260.kgml: R00480 -> [R02291] -> {R01773, R01775} -> R01771
path_dgi00260.kgml: {dgi:Desgi_1867, dgi:Desgi_2526} -> [dgi:Desgi_1866] -> dgi:Desgi_2528 -> dgi:Desgi_2527
path_dgi00260.kgml: 2.7.2.4 -> [1.2.1.11] -> {1.1.1.3, 1.1.1.3} -> 2.7.1.39
path_dgi00260.kgml:
path_dgi00260.kgml: Found a trail of span 2 containing skipped vertices
path_dgi00260.kgml: 76 -> [93 -> 103] -> 99
path_dgi00260.kgml: R00480 -> [R02291 -> {R01773, R01775}] -> R01771
path_dgi00260.kgml: {dgi:Desgi_1867, dgi:Desgi_2526} -> [dgi:Desgi_1866 -> dgi:Desgi_2528] -> dgi:Desgi_2527
path_dgi00260.kgml: 2.7.2.4 -> [1.2.1.11 -> {1.1.1.3, 1.1.1.3}] -> 2.7.1.39
path_dgi00260.kgml:
path_dgi00260.kgml: --- 0.78 seconds ---

path_dgi00261.kgml: Monobactam biosynthesis
path_dgi00261.kgml: Initialization took 0.08 seconds
path_dgi00261.kgml: (not found)
path_dgi00261.kgml: --- 0.12 seconds ---

path_dgi00270.kgml: Cysteine and methionine metabolism
path_dgi00270.kgml: Initialization took 1.59 seconds
path_dgi00270.kgml:
path_dgi00270.kgml: Found a trail of span 2 without skipping any vertex
path_dgi00270.kgml: 77 -> 75
path_dgi00270.kgml: R01402 -> R04420
path_dgi00270.kgml: dgi:Desgi_2758 -> dgi:Desgi_2757
path_dgi00270.kgml: 2.4.2.28 -> 5.3.1.23
path_dgi00270.kgml:
path_dgi00270.kgml: Found a trail of span 2 containing skipped vertices
path_dgi00270.kgml: 217 -> [214] -> 211
path_dgi00270.kgml: R00480 -> [R02291] -> {R01773, R01775}
path_dgi00270.kgml: {dgi:Desgi_1867, dgi:Desgi_2526} -> [dgi:Desgi_1866] -> dgi:Desgi_2528
path_dgi00270.kgml: 2.7.2.4 -> [1.2.1.11] -> {1.1.1.3, 1.1.1.3}
path_dgi00270.kgml: Skipped genes: dgi:Desgi_2527
path_dgi00270.kgml:
path_dgi00270.kgml: --- 1.82 seconds ---

path_dgi00280.kgml: Valine, leucine and isoleucine degradation
path_dgi00280.kgml: Initialization took 1.34 seconds
path_dgi00280.kgml:
path_dgi00280.kgml: Found a trail of span 2 without skipping any vertex
path_dgi00280.kgml: 95 -> 94
path_dgi00280.kgml: R02765 -> R00833
path_dgi00280.kgml: {dgi:Desgi_1108, dgi:Desgi_1958} -> {dgi:Desgi_1139, dgi:Desgi_1140, dgi:Desgi_1905, dgi:Desgi_1906, dgi:Desgi_1956, dgi:Desgi_1957}
path_dgi00280.kgml: 5.1.99.1 -> 5.4.99.2
path_dgi00280.kgml:
path_dgi00280.kgml: Found a trail of span 2 containing skipped vertices
path_dgi00280.kgml: 174 -> [75] -> 77
path_dgi00280.kgml: R01357 -> [R01978] -> R01360
path_dgi00280.kgml: dgi:Desgi_1785 -> [dgi:Desgi_0468] -> dgi:Desgi_1784
path_dgi00280.kgml: 6.2.1.16 -> [2.3.3.10] -> 4.1.3.4
path_dgi00280.kgml:
path_dgi00280.kgml: --- 1.60 seconds ---

path_dgi00281.kgml: Geraniol degradation
path_dgi00281.kgml: Initialization took 0.07 seconds
path_dgi00281.kgml: (not found)
path_dgi00281.kgml: --- 0.10 seconds ---

path_dgi00290.kgml: Valine, leucine and isoleucine biosynthesis
path_dgi00290.kgml: Initialization took 0.43 seconds
path_dgi00290.kgml:
path_dgi00290.kgml: Found a trail of span 8 containing skipped vertices
path_dgi00290.kgml: 79 -> [44] -> 46 -> 44 -> [46] -> 41 -> 38 -> [35] -> 37 -> 35 -> [37] -> 36
path_dgi00290.kgml: R00226 -> [R05071] -> R04440 -> R05071 -> [R04440] -> R04441 -> R01213 -> [R03968] -> R04001 -> R03968 -> [R04001] -> R04426
path_dgi00290.kgml: {dgi:Desgi_0590, dgi:Desgi_0591, dgi:Desgi_0593, dgi:Desgi_2360, dgi:Desgi_3422} -> [dgi:Desgi_0592] -> dgi:Desgi_0592 -> dgi:Desgi_0592 -> [dgi:Desgi_0592] -> {dgi:Desgi_0589, dgi:Desgi_1505} -> {dgi:Desgi_0594, dgi:Desgi_0599, dgi:Desgi_0738} -> [{dgi:Desgi_0595, dgi:Desgi_0596, dgi:Desgi_2646, dgi:Desgi_2647}] -> {dgi:Desgi_0595, dgi:Desgi_0596, dgi:Desgi_2646, dgi:Desgi_2647} -> {dgi:Desgi_0595, dgi:Desgi_0596, dgi:Desgi_2646, dgi:Desgi_2647} -> [{dgi:Desgi_0595, dgi:Desgi_0596, dgi:Desgi_2646, dgi:Desgi_2647}] -> dgi:Desgi_0597
path_dgi00290.kgml: 2.2.1.6 -> [{1.1.1.86, 5.4.99.3}] -> 1.1.1.86 -> {1.1.1.86, 5.4.99.3} -> [1.1.1.86] -> 4.2.1.9 -> 2.3.3.13 -> [4.2.1.33] -> 4.2.1.33 -> 4.2.1.33 -> [4.2.1.33] -> 1.1.1.85
path_dgi00290.kgml: Skipped genes: dgi:Desgi_0598
path_dgi00290.kgml:
path_dgi00290.kgml: Found a trail of span 7 containing skipped vertices
path_dgi00290.kgml: 79 -> 44 -> 46 -> [41] -> 38 -> [35] -> 37 -> 35 -> [37] -> 36
path_dgi00290.kgml: R00226 -> R05071 -> R04440 -> [R04441] -> R01213 -> [R03968] -> R04001 -> R03968 -> [R04001] -> R04426
path_dgi00290.kgml: {dgi:Desgi_0590, dgi:Desgi_0591, dgi:Desgi_0593, dgi:Desgi_2360, dgi:Desgi_3422} -> dgi:Desgi_0592 -> dgi:Desgi_0592 -> [{dgi:Desgi_0589, dgi:Desgi_1505}] -> {dgi:Desgi_0594, dgi:Desgi_0599, dgi:Desgi_0738} -> [{dgi:Desgi_0595, dgi:Desgi_0596, dgi:Desgi_2646, dgi:Desgi_2647}] -> {dgi:Desgi_0595, dgi:Desgi_0596, dgi:Desgi_2646, dgi:Desgi_2647} -> {dgi:Desgi_0595, dgi:Desgi_0596, dgi:Desgi_2646, dgi:Desgi_2647} -> [{dgi:Desgi_0595, dgi:Desgi_0596, dgi:Desgi_2646, dgi:Desgi_2647}] -> dgi:Desgi_0597
path_dgi00290.kgml: 2.2.1.6 -> {1.1.1.86, 5.4.99.3} -> 1.1.1.86 -> [4.2.1.9] -> 2.3.3.13 -> [4.2.1.33] -> 4.2.1.33 -> 4.2.1.33 -> [4.2.1.33] -> 1.1.1.85
path_dgi00290.kgml: Skipped genes: dgi:Desgi_0598
path_dgi00290.kgml:
path_dgi00290.kgml: Found a trail of span 6 containing skipped vertices
path_dgi00290.kgml: 79 -> 44 -> 46 -> [41 -> 38 -> 35] -> 37 -> 35 -> [37] -> 36
path_dgi00290.kgml: R00226 -> R05071 -> R04440 -> [R04441 -> R01213 -> R03968] -> R04001 -> R03968 -> [R04001] -> R04426
path_dgi00290.kgml: {dgi:Desgi_0590, dgi:Desgi_0591, dgi:Desgi_0593, dgi:Desgi_2360, dgi:Desgi_3422} -> dgi:Desgi_0592 -> dgi:Desgi_0592 -> [{dgi:Desgi_0589, dgi:Desgi_1505} -> {dgi:Desgi_0594, dgi:Desgi_0599, dgi:Desgi_0738} -> {dgi:Desgi_0595, dgi:Desgi_0596, dgi:Desgi_2646, dgi:Desgi_2647}] -> {dgi:Desgi_0595, dgi:Desgi_0596, dgi:Desgi_2646, dgi:Desgi_2647} -> {dgi:Desgi_0595, dgi:Desgi_0596, dgi:Desgi_2646, dgi:Desgi_2647} -> [{dgi:Desgi_0595, dgi:Desgi_0596, dgi:Desgi_2646, dgi:Desgi_2647}] -> dgi:Desgi_0597
path_dgi00290.kgml: 2.2.1.6 -> {1.1.1.86, 5.4.99.3} -> 1.1.1.86 -> [4.2.1.9 -> 2.3.3.13 -> 4.2.1.33] -> 4.2.1.33 -> 4.2.1.33 -> [4.2.1.33] -> 1.1.1.85
path_dgi00290.kgml: Skipped genes: dgi:Desgi_0594
path_dgi00290.kgml:
path_dgi00290.kgml: Found a trail of span 5 containing skipped vertices
path_dgi00290.kgml: 79 -> [44 -> 46 -> 41] -> 38 -> [35] -> 37 -> 35 -> [37] -> 36
path_dgi00290.kgml: R00226 -> [R05071 -> R04440 -> R04441] -> R01213 -> [R03968] -> R04001 -> R03968 -> [R04001] -> R04426
path_dgi00290.kgml: {dgi:Desgi_0590, dgi:Desgi_0591, dgi:Desgi_0593, dgi:Desgi_2360, dgi:Desgi_3422} -> [dgi:Desgi_0592 -> dgi:Desgi_0592 -> {dgi:Desgi_0589, dgi:Desgi_1505}] -> {dgi:Desgi_0594, dgi:Desgi_0599, dgi:Desgi_0738} -> [{dgi:Desgi_0595, dgi:Desgi_0596, dgi:Desgi_2646, dgi:Desgi_2647}] -> {dgi:Desgi_0595, dgi:Desgi_0596, dgi:Desgi_2646, dgi:Desgi_2647} -> {dgi:Desgi_0595, dgi:Desgi_0596, dgi:Desgi_2646, dgi:Desgi_2647} -> [{dgi:Desgi_0595, dgi:Desgi_0596, dgi:Desgi_2646, dgi:Desgi_2647}] -> dgi:Desgi_0597
path_dgi00290.kgml: 2.2.1.6 -> [{1.1.1.86, 5.4.99.3} -> 1.1.1.86 -> 4.2.1.9] -> 2.3.3.13 -> [4.2.1.33] -> 4.2.1.33 -> 4.2.1.33 -> [4.2.1.33] -> 1.1.1.85
path_dgi00290.kgml: Skipped genes: dgi:Desgi_0598
path_dgi00290.kgml:
path_dgi00290.kgml: Found a trail of span 5 without skipping any vertex
path_dgi00290.kgml: 79 -> 44 -> 46 -> 41 -> 40
path_dgi00290.kgml: R00226 -> R05071 -> R04440 -> R04441 -> R01214
path_dgi00290.kgml: {dgi:Desgi_0590, dgi:Desgi_0591, dgi:Desgi_0593, dgi:Desgi_2360, dgi:Desgi_3422} -> dgi:Desgi_0592 -> dgi:Desgi_0592 -> {dgi:Desgi_0589, dgi:Desgi_1505} -> {dgi:Desgi_0588, dgi:Desgi_2296}
path_dgi00290.kgml: 2.2.1.6 -> {1.1.1.86, 5.4.99.3} -> 1.1.1.86 -> 4.2.1.9 -> {2.6.1.42, 2.6.1.6}
path_dgi00290.kgml:
path_dgi00290.kgml: Found a trail of span 4 containing skipped vertices
path_dgi00290.kgml: 79 -> 44 -> 46 -> [41] -> 40
path_dgi00290.kgml: R00226 -> R05071 -> R04440 -> [R04441] -> R01214
path_dgi00290.kgml: {dgi:Desgi_0590, dgi:Desgi_0591, dgi:Desgi_0593, dgi:Desgi_2360, dgi:Desgi_3422} -> dgi:Desgi_0592 -> dgi:Desgi_0592 -> [{dgi:Desgi_0589, dgi:Desgi_1505}] -> {dgi:Desgi_0588, dgi:Desgi_2296}
path_dgi00290.kgml: 2.2.1.6 -> {1.1.1.86, 5.4.99.3} -> 1.1.1.86 -> [4.2.1.9] -> {2.6.1.42, 2.6.1.6}
path_dgi00290.kgml: Skipped genes: dgi:Desgi_0589
path_dgi00290.kgml:
path_dgi00290.kgml: Found a trail of span 2 containing skipped vertices
path_dgi00290.kgml: 79 -> [44 -> 46 -> 41] -> 40
path_dgi00290.kgml: R00226 -> [R05071 -> R04440 -> R04441] -> R01214
path_dgi00290.kgml: {dgi:Desgi_0590, dgi:Desgi_0591, dgi:Desgi_0593, dgi:Desgi_2360, dgi:Desgi_3422} -> [dgi:Desgi_0592 -> dgi:Desgi_0592 -> {dgi:Desgi_0589, dgi:Desgi_1505}] -> {dgi:Desgi_0588, dgi:Desgi_2296}
path_dgi00290.kgml: 2.2.1.6 -> [{1.1.1.86, 5.4.99.3} -> 1.1.1.86 -> 4.2.1.9] -> {2.6.1.42, 2.6.1.6}
path_dgi00290.kgml: Skipped genes: dgi:Desgi_0589
path_dgi00290.kgml:
path_dgi00290.kgml: --- 3.64 seconds ---

path_dgi00300.kgml: Lysine biosynthesis
path_dgi00300.kgml: Initialization took 0.58 seconds
path_dgi00300.kgml:
path_dgi00300.kgml: Found a trail of span 3 without skipping any vertex
path_dgi00300.kgml: 50 -> 51 -> 53
path_dgi00300.kgml: R00480 -> R02291 -> R10147
path_dgi00300.kgml: {dgi:Desgi_1867, dgi:Desgi_2526} -> dgi:Desgi_1866 -> dgi:Desgi_1868
path_dgi00300.kgml: 2.7.2.4 -> 1.2.1.11 -> 4.3.3.7
path_dgi00300.kgml:
path_dgi00300.kgml: Found a trail of span 2 without skipping any vertex
path_dgi00300.kgml: 116 -> 111
path_dgi00300.kgml: R10010 -> R10011
path_dgi00300.kgml: dgi:Desgi_3925 -> dgi:Desgi_3924
path_dgi00300.kgml: 5.4.99.58 -> ?
path_dgi00300.kgml:
path_dgi00300.kgml: Found a trail of span 2 without skipping any vertex
path_dgi00300.kgml: 62 -> 34
path_dgi00300.kgml: R02735 -> R07613
path_dgi00300.kgml: dgi:Desgi_3002 -> {dgi:Desgi_1889, dgi:Desgi_3001}
path_dgi00300.kgml: 5.1.1.7 -> 2.6.1.83
path_dgi00300.kgml:
path_dgi00300.kgml: Found a trail of span 2 containing skipped vertices
path_dgi00300.kgml: 77 -> 46
path_dgi00300.kgml: R02788 -> R04617
path_dgi00300.kgml: dgi:Desgi_3663 -> dgi:Desgi_3661
path_dgi00300.kgml: 6.3.2.13 -> 6.3.2.10
path_dgi00300.kgml: Skipped genes: dgi:Desgi_3662
path_dgi00300.kgml:
path_dgi00300.kgml: Found a trail of span 2 containing skipped vertices
path_dgi00300.kgml: 50 -> [51] -> 53
path_dgi00300.kgml: R00480 -> [R02291] -> R10147
path_dgi00300.kgml: {dgi:Desgi_1867, dgi:Desgi_2526} -> [dgi:Desgi_1866] -> dgi:Desgi_1868
path_dgi00300.kgml: 2.7.2.4 -> [1.2.1.11] -> 4.3.3.7
path_dgi00300.kgml:
path_dgi00300.kgml: --- 0.88 seconds ---

path_dgi00310.kgml: Lysine degradation
path_dgi00310.kgml: Initialization took 0.28 seconds
path_dgi00310.kgml:
path_dgi00310.kgml: Found a trail of span 3 without skipping any vertex
path_dgi00310.kgml: 44 -> 45 -> 56
path_dgi00310.kgml: R03026 -> R01975 -> R00238
path_dgi00310.kgml: dgi:Desgi_4020 -> dgi:Desgi_4020 -> {dgi:Desgi_0469, dgi:Desgi_0502, dgi:Desgi_1151, dgi:Desgi_1923, dgi:Desgi_1965, dgi:Desgi_3331, dgi:Desgi_4021, dgi:Desgi_4673}
path_dgi00310.kgml: 4.2.1.17 -> 1.1.1.35 -> 2.3.1.9
path_dgi00310.kgml:
path_dgi00310.kgml: Found a trail of span 2 containing skipped vertices
path_dgi00310.kgml: 44 -> [45] -> 56
path_dgi00310.kgml: R03026 -> [R01975] -> R00238
path_dgi00310.kgml: dgi:Desgi_4020 -> [dgi:Desgi_4020] -> {dgi:Desgi_0469, dgi:Desgi_0502, dgi:Desgi_1151, dgi:Desgi_1923, dgi:Desgi_1965, dgi:Desgi_3331, dgi:Desgi_4021, dgi:Desgi_4673}
path_dgi00310.kgml: 4.2.1.17 -> [1.1.1.35] -> 2.3.1.9
path_dgi00310.kgml:
path_dgi00310.kgml: --- 0.37 seconds ---

path_dgi00330.kgml: Arginine and proline metabolism
path_dgi00330.kgml: Initialization took 0.73 seconds
path_dgi00330.kgml:
path_dgi00330.kgml: Found a trail of span 4 without skipping any vertex
path_dgi00330.kgml: 148 -> 149 -> 79 -> 142
path_dgi00330.kgml: R00566 -> R01157 -> R01920 -> R02869
path_dgi00330.kgml: dgi:Desgi_3950 -> dgi:Desgi_3948 -> dgi:Desgi_3949 -> dgi:Desgi_3949
path_dgi00330.kgml: 4.1.1.19 -> 3.5.3.11 -> 2.5.1.16 -> {2.5.1.16, 2.5.1.22}
path_dgi00330.kgml:
path_dgi00330.kgml: Found a trail of span 3 containing skipped vertices
path_dgi00330.kgml: 148 -> 149 -> [79] -> 142
path_dgi00330.kgml: R00566 -> R01157 -> [R01920] -> R02869
path_dgi00330.kgml: dgi:Desgi_3950 -> dgi:Desgi_3948 -> [dgi:Desgi_3949] -> dgi:Desgi_3949
path_dgi00330.kgml: 4.1.1.19 -> 3.5.3.11 -> [2.5.1.16] -> {2.5.1.16, 2.5.1.22}
path_dgi00330.kgml:
path_dgi00330.kgml: Found a trail of span 3 containing skipped vertices
path_dgi00330.kgml: 148 -> [149] -> 79 -> 142
path_dgi00330.kgml: R00566 -> [R01157] -> R01920 -> R02869
path_dgi00330.kgml: dgi:Desgi_3950 -> [dgi:Desgi_3948] -> dgi:Desgi_3949 -> dgi:Desgi_3949
path_dgi00330.kgml: 4.1.1.19 -> [3.5.3.11] -> 2.5.1.16 -> {2.5.1.16, 2.5.1.22}
path_dgi00330.kgml:
path_dgi00330.kgml: Found a trail of span 2 containing skipped vertices
path_dgi00330.kgml: 148 -> [149 -> 79] -> 142
path_dgi00330.kgml: R00566 -> [R01157 -> R01920] -> R02869
path_dgi00330.kgml: dgi:Desgi_3950 -> [dgi:Desgi_3948 -> dgi:Desgi_3949] -> dgi:Desgi_3949
path_dgi00330.kgml: 4.1.1.19 -> [3.5.3.11 -> 2.5.1.16] -> {2.5.1.16, 2.5.1.22}
path_dgi00330.kgml:
path_dgi00330.kgml: Found a trail of span 2 without skipping any vertex
path_dgi00330.kgml: 216 -> 217
path_dgi00330.kgml: R00239 -> R03313
path_dgi00330.kgml: dgi:Desgi_3287 -> dgi:Desgi_3286
path_dgi00330.kgml: 2.7.2.11 -> 1.2.1.41
path_dgi00330.kgml:
path_dgi00330.kgml: --- 0.93 seconds ---

path_dgi00332.kgml: Carbapenem biosynthesis
path_dgi00332.kgml: Initialization took 0.03 seconds
path_dgi00332.kgml:
path_dgi00332.kgml: Found a trail of span 2 without skipping any vertex
path_dgi00332.kgml: 5 -> 8
path_dgi00332.kgml: R00239 -> R03313
path_dgi00332.kgml: dgi:Desgi_3287 -> dgi:Desgi_3286
path_dgi00332.kgml: 2.7.2.11 -> 1.2.1.41
path_dgi00332.kgml:
path_dgi00332.kgml: --- 0.08 seconds ---

path_dgi00340.kgml: Histidine metabolism
path_dgi00340.kgml: Initialization took 0.22 seconds
path_dgi00340.kgml:
path_dgi00340.kgml: Found a trail of span 8 containing skipped vertices
path_dgi00340.kgml: 67 -> 66 -> 65 -> 69 -> 63 -> 62 -> [61] -> 60 -> 59
path_dgi00340.kgml: R04035 -> R04037 -> R04640 -> R04558 -> R03457 -> R03243 -> [R03013] -> R03012 -> R01163
path_dgi00340.kgml: dgi:Desgi_2461 -> dgi:Desgi_2461 -> dgi:Desgi_2463 -> {dgi:Desgi_2462, dgi:Desgi_2464, dgi:Desgi_4682} -> dgi:Desgi_2465 -> {dgi:Desgi_2466, dgi:Desgi_3214} -> [dgi:Desgi_3668] -> dgi:Desgi_2467 -> dgi:Desgi_2467
path_dgi00340.kgml: 3.6.1.31 -> 3.5.4.19 -> 5.3.1.16 -> 4.3.2.10 -> 4.2.1.19 -> 2.6.1.9 -> [3.1.3.15] -> 1.1.1.23 -> 1.1.1.23
path_dgi00340.kgml:
path_dgi00340.kgml: Found a trail of span 7 containing skipped vertices
path_dgi00340.kgml: 67 -> 66 -> 65 -> 69 -> [63] -> 62 -> [61] -> 60 -> 59
path_dgi00340.kgml: R04035 -> R04037 -> R04640 -> R04558 -> [R03457] -> R03243 -> [R03013] -> R03012 -> R01163
path_dgi00340.kgml: dgi:Desgi_2461 -> dgi:Desgi_2461 -> dgi:Desgi_2463 -> {dgi:Desgi_2462, dgi:Desgi_2464, dgi:Desgi_4682} -> [dgi:Desgi_2465] -> {dgi:Desgi_2466, dgi:Desgi_3214} -> [dgi:Desgi_3668] -> dgi:Desgi_2467 -> dgi:Desgi_2467
path_dgi00340.kgml: 3.6.1.31 -> 3.5.4.19 -> 5.3.1.16 -> 4.3.2.10 -> [4.2.1.19] -> 2.6.1.9 -> [3.1.3.15] -> 1.1.1.23 -> 1.1.1.23
path_dgi00340.kgml: Skipped genes: dgi:Desgi_2465
path_dgi00340.kgml:
path_dgi00340.kgml: Found a trail of span 7 containing skipped vertices
path_dgi00340.kgml: 67 -> [66] -> 65 -> 69 -> 63 -> 62 -> [61] -> 60 -> 59
path_dgi00340.kgml: R04035 -> [R04037] -> R04640 -> R04558 -> R03457 -> R03243 -> [R03013] -> R03012 -> R01163
path_dgi00340.kgml: dgi:Desgi_2461 -> [dgi:Desgi_2461] -> dgi:Desgi_2463 -> {dgi:Desgi_2462, dgi:Desgi_2464, dgi:Desgi_4682} -> dgi:Desgi_2465 -> {dgi:Desgi_2466, dgi:Desgi_3214} -> [dgi:Desgi_3668] -> dgi:Desgi_2467 -> dgi:Desgi_2467
path_dgi00340.kgml: 3.6.1.31 -> [3.5.4.19] -> 5.3.1.16 -> 4.3.2.10 -> 4.2.1.19 -> 2.6.1.9 -> [3.1.3.15] -> 1.1.1.23 -> 1.1.1.23
path_dgi00340.kgml:
path_dgi00340.kgml: Found a trail of span 7 containing skipped vertices
path_dgi00340.kgml: 67 -> 66 -> 65 -> [69] -> 63 -> 62 -> [61] -> 60 -> 59
path_dgi00340.kgml: R04035 -> R04037 -> R04640 -> [R04558] -> R03457 -> R03243 -> [R03013] -> R03012 -> R01163
path_dgi00340.kgml: dgi:Desgi_2461 -> dgi:Desgi_2461 -> dgi:Desgi_2463 -> [{dgi:Desgi_2462, dgi:Desgi_2464, dgi:Desgi_4682}] -> dgi:Desgi_2465 -> {dgi:Desgi_2466, dgi:Desgi_3214} -> [dgi:Desgi_3668] -> dgi:Desgi_2467 -> dgi:Desgi_2467
path_dgi00340.kgml: 3.6.1.31 -> 3.5.4.19 -> 5.3.1.16 -> [4.3.2.10] -> 4.2.1.19 -> 2.6.1.9 -> [3.1.3.15] -> 1.1.1.23 -> 1.1.1.23
path_dgi00340.kgml: Skipped genes: dgi:Desgi_2464, dgi:Desgi_2462
path_dgi00340.kgml:
path_dgi00340.kgml: Found a trail of span 7 containing skipped vertices
path_dgi00340.kgml: 67 -> 66 -> 65 -> 69 -> 63 -> [62 -> 61] -> 60 -> 59
path_dgi00340.kgml: R04035 -> R04037 -> R04640 -> R04558 -> R03457 -> [R03243 -> R03013] -> R03012 -> R01163
path_dgi00340.kgml: dgi:Desgi_2461 -> dgi:Desgi_2461 -> dgi:Desgi_2463 -> {dgi:Desgi_2462, dgi:Desgi_2464, dgi:Desgi_4682} -> dgi:Desgi_2465 -> [{dgi:Desgi_2466, dgi:Desgi_3214} -> dgi:Desgi_3668] -> dgi:Desgi_2467 -> dgi:Desgi_2467
path_dgi00340.kgml: 3.6.1.31 -> 3.5.4.19 -> 5.3.1.16 -> 4.3.2.10 -> 4.2.1.19 -> [2.6.1.9 -> 3.1.3.15] -> 1.1.1.23 -> 1.1.1.23
path_dgi00340.kgml: Skipped genes: dgi:Desgi_2466
path_dgi00340.kgml:
path_dgi00340.kgml: Found a trail of span 7 containing skipped vertices
path_dgi00340.kgml: 67 -> 66 -> 65 -> 69 -> 63 -> 62 -> [61 -> 60] -> 59
path_dgi00340.kgml: R04035 -> R04037 -> R04640 -> R04558 -> R03457 -> R03243 -> [R03013 -> R03012] -> R01163
path_dgi00340.kgml: dgi:Desgi_2461 -> dgi:Desgi_2461 -> dgi:Desgi_2463 -> {dgi:Desgi_2462, dgi:Desgi_2464, dgi:Desgi_4682} -> dgi:Desgi_2465 -> {dgi:Desgi_2466, dgi:Desgi_3214} -> [dgi:Desgi_3668 -> dgi:Desgi_2467] -> dgi:Desgi_2467
path_dgi00340.kgml: 3.6.1.31 -> 3.5.4.19 -> 5.3.1.16 -> 4.3.2.10 -> 4.2.1.19 -> 2.6.1.9 -> [3.1.3.15 -> 1.1.1.23] -> 1.1.1.23
path_dgi00340.kgml:
path_dgi00340.kgml: Found a trail of span 6 containing skipped vertices
path_dgi00340.kgml: 67 -> 66 -> 65 -> 69 -> 63 -> [62 -> 61 -> 60] -> 59
path_dgi00340.kgml: R04035 -> R04037 -> R04640 -> R04558 -> R03457 -> [R03243 -> R03013 -> R03012] -> R01163
path_dgi00340.kgml: dgi:Desgi_2461 -> dgi:Desgi_2461 -> dgi:Desgi_2463 -> {dgi:Desgi_2462, dgi:Desgi_2464, dgi:Desgi_4682} -> dgi:Desgi_2465 -> [{dgi:Desgi_2466, dgi:Desgi_3214} -> dgi:Desgi_3668 -> dgi:Desgi_2467] -> dgi:Desgi_2467
path_dgi00340.kgml: 3.6.1.31 -> 3.5.4.19 -> 5.3.1.16 -> 4.3.2.10 -> 4.2.1.19 -> [2.6.1.9 -> 3.1.3.15 -> 1.1.1.23] -> 1.1.1.23
path_dgi00340.kgml: Skipped genes: dgi:Desgi_2466
path_dgi00340.kgml:
path_dgi00340.kgml: --- 0.83 seconds ---

path_dgi00350.kgml: Tyrosine metabolism
path_dgi00350.kgml: Initialization took 0.23 seconds
path_dgi00350.kgml: (not found)
path_dgi00350.kgml: --- 0.27 seconds ---

path_dgi00360.kgml: Phenylalanine metabolism
path_dgi00360.kgml: Initialization took 1.13 seconds
path_dgi00360.kgml: (not found)
path_dgi00360.kgml: --- 1.16 seconds ---

path_dgi00362.kgml: Benzoate degradation
path_dgi00362.kgml: Initialization took 1.58 seconds
path_dgi00362.kgml:
path_dgi00362.kgml: Found a trail of span 2 containing skipped vertices
path_dgi00362.kgml: 84 -> 85
path_dgi00362.kgml: R05581 -> R05594
path_dgi00362.kgml: dgi:Desgi_1969 -> dgi:Desgi_1967
path_dgi00362.kgml: 1.1.1.368 -> 3.7.1.21
path_dgi00362.kgml: Skipped genes: dgi:Desgi_1968
path_dgi00362.kgml:
path_dgi00362.kgml: Found a trail of span 2 containing skipped vertices
path_dgi00362.kgml: 121 -> [124] -> 127
path_dgi00362.kgml: R03026 -> [R01976] -> R00238
path_dgi00362.kgml: {dgi:Desgi_4019, dgi:Desgi_4020} -> [{dgi:Desgi_0471, dgi:Desgi_0474, dgi:Desgi_0500, dgi:Desgi_1421, dgi:Desgi_1924, dgi:Desgi_2330, dgi:Desgi_2711, dgi:Desgi_4671}] -> {dgi:Desgi_0469, dgi:Desgi_0502, dgi:Desgi_1151, dgi:Desgi_1923, dgi:Desgi_1965, dgi:Desgi_3331, dgi:Desgi_4021, dgi:Desgi_4673}
path_dgi00362.kgml: 4.2.1.17 -> [1.1.1.157] -> 2.3.1.9
path_dgi00362.kgml:
path_dgi00362.kgml: Found a trail of span 2 without skipping any vertex
path_dgi00362.kgml: 238 -> 90
path_dgi00362.kgml: R05305 -> R05586
path_dgi00362.kgml: {dgi:Desgi_0407, dgi:Desgi_4020} -> dgi:Desgi_0406
path_dgi00362.kgml: {1.1.1.259, 1.1.1.35} -> 2.3.1.16
path_dgi00362.kgml:
path_dgi00362.kgml: --- 1.77 seconds ---

path_dgi00380.kgml: Tryptophan metabolism
path_dgi00380.kgml: Initialization took 0.28 seconds
path_dgi00380.kgml:
path_dgi00380.kgml: Found a trail of span 3 without skipping any vertex
path_dgi00380.kgml: 98 -> 31 -> 97
path_dgi00380.kgml: R03026 -> R01975 -> R00238
path_dgi00380.kgml: dgi:Desgi_4020 -> dgi:Desgi_4020 -> {dgi:Desgi_0469, dgi:Desgi_0502, dgi:Desgi_1151, dgi:Desgi_1923, dgi:Desgi_1965, dgi:Desgi_3331, dgi:Desgi_4021, dgi:Desgi_4673}
path_dgi00380.kgml: 4.2.1.17 -> 1.1.1.35 -> 2.3.1.9
path_dgi00380.kgml:
path_dgi00380.kgml: Found a trail of span 2 containing skipped vertices
path_dgi00380.kgml: 98 -> [31] -> 97
path_dgi00380.kgml: R03026 -> [R01975] -> R00238
path_dgi00380.kgml: dgi:Desgi_4020 -> [dgi:Desgi_4020] -> {dgi:Desgi_0469, dgi:Desgi_0502, dgi:Desgi_1151, dgi:Desgi_1923, dgi:Desgi_1965, dgi:Desgi_3331, dgi:Desgi_4021, dgi:Desgi_4673}
path_dgi00380.kgml: 4.2.1.17 -> [1.1.1.35] -> 2.3.1.9
path_dgi00380.kgml:
path_dgi00380.kgml: --- 0.37 seconds ---

path_dgi00401.kgml: Novobiocin biosynthesis
path_dgi00401.kgml: Initialization took 0.07 seconds
path_dgi00401.kgml: (not found)
path_dgi00401.kgml: --- 0.10 seconds ---

path_dgi00410.kgml: beta-Alanine metabolism
path_dgi00410.kgml: Initialization took 0.17 seconds
path_dgi00410.kgml:
path_dgi00410.kgml: Found a trail of span 2 without skipping any vertex
path_dgi00410.kgml: 54 -> 50
path_dgi00410.kgml: R00489 -> R02473
path_dgi00410.kgml: dgi:Desgi_0288 -> dgi:Desgi_0287
path_dgi00410.kgml: {4.1.1.11, 4.1.1.15} -> 6.3.2.1
path_dgi00410.kgml:
path_dgi00410.kgml: --- 0.25 seconds ---

path_dgi00430.kgml: Taurine and hypotaurine metabolism
path_dgi00430.kgml: Initialization took 0.07 seconds
path_dgi00430.kgml: (not found)
path_dgi00430.kgml: --- 0.10 seconds ---

path_dgi00440.kgml: Phosphonate and phosphinate metabolism
path_dgi00440.kgml: Initialization took 0.03 seconds
path_dgi00440.kgml: (not found)
path_dgi00440.kgml: --- 0.05 seconds ---

path_dgi00450.kgml: Selenocompound metabolism
path_dgi00450.kgml: Initialization took 0.22 seconds
path_dgi00450.kgml: (not found)
path_dgi00450.kgml: --- 0.25 seconds ---

path_dgi00471.kgml: D-Glutamine and D-glutamate metabolism
path_dgi00471.kgml: Initialization took 0.04 seconds
path_dgi00471.kgml: (not found)
path_dgi00471.kgml: --- 0.07 seconds ---

path_dgi00473.kgml: D-Alanine metabolism
path_dgi00473.kgml: Initialization took 0.04 seconds
path_dgi00473.kgml: (not found)
path_dgi00473.kgml: --- 0.07 seconds ---

path_dgi00480.kgml: Glutathione metabolism
path_dgi00480.kgml: Initialization took 0.12 seconds
path_dgi00480.kgml: (not found)
path_dgi00480.kgml: --- 0.15 seconds ---

path_dgi00500.kgml: Starch and sucrose metabolism
path_dgi00500.kgml: Initialization took 0.38 seconds
path_dgi00500.kgml: (not found)
path_dgi00500.kgml: --- 0.42 seconds ---

path_dgi00520.kgml: Amino sugar and nucleotide sugar metabolism
path_dgi00520.kgml: Initialization took 1.33 seconds
path_dgi00520.kgml:
path_dgi00520.kgml: Found a trail of span 4 containing skipped vertices
path_dgi00520.kgml: 193 -> [261] -> 196 -> [261 -> 193 -> 194] -> 203 -> 194
path_dgi00520.kgml: R01819 -> [R02740] -> R00959 -> [R02740 -> R01819 -> R01818] -> R00885 -> R01818
path_dgi00520.kgml: dgi:Desgi_1558 -> [dgi:Desgi_4308] -> dgi:Desgi_1560 -> [dgi:Desgi_4308 -> dgi:Desgi_1558 -> {dgi:Desgi_1560, dgi:Desgi_2452}] -> {dgi:Desgi_1558, dgi:Desgi_1559, dgi:Desgi_2452} -> {dgi:Desgi_1560, dgi:Desgi_2452}
path_dgi00520.kgml: 5.3.1.8 -> [5.3.1.9] -> {5.4.2.2, 5.4.2.5} -> [5.3.1.9 -> 5.3.1.8 -> 5.4.2.8] -> 2.7.7.13 -> 5.4.2.8
path_dgi00520.kgml:
path_dgi00520.kgml: Found a trail of span 3 without skipping any vertex
path_dgi00520.kgml: 239 -> 284 -> 311
path_dgi00520.kgml: R00956 -> R02426 -> {R03391, R03392}
path_dgi00520.kgml: dgi:Desgi_3437 -> dgi:Desgi_3438 -> dgi:Desgi_3436
path_dgi00520.kgml: 2.7.7.33 -> 4.2.1.45 -> {1.17.1.1, 1.17.1.1}
path_dgi00520.kgml:
path_dgi00520.kgml: Found a trail of span 2 containing skipped vertices
path_dgi00520.kgml: 28 -> 24
path_dgi00520.kgml: R00768 -> R02060
path_dgi00520.kgml: dgi:Desgi_0609 -> dgi:Desgi_0607
path_dgi00520.kgml: 2.6.1.16 -> 5.4.2.10
path_dgi00520.kgml: Skipped genes: dgi:Desgi_0608
path_dgi00520.kgml:
path_dgi00520.kgml: Found a trail of span 2 without skipping any vertex
path_dgi00520.kgml: 46 -> 47
path_dgi00520.kgml: R00660 -> {R03191, R03192}
path_dgi00520.kgml: {dgi:Desgi_3654, dgi:Desgi_4585, dgi:Desgi_4683} -> dgi:Desgi_3655
path_dgi00520.kgml: 2.5.1.7 -> {1.3.1.98, 1.3.1.98}
path_dgi00520.kgml:
path_dgi00520.kgml: Found a trail of span 2 containing skipped vertices
path_dgi00520.kgml: 239 -> [284] -> 311
path_dgi00520.kgml: R00956 -> [R02426] -> {R03391, R03392}
path_dgi00520.kgml: dgi:Desgi_3437 -> [dgi:Desgi_3438] -> dgi:Desgi_3436
path_dgi00520.kgml: 2.7.7.33 -> [4.2.1.45] -> {1.17.1.1, 1.17.1.1}
path_dgi00520.kgml:
path_dgi00520.kgml: Found a trail of span 2 without skipping any vertex
path_dgi00520.kgml: 274 -> 186
path_dgi00520.kgml: R00289 -> R00291
path_dgi00520.kgml: {dgi:Desgi_1563, dgi:Desgi_4350} -> {dgi:Desgi_3381, dgi:Desgi_4349}
path_dgi00520.kgml: {2.7.7.64, 2.7.7.9} -> 5.1.3.2
path_dgi00520.kgml:
path_dgi00520.kgml: --- 7.72 seconds ---

path_dgi00521.kgml: Streptomycin biosynthesis
path_dgi00521.kgml: Initialization took 0.08 seconds
path_dgi00521.kgml: (not found)
path_dgi00521.kgml: --- 0.12 seconds ---

path_dgi00550.kgml: Peptidoglycan biosynthesis
path_dgi00550.kgml: Initialization took 1.08 seconds
path_dgi00550.kgml:
path_dgi00550.kgml: Found a trail of span 8 containing skipped vertices
path_dgi00550.kgml: 58 -> 59 -> 33 -> 32 -> 34 -> 23 -> 35 -> 36
path_dgi00550.kgml: R00660 -> {R03191, R03192} -> R03193 -> R02783 -> R02788 -> R04617 -> R05630 -> R05032
path_dgi00550.kgml: {dgi:Desgi_3654, dgi:Desgi_4585, dgi:Desgi_4683} -> dgi:Desgi_3655 -> dgi:Desgi_3656 -> dgi:Desgi_3659 -> dgi:Desgi_3663 -> dgi:Desgi_3661 -> dgi:Desgi_3660 -> dgi:Desgi_3657
path_dgi00550.kgml: 2.5.1.7 -> {1.3.1.98, 1.3.1.98} -> 6.3.2.8 -> 6.3.2.9 -> 6.3.2.13 -> 6.3.2.10 -> 2.7.8.13 -> 2.4.1.227
path_dgi00550.kgml: Skipped genes: dgi:Desgi_3662, dgi:Desgi_3658
path_dgi00550.kgml:
path_dgi00550.kgml: Found a trail of span 7 containing skipped vertices
path_dgi00550.kgml: 58 -> 59 -> 33 -> 32 -> [34] -> 23 -> 35 -> 36
path_dgi00550.kgml: R00660 -> {R03191, R03192} -> R03193 -> R02783 -> [R02788] -> R04617 -> R05630 -> R05032
path_dgi00550.kgml: {dgi:Desgi_3654, dgi:Desgi_4585, dgi:Desgi_4683} -> dgi:Desgi_3655 -> dgi:Desgi_3656 -> dgi:Desgi_3659 -> [dgi:Desgi_3663] -> dgi:Desgi_3661 -> dgi:Desgi_3660 -> dgi:Desgi_3657
path_dgi00550.kgml: 2.5.1.7 -> {1.3.1.98, 1.3.1.98} -> 6.3.2.8 -> 6.3.2.9 -> [6.3.2.13] -> 6.3.2.10 -> 2.7.8.13 -> 2.4.1.227
path_dgi00550.kgml: Skipped genes: dgi:Desgi_3658
path_dgi00550.kgml:
path_dgi00550.kgml: Found a trail of span 7 containing skipped vertices
path_dgi00550.kgml: 58 -> [59] -> 33 -> 32 -> 34 -> 23 -> 35 -> 36
path_dgi00550.kgml: R00660 -> [{R03191, R03192}] -> R03193 -> R02783 -> R02788 -> R04617 -> R05630 -> R05032
path_dgi00550.kgml: {dgi:Desgi_3654, dgi:Desgi_4585, dgi:Desgi_4683} -> [dgi:Desgi_3655] -> dgi:Desgi_3656 -> dgi:Desgi_3659 -> dgi:Desgi_3663 -> dgi:Desgi_3661 -> dgi:Desgi_3660 -> dgi:Desgi_3657
path_dgi00550.kgml: 2.5.1.7 -> [{1.3.1.98, 1.3.1.98}] -> 6.3.2.8 -> 6.3.2.9 -> 6.3.2.13 -> 6.3.2.10 -> 2.7.8.13 -> 2.4.1.227
path_dgi00550.kgml: Skipped genes: dgi:Desgi_3662, dgi:Desgi_3658, dgi:Desgi_3655
path_dgi00550.kgml:
path_dgi00550.kgml: Found a trail of span 7 containing skipped vertices
path_dgi00550.kgml: 58 -> 59 -> [33] -> 32 -> 34 -> 23 -> 35 -> 36
path_dgi00550.kgml: R00660 -> {R03191, R03192} -> [R03193] -> R02783 -> R02788 -> R04617 -> R05630 -> R05032
path_dgi00550.kgml: {dgi:Desgi_3654, dgi:Desgi_4585, dgi:Desgi_4683} -> dgi:Desgi_3655 -> [dgi:Desgi_3656] -> dgi:Desgi_3659 -> dgi:Desgi_3663 -> dgi:Desgi_3661 -> dgi:Desgi_3660 -> dgi:Desgi_3657
path_dgi00550.kgml: 2.5.1.7 -> {1.3.1.98, 1.3.1.98} -> [6.3.2.8] -> 6.3.2.9 -> 6.3.2.13 -> 6.3.2.10 -> 2.7.8.13 -> 2.4.1.227
path_dgi00550.kgml: Skipped genes: dgi:Desgi_3662, dgi:Desgi_3658, dgi:Desgi_3656
path_dgi00550.kgml:
path_dgi00550.kgml: Found a trail of span 7 containing skipped vertices
path_dgi00550.kgml: 58 -> 59 -> 33 -> 32 -> 34 -> 23 -> [35] -> 36
path_dgi00550.kgml: R00660 -> {R03191, R03192} -> R03193 -> R02783 -> R02788 -> R04617 -> [R05630] -> R05032
path_dgi00550.kgml: {dgi:Desgi_3654, dgi:Desgi_4585, dgi:Desgi_4683} -> dgi:Desgi_3655 -> dgi:Desgi_3656 -> dgi:Desgi_3659 -> dgi:Desgi_3663 -> dgi:Desgi_3661 -> [dgi:Desgi_3660] -> dgi:Desgi_3657
path_dgi00550.kgml: 2.5.1.7 -> {1.3.1.98, 1.3.1.98} -> 6.3.2.8 -> 6.3.2.9 -> 6.3.2.13 -> 6.3.2.10 -> [2.7.8.13] -> 2.4.1.227
path_dgi00550.kgml: Skipped genes: dgi:Desgi_3662, dgi:Desgi_3660, dgi:Desgi_3658
path_dgi00550.kgml:
path_dgi00550.kgml: Found a trail of span 6 containing skipped vertices
path_dgi00550.kgml: 58 -> 59 -> 33 -> 32 -> [34 -> 23] -> 35 -> 36
path_dgi00550.kgml: R00660 -> {R03191, R03192} -> R03193 -> R02783 -> [R02788 -> R04617] -> R05630 -> R05032
path_dgi00550.kgml: {dgi:Desgi_3654, dgi:Desgi_4585, dgi:Desgi_4683} -> dgi:Desgi_3655 -> dgi:Desgi_3656 -> dgi:Desgi_3659 -> [dgi:Desgi_3663 -> dgi:Desgi_3661] -> dgi:Desgi_3660 -> dgi:Desgi_3657
path_dgi00550.kgml: 2.5.1.7 -> {1.3.1.98, 1.3.1.98} -> 6.3.2.8 -> 6.3.2.9 -> [6.3.2.13 -> 6.3.2.10] -> 2.7.8.13 -> 2.4.1.227
path_dgi00550.kgml: Skipped genes: dgi:Desgi_3658
path_dgi00550.kgml:
path_dgi00550.kgml: Found a trail of span 5 containing skipped vertices
path_dgi00550.kgml: 58 -> 59 -> 33 -> 32 -> [34 -> 23 -> 35] -> 36
path_dgi00550.kgml: R00660 -> {R03191, R03192} -> R03193 -> R02783 -> [R02788 -> R04617 -> R05630] -> R05032
path_dgi00550.kgml: {dgi:Desgi_3654, dgi:Desgi_4585, dgi:Desgi_4683} -> dgi:Desgi_3655 -> dgi:Desgi_3656 -> dgi:Desgi_3659 -> [dgi:Desgi_3663 -> dgi:Desgi_3661 -> dgi:Desgi_3660] -> dgi:Desgi_3657
path_dgi00550.kgml: 2.5.1.7 -> {1.3.1.98, 1.3.1.98} -> 6.3.2.8 -> 6.3.2.9 -> [6.3.2.13 -> 6.3.2.10 -> 2.7.8.13] -> 2.4.1.227
path_dgi00550.kgml: Skipped genes: dgi:Desgi_3658
path_dgi00550.kgml:
path_dgi00550.kgml: Found a trail of span 2 without skipping any vertex
path_dgi00550.kgml: 29 -> 28
path_dgi00550.kgml: R04573 -> R05629
path_dgi00550.kgml: dgi:Desgi_3661 -> dgi:Desgi_3660
path_dgi00550.kgml: 6.3.2.10 -> 2.7.8.13
path_dgi00550.kgml:
path_dgi00550.kgml: --- 1.89 seconds ---

path_dgi00561.kgml: Glycerolipid metabolism
path_dgi00561.kgml: Initialization took 0.08 seconds
path_dgi00561.kgml: (not found)
path_dgi00561.kgml: --- 0.12 seconds ---

path_dgi00562.kgml: Inositol phosphate metabolism
path_dgi00562.kgml: Initialization took 0.05 seconds
path_dgi00562.kgml: (not found)
path_dgi00562.kgml: --- 0.09 seconds ---

path_dgi00564.kgml: Glycerophospholipid metabolism
path_dgi00564.kgml: Initialization took 0.33 seconds
path_dgi00564.kgml:
path_dgi00564.kgml: Found a trail of span 2 without skipping any vertex
path_dgi00564.kgml: 103 -> 135
path_dgi00564.kgml: R01800 -> R02055
path_dgi00564.kgml: dgi:Desgi_4315 -> dgi:Desgi_4314
path_dgi00564.kgml: 2.7.8.8 -> 4.1.1.65
path_dgi00564.kgml:
path_dgi00564.kgml: Found a trail of span 2 without skipping any vertex
path_dgi00564.kgml: 115 -> 113
path_dgi00564.kgml: {R00842, R00844} -> R00851
path_dgi00564.kgml: dgi:Desgi_2532 -> {dgi:Desgi_2533, dgi:Desgi_2802}
path_dgi00564.kgml: {1.1.1.8, 1.1.1.94, 1.1.1.94} -> 2.3.1.15
path_dgi00564.kgml:
path_dgi00564.kgml: --- 0.45 seconds ---

path_dgi00592.kgml: alpha-Linolenic acid metabolism
path_dgi00592.kgml: Initialization took 0.03 seconds
path_dgi00592.kgml: (not found)
path_dgi00592.kgml: --- 0.07 seconds ---

path_dgi00620.kgml: Pyruvate metabolism
path_dgi00620.kgml: Initialization took 6.75 seconds
path_dgi00620.kgml:
path_dgi00620.kgml: Found a trail of span 2 containing skipped vertices
path_dgi00620.kgml: 82 -> 109
path_dgi00620.kgml: R00212 -> R00238
path_dgi00620.kgml: dgi:Desgi_0504 -> {dgi:Desgi_0469, dgi:Desgi_0502, dgi:Desgi_1151, dgi:Desgi_1923, dgi:Desgi_1965, dgi:Desgi_3331, dgi:Desgi_4021, dgi:Desgi_4673}
path_dgi00620.kgml: 2.3.1.54 -> 2.3.1.9
path_dgi00620.kgml: Skipped genes: dgi:Desgi_0503
path_dgi00620.kgml:
path_dgi00620.kgml: --- 7.50 seconds ---

path_dgi00622.kgml: Xylene degradation
path_dgi00622.kgml: Initialization took 0.04 seconds
path_dgi00622.kgml: (not found)
path_dgi00622.kgml: --- 0.07 seconds ---

path_dgi00623.kgml: Toluene degradation
path_dgi00623.kgml: Initialization took 0.04 seconds
path_dgi00623.kgml: (not found)
path_dgi00623.kgml: --- 0.07 seconds ---

path_dgi00625.kgml: Chloroalkane and chloroalkene degradation
path_dgi00625.kgml: Initialization took 0.12 seconds
path_dgi00625.kgml: (not found)
path_dgi00625.kgml: --- 0.15 seconds ---

path_dgi00626.kgml: Naphthalene degradation
path_dgi00626.kgml: Initialization took 0.07 seconds
path_dgi00626.kgml: (not found)
path_dgi00626.kgml: --- 0.10 seconds ---

path_dgi00627.kgml: Aminobenzoate degradation
path_dgi00627.kgml: Initialization took 0.04 seconds
path_dgi00627.kgml: (not found)
path_dgi00627.kgml: --- 0.07 seconds ---

path_dgi00630.kgml: Glyoxylate and dicarboxylate metabolism
path_dgi00630.kgml: Initialization took 2.88 seconds
path_dgi00630.kgml:
path_dgi00630.kgml: Found a trail of span 2 without skipping any vertex
path_dgi00630.kgml: 203 -> 205
path_dgi00630.kgml: R02765 -> R00833
path_dgi00630.kgml: {dgi:Desgi_1108, dgi:Desgi_1958} -> {dgi:Desgi_1139, dgi:Desgi_1140, dgi:Desgi_1905, dgi:Desgi_1906, dgi:Desgi_1956, dgi:Desgi_1957}
path_dgi00630.kgml: 5.1.99.1 -> 5.4.99.2
path_dgi00630.kgml:
path_dgi00630.kgml: --- 2.95 seconds ---

path_dgi00633.kgml: Nitrotoluene degradation
path_dgi00633.kgml: Initialization took 0.58 seconds
path_dgi00633.kgml: (not found)
path_dgi00633.kgml: --- 0.60 seconds ---

path_dgi00640.kgml: Propanoate metabolism
path_dgi00640.kgml: Initialization took 2.43 seconds
path_dgi00640.kgml:
path_dgi00640.kgml: Found a trail of span 3 without skipping any vertex
path_dgi00640.kgml: 58 -> 104 -> 112
path_dgi00640.kgml: R02765 -> R00833 -> R00405
path_dgi00640.kgml: {dgi:Desgi_1108, dgi:Desgi_1958} -> {dgi:Desgi_1139, dgi:Desgi_1140, dgi:Desgi_1905, dgi:Desgi_1906, dgi:Desgi_1956, dgi:Desgi_1957} -> {dgi:Desgi_1954, dgi:Desgi_1955}
path_dgi00640.kgml: 5.1.99.1 -> 5.4.99.2 -> 6.2.1.5
path_dgi00640.kgml:
path_dgi00640.kgml: --- 2.57 seconds ---

path_dgi00643.kgml: Styrene degradation
path_dgi00643.kgml: Initialization took 0.13 seconds
path_dgi00643.kgml: (not found)
path_dgi00643.kgml: --- 0.17 seconds ---

path_dgi00660.kgml: C5-Branched dibasic acid metabolism
path_dgi00660.kgml: Initialization took 0.28 seconds
path_dgi00660.kgml:
path_dgi00660.kgml: Found a trail of span 3 without skipping any vertex
path_dgi00660.kgml: 31 -> 96 -> 97
path_dgi00660.kgml: R03896 -> R03898 -> R00994
path_dgi00660.kgml: {dgi:Desgi_0595, dgi:Desgi_0596, dgi:Desgi_2646, dgi:Desgi_2647} -> {dgi:Desgi_0595, dgi:Desgi_0596, dgi:Desgi_2646, dgi:Desgi_2647} -> dgi:Desgi_0597
path_dgi00660.kgml: 4.2.1.35 -> 4.2.1.35 -> 1.1.1.85
path_dgi00660.kgml:
path_dgi00660.kgml: --- 0.40 seconds ---

path_dgi00670.kgml: One carbon pool by folate
path_dgi00670.kgml: Initialization took 0.33 seconds
path_dgi00670.kgml:
path_dgi00670.kgml: Found a trail of span 3 containing skipped vertices
path_dgi00670.kgml: 50 -> 51 -> [28] -> 20
path_dgi00670.kgml: R04325 -> R04560 -> [R01655] -> R04326
path_dgi00670.kgml: dgi:Desgi_2496 -> dgi:Desgi_2495 -> [dgi:Desgi_2606] -> dgi:Desgi_2496
path_dgi00670.kgml: 2.1.2.2 -> 2.1.2.3 -> [3.5.4.9] -> 2.1.2.2
path_dgi00670.kgml:
path_dgi00670.kgml: --- 0.55 seconds ---

path_dgi00680.kgml: Methane metabolism
path_dgi00680.kgml: Initialization took 6.74 seconds
path_dgi00680.kgml:
path_dgi00680.kgml: Found a trail of span 2 without skipping any vertex
path_dgi00680.kgml: 142 -> 293
path_dgi00680.kgml: R00658 -> R01518
path_dgi00680.kgml: dgi:Desgi_4296 -> {dgi:Desgi_2525, dgi:Desgi_4297}
path_dgi00680.kgml: 4.2.1.11 -> {5.4.2.11, 5.4.2.12}
path_dgi00680.kgml:
path_dgi00680.kgml: Found a trail of span 2 containing skipped vertices
path_dgi00680.kgml: 44 -> 43
path_dgi00680.kgml: R09096 -> R07157
path_dgi00680.kgml: {dgi:Desgi_2048, dgi:Desgi_2050} -> {dgi:Desgi_0522, dgi:Desgi_1185, dgi:Desgi_2052, dgi:Desgi_2377, dgi:Desgi_2753, dgi:Desgi_3079, dgi:Desgi_3080, dgi:Desgi_3959}
path_dgi00680.kgml: ? -> 1.2.7.4
path_dgi00680.kgml: Skipped genes: dgi:Desgi_2051
path_dgi00680.kgml:
path_dgi00680.kgml: --- 6.92 seconds ---

path_dgi00730.kgml: Thiamine metabolism
path_dgi00730.kgml: Initialization took 0.78 seconds
path_dgi00730.kgml:
path_dgi00730.kgml: Found a trail of span 2 containing skipped vertices
path_dgi00730.kgml: 94 -> [75] -> 97
path_dgi00730.kgml: R03472 -> [R04509] -> R10712
path_dgi00730.kgml: dgi:Desgi_0868 -> [dgi:Desgi_0168] -> dgi:Desgi_0867
path_dgi00730.kgml: 4.1.99.17 -> [2.7.4.7] -> 2.5.1.3
path_dgi00730.kgml:
path_dgi00730.kgml: Found a trail of span 2 containing skipped vertices
path_dgi00730.kgml: 94 -> [75] -> 93
path_dgi00730.kgml: R03472 -> [R04509] -> R03223
path_dgi00730.kgml: dgi:Desgi_0868 -> [dgi:Desgi_0168] -> dgi:Desgi_0867
path_dgi00730.kgml: 4.1.99.17 -> [2.7.4.7] -> 2.5.1.3
path_dgi00730.kgml:
path_dgi00730.kgml: Found a trail of span 2 containing skipped vertices
path_dgi00730.kgml: 73 -> [71] -> 69
path_dgi00730.kgml: R07459 -> [R07461] -> R10247
path_dgi00730.kgml: dgi:Desgi_0866 -> [dgi:Desgi_4303] -> dgi:Desgi_0864
path_dgi00730.kgml: {2.7.7.73, 2.7.7.80} -> [{2.8.1.11, 2.8.1.4}] -> 2.8.1.10
path_dgi00730.kgml: Skipped genes: dgi:Desgi_0865
path_dgi00730.kgml:
path_dgi00730.kgml: Found a trail of span 2 without skipping any vertex
path_dgi00730.kgml: 91 -> 69
path_dgi00730.kgml: R10246 -> R10247
path_dgi00730.kgml: {dgi:Desgi_0865, dgi:Desgi_0920} -> dgi:Desgi_0864
path_dgi00730.kgml: 4.1.99.19 -> 2.8.1.10
path_dgi00730.kgml:
path_dgi00730.kgml: Found a trail of span 2 without skipping any vertex
path_dgi00730.kgml: 72 -> 71
path_dgi00730.kgml: R07460 -> R07461
path_dgi00730.kgml: {dgi:Desgi_2685, dgi:Desgi_4304} -> dgi:Desgi_4303
path_dgi00730.kgml: 2.8.1.7 -> {2.8.1.11, 2.8.1.4}
path_dgi00730.kgml:
path_dgi00730.kgml: --- 1.04 seconds ---

path_dgi00740.kgml: Riboflavin metabolism
path_dgi00740.kgml: Initialization took 0.08 seconds
path_dgi00740.kgml:
path_dgi00740.kgml: Found a trail of span 3 containing skipped vertices
path_dgi00740.kgml: 32 -> [41] -> 42 -> 41
path_dgi00740.kgml: R07281 -> [R04457] -> R00066 -> R04457
path_dgi00740.kgml: dgi:Desgi_2821 -> [dgi:Desgi_2820] -> dgi:Desgi_2822 -> dgi:Desgi_2820
path_dgi00740.kgml: 4.1.99.12 -> [2.5.1.78] -> 2.5.1.9 -> 2.5.1.78
path_dgi00740.kgml:
path_dgi00740.kgml: Found a trail of span 3 containing skipped vertices
path_dgi00740.kgml: 38 -> 39 -> 40
path_dgi00740.kgml: R00425 -> R03459 -> R03458
path_dgi00740.kgml: dgi:Desgi_2821 -> dgi:Desgi_2823 -> dgi:Desgi_2823
path_dgi00740.kgml: 3.5.4.25 -> 3.5.4.26 -> 1.1.1.193
path_dgi00740.kgml: Skipped genes: dgi:Desgi_2822
path_dgi00740.kgml:
path_dgi00740.kgml: Found a trail of span 2 containing skipped vertices
path_dgi00740.kgml: 38 -> [39] -> 40
path_dgi00740.kgml: R00425 -> [R03459] -> R03458
path_dgi00740.kgml: dgi:Desgi_2821 -> [dgi:Desgi_2823] -> dgi:Desgi_2823
path_dgi00740.kgml: 3.5.4.25 -> [3.5.4.26] -> 1.1.1.193
path_dgi00740.kgml: Skipped genes: dgi:Desgi_2822
path_dgi00740.kgml:
path_dgi00740.kgml: --- 0.27 seconds ---

path_dgi00750.kgml: Vitamin B6 metabolism
path_dgi00750.kgml: Initialization took 0.08 seconds
path_dgi00750.kgml: (not found)
path_dgi00750.kgml: --- 0.12 seconds ---

path_dgi00760.kgml: Nicotinate and nicotinamide metabolism
path_dgi00760.kgml: Initialization took 0.49 seconds
path_dgi00760.kgml:
path_dgi00760.kgml: Found a trail of span 3 without skipping any vertex
path_dgi00760.kgml: 71 -> 72 -> 73
path_dgi00760.kgml: R00481 -> R04292 -> R03348
path_dgi00760.kgml: dgi:Desgi_0290 -> dgi:Desgi_0289 -> dgi:Desgi_0291
path_dgi00760.kgml: 1.4.3.16 -> 2.5.1.72 -> 2.4.2.19
path_dgi00760.kgml:
path_dgi00760.kgml: Found a trail of span 2 containing skipped vertices
path_dgi00760.kgml: 71 -> [72] -> 73
path_dgi00760.kgml: R00481 -> [R04292] -> R03348
path_dgi00760.kgml: dgi:Desgi_0290 -> [dgi:Desgi_0289] -> dgi:Desgi_0291
path_dgi00760.kgml: 1.4.3.16 -> [2.5.1.72] -> 2.4.2.19
path_dgi00760.kgml:
path_dgi00760.kgml: --- 0.73 seconds ---

path_dgi00770.kgml: Pantothenate and CoA biosynthesis
path_dgi00770.kgml: Initialization took 0.58 seconds
path_dgi00770.kgml:
path_dgi00770.kgml: Found a trail of span 4 without skipping any vertex
path_dgi00770.kgml: 82 -> 81 -> 80 -> 85
path_dgi00770.kgml: R00006 -> R03051 -> R01209 -> R01214
path_dgi00770.kgml: {dgi:Desgi_0590, dgi:Desgi_0591, dgi:Desgi_0593, dgi:Desgi_2360, dgi:Desgi_3422} -> dgi:Desgi_0592 -> {dgi:Desgi_0589, dgi:Desgi_1505} -> {dgi:Desgi_0588, dgi:Desgi_2296}
path_dgi00770.kgml: 2.2.1.6 -> 1.1.1.86 -> 4.2.1.9 -> {2.6.1.42, 2.6.1.6}
path_dgi00770.kgml:
path_dgi00770.kgml: Found a trail of span 3 containing skipped vertices
path_dgi00770.kgml: 82 -> 81 -> [80] -> 85
path_dgi00770.kgml: R00006 -> R03051 -> [R01209] -> R01214
path_dgi00770.kgml: {dgi:Desgi_0590, dgi:Desgi_0591, dgi:Desgi_0593, dgi:Desgi_2360, dgi:Desgi_3422} -> dgi:Desgi_0592 -> [{dgi:Desgi_0589, dgi:Desgi_1505}] -> {dgi:Desgi_0588, dgi:Desgi_2296}
path_dgi00770.kgml: 2.2.1.6 -> 1.1.1.86 -> [4.2.1.9] -> {2.6.1.42, 2.6.1.6}
path_dgi00770.kgml: Skipped genes: dgi:Desgi_0589
path_dgi00770.kgml:
path_dgi00770.kgml: Found a trail of span 3 containing skipped vertices
path_dgi00770.kgml: 82 -> [81] -> 80 -> 85
path_dgi00770.kgml: R00006 -> [R03051] -> R01209 -> R01214
path_dgi00770.kgml: {dgi:Desgi_0590, dgi:Desgi_0591, dgi:Desgi_0593, dgi:Desgi_2360, dgi:Desgi_3422} -> [dgi:Desgi_0592] -> {dgi:Desgi_0589, dgi:Desgi_1505} -> {dgi:Desgi_0588, dgi:Desgi_2296}
path_dgi00770.kgml: 2.2.1.6 -> [1.1.1.86] -> 4.2.1.9 -> {2.6.1.42, 2.6.1.6}
path_dgi00770.kgml:
path_dgi00770.kgml: Found a trail of span 2 without skipping any vertex
path_dgi00770.kgml: 93 -> 76
path_dgi00770.kgml: R00489 -> R02473
path_dgi00770.kgml: dgi:Desgi_0288 -> dgi:Desgi_0287
path_dgi00770.kgml: {4.1.1.11, 4.1.1.15} -> 6.3.2.1
path_dgi00770.kgml:
path_dgi00770.kgml: Found a trail of span 2 containing skipped vertices
path_dgi00770.kgml: 82 -> [81 -> 80] -> 85
path_dgi00770.kgml: R00006 -> [R03051 -> R01209] -> R01214
path_dgi00770.kgml: {dgi:Desgi_0590, dgi:Desgi_0591, dgi:Desgi_0593, dgi:Desgi_2360, dgi:Desgi_3422} -> [dgi:Desgi_0592 -> {dgi:Desgi_0589, dgi:Desgi_1505}] -> {dgi:Desgi_0588, dgi:Desgi_2296}
path_dgi00770.kgml: 2.2.1.6 -> [1.1.1.86 -> 4.2.1.9] -> {2.6.1.42, 2.6.1.6}
path_dgi00770.kgml: Skipped genes: dgi:Desgi_0589
path_dgi00770.kgml:
path_dgi00770.kgml: --- 0.84 seconds ---

path_dgi00780.kgml: Biotin metabolism
path_dgi00780.kgml: Initialization took 0.78 seconds
path_dgi00780.kgml:
path_dgi00780.kgml: Found a trail of span 2 containing skipped vertices
path_dgi00780.kgml: 95 -> 53
path_dgi00780.kgml: R10115 -> R10116
path_dgi00780.kgml: dgi:Desgi_2796 -> {dgi:Desgi_0643, dgi:Desgi_0644, dgi:Desgi_0666, dgi:Desgi_0667, dgi:Desgi_0879, dgi:Desgi_1150, dgi:Desgi_1964, dgi:Desgi_2798}
path_dgi00780.kgml: {2.3.1.179, 2.3.1.41} -> 1.1.1.100
path_dgi00780.kgml: Skipped genes: dgi:Desgi_2797
path_dgi00780.kgml:
path_dgi00780.kgml: Found a trail of span 2 containing skipped vertices
path_dgi00780.kgml: 74 -> 67
path_dgi00780.kgml: R10119 -> R10120
path_dgi00780.kgml: dgi:Desgi_2796 -> {dgi:Desgi_0643, dgi:Desgi_0644, dgi:Desgi_0666, dgi:Desgi_0667, dgi:Desgi_0879, dgi:Desgi_1150, dgi:Desgi_1964, dgi:Desgi_2798}
path_dgi00780.kgml: {2.3.1.179, 2.3.1.41} -> 1.1.1.100
path_dgi00780.kgml: Skipped genes: dgi:Desgi_2797
path_dgi00780.kgml:
path_dgi00780.kgml: --- 1.11 seconds ---

path_dgi00785.kgml: Lipoic acid metabolism
path_dgi00785.kgml: Initialization took 0.03 seconds
path_dgi00785.kgml: (not found)
path_dgi00785.kgml: --- 0.05 seconds ---

path_dgi00790.kgml: Folate biosynthesis
path_dgi00790.kgml: Initialization took 0.73 seconds
path_dgi00790.kgml:
path_dgi00790.kgml: Found a trail of span 4 without skipping any vertex
path_dgi00790.kgml: 171 -> 75 -> 74 -> 72
path_dgi00790.kgml: R11073 -> R03504 -> R03503 -> R03067
path_dgi00790.kgml: dgi:Desgi_0166 -> dgi:Desgi_0166 -> dgi:Desgi_0167 -> dgi:Desgi_0165
path_dgi00790.kgml: 5.1.99.8 -> 4.1.2.25 -> 2.7.6.3 -> 2.5.1.15
path_dgi00790.kgml:
path_dgi00790.kgml: Found a trail of span 3 containing skipped vertices
path_dgi00790.kgml: 171 -> 75 -> [74] -> 72
path_dgi00790.kgml: R11073 -> R03504 -> [R03503] -> R03067
path_dgi00790.kgml: dgi:Desgi_0166 -> dgi:Desgi_0166 -> [dgi:Desgi_0167] -> dgi:Desgi_0165
path_dgi00790.kgml: 5.1.99.8 -> 4.1.2.25 -> [2.7.6.3] -> 2.5.1.15
path_dgi00790.kgml:
path_dgi00790.kgml: Found a trail of span 3 without skipping any vertex
path_dgi00790.kgml: 171 -> 75 -> 73
path_dgi00790.kgml: R11073 -> R03504 -> R03066
path_dgi00790.kgml: dgi:Desgi_0166 -> dgi:Desgi_0166 -> dgi:Desgi_0165
path_dgi00790.kgml: 5.1.99.8 -> 4.1.2.25 -> 2.5.1.15
path_dgi00790.kgml:
path_dgi00790.kgml: Found a trail of span 3 containing skipped vertices
path_dgi00790.kgml: 171 -> [75] -> 74 -> 72
path_dgi00790.kgml: R11073 -> [R03504] -> R03503 -> R03067
path_dgi00790.kgml: dgi:Desgi_0166 -> [dgi:Desgi_0166] -> dgi:Desgi_0167 -> dgi:Desgi_0165
path_dgi00790.kgml: 5.1.99.8 -> [4.1.2.25] -> 2.7.6.3 -> 2.5.1.15
path_dgi00790.kgml:
path_dgi00790.kgml: Found a trail of span 2 without skipping any vertex
path_dgi00790.kgml: 93 -> 117
path_dgi00790.kgml: R09394 -> R11372
path_dgi00790.kgml: dgi:Desgi_1311 -> dgi:Desgi_1312
path_dgi00790.kgml: 4.1.99.22 -> 4.6.1.17
path_dgi00790.kgml:
path_dgi00790.kgml: Found a trail of span 2 containing skipped vertices
path_dgi00790.kgml: 171 -> [75 -> 74] -> 72
path_dgi00790.kgml: R11073 -> [R03504 -> R03503] -> R03067
path_dgi00790.kgml: dgi:Desgi_0166 -> [dgi:Desgi_0166 -> dgi:Desgi_0167] -> dgi:Desgi_0165
path_dgi00790.kgml: 5.1.99.8 -> [4.1.2.25 -> 2.7.6.3] -> 2.5.1.15
path_dgi00790.kgml:
path_dgi00790.kgml: Found a trail of span 2 containing skipped vertices
path_dgi00790.kgml: 171 -> [75] -> 73
path_dgi00790.kgml: R11073 -> [R03504] -> R03066
path_dgi00790.kgml: dgi:Desgi_0166 -> [dgi:Desgi_0166] -> dgi:Desgi_0165
path_dgi00790.kgml: 5.1.99.8 -> [4.1.2.25] -> 2.5.1.15
path_dgi00790.kgml:
path_dgi00790.kgml: --- 1.08 seconds ---

path_dgi00860.kgml: Porphyrin and chlorophyll metabolism
path_dgi00860.kgml: Initialization took 2.59 seconds
path_dgi00860.kgml:
path_dgi00860.kgml: Found a trail of span 8 containing skipped vertices
path_dgi00860.kgml: 284 -> 285 -> 318 -> 319 -> 286 -> 288 -> 287 -> 298
path_dgi00860.kgml: R05809 -> R05810 -> R07772 -> R07773 -> R05812 -> R07774 -> R07775 -> R05814
path_dgi00860.kgml: dgi:Desgi_2023 -> dgi:Desgi_2025 -> dgi:Desgi_2024 -> dgi:Desgi_2029 -> {dgi:Desgi_2022, dgi:Desgi_2391} -> dgi:Desgi_2027 -> dgi:Desgi_2028 -> dgi:Desgi_2020
path_dgi00860.kgml: 2.1.1.131 -> 2.1.1.271 -> 3.7.1.12 -> 2.1.1.195 -> 1.3.1.106 -> 2.1.1.196 -> 2.1.1.289 -> 5.4.99.60
path_dgi00860.kgml: Skipped genes: dgi:Desgi_2026, dgi:Desgi_2021
path_dgi00860.kgml:
path_dgi00860.kgml: Found a trail of span 7 containing skipped vertices
path_dgi00860.kgml: 284 -> 285 -> [318] -> 319 -> 286 -> 288 -> 287 -> 298
path_dgi00860.kgml: R05809 -> R05810 -> [R07772] -> R07773 -> R05812 -> R07774 -> R07775 -> R05814
path_dgi00860.kgml: dgi:Desgi_2023 -> dgi:Desgi_2025 -> [dgi:Desgi_2024] -> dgi:Desgi_2029 -> {dgi:Desgi_2022, dgi:Desgi_2391} -> dgi:Desgi_2027 -> dgi:Desgi_2028 -> dgi:Desgi_2020
path_dgi00860.kgml: 2.1.1.131 -> 2.1.1.271 -> [3.7.1.12] -> 2.1.1.195 -> 1.3.1.106 -> 2.1.1.196 -> 2.1.1.289 -> 5.4.99.60
path_dgi00860.kgml: Skipped genes: dgi:Desgi_2026, dgi:Desgi_2024, dgi:Desgi_2021
path_dgi00860.kgml:
path_dgi00860.kgml: Found a trail of span 7 containing skipped vertices
path_dgi00860.kgml: 284 -> 285 -> 318 -> 319 -> 286 -> 288 -> [287] -> 298
path_dgi00860.kgml: R05809 -> R05810 -> R07772 -> R07773 -> R05812 -> R07774 -> [R07775] -> R05814
path_dgi00860.kgml: dgi:Desgi_2023 -> dgi:Desgi_2025 -> dgi:Desgi_2024 -> dgi:Desgi_2029 -> {dgi:Desgi_2022, dgi:Desgi_2391} -> dgi:Desgi_2027 -> [dgi:Desgi_2028] -> dgi:Desgi_2020
path_dgi00860.kgml: 2.1.1.131 -> 2.1.1.271 -> 3.7.1.12 -> 2.1.1.195 -> 1.3.1.106 -> 2.1.1.196 -> [2.1.1.289] -> 5.4.99.60
path_dgi00860.kgml: Skipped genes: dgi:Desgi_2026, dgi:Desgi_2021, dgi:Desgi_2028
path_dgi00860.kgml:
path_dgi00860.kgml: Found a trail of span 7 containing skipped vertices
path_dgi00860.kgml: 278 -> [276] -> 274 -> 273 -> 270 -> 271 -> 281 -> 280
path_dgi00860.kgml: R04109 -> [R02272] -> R00036 -> R00084 -> R03165 -> R03194 -> R03947 -> R02864
path_dgi00860.kgml: dgi:Desgi_2076 -> [{dgi:Desgi_2068, dgi:Desgi_2898}] -> dgi:Desgi_2072 -> dgi:Desgi_2075 -> dgi:Desgi_2074 -> dgi:Desgi_2074 -> dgi:Desgi_2077 -> dgi:Desgi_2077
path_dgi00860.kgml: 1.2.1.70 -> [5.4.3.8] -> 4.2.1.24 -> 2.5.1.61 -> 4.2.1.75 -> 2.1.1.107 -> 1.3.1.76 -> 4.99.1.4
path_dgi00860.kgml: Skipped genes: dgi:Desgi_2073
path_dgi00860.kgml:
path_dgi00860.kgml: Found a trail of span 7 containing skipped vertices
path_dgi00860.kgml: 284 -> 285 -> 318 -> [319] -> 286 -> 288 -> 287 -> 298
path_dgi00860.kgml: R05809 -> R05810 -> R07772 -> [R07773] -> R05812 -> R07774 -> R07775 -> R05814
path_dgi00860.kgml: dgi:Desgi_2023 -> dgi:Desgi_2025 -> dgi:Desgi_2024 -> [dgi:Desgi_2029] -> {dgi:Desgi_2022, dgi:Desgi_2391} -> dgi:Desgi_2027 -> dgi:Desgi_2028 -> dgi:Desgi_2020
path_dgi00860.kgml: 2.1.1.131 -> 2.1.1.271 -> 3.7.1.12 -> [2.1.1.195] -> 1.3.1.106 -> 2.1.1.196 -> 2.1.1.289 -> 5.4.99.60
path_dgi00860.kgml: Skipped genes: dgi:Desgi_2026, dgi:Desgi_2021
path_dgi00860.kgml:
path_dgi00860.kgml: Found a trail of span 6 containing skipped vertices
path_dgi00860.kgml: 284 -> 285 -> [318 -> 319] -> 286 -> 288 -> 287 -> 298
path_dgi00860.kgml: R05809 -> R05810 -> [R07772 -> R07773] -> R05812 -> R07774 -> R07775 -> R05814
path_dgi00860.kgml: dgi:Desgi_2023 -> dgi:Desgi_2025 -> [dgi:Desgi_2024 -> dgi:Desgi_2029] -> {dgi:Desgi_2022, dgi:Desgi_2391} -> dgi:Desgi_2027 -> dgi:Desgi_2028 -> dgi:Desgi_2020
path_dgi00860.kgml: 2.1.1.131 -> 2.1.1.271 -> [3.7.1.12 -> 2.1.1.195] -> 1.3.1.106 -> 2.1.1.196 -> 2.1.1.289 -> 5.4.99.60
path_dgi00860.kgml: Skipped genes: dgi:Desgi_2026, dgi:Desgi_2024, dgi:Desgi_2021
path_dgi00860.kgml:
path_dgi00860.kgml: Found a trail of span 6 containing skipped vertices
path_dgi00860.kgml: 278 -> [276 -> 274] -> 273 -> 270 -> 271 -> 281 -> 280
path_dgi00860.kgml: R04109 -> [R02272 -> R00036] -> R00084 -> R03165 -> R03194 -> R03947 -> R02864
path_dgi00860.kgml: dgi:Desgi_2076 -> [{dgi:Desgi_2068, dgi:Desgi_2898} -> dgi:Desgi_2072] -> dgi:Desgi_2075 -> dgi:Desgi_2074 -> dgi:Desgi_2074 -> dgi:Desgi_2077 -> dgi:Desgi_2077
path_dgi00860.kgml: 1.2.1.70 -> [5.4.3.8 -> 4.2.1.24] -> 2.5.1.61 -> 4.2.1.75 -> 2.1.1.107 -> 1.3.1.76 -> 4.99.1.4
path_dgi00860.kgml:
path_dgi00860.kgml: Found a trail of span 6 containing skipped vertices
path_dgi00860.kgml: 278 -> [276] -> 274 -> [273] -> 270 -> 271 -> 281 -> 280
path_dgi00860.kgml: R04109 -> [R02272] -> R00036 -> [R00084] -> R03165 -> R03194 -> R03947 -> R02864
path_dgi00860.kgml: dgi:Desgi_2076 -> [{dgi:Desgi_2068, dgi:Desgi_2898}] -> dgi:Desgi_2072 -> [dgi:Desgi_2075] -> dgi:Desgi_2074 -> dgi:Desgi_2074 -> dgi:Desgi_2077 -> dgi:Desgi_2077
path_dgi00860.kgml: 1.2.1.70 -> [5.4.3.8] -> 4.2.1.24 -> [2.5.1.61] -> 4.2.1.75 -> 2.1.1.107 -> 1.3.1.76 -> 4.99.1.4
path_dgi00860.kgml: Skipped genes: dgi:Desgi_2075, dgi:Desgi_2073
path_dgi00860.kgml:
path_dgi00860.kgml: Found a trail of span 6 containing skipped vertices
path_dgi00860.kgml: 278 -> [276] -> 274 -> 273 -> [270] -> 271 -> 281 -> 280
path_dgi00860.kgml: R04109 -> [R02272] -> R00036 -> R00084 -> [R03165] -> R03194 -> R03947 -> R02864
path_dgi00860.kgml: dgi:Desgi_2076 -> [{dgi:Desgi_2068, dgi:Desgi_2898}] -> dgi:Desgi_2072 -> dgi:Desgi_2075 -> [dgi:Desgi_2074] -> dgi:Desgi_2074 -> dgi:Desgi_2077 -> dgi:Desgi_2077
path_dgi00860.kgml: 1.2.1.70 -> [5.4.3.8] -> 4.2.1.24 -> 2.5.1.61 -> [4.2.1.75] -> 2.1.1.107 -> 1.3.1.76 -> 4.99.1.4
path_dgi00860.kgml: Skipped genes: dgi:Desgi_2073
path_dgi00860.kgml:
path_dgi00860.kgml: Found a trail of span 6 containing skipped vertices
path_dgi00860.kgml: 278 -> [276] -> 274 -> 273 -> 270 -> 271 -> [281] -> 280
path_dgi00860.kgml: R04109 -> [R02272] -> R00036 -> R00084 -> R03165 -> R03194 -> [R03947] -> R02864
path_dgi00860.kgml: dgi:Desgi_2076 -> [{dgi:Desgi_2068, dgi:Desgi_2898}] -> dgi:Desgi_2072 -> dgi:Desgi_2075 -> dgi:Desgi_2074 -> dgi:Desgi_2074 -> [dgi:Desgi_2077] -> dgi:Desgi_2077
path_dgi00860.kgml: 1.2.1.70 -> [5.4.3.8] -> 4.2.1.24 -> 2.5.1.61 -> 4.2.1.75 -> 2.1.1.107 -> [1.3.1.76] -> 4.99.1.4
path_dgi00860.kgml: Skipped genes: dgi:Desgi_2073
path_dgi00860.kgml:
path_dgi00860.kgml: Found a trail of span 6 containing skipped vertices
path_dgi00860.kgml: 278 -> [276] -> 274 -> 273 -> 270 -> [271] -> 281 -> 280
path_dgi00860.kgml: R04109 -> [R02272] -> R00036 -> R00084 -> R03165 -> [R03194] -> R03947 -> R02864
path_dgi00860.kgml: dgi:Desgi_2076 -> [{dgi:Desgi_2068, dgi:Desgi_2898}] -> dgi:Desgi_2072 -> dgi:Desgi_2075 -> dgi:Desgi_2074 -> [dgi:Desgi_2074] -> dgi:Desgi_2077 -> dgi:Desgi_2077
path_dgi00860.kgml: 1.2.1.70 -> [5.4.3.8] -> 4.2.1.24 -> 2.5.1.61 -> 4.2.1.75 -> [2.1.1.107] -> 1.3.1.76 -> 4.99.1.4
path_dgi00860.kgml: Skipped genes: dgi:Desgi_2073
path_dgi00860.kgml:
path_dgi00860.kgml: Found a trail of span 6 containing skipped vertices
path_dgi00860.kgml: 284 -> 285 -> 318 -> 319 -> [286] -> 288 -> 287
path_dgi00860.kgml: R05809 -> R05810 -> R07772 -> R07773 -> [R05812] -> R07774 -> R07775
path_dgi00860.kgml: dgi:Desgi_2023 -> dgi:Desgi_2025 -> dgi:Desgi_2024 -> dgi:Desgi_2029 -> [{dgi:Desgi_2022, dgi:Desgi_2391}] -> dgi:Desgi_2027 -> dgi:Desgi_2028
path_dgi00860.kgml: 2.1.1.131 -> 2.1.1.271 -> 3.7.1.12 -> 2.1.1.195 -> [1.3.1.106] -> 2.1.1.196 -> 2.1.1.289
path_dgi00860.kgml: Skipped genes: dgi:Desgi_2026
path_dgi00860.kgml:
path_dgi00860.kgml: Found a trail of span 5 containing skipped vertices
path_dgi00860.kgml: 284 -> 285 -> 318 -> [319] -> 286 -> [288 -> 287] -> 298
path_dgi00860.kgml: R05809 -> R05810 -> R07772 -> [R07773] -> R05812 -> [R07774 -> R07775] -> R05814
path_dgi00860.kgml: dgi:Desgi_2023 -> dgi:Desgi_2025 -> dgi:Desgi_2024 -> [dgi:Desgi_2029] -> {dgi:Desgi_2022, dgi:Desgi_2391} -> [dgi:Desgi_2027 -> dgi:Desgi_2028] -> dgi:Desgi_2020
path_dgi00860.kgml: 2.1.1.131 -> 2.1.1.271 -> 3.7.1.12 -> [2.1.1.195] -> 1.3.1.106 -> [2.1.1.196 -> 2.1.1.289] -> 5.4.99.60
path_dgi00860.kgml: Skipped genes: dgi:Desgi_2021
path_dgi00860.kgml:
path_dgi00860.kgml: Found a trail of span 5 containing skipped vertices
path_dgi00860.kgml: 278 -> [276 -> 274 -> 273] -> 270 -> 271 -> 281 -> 280
path_dgi00860.kgml: R04109 -> [R02272 -> R00036 -> R00084] -> R03165 -> R03194 -> R03947 -> R02864
path_dgi00860.kgml: dgi:Desgi_2076 -> [{dgi:Desgi_2068, dgi:Desgi_2898} -> dgi:Desgi_2072 -> dgi:Desgi_2075] -> dgi:Desgi_2074 -> dgi:Desgi_2074 -> dgi:Desgi_2077 -> dgi:Desgi_2077
path_dgi00860.kgml: 1.2.1.70 -> [5.4.3.8 -> 4.2.1.24 -> 2.5.1.61] -> 4.2.1.75 -> 2.1.1.107 -> 1.3.1.76 -> 4.99.1.4
path_dgi00860.kgml: Skipped genes: dgi:Desgi_2075
path_dgi00860.kgml:
path_dgi00860.kgml: Found a trail of span 5 containing skipped vertices
path_dgi00860.kgml: 278 -> [276] -> 274 -> [273 -> 270] -> 271 -> 281 -> 280
path_dgi00860.kgml: R04109 -> [R02272] -> R00036 -> [R00084 -> R03165] -> R03194 -> R03947 -> R02864
path_dgi00860.kgml: dgi:Desgi_2076 -> [{dgi:Desgi_2068, dgi:Desgi_2898}] -> dgi:Desgi_2072 -> [dgi:Desgi_2075 -> dgi:Desgi_2074] -> dgi:Desgi_2074 -> dgi:Desgi_2077 -> dgi:Desgi_2077
path_dgi00860.kgml: 1.2.1.70 -> [5.4.3.8] -> 4.2.1.24 -> [2.5.1.61 -> 4.2.1.75] -> 2.1.1.107 -> 1.3.1.76 -> 4.99.1.4
path_dgi00860.kgml: Skipped genes: dgi:Desgi_2075, dgi:Desgi_2073
path_dgi00860.kgml:
path_dgi00860.kgml: Found a trail of span 5 containing skipped vertices
path_dgi00860.kgml: 278 -> [276] -> 274 -> 273 -> 270 -> [271 -> 281] -> 280
path_dgi00860.kgml: R04109 -> [R02272] -> R00036 -> R00084 -> R03165 -> [R03194 -> R03947] -> R02864
path_dgi00860.kgml: dgi:Desgi_2076 -> [{dgi:Desgi_2068, dgi:Desgi_2898}] -> dgi:Desgi_2072 -> dgi:Desgi_2075 -> dgi:Desgi_2074 -> [dgi:Desgi_2074 -> dgi:Desgi_2077] -> dgi:Desgi_2077
path_dgi00860.kgml: 1.2.1.70 -> [5.4.3.8] -> 4.2.1.24 -> 2.5.1.61 -> 4.2.1.75 -> [2.1.1.107 -> 1.3.1.76] -> 4.99.1.4
path_dgi00860.kgml: Skipped genes: dgi:Desgi_2073
path_dgi00860.kgml:
path_dgi00860.kgml: Found a trail of span 5 containing skipped vertices
path_dgi00860.kgml: 302 -> 315 -> 305 -> 308 -> 310
path_dgi00860.kgml: R05225 -> R07302 -> {R05221, R06558} -> R05222 -> R05223
path_dgi00860.kgml: dgi:Desgi_1892 -> dgi:Desgi_1893 -> dgi:Desgi_1891 -> dgi:Desgi_1891 -> {dgi:Desgi_1895, dgi:Desgi_4256}
path_dgi00860.kgml: 6.3.5.10 -> 6.3.1.10 -> {2.7.1.156, 2.7.1.156} -> 2.7.7.62 -> 2.7.8.26
path_dgi00860.kgml: Skipped genes: dgi:Desgi_1894
path_dgi00860.kgml:
path_dgi00860.kgml: Found a trail of span 5 containing skipped vertices
path_dgi00860.kgml: 284 -> 285 -> 318 -> [319 -> 286] -> 288 -> 287
path_dgi00860.kgml: R05809 -> R05810 -> R07772 -> [R07773 -> R05812] -> R07774 -> R07775
path_dgi00860.kgml: dgi:Desgi_2023 -> dgi:Desgi_2025 -> dgi:Desgi_2024 -> [dgi:Desgi_2029 -> {dgi:Desgi_2022, dgi:Desgi_2391}] -> dgi:Desgi_2027 -> dgi:Desgi_2028
path_dgi00860.kgml: 2.1.1.131 -> 2.1.1.271 -> 3.7.1.12 -> [2.1.1.195 -> 1.3.1.106] -> 2.1.1.196 -> 2.1.1.289
path_dgi00860.kgml: Skipped genes: dgi:Desgi_2026
path_dgi00860.kgml:
path_dgi00860.kgml: Found a trail of span 4 containing skipped vertices
path_dgi00860.kgml: 302 -> 315 -> 305 -> [308] -> 310
path_dgi00860.kgml: R05225 -> R07302 -> {R05221, R06558} -> [R05222] -> R05223
path_dgi00860.kgml: dgi:Desgi_1892 -> dgi:Desgi_1893 -> dgi:Desgi_1891 -> [dgi:Desgi_1891] -> {dgi:Desgi_1895, dgi:Desgi_4256}
path_dgi00860.kgml: 6.3.5.10 -> 6.3.1.10 -> {2.7.1.156, 2.7.1.156} -> [2.7.7.62] -> 2.7.8.26
path_dgi00860.kgml: Skipped genes: dgi:Desgi_1894
path_dgi00860.kgml:
path_dgi00860.kgml: Found a trail of span 4 containing skipped vertices
path_dgi00860.kgml: 302 -> 316 -> 308 -> 310
path_dgi00860.kgml: R05225 -> R06529 -> R05222 -> R05223
path_dgi00860.kgml: dgi:Desgi_1892 -> dgi:Desgi_1893 -> dgi:Desgi_1891 -> {dgi:Desgi_1895, dgi:Desgi_4256}
path_dgi00860.kgml: 6.3.5.10 -> 6.3.1.10 -> 2.7.7.62 -> 2.7.8.26
path_dgi00860.kgml: Skipped genes: dgi:Desgi_1894
path_dgi00860.kgml:
path_dgi00860.kgml: Found a trail of span 4 containing skipped vertices
path_dgi00860.kgml: 284 -> [285] -> 318 -> [319] -> 286 -> [288 -> 287] -> 298
path_dgi00860.kgml: R05809 -> [R05810] -> R07772 -> [R07773] -> R05812 -> [R07774 -> R07775] -> R05814
path_dgi00860.kgml: dgi:Desgi_2023 -> [dgi:Desgi_2025] -> dgi:Desgi_2024 -> [dgi:Desgi_2029] -> {dgi:Desgi_2022, dgi:Desgi_2391} -> [dgi:Desgi_2027 -> dgi:Desgi_2028] -> dgi:Desgi_2020
path_dgi00860.kgml: 2.1.1.131 -> [2.1.1.271] -> 3.7.1.12 -> [2.1.1.195] -> 1.3.1.106 -> [2.1.1.196 -> 2.1.1.289] -> 5.4.99.60
path_dgi00860.kgml: Skipped genes: dgi:Desgi_2021
path_dgi00860.kgml:
path_dgi00860.kgml: Found a trail of span 4 containing skipped vertices
path_dgi00860.kgml: 284 -> 285 -> [318 -> 319 -> 286] -> 288 -> 287
path_dgi00860.kgml: R05809 -> R05810 -> [R07772 -> R07773 -> R05812] -> R07774 -> R07775
path_dgi00860.kgml: dgi:Desgi_2023 -> dgi:Desgi_2025 -> [dgi:Desgi_2024 -> dgi:Desgi_2029 -> {dgi:Desgi_2022, dgi:Desgi_2391}] -> dgi:Desgi_2027 -> dgi:Desgi_2028
path_dgi00860.kgml: 2.1.1.131 -> 2.1.1.271 -> [3.7.1.12 -> 2.1.1.195 -> 1.3.1.106] -> 2.1.1.196 -> 2.1.1.289
path_dgi00860.kgml: Skipped genes: dgi:Desgi_2026, dgi:Desgi_2024
path_dgi00860.kgml:
path_dgi00860.kgml: Found a trail of span 4 containing skipped vertices
path_dgi00860.kgml: 278 -> [276 -> 274] -> 273 -> [270 -> 271] -> 281 -> 280
path_dgi00860.kgml: R04109 -> [R02272 -> R00036] -> R00084 -> [R03165 -> R03194] -> R03947 -> R02864
path_dgi00860.kgml: dgi:Desgi_2076 -> [{dgi:Desgi_2068, dgi:Desgi_2898} -> dgi:Desgi_2072] -> dgi:Desgi_2075 -> [dgi:Desgi_2074 -> dgi:Desgi_2074] -> dgi:Desgi_2077 -> dgi:Desgi_2077
path_dgi00860.kgml: 1.2.1.70 -> [5.4.3.8 -> 4.2.1.24] -> 2.5.1.61 -> [4.2.1.75 -> 2.1.1.107] -> 1.3.1.76 -> 4.99.1.4
path_dgi00860.kgml:
path_dgi00860.kgml: Found a trail of span 4 containing skipped vertices
path_dgi00860.kgml: 302 -> 315 -> [305] -> 308 -> 310
path_dgi00860.kgml: R05225 -> R07302 -> [{R05221, R06558}] -> R05222 -> R05223
path_dgi00860.kgml: dgi:Desgi_1892 -> dgi:Desgi_1893 -> [dgi:Desgi_1891] -> dgi:Desgi_1891 -> {dgi:Desgi_1895, dgi:Desgi_4256}
path_dgi00860.kgml: 6.3.5.10 -> 6.3.1.10 -> [{2.7.1.156, 2.7.1.156}] -> 2.7.7.62 -> 2.7.8.26
path_dgi00860.kgml: Skipped genes: dgi:Desgi_1894
path_dgi00860.kgml:
path_dgi00860.kgml: Found a trail of span 4 containing skipped vertices
path_dgi00860.kgml: 309 -> 316 -> 308 -> 310
path_dgi00860.kgml: R06530 -> R06529 -> R05222 -> R05223
path_dgi00860.kgml: dgi:Desgi_1896 -> dgi:Desgi_1893 -> dgi:Desgi_1891 -> {dgi:Desgi_1895, dgi:Desgi_4256}
path_dgi00860.kgml: 4.1.1.81 -> 6.3.1.10 -> 2.7.7.62 -> 2.7.8.26
path_dgi00860.kgml: Skipped genes: dgi:Desgi_1894, dgi:Desgi_1892
path_dgi00860.kgml:
path_dgi00860.kgml: Found a trail of span 3 containing skipped vertices
path_dgi00860.kgml: 302 -> [315] -> 305 -> 308
path_dgi00860.kgml: R05225 -> [R07302] -> {R05221, R06558} -> R05222
path_dgi00860.kgml: dgi:Desgi_1892 -> [dgi:Desgi_1893] -> dgi:Desgi_1891 -> dgi:Desgi_1891
path_dgi00860.kgml: 6.3.5.10 -> [6.3.1.10] -> {2.7.1.156, 2.7.1.156} -> 2.7.7.62
path_dgi00860.kgml:
path_dgi00860.kgml: Found a trail of span 3 containing skipped vertices
path_dgi00860.kgml: 284 -> [285 -> 318 -> 319] -> 286 -> [288 -> 287] -> 298
path_dgi00860.kgml: R05809 -> [R05810 -> R07772 -> R07773] -> R05812 -> [R07774 -> R07775] -> R05814
path_dgi00860.kgml: dgi:Desgi_2023 -> [dgi:Desgi_2025 -> dgi:Desgi_2024 -> dgi:Desgi_2029] -> {dgi:Desgi_2022, dgi:Desgi_2391} -> [dgi:Desgi_2027 -> dgi:Desgi_2028] -> dgi:Desgi_2020
path_dgi00860.kgml: 2.1.1.131 -> [2.1.1.271 -> 3.7.1.12 -> 2.1.1.195] -> 1.3.1.106 -> [2.1.1.196 -> 2.1.1.289] -> 5.4.99.60
path_dgi00860.kgml: Skipped genes: dgi:Desgi_2021
path_dgi00860.kgml:
path_dgi00860.kgml: Found a trail of span 3 containing skipped vertices
path_dgi00860.kgml: 278 -> [276 -> 274] -> 273 -> [270 -> 271 -> 281] -> 280
path_dgi00860.kgml: R04109 -> [R02272 -> R00036] -> R00084 -> [R03165 -> R03194 -> R03947] -> R02864
path_dgi00860.kgml: dgi:Desgi_2076 -> [{dgi:Desgi_2068, dgi:Desgi_2898} -> dgi:Desgi_2072] -> dgi:Desgi_2075 -> [dgi:Desgi_2074 -> dgi:Desgi_2074 -> dgi:Desgi_2077] -> dgi:Desgi_2077
path_dgi00860.kgml: 1.2.1.70 -> [5.4.3.8 -> 4.2.1.24] -> 2.5.1.61 -> [4.2.1.75 -> 2.1.1.107 -> 1.3.1.76] -> 4.99.1.4
path_dgi00860.kgml:
path_dgi00860.kgml: Found a trail of span 3 containing skipped vertices
path_dgi00860.kgml: 302 -> 315 -> [305 -> 308] -> 310
path_dgi00860.kgml: R05225 -> R07302 -> [{R05221, R06558} -> R05222] -> R05223
path_dgi00860.kgml: dgi:Desgi_1892 -> dgi:Desgi_1893 -> [dgi:Desgi_1891 -> dgi:Desgi_1891] -> {dgi:Desgi_1895, dgi:Desgi_4256}
path_dgi00860.kgml: 6.3.5.10 -> 6.3.1.10 -> [{2.7.1.156, 2.7.1.156} -> 2.7.7.62] -> 2.7.8.26
path_dgi00860.kgml: Skipped genes: dgi:Desgi_1894
path_dgi00860.kgml:
path_dgi00860.kgml: Found a trail of span 3 containing skipped vertices
path_dgi00860.kgml: 309 -> 316 -> [308] -> 310
path_dgi00860.kgml: R06530 -> R06529 -> [R05222] -> R05223
path_dgi00860.kgml: dgi:Desgi_1896 -> dgi:Desgi_1893 -> [dgi:Desgi_1891] -> {dgi:Desgi_1895, dgi:Desgi_4256}
path_dgi00860.kgml: 4.1.1.81 -> 6.3.1.10 -> [2.7.7.62] -> 2.7.8.26
path_dgi00860.kgml: Skipped genes: dgi:Desgi_1894
path_dgi00860.kgml:
path_dgi00860.kgml: Found a trail of span 2 containing skipped vertices
path_dgi00860.kgml: 291 -> 292
path_dgi00860.kgml: R05180 -> R05181
path_dgi00860.kgml: dgi:Desgi_2023 -> dgi:Desgi_2025
path_dgi00860.kgml: 2.1.1.131 -> 2.1.1.133
path_dgi00860.kgml: Skipped genes: dgi:Desgi_2024
path_dgi00860.kgml:
path_dgi00860.kgml: Found a trail of span 2 containing skipped vertices
path_dgi00860.kgml: 302 -> [316] -> 308
path_dgi00860.kgml: R05225 -> [R06529] -> R05222
path_dgi00860.kgml: dgi:Desgi_1892 -> [dgi:Desgi_1893] -> dgi:Desgi_1891
path_dgi00860.kgml: 6.3.5.10 -> [6.3.1.10] -> 2.7.7.62
path_dgi00860.kgml:
path_dgi00860.kgml: Found a trail of span 2 containing skipped vertices
path_dgi00860.kgml: 309 -> [316 -> 308] -> 310
path_dgi00860.kgml: R06530 -> [R06529 -> R05222] -> R05223
path_dgi00860.kgml: dgi:Desgi_1896 -> [dgi:Desgi_1893 -> dgi:Desgi_1891] -> {dgi:Desgi_1895, dgi:Desgi_4256}
path_dgi00860.kgml: 4.1.1.81 -> [6.3.1.10 -> 2.7.7.62] -> 2.7.8.26
path_dgi00860.kgml:
path_dgi00860.kgml: Found a trail of span 2 containing skipped vertices
path_dgi00860.kgml: 319 -> [286 -> 288] -> 287
path_dgi00860.kgml: R07773 -> [R05812 -> R07774] -> R07775
path_dgi00860.kgml: dgi:Desgi_2029 -> [{dgi:Desgi_2022, dgi:Desgi_2391} -> dgi:Desgi_2027] -> dgi:Desgi_2028
path_dgi00860.kgml: 2.1.1.195 -> [1.3.1.106 -> 2.1.1.196] -> 2.1.1.289
path_dgi00860.kgml:
path_dgi00860.kgml: --- 5.44 seconds ---

path_dgi00900.kgml: Terpenoid backbone biosynthesis
path_dgi00900.kgml: Initialization took 1.39 seconds
path_dgi00900.kgml:
path_dgi00900.kgml: Found a trail of span 2 without skipping any vertex
path_dgi00900.kgml: 71 -> 72
path_dgi00900.kgml: R00238 -> R01978
path_dgi00900.kgml: {dgi:Desgi_0469, dgi:Desgi_0502, dgi:Desgi_1151, dgi:Desgi_1923, dgi:Desgi_1965, dgi:Desgi_3331, dgi:Desgi_4021, dgi:Desgi_4673} -> dgi:Desgi_0468
path_dgi00900.kgml: 2.3.1.9 -> 2.3.3.10
path_dgi00900.kgml:
path_dgi00900.kgml: Found a trail of span 2 containing skipped vertices
path_dgi00900.kgml: 66 -> [67] -> 68
path_dgi00900.kgml: R05633 -> [R05634] -> R05637
path_dgi00900.kgml: dgi:Desgi_0334 -> [dgi:Desgi_0118] -> dgi:Desgi_0335
path_dgi00900.kgml: 2.7.7.60 -> [2.7.1.148] -> 4.6.1.12
path_dgi00900.kgml:
path_dgi00900.kgml: --- 1.54 seconds ---

path_dgi00903.kgml: Limonene and pinene degradation
path_dgi00903.kgml: Initialization took 0.03 seconds
path_dgi00903.kgml: (not found)
path_dgi00903.kgml: --- 0.06 seconds ---

path_dgi00910.kgml: Nitrogen metabolism
path_dgi00910.kgml: Initialization took 0.58 seconds
path_dgi00910.kgml:
path_dgi00910.kgml: Found a trail of span 2 containing skipped vertices
path_dgi00910.kgml: 88 -> 77
path_dgi00910.kgml: R00248 -> R00253
path_dgi00910.kgml: dgi:Desgi_2363 -> {dgi:Desgi_0859, dgi:Desgi_2361, dgi:Desgi_2380, dgi:Desgi_2892}
path_dgi00910.kgml: {1.4.1.13, 1.4.1.3, 1.4.1.4} -> 6.3.1.2
path_dgi00910.kgml: Skipped genes: dgi:Desgi_2362
path_dgi00910.kgml:
path_dgi00910.kgml: --- 0.67 seconds ---

path_dgi00920.kgml: Sulfur metabolism
path_dgi00920.kgml: Initialization took 0.94 seconds
path_dgi00920.kgml:
path_dgi00920.kgml: Found a trail of span 2 without skipping any vertex
path_dgi00920.kgml: 164 -> 169
path_dgi00920.kgml: R00529 -> R08553
path_dgi00920.kgml: dgi:Desgi_3703 -> {dgi:Desgi_1510, dgi:Desgi_1511, dgi:Desgi_3701, dgi:Desgi_3702}
path_dgi00920.kgml: 2.7.7.4 -> 1.8.99.2
path_dgi00920.kgml:
path_dgi00920.kgml: Found a trail of span 2 without skipping any vertex
path_dgi00920.kgml: 49 -> 42
path_dgi00920.kgml: R08553 -> R00529
path_dgi00920.kgml: {dgi:Desgi_1510, dgi:Desgi_1511, dgi:Desgi_3701, dgi:Desgi_3702} -> dgi:Desgi_3703
path_dgi00920.kgml: 1.8.99.2 -> 2.7.7.4
path_dgi00920.kgml:
path_dgi00920.kgml: --- 1.09 seconds ---

path_dgi00930.kgml: Caprolactam degradation
path_dgi00930.kgml: Initialization took 0.03 seconds
path_dgi00930.kgml: (not found)
path_dgi00930.kgml: --- 0.06 seconds ---

path_dgi00970.kgml: Aminoacyl-tRNA biosynthesis
path_dgi00970.kgml: Initialization took 1.54 seconds
path_dgi00970.kgml: (not found)
path_dgi00970.kgml: --- 1.57 seconds ---

path_dgi01040.kgml: Biosynthesis of unsaturated fatty acids
path_dgi01040.kgml: Initialization took 0.18 seconds
path_dgi01040.kgml: (not found)
path_dgi01040.kgml: --- 0.22 seconds ---

path_dgi01053.kgml: Biosynthesis of siderophore group nonribosomal peptides
path_dgi01053.kgml: Initialization took 0.03 seconds
path_dgi01053.kgml: (not found)
path_dgi01053.kgml: --- 0.07 seconds ---

--- 124.36 seconds ---
