# Supplementary material for: CoMetGeNe: mining conserved neighborhood patterns in metabolic and genomic contexts
Source: BMC Bioinformatics. 2019 Jan 10;20:19. doi: 10.1186/s12859-018-2542-2 (PMC6327494; doi:10.1186/s12859-018-2542-2)
Supplement: Supplementary file 14 — Trail finding results for completely assembled representative bacterial genomes present in NCBI Genomes. Of the 1,545 fully assembled representative bacterial genomes in NCBI, corresponding entries have been identified in KEGG for 1,467 species, for which trail finding has been performed for all combinations of gap parameters δG and δD ranging from 0 to 3. This additional file is available from https://doi.org/10.6084/m9.figshare.7288769. (GZ 178,532 kb) [file 12859_2018_2542_MOESM14_ESM.gz › results/mll_dG3_dD1.hnet]

--- delta_G = 3, delta_D = 1 ---

path_mll00010.kgml: Glycolysis / Gluconeogenesis
path_mll00010.kgml: Initialization took 5.80 seconds
path_mll00010.kgml:
path_mll00010.kgml: Found a trail of span 3 containing skipped vertices
path_mll00010.kgml: 76 -> [57] -> 58 -> 57
path_mll00010.kgml: R01512 -> [R01061] -> R01015 -> R01061
path_mll00010.kgml: mll:B1R94_15955 -> [mll:B1R94_15960] -> mll:B1R94_15950 -> mll:B1R94_15960
path_mll00010.kgml: 2.7.2.3 -> [{1.2.1.12, 1.2.1.59}] -> 5.3.1.1 -> {1.2.1.12, 1.2.1.59}
path_mll00010.kgml:
path_mll00010.kgml: Found a trail of span 2 containing skipped vertices
path_mll00010.kgml: 60 -> [59] -> 14
path_mll00010.kgml: R04780 -> [R04779] -> R01070
path_mll00010.kgml: {mll:B1R94_06350, mll:B1R94_18795} -> [mll:B1R94_08390] -> {mll:B1R94_03145, mll:B1R94_12015, mll:B1R94_17765, mll:B1R94_18945, mll:B1R94_22030}
path_mll00010.kgml: 3.1.3.11 -> [2.7.1.11] -> 4.1.2.13
path_mll00010.kgml: Skipped genes: mll:B1R94_18800, mll:B1R94_18920
path_mll00010.kgml:
path_mll00010.kgml: --- 6.62 seconds ---

path_mll00020.kgml: Citrate cycle (TCA cycle)
path_mll00020.kgml: Initialization took 2.34 seconds
path_mll00020.kgml:
path_mll00020.kgml: Found a trail of span 4 containing skipped vertices
path_mll00020.kgml: 80 -> 82 -> [80] -> 77 -> 75
path_mll00020.kgml: R07618 -> R02569 -> [R07618] -> R03270 -> R00014
path_mll00020.kgml: {mll:B1R94_03765, mll:B1R94_10835, mll:B1R94_21655, mll:B1R94_28905} -> {mll:B1R94_02920, mll:B1R94_08735, mll:B1R94_28900} -> [{mll:B1R94_03765, mll:B1R94_10835, mll:B1R94_21655, mll:B1R94_28905}] -> {mll:B1R94_02925, mll:B1R94_02930, mll:B1R94_08725, mll:B1R94_08730, mll:B1R94_08850, mll:B1R94_10610, mll:B1R94_28890, mll:B1R94_28895} -> {mll:B1R94_02925, mll:B1R94_02930, mll:B1R94_08725, mll:B1R94_08730, mll:B1R94_08850, mll:B1R94_10610, mll:B1R94_28890, mll:B1R94_28895}
path_mll00020.kgml: 1.8.1.4 -> 2.3.1.12 -> [1.8.1.4] -> 1.2.4.1 -> {1.2.4.1, 2.2.1.6, 4.1.1.1}
path_mll00020.kgml:
path_mll00020.kgml: --- 2.91 seconds ---

path_mll00030.kgml: Pentose phosphate pathway
path_mll00030.kgml: Initialization took 1.34 seconds
path_mll00030.kgml:
path_mll00030.kgml: Found a trail of span 2 containing skipped vertices
path_mll00030.kgml: 50 -> 52
path_mll00030.kgml: R01070 -> R04780
path_mll00030.kgml: {mll:B1R94_03145, mll:B1R94_12015, mll:B1R94_17765, mll:B1R94_18945, mll:B1R94_22030} -> {mll:B1R94_06350, mll:B1R94_18795}
path_mll00030.kgml: 4.1.2.13 -> 3.1.3.11
path_mll00030.kgml: Skipped genes: mll:B1R94_18800, mll:B1R94_18920
path_mll00030.kgml:
path_mll00030.kgml: Found a trail of span 2 containing skipped vertices
path_mll00030.kgml: 58 -> 57
path_mll00030.kgml: R02736 -> R02035
path_mll00030.kgml: mll:B1R94_15900 -> mll:B1R94_15910
path_mll00030.kgml: {1.1.1.363, 1.1.1.49} -> 3.1.1.31
path_mll00030.kgml: Skipped genes: mll:B1R94_15905
path_mll00030.kgml:
path_mll00030.kgml: Found a trail of span 2 containing skipped vertices
path_mll00030.kgml: 157 -> 57
path_mll00030.kgml: {R02736, R10907} -> R02035
path_mll00030.kgml: mll:B1R94_15900 -> mll:B1R94_15910
path_mll00030.kgml: {1.1.1.363, 1.1.1.49, 1.1.1.363, 1.1.1.388} -> 3.1.1.31
path_mll00030.kgml: Skipped genes: mll:B1R94_15905
path_mll00030.kgml:
path_mll00030.kgml: --- 1.65 seconds ---

path_mll00040.kgml: Pentose and glucuronate interconversions
path_mll00040.kgml: Initialization took 0.53 seconds
path_mll00040.kgml:
path_mll00040.kgml: Found a trail of span 4 containing skipped vertices
path_mll00040.kgml: 68 -> 70 -> 75 -> [74] -> 73
path_mll00040.kgml: R01761 -> R02439 -> R05850 -> [R01529] -> R01526
path_mll00040.kgml: mll:B1R94_24920 -> mll:B1R94_24910 -> mll:B1R94_24915 -> [mll:B1R94_16115] -> mll:B1R94_24910
path_mll00040.kgml: 5.3.1.4 -> 2.7.1.16 -> 5.1.3.4 -> [5.1.3.1] -> {2.7.1.16, 2.7.1.47}
path_mll00040.kgml:
path_mll00040.kgml: --- 0.71 seconds ---

path_mll00051.kgml: Fructose and mannose metabolism
path_mll00051.kgml: Initialization took 1.24 seconds
path_mll00051.kgml:
path_mll00051.kgml: Found a trail of span 3 containing skipped vertices
path_mll00051.kgml: 94 -> [93] -> 96 -> 105
path_mll00051.kgml: R02568 -> [R01015] -> R01070 -> R04780
path_mll00051.kgml: {mll:B1R94_03145, mll:B1R94_12015, mll:B1R94_17765, mll:B1R94_18945, mll:B1R94_22030} -> [mll:B1R94_15950] -> {mll:B1R94_03145, mll:B1R94_12015, mll:B1R94_17765, mll:B1R94_18945, mll:B1R94_22030} -> {mll:B1R94_06350, mll:B1R94_18795}
path_mll00051.kgml: 4.1.2.13 -> [5.3.1.1] -> 4.1.2.13 -> 3.1.3.11
path_mll00051.kgml: Skipped genes: mll:B1R94_18800, mll:B1R94_18920
path_mll00051.kgml:
path_mll00051.kgml: Found a trail of span 2 without skipping any vertex
path_mll00051.kgml: 192 -> 196
path_mll00051.kgml: R08926 -> R10689
path_mll00051.kgml: mll:B1R94_12735 -> mll:B1R94_12740
path_mll00051.kgml: 1.1.1.122 -> ?
path_mll00051.kgml:
path_mll00051.kgml: Found a trail of span 2 containing skipped vertices
path_mll00051.kgml: 78 -> 79
path_mll00051.kgml: R01819 -> R01818
path_mll00051.kgml: mll:B1R94_21270 -> {mll:B1R94_21280, mll:B1R94_21700}
path_mll00051.kgml: 5.3.1.8 -> 5.4.2.8
path_mll00051.kgml: Skipped genes: mll:B1R94_21275
path_mll00051.kgml:
path_mll00051.kgml: --- 1.49 seconds ---

path_mll00052.kgml: Galactose metabolism
path_mll00052.kgml: Initialization took 0.59 seconds
path_mll00052.kgml:
path_mll00052.kgml: Found a trail of span 2 without skipping any vertex
path_mll00052.kgml: 171 -> 82
path_mll00052.kgml: R01092 -> R00955
path_mll00052.kgml: mll:B1R94_05845 -> mll:B1R94_05840
path_mll00052.kgml: 2.7.1.6 -> 2.7.7.12
path_mll00052.kgml:
path_mll00052.kgml: --- 0.73 seconds ---

path_mll00053.kgml: Ascorbate and aldarate metabolism
path_mll00053.kgml: Initialization took 0.19 seconds
path_mll00053.kgml: (not found)
path_mll00053.kgml: --- 0.23 seconds ---

path_mll00061.kgml: Fatty acid biosynthesis
path_mll00061.kgml: Initialization took 0.78 seconds
path_mll00061.kgml: (not found)
path_mll00061.kgml: --- 0.83 seconds ---

path_mll00072.kgml: Synthesis and degradation of ketone bodies
path_mll00072.kgml: Initialization took 0.28 seconds
path_mll00072.kgml: (not found)
path_mll00072.kgml: --- 0.32 seconds ---

path_mll00100.kgml: Steroid biosynthesis
path_mll00100.kgml: Initialization took 0.05 seconds
path_mll00100.kgml: (not found)
path_mll00100.kgml: --- 0.09 seconds ---

path_mll00121.kgml: Secondary bile acid biosynthesis
path_mll00121.kgml: Initialization took 0.08 seconds
path_mll00121.kgml: (not found)
path_mll00121.kgml: --- 0.13 seconds ---

path_mll00130.kgml: Ubiquinone and other terpenoid-quinone biosynthesis
path_mll00130.kgml: Initialization took 0.19 seconds
path_mll00130.kgml: (not found)
path_mll00130.kgml: --- 0.24 seconds ---

path_mll00190.kgml: Oxidative phosphorylation
path_mll00190.kgml: Initialization took 5.15 seconds
path_mll00190.kgml: (not found)
path_mll00190.kgml: --- 5.20 seconds ---

path_mll00220.kgml: Arginine biosynthesis
path_mll00220.kgml: Initialization took 1.28 seconds
path_mll00220.kgml:
path_mll00220.kgml: Found a trail of span 8 containing skipped vertices
path_mll00220.kgml: 49 -> 50 -> 51 -> 52 -> 55 -> 44 -> 45 -> 47
path_mll00220.kgml: R00259 -> R02649 -> R03443 -> R02283 -> R02282 -> R01398 -> R01954 -> R01086
path_mll00220.kgml: {mll:B1R94_03530, mll:B1R94_14730, mll:B1R94_17510} -> mll:B1R94_14725 -> mll:B1R94_14735 -> mll:B1R94_14720 -> mll:B1R94_14730 -> mll:B1R94_14715 -> mll:B1R94_14705 -> mll:B1R94_14700
path_mll00220.kgml: 2.3.1.1 -> 2.7.2.8 -> 1.2.1.38 -> 2.6.1.11 -> 2.3.1.35 -> 2.1.3.3 -> 6.3.4.5 -> 4.3.2.1
path_mll00220.kgml: Skipped genes: mll:B1R94_14710
path_mll00220.kgml:
path_mll00220.kgml: Found a trail of span 7 containing skipped vertices
path_mll00220.kgml: 49 -> 50 -> 51 -> 52 -> [55] -> 44 -> 45 -> 47
path_mll00220.kgml: R00259 -> R02649 -> R03443 -> R02283 -> [R02282] -> R01398 -> R01954 -> R01086
path_mll00220.kgml: {mll:B1R94_03530, mll:B1R94_14730, mll:B1R94_17510} -> mll:B1R94_14725 -> mll:B1R94_14735 -> mll:B1R94_14720 -> [mll:B1R94_14730] -> mll:B1R94_14715 -> mll:B1R94_14705 -> mll:B1R94_14700
path_mll00220.kgml: 2.3.1.1 -> 2.7.2.8 -> 1.2.1.38 -> 2.6.1.11 -> [2.3.1.35] -> 2.1.3.3 -> 6.3.4.5 -> 4.3.2.1
path_mll00220.kgml: Skipped genes: mll:B1R94_14710
path_mll00220.kgml:
path_mll00220.kgml: Found a trail of span 7 containing skipped vertices
path_mll00220.kgml: 49 -> 50 -> [51] -> 52 -> 55 -> 44 -> 45 -> 47
path_mll00220.kgml: R00259 -> R02649 -> [R03443] -> R02283 -> R02282 -> R01398 -> R01954 -> R01086
path_mll00220.kgml: {mll:B1R94_03530, mll:B1R94_14730, mll:B1R94_17510} -> mll:B1R94_14725 -> [mll:B1R94_14735] -> mll:B1R94_14720 -> mll:B1R94_14730 -> mll:B1R94_14715 -> mll:B1R94_14705 -> mll:B1R94_14700
path_mll00220.kgml: 2.3.1.1 -> 2.7.2.8 -> [1.2.1.38] -> 2.6.1.11 -> 2.3.1.35 -> 2.1.3.3 -> 6.3.4.5 -> 4.3.2.1
path_mll00220.kgml: Skipped genes: mll:B1R94_14710
path_mll00220.kgml:
path_mll00220.kgml: Found a trail of span 7 containing skipped vertices
path_mll00220.kgml: 49 -> 50 -> 51 -> [52] -> 55 -> 44 -> 45 -> 47
path_mll00220.kgml: R00259 -> R02649 -> R03443 -> [R02283] -> R02282 -> R01398 -> R01954 -> R01086
path_mll00220.kgml: {mll:B1R94_03530, mll:B1R94_14730, mll:B1R94_17510} -> mll:B1R94_14725 -> mll:B1R94_14735 -> [mll:B1R94_14720] -> mll:B1R94_14730 -> mll:B1R94_14715 -> mll:B1R94_14705 -> mll:B1R94_14700
path_mll00220.kgml: 2.3.1.1 -> 2.7.2.8 -> 1.2.1.38 -> [2.6.1.11] -> 2.3.1.35 -> 2.1.3.3 -> 6.3.4.5 -> 4.3.2.1
path_mll00220.kgml: Skipped genes: mll:B1R94_14710, mll:B1R94_14720
path_mll00220.kgml:
path_mll00220.kgml: Found a trail of span 7 containing skipped vertices
path_mll00220.kgml: 49 -> 50 -> 51 -> 52 -> 55 -> [44] -> 45 -> 47
path_mll00220.kgml: R00259 -> R02649 -> R03443 -> R02283 -> R02282 -> [R01398] -> R01954 -> R01086
path_mll00220.kgml: {mll:B1R94_03530, mll:B1R94_14730, mll:B1R94_17510} -> mll:B1R94_14725 -> mll:B1R94_14735 -> mll:B1R94_14720 -> mll:B1R94_14730 -> [mll:B1R94_14715] -> mll:B1R94_14705 -> mll:B1R94_14700
path_mll00220.kgml: 2.3.1.1 -> 2.7.2.8 -> 1.2.1.38 -> 2.6.1.11 -> 2.3.1.35 -> [2.1.3.3] -> 6.3.4.5 -> 4.3.2.1
path_mll00220.kgml: Skipped genes: mll:B1R94_14710, mll:B1R94_14715
path_mll00220.kgml:
path_mll00220.kgml: Found a trail of span 7 containing skipped vertices
path_mll00220.kgml: 49 -> [50] -> 51 -> 52 -> 55 -> 44 -> 45 -> 47
path_mll00220.kgml: R00259 -> [R02649] -> R03443 -> R02283 -> R02282 -> R01398 -> R01954 -> R01086
path_mll00220.kgml: {mll:B1R94_03530, mll:B1R94_14730, mll:B1R94_17510} -> [mll:B1R94_14725] -> mll:B1R94_14735 -> mll:B1R94_14720 -> mll:B1R94_14730 -> mll:B1R94_14715 -> mll:B1R94_14705 -> mll:B1R94_14700
path_mll00220.kgml: 2.3.1.1 -> [2.7.2.8] -> 1.2.1.38 -> 2.6.1.11 -> 2.3.1.35 -> 2.1.3.3 -> 6.3.4.5 -> 4.3.2.1
path_mll00220.kgml: Skipped genes: mll:B1R94_14725, mll:B1R94_14710
path_mll00220.kgml:
path_mll00220.kgml: --- 1.79 seconds ---

path_mll00230.kgml: Purine metabolism
path_mll00230.kgml: Initialization took 10.31 seconds
path_mll00230.kgml:
path_mll00230.kgml: Found a trail of span 3 containing skipped vertices
path_mll00230.kgml: 244 -> [300] -> 220 -> [139] -> 239
path_mll00230.kgml: R00441 -> [R00430] -> R00332 -> [R02019] -> R02090
path_mll00230.kgml: {mll:B1R94_05065, mll:B1R94_05070, mll:B1R94_16185, mll:B1R94_22550} -> [{mll:B1R94_11300, mll:B1R94_15285}] -> mll:B1R94_16190 -> [{mll:B1R94_19180, mll:B1R94_19230}] -> mll:B1R94_16190
path_mll00230.kgml: {2.7.7.48, 2.7.7.6} -> [2.7.1.40] -> 2.7.4.8 -> [1.17.4.1] -> {2.7.4.12, 2.7.4.8}
path_mll00230.kgml:
path_mll00230.kgml: Found a trail of span 3 without skipping any vertex
path_mll00230.kgml: 432 -> 232 -> 429
path_mll00230.kgml: R09514 -> R06601 -> R06604
path_mll00230.kgml: mll:B1R94_21455 -> mll:B1R94_21450 -> mll:B1R94_21445
path_mll00230.kgml: 1.14.13.113 -> 3.5.2.17 -> 4.1.1.97
path_mll00230.kgml:
path_mll00230.kgml: Found a trail of span 2 containing skipped vertices
path_mll00230.kgml: 432 -> [232] -> 429
path_mll00230.kgml: R09514 -> [R06601] -> R06604
path_mll00230.kgml: mll:B1R94_21455 -> [mll:B1R94_21450] -> mll:B1R94_21445
path_mll00230.kgml: 1.14.13.113 -> [3.5.2.17] -> 4.1.1.97
path_mll00230.kgml: Skipped genes: mll:B1R94_21450
path_mll00230.kgml:
path_mll00230.kgml: Found a trail of span 2 without skipping any vertex
path_mll00230.kgml: 427 -> 428
path_mll00230.kgml: R07404 -> R07405
path_mll00230.kgml: mll:B1R94_21375 -> mll:B1R94_21370
path_mll00230.kgml: 6.3.4.18 -> 5.4.99.18
path_mll00230.kgml:
path_mll00230.kgml: Found a trail of span 2 containing skipped vertices
path_mll00230.kgml: 205 -> 206
path_mll00230.kgml: R01130 -> {R01230, R01231}
path_mll00230.kgml: {mll:B1R94_13835, mll:B1R94_22055, mll:B1R94_22060} -> mll:B1R94_22035
path_mll00230.kgml: 1.1.1.205 -> {6.3.5.2, 6.3.5.2}
path_mll00230.kgml: Skipped genes: mll:B1R94_22050
path_mll00230.kgml:
path_mll00230.kgml: Found a trail of span 2 containing skipped vertices
path_mll00230.kgml: 167 -> 166
path_mll00230.kgml: R04591 -> R04559
path_mll00230.kgml: mll:B1R94_24490 -> mll:B1R94_24515
path_mll00230.kgml: 6.3.2.6 -> 4.3.2.2
path_mll00230.kgml: Skipped genes: mll:B1R94_24510
path_mll00230.kgml:
path_mll00230.kgml: Found a trail of span 2 without skipping any vertex
path_mll00230.kgml: 258 -> 259
path_mll00230.kgml: R01768 -> R02103
path_mll00230.kgml: {mll:B1R94_14775, mll:B1R94_14780, mll:B1R94_23335, mll:B1R94_23340, mll:B1R94_23345} -> {mll:B1R94_14775, mll:B1R94_14780, mll:B1R94_23335, mll:B1R94_23340, mll:B1R94_23345}
path_mll00230.kgml: 1.17.1.4 -> 1.17.1.4
path_mll00230.kgml:
path_mll00230.kgml: --- 11.87 seconds ---

path_mll00240.kgml: Pyrimidine metabolism
path_mll00240.kgml: Initialization took 2.75 seconds
path_mll00240.kgml:
path_mll00240.kgml: Found a trail of span 3 containing skipped vertices
path_mll00240.kgml: 91 -> 97 -> 98
path_mll00240.kgml: R00575 -> R01397 -> R01993
path_mll00240.kgml: {mll:B1R94_16215, mll:B1R94_16220} -> mll:B1R94_16235 -> {mll:B1R94_15235, mll:B1R94_16230}
path_mll00240.kgml: 6.3.5.5 -> 2.1.3.2 -> 3.5.2.3
path_mll00240.kgml: Skipped genes: mll:B1R94_16225
path_mll00240.kgml:
path_mll00240.kgml: Found a trail of span 3 containing skipped vertices
path_mll00240.kgml: 152 -> 155 -> 112
path_mll00240.kgml: R02485 -> R02484 -> R00966
path_mll00240.kgml: mll:B1R94_21735 -> mll:B1R94_21730 -> {mll:B1R94_00795, mll:B1R94_16240, mll:B1R94_21705}
path_mll00240.kgml: 3.5.4.5 -> {2.4.2.1, 2.4.2.2, 2.4.2.3, 2.4.2.4} -> 2.4.2.9
path_mll00240.kgml: Skipped genes: mll:B1R94_21710, mll:B1R94_21725
path_mll00240.kgml:
path_mll00240.kgml: Found a trail of span 2 containing skipped vertices
path_mll00240.kgml: 91 -> [97] -> 98
path_mll00240.kgml: R00575 -> [R01397] -> R01993
path_mll00240.kgml: {mll:B1R94_16215, mll:B1R94_16220} -> [mll:B1R94_16235] -> {mll:B1R94_15235, mll:B1R94_16230}
path_mll00240.kgml: 6.3.5.5 -> [2.1.3.2] -> 3.5.2.3
path_mll00240.kgml: Skipped genes: mll:B1R94_16225
path_mll00240.kgml:
path_mll00240.kgml: Found a trail of span 2 containing skipped vertices
path_mll00240.kgml: 152 -> [155] -> 112
path_mll00240.kgml: R02485 -> [R02484] -> R00966
path_mll00240.kgml: mll:B1R94_21735 -> [mll:B1R94_21730] -> {mll:B1R94_00795, mll:B1R94_16240, mll:B1R94_21705}
path_mll00240.kgml: 3.5.4.5 -> [{2.4.2.1, 2.4.2.2, 2.4.2.3, 2.4.2.4}] -> 2.4.2.9
path_mll00240.kgml: Skipped genes: mll:B1R94_21710, mll:B1R94_21725, mll:B1R94_21730
path_mll00240.kgml:
path_mll00240.kgml: --- 3.24 seconds ---

path_mll00250.kgml: Alanine, aspartate and glutamate metabolism
path_mll00250.kgml: Initialization took 2.84 seconds
path_mll00250.kgml:
path_mll00250.kgml: Found a trail of span 2 without skipping any vertex
path_mll00250.kgml: 48 -> 51
path_mll00250.kgml: R01954 -> R01086
path_mll00250.kgml: mll:B1R94_14705 -> mll:B1R94_14700
path_mll00250.kgml: 6.3.4.5 -> 4.3.2.1
path_mll00250.kgml:
path_mll00250.kgml: --- 2.95 seconds ---

path_mll00260.kgml: Glycine, serine and threonine metabolism
path_mll00260.kgml: Initialization took 1.84 seconds
path_mll00260.kgml:
path_mll00260.kgml: Found a trail of span 2 without skipping any vertex
path_mll00260.kgml: 76 -> 93
path_mll00260.kgml: R00480 -> R02291
path_mll00260.kgml: mll:B1R94_26580 -> mll:B1R94_26575
path_mll00260.kgml: 2.7.2.4 -> 1.2.1.11
path_mll00260.kgml:
path_mll00260.kgml: --- 1.98 seconds ---

path_mll00261.kgml: Monobactam biosynthesis
path_mll00261.kgml: Initialization took 0.18 seconds
path_mll00261.kgml: (not found)
path_mll00261.kgml: --- 0.22 seconds ---

path_mll00270.kgml: Cysteine and methionine metabolism
path_mll00270.kgml: Initialization took 1.58 seconds
path_mll00270.kgml:
path_mll00270.kgml: Found a trail of span 2 without skipping any vertex
path_mll00270.kgml: 124 -> 123
path_mll00270.kgml: R00586 -> R00897
path_mll00270.kgml: mll:B1R94_27090 -> {mll:B1R94_26315, mll:B1R94_27085}
path_mll00270.kgml: 2.3.1.30 -> {2.5.1.47, 2.5.1.65}
path_mll00270.kgml:
path_mll00270.kgml: Found a trail of span 2 without skipping any vertex
path_mll00270.kgml: 217 -> 214
path_mll00270.kgml: R00480 -> R02291
path_mll00270.kgml: mll:B1R94_26580 -> mll:B1R94_26575
path_mll00270.kgml: 2.7.2.4 -> 1.2.1.11
path_mll00270.kgml:
path_mll00270.kgml: --- 1.78 seconds ---

path_mll00280.kgml: Valine, leucine and isoleucine degradation
path_mll00280.kgml: Initialization took 6.89 seconds
path_mll00280.kgml:
path_mll00280.kgml: Found a trail of span 3 containing skipped vertices
path_mll00280.kgml: 88 -> 101 -> [86] -> 72
path_mll00280.kgml: R04204 -> R04203 -> [R00927] -> R00238
path_mll00280.kgml: {mll:B1R94_04820, mll:B1R94_05115, mll:B1R94_05125, mll:B1R94_06190, mll:B1R94_06610, mll:B1R94_08755, mll:B1R94_08870, mll:B1R94_15790, mll:B1R94_17815, mll:B1R94_19115, mll:B1R94_23145, mll:B1R94_23730, mll:B1R94_24065, mll:B1R94_24785, mll:B1R94_25290, mll:B1R94_27100} -> mll:B1R94_24065 -> [{mll:B1R94_03210, mll:B1R94_06040, mll:B1R94_06550, mll:B1R94_08275, mll:B1R94_16495}] -> {mll:B1R94_06210, mll:B1R94_08065, mll:B1R94_23210, mll:B1R94_23605, mll:B1R94_24070, mll:B1R94_24175, mll:B1R94_24830, mll:B1R94_25190, mll:B1R94_25325}
path_mll00280.kgml: 4.2.1.17 -> {1.1.1.178, 1.1.1.35} -> [{2.3.1.16, 2.3.1.9}] -> 2.3.1.9
path_mll00280.kgml:
path_mll00280.kgml: Found a trail of span 2 containing skipped vertices
path_mll00280.kgml: 102 -> 99
path_mll00280.kgml: R05066 -> R00922
path_mll00280.kgml: {mll:B1R94_05615, mll:B1R94_08040} -> {mll:B1R94_05625, mll:B1R94_13005}
path_mll00280.kgml: {1.1.1.31, 1.1.1.35} -> 1.2.1.27
path_mll00280.kgml: Skipped genes: mll:B1R94_05620
path_mll00280.kgml:
path_mll00280.kgml: --- 7.06 seconds ---

path_mll00281.kgml: Geraniol degradation
path_mll00281.kgml: Initialization took 1.13 seconds
path_mll00281.kgml: (not found)
path_mll00281.kgml: --- 1.17 seconds ---

path_mll00290.kgml: Valine, leucine and isoleucine biosynthesis
path_mll00290.kgml: Initialization took 0.43 seconds
path_mll00290.kgml:
path_mll00290.kgml: Found a trail of span 3 containing skipped vertices
path_mll00290.kgml: 79 -> [44] -> 46 -> 44
path_mll00290.kgml: R00226 -> [R05071] -> R04440 -> R05071
path_mll00290.kgml: {mll:B1R94_18760, mll:B1R94_18765, mll:B1R94_20715, mll:B1R94_24770, mll:B1R94_28885} -> [mll:B1R94_18755] -> mll:B1R94_18755 -> mll:B1R94_18755
path_mll00290.kgml: 2.2.1.6 -> [{1.1.1.86, 5.4.99.3}] -> 1.1.1.86 -> {1.1.1.86, 5.4.99.3}
path_mll00290.kgml:
path_mll00290.kgml: Found a trail of span 3 without skipping any vertex
path_mll00290.kgml: 47 -> 42 -> 34
path_mll00290.kgml: R08648 -> R05069 -> R05068
path_mll00290.kgml: {mll:B1R94_18760, mll:B1R94_18765, mll:B1R94_20715, mll:B1R94_24770, mll:B1R94_28885} -> mll:B1R94_18755 -> mll:B1R94_18755
path_mll00290.kgml: 2.2.1.6 -> {1.1.1.86, 5.4.99.3} -> 1.1.1.86
path_mll00290.kgml:
path_mll00290.kgml: --- 0.59 seconds ---

path_mll00300.kgml: Lysine biosynthesis
path_mll00300.kgml: Initialization took 0.73 seconds
path_mll00300.kgml:
path_mll00300.kgml: Found a trail of span 2 without skipping any vertex
path_mll00300.kgml: 77 -> 46
path_mll00300.kgml: R02788 -> R04617
path_mll00300.kgml: mll:B1R94_11220 -> mll:B1R94_11225
path_mll00300.kgml: 6.3.2.13 -> 6.3.2.10
path_mll00300.kgml:
path_mll00300.kgml: Found a trail of span 2 without skipping any vertex
path_mll00300.kgml: 50 -> 51
path_mll00300.kgml: R00480 -> R02291
path_mll00300.kgml: mll:B1R94_26580 -> mll:B1R94_26575
path_mll00300.kgml: 2.7.2.4 -> 1.2.1.11
path_mll00300.kgml:
path_mll00300.kgml: --- 0.89 seconds ---

path_mll00310.kgml: Lysine degradation
path_mll00310.kgml: Initialization took 3.53 seconds
path_mll00310.kgml:
path_mll00310.kgml: Found a trail of span 3 without skipping any vertex
path_mll00310.kgml: 44 -> 45 -> 56
path_mll00310.kgml: R03026 -> R01975 -> R00238
path_mll00310.kgml: {mll:B1R94_04820, mll:B1R94_05115, mll:B1R94_05125, mll:B1R94_06190, mll:B1R94_06610, mll:B1R94_08755, mll:B1R94_08870, mll:B1R94_15790, mll:B1R94_17815, mll:B1R94_19115, mll:B1R94_23145, mll:B1R94_23730, mll:B1R94_24065, mll:B1R94_24785, mll:B1R94_25290, mll:B1R94_27100} -> mll:B1R94_24065 -> {mll:B1R94_06210, mll:B1R94_08065, mll:B1R94_23210, mll:B1R94_23605, mll:B1R94_24070, mll:B1R94_24175, mll:B1R94_24830, mll:B1R94_25190, mll:B1R94_25325}
path_mll00310.kgml: 4.2.1.17 -> 1.1.1.35 -> 2.3.1.9
path_mll00310.kgml:
path_mll00310.kgml: Found a trail of span 2 containing skipped vertices
path_mll00310.kgml: 44 -> [45] -> 56
path_mll00310.kgml: R03026 -> [R01975] -> R00238
path_mll00310.kgml: {mll:B1R94_04820, mll:B1R94_05115, mll:B1R94_05125, mll:B1R94_06190, mll:B1R94_06610, mll:B1R94_08755, mll:B1R94_08870, mll:B1R94_15790, mll:B1R94_17815, mll:B1R94_19115, mll:B1R94_23145, mll:B1R94_23730, mll:B1R94_24065, mll:B1R94_24785, mll:B1R94_25290, mll:B1R94_27100} -> [mll:B1R94_24065] -> {mll:B1R94_06210, mll:B1R94_08065, mll:B1R94_23210, mll:B1R94_23605, mll:B1R94_24070, mll:B1R94_24175, mll:B1R94_24830, mll:B1R94_25190, mll:B1R94_25325}
path_mll00310.kgml: 4.2.1.17 -> [1.1.1.35] -> 2.3.1.9
path_mll00310.kgml:
path_mll00310.kgml: --- 3.70 seconds ---

path_mll00330.kgml: Arginine and proline metabolism
path_mll00330.kgml: Initialization took 3.03 seconds
path_mll00330.kgml:
path_mll00330.kgml: Found a trail of span 3 without skipping any vertex
path_mll00330.kgml: 222 -> 221 -> 215
path_mll00330.kgml: R10507 -> {R00707, R00708} -> R00245
path_mll00330.kgml: mll:B1R94_06870 -> mll:B1R94_06865 -> mll:B1R94_06865
path_mll00330.kgml: ? -> {1.2.1.88, 1.2.1.88} -> 1.2.1.88
path_mll00330.kgml:
path_mll00330.kgml: Found a trail of span 2 containing skipped vertices
path_mll00330.kgml: 222 -> [221] -> 215
path_mll00330.kgml: R10507 -> [{R00707, R00708}] -> R00245
path_mll00330.kgml: mll:B1R94_06870 -> [mll:B1R94_06865] -> mll:B1R94_06865
path_mll00330.kgml: ? -> [{1.2.1.88, 1.2.1.88}] -> 1.2.1.88
path_mll00330.kgml:
path_mll00330.kgml: --- 3.23 seconds ---

path_mll00332.kgml: Carbapenem biosynthesis
path_mll00332.kgml: Initialization took 0.05 seconds
path_mll00332.kgml: (not found)
path_mll00332.kgml: --- 0.11 seconds ---

path_mll00340.kgml: Histidine metabolism
path_mll00340.kgml: Initialization took 0.99 seconds
path_mll00340.kgml:
path_mll00340.kgml: Found a trail of span 7 containing skipped vertices
path_mll00340.kgml: 66 -> 65 -> 69 -> 63 -> 62 -> [61] -> 60 -> 59
path_mll00340.kgml: R04037 -> R04640 -> R04558 -> R03457 -> R03243 -> [R03013] -> R03012 -> R01163
path_mll00340.kgml: mll:B1R94_15370 -> mll:B1R94_15385 -> {mll:B1R94_15375, mll:B1R94_15390} -> mll:B1R94_15395 -> mll:B1R94_15400 -> [{mll:B1R94_14225, mll:B1R94_20440}] -> mll:B1R94_15405 -> mll:B1R94_15405
path_mll00340.kgml: 3.5.4.19 -> 5.3.1.16 -> 4.3.2.10 -> 4.2.1.19 -> 2.6.1.9 -> [3.1.3.15] -> 1.1.1.23 -> 1.1.1.23
path_mll00340.kgml:
path_mll00340.kgml: Found a trail of span 6 containing skipped vertices
path_mll00340.kgml: 66 -> 65 -> 69 -> [63] -> 62 -> [61] -> 60 -> 59
path_mll00340.kgml: R04037 -> R04640 -> R04558 -> [R03457] -> R03243 -> [R03013] -> R03012 -> R01163
path_mll00340.kgml: mll:B1R94_15370 -> mll:B1R94_15385 -> {mll:B1R94_15375, mll:B1R94_15390} -> [mll:B1R94_15395] -> mll:B1R94_15400 -> [{mll:B1R94_14225, mll:B1R94_20440}] -> mll:B1R94_15405 -> mll:B1R94_15405
path_mll00340.kgml: 3.5.4.19 -> 5.3.1.16 -> 4.3.2.10 -> [4.2.1.19] -> 2.6.1.9 -> [3.1.3.15] -> 1.1.1.23 -> 1.1.1.23
path_mll00340.kgml: Skipped genes: mll:B1R94_15395
path_mll00340.kgml:
path_mll00340.kgml: Found a trail of span 6 containing skipped vertices
path_mll00340.kgml: 66 -> [65] -> 69 -> 63 -> 62 -> [61] -> 60 -> 59
path_mll00340.kgml: R04037 -> [R04640] -> R04558 -> R03457 -> R03243 -> [R03013] -> R03012 -> R01163
path_mll00340.kgml: mll:B1R94_15370 -> [mll:B1R94_15385] -> {mll:B1R94_15375, mll:B1R94_15390} -> mll:B1R94_15395 -> mll:B1R94_15400 -> [{mll:B1R94_14225, mll:B1R94_20440}] -> mll:B1R94_15405 -> mll:B1R94_15405
path_mll00340.kgml: 3.5.4.19 -> [5.3.1.16] -> 4.3.2.10 -> 4.2.1.19 -> 2.6.1.9 -> [3.1.3.15] -> 1.1.1.23 -> 1.1.1.23
path_mll00340.kgml: Skipped genes: mll:B1R94_15385
path_mll00340.kgml:
path_mll00340.kgml: Found a trail of span 6 containing skipped vertices
path_mll00340.kgml: 66 -> 65 -> [69] -> 63 -> 62 -> [61] -> 60 -> 59
path_mll00340.kgml: R04037 -> R04640 -> [R04558] -> R03457 -> R03243 -> [R03013] -> R03012 -> R01163
path_mll00340.kgml: mll:B1R94_15370 -> mll:B1R94_15385 -> [{mll:B1R94_15375, mll:B1R94_15390}] -> mll:B1R94_15395 -> mll:B1R94_15400 -> [{mll:B1R94_14225, mll:B1R94_20440}] -> mll:B1R94_15405 -> mll:B1R94_15405
path_mll00340.kgml: 3.5.4.19 -> 5.3.1.16 -> [4.3.2.10] -> 4.2.1.19 -> 2.6.1.9 -> [3.1.3.15] -> 1.1.1.23 -> 1.1.1.23
path_mll00340.kgml: Skipped genes: mll:B1R94_15375, mll:B1R94_15390
path_mll00340.kgml:
path_mll00340.kgml: Found a trail of span 2 without skipping any vertex
path_mll00340.kgml: 141 -> 142
path_mll00340.kgml: R01169 -> R11013
path_mll00340.kgml: mll:B1R94_26505 -> mll:B1R94_26515
path_mll00340.kgml: 2.1.1.44 -> 1.14.99.50
path_mll00340.kgml:
path_mll00340.kgml: Found a trail of span 2 without skipping any vertex
path_mll00340.kgml: 58 -> 67
path_mll00340.kgml: R01071 -> R04035
path_mll00340.kgml: mll:B1R94_11595 -> mll:B1R94_11590
path_mll00340.kgml: 2.4.2.17 -> 3.6.1.31
path_mll00340.kgml:
path_mll00340.kgml: --- 1.40 seconds ---

path_mll00350.kgml: Tyrosine metabolism
path_mll00350.kgml: Initialization took 0.64 seconds
path_mll00350.kgml: (not found)
path_mll00350.kgml: --- 0.69 seconds ---

path_mll00360.kgml: Phenylalanine metabolism
path_mll00360.kgml: Initialization took 3.94 seconds
path_mll00360.kgml:
path_mll00360.kgml: Found a trail of span 2 without skipping any vertex
path_mll00360.kgml: 250 -> 55
path_mll00360.kgml: R00228 -> R00750
path_mll00360.kgml: {mll:B1R94_14310, mll:B1R94_19670, mll:B1R94_24985} -> {mll:B1R94_19665, mll:B1R94_24980}
path_mll00360.kgml: 1.2.1.10 -> 4.1.3.39
path_mll00360.kgml:
path_mll00360.kgml: --- 4.02 seconds ---

path_mll00361.kgml: Chlorocyclohexane and chlorobenzene degradation
path_mll00361.kgml: Initialization took 0.24 seconds
path_mll00361.kgml:
path_mll00361.kgml: Found a trail of span 2 without skipping any vertex
path_mll00361.kgml: 240 -> 241
path_mll00361.kgml: R10042 -> R10043
path_mll00361.kgml: {mll:B1R94_25100, mll:B1R94_25110, mll:B1R94_25115} -> {mll:B1R94_25100, mll:B1R94_25110, mll:B1R94_25115}
path_mll00361.kgml: ? -> ?
path_mll00361.kgml:
path_mll00361.kgml: --- 0.33 seconds ---

path_mll00362.kgml: Benzoate degradation
path_mll00362.kgml: Initialization took 6.55 seconds
path_mll00362.kgml:
path_mll00362.kgml: Found a trail of span 3 containing skipped vertices
path_mll00362.kgml: 226 -> 227 -> 178
path_mll00362.kgml: R10042 -> R10043 -> R00816
path_mll00362.kgml: {mll:B1R94_25100, mll:B1R94_25110, mll:B1R94_25115} -> {mll:B1R94_25100, mll:B1R94_25110, mll:B1R94_25115} -> mll:B1R94_25090
path_mll00362.kgml: ? -> ? -> 1.13.11.2
path_mll00362.kgml: Skipped genes: mll:B1R94_25095
path_mll00362.kgml:
path_mll00362.kgml: Found a trail of span 2 containing skipped vertices
path_mll00362.kgml: 226 -> [227] -> 178
path_mll00362.kgml: R10042 -> [R10043] -> R00816
path_mll00362.kgml: {mll:B1R94_25100, mll:B1R94_25110, mll:B1R94_25115} -> [{mll:B1R94_25100, mll:B1R94_25110, mll:B1R94_25115}] -> mll:B1R94_25090
path_mll00362.kgml: ? -> [?] -> 1.13.11.2
path_mll00362.kgml: Skipped genes: mll:B1R94_25095
path_mll00362.kgml:
path_mll00362.kgml: Found a trail of span 2 containing skipped vertices
path_mll00362.kgml: 121 -> [124] -> 127
path_mll00362.kgml: R03026 -> [R01976] -> R00238
path_mll00362.kgml: {mll:B1R94_04820, mll:B1R94_05115, mll:B1R94_05125, mll:B1R94_06190, mll:B1R94_06610, mll:B1R94_08755, mll:B1R94_08870, mll:B1R94_15790, mll:B1R94_17815, mll:B1R94_19115, mll:B1R94_23145, mll:B1R94_23730, mll:B1R94_24065, mll:B1R94_24785, mll:B1R94_25290, mll:B1R94_27100} -> [{mll:B1R94_03800, mll:B1R94_28285}] -> {mll:B1R94_06210, mll:B1R94_08065, mll:B1R94_23210, mll:B1R94_23605, mll:B1R94_24070, mll:B1R94_24175, mll:B1R94_24830, mll:B1R94_25190, mll:B1R94_25325}
path_mll00362.kgml: 4.2.1.17 -> [1.1.1.157] -> 2.3.1.9
path_mll00362.kgml:
path_mll00362.kgml: --- 6.98 seconds ---

path_mll00364.kgml: Fluorobenzoate degradation
path_mll00364.kgml: Initialization took 0.08 seconds
path_mll00364.kgml: (not found)
path_mll00364.kgml: --- 0.12 seconds ---

path_mll00380.kgml: Tryptophan metabolism
path_mll00380.kgml: Initialization took 3.88 seconds
path_mll00380.kgml:
path_mll00380.kgml: Found a trail of span 3 without skipping any vertex
path_mll00380.kgml: 98 -> 31 -> 97
path_mll00380.kgml: R03026 -> R01975 -> R00238
path_mll00380.kgml: {mll:B1R94_04820, mll:B1R94_05115, mll:B1R94_05125, mll:B1R94_06190, mll:B1R94_06610, mll:B1R94_08755, mll:B1R94_08870, mll:B1R94_15790, mll:B1R94_17815, mll:B1R94_19115, mll:B1R94_23145, mll:B1R94_23730, mll:B1R94_24065, mll:B1R94_24785, mll:B1R94_25290, mll:B1R94_27100} -> mll:B1R94_24065 -> {mll:B1R94_06210, mll:B1R94_08065, mll:B1R94_23210, mll:B1R94_23605, mll:B1R94_24070, mll:B1R94_24175, mll:B1R94_24830, mll:B1R94_25190, mll:B1R94_25325}
path_mll00380.kgml: 4.2.1.17 -> 1.1.1.35 -> 2.3.1.9
path_mll00380.kgml:
path_mll00380.kgml: Found a trail of span 2 containing skipped vertices
path_mll00380.kgml: 98 -> [31] -> 97
path_mll00380.kgml: R03026 -> [R01975] -> R00238
path_mll00380.kgml: {mll:B1R94_04820, mll:B1R94_05115, mll:B1R94_05125, mll:B1R94_06190, mll:B1R94_06610, mll:B1R94_08755, mll:B1R94_08870, mll:B1R94_15790, mll:B1R94_17815, mll:B1R94_19115, mll:B1R94_23145, mll:B1R94_23730, mll:B1R94_24065, mll:B1R94_24785, mll:B1R94_25290, mll:B1R94_27100} -> [mll:B1R94_24065] -> {mll:B1R94_06210, mll:B1R94_08065, mll:B1R94_23210, mll:B1R94_23605, mll:B1R94_24070, mll:B1R94_24175, mll:B1R94_24830, mll:B1R94_25190, mll:B1R94_25325}
path_mll00380.kgml: 4.2.1.17 -> [1.1.1.35] -> 2.3.1.9
path_mll00380.kgml:
path_mll00380.kgml: --- 4.02 seconds ---

path_mll00400.kgml: Phenylalanine, tyrosine and tryptophan biosynthesis
path_mll00400.kgml: Initialization took 0.64 seconds
path_mll00400.kgml: Aborted (analysis takes longer than 300 seconds)

path_mll00401.kgml: Novobiocin biosynthesis
path_mll00401.kgml: Initialization took 0.05 seconds
path_mll00401.kgml: (not found)
path_mll00401.kgml: --- 0.11 seconds ---

path_mll00410.kgml: beta-Alanine metabolism
path_mll00410.kgml: Initialization took 1.94 seconds
path_mll00410.kgml:
path_mll00410.kgml: Found a trail of span 2 without skipping any vertex
path_mll00410.kgml: 48 -> 45
path_mll00410.kgml: R00908 -> {R00705, R00706}
path_mll00410.kgml: mll:B1R94_13010 -> {mll:B1R94_05625, mll:B1R94_13005}
path_mll00410.kgml: {2.6.1.19, 2.6.1.55} -> {1.2.1.18, 1.2.1.27, 1.2.1.18}
path_mll00410.kgml:
path_mll00410.kgml: --- 2.05 seconds ---

path_mll00430.kgml: Taurine and hypotaurine metabolism
path_mll00430.kgml: Initialization took 0.24 seconds
path_mll00430.kgml:
path_mll00430.kgml: Found a trail of span 2 without skipping any vertex
path_mll00430.kgml: 36 -> 58
path_mll00430.kgml: R00230 -> R00315
path_mll00430.kgml: {mll:B1R94_03385, mll:B1R94_11990} -> mll:B1R94_03390
path_mll00430.kgml: 2.3.1.8 -> {2.7.2.1, 2.7.2.15}
path_mll00430.kgml:
path_mll00430.kgml: --- 0.32 seconds ---

path_mll00440.kgml: Phosphonate and phosphinate metabolism
path_mll00440.kgml: Initialization took 0.09 seconds
path_mll00440.kgml: (not found)
path_mll00440.kgml: --- 0.14 seconds ---

path_mll00450.kgml: Selenocompound metabolism
path_mll00450.kgml: Initialization took 0.24 seconds
path_mll00450.kgml: (not found)
path_mll00450.kgml: --- 0.29 seconds ---

path_mll00460.kgml: Cyanoamino acid metabolism
path_mll00460.kgml: Initialization took 0.14 seconds
path_mll00460.kgml: (not found)
path_mll00460.kgml: --- 0.19 seconds ---

path_mll00471.kgml: D-Glutamine and D-glutamate metabolism
path_mll00471.kgml: Initialization took 0.05 seconds
path_mll00471.kgml: (not found)
path_mll00471.kgml: --- 0.11 seconds ---

path_mll00472.kgml: D-Arginine and D-ornithine metabolism
path_mll00472.kgml: Initialization took 0.14 seconds
path_mll00472.kgml: (not found)
path_mll00472.kgml: --- 0.19 seconds ---

path_mll00480.kgml: Glutathione metabolism
path_mll00480.kgml: Initialization took 0.34 seconds
path_mll00480.kgml: (not found)
path_mll00480.kgml: --- 0.38 seconds ---

path_mll00500.kgml: Starch and sucrose metabolism
path_mll00500.kgml: Initialization took 0.89 seconds
path_mll00500.kgml:
path_mll00500.kgml: Found a trail of span 3 containing skipped vertices
path_mll00500.kgml: 134 -> [120] -> 133 -> 246
path_mll00500.kgml: R05196 -> [R02110] -> R02111 -> R11530
path_mll00500.kgml: mll:B1R94_06905 -> [mll:B1R94_19080] -> {mll:B1R94_06905, mll:B1R94_08090, mll:B1R94_13030} -> mll:B1R94_06960
path_mll00500.kgml: 2.4.1.25 -> [2.4.1.18] -> 2.4.1.1 -> 2.4.1.342
path_mll00500.kgml: Skipped genes: mll:B1R94_06920, mll:B1R94_06910
path_mll00500.kgml:
path_mll00500.kgml: Found a trail of span 2 without skipping any vertex
path_mll00500.kgml: 206 -> 205
path_mll00500.kgml: R01824 -> R11256
path_mll00500.kgml: mll:B1R94_15505 -> mll:B1R94_15510
path_mll00500.kgml: 5.4.99.15 -> 3.2.1.141
path_mll00500.kgml:
path_mll00500.kgml: --- 1.08 seconds ---

path_mll00514.kgml: Other types of O-glycan biosynthesis
path_mll00514.kgml: Initialization took 0.05 seconds
path_mll00514.kgml: (not found)
path_mll00514.kgml: --- 0.11 seconds ---

path_mll00515.kgml: Mannose type O-glycan biosynthesis
path_mll00515.kgml: Initialization took 0.06 seconds
path_mll00515.kgml: (not found)
path_mll00515.kgml: --- 0.11 seconds ---

path_mll00520.kgml: Amino sugar and nucleotide sugar metabolism
path_mll00520.kgml: Initialization took 1.24 seconds
path_mll00520.kgml:
path_mll00520.kgml: Found a trail of span 2 without skipping any vertex
path_mll00520.kgml: 200 -> 184
path_mll00520.kgml: R01092 -> R00955
path_mll00520.kgml: mll:B1R94_05845 -> mll:B1R94_05840
path_mll00520.kgml: 2.7.1.6 -> 2.7.7.12
path_mll00520.kgml:
path_mll00520.kgml: Found a trail of span 2 containing skipped vertices
path_mll00520.kgml: 28 -> 24
path_mll00520.kgml: R00768 -> R02060
path_mll00520.kgml: mll:B1R94_22330 -> mll:B1R94_22355
path_mll00520.kgml: 2.6.1.16 -> 5.4.2.10
path_mll00520.kgml: Skipped genes: mll:B1R94_22350, mll:B1R94_22345
path_mll00520.kgml:
path_mll00520.kgml: Found a trail of span 2 without skipping any vertex
path_mll00520.kgml: 22 -> 20
path_mll00520.kgml: R02059 -> R00765
path_mll00520.kgml: mll:B1R94_27875 -> mll:B1R94_27870
path_mll00520.kgml: 3.5.1.25 -> 3.5.99.6
path_mll00520.kgml:
path_mll00520.kgml: Found a trail of span 2 containing skipped vertices
path_mll00520.kgml: 193 -> 194
path_mll00520.kgml: R01819 -> R01818
path_mll00520.kgml: mll:B1R94_21270 -> {mll:B1R94_21280, mll:B1R94_21700}
path_mll00520.kgml: 5.3.1.8 -> 5.4.2.8
path_mll00520.kgml: Skipped genes: mll:B1R94_21275
path_mll00520.kgml:
path_mll00520.kgml: --- 1.60 seconds ---

path_mll00521.kgml: Streptomycin biosynthesis
path_mll00521.kgml: Initialization took 0.39 seconds
path_mll00521.kgml:
path_mll00521.kgml: Found a trail of span 4 without skipping any vertex
path_mll00521.kgml: 44 -> 43 -> 42 -> 24
path_mll00521.kgml: R02328 -> R06513 -> R06514 -> R02777
path_mll00521.kgml: {mll:B1R94_02740, mll:B1R94_07545} -> {mll:B1R94_07550, mll:B1R94_22600} -> {mll:B1R94_07555, mll:B1R94_22605} -> {mll:B1R94_07555, mll:B1R94_21335}
path_mll00521.kgml: 2.7.7.24 -> 4.2.1.46 -> 5.1.3.13 -> 1.1.1.133
path_mll00521.kgml:
path_mll00521.kgml: Found a trail of span 3 containing skipped vertices
path_mll00521.kgml: 44 -> 43 -> [42] -> 24
path_mll00521.kgml: R02328 -> R06513 -> [R06514] -> R02777
path_mll00521.kgml: {mll:B1R94_02740, mll:B1R94_07545} -> {mll:B1R94_07550, mll:B1R94_22600} -> [{mll:B1R94_07555, mll:B1R94_22605}] -> {mll:B1R94_07555, mll:B1R94_21335}
path_mll00521.kgml: 2.7.7.24 -> 4.2.1.46 -> [5.1.3.13] -> 1.1.1.133
path_mll00521.kgml:
path_mll00521.kgml: Found a trail of span 3 containing skipped vertices
path_mll00521.kgml: 44 -> [43] -> 42 -> 24
path_mll00521.kgml: R02328 -> [R06513] -> R06514 -> R02777
path_mll00521.kgml: {mll:B1R94_02740, mll:B1R94_07545} -> [{mll:B1R94_07550, mll:B1R94_22600}] -> {mll:B1R94_07555, mll:B1R94_22605} -> {mll:B1R94_07555, mll:B1R94_21335}
path_mll00521.kgml: 2.7.7.24 -> [4.2.1.46] -> 5.1.3.13 -> 1.1.1.133
path_mll00521.kgml: Skipped genes: mll:B1R94_07550
path_mll00521.kgml:
path_mll00521.kgml: --- 0.60 seconds ---

path_mll00523.kgml: Polyketide sugar unit biosynthesis
path_mll00523.kgml: Initialization took 0.23 seconds
path_mll00523.kgml:
path_mll00523.kgml: Found a trail of span 4 without skipping any vertex
path_mll00523.kgml: 27 -> 26 -> 63 -> 28
path_mll00523.kgml: R02328 -> R06513 -> R06514 -> R02777
path_mll00523.kgml: {mll:B1R94_02740, mll:B1R94_07545} -> {mll:B1R94_07550, mll:B1R94_22600} -> {mll:B1R94_07555, mll:B1R94_22605} -> {mll:B1R94_07555, mll:B1R94_21335}
path_mll00523.kgml: 2.7.7.24 -> 4.2.1.46 -> 5.1.3.13 -> 1.1.1.133
path_mll00523.kgml:
path_mll00523.kgml: Found a trail of span 3 containing skipped vertices
path_mll00523.kgml: 27 -> 26 -> [63] -> 28
path_mll00523.kgml: R02328 -> R06513 -> [R06514] -> R02777
path_mll00523.kgml: {mll:B1R94_02740, mll:B1R94_07545} -> {mll:B1R94_07550, mll:B1R94_22600} -> [{mll:B1R94_07555, mll:B1R94_22605}] -> {mll:B1R94_07555, mll:B1R94_21335}
path_mll00523.kgml: 2.7.7.24 -> 4.2.1.46 -> [5.1.3.13] -> 1.1.1.133
path_mll00523.kgml:
path_mll00523.kgml: Found a trail of span 3 containing skipped vertices
path_mll00523.kgml: 27 -> [26] -> 63 -> 28
path_mll00523.kgml: R02328 -> [R06513] -> R06514 -> R02777
path_mll00523.kgml: {mll:B1R94_02740, mll:B1R94_07545} -> [{mll:B1R94_07550, mll:B1R94_22600}] -> {mll:B1R94_07555, mll:B1R94_22605} -> {mll:B1R94_07555, mll:B1R94_21335}
path_mll00523.kgml: 2.7.7.24 -> [4.2.1.46] -> 5.1.3.13 -> 1.1.1.133
path_mll00523.kgml: Skipped genes: mll:B1R94_07550
path_mll00523.kgml:
path_mll00523.kgml: --- 0.44 seconds ---

path_mll00525.kgml: Acarbose and validamycin biosynthesis
path_mll00525.kgml: Initialization took 0.09 seconds
path_mll00525.kgml:
path_mll00525.kgml: Found a trail of span 2 without skipping any vertex
path_mll00525.kgml: 58 -> 59
path_mll00525.kgml: R02328 -> R06513
path_mll00525.kgml: {mll:B1R94_02740, mll:B1R94_07545} -> {mll:B1R94_07550, mll:B1R94_22600}
path_mll00525.kgml: 2.7.7.24 -> 4.2.1.46
path_mll00525.kgml:
path_mll00525.kgml: --- 0.20 seconds ---

path_mll00550.kgml: Peptidoglycan biosynthesis
path_mll00550.kgml: Initialization took 0.49 seconds
path_mll00550.kgml:
path_mll00550.kgml: Found a trail of span 3 without skipping any vertex
path_mll00550.kgml: 34 -> 23 -> 35
path_mll00550.kgml: R02788 -> R04617 -> R05630
path_mll00550.kgml: mll:B1R94_11220 -> mll:B1R94_11225 -> mll:B1R94_11230
path_mll00550.kgml: 6.3.2.13 -> 6.3.2.10 -> 2.7.8.13
path_mll00550.kgml:
path_mll00550.kgml: Found a trail of span 2 containing skipped vertices
path_mll00550.kgml: 34 -> [23] -> 35
path_mll00550.kgml: R02788 -> [R04617] -> R05630
path_mll00550.kgml: mll:B1R94_11220 -> [mll:B1R94_11225] -> mll:B1R94_11230
path_mll00550.kgml: 6.3.2.13 -> [6.3.2.10] -> 2.7.8.13
path_mll00550.kgml: Skipped genes: mll:B1R94_11225
path_mll00550.kgml:
path_mll00550.kgml: Found a trail of span 2 without skipping any vertex
path_mll00550.kgml: 29 -> 28
path_mll00550.kgml: R04573 -> R05629
path_mll00550.kgml: mll:B1R94_11225 -> mll:B1R94_11230
path_mll00550.kgml: 6.3.2.10 -> 2.7.8.13
path_mll00550.kgml:
path_mll00550.kgml: --- 0.75 seconds ---

path_mll00561.kgml: Glycerolipid metabolism
path_mll00561.kgml: Initialization took 2.24 seconds
path_mll00561.kgml: (not found)
path_mll00561.kgml: --- 2.30 seconds ---

path_mll00562.kgml: Inositol phosphate metabolism
path_mll00562.kgml: Initialization took 0.39 seconds
path_mll00562.kgml:
path_mll00562.kgml: Found a trail of span 5 containing skipped vertices
path_mll00562.kgml: 82 -> 83 -> 114 -> 115 -> 117
path_mll00562.kgml: R01183 -> R02782 -> R08603 -> R08503 -> R05661
path_mll00562.kgml: {mll:B1R94_09405, mll:B1R94_09485} -> {mll:B1R94_09410, mll:B1R94_09480, mll:B1R94_27005} -> mll:B1R94_09415 -> mll:B1R94_09420 -> mll:B1R94_09430
path_mll00562.kgml: 1.1.1.18 -> 4.2.1.44 -> 3.7.1.22 -> 5.3.1.30 -> 2.7.1.92
path_mll00562.kgml: Skipped genes: mll:B1R94_09425
path_mll00562.kgml:
path_mll00562.kgml: Found a trail of span 4 containing skipped vertices
path_mll00562.kgml: 82 -> 83 -> [114] -> 115 -> 117
path_mll00562.kgml: R01183 -> R02782 -> [R08603] -> R08503 -> R05661
path_mll00562.kgml: {mll:B1R94_09405, mll:B1R94_09485} -> {mll:B1R94_09410, mll:B1R94_09480, mll:B1R94_27005} -> [mll:B1R94_09415] -> mll:B1R94_09420 -> mll:B1R94_09430
path_mll00562.kgml: 1.1.1.18 -> 4.2.1.44 -> [3.7.1.22] -> 5.3.1.30 -> 2.7.1.92
path_mll00562.kgml: Skipped genes: mll:B1R94_09415, mll:B1R94_09425
path_mll00562.kgml:
path_mll00562.kgml: Found a trail of span 4 containing skipped vertices
path_mll00562.kgml: 83 -> 82 -> [83] -> 114 -> [115] -> 117
path_mll00562.kgml: R02782 -> R01183 -> [R02782] -> R08603 -> [R08503] -> R05661
path_mll00562.kgml: {mll:B1R94_09410, mll:B1R94_09480, mll:B1R94_27005} -> {mll:B1R94_09405, mll:B1R94_09485} -> [{mll:B1R94_09410, mll:B1R94_09480, mll:B1R94_27005}] -> mll:B1R94_09415 -> [mll:B1R94_09420] -> mll:B1R94_09430
path_mll00562.kgml: 4.2.1.44 -> 1.1.1.18 -> [4.2.1.44] -> 3.7.1.22 -> [5.3.1.30] -> 2.7.1.92
path_mll00562.kgml: Skipped genes: mll:B1R94_09420, mll:B1R94_09425
path_mll00562.kgml:
path_mll00562.kgml: --- 0.63 seconds ---

path_mll00564.kgml: Glycerophospholipid metabolism
path_mll00564.kgml: Initialization took 0.49 seconds
path_mll00564.kgml:
path_mll00564.kgml: Found a trail of span 2 without skipping any vertex
path_mll00564.kgml: 103 -> 135
path_mll00564.kgml: R01800 -> R02055
path_mll00564.kgml: mll:B1R94_03615 -> mll:B1R94_03620
path_mll00564.kgml: 2.7.8.8 -> 4.1.1.65
path_mll00564.kgml:
path_mll00564.kgml: --- 0.60 seconds ---

path_mll00590.kgml: Arachidonic acid metabolism
path_mll00590.kgml: Initialization took 0.06 seconds
path_mll00590.kgml: (not found)
path_mll00590.kgml: --- 0.14 seconds ---

path_mll00592.kgml: alpha-Linolenic acid metabolism
path_mll00592.kgml: Initialization took 0.13 seconds
path_mll00592.kgml: (not found)
path_mll00592.kgml: --- 0.18 seconds ---

path_mll00600.kgml: Sphingolipid metabolism
path_mll00600.kgml: Initialization took 0.13 seconds
path_mll00600.kgml: (not found)
path_mll00600.kgml: --- 0.18 seconds ---

path_mll00621.kgml: Dioxin degradation
path_mll00621.kgml: Initialization took 0.18 seconds
path_mll00621.kgml:
path_mll00621.kgml: --- 0.36 seconds ---

path_mll00622.kgml: Xylene degradation
path_mll00622.kgml: Initialization took 0.18 seconds
path_mll00622.kgml:
path_mll00622.kgml: Found a trail of span 3 without skipping any vertex
path_mll00622.kgml: 93 -> 96 -> 117
path_mll00622.kgml: R02601 -> R00750 -> R00228
path_mll00622.kgml: {mll:B1R94_19675, mll:B1R94_24990, mll:B1R94_25055} -> {mll:B1R94_19665, mll:B1R94_24980} -> {mll:B1R94_14310, mll:B1R94_19670, mll:B1R94_24985}
path_mll00622.kgml: 4.2.1.80 -> 4.1.3.39 -> 1.2.1.10
path_mll00622.kgml:
path_mll00622.kgml: Found a trail of span 2 containing skipped vertices
path_mll00622.kgml: 93 -> [96] -> 117
path_mll00622.kgml: R02601 -> [R00750] -> R00228
path_mll00622.kgml: {mll:B1R94_19675, mll:B1R94_24990, mll:B1R94_25055} -> [{mll:B1R94_19665, mll:B1R94_24980}] -> {mll:B1R94_14310, mll:B1R94_19670, mll:B1R94_24985}
path_mll00622.kgml: 4.2.1.80 -> [4.1.3.39] -> 1.2.1.10
path_mll00622.kgml:
path_mll00622.kgml: Found a trail of span 2 without skipping any vertex
path_mll00622.kgml: 112 -> 114
path_mll00622.kgml: R05389 -> R05374
path_mll00622.kgml: mll:B1R94_25045 -> mll:B1R94_25050
path_mll00622.kgml: 5.3.2.6 -> 4.1.1.77
path_mll00622.kgml:
path_mll00622.kgml: --- 0.36 seconds ---

path_mll00623.kgml: Toluene degradation
path_mll00623.kgml: Initialization took 0.18 seconds
path_mll00623.kgml:
path_mll00623.kgml: Found a trail of span 2 without skipping any vertex
path_mll00623.kgml: 133 -> 134
path_mll00623.kgml: R03560 -> R03608
path_mll00623.kgml: {mll:B1R94_25100, mll:B1R94_25110, mll:B1R94_25115} -> {mll:B1R94_25100, mll:B1R94_25110, mll:B1R94_25115}
path_mll00623.kgml: ? -> ?
path_mll00623.kgml:
path_mll00623.kgml: --- 0.27 seconds ---

path_mll00625.kgml: Chloroalkane and chloroalkene degradation
path_mll00625.kgml: Initialization took 0.44 seconds
path_mll00625.kgml: (not found)
path_mll00625.kgml: --- 0.49 seconds ---

path_mll00626.kgml: Naphthalene degradation
path_mll00626.kgml: Initialization took 0.14 seconds
path_mll00626.kgml: (not found)
path_mll00626.kgml: --- 0.20 seconds ---

path_mll00627.kgml: Aminobenzoate degradation
path_mll00627.kgml: Initialization took 1.54 seconds
path_mll00627.kgml: (not found)
path_mll00627.kgml: --- 1.59 seconds ---

path_mll00630.kgml: Glyoxylate and dicarboxylate metabolism
path_mll00630.kgml: Initialization took 6.69 seconds
path_mll00630.kgml: (not found)
path_mll00630.kgml: --- 6.74 seconds ---

path_mll00633.kgml: Nitrotoluene degradation
path_mll00633.kgml: Initialization took 0.14 seconds
path_mll00633.kgml: (not found)
path_mll00633.kgml: --- 0.19 seconds ---

path_mll00640.kgml: Propanoate metabolism
path_mll00640.kgml: Initialization took 7.35 seconds
path_mll00640.kgml:
path_mll00640.kgml: Found a trail of span 2 containing skipped vertices
path_mll00640.kgml: 135 -> 136
path_mll00640.kgml: R10702 -> R10703
path_mll00640.kgml: {mll:B1R94_07255, mll:B1R94_07260, mll:B1R94_07265, mll:B1R94_07270} -> mll:B1R94_07285
path_mll00640.kgml: 1.14.13.227 -> ?
path_mll00640.kgml: Skipped genes: mll:B1R94_07275, mll:B1R94_07280
path_mll00640.kgml:
path_mll00640.kgml: Found a trail of span 2 without skipping any vertex
path_mll00640.kgml: 52 -> 68
path_mll00640.kgml: R00921 -> R01353
path_mll00640.kgml: {mll:B1R94_03385, mll:B1R94_11990} -> mll:B1R94_03390
path_mll00640.kgml: {2.3.1.222, 2.3.1.8} -> {2.7.2.1, 2.7.2.15}
path_mll00640.kgml:
path_mll00640.kgml: --- 7.53 seconds ---

path_mll00643.kgml: Styrene degradation
path_mll00643.kgml: Initialization took 0.29 seconds
path_mll00643.kgml: (not found)
path_mll00643.kgml: --- 0.34 seconds ---

path_mll00650.kgml: Butanoate metabolism
path_mll00650.kgml: Initialization took 6.50 seconds
path_mll00650.kgml:
path_mll00650.kgml: Found a trail of span 5 containing skipped vertices
path_mll00650.kgml: 144 -> 165 -> [163] -> 88 -> 163 -> [165] -> 89
path_mll00650.kgml: R09078 -> R10504 -> [R10505] -> R02946 -> R10505 -> [R10504] -> R03707
path_mll00650.kgml: mll:B1R94_03740 -> mll:B1R94_03735 -> [mll:B1R94_03740] -> mll:B1R94_03735 -> mll:B1R94_03740 -> [mll:B1R94_03735] -> mll:B1R94_03740
path_mll00650.kgml: 1.1.1.304 -> ? -> [?] -> 1.1.1.4 -> ? -> [?] -> 1.1.1.76
path_mll00650.kgml:
path_mll00650.kgml: Found a trail of span 5 containing skipped vertices
path_mll00650.kgml: 103 -> 88 -> [163] -> 165 -> 89 -> [165] -> 163
path_mll00650.kgml: R02855 -> R02946 -> [R10505] -> R10504 -> R03707 -> [R10504] -> R10505
path_mll00650.kgml: mll:B1R94_03735 -> mll:B1R94_03735 -> [mll:B1R94_03740] -> mll:B1R94_03735 -> mll:B1R94_03740 -> [mll:B1R94_03735] -> mll:B1R94_03740
path_mll00650.kgml: 1.1.1.303 -> 1.1.1.4 -> [?] -> ? -> 1.1.1.76 -> [?] -> ?
path_mll00650.kgml:
path_mll00650.kgml: Found a trail of span 4 containing skipped vertices
path_mll00650.kgml: 59 -> 57 -> [59] -> 61 -> 64
path_mll00650.kgml: R01975 -> R00238 -> [R01975] -> R03276 -> R03026
path_mll00650.kgml: mll:B1R94_24065 -> {mll:B1R94_06210, mll:B1R94_08065, mll:B1R94_23210, mll:B1R94_23605, mll:B1R94_24070, mll:B1R94_24175, mll:B1R94_24830, mll:B1R94_25190, mll:B1R94_25325} -> [mll:B1R94_24065] -> mll:B1R94_24065 -> {mll:B1R94_04820, mll:B1R94_05115, mll:B1R94_05125, mll:B1R94_06190, mll:B1R94_06610, mll:B1R94_08755, mll:B1R94_08870, mll:B1R94_15790, mll:B1R94_17815, mll:B1R94_19115, mll:B1R94_23145, mll:B1R94_23730, mll:B1R94_24065, mll:B1R94_24785, mll:B1R94_25290, mll:B1R94_27100}
path_mll00650.kgml: 1.1.1.35 -> 2.3.1.9 -> [1.1.1.35] -> 5.1.2.3 -> 4.2.1.17
path_mll00650.kgml:
path_mll00650.kgml: --- 12.77 seconds ---

path_mll00660.kgml: C5-Branched dibasic acid metabolism
path_mll00660.kgml: Initialization took 0.18 seconds
path_mll00660.kgml: (not found)
path_mll00660.kgml: --- 0.22 seconds ---

path_mll00670.kgml: One carbon pool by folate
path_mll00670.kgml: Initialization took 0.44 seconds
path_mll00670.kgml:
path_mll00670.kgml: Found a trail of span 4 containing skipped vertices
path_mll00670.kgml: 24 -> 23 -> 52 -> [24] -> 68
path_mll00670.kgml: {R02235, R02236} -> {R00936, R00939} -> R02101 -> [{R02235, R02236}] -> {R00937, R00940}
path_mll00670.kgml: mll:B1R94_17615 -> mll:B1R94_17615 -> mll:B1R94_17620 -> [mll:B1R94_17615] -> mll:B1R94_17615
path_mll00670.kgml: {1.5.1.3, 1.5.1.3} -> {1.5.1.3, 1.5.1.3} -> 2.1.1.45 -> [{1.5.1.3, 1.5.1.3}] -> {1.5.1.3, 1.5.1.3}
path_mll00670.kgml:
path_mll00670.kgml: Found a trail of span 3 containing skipped vertices
path_mll00670.kgml: 50 -> 51 -> [28] -> 20
path_mll00670.kgml: R04325 -> R04560 -> [R01655] -> R04326
path_mll00670.kgml: {mll:B1R94_03305, mll:B1R94_23175} -> mll:B1R94_23170 -> [mll:B1R94_21895] -> {mll:B1R94_03305, mll:B1R94_23175}
path_mll00670.kgml: 2.1.2.2 -> 2.1.2.3 -> [3.5.4.9] -> 2.1.2.2
path_mll00670.kgml:
path_mll00670.kgml: --- 6.59 seconds ---

path_mll00680.kgml: Methane metabolism
path_mll00680.kgml: Initialization took 2.35 seconds
path_mll00680.kgml:
path_mll00680.kgml: Found a trail of span 2 without skipping any vertex
path_mll00680.kgml: 203 -> 204
path_mll00680.kgml: R00315 -> R00230
path_mll00680.kgml: mll:B1R94_03390 -> {mll:B1R94_03385, mll:B1R94_11990}
path_mll00680.kgml: {2.7.2.1, 2.7.2.15} -> 2.3.1.8
path_mll00680.kgml:
path_mll00680.kgml: Found a trail of span 2 containing skipped vertices
path_mll00680.kgml: 194 -> 181
path_mll00680.kgml: R01068 -> R00762
path_mll00680.kgml: {mll:B1R94_03145, mll:B1R94_12015, mll:B1R94_17765, mll:B1R94_18945, mll:B1R94_22030} -> {mll:B1R94_06350, mll:B1R94_18795}
path_mll00680.kgml: 4.1.2.13 -> 3.1.3.11
path_mll00680.kgml: Skipped genes: mll:B1R94_18800, mll:B1R94_18920
path_mll00680.kgml:
path_mll00680.kgml: --- 2.55 seconds ---

path_mll00730.kgml: Thiamine metabolism
path_mll00730.kgml: Initialization took 0.28 seconds
path_mll00730.kgml:
path_mll00730.kgml: Found a trail of span 2 without skipping any vertex
path_mll00730.kgml: 94 -> 75
path_mll00730.kgml: R03472 -> R04509
path_mll00730.kgml: mll:B1R94_03495 -> mll:B1R94_03490
path_mll00730.kgml: 4.1.99.17 -> 2.7.4.7
path_mll00730.kgml:
path_mll00730.kgml: --- 0.38 seconds ---

path_mll00740.kgml: Riboflavin metabolism
path_mll00740.kgml: Initialization took 0.23 seconds
path_mll00740.kgml: (not found)
path_mll00740.kgml: --- 0.28 seconds ---

path_mll00750.kgml: Vitamin B6 metabolism
path_mll00750.kgml: Initialization took 0.23 seconds
path_mll00750.kgml: (not found)
path_mll00750.kgml: --- 0.28 seconds ---

path_mll00760.kgml: Nicotinate and nicotinamide metabolism
path_mll00760.kgml: Initialization took 0.89 seconds
path_mll00760.kgml:
path_mll00760.kgml: Found a trail of span 3 without skipping any vertex
path_mll00760.kgml: 71 -> 72 -> 73
path_mll00760.kgml: R00481 -> R04292 -> R03348
path_mll00760.kgml: mll:B1R94_15435 -> mll:B1R94_15440 -> mll:B1R94_15430
path_mll00760.kgml: 1.4.3.16 -> 2.5.1.72 -> 2.4.2.19
path_mll00760.kgml:
path_mll00760.kgml: Found a trail of span 2 containing skipped vertices
path_mll00760.kgml: 71 -> [72] -> 73
path_mll00760.kgml: R00481 -> [R04292] -> R03348
path_mll00760.kgml: mll:B1R94_15435 -> [mll:B1R94_15440] -> mll:B1R94_15430
path_mll00760.kgml: 1.4.3.16 -> [2.5.1.72] -> 2.4.2.19
path_mll00760.kgml:
path_mll00760.kgml: --- 1.06 seconds ---

path_mll00770.kgml: Pantothenate and CoA biosynthesis
path_mll00770.kgml: Initialization took 0.93 seconds
path_mll00770.kgml:
path_mll00770.kgml: Found a trail of span 2 without skipping any vertex
path_mll00770.kgml: 82 -> 81
path_mll00770.kgml: R00006 -> R03051
path_mll00770.kgml: {mll:B1R94_18760, mll:B1R94_18765, mll:B1R94_20715, mll:B1R94_24770, mll:B1R94_28885} -> mll:B1R94_18755
path_mll00770.kgml: 2.2.1.6 -> 1.1.1.86
path_mll00770.kgml:
path_mll00770.kgml: Found a trail of span 2 without skipping any vertex
path_mll00770.kgml: 76 -> 71
path_mll00770.kgml: R02473 -> R03018
path_mll00770.kgml: mll:B1R94_25705 -> {mll:B1R94_06305, mll:B1R94_25700}
path_mll00770.kgml: 6.3.2.1 -> 2.7.1.33
path_mll00770.kgml:
path_mll00770.kgml: --- 1.16 seconds ---

path_mll00780.kgml: Biotin metabolism
path_mll00780.kgml: Initialization took 0.33 seconds
path_mll00780.kgml: (not found)
path_mll00780.kgml: --- 0.39 seconds ---

path_mll00785.kgml: Lipoic acid metabolism
path_mll00785.kgml: Initialization took 0.04 seconds
path_mll00785.kgml:
path_mll00785.kgml: Found a trail of span 2 without skipping any vertex
path_mll00785.kgml: 5 -> 6
path_mll00785.kgml: R07768 -> R07769
path_mll00785.kgml: mll:B1R94_10925 -> mll:B1R94_10930
path_mll00785.kgml: 2.8.1.8 -> 2.3.1.181
path_mll00785.kgml:
path_mll00785.kgml: Found a trail of span 2 without skipping any vertex
path_mll00785.kgml: 11 -> 10
path_mll00785.kgml: R07766 -> R07767
path_mll00785.kgml: mll:B1R94_10930 -> mll:B1R94_10925
path_mll00785.kgml: 2.3.1.181 -> 2.8.1.8
path_mll00785.kgml:
path_mll00785.kgml: --- 0.18 seconds ---

path_mll00790.kgml: Folate biosynthesis
path_mll00790.kgml: Initialization took 0.83 seconds
path_mll00790.kgml:
path_mll00790.kgml: Found a trail of span 4 without skipping any vertex
path_mll00790.kgml: 171 -> 75 -> 74 -> 72
path_mll00790.kgml: R11073 -> R03504 -> R03503 -> R03067
path_mll00790.kgml: mll:B1R94_25730 -> mll:B1R94_25730 -> mll:B1R94_25725 -> {mll:B1R94_06935, mll:B1R94_25735}
path_mll00790.kgml: 5.1.99.8 -> 4.1.2.25 -> 2.7.6.3 -> 2.5.1.15
path_mll00790.kgml:
path_mll00790.kgml: Found a trail of span 3 containing skipped vertices
path_mll00790.kgml: 171 -> 75 -> [74] -> 72
path_mll00790.kgml: R11073 -> R03504 -> [R03503] -> R03067
path_mll00790.kgml: mll:B1R94_25730 -> mll:B1R94_25730 -> [mll:B1R94_25725] -> {mll:B1R94_06935, mll:B1R94_25735}
path_mll00790.kgml: 5.1.99.8 -> 4.1.2.25 -> [2.7.6.3] -> 2.5.1.15
path_mll00790.kgml:
path_mll00790.kgml: Found a trail of span 3 without skipping any vertex
path_mll00790.kgml: 171 -> 75 -> 73
path_mll00790.kgml: R11073 -> R03504 -> R03066
path_mll00790.kgml: mll:B1R94_25730 -> mll:B1R94_25730 -> {mll:B1R94_06935, mll:B1R94_25735}
path_mll00790.kgml: 5.1.99.8 -> 4.1.2.25 -> 2.5.1.15
path_mll00790.kgml:
path_mll00790.kgml: Found a trail of span 3 containing skipped vertices
path_mll00790.kgml: 171 -> [75] -> 74 -> 72
path_mll00790.kgml: R11073 -> [R03504] -> R03503 -> R03067
path_mll00790.kgml: mll:B1R94_25730 -> [mll:B1R94_25730] -> mll:B1R94_25725 -> {mll:B1R94_06935, mll:B1R94_25735}
path_mll00790.kgml: 5.1.99.8 -> [4.1.2.25] -> 2.7.6.3 -> 2.5.1.15
path_mll00790.kgml:
path_mll00790.kgml: Found a trail of span 2 containing skipped vertices
path_mll00790.kgml: 171 -> [75] -> 73
path_mll00790.kgml: R11073 -> [R03504] -> R03066
path_mll00790.kgml: mll:B1R94_25730 -> [mll:B1R94_25730] -> {mll:B1R94_06935, mll:B1R94_25735}
path_mll00790.kgml: 5.1.99.8 -> [4.1.2.25] -> 2.5.1.15
path_mll00790.kgml:
path_mll00790.kgml: Found a trail of span 2 containing skipped vertices
path_mll00790.kgml: 117 -> 94
path_mll00790.kgml: R11372 -> R09395
path_mll00790.kgml: mll:B1R94_24035 -> mll:B1R94_24025
path_mll00790.kgml: 4.6.1.17 -> 2.8.1.12
path_mll00790.kgml: Skipped genes: mll:B1R94_24030
path_mll00790.kgml:
path_mll00790.kgml: --- 1.35 seconds ---

path_mll00791.kgml: Atrazine degradation
path_mll00791.kgml: Initialization took 0.09 seconds
path_mll00791.kgml: (not found)
path_mll00791.kgml: --- 0.14 seconds ---

path_mll00860.kgml: Porphyrin and chlorophyll metabolism
path_mll00860.kgml: Initialization took 3.19 seconds
path_mll00860.kgml:
path_mll00860.kgml: Found a trail of span 5 containing skipped vertices
path_mll00860.kgml: 278 -> [276] -> 274 -> 273 -> 270 -> 271
path_mll00860.kgml: R04109 -> [R02272] -> R00036 -> R00084 -> R03165 -> R03194
path_mll00860.kgml: mll:B1R94_04045 -> [{mll:B1R94_04165, mll:B1R94_05235, mll:B1R94_06115, mll:B1R94_12745}] -> mll:B1R94_04060 -> mll:B1R94_04050 -> {mll:B1R94_04055, mll:B1R94_15525} -> {mll:B1R94_04055, mll:B1R94_17920}
path_mll00860.kgml: 1.2.1.70 -> [5.4.3.8] -> 4.2.1.24 -> 2.5.1.61 -> 4.2.1.75 -> 2.1.1.107
path_mll00860.kgml:
path_mll00860.kgml: Found a trail of span 4 containing skipped vertices
path_mll00860.kgml: 278 -> [276] -> 274 -> [273] -> 270 -> 271
path_mll00860.kgml: R04109 -> [R02272] -> R00036 -> [R00084] -> R03165 -> R03194
path_mll00860.kgml: mll:B1R94_04045 -> [{mll:B1R94_04165, mll:B1R94_05235, mll:B1R94_06115, mll:B1R94_12745}] -> mll:B1R94_04060 -> [mll:B1R94_04050] -> {mll:B1R94_04055, mll:B1R94_15525} -> {mll:B1R94_04055, mll:B1R94_17920}
path_mll00860.kgml: 1.2.1.70 -> [5.4.3.8] -> 4.2.1.24 -> [2.5.1.61] -> 4.2.1.75 -> 2.1.1.107
path_mll00860.kgml: Skipped genes: mll:B1R94_04050
path_mll00860.kgml:
path_mll00860.kgml: Found a trail of span 4 containing skipped vertices
path_mll00860.kgml: 278 -> [276] -> 274 -> 273 -> [270] -> 271
path_mll00860.kgml: R04109 -> [R02272] -> R00036 -> R00084 -> [R03165] -> R03194
path_mll00860.kgml: mll:B1R94_04045 -> [{mll:B1R94_04165, mll:B1R94_05235, mll:B1R94_06115, mll:B1R94_12745}] -> mll:B1R94_04060 -> mll:B1R94_04050 -> [{mll:B1R94_04055, mll:B1R94_15525}] -> {mll:B1R94_04055, mll:B1R94_17920}
path_mll00860.kgml: 1.2.1.70 -> [5.4.3.8] -> 4.2.1.24 -> 2.5.1.61 -> [4.2.1.75] -> 2.1.1.107
path_mll00860.kgml:
path_mll00860.kgml: Found a trail of span 3 containing skipped vertices
path_mll00860.kgml: 305 -> 308 -> 310
path_mll00860.kgml: {R05221, R06558} -> R05222 -> R05223
path_mll00860.kgml: mll:B1R94_10985 -> mll:B1R94_10985 -> mll:B1R94_10975
path_mll00860.kgml: {2.7.1.156, 2.7.1.156} -> 2.7.7.62 -> 2.7.8.26
path_mll00860.kgml: Skipped genes: mll:B1R94_10980
path_mll00860.kgml:
path_mll00860.kgml: Found a trail of span 3 containing skipped vertices
path_mll00860.kgml: 289 -> 290 -> 291
path_mll00860.kgml: R03948 -> R05217 -> R05180
path_mll00860.kgml: mll:B1R94_11800 -> mll:B1R94_11820 -> mll:B1R94_11800
path_mll00860.kgml: 2.1.1.130 -> 1.14.13.83 -> 2.1.1.131
path_mll00860.kgml: Skipped genes: mll:B1R94_11810, mll:B1R94_11805
path_mll00860.kgml:
path_mll00860.kgml: Found a trail of span 2 containing skipped vertices
path_mll00860.kgml: 292 -> [293] -> 294
path_mll00860.kgml: R05181 -> [R05219] -> R05150
path_mll00860.kgml: mll:B1R94_11785 -> [mll:B1R94_23355] -> mll:B1R94_11790
path_mll00860.kgml: 2.1.1.133 -> [2.1.1.152] -> 1.3.1.54
path_mll00860.kgml:
path_mll00860.kgml: Found a trail of span 2 without skipping any vertex
path_mll00860.kgml: 269 -> 408
path_mll00860.kgml: R03197 -> R04178
path_mll00860.kgml: mll:B1R94_17100 -> mll:B1R94_17095
path_mll00860.kgml: 4.1.1.37 -> 1.3.3.15
path_mll00860.kgml:
path_mll00860.kgml: Found a trail of span 2 containing skipped vertices
path_mll00860.kgml: 305 -> [308] -> 310
path_mll00860.kgml: {R05221, R06558} -> [R05222] -> R05223
path_mll00860.kgml: mll:B1R94_10985 -> [mll:B1R94_10985] -> mll:B1R94_10975
path_mll00860.kgml: {2.7.1.156, 2.7.1.156} -> [2.7.7.62] -> 2.7.8.26
path_mll00860.kgml: Skipped genes: mll:B1R94_10980
path_mll00860.kgml:
path_mll00860.kgml: Found a trail of span 2 containing skipped vertices
path_mll00860.kgml: 312 -> [311] -> 310
path_mll00860.kgml: R04148 -> [R04594] -> R05223
path_mll00860.kgml: mll:B1R94_10980 -> [mll:B1R94_10760] -> mll:B1R94_10975
path_mll00860.kgml: 2.4.2.21 -> [3.1.3.73] -> 2.7.8.26
path_mll00860.kgml:
path_mll00860.kgml: --- 4.11 seconds ---

path_mll00900.kgml: Terpenoid backbone biosynthesis
path_mll00900.kgml: Initialization took 0.94 seconds
path_mll00900.kgml:
path_mll00900.kgml: Found a trail of span 2 containing skipped vertices
path_mll00900.kgml: 66 -> [67] -> 68
path_mll00900.kgml: R05633 -> [R05634] -> R05637
path_mll00900.kgml: mll:B1R94_25545 -> [mll:B1R94_22795] -> mll:B1R94_25540
path_mll00900.kgml: 2.7.7.60 -> [2.7.1.148] -> 4.6.1.12
path_mll00900.kgml:
path_mll00900.kgml: --- 1.04 seconds ---

path_mll00903.kgml: Limonene and pinene degradation
path_mll00903.kgml: Initialization took 1.19 seconds
path_mll00903.kgml: (not found)
path_mll00903.kgml: --- 1.25 seconds ---

path_mll00906.kgml: Carotenoid biosynthesis
path_mll00906.kgml: Initialization took 0.09 seconds
path_mll00906.kgml:
path_mll00906.kgml: Found a trail of span 4 containing skipped vertices
path_mll00906.kgml: 364 -> 360 -> 365 -> [245] -> 186
path_mll00906.kgml: R04787 -> R04798 -> R04800 -> [R05341] -> R07541
path_mll00906.kgml: mll:B1R94_10435 -> mll:B1R94_10435 -> mll:B1R94_10435 -> [mll:B1R94_28470] -> mll:B1R94_10450
path_mll00906.kgml: {1.3.5.5, 1.3.99.28, 1.3.99.29, 1.3.99.30, 1.3.99.31} -> {1.3.5.6, 1.3.99.26, 1.3.99.28, 1.3.99.30, 1.3.99.31} -> {1.3.5.6, 1.3.99.26, 1.3.99.30, 1.3.99.31} -> [5.5.1.19] -> 1.3.99.39
path_mll00906.kgml: Skipped genes: mll:B1R94_10440, mll:B1R94_10445
path_mll00906.kgml:
path_mll00906.kgml: Found a trail of span 4 containing skipped vertices
path_mll00906.kgml: 364 -> 367 -> 365 -> [245] -> 186
path_mll00906.kgml: R04787 -> R04798 -> R04800 -> [R05341] -> R07541
path_mll00906.kgml: mll:B1R94_10435 -> mll:B1R94_10435 -> mll:B1R94_10435 -> [mll:B1R94_28470] -> mll:B1R94_10450
path_mll00906.kgml: {1.3.5.5, 1.3.99.28, 1.3.99.29, 1.3.99.30, 1.3.99.31} -> {1.3.5.6, 1.3.99.26, 1.3.99.28, 1.3.99.30, 1.3.99.31} -> {1.3.5.6, 1.3.99.26, 1.3.99.30, 1.3.99.31} -> [5.5.1.19] -> 1.3.99.39
path_mll00906.kgml: Skipped genes: mll:B1R94_10440, mll:B1R94_10445
path_mll00906.kgml:
path_mll00906.kgml: Found a trail of span 4 containing skipped vertices
path_mll00906.kgml: 364 -> 322 -> 365 -> [245] -> 186
path_mll00906.kgml: R04787 -> R04798 -> R04800 -> [R05341] -> R07541
path_mll00906.kgml: mll:B1R94_10435 -> mll:B1R94_10435 -> mll:B1R94_10435 -> [mll:B1R94_28470] -> mll:B1R94_10450
path_mll00906.kgml: {1.3.5.5, 1.3.99.28, 1.3.99.29, 1.3.99.30, 1.3.99.31} -> {1.3.5.6, 1.3.99.26, 1.3.99.28, 1.3.99.30, 1.3.99.31} -> {1.3.5.6, 1.3.99.26, 1.3.99.30, 1.3.99.31} -> [5.5.1.19] -> 1.3.99.39
path_mll00906.kgml: Skipped genes: mll:B1R94_10440, mll:B1R94_10445
path_mll00906.kgml:
path_mll00906.kgml: Found a trail of span 4 containing skipped vertices
path_mll00906.kgml: 366 -> 360 -> 362 -> [245] -> 186
path_mll00906.kgml: R04787 -> R04798 -> R04800 -> [R05341] -> R07541
path_mll00906.kgml: mll:B1R94_10435 -> mll:B1R94_10435 -> mll:B1R94_10435 -> [mll:B1R94_28470] -> mll:B1R94_10450
path_mll00906.kgml: {1.3.5.5, 1.3.99.28, 1.3.99.29, 1.3.99.30, 1.3.99.31} -> {1.3.5.6, 1.3.99.26, 1.3.99.28, 1.3.99.30, 1.3.99.31} -> {1.3.5.6, 1.3.99.26, 1.3.99.30, 1.3.99.31} -> [5.5.1.19] -> 1.3.99.39
path_mll00906.kgml: Skipped genes: mll:B1R94_10440, mll:B1R94_10445
path_mll00906.kgml:
path_mll00906.kgml: Found a trail of span 4 containing skipped vertices
path_mll00906.kgml: 366 -> 360 -> 365 -> [245] -> 186
path_mll00906.kgml: R04787 -> R04798 -> R04800 -> [R05341] -> R07541
path_mll00906.kgml: mll:B1R94_10435 -> mll:B1R94_10435 -> mll:B1R94_10435 -> [mll:B1R94_28470] -> mll:B1R94_10450
path_mll00906.kgml: {1.3.5.5, 1.3.99.28, 1.3.99.29, 1.3.99.30, 1.3.99.31} -> {1.3.5.6, 1.3.99.26, 1.3.99.28, 1.3.99.30, 1.3.99.31} -> {1.3.5.6, 1.3.99.26, 1.3.99.30, 1.3.99.31} -> [5.5.1.19] -> 1.3.99.39
path_mll00906.kgml: Skipped genes: mll:B1R94_10440, mll:B1R94_10445
path_mll00906.kgml:
path_mll00906.kgml: Found a trail of span 4 containing skipped vertices
path_mll00906.kgml: 366 -> 322 -> 362 -> [245] -> 186
path_mll00906.kgml: R04787 -> R04798 -> R04800 -> [R05341] -> R07541
path_mll00906.kgml: mll:B1R94_10435 -> mll:B1R94_10435 -> mll:B1R94_10435 -> [mll:B1R94_28470] -> mll:B1R94_10450
path_mll00906.kgml: {1.3.5.5, 1.3.99.28, 1.3.99.29, 1.3.99.30, 1.3.99.31} -> {1.3.5.6, 1.3.99.26, 1.3.99.28, 1.3.99.30, 1.3.99.31} -> {1.3.5.6, 1.3.99.26, 1.3.99.30, 1.3.99.31} -> [5.5.1.19] -> 1.3.99.39
path_mll00906.kgml: Skipped genes: mll:B1R94_10440, mll:B1R94_10445
path_mll00906.kgml:
path_mll00906.kgml: Found a trail of span 4 containing skipped vertices
path_mll00906.kgml: 366 -> 322 -> 365 -> [245] -> 186
path_mll00906.kgml: R04787 -> R04798 -> R04800 -> [R05341] -> R07541
path_mll00906.kgml: mll:B1R94_10435 -> mll:B1R94_10435 -> mll:B1R94_10435 -> [mll:B1R94_28470] -> mll:B1R94_10450
path_mll00906.kgml: {1.3.5.5, 1.3.99.28, 1.3.99.29, 1.3.99.30, 1.3.99.31} -> {1.3.5.6, 1.3.99.26, 1.3.99.28, 1.3.99.30, 1.3.99.31} -> {1.3.5.6, 1.3.99.26, 1.3.99.30, 1.3.99.31} -> [5.5.1.19] -> 1.3.99.39
path_mll00906.kgml: Skipped genes: mll:B1R94_10440, mll:B1R94_10445
path_mll00906.kgml:
path_mll00906.kgml: Found a trail of span 4 containing skipped vertices
path_mll00906.kgml: 366 -> 367 -> 362 -> [245] -> 186
path_mll00906.kgml: R04787 -> R04798 -> R04800 -> [R05341] -> R07541
path_mll00906.kgml: mll:B1R94_10435 -> mll:B1R94_10435 -> mll:B1R94_10435 -> [mll:B1R94_28470] -> mll:B1R94_10450
path_mll00906.kgml: {1.3.5.5, 1.3.99.28, 1.3.99.29, 1.3.99.30, 1.3.99.31} -> {1.3.5.6, 1.3.99.26, 1.3.99.28, 1.3.99.30, 1.3.99.31} -> {1.3.5.6, 1.3.99.26, 1.3.99.30, 1.3.99.31} -> [5.5.1.19] -> 1.3.99.39
path_mll00906.kgml: Skipped genes: mll:B1R94_10440, mll:B1R94_10445
path_mll00906.kgml:
path_mll00906.kgml: Found a trail of span 4 containing skipped vertices
path_mll00906.kgml: 366 -> 367 -> 365 -> [245] -> 186
path_mll00906.kgml: R04787 -> R04798 -> R04800 -> [R05341] -> R07541
path_mll00906.kgml: mll:B1R94_10435 -> mll:B1R94_10435 -> mll:B1R94_10435 -> [mll:B1R94_28470] -> mll:B1R94_10450
path_mll00906.kgml: {1.3.5.5, 1.3.99.28, 1.3.99.29, 1.3.99.30, 1.3.99.31} -> {1.3.5.6, 1.3.99.26, 1.3.99.28, 1.3.99.30, 1.3.99.31} -> {1.3.5.6, 1.3.99.26, 1.3.99.30, 1.3.99.31} -> [5.5.1.19] -> 1.3.99.39
path_mll00906.kgml: Skipped genes: mll:B1R94_10440, mll:B1R94_10445
path_mll00906.kgml:
path_mll00906.kgml: Found a trail of span 4 containing skipped vertices
path_mll00906.kgml: 358 -> 360 -> 365 -> [245] -> 186
path_mll00906.kgml: R04787 -> R04798 -> R04800 -> [R05341] -> R07541
path_mll00906.kgml: mll:B1R94_10435 -> mll:B1R94_10435 -> mll:B1R94_10435 -> [mll:B1R94_28470] -> mll:B1R94_10450
path_mll00906.kgml: {1.3.5.5, 1.3.99.28, 1.3.99.29, 1.3.99.30, 1.3.99.31} -> {1.3.5.6, 1.3.99.26, 1.3.99.28, 1.3.99.30, 1.3.99.31} -> {1.3.5.6, 1.3.99.26, 1.3.99.30, 1.3.99.31} -> [5.5.1.19] -> 1.3.99.39
path_mll00906.kgml: Skipped genes: mll:B1R94_10440, mll:B1R94_10445
path_mll00906.kgml:
path_mll00906.kgml: Found a trail of span 4 containing skipped vertices
path_mll00906.kgml: 358 -> 367 -> 362 -> [245] -> 186
path_mll00906.kgml: R04787 -> R04798 -> R04800 -> [R05341] -> R07541
path_mll00906.kgml: mll:B1R94_10435 -> mll:B1R94_10435 -> mll:B1R94_10435 -> [mll:B1R94_28470] -> mll:B1R94_10450
path_mll00906.kgml: {1.3.5.5, 1.3.99.28, 1.3.99.29, 1.3.99.30, 1.3.99.31} -> {1.3.5.6, 1.3.99.26, 1.3.99.28, 1.3.99.30, 1.3.99.31} -> {1.3.5.6, 1.3.99.26, 1.3.99.30, 1.3.99.31} -> [5.5.1.19] -> 1.3.99.39
path_mll00906.kgml: Skipped genes: mll:B1R94_10440, mll:B1R94_10445
path_mll00906.kgml:
path_mll00906.kgml: Found a trail of span 4 containing skipped vertices
path_mll00906.kgml: 358 -> 322 -> 362 -> [245] -> 186
path_mll00906.kgml: R04787 -> R04798 -> R04800 -> [R05341] -> R07541
path_mll00906.kgml: mll:B1R94_10435 -> mll:B1R94_10435 -> mll:B1R94_10435 -> [mll:B1R94_28470] -> mll:B1R94_10450
path_mll00906.kgml: {1.3.5.5, 1.3.99.28, 1.3.99.29, 1.3.99.30, 1.3.99.31} -> {1.3.5.6, 1.3.99.26, 1.3.99.28, 1.3.99.30, 1.3.99.31} -> {1.3.5.6, 1.3.99.26, 1.3.99.30, 1.3.99.31} -> [5.5.1.19] -> 1.3.99.39
path_mll00906.kgml: Skipped genes: mll:B1R94_10440, mll:B1R94_10445
path_mll00906.kgml:
path_mll00906.kgml: Found a trail of span 3 containing skipped vertices
path_mll00906.kgml: 364 -> [322] -> 362 -> [245] -> 186
path_mll00906.kgml: R04787 -> [R04798] -> R04800 -> [R05341] -> R07541
path_mll00906.kgml: mll:B1R94_10435 -> [mll:B1R94_10435] -> mll:B1R94_10435 -> [mll:B1R94_28470] -> mll:B1R94_10450
path_mll00906.kgml: {1.3.5.5, 1.3.99.28, 1.3.99.29, 1.3.99.30, 1.3.99.31} -> [{1.3.5.6, 1.3.99.26, 1.3.99.28, 1.3.99.30, 1.3.99.31}] -> {1.3.5.6, 1.3.99.26, 1.3.99.30, 1.3.99.31} -> [5.5.1.19] -> 1.3.99.39
path_mll00906.kgml: Skipped genes: mll:B1R94_10440, mll:B1R94_10445
path_mll00906.kgml:
path_mll00906.kgml: Found a trail of span 3 containing skipped vertices
path_mll00906.kgml: 364 -> [322] -> 365 -> [245] -> 186
path_mll00906.kgml: R04787 -> [R04798] -> R04800 -> [R05341] -> R07541
path_mll00906.kgml: mll:B1R94_10435 -> [mll:B1R94_10435] -> mll:B1R94_10435 -> [mll:B1R94_28470] -> mll:B1R94_10450
path_mll00906.kgml: {1.3.5.5, 1.3.99.28, 1.3.99.29, 1.3.99.30, 1.3.99.31} -> [{1.3.5.6, 1.3.99.26, 1.3.99.28, 1.3.99.30, 1.3.99.31}] -> {1.3.5.6, 1.3.99.26, 1.3.99.30, 1.3.99.31} -> [5.5.1.19] -> 1.3.99.39
path_mll00906.kgml: Skipped genes: mll:B1R94_10440, mll:B1R94_10445
path_mll00906.kgml:
path_mll00906.kgml: Found a trail of span 3 containing skipped vertices
path_mll00906.kgml: 366 -> [322] -> 362 -> [245] -> 186
path_mll00906.kgml: R04787 -> [R04798] -> R04800 -> [R05341] -> R07541
path_mll00906.kgml: mll:B1R94_10435 -> [mll:B1R94_10435] -> mll:B1R94_10435 -> [mll:B1R94_28470] -> mll:B1R94_10450
path_mll00906.kgml: {1.3.5.5, 1.3.99.28, 1.3.99.29, 1.3.99.30, 1.3.99.31} -> [{1.3.5.6, 1.3.99.26, 1.3.99.28, 1.3.99.30, 1.3.99.31}] -> {1.3.5.6, 1.3.99.26, 1.3.99.30, 1.3.99.31} -> [5.5.1.19] -> 1.3.99.39
path_mll00906.kgml: Skipped genes: mll:B1R94_10440, mll:B1R94_10445
path_mll00906.kgml:
path_mll00906.kgml: Found a trail of span 3 containing skipped vertices
path_mll00906.kgml: 366 -> [322] -> 365 -> [245] -> 186
path_mll00906.kgml: R04787 -> [R04798] -> R04800 -> [R05341] -> R07541
path_mll00906.kgml: mll:B1R94_10435 -> [mll:B1R94_10435] -> mll:B1R94_10435 -> [mll:B1R94_28470] -> mll:B1R94_10450
path_mll00906.kgml: {1.3.5.5, 1.3.99.28, 1.3.99.29, 1.3.99.30, 1.3.99.31} -> [{1.3.5.6, 1.3.99.26, 1.3.99.28, 1.3.99.30, 1.3.99.31}] -> {1.3.5.6, 1.3.99.26, 1.3.99.30, 1.3.99.31} -> [5.5.1.19] -> 1.3.99.39
path_mll00906.kgml: Skipped genes: mll:B1R94_10440, mll:B1R94_10445
path_mll00906.kgml:
path_mll00906.kgml: Found a trail of span 3 containing skipped vertices
path_mll00906.kgml: 358 -> [322] -> 362 -> [245] -> 186
path_mll00906.kgml: R04787 -> [R04798] -> R04800 -> [R05341] -> R07541
path_mll00906.kgml: mll:B1R94_10435 -> [mll:B1R94_10435] -> mll:B1R94_10435 -> [mll:B1R94_28470] -> mll:B1R94_10450
path_mll00906.kgml: {1.3.5.5, 1.3.99.28, 1.3.99.29, 1.3.99.30, 1.3.99.31} -> [{1.3.5.6, 1.3.99.26, 1.3.99.28, 1.3.99.30, 1.3.99.31}] -> {1.3.5.6, 1.3.99.26, 1.3.99.30, 1.3.99.31} -> [5.5.1.19] -> 1.3.99.39
path_mll00906.kgml: Skipped genes: mll:B1R94_10440, mll:B1R94_10445
path_mll00906.kgml:
path_mll00906.kgml: Found a trail of span 3 containing skipped vertices
path_mll00906.kgml: 358 -> [322] -> 365 -> [245] -> 186
path_mll00906.kgml: R04787 -> [R04798] -> R04800 -> [R05341] -> R07541
path_mll00906.kgml: mll:B1R94_10435 -> [mll:B1R94_10435] -> mll:B1R94_10435 -> [mll:B1R94_28470] -> mll:B1R94_10450
path_mll00906.kgml: {1.3.5.5, 1.3.99.28, 1.3.99.29, 1.3.99.30, 1.3.99.31} -> [{1.3.5.6, 1.3.99.26, 1.3.99.28, 1.3.99.30, 1.3.99.31}] -> {1.3.5.6, 1.3.99.26, 1.3.99.30, 1.3.99.31} -> [5.5.1.19] -> 1.3.99.39
path_mll00906.kgml: Skipped genes: mll:B1R94_10440, mll:B1R94_10445
path_mll00906.kgml:
path_mll00906.kgml: --- 1.26 seconds ---

path_mll00910.kgml: Nitrogen metabolism
path_mll00910.kgml: Initialization took 1.28 seconds
path_mll00910.kgml: (not found)
path_mll00910.kgml: --- 1.34 seconds ---

path_mll00920.kgml: Sulfur metabolism
path_mll00920.kgml: Initialization took 2.23 seconds
path_mll00920.kgml:
path_mll00920.kgml: Found a trail of span 2 without skipping any vertex
path_mll00920.kgml: 38 -> 42
path_mll00920.kgml: R00508 -> R00529
path_mll00920.kgml: {mll:B1R94_07455, mll:B1R94_11525, mll:B1R94_17830} -> mll:B1R94_07445
path_mll00920.kgml: 3.1.3.7 -> 2.7.7.4
path_mll00920.kgml:
path_mll00920.kgml: Found a trail of span 2 without skipping any vertex
path_mll00920.kgml: 109 -> 103
path_mll00920.kgml: R00586 -> R00897
path_mll00920.kgml: mll:B1R94_27090 -> {mll:B1R94_26315, mll:B1R94_27085}
path_mll00920.kgml: 2.3.1.30 -> {2.5.1.47, 2.5.1.65}
path_mll00920.kgml:
path_mll00920.kgml: Found a trail of span 2 without skipping any vertex
path_mll00920.kgml: 48 -> 29
path_mll00920.kgml: R02021 -> R00859
path_mll00920.kgml: mll:B1R94_09935 -> mll:B1R94_09940
path_mll00920.kgml: 1.8.4.8 -> 1.8.7.1
path_mll00920.kgml:
path_mll00920.kgml: Found a trail of span 2 without skipping any vertex
path_mll00920.kgml: 150 -> 149
path_mll00920.kgml: R02021 -> R00859
path_mll00920.kgml: mll:B1R94_09935 -> mll:B1R94_09940
path_mll00920.kgml: 1.8.4.8 -> 1.8.7.1
path_mll00920.kgml:
path_mll00920.kgml: --- 2.54 seconds ---

path_mll00930.kgml: Caprolactam degradation
path_mll00930.kgml: Initialization took 0.94 seconds
path_mll00930.kgml: (not found)
path_mll00930.kgml: --- 1.00 seconds ---

path_mll00970.kgml: Aminoacyl-tRNA biosynthesis
path_mll00970.kgml: Initialization took 1.14 seconds
path_mll00970.kgml: (not found)
path_mll00970.kgml: --- 1.20 seconds ---

path_mll00984.kgml: Steroid degradation
path_mll00984.kgml: Initialization took 0.94 seconds
path_mll00984.kgml:
path_mll00984.kgml: Found a trail of span 3 without skipping any vertex
path_mll00984.kgml: 18 -> 23 -> 26
path_mll00984.kgml: R09819 -> R04597 -> R09883
path_mll00984.kgml: {mll:B1R94_25455, mll:B1R94_25470} -> mll:B1R94_25460 -> mll:B1R94_25465
path_mll00984.kgml: 1.14.14.12 -> 1.13.11.25 -> 3.7.1.17
path_mll00984.kgml:
path_mll00984.kgml: Found a trail of span 2 containing skipped vertices
path_mll00984.kgml: 43 -> [32] -> 34
path_mll00984.kgml: R01834 -> [R09884] -> R09860
path_mll00984.kgml: {mll:B1R94_12245, mll:B1R94_20090} -> [mll:B1R94_24995] -> {mll:B1R94_00400, mll:B1R94_20075, mll:B1R94_20210, mll:B1R94_20780, mll:B1R94_24935, mll:B1R94_25475}
path_mll00984.kgml: 1.3.99.5 -> [1.3.99.4] -> 1.14.15.30
path_mll00984.kgml: Skipped genes: mll:B1R94_20080, mll:B1R94_20085
path_mll00984.kgml:
path_mll00984.kgml: Found a trail of span 2 containing skipped vertices
path_mll00984.kgml: 18 -> [23] -> 26
path_mll00984.kgml: R09819 -> [R04597] -> R09883
path_mll00984.kgml: {mll:B1R94_25455, mll:B1R94_25470} -> [mll:B1R94_25460] -> mll:B1R94_25465
path_mll00984.kgml: 1.14.14.12 -> [1.13.11.25] -> 3.7.1.17
path_mll00984.kgml: Skipped genes: mll:B1R94_25460
path_mll00984.kgml:
path_mll00984.kgml: --- 1.25 seconds ---

path_mll01040.kgml: Biosynthesis of unsaturated fatty acids
path_mll01040.kgml: Initialization took 0.59 seconds
path_mll01040.kgml: (not found)
path_mll01040.kgml: --- 0.65 seconds ---

--- 475.29 seconds ---
