# Supplementary material for: CoMetGeNe: mining conserved neighborhood patterns in metabolic and genomic contexts
Source: BMC Bioinformatics. 2019 Jan 10;20:19. doi: 10.1186/s12859-018-2542-2 (PMC6327494; doi:10.1186/s12859-018-2542-2)
Supplement: Supplementary file 14 — Trail finding results for completely assembled representative bacterial genomes present in NCBI Genomes. Of the 1,545 fully assembled representative bacterial genomes in NCBI, corresponding entries have been identified in KEGG for 1,467 species, for which trail finding has been performed for all combinations of gap parameters δG and δD ranging from 0 to 3. This additional file is available from https://doi.org/10.6084/m9.figshare.7288769. (GZ 178,532 kb) [file 12859_2018_2542_MOESM14_ESM.gz › results/nhm_dG2_dD1.hnet]

--- delta_G = 2, delta_D = 1 ---

path_nhm00010.kgml: Glycolysis / Gluconeogenesis
path_nhm00010.kgml: Initialization took 0.15 seconds
path_nhm00010.kgml:
path_nhm00010.kgml: Found a trail of span 2 without skipping any vertex
path_nhm00010.kgml: 76 -> 57
path_nhm00010.kgml: R01512 -> R01061
path_nhm00010.kgml: nhm:NHE_0410 -> nhm:NHE_0409
path_nhm00010.kgml: 2.7.2.3 -> {1.2.1.12, 1.2.1.59}
path_nhm00010.kgml:
path_nhm00010.kgml: --- 0.31 seconds ---

path_nhm00020.kgml: Citrate cycle (TCA cycle)
path_nhm00020.kgml: Initialization took 0.25 seconds
path_nhm00020.kgml: (not found)
path_nhm00020.kgml: --- 0.38 seconds ---

path_nhm00030.kgml: Pentose phosphate pathway
path_nhm00030.kgml: Initialization took 0.09 seconds
path_nhm00030.kgml: (not found)
path_nhm00030.kgml: --- 0.19 seconds ---

path_nhm00051.kgml: Fructose and mannose metabolism
path_nhm00051.kgml: Initialization took 0.07 seconds
path_nhm00051.kgml: (not found)
path_nhm00051.kgml: --- 0.13 seconds ---

path_nhm00061.kgml: Fatty acid biosynthesis
path_nhm00061.kgml: Initialization took 0.15 seconds
path_nhm00061.kgml:
path_nhm00061.kgml: Found a trail of span 2 containing skipped vertices
path_nhm00061.kgml: 130 -> 270
path_nhm00061.kgml: R04953 -> R04954
path_nhm00061.kgml: nhm:NHE_0629 -> nhm:NHE_0626
path_nhm00061.kgml: {1.1.1.100, 2.3.1.85, 2.3.1.86} -> {2.3.1.85, 2.3.1.86, 4.2.1.59}
path_nhm00061.kgml: Skipped genes: nhm:NHE_0628, nhm:NHE_0627
path_nhm00061.kgml:
path_nhm00061.kgml: Found a trail of span 2 containing skipped vertices
path_nhm00061.kgml: 52 -> 54
path_nhm00061.kgml: R07764 -> R07763
path_nhm00061.kgml: nhm:NHE_0626 -> nhm:NHE_0629
path_nhm00061.kgml: ? -> 1.1.1.100
path_nhm00061.kgml: Skipped genes: nhm:NHE_0628, nhm:NHE_0627
path_nhm00061.kgml:
path_nhm00061.kgml: Found a trail of span 2 containing skipped vertices
path_nhm00061.kgml: 108 -> 278
path_nhm00061.kgml: R04534 -> R04535
path_nhm00061.kgml: nhm:NHE_0629 -> nhm:NHE_0626
path_nhm00061.kgml: {1.1.1.100, 2.3.1.85, 2.3.1.86} -> {2.3.1.85, 2.3.1.86, 4.2.1.59}
path_nhm00061.kgml: Skipped genes: nhm:NHE_0628, nhm:NHE_0627
path_nhm00061.kgml:
path_nhm00061.kgml: Found a trail of span 2 containing skipped vertices
path_nhm00061.kgml: 97 -> 280
path_nhm00061.kgml: R04964 -> R04965
path_nhm00061.kgml: nhm:NHE_0629 -> nhm:NHE_0626
path_nhm00061.kgml: {1.1.1.100, 2.3.1.85, 2.3.1.86} -> {2.3.1.85, 2.3.1.86, 4.2.1.59}
path_nhm00061.kgml: Skipped genes: nhm:NHE_0628, nhm:NHE_0627
path_nhm00061.kgml:
path_nhm00061.kgml: Found a trail of span 2 containing skipped vertices
path_nhm00061.kgml: 268 -> 142
path_nhm00061.kgml: R04428 -> R04533
path_nhm00061.kgml: nhm:NHE_0626 -> nhm:NHE_0629
path_nhm00061.kgml: {2.3.1.85, 2.3.1.86, 4.2.1.59} -> {1.1.1.100, 2.3.1.85, 2.3.1.86}
path_nhm00061.kgml: Skipped genes: nhm:NHE_0628, nhm:NHE_0627
path_nhm00061.kgml:
path_nhm00061.kgml: Found a trail of span 2 containing skipped vertices
path_nhm00061.kgml: 75 -> 286
path_nhm00061.kgml: R04543 -> R04544
path_nhm00061.kgml: nhm:NHE_0629 -> nhm:NHE_0626
path_nhm00061.kgml: {1.1.1.100, 2.3.1.85, 2.3.1.86} -> {2.3.1.85, 2.3.1.86, 4.2.1.59}
path_nhm00061.kgml: Skipped genes: nhm:NHE_0628, nhm:NHE_0627
path_nhm00061.kgml:
path_nhm00061.kgml: Found a trail of span 2 containing skipped vertices
path_nhm00061.kgml: 86 -> 283
path_nhm00061.kgml: R04566 -> R04568
path_nhm00061.kgml: nhm:NHE_0629 -> nhm:NHE_0626
path_nhm00061.kgml: {1.1.1.100, 2.3.1.85, 2.3.1.86} -> {2.3.1.85, 2.3.1.86, 4.2.1.59}
path_nhm00061.kgml: Skipped genes: nhm:NHE_0628, nhm:NHE_0627
path_nhm00061.kgml:
path_nhm00061.kgml: Found a trail of span 2 containing skipped vertices
path_nhm00061.kgml: 276 -> 119
path_nhm00061.kgml: R04537 -> R04536
path_nhm00061.kgml: nhm:NHE_0626 -> nhm:NHE_0629
path_nhm00061.kgml: {2.3.1.85, 2.3.1.86, 4.2.1.59} -> {1.1.1.100, 2.3.1.85, 2.3.1.86}
path_nhm00061.kgml: Skipped genes: nhm:NHE_0628, nhm:NHE_0627
path_nhm00061.kgml:
path_nhm00061.kgml: --- 1.55 seconds ---

path_nhm00130.kgml: Ubiquinone and other terpenoid-quinone biosynthesis
path_nhm00130.kgml: Initialization took 0.10 seconds
path_nhm00130.kgml: (not found)
path_nhm00130.kgml: --- 0.17 seconds ---

path_nhm00190.kgml: Oxidative phosphorylation
path_nhm00190.kgml: Initialization took 0.99 seconds
path_nhm00190.kgml: (not found)
path_nhm00190.kgml: --- 1.04 seconds ---

path_nhm00220.kgml: Arginine biosynthesis
path_nhm00220.kgml: Initialization took 0.09 seconds
path_nhm00220.kgml: (not found)
path_nhm00220.kgml: --- 0.14 seconds ---

path_nhm00230.kgml: Purine metabolism
path_nhm00230.kgml: Initialization took 0.96 seconds
path_nhm00230.kgml:
path_nhm00230.kgml: Found a trail of span 3 containing skipped vertices
path_nhm00230.kgml: 173 -> [170] -> 182 -> [180] -> 287
path_nhm00230.kgml: R00435 -> [R00437] -> R00127 -> [R02017] -> R01547
path_nhm00230.kgml: {nhm:NHE_0039, nhm:NHE_0271, nhm:NHE_0640, nhm:NHE_0641} -> [nhm:NHE_0060] -> nhm:NHE_0269 -> [{nhm:NHE_0392, nhm:NHE_0495}] -> nhm:NHE_0269
path_nhm00230.kgml: {2.7.7.19, 2.7.7.48, 2.7.7.6} -> [2.7.7.8] -> 2.7.4.3 -> [1.17.4.1] -> {2.7.4.11, 2.7.4.3}
path_nhm00230.kgml: Skipped genes: nhm:NHE_0270
path_nhm00230.kgml:
path_nhm00230.kgml: Found a trail of span 2 containing skipped vertices
path_nhm00230.kgml: 247 -> [275] -> 242
path_nhm00230.kgml: R00376 -> [R01856] -> R01968
path_nhm00230.kgml: {nhm:NHE_0151, nhm:NHE_0154, nhm:NHE_0362, nhm:NHE_0443, nhm:NHE_0463, nhm:NHE_0616, nhm:NHE_0638} -> [nhm:NHE_0431] -> nhm:NHE_0359
path_nhm00230.kgml: 2.7.7.7 -> [3.1.5.1] -> {3.1.3.5, 3.1.3.89}
path_nhm00230.kgml:
path_nhm00230.kgml: Found a trail of span 2 containing skipped vertices
path_nhm00230.kgml: 183 -> [182] -> 170
path_nhm00230.kgml: R01083 -> [R00127] -> R00437
path_nhm00230.kgml: nhm:NHE_0063 -> [nhm:NHE_0269] -> nhm:NHE_0060
path_nhm00230.kgml: 4.3.2.2 -> [2.7.4.3] -> 2.7.7.8
path_nhm00230.kgml: Skipped genes: nhm:NHE_0061
path_nhm00230.kgml:
path_nhm00230.kgml: --- 1.56 seconds ---

path_nhm00240.kgml: Pyrimidine metabolism
path_nhm00240.kgml: Initialization took 0.64 seconds
path_nhm00240.kgml: (not found)
path_nhm00240.kgml: --- 0.87 seconds ---

path_nhm00250.kgml: Alanine, aspartate and glutamate metabolism
path_nhm00250.kgml: Initialization took 0.14 seconds
path_nhm00250.kgml:
path_nhm00250.kgml: Found a trail of span 2 containing skipped vertices
path_nhm00250.kgml: 83 -> [93] -> 114
path_nhm00250.kgml: R00243 -> [R00253] -> R00768
path_nhm00250.kgml: nhm:NHE_0489 -> [{nhm:NHE_0339, nhm:NHE_0660}] -> nhm:NHE_0486
path_nhm00250.kgml: {1.4.1.2, 1.4.1.3} -> [6.3.1.2] -> 2.6.1.16
path_nhm00250.kgml: Skipped genes: nhm:NHE_0488, nhm:NHE_0487
path_nhm00250.kgml:
path_nhm00250.kgml: --- 0.24 seconds ---

path_nhm00260.kgml: Glycine, serine and threonine metabolism
path_nhm00260.kgml: Initialization took 0.13 seconds
path_nhm00260.kgml: (not found)
path_nhm00260.kgml: --- 0.19 seconds ---

path_nhm00261.kgml: Monobactam biosynthesis
path_nhm00261.kgml: Initialization took 0.08 seconds
path_nhm00261.kgml: (not found)
path_nhm00261.kgml: --- 0.13 seconds ---

path_nhm00270.kgml: Cysteine and methionine metabolism
path_nhm00270.kgml: Initialization took 0.09 seconds
path_nhm00270.kgml: (not found)
path_nhm00270.kgml: --- 0.14 seconds ---

path_nhm00280.kgml: Valine, leucine and isoleucine degradation
path_nhm00280.kgml: Initialization took 0.08 seconds
path_nhm00280.kgml: (not found)
path_nhm00280.kgml: --- 0.13 seconds ---

path_nhm00300.kgml: Lysine biosynthesis
path_nhm00300.kgml: Initialization took 0.13 seconds
path_nhm00300.kgml: (not found)
path_nhm00300.kgml: --- 0.18 seconds ---

path_nhm00310.kgml: Lysine degradation
path_nhm00310.kgml: Initialization took 0.05 seconds
path_nhm00310.kgml: (not found)
path_nhm00310.kgml: --- 0.11 seconds ---

path_nhm00330.kgml: Arginine and proline metabolism
path_nhm00330.kgml: Initialization took 0.07 seconds
path_nhm00330.kgml: (not found)
path_nhm00330.kgml: --- 0.12 seconds ---

path_nhm00360.kgml: Phenylalanine metabolism
path_nhm00360.kgml: Initialization took 0.05 seconds
path_nhm00360.kgml: (not found)
path_nhm00360.kgml: --- 0.10 seconds ---

path_nhm00400.kgml: Phenylalanine, tyrosine and tryptophan biosynthesis
path_nhm00400.kgml: Initialization took 0.05 seconds
path_nhm00400.kgml: (not found)
path_nhm00400.kgml: --- 0.10 seconds ---

path_nhm00450.kgml: Selenocompound metabolism
path_nhm00450.kgml: Initialization took 0.08 seconds
path_nhm00450.kgml: (not found)
path_nhm00450.kgml: --- 0.15 seconds ---

path_nhm00471.kgml: D-Glutamine and D-glutamate metabolism
path_nhm00471.kgml: Initialization took 0.05 seconds
path_nhm00471.kgml: (not found)
path_nhm00471.kgml: --- 0.11 seconds ---

path_nhm00472.kgml: D-Arginine and D-ornithine metabolism
path_nhm00472.kgml: Initialization took 0.06 seconds
path_nhm00472.kgml: (not found)
path_nhm00472.kgml: --- 0.14 seconds ---

path_nhm00473.kgml: D-Alanine metabolism
path_nhm00473.kgml: Initialization took 0.05 seconds
path_nhm00473.kgml: (not found)
path_nhm00473.kgml: --- 0.10 seconds ---

path_nhm00480.kgml: Glutathione metabolism
path_nhm00480.kgml: Initialization took 0.05 seconds
path_nhm00480.kgml: (not found)
path_nhm00480.kgml: --- 0.10 seconds ---

path_nhm00520.kgml: Amino sugar and nucleotide sugar metabolism
path_nhm00520.kgml: Initialization took 0.09 seconds
path_nhm00520.kgml: (not found)
path_nhm00520.kgml: --- 0.14 seconds ---

path_nhm00550.kgml: Peptidoglycan biosynthesis
path_nhm00550.kgml: Initialization took 0.13 seconds
path_nhm00550.kgml: (not found)
path_nhm00550.kgml: --- 0.18 seconds ---

path_nhm00561.kgml: Glycerolipid metabolism
path_nhm00561.kgml: Initialization took 0.08 seconds
path_nhm00561.kgml: (not found)
path_nhm00561.kgml: --- 0.13 seconds ---

path_nhm00562.kgml: Inositol phosphate metabolism
path_nhm00562.kgml: Initialization took 0.05 seconds
path_nhm00562.kgml: (not found)
path_nhm00562.kgml: --- 0.12 seconds ---

path_nhm00564.kgml: Glycerophospholipid metabolism
path_nhm00564.kgml: Initialization took 0.14 seconds
path_nhm00564.kgml:
path_nhm00564.kgml: Found a trail of span 2 without skipping any vertex
path_nhm00564.kgml: 103 -> 135
path_nhm00564.kgml: R01800 -> R02055
path_nhm00564.kgml: nhm:NHE_0228 -> nhm:NHE_0229
path_nhm00564.kgml: 2.7.8.8 -> 4.1.1.65
path_nhm00564.kgml:
path_nhm00564.kgml: --- 0.24 seconds ---

path_nhm00620.kgml: Pyruvate metabolism
path_nhm00620.kgml: Initialization took 0.14 seconds
path_nhm00620.kgml: (not found)
path_nhm00620.kgml: --- 0.19 seconds ---

path_nhm00630.kgml: Glyoxylate and dicarboxylate metabolism
path_nhm00630.kgml: Initialization took 0.14 seconds
path_nhm00630.kgml: (not found)
path_nhm00630.kgml: --- 0.19 seconds ---

path_nhm00640.kgml: Propanoate metabolism
path_nhm00640.kgml: Initialization took 0.08 seconds
path_nhm00640.kgml: (not found)
path_nhm00640.kgml: --- 0.14 seconds ---

path_nhm00650.kgml: Butanoate metabolism
path_nhm00650.kgml: Initialization took 0.08 seconds
path_nhm00650.kgml: (not found)
path_nhm00650.kgml: --- 0.14 seconds ---

path_nhm00670.kgml: One carbon pool by folate
path_nhm00670.kgml: Initialization took 0.08 seconds
path_nhm00670.kgml: (not found)
path_nhm00670.kgml: --- 0.17 seconds ---

path_nhm00680.kgml: Methane metabolism
path_nhm00680.kgml: Initialization took 0.09 seconds
path_nhm00680.kgml: (not found)
path_nhm00680.kgml: --- 0.14 seconds ---

path_nhm00730.kgml: Thiamine metabolism
path_nhm00730.kgml: Initialization took 0.08 seconds
path_nhm00730.kgml: (not found)
path_nhm00730.kgml: --- 0.13 seconds ---

path_nhm00740.kgml: Riboflavin metabolism
path_nhm00740.kgml: Initialization took 0.08 seconds
path_nhm00740.kgml: (not found)
path_nhm00740.kgml: --- 0.13 seconds ---

path_nhm00750.kgml: Vitamin B6 metabolism
path_nhm00750.kgml: Initialization took 0.05 seconds
path_nhm00750.kgml: (not found)
path_nhm00750.kgml: --- 0.10 seconds ---

path_nhm00760.kgml: Nicotinate and nicotinamide metabolism
path_nhm00760.kgml: Initialization took 0.08 seconds
path_nhm00760.kgml: (not found)
path_nhm00760.kgml: --- 0.13 seconds ---

path_nhm00770.kgml: Pantothenate and CoA biosynthesis
path_nhm00770.kgml: Initialization took 0.05 seconds
path_nhm00770.kgml: (not found)
path_nhm00770.kgml: --- 0.10 seconds ---

path_nhm00780.kgml: Biotin metabolism
path_nhm00780.kgml: Initialization took 0.13 seconds
path_nhm00780.kgml:
path_nhm00780.kgml: Found a trail of span 2 containing skipped vertices
path_nhm00780.kgml: 53 -> 56
path_nhm00780.kgml: R10116 -> R10117
path_nhm00780.kgml: nhm:NHE_0629 -> nhm:NHE_0626
path_nhm00780.kgml: 1.1.1.100 -> 4.2.1.59
path_nhm00780.kgml: Skipped genes: nhm:NHE_0628, nhm:NHE_0627
path_nhm00780.kgml:
path_nhm00780.kgml: Found a trail of span 2 without skipping any vertex
path_nhm00780.kgml: 32 -> 31
path_nhm00780.kgml: R03231 -> R03182
path_nhm00780.kgml: nhm:NHE_0592 -> nhm:NHE_0591
path_nhm00780.kgml: 2.6.1.62 -> 6.3.3.3
path_nhm00780.kgml:
path_nhm00780.kgml: Found a trail of span 2 containing skipped vertices
path_nhm00780.kgml: 67 -> 70
path_nhm00780.kgml: R10120 -> R10121
path_nhm00780.kgml: nhm:NHE_0629 -> nhm:NHE_0626
path_nhm00780.kgml: 1.1.1.100 -> 4.2.1.59
path_nhm00780.kgml: Skipped genes: nhm:NHE_0628, nhm:NHE_0627
path_nhm00780.kgml:
path_nhm00780.kgml: --- 0.36 seconds ---

path_nhm00785.kgml: Lipoic acid metabolism
path_nhm00785.kgml: Initialization took 0.05 seconds
path_nhm00785.kgml: (not found)
path_nhm00785.kgml: --- 0.10 seconds ---

path_nhm00790.kgml: Folate biosynthesis
path_nhm00790.kgml: Initialization took 0.08 seconds
path_nhm00790.kgml:
path_nhm00790.kgml: Found a trail of span 2 without skipping any vertex
path_nhm00790.kgml: 74 -> 72
path_nhm00790.kgml: R03503 -> R03067
path_nhm00790.kgml: nhm:NHE_0459 -> nhm:NHE_0458
path_nhm00790.kgml: 2.7.6.3 -> 2.5.1.15
path_nhm00790.kgml:
path_nhm00790.kgml: --- 0.18 seconds ---

path_nhm00860.kgml: Porphyrin and chlorophyll metabolism
path_nhm00860.kgml: Initialization took 0.14 seconds
path_nhm00860.kgml:
path_nhm00860.kgml: Found a trail of span 2 containing skipped vertices
path_nhm00860.kgml: 274 -> 273
path_nhm00860.kgml: R00036 -> R00084
path_nhm00860.kgml: nhm:NHE_0376 -> nhm:NHE_0366
path_nhm00860.kgml: 4.2.1.24 -> 2.5.1.61
path_nhm00860.kgml: Skipped genes: nhm:NHE_0369, nhm:NHE_0371
path_nhm00860.kgml:
path_nhm00860.kgml: --- 0.23 seconds ---

path_nhm00900.kgml: Terpenoid backbone biosynthesis
path_nhm00900.kgml: Initialization took 0.13 seconds
path_nhm00900.kgml: (not found)
path_nhm00900.kgml: --- 0.18 seconds ---

path_nhm00910.kgml: Nitrogen metabolism
path_nhm00910.kgml: Initialization took 0.05 seconds
path_nhm00910.kgml: (not found)
path_nhm00910.kgml: --- 0.10 seconds ---

path_nhm00970.kgml: Aminoacyl-tRNA biosynthesis
path_nhm00970.kgml: Initialization took 0.38 seconds
path_nhm00970.kgml: (not found)
path_nhm00970.kgml: --- 0.43 seconds ---

path_nhm01040.kgml: Biosynthesis of unsaturated fatty acids
path_nhm01040.kgml: Initialization took 0.05 seconds
path_nhm01040.kgml: (not found)
path_nhm01040.kgml: --- 0.10 seconds ---

--- 39.77 seconds ---
