# Supplementary material for: CoMetGeNe: mining conserved neighborhood patterns in metabolic and genomic contexts
Source: BMC Bioinformatics. 2019 Jan 10;20:19. doi: 10.1186/s12859-018-2542-2 (PMC6327494; doi:10.1186/s12859-018-2542-2)
Supplement: Supplementary file 14 — Trail finding results for completely assembled representative bacterial genomes present in NCBI Genomes. Of the 1,545 fully assembled representative bacterial genomes in NCBI, corresponding entries have been identified in KEGG for 1,467 species, for which trail finding has been performed for all combinations of gap parameters δG and δD ranging from 0 to 3. This additional file is available from https://doi.org/10.6084/m9.figshare.7288769. (GZ 178,532 kb) [file 12859_2018_2542_MOESM14_ESM.gz › results/stk_dG3_dD1.hnet]

--- delta_G = 3, delta_D = 1 ---

path_stk00010.kgml: Glycolysis / Gluconeogenesis
path_stk00010.kgml: Initialization took 1.73 seconds
path_stk00010.kgml:
path_stk00010.kgml: Found a trail of span 4 containing skipped vertices
path_stk00010.kgml: 75 -> 50 -> [75] -> 49 -> 48
path_stk00010.kgml: R07618 -> R02569 -> [R07618] -> R03270 -> R00014
path_stk00010.kgml: {stk:STP_0765, stk:STP_0951} -> stk:STP_0952 -> [{stk:STP_0765, stk:STP_0951}] -> {stk:STP_0953, stk:STP_0954} -> {stk:STP_0953, stk:STP_0954}
path_stk00010.kgml: 1.8.1.4 -> 2.3.1.12 -> [1.8.1.4] -> 1.2.4.1 -> {1.2.4.1, 2.2.1.6, 4.1.1.1}
path_stk00010.kgml:
path_stk00010.kgml: Found a trail of span 2 without skipping any vertex
path_stk00010.kgml: 76 -> 57
path_stk00010.kgml: R01512 -> R01061
path_stk00010.kgml: stk:STP_1660 -> stk:STP_1661
path_stk00010.kgml: 2.7.2.3 -> {1.2.1.12, 1.2.1.59}
path_stk00010.kgml:
path_stk00010.kgml: --- 2.66 seconds ---

path_stk00020.kgml: Citrate cycle (TCA cycle)
path_stk00020.kgml: Initialization took 0.12 seconds
path_stk00020.kgml:
path_stk00020.kgml: Found a trail of span 4 containing skipped vertices
path_stk00020.kgml: 80 -> 82 -> [80] -> 77 -> 75
path_stk00020.kgml: R07618 -> R02569 -> [R07618] -> R03270 -> R00014
path_stk00020.kgml: {stk:STP_0765, stk:STP_0951} -> stk:STP_0952 -> [{stk:STP_0765, stk:STP_0951}] -> {stk:STP_0953, stk:STP_0954} -> {stk:STP_0953, stk:STP_0954}
path_stk00020.kgml: 1.8.1.4 -> 2.3.1.12 -> [1.8.1.4] -> 1.2.4.1 -> {1.2.4.1, 2.2.1.6, 4.1.1.1}
path_stk00020.kgml:
path_stk00020.kgml: --- 1.10 seconds ---

path_stk00030.kgml: Pentose phosphate pathway
path_stk00030.kgml: Initialization took 0.89 seconds
path_stk00030.kgml:
path_stk00030.kgml: Found a trail of span 3 without skipping any vertex
path_stk00030.kgml: 77 -> 46 -> 49
path_stk00030.kgml: R01827 -> R01641 -> R01830
path_stk00030.kgml: stk:STP_0264 -> {stk:STP_0265, stk:STP_1772, stk:STP_1773} -> {stk:STP_0265, stk:STP_1772, stk:STP_1773}
path_stk00030.kgml: 2.2.1.2 -> 2.2.1.1 -> 2.2.1.1
path_stk00030.kgml:
path_stk00030.kgml: Found a trail of span 2 without skipping any vertex
path_stk00030.kgml: 47 -> 44
path_stk00030.kgml: R01056 -> R01057
path_stk00030.kgml: stk:STP_0913 -> stk:STP_0912
path_stk00030.kgml: 5.3.1.6 -> {5.4.2.2, 5.4.2.7}
path_stk00030.kgml:
path_stk00030.kgml: Found a trail of span 2 without skipping any vertex
path_stk00030.kgml: 60 -> 38
path_stk00030.kgml: R01541 -> R05605
path_stk00030.kgml: {stk:STP_0094, stk:STP_1175} -> {stk:STP_0095, stk:STP_1176}
path_stk00030.kgml: {2.7.1.178, 2.7.1.45} -> {4.1.2.14, 4.1.2.55}
path_stk00030.kgml:
path_stk00030.kgml: --- 1.46 seconds ---

path_stk00040.kgml: Pentose and glucuronate interconversions
path_stk00040.kgml: Initialization took 0.18 seconds
path_stk00040.kgml:
path_stk00040.kgml: Found a trail of span 3 containing skipped vertices
path_stk00040.kgml: 64 -> [78] -> 75 -> 78
path_stk00040.kgml: R07125 -> [R03244] -> R05850 -> R03244
path_stk00040.kgml: stk:STP_1742 -> [stk:STP_1741] -> stk:STP_1740 -> stk:STP_1741
path_stk00040.kgml: 4.1.1.85 -> [5.1.3.22] -> 5.1.3.4 -> 5.1.3.22
path_stk00040.kgml:
path_stk00040.kgml: --- 0.31 seconds ---

path_stk00051.kgml: Fructose and mannose metabolism
path_stk00051.kgml: Initialization took 1.89 seconds
path_stk00051.kgml:
path_stk00051.kgml: Found a trail of span 3 without skipping any vertex
path_stk00051.kgml: 116 -> 115 -> 86
path_stk00051.kgml: R04076 -> R03234 -> R05607
path_stk00051.kgml: {stk:STP_1525, stk:STP_1526, stk:STP_1527} -> stk:STP_1524 -> {stk:STP_1528, stk:STP_1724}
path_stk00051.kgml: 2.7.1.206 -> ? -> 1.1.1.140
path_stk00051.kgml:
path_stk00051.kgml: Found a trail of span 3 containing skipped vertices
path_stk00051.kgml: 67 -> 77 -> 88
path_stk00051.kgml: R02704 -> R02703 -> R04779
path_stk00051.kgml: {stk:STP_0827, stk:STP_0829} -> stk:STP_0826 -> stk:STP_0833
path_stk00051.kgml: 2.7.1.197 -> 1.1.1.17 -> 2.7.1.11
path_stk00051.kgml: Skipped genes: stk:STP_0828, stk:STP_0831, stk:STP_0830, stk:STP_0832
path_stk00051.kgml:
path_stk00051.kgml: Found a trail of span 2 containing skipped vertices
path_stk00051.kgml: 74 -> 78
path_stk00051.kgml: R00867 -> R01819
path_stk00051.kgml: {stk:STP_0126, stk:STP_0161} -> stk:STP_0165
path_stk00051.kgml: {2.7.1.1, 2.7.1.4} -> 5.3.1.8
path_stk00051.kgml: Skipped genes: stk:STP_0163, stk:STP_0162, stk:STP_0164
path_stk00051.kgml:
path_stk00051.kgml: Found a trail of span 2 without skipping any vertex
path_stk00051.kgml: 54 -> 92
path_stk00051.kgml: R03232 -> R02071
path_stk00051.kgml: {stk:STP_0582, stk:STP_1676} -> stk:STP_0581
path_stk00051.kgml: 2.7.1.202 -> 2.7.1.56
path_stk00051.kgml:
path_stk00051.kgml: --- 2.30 seconds ---

path_stk00052.kgml: Galactose metabolism
path_stk00052.kgml: Initialization took 0.67 seconds
path_stk00052.kgml:
path_stk00052.kgml: Found a trail of span 3 containing skipped vertices
path_stk00052.kgml: 171 -> [82] -> 79 -> 82
path_stk00052.kgml: R01092 -> [R00955] -> R00291 -> R00955
path_stk00052.kgml: stk:STP_1490 -> [stk:STP_1489] -> stk:STP_1488 -> stk:STP_1489
path_stk00052.kgml: 2.7.1.6 -> [2.7.7.12] -> 5.1.3.2 -> 2.7.7.12
path_stk00052.kgml:
path_stk00052.kgml: Found a trail of span 3 containing skipped vertices
path_stk00052.kgml: 100 -> [57] -> 58 -> 56
path_stk00052.kgml: R03240 -> [{R03236, R03237, R03238, R03239}] -> R01069 -> R03236
path_stk00052.kgml: {stk:STP_0245, stk:STP_0246} -> [stk:STP_0833] -> {stk:STP_0248, stk:STP_0442} -> {stk:STP_0247, stk:STP_0441}
path_stk00052.kgml: 5.3.1.26 -> [{2.7.1.11, 2.7.1.144, 2.7.1.56, 2.7.1.11, 2.7.1.11, 2.7.1.11}] -> 4.1.2.40 -> {2.7.1.11, 2.7.1.144, 2.7.1.56}
path_stk00052.kgml:
path_stk00052.kgml: --- 0.89 seconds ---

path_stk00053.kgml: Ascorbate and aldarate metabolism
path_stk00053.kgml: Initialization took 0.13 seconds
path_stk00053.kgml:
path_stk00053.kgml: Found a trail of span 5 containing skipped vertices
path_stk00053.kgml: 138 -> 139 -> 166 -> 167 -> 165
path_stk00053.kgml: R07671 -> R07677 -> R07125 -> R03244 -> R05850
path_stk00053.kgml: {stk:STP_1743, stk:STP_1744, stk:STP_1774} -> stk:STP_1738 -> stk:STP_1742 -> stk:STP_1741 -> stk:STP_1740
path_stk00053.kgml: 2.7.1.194 -> ? -> 4.1.1.85 -> 5.1.3.22 -> 5.1.3.4
path_stk00053.kgml: Skipped genes: stk:STP_1739
path_stk00053.kgml:
path_stk00053.kgml: Found a trail of span 4 containing skipped vertices
path_stk00053.kgml: 138 -> 139 -> 166 -> [167] -> 165
path_stk00053.kgml: R07671 -> R07677 -> R07125 -> [R03244] -> R05850
path_stk00053.kgml: {stk:STP_1743, stk:STP_1744, stk:STP_1774} -> stk:STP_1738 -> stk:STP_1742 -> [stk:STP_1741] -> stk:STP_1740
path_stk00053.kgml: 2.7.1.194 -> ? -> 4.1.1.85 -> [5.1.3.22] -> 5.1.3.4
path_stk00053.kgml: Skipped genes: stk:STP_1739, stk:STP_1741
path_stk00053.kgml:
path_stk00053.kgml: Found a trail of span 4 containing skipped vertices
path_stk00053.kgml: 138 -> [139] -> 166 -> 167 -> 165
path_stk00053.kgml: R07671 -> [R07677] -> R07125 -> R03244 -> R05850
path_stk00053.kgml: {stk:STP_1743, stk:STP_1744, stk:STP_1774} -> [stk:STP_1738] -> stk:STP_1742 -> stk:STP_1741 -> stk:STP_1740
path_stk00053.kgml: 2.7.1.194 -> [?] -> 4.1.1.85 -> 5.1.3.22 -> 5.1.3.4
path_stk00053.kgml:
path_stk00053.kgml: Found a trail of span 4 containing skipped vertices
path_stk00053.kgml: 138 -> 139 -> [166] -> 167 -> 165
path_stk00053.kgml: R07671 -> R07677 -> [R07125] -> R03244 -> R05850
path_stk00053.kgml: {stk:STP_1743, stk:STP_1744, stk:STP_1774} -> stk:STP_1738 -> [stk:STP_1742] -> stk:STP_1741 -> stk:STP_1740
path_stk00053.kgml: 2.7.1.194 -> ? -> [4.1.1.85] -> 5.1.3.22 -> 5.1.3.4
path_stk00053.kgml: Skipped genes: stk:STP_1739, stk:STP_1742
path_stk00053.kgml:
path_stk00053.kgml: --- 0.39 seconds ---

path_stk00072.kgml: Synthesis and degradation of ketone bodies
path_stk00072.kgml: Initialization took 0.05 seconds
path_stk00072.kgml: (not found)
path_stk00072.kgml: --- 0.09 seconds ---

path_stk00130.kgml: Ubiquinone and other terpenoid-quinone biosynthesis
path_stk00130.kgml: Initialization took 0.04 seconds
path_stk00130.kgml: (not found)
path_stk00130.kgml: --- 0.07 seconds ---

path_stk00190.kgml: Oxidative phosphorylation
path_stk00190.kgml: Initialization took 0.53 seconds
path_stk00190.kgml: (not found)
path_stk00190.kgml: --- 0.58 seconds ---

path_stk00220.kgml: Arginine biosynthesis
path_stk00220.kgml: Initialization took 0.18 seconds
path_stk00220.kgml:
path_stk00220.kgml: Found a trail of span 3 containing skipped vertices
path_stk00220.kgml: 42 -> 44 -> 59
path_stk00220.kgml: R00150 -> R01398 -> R00552
path_stk00220.kgml: stk:STP_1152 -> stk:STP_1155 -> stk:STP_1157
path_stk00220.kgml: 2.7.2.2 -> 2.1.3.3 -> 3.5.3.6
path_stk00220.kgml: Skipped genes: stk:STP_1154, stk:STP_1156, stk:STP_1153
path_stk00220.kgml:
path_stk00220.kgml: Found a trail of span 2 without skipping any vertex
path_stk00220.kgml: 45 -> 47
path_stk00220.kgml: R01954 -> R01086
path_stk00220.kgml: stk:STP_1693 -> stk:STP_1692
path_stk00220.kgml: 6.3.4.5 -> 4.3.2.1
path_stk00220.kgml:
path_stk00220.kgml: --- 0.33 seconds ---

path_stk00230.kgml: Purine metabolism
path_stk00230.kgml: Initialization took 4.85 seconds
path_stk00230.kgml:
path_stk00230.kgml: Found a trail of span 12 containing skipped vertices
path_stk00230.kgml: 160 -> 162 -> 163 -> 260 -> 164 -> 427 -> 428 -> [167] -> 166 -> 167 -> [166] -> 165 -> 169 -> [184] -> 183
path_stk00230.kgml: R01072 -> R04144 -> R04325 -> R04463 -> R04208 -> R07404 -> R07405 -> [R04591] -> R04559 -> R04591 -> [R04559] -> R04560 -> R01127 -> [R01135] -> R01083
path_stk00230.kgml: stk:STP_0026 -> stk:STP_0031 -> stk:STP_0028 -> stk:STP_0025 -> stk:STP_0027 -> stk:STP_0033 -> stk:STP_0032 -> [{stk:STP_0024, stk:STP_0189}] -> stk:STP_0035 -> {stk:STP_0024, stk:STP_0189} -> [stk:STP_0035] -> stk:STP_0029 -> stk:STP_0029 -> [stk:STP_1563] -> stk:STP_0035
path_stk00230.kgml: 2.4.2.14 -> 6.3.4.13 -> 2.1.2.2 -> 6.3.5.3 -> 6.3.3.1 -> 6.3.4.18 -> 5.4.99.18 -> [6.3.2.6] -> 4.3.2.2 -> 6.3.2.6 -> [4.3.2.2] -> 2.1.2.3 -> 3.5.4.10 -> [6.3.4.4] -> 4.3.2.2
path_stk00230.kgml: Skipped genes: stk:STP_0034
path_stk00230.kgml:
path_stk00230.kgml: Found a trail of span 11 containing skipped vertices
path_stk00230.kgml: 160 -> [162] -> 163 -> 260 -> 164 -> 427 -> [428] -> 167 -> 428 -> [167] -> 166 -> 165 -> 169 -> [184] -> 183
path_stk00230.kgml: R01072 -> [R04144] -> R04325 -> R04463 -> R04208 -> R07404 -> [R07405] -> R04591 -> R07405 -> [R04591] -> R04559 -> R04560 -> R01127 -> [R01135] -> R01083
path_stk00230.kgml: stk:STP_0026 -> [stk:STP_0031] -> stk:STP_0028 -> stk:STP_0025 -> stk:STP_0027 -> stk:STP_0033 -> [stk:STP_0032] -> {stk:STP_0024, stk:STP_0189} -> stk:STP_0032 -> [{stk:STP_0024, stk:STP_0189}] -> stk:STP_0035 -> stk:STP_0029 -> stk:STP_0029 -> [stk:STP_1563] -> stk:STP_0035
path_stk00230.kgml: 2.4.2.14 -> [6.3.4.13] -> 2.1.2.2 -> 6.3.5.3 -> 6.3.3.1 -> 6.3.4.18 -> [5.4.99.18] -> 6.3.2.6 -> 5.4.99.18 -> [6.3.2.6] -> 4.3.2.2 -> 2.1.2.3 -> 3.5.4.10 -> [6.3.4.4] -> 4.3.2.2
path_stk00230.kgml: Skipped genes: stk:STP_0034, stk:STP_0031
path_stk00230.kgml:
path_stk00230.kgml: Found a trail of span 11 containing skipped vertices
path_stk00230.kgml: 160 -> 162 -> 163 -> 260 -> 164 -> 427 -> [428] -> 167 -> 428 -> [167] -> 166 -> [165] -> 169 -> [184] -> 183
path_stk00230.kgml: R01072 -> R04144 -> R04325 -> R04463 -> R04208 -> R07404 -> [R07405] -> R04591 -> R07405 -> [R04591] -> R04559 -> [R04560] -> R01127 -> [R01135] -> R01083
path_stk00230.kgml: stk:STP_0026 -> stk:STP_0031 -> stk:STP_0028 -> stk:STP_0025 -> stk:STP_0027 -> stk:STP_0033 -> [stk:STP_0032] -> {stk:STP_0024, stk:STP_0189} -> stk:STP_0032 -> [{stk:STP_0024, stk:STP_0189}] -> stk:STP_0035 -> [stk:STP_0029] -> stk:STP_0029 -> [stk:STP_1563] -> stk:STP_0035
path_stk00230.kgml: 2.4.2.14 -> 6.3.4.13 -> 2.1.2.2 -> 6.3.5.3 -> 6.3.3.1 -> 6.3.4.18 -> [5.4.99.18] -> 6.3.2.6 -> 5.4.99.18 -> [6.3.2.6] -> 4.3.2.2 -> [2.1.2.3] -> 3.5.4.10 -> [6.3.4.4] -> 4.3.2.2
path_stk00230.kgml: Skipped genes: stk:STP_0034
path_stk00230.kgml:
path_stk00230.kgml: Found a trail of span 11 containing skipped vertices
path_stk00230.kgml: 160 -> 162 -> 163 -> 260 -> 164 -> [427] -> 428 -> 167 -> 166 -> 165 -> 169 -> [184] -> 183
path_stk00230.kgml: R01072 -> R04144 -> R04325 -> R04463 -> R04208 -> [R07404] -> R07405 -> R04591 -> R04559 -> R04560 -> R01127 -> [R01135] -> R01083
path_stk00230.kgml: stk:STP_0026 -> stk:STP_0031 -> stk:STP_0028 -> stk:STP_0025 -> stk:STP_0027 -> [stk:STP_0033] -> stk:STP_0032 -> {stk:STP_0024, stk:STP_0189} -> stk:STP_0035 -> stk:STP_0029 -> stk:STP_0029 -> [stk:STP_1563] -> stk:STP_0035
path_stk00230.kgml: 2.4.2.14 -> 6.3.4.13 -> 2.1.2.2 -> 6.3.5.3 -> 6.3.3.1 -> [6.3.4.18] -> 5.4.99.18 -> 6.3.2.6 -> 4.3.2.2 -> 2.1.2.3 -> 3.5.4.10 -> [6.3.4.4] -> 4.3.2.2
path_stk00230.kgml: Skipped genes: stk:STP_0034, stk:STP_0033
path_stk00230.kgml:
path_stk00230.kgml: Found a trail of span 11 containing skipped vertices
path_stk00230.kgml: 160 -> 162 -> 163 -> 260 -> [164] -> 427 -> [428] -> 167 -> 428 -> [167] -> 166 -> 165 -> 169 -> [184] -> 183
path_stk00230.kgml: R01072 -> R04144 -> R04325 -> R04463 -> [R04208] -> R07404 -> [R07405] -> R04591 -> R07405 -> [R04591] -> R04559 -> R04560 -> R01127 -> [R01135] -> R01083
path_stk00230.kgml: stk:STP_0026 -> stk:STP_0031 -> stk:STP_0028 -> stk:STP_0025 -> [stk:STP_0027] -> stk:STP_0033 -> [stk:STP_0032] -> {stk:STP_0024, stk:STP_0189} -> stk:STP_0032 -> [{stk:STP_0024, stk:STP_0189}] -> stk:STP_0035 -> stk:STP_0029 -> stk:STP_0029 -> [stk:STP_1563] -> stk:STP_0035
path_stk00230.kgml: 2.4.2.14 -> 6.3.4.13 -> 2.1.2.2 -> 6.3.5.3 -> [6.3.3.1] -> 6.3.4.18 -> [5.4.99.18] -> 6.3.2.6 -> 5.4.99.18 -> [6.3.2.6] -> 4.3.2.2 -> 2.1.2.3 -> 3.5.4.10 -> [6.3.4.4] -> 4.3.2.2
path_stk00230.kgml: Skipped genes: stk:STP_0034, stk:STP_0027
path_stk00230.kgml:
path_stk00230.kgml: Found a trail of span 11 containing skipped vertices
path_stk00230.kgml: 160 -> 162 -> 163 -> [260] -> 164 -> 427 -> [428] -> 167 -> 428 -> [167] -> 166 -> 165 -> 169 -> [184] -> 183
path_stk00230.kgml: R01072 -> R04144 -> R04325 -> [R04463] -> R04208 -> R07404 -> [R07405] -> R04591 -> R07405 -> [R04591] -> R04559 -> R04560 -> R01127 -> [R01135] -> R01083
path_stk00230.kgml: stk:STP_0026 -> stk:STP_0031 -> stk:STP_0028 -> [stk:STP_0025] -> stk:STP_0027 -> stk:STP_0033 -> [stk:STP_0032] -> {stk:STP_0024, stk:STP_0189} -> stk:STP_0032 -> [{stk:STP_0024, stk:STP_0189}] -> stk:STP_0035 -> stk:STP_0029 -> stk:STP_0029 -> [stk:STP_1563] -> stk:STP_0035
path_stk00230.kgml: 2.4.2.14 -> 6.3.4.13 -> 2.1.2.2 -> [6.3.5.3] -> 6.3.3.1 -> 6.3.4.18 -> [5.4.99.18] -> 6.3.2.6 -> 5.4.99.18 -> [6.3.2.6] -> 4.3.2.2 -> 2.1.2.3 -> 3.5.4.10 -> [6.3.4.4] -> 4.3.2.2
path_stk00230.kgml: Skipped genes: stk:STP_0034, stk:STP_0025
path_stk00230.kgml:
path_stk00230.kgml: Found a trail of span 11 containing skipped vertices
path_stk00230.kgml: 160 -> 162 -> [163] -> 260 -> 164 -> 427 -> [428] -> 167 -> 428 -> [167] -> 166 -> 165 -> 169 -> [184] -> 183
path_stk00230.kgml: R01072 -> R04144 -> [R04325] -> R04463 -> R04208 -> R07404 -> [R07405] -> R04591 -> R07405 -> [R04591] -> R04559 -> R04560 -> R01127 -> [R01135] -> R01083
path_stk00230.kgml: stk:STP_0026 -> stk:STP_0031 -> [stk:STP_0028] -> stk:STP_0025 -> stk:STP_0027 -> stk:STP_0033 -> [stk:STP_0032] -> {stk:STP_0024, stk:STP_0189} -> stk:STP_0032 -> [{stk:STP_0024, stk:STP_0189}] -> stk:STP_0035 -> stk:STP_0029 -> stk:STP_0029 -> [stk:STP_1563] -> stk:STP_0035
path_stk00230.kgml: 2.4.2.14 -> 6.3.4.13 -> [2.1.2.2] -> 6.3.5.3 -> 6.3.3.1 -> 6.3.4.18 -> [5.4.99.18] -> 6.3.2.6 -> 5.4.99.18 -> [6.3.2.6] -> 4.3.2.2 -> 2.1.2.3 -> 3.5.4.10 -> [6.3.4.4] -> 4.3.2.2
path_stk00230.kgml: Skipped genes: stk:STP_0034, stk:STP_0028
path_stk00230.kgml:
path_stk00230.kgml: Found a trail of span 4 containing skipped vertices
path_stk00230.kgml: 211 -> 286 -> [191] -> 192 -> 214
path_stk00230.kgml: R01561 -> R02557 -> [R02556] -> R02748 -> R01863
path_stk00230.kgml: {stk:STP_0909, stk:STP_0910} -> {stk:STP_0909, stk:STP_0910} -> [stk:STP_0454] -> {stk:STP_0909, stk:STP_0910} -> {stk:STP_0909, stk:STP_0910}
path_stk00230.kgml: 2.4.2.1 -> 2.4.2.1 -> [3.5.4.4] -> {2.4.2.1, 2.4.2.4} -> {2.4.2.1, 2.4.2.15}
path_stk00230.kgml:
path_stk00230.kgml: Found a trail of span 3 containing skipped vertices
path_stk00230.kgml: 244 -> [300] -> 220 -> [139] -> 239
path_stk00230.kgml: R00441 -> [R00430] -> R00332 -> [R02019] -> R02090
path_stk00230.kgml: {stk:STP_0074, stk:STP_1243, stk:STP_1432, stk:STP_1614, stk:STP_1615} -> [stk:STP_0832] -> stk:STP_1244 -> [{stk:STP_1057, stk:STP_1058, stk:STP_1059}] -> stk:STP_1244
path_stk00230.kgml: {2.7.7.48, 2.7.7.6} -> [2.7.1.40] -> 2.7.4.8 -> [1.17.4.1] -> {2.7.4.12, 2.7.4.8}
path_stk00230.kgml:
path_stk00230.kgml: Found a trail of span 3 containing skipped vertices
path_stk00230.kgml: 300 -> [139] -> 301 -> 247
path_stk00230.kgml: R00430 -> [R02019] -> R01858 -> R00376
path_stk00230.kgml: stk:STP_0832 -> [{stk:STP_1057, stk:STP_1058, stk:STP_1059}] -> stk:STP_0832 -> {stk:STP_0002, stk:STP_0834, stk:STP_1047, stk:STP_1079, stk:STP_1320, stk:STP_1480, stk:STP_1644, stk:STP_1734}
path_stk00230.kgml: 2.7.1.40 -> [1.17.4.1] -> 2.7.1.40 -> 2.7.7.7
path_stk00230.kgml: Skipped genes: stk:STP_0833
path_stk00230.kgml:
path_stk00230.kgml: Found a trail of span 3 containing skipped vertices
path_stk00230.kgml: 285 -> 204 -> [205] -> 267
path_stk00230.kgml: R01229 -> R01134 -> [R01130] -> R02142
path_stk00230.kgml: stk:STP_0677 -> stk:STP_0676 -> [stk:STP_1861] -> stk:STP_0677
path_stk00230.kgml: {2.4.2.22, 2.4.2.7, 2.4.2.8} -> 1.7.1.7 -> [1.1.1.205] -> {2.4.2.22, 2.4.2.8}
path_stk00230.kgml:
path_stk00230.kgml: Found a trail of span 3 containing skipped vertices
path_stk00230.kgml: 313 -> [445] -> 175 -> 312
path_stk00230.kgml: R00200 -> [R11634] -> R00375 -> R01138
path_stk00230.kgml: stk:STP_0832 -> [stk:STP_1786] -> {stk:STP_0002, stk:STP_0834, stk:STP_1047, stk:STP_1079, stk:STP_1320, stk:STP_1480, stk:STP_1644, stk:STP_1734} -> stk:STP_0832
path_stk00230.kgml: 2.7.1.40 -> [1.1.98.6] -> 2.7.7.7 -> 2.7.1.40
path_stk00230.kgml: Skipped genes: stk:STP_0833
path_stk00230.kgml:
path_stk00230.kgml: Found a trail of span 3 containing skipped vertices
path_stk00230.kgml: 286 -> 211 -> [197] -> 214
path_stk00230.kgml: R02557 -> R01561 -> [R01560] -> R01863
path_stk00230.kgml: {stk:STP_0909, stk:STP_0910} -> {stk:STP_0909, stk:STP_0910} -> [stk:STP_0454] -> {stk:STP_0909, stk:STP_0910}
path_stk00230.kgml: 2.4.2.1 -> 2.4.2.1 -> [3.5.4.4] -> {2.4.2.1, 2.4.2.15}
path_stk00230.kgml:
path_stk00230.kgml: Found a trail of span 2 without skipping any vertex
path_stk00230.kgml: 243 -> 221
path_stk00230.kgml: R02147 -> R01969
path_stk00230.kgml: {stk:STP_0909, stk:STP_0910} -> {stk:STP_0909, stk:STP_0910}
path_stk00230.kgml: {2.4.2.1, 2.4.2.15} -> {2.4.2.1, 2.4.2.4}
path_stk00230.kgml:
path_stk00230.kgml: --- 18.64 seconds ---

path_stk00240.kgml: Pyrimidine metabolism
path_stk00240.kgml: Initialization took 3.26 seconds
path_stk00240.kgml:
path_stk00240.kgml: Found a trail of span 3 containing skipped vertices
path_stk00240.kgml: 150 -> [156] -> 161 -> [158] -> 157
path_stk00240.kgml: R02098 -> [R02101] -> R02094 -> [R02093] -> R00378
path_stk00240.kgml: stk:STP_1321 -> [stk:STP_0606] -> stk:STP_1321 -> [stk:STP_0940] -> {stk:STP_0002, stk:STP_0834, stk:STP_1047, stk:STP_1079, stk:STP_1320, stk:STP_1480, stk:STP_1644, stk:STP_1734}
path_stk00240.kgml: {2.7.4.4, 2.7.4.9} -> [2.1.1.45] -> {2.7.4.12, 2.7.4.9} -> [2.7.4.6] -> 2.7.7.7
path_stk00240.kgml:
path_stk00240.kgml: Found a trail of span 2 without skipping any vertex
path_stk00240.kgml: 101 -> 178
path_stk00240.kgml: R01870 -> R00965
path_stk00240.kgml: stk:STP_0890 -> stk:STP_0891
path_stk00240.kgml: 2.4.2.10 -> 4.1.1.23
path_stk00240.kgml:
path_stk00240.kgml: Found a trail of span 2 without skipping any vertex
path_stk00240.kgml: 107 -> 121
path_stk00240.kgml: {R00571, R00573} -> R00442
path_stk00240.kgml: stk:STP_1431 -> {stk:STP_0074, stk:STP_1243, stk:STP_1432, stk:STP_1614, stk:STP_1615}
path_stk00240.kgml: {6.3.4.2, 6.3.4.2} -> {2.7.7.48, 2.7.7.6}
path_stk00240.kgml:
path_stk00240.kgml: Found a trail of span 2 containing skipped vertices
path_stk00240.kgml: 131 -> 129
path_stk00240.kgml: R02296 -> R01878
path_stk00240.kgml: stk:STP_0789 -> stk:STP_0787
path_stk00240.kgml: 2.4.2.2 -> 3.5.4.5
path_stk00240.kgml: Skipped genes: stk:STP_0788
path_stk00240.kgml:
path_stk00240.kgml: Found a trail of span 2 without skipping any vertex
path_stk00240.kgml: 91 -> 97
path_stk00240.kgml: R00575 -> R01397
path_stk00240.kgml: {stk:STP_0564, stk:STP_0565} -> stk:STP_0563
path_stk00240.kgml: 6.3.5.5 -> 2.1.3.2
path_stk00240.kgml:
path_stk00240.kgml: Found a trail of span 2 containing skipped vertices
path_stk00240.kgml: 152 -> 153
path_stk00240.kgml: R02485 -> R02484
path_stk00240.kgml: stk:STP_0787 -> stk:STP_0789
path_stk00240.kgml: 3.5.4.5 -> {2.4.2.1, 2.4.2.2, 2.4.2.3, 2.4.2.4}
path_stk00240.kgml: Skipped genes: stk:STP_0788
path_stk00240.kgml:
path_stk00240.kgml: --- 4.22 seconds ---

path_stk00250.kgml: Alanine, aspartate and glutamate metabolism
path_stk00250.kgml: Initialization took 0.64 seconds
path_stk00250.kgml:
path_stk00250.kgml: Found a trail of span 2 without skipping any vertex
path_stk00250.kgml: 48 -> 51
path_stk00250.kgml: R01954 -> R01086
path_stk00250.kgml: stk:STP_1693 -> stk:STP_1692
path_stk00250.kgml: 6.3.4.5 -> 4.3.2.1
path_stk00250.kgml:
path_stk00250.kgml: --- 0.76 seconds ---

path_stk00260.kgml: Glycine, serine and threonine metabolism
path_stk00260.kgml: Initialization took 0.58 seconds
path_stk00260.kgml:
path_stk00260.kgml: Found a trail of span 2 containing skipped vertices
path_stk00260.kgml: 78 -> 70
path_stk00260.kgml: R04173 -> R01513
path_stk00260.kgml: stk:STP_1314 -> stk:STP_1312
path_stk00260.kgml: 2.6.1.52 -> 1.1.1.95
path_stk00260.kgml: Skipped genes: stk:STP_1313
path_stk00260.kgml:
path_stk00260.kgml: Found a trail of span 2 without skipping any vertex
path_stk00260.kgml: 103 -> 99
path_stk00260.kgml: {R01773, R01775} -> R01771
path_stk00260.kgml: stk:STP_0626 -> stk:STP_0627
path_stk00260.kgml: {1.1.1.3, 1.1.1.3} -> 2.7.1.39
path_stk00260.kgml:
path_stk00260.kgml: --- 0.75 seconds ---

path_stk00261.kgml: Monobactam biosynthesis
path_stk00261.kgml: Initialization took 0.08 seconds
path_stk00261.kgml: (not found)
path_stk00261.kgml: --- 0.12 seconds ---

path_stk00270.kgml: Cysteine and methionine metabolism
path_stk00270.kgml: Initialization took 0.43 seconds
path_stk00270.kgml:
path_stk00270.kgml: Found a trail of span 2 containing skipped vertices
path_stk00270.kgml: 82 -> 92
path_stk00270.kgml: R02025 -> R00177
path_stk00270.kgml: stk:STP_1048 -> stk:STP_1045
path_stk00270.kgml: {1.8.4.13, 1.8.4.14} -> 2.5.1.6
path_stk00270.kgml: Skipped genes: stk:STP_1047
path_stk00270.kgml:
path_stk00270.kgml: --- 0.51 seconds ---

path_stk00280.kgml: Valine, leucine and isoleucine degradation
path_stk00280.kgml: Initialization took 0.13 seconds
path_stk00280.kgml: (not found)
path_stk00280.kgml: --- 0.16 seconds ---

path_stk00281.kgml: Geraniol degradation
path_stk00281.kgml: Initialization took 0.04 seconds
path_stk00281.kgml: (not found)
path_stk00281.kgml: --- 0.07 seconds ---

path_stk00290.kgml: Valine, leucine and isoleucine biosynthesis
path_stk00290.kgml: Initialization took 0.05 seconds
path_stk00290.kgml: (not found)
path_stk00290.kgml: --- 0.09 seconds ---

path_stk00300.kgml: Lysine biosynthesis
path_stk00300.kgml: Initialization took 0.23 seconds
path_stk00300.kgml:
path_stk00300.kgml: Found a trail of span 2 without skipping any vertex
path_stk00300.kgml: 51 -> 53
path_stk00300.kgml: R02291 -> R10147
path_stk00300.kgml: stk:STP_0775 -> stk:STP_0774
path_stk00300.kgml: 1.2.1.11 -> 4.3.3.7
path_stk00300.kgml:
path_stk00300.kgml: --- 0.32 seconds ---

path_stk00310.kgml: Lysine degradation
path_stk00310.kgml: Initialization took 0.13 seconds
path_stk00310.kgml: (not found)
path_stk00310.kgml: --- 0.17 seconds ---

path_stk00330.kgml: Arginine and proline metabolism
path_stk00330.kgml: Initialization took 0.08 seconds
path_stk00330.kgml:
path_stk00330.kgml: Found a trail of span 2 without skipping any vertex
path_stk00330.kgml: 216 -> 217
path_stk00330.kgml: R00239 -> R03313
path_stk00330.kgml: stk:STP_0270 -> stk:STP_0271
path_stk00330.kgml: 2.7.2.11 -> 1.2.1.41
path_stk00330.kgml:
path_stk00330.kgml: --- 0.17 seconds ---

path_stk00332.kgml: Carbapenem biosynthesis
path_stk00332.kgml: Initialization took 0.04 seconds
path_stk00332.kgml:
path_stk00332.kgml: Found a trail of span 2 without skipping any vertex
path_stk00332.kgml: 5 -> 8
path_stk00332.kgml: R00239 -> R03313
path_stk00332.kgml: stk:STP_0270 -> stk:STP_0271
path_stk00332.kgml: 2.7.2.11 -> 1.2.1.41
path_stk00332.kgml:
path_stk00332.kgml: --- 0.13 seconds ---

path_stk00340.kgml: Histidine metabolism
path_stk00340.kgml: Initialization took 0.08 seconds
path_stk00340.kgml:
path_stk00340.kgml: Found a trail of span 2 containing skipped vertices
path_stk00340.kgml: 43 -> [42] -> 41
path_stk00340.kgml: R02914 -> [R02288] -> R02287
path_stk00340.kgml: stk:STP_0391 -> [stk:STP_0390] -> stk:STP_0392
path_stk00340.kgml: 4.2.1.49 -> [3.5.2.7] -> 2.1.2.5
path_stk00340.kgml:
path_stk00340.kgml: --- 0.16 seconds ---

path_stk00350.kgml: Tyrosine metabolism
path_stk00350.kgml: Initialization took 0.08 seconds
path_stk00350.kgml: (not found)
path_stk00350.kgml: --- 0.13 seconds ---

path_stk00360.kgml: Phenylalanine metabolism
path_stk00360.kgml: Initialization took 0.05 seconds
path_stk00360.kgml: (not found)
path_stk00360.kgml: --- 0.08 seconds ---

path_stk00362.kgml: Benzoate degradation
path_stk00362.kgml: Initialization took 0.23 seconds
path_stk00362.kgml:
path_stk00362.kgml: Found a trail of span 3 containing skipped vertices
path_stk00362.kgml: 238 -> 90 -> 237
path_stk00362.kgml: R05305 -> R05586 -> R02488
path_stk00362.kgml: stk:STP_1025 -> stk:STP_1024 -> {stk:STP_1027, stk:STP_1830}
path_stk00362.kgml: {1.1.1.259, 1.1.1.35} -> 2.3.1.16 -> 1.3.8.6
path_stk00362.kgml: Skipped genes: stk:STP_1026
path_stk00362.kgml:
path_stk00362.kgml: Found a trail of span 2 containing skipped vertices
path_stk00362.kgml: 124 -> 127
path_stk00362.kgml: R01976 -> R00238
path_stk00362.kgml: stk:STP_1831 -> {stk:STP_0469, stk:STP_1829}
path_stk00362.kgml: 1.1.1.157 -> 2.3.1.9
path_stk00362.kgml: Skipped genes: stk:STP_1830
path_stk00362.kgml:
path_stk00362.kgml: Found a trail of span 2 containing skipped vertices
path_stk00362.kgml: 238 -> [90] -> 237
path_stk00362.kgml: R05305 -> [R05586] -> R02488
path_stk00362.kgml: stk:STP_1025 -> [stk:STP_1024] -> {stk:STP_1027, stk:STP_1830}
path_stk00362.kgml: {1.1.1.259, 1.1.1.35} -> [2.3.1.16] -> 1.3.8.6
path_stk00362.kgml: Skipped genes: stk:STP_1026
path_stk00362.kgml:
path_stk00362.kgml: --- 0.36 seconds ---

path_stk00380.kgml: Tryptophan metabolism
path_stk00380.kgml: Initialization took 0.08 seconds
path_stk00380.kgml: (not found)
path_stk00380.kgml: --- 0.12 seconds ---

path_stk00400.kgml: Phenylalanine, tyrosine and tryptophan biosynthesis
path_stk00400.kgml: Initialization took 0.08 seconds
path_stk00400.kgml:
path_stk00400.kgml: Found a trail of span 2 without skipping any vertex
path_stk00400.kgml: 75 -> 74
path_stk00400.kgml: R02412 -> R03460
path_stk00400.kgml: stk:STP_1036 -> stk:STP_1037
path_stk00400.kgml: 2.7.1.71 -> 2.5.1.19
path_stk00400.kgml:
path_stk00400.kgml: Found a trail of span 2 without skipping any vertex
path_stk00400.kgml: 77 -> 76
path_stk00400.kgml: R03084 -> R02413
path_stk00400.kgml: {stk:STP_0546, stk:STP_1199} -> stk:STP_1200
path_stk00400.kgml: 4.2.1.10 -> {1.1.1.25, 1.1.1.282}
path_stk00400.kgml:
path_stk00400.kgml: --- 0.20 seconds ---

path_stk00430.kgml: Taurine and hypotaurine metabolism
path_stk00430.kgml: Initialization took 0.05 seconds
path_stk00430.kgml: (not found)
path_stk00430.kgml: --- 0.09 seconds ---

path_stk00440.kgml: Phosphonate and phosphinate metabolism
path_stk00440.kgml: Initialization took 0.05 seconds
path_stk00440.kgml: (not found)
path_stk00440.kgml: --- 0.09 seconds ---

path_stk00450.kgml: Selenocompound metabolism
path_stk00450.kgml: Initialization took 0.05 seconds
path_stk00450.kgml: (not found)
path_stk00450.kgml: --- 0.09 seconds ---

path_stk00460.kgml: Cyanoamino acid metabolism
path_stk00460.kgml: Initialization took 0.08 seconds
path_stk00460.kgml: (not found)
path_stk00460.kgml: --- 0.10 seconds ---

path_stk00471.kgml: D-Glutamine and D-glutamate metabolism
path_stk00471.kgml: Initialization took 0.08 seconds
path_stk00471.kgml: (not found)
path_stk00471.kgml: --- 0.12 seconds ---

path_stk00473.kgml: D-Alanine metabolism
path_stk00473.kgml: Initialization took 0.08 seconds
path_stk00473.kgml: (not found)
path_stk00473.kgml: --- 0.12 seconds ---

path_stk00480.kgml: Glutathione metabolism
path_stk00480.kgml: Initialization took 0.09 seconds
path_stk00480.kgml: (not found)
path_stk00480.kgml: --- 0.11 seconds ---

path_stk00500.kgml: Starch and sucrose metabolism
path_stk00500.kgml: Initialization took 2.74 seconds
path_stk00500.kgml:
path_stk00500.kgml: Found a trail of span 2 without skipping any vertex
path_stk00500.kgml: 91 -> 88
path_stk00500.kgml: R00801 -> R00760
path_stk00500.kgml: {stk:STP_0125, stk:STP_0159} -> {stk:STP_0126, stk:STP_0161}
path_stk00500.kgml: {3.2.1.10, 3.2.1.20, 3.2.1.26, 3.2.1.48} -> {2.7.1.1, 2.7.1.4}
path_stk00500.kgml:
path_stk00500.kgml: Found a trail of span 2 containing skipped vertices
path_stk00500.kgml: 98 -> [87] -> 88
path_stk00500.kgml: R00811 -> [R03921] -> R00760
path_stk00500.kgml: stk:STP_0160 -> [{stk:STP_0125, stk:STP_0159}] -> {stk:STP_0126, stk:STP_0161}
path_stk00500.kgml: 2.7.1.211 -> [3.2.1.26] -> {2.7.1.1, 2.7.1.4}
path_stk00500.kgml:
path_stk00500.kgml: Found a trail of span 2 without skipping any vertex
path_stk00500.kgml: 148 -> 198
path_stk00500.kgml: R04111 -> R10486
path_stk00500.kgml: stk:STP_1502 -> stk:STP_1501
path_stk00500.kgml: 2.7.1.208 -> 3.1.3.90
path_stk00500.kgml:
path_stk00500.kgml: Found a trail of span 2 without skipping any vertex
path_stk00500.kgml: 147 -> 125
path_stk00500.kgml: R02780 -> R00837
path_stk00500.kgml: {stk:STP_1502, stk:STP_1777} -> stk:STP_1776
path_stk00500.kgml: 2.7.1.201 -> {3.2.1.122, 3.2.1.93}
path_stk00500.kgml:
path_stk00500.kgml: Found a trail of span 2 without skipping any vertex
path_stk00500.kgml: 233 -> 232
path_stk00500.kgml: R11172 -> R00839
path_stk00500.kgml: {stk:STP_0163, stk:STP_0334, stk:STP_0336, stk:STP_0338, stk:STP_0706, stk:STP_0707} -> {stk:STP_0100, stk:STP_0164, stk:STP_0332, stk:STP_0620, stk:STP_0648, stk:STP_0651, stk:STP_0655, stk:STP_0675, stk:STP_0705, stk:STP_0729}
path_stk00500.kgml: 2.7.1.205 -> 3.2.1.86
path_stk00500.kgml:
path_stk00500.kgml: --- 4.20 seconds ---

path_stk00511.kgml: Other glycan degradation
path_stk00511.kgml: Initialization took 0.04 seconds
path_stk00511.kgml: (not found)
path_stk00511.kgml: --- 0.09 seconds ---

path_stk00520.kgml: Amino sugar and nucleotide sugar metabolism
path_stk00520.kgml: Initialization took 1.94 seconds
path_stk00520.kgml:
path_stk00520.kgml: Found a trail of span 3 containing skipped vertices
path_stk00520.kgml: 200 -> [184] -> 186 -> 184
path_stk00520.kgml: R01092 -> [R00955] -> R00291 -> R00955
path_stk00520.kgml: stk:STP_1490 -> [stk:STP_1489] -> stk:STP_1488 -> stk:STP_1489
path_stk00520.kgml: 2.7.1.6 -> [2.7.7.12] -> 5.1.3.2 -> 2.7.7.12
path_stk00520.kgml:
path_stk00520.kgml: Found a trail of span 2 containing skipped vertices
path_stk00520.kgml: 80 -> 193
path_stk00520.kgml: R03920 -> R01819
path_stk00520.kgml: {stk:STP_0126, stk:STP_0161} -> stk:STP_0165
path_stk00520.kgml: {2.7.1.1, 2.7.1.4} -> 5.3.1.8
path_stk00520.kgml: Skipped genes: stk:STP_0163, stk:STP_0162, stk:STP_0164
path_stk00520.kgml:
path_stk00520.kgml: --- 2.26 seconds ---

path_stk00521.kgml: Streptomycin biosynthesis
path_stk00521.kgml: Initialization took 0.13 seconds
path_stk00521.kgml:
path_stk00521.kgml: Found a trail of span 3 without skipping any vertex
path_stk00521.kgml: 44 -> 43 -> 42
path_stk00521.kgml: R02328 -> R06513 -> R06514
path_stk00521.kgml: stk:STP_0973 -> stk:STP_0971 -> stk:STP_0972
path_stk00521.kgml: 2.7.7.24 -> 4.2.1.46 -> 5.1.3.13
path_stk00521.kgml:
path_stk00521.kgml: Found a trail of span 2 containing skipped vertices
path_stk00521.kgml: 44 -> [43] -> 42
path_stk00521.kgml: R02328 -> [R06513] -> R06514
path_stk00521.kgml: stk:STP_0973 -> [stk:STP_0971] -> stk:STP_0972
path_stk00521.kgml: 2.7.7.24 -> [4.2.1.46] -> 5.1.3.13
path_stk00521.kgml:
path_stk00521.kgml: --- 0.26 seconds ---

path_stk00523.kgml: Polyketide sugar unit biosynthesis
path_stk00523.kgml: Initialization took 0.05 seconds
path_stk00523.kgml:
path_stk00523.kgml: Found a trail of span 3 without skipping any vertex
path_stk00523.kgml: 27 -> 26 -> 63
path_stk00523.kgml: R02328 -> R06513 -> R06514
path_stk00523.kgml: stk:STP_0973 -> stk:STP_0971 -> stk:STP_0972
path_stk00523.kgml: 2.7.7.24 -> 4.2.1.46 -> 5.1.3.13
path_stk00523.kgml:
path_stk00523.kgml: Found a trail of span 2 containing skipped vertices
path_stk00523.kgml: 27 -> [26] -> 63
path_stk00523.kgml: R02328 -> [R06513] -> R06514
path_stk00523.kgml: stk:STP_0973 -> [stk:STP_0971] -> stk:STP_0972
path_stk00523.kgml: 2.7.7.24 -> [4.2.1.46] -> 5.1.3.13
path_stk00523.kgml:
path_stk00523.kgml: --- 0.16 seconds ---

path_stk00525.kgml: Acarbose and validamycin biosynthesis
path_stk00525.kgml: Initialization took 0.04 seconds
path_stk00525.kgml:
path_stk00525.kgml: Found a trail of span 2 containing skipped vertices
path_stk00525.kgml: 58 -> 59
path_stk00525.kgml: R02328 -> R06513
path_stk00525.kgml: stk:STP_0973 -> stk:STP_0971
path_stk00525.kgml: 2.7.7.24 -> 4.2.1.46
path_stk00525.kgml: Skipped genes: stk:STP_0972
path_stk00525.kgml:
path_stk00525.kgml: --- 0.13 seconds ---

path_stk00550.kgml: Peptidoglycan biosynthesis
path_stk00550.kgml: Initialization took 1.08 seconds
path_stk00550.kgml:
path_stk00550.kgml: Found a trail of span 2 without skipping any vertex
path_stk00550.kgml: 30 -> 23
path_stk00550.kgml: R01150 -> R04617
path_stk00550.kgml: stk:STP_1091 -> stk:STP_1089
path_stk00550.kgml: 6.3.2.4 -> 6.3.2.10
path_stk00550.kgml:
path_stk00550.kgml: Found a trail of span 2 without skipping any vertex
path_stk00550.kgml: 30 -> 29
path_stk00550.kgml: R01150 -> R04573
path_stk00550.kgml: stk:STP_1091 -> stk:STP_1089
path_stk00550.kgml: 6.3.2.4 -> 6.3.2.10
path_stk00550.kgml:
path_stk00550.kgml: --- 1.31 seconds ---

path_stk00561.kgml: Glycerolipid metabolism
path_stk00561.kgml: Initialization took 0.33 seconds
path_stk00561.kgml:
path_stk00561.kgml: Found a trail of span 2 without skipping any vertex
path_stk00561.kgml: 41 -> 69
path_stk00561.kgml: R10850 -> R05164
path_stk00561.kgml: stk:STP_0344 -> stk:STP_0343
path_stk00561.kgml: 2.4.1.337 -> 2.4.1.208
path_stk00561.kgml:
path_stk00561.kgml: --- 0.40 seconds ---

path_stk00562.kgml: Inositol phosphate metabolism
path_stk00562.kgml: Initialization took 0.05 seconds
path_stk00562.kgml: (not found)
path_stk00562.kgml: --- 0.08 seconds ---

path_stk00564.kgml: Glycerophospholipid metabolism
path_stk00564.kgml: Initialization took 0.18 seconds
path_stk00564.kgml: (not found)
path_stk00564.kgml: --- 0.23 seconds ---

path_stk00590.kgml: Arachidonic acid metabolism
path_stk00590.kgml: Initialization took 0.04 seconds
path_stk00590.kgml: (not found)
path_stk00590.kgml: --- 0.07 seconds ---

path_stk00592.kgml: alpha-Linolenic acid metabolism
path_stk00592.kgml: Initialization took 0.05 seconds
path_stk00592.kgml: (not found)
path_stk00592.kgml: --- 0.10 seconds ---

path_stk00620.kgml: Pyruvate metabolism
path_stk00620.kgml: Initialization took 2.49 seconds
path_stk00620.kgml:
path_stk00620.kgml: Found a trail of span 4 containing skipped vertices
path_stk00620.kgml: 123 -> 55 -> [124] -> 125 -> 124
path_stk00620.kgml: R00014 -> R03270 -> [R02569] -> R07618 -> R02569
path_stk00620.kgml: {stk:STP_0953, stk:STP_0954} -> {stk:STP_0953, stk:STP_0954} -> [stk:STP_0952] -> {stk:STP_0765, stk:STP_0951} -> stk:STP_0952
path_stk00620.kgml: {1.2.4.1, 2.2.1.6, 4.1.1.1} -> 1.2.4.1 -> [2.3.1.12] -> 1.8.1.4 -> 2.3.1.12
path_stk00620.kgml:
path_stk00620.kgml: Found a trail of span 2 containing skipped vertices
path_stk00620.kgml: 100 -> 109
path_stk00620.kgml: R00928 -> R00238
path_stk00620.kgml: stk:STP_1826 -> {stk:STP_0469, stk:STP_1829}
path_stk00620.kgml: 2.8.3.1 -> 2.3.1.9
path_stk00620.kgml: Skipped genes: stk:STP_1827, stk:STP_1828
path_stk00620.kgml:
path_stk00620.kgml: --- 5.41 seconds ---

path_stk00622.kgml: Xylene degradation
path_stk00622.kgml: Initialization took 0.05 seconds
path_stk00622.kgml: (not found)
path_stk00622.kgml: --- 0.09 seconds ---

path_stk00625.kgml: Chloroalkane and chloroalkene degradation
path_stk00625.kgml: Initialization took 0.05 seconds
path_stk00625.kgml: (not found)
path_stk00625.kgml: --- 0.09 seconds ---

path_stk00626.kgml: Naphthalene degradation
path_stk00626.kgml: Initialization took 0.05 seconds
path_stk00626.kgml: (not found)
path_stk00626.kgml: --- 0.09 seconds ---

path_stk00627.kgml: Aminobenzoate degradation
path_stk00627.kgml: Initialization took 0.05 seconds
path_stk00627.kgml: (not found)
path_stk00627.kgml: --- 0.09 seconds ---

path_stk00630.kgml: Glyoxylate and dicarboxylate metabolism
path_stk00630.kgml: Initialization took 0.28 seconds
path_stk00630.kgml: (not found)
path_stk00630.kgml: --- 0.31 seconds ---

path_stk00640.kgml: Propanoate metabolism
path_stk00640.kgml: Initialization took 0.48 seconds
path_stk00640.kgml: (not found)
path_stk00640.kgml: --- 0.53 seconds ---

path_stk00643.kgml: Styrene degradation
path_stk00643.kgml: Initialization took 0.08 seconds
path_stk00643.kgml: (not found)
path_stk00643.kgml: --- 0.12 seconds ---

path_stk00650.kgml: Butanoate metabolism
path_stk00650.kgml: Initialization took 0.63 seconds
path_stk00650.kgml:
path_stk00650.kgml: Found a trail of span 2 containing skipped vertices
path_stk00650.kgml: 57 -> 58
path_stk00650.kgml: R00238 -> R01976
path_stk00650.kgml: {stk:STP_0469, stk:STP_1829} -> stk:STP_1831
path_stk00650.kgml: 2.3.1.9 -> 1.1.1.157
path_stk00650.kgml: Skipped genes: stk:STP_1830
path_stk00650.kgml:
path_stk00650.kgml: Found a trail of span 2 without skipping any vertex
path_stk00650.kgml: 151 -> 86
path_stk00650.kgml: R00226 -> R02948
path_stk00650.kgml: stk:STP_0965 -> stk:STP_0964
path_stk00650.kgml: 2.2.1.6 -> 4.1.1.5
path_stk00650.kgml:
path_stk00650.kgml: --- 0.73 seconds ---

path_stk00660.kgml: C5-Branched dibasic acid metabolism
path_stk00660.kgml: Initialization took 0.04 seconds
path_stk00660.kgml:
path_stk00660.kgml: Found a trail of span 2 without skipping any vertex
path_stk00660.kgml: 44 -> 45
path_stk00660.kgml: R00226 -> R02948
path_stk00660.kgml: stk:STP_0965 -> stk:STP_0964
path_stk00660.kgml: 2.2.1.6 -> 4.1.1.5
path_stk00660.kgml:
path_stk00660.kgml: --- 0.09 seconds ---

path_stk00670.kgml: One carbon pool by folate
path_stk00670.kgml: Initialization took 0.24 seconds
path_stk00670.kgml:
path_stk00670.kgml: Found a trail of span 4 containing skipped vertices
path_stk00670.kgml: 25 -> [18] -> 21 -> 18 -> 49
path_stk00670.kgml: R03189 -> [R02287] -> R02302 -> R02287 -> R00943
path_stk00670.kgml: stk:STP_0392 -> [stk:STP_0392] -> stk:STP_0393 -> stk:STP_0392 -> {stk:STP_0394, stk:STP_0778}
path_stk00670.kgml: 2.1.2.5 -> [2.1.2.5] -> 4.3.1.4 -> 2.1.2.5 -> 6.3.4.3
path_stk00670.kgml:
path_stk00670.kgml: Found a trail of span 4 containing skipped vertices
path_stk00670.kgml: 24 -> 23 -> 52 -> [24] -> 68
path_stk00670.kgml: {R02235, R02236} -> {R00936, R00939} -> R02101 -> [{R02235, R02236}] -> {R00937, R00940}
path_stk00670.kgml: stk:STP_0607 -> stk:STP_0607 -> stk:STP_0606 -> [stk:STP_0607] -> stk:STP_0607
path_stk00670.kgml: {1.5.1.3, 1.5.1.3} -> {1.5.1.3, 1.5.1.3} -> 2.1.1.45 -> [{1.5.1.3, 1.5.1.3}] -> {1.5.1.3, 1.5.1.3}
path_stk00670.kgml:
path_stk00670.kgml: Found a trail of span 3 containing skipped vertices
path_stk00670.kgml: 50 -> 51 -> [28] -> 20
path_stk00670.kgml: R04325 -> R04560 -> [R01655] -> R04326
path_stk00670.kgml: stk:STP_0028 -> stk:STP_0029 -> [stk:STP_1110] -> stk:STP_0028
path_stk00670.kgml: 2.1.2.2 -> 2.1.2.3 -> [3.5.4.9] -> 2.1.2.2
path_stk00670.kgml:
path_stk00670.kgml: --- 13.80 seconds ---

path_stk00680.kgml: Methane metabolism
path_stk00680.kgml: Initialization took 0.34 seconds
path_stk00680.kgml:
path_stk00680.kgml: Found a trail of span 2 containing skipped vertices
path_stk00680.kgml: 148 -> 151
path_stk00680.kgml: R01513 -> R04173
path_stk00680.kgml: stk:STP_1312 -> stk:STP_1314
path_stk00680.kgml: 1.1.1.95 -> 2.6.1.52
path_stk00680.kgml: Skipped genes: stk:STP_1313
path_stk00680.kgml:
path_stk00680.kgml: --- 0.43 seconds ---

path_stk00730.kgml: Thiamine metabolism
path_stk00730.kgml: Initialization took 0.18 seconds
path_stk00730.kgml:
path_stk00730.kgml: Found a trail of span 3 containing skipped vertices
path_stk00730.kgml: 76 -> 75 -> 93
path_stk00730.kgml: R03471 -> R04509 -> R03223
path_stk00730.kgml: stk:STP_1067 -> stk:STP_1067 -> stk:STP_1065
path_stk00730.kgml: 2.7.1.49 -> 2.7.4.7 -> 2.5.1.3
path_stk00730.kgml: Skipped genes: stk:STP_1066
path_stk00730.kgml:
path_stk00730.kgml: Found a trail of span 3 containing skipped vertices
path_stk00730.kgml: 76 -> 75 -> 97
path_stk00730.kgml: R03471 -> R04509 -> R10712
path_stk00730.kgml: stk:STP_1067 -> stk:STP_1067 -> stk:STP_1065
path_stk00730.kgml: 2.7.1.49 -> 2.7.4.7 -> 2.5.1.3
path_stk00730.kgml: Skipped genes: stk:STP_1066
path_stk00730.kgml:
path_stk00730.kgml: Found a trail of span 2 without skipping any vertex
path_stk00730.kgml: 72 -> 71
path_stk00730.kgml: R07460 -> R07461
path_stk00730.kgml: {stk:STP_0552, stk:STP_0661} -> stk:STP_0553
path_stk00730.kgml: 2.8.1.7 -> {2.8.1.11, 2.8.1.4}
path_stk00730.kgml:
path_stk00730.kgml: Found a trail of span 2 without skipping any vertex
path_stk00730.kgml: 74 -> 93
path_stk00730.kgml: R04448 -> R03223
path_stk00730.kgml: stk:STP_1066 -> stk:STP_1065
path_stk00730.kgml: 2.7.1.50 -> 2.5.1.3
path_stk00730.kgml:
path_stk00730.kgml: Found a trail of span 2 containing skipped vertices
path_stk00730.kgml: 76 -> [75] -> 97
path_stk00730.kgml: R03471 -> [R04509] -> R10712
path_stk00730.kgml: stk:STP_1067 -> [stk:STP_1067] -> stk:STP_1065
path_stk00730.kgml: 2.7.1.49 -> [2.7.4.7] -> 2.5.1.3
path_stk00730.kgml: Skipped genes: stk:STP_1066
path_stk00730.kgml:
path_stk00730.kgml: Found a trail of span 2 containing skipped vertices
path_stk00730.kgml: 76 -> [75] -> 93
path_stk00730.kgml: R03471 -> [R04509] -> R03223
path_stk00730.kgml: stk:STP_1067 -> [stk:STP_1067] -> stk:STP_1065
path_stk00730.kgml: 2.7.1.49 -> [2.7.4.7] -> 2.5.1.3
path_stk00730.kgml: Skipped genes: stk:STP_1066
path_stk00730.kgml:
path_stk00730.kgml: --- 0.40 seconds ---

path_stk00740.kgml: Riboflavin metabolism
path_stk00740.kgml: Initialization took 0.04 seconds
path_stk00740.kgml: (not found)
path_stk00740.kgml: --- 0.08 seconds ---

path_stk00750.kgml: Vitamin B6 metabolism
path_stk00750.kgml: Initialization took 0.08 seconds
path_stk00750.kgml: (not found)
path_stk00750.kgml: --- 0.12 seconds ---

path_stk00760.kgml: Nicotinate and nicotinamide metabolism
path_stk00760.kgml: Initialization took 0.18 seconds
path_stk00760.kgml:
path_stk00760.kgml: Found a trail of span 2 containing skipped vertices
path_stk00760.kgml: 88 -> [83] -> 86
path_stk00760.kgml: R01724 -> [R03005] -> R00189
path_stk00760.kgml: stk:STP_1256 -> [stk:STP_1398] -> stk:STP_1255
path_stk00760.kgml: 6.3.4.21 -> [{2.7.7.1, 2.7.7.18}] -> {6.3.1.5, 6.3.5.1}
path_stk00760.kgml:
path_stk00760.kgml: --- 0.27 seconds ---

path_stk00770.kgml: Pantothenate and CoA biosynthesis
path_stk00770.kgml: Initialization took 0.18 seconds
path_stk00770.kgml:
path_stk00770.kgml: Found a trail of span 3 containing skipped vertices
path_stk00770.kgml: 71 -> 70 -> 67
path_stk00770.kgml: R03018 -> R04231 -> R03269
path_stk00770.kgml: stk:STP_0791 -> stk:STP_0779 -> stk:STP_0780
path_stk00770.kgml: 2.7.1.33 -> 6.3.2.5 -> 4.1.1.36
path_stk00770.kgml: Skipped genes: stk:STP_0782, stk:STP_0781
path_stk00770.kgml:
path_stk00770.kgml: Found a trail of span 2 containing skipped vertices
path_stk00770.kgml: 69 -> 67
path_stk00770.kgml: R04391 -> R03269
path_stk00770.kgml: stk:STP_0791 -> stk:STP_0780
path_stk00770.kgml: 2.7.1.33 -> 4.1.1.36
path_stk00770.kgml: Skipped genes: stk:STP_0782, stk:STP_0781
path_stk00770.kgml:
path_stk00770.kgml: Found a trail of span 2 containing skipped vertices
path_stk00770.kgml: 71 -> [70] -> 67
path_stk00770.kgml: R03018 -> [R04231] -> R03269
path_stk00770.kgml: stk:STP_0791 -> [stk:STP_0779] -> stk:STP_0780
path_stk00770.kgml: 2.7.1.33 -> [6.3.2.5] -> 4.1.1.36
path_stk00770.kgml: Skipped genes: stk:STP_0782, stk:STP_0781
path_stk00770.kgml:
path_stk00770.kgml: --- 0.37 seconds ---

path_stk00780.kgml: Biotin metabolism
path_stk00780.kgml: Initialization took 0.08 seconds
path_stk00780.kgml:
path_stk00780.kgml: Found a trail of span 3 containing skipped vertices
path_stk00780.kgml: 74 -> 67 -> 70
path_stk00780.kgml: R10119 -> R10120 -> R10121
path_stk00780.kgml: stk:STP_0209 -> {stk:STP_0208, stk:STP_0287} -> stk:STP_0211
path_stk00780.kgml: {2.3.1.179, 2.3.1.41} -> 1.1.1.100 -> 4.2.1.59
path_stk00780.kgml: Skipped genes: stk:STP_0210
path_stk00780.kgml:
path_stk00780.kgml: Found a trail of span 3 containing skipped vertices
path_stk00780.kgml: 95 -> 53 -> 56
path_stk00780.kgml: R10115 -> R10116 -> R10117
path_stk00780.kgml: stk:STP_0209 -> {stk:STP_0208, stk:STP_0287} -> stk:STP_0211
path_stk00780.kgml: {2.3.1.179, 2.3.1.41} -> 1.1.1.100 -> 4.2.1.59
path_stk00780.kgml: Skipped genes: stk:STP_0210
path_stk00780.kgml:
path_stk00780.kgml: Found a trail of span 2 containing skipped vertices
path_stk00780.kgml: 95 -> [53] -> 56
path_stk00780.kgml: R10115 -> [R10116] -> R10117
path_stk00780.kgml: stk:STP_0209 -> [{stk:STP_0208, stk:STP_0287}] -> stk:STP_0211
path_stk00780.kgml: {2.3.1.179, 2.3.1.41} -> [1.1.1.100] -> 4.2.1.59
path_stk00780.kgml: Skipped genes: stk:STP_0210
path_stk00780.kgml:
path_stk00780.kgml: Found a trail of span 2 containing skipped vertices
path_stk00780.kgml: 74 -> [67] -> 70
path_stk00780.kgml: R10119 -> [R10120] -> R10121
path_stk00780.kgml: stk:STP_0209 -> [{stk:STP_0208, stk:STP_0287}] -> stk:STP_0211
path_stk00780.kgml: {2.3.1.179, 2.3.1.41} -> [1.1.1.100] -> 4.2.1.59
path_stk00780.kgml: Skipped genes: stk:STP_0210
path_stk00780.kgml:
path_stk00780.kgml: --- 0.33 seconds ---

path_stk00790.kgml: Folate biosynthesis
path_stk00790.kgml: Initialization took 0.13 seconds
path_stk00790.kgml:
path_stk00790.kgml: Found a trail of span 11 containing skipped vertices
path_stk00790.kgml: 180 -> 81 -> 80 -> 79 -> [85] -> 171 -> 75 -> 74 -> 72 -> 83 -> [69] -> 68 -> 67
path_stk00790.kgml: R00428 -> R05046 -> R05048 -> R04639 -> [R04620] -> R11073 -> R03504 -> R03503 -> R03067 -> R02237 -> [{R00936, R00939}] -> R00942 -> R04241
path_stk00790.kgml: stk:STP_0629 -> stk:STP_0629 -> stk:STP_0629 -> stk:STP_0629 -> [stk:STP_1551] -> stk:STP_0631 -> stk:STP_0631 -> stk:STP_0632 -> stk:STP_0630 -> {stk:STP_0550, stk:STP_0628} -> [stk:STP_0607] -> {stk:STP_0550, stk:STP_0628} -> {stk:STP_0550, stk:STP_0628}
path_stk00790.kgml: 3.5.4.16 -> 3.5.4.16 -> 3.5.4.16 -> 3.5.4.16 -> [3.1.3.1] -> 5.1.99.8 -> 4.1.2.25 -> 2.7.6.3 -> 2.5.1.15 -> {6.3.2.12, 6.3.2.17} -> [{1.5.1.3, 1.5.1.3}] -> 6.3.2.17 -> 6.3.2.17
path_stk00790.kgml:
path_stk00790.kgml: Found a trail of span 11 containing skipped vertices
path_stk00790.kgml: 180 -> 81 -> 80 -> 79 -> [85] -> 171 -> 75 -> 74 -> 72 -> 71 -> [69] -> 68 -> 67
path_stk00790.kgml: R00428 -> R05046 -> R05048 -> R04639 -> [R04620] -> R11073 -> R03504 -> R03503 -> R03067 -> R02237 -> [{R00936, R00939}] -> R00942 -> R04241
path_stk00790.kgml: stk:STP_0629 -> stk:STP_0629 -> stk:STP_0629 -> stk:STP_0629 -> [stk:STP_1551] -> stk:STP_0631 -> stk:STP_0631 -> stk:STP_0632 -> stk:STP_0630 -> {stk:STP_0550, stk:STP_0628} -> [stk:STP_0607] -> {stk:STP_0550, stk:STP_0628} -> {stk:STP_0550, stk:STP_0628}
path_stk00790.kgml: 3.5.4.16 -> 3.5.4.16 -> 3.5.4.16 -> 3.5.4.16 -> [3.1.3.1] -> 5.1.99.8 -> 4.1.2.25 -> 2.7.6.3 -> 2.5.1.15 -> {6.3.2.12, 6.3.2.17} -> [{1.5.1.3, 1.5.1.3}] -> 6.3.2.17 -> 6.3.2.17
path_stk00790.kgml:
path_stk00790.kgml: Found a trail of span 10 containing skipped vertices
path_stk00790.kgml: 180 -> 81 -> 80 -> 79 -> [85] -> 171 -> [75] -> 74 -> 72 -> 83 -> [69] -> 68 -> 67
path_stk00790.kgml: R00428 -> R05046 -> R05048 -> R04639 -> [R04620] -> R11073 -> [R03504] -> R03503 -> R03067 -> R02237 -> [{R00936, R00939}] -> R00942 -> R04241
path_stk00790.kgml: stk:STP_0629 -> stk:STP_0629 -> stk:STP_0629 -> stk:STP_0629 -> [stk:STP_1551] -> stk:STP_0631 -> [stk:STP_0631] -> stk:STP_0632 -> stk:STP_0630 -> {stk:STP_0550, stk:STP_0628} -> [stk:STP_0607] -> {stk:STP_0550, stk:STP_0628} -> {stk:STP_0550, stk:STP_0628}
path_stk00790.kgml: 3.5.4.16 -> 3.5.4.16 -> 3.5.4.16 -> 3.5.4.16 -> [3.1.3.1] -> 5.1.99.8 -> [4.1.2.25] -> 2.7.6.3 -> 2.5.1.15 -> {6.3.2.12, 6.3.2.17} -> [{1.5.1.3, 1.5.1.3}] -> 6.3.2.17 -> 6.3.2.17
path_stk00790.kgml:
path_stk00790.kgml: Found a trail of span 10 containing skipped vertices
path_stk00790.kgml: 180 -> 81 -> 80 -> 79 -> [85] -> 171 -> 75 -> 73 -> 71 -> [69] -> 68 -> 67
path_stk00790.kgml: R00428 -> R05046 -> R05048 -> R04639 -> [R04620] -> R11073 -> R03504 -> R03066 -> R02237 -> [{R00936, R00939}] -> R00942 -> R04241
path_stk00790.kgml: stk:STP_0629 -> stk:STP_0629 -> stk:STP_0629 -> stk:STP_0629 -> [stk:STP_1551] -> stk:STP_0631 -> stk:STP_0631 -> stk:STP_0630 -> {stk:STP_0550, stk:STP_0628} -> [stk:STP_0607] -> {stk:STP_0550, stk:STP_0628} -> {stk:STP_0550, stk:STP_0628}
path_stk00790.kgml: 3.5.4.16 -> 3.5.4.16 -> 3.5.4.16 -> 3.5.4.16 -> [3.1.3.1] -> 5.1.99.8 -> 4.1.2.25 -> 2.5.1.15 -> {6.3.2.12, 6.3.2.17} -> [{1.5.1.3, 1.5.1.3}] -> 6.3.2.17 -> 6.3.2.17
path_stk00790.kgml:
path_stk00790.kgml: Found a trail of span 10 containing skipped vertices
path_stk00790.kgml: 180 -> 81 -> 80 -> 79 -> [85] -> 171 -> 75 -> 74 -> [72] -> 71 -> [69] -> 68 -> 67
path_stk00790.kgml: R00428 -> R05046 -> R05048 -> R04639 -> [R04620] -> R11073 -> R03504 -> R03503 -> [R03067] -> R02237 -> [{R00936, R00939}] -> R00942 -> R04241
path_stk00790.kgml: stk:STP_0629 -> stk:STP_0629 -> stk:STP_0629 -> stk:STP_0629 -> [stk:STP_1551] -> stk:STP_0631 -> stk:STP_0631 -> stk:STP_0632 -> [stk:STP_0630] -> {stk:STP_0550, stk:STP_0628} -> [stk:STP_0607] -> {stk:STP_0550, stk:STP_0628} -> {stk:STP_0550, stk:STP_0628}
path_stk00790.kgml: 3.5.4.16 -> 3.5.4.16 -> 3.5.4.16 -> 3.5.4.16 -> [3.1.3.1] -> 5.1.99.8 -> 4.1.2.25 -> 2.7.6.3 -> [2.5.1.15] -> {6.3.2.12, 6.3.2.17} -> [{1.5.1.3, 1.5.1.3}] -> 6.3.2.17 -> 6.3.2.17
path_stk00790.kgml: Skipped genes: stk:STP_0630
path_stk00790.kgml:
path_stk00790.kgml: Found a trail of span 10 containing skipped vertices
path_stk00790.kgml: 180 -> 81 -> 80 -> 79 -> [85] -> 171 -> 75 -> 74 -> [72] -> 83 -> [69] -> 68 -> 67
path_stk00790.kgml: R00428 -> R05046 -> R05048 -> R04639 -> [R04620] -> R11073 -> R03504 -> R03503 -> [R03067] -> R02237 -> [{R00936, R00939}] -> R00942 -> R04241
path_stk00790.kgml: stk:STP_0629 -> stk:STP_0629 -> stk:STP_0629 -> stk:STP_0629 -> [stk:STP_1551] -> stk:STP_0631 -> stk:STP_0631 -> stk:STP_0632 -> [stk:STP_0630] -> {stk:STP_0550, stk:STP_0628} -> [stk:STP_0607] -> {stk:STP_0550, stk:STP_0628} -> {stk:STP_0550, stk:STP_0628}
path_stk00790.kgml: 3.5.4.16 -> 3.5.4.16 -> 3.5.4.16 -> 3.5.4.16 -> [3.1.3.1] -> 5.1.99.8 -> 4.1.2.25 -> 2.7.6.3 -> [2.5.1.15] -> {6.3.2.12, 6.3.2.17} -> [{1.5.1.3, 1.5.1.3}] -> 6.3.2.17 -> 6.3.2.17
path_stk00790.kgml: Skipped genes: stk:STP_0630
path_stk00790.kgml:
path_stk00790.kgml: Found a trail of span 10 containing skipped vertices
path_stk00790.kgml: 180 -> [81] -> 80 -> 79 -> [85] -> 171 -> 75 -> 74 -> 72 -> 71 -> [69] -> 68 -> 67
path_stk00790.kgml: R00428 -> [R05046] -> R05048 -> R04639 -> [R04620] -> R11073 -> R03504 -> R03503 -> R03067 -> R02237 -> [{R00936, R00939}] -> R00942 -> R04241
path_stk00790.kgml: stk:STP_0629 -> [stk:STP_0629] -> stk:STP_0629 -> stk:STP_0629 -> [stk:STP_1551] -> stk:STP_0631 -> stk:STP_0631 -> stk:STP_0632 -> stk:STP_0630 -> {stk:STP_0550, stk:STP_0628} -> [stk:STP_0607] -> {stk:STP_0550, stk:STP_0628} -> {stk:STP_0550, stk:STP_0628}
path_stk00790.kgml: 3.5.4.16 -> [3.5.4.16] -> 3.5.4.16 -> 3.5.4.16 -> [3.1.3.1] -> 5.1.99.8 -> 4.1.2.25 -> 2.7.6.3 -> 2.5.1.15 -> {6.3.2.12, 6.3.2.17} -> [{1.5.1.3, 1.5.1.3}] -> 6.3.2.17 -> 6.3.2.17
path_stk00790.kgml:
path_stk00790.kgml: Found a trail of span 10 containing skipped vertices
path_stk00790.kgml: 180 -> 81 -> 80 -> 79 -> [85] -> 171 -> 75 -> [74] -> 72 -> 83 -> [69] -> 68 -> 67
path_stk00790.kgml: R00428 -> R05046 -> R05048 -> R04639 -> [R04620] -> R11073 -> R03504 -> [R03503] -> R03067 -> R02237 -> [{R00936, R00939}] -> R00942 -> R04241
path_stk00790.kgml: stk:STP_0629 -> stk:STP_0629 -> stk:STP_0629 -> stk:STP_0629 -> [stk:STP_1551] -> stk:STP_0631 -> stk:STP_0631 -> [stk:STP_0632] -> stk:STP_0630 -> {stk:STP_0550, stk:STP_0628} -> [stk:STP_0607] -> {stk:STP_0550, stk:STP_0628} -> {stk:STP_0550, stk:STP_0628}
path_stk00790.kgml: 3.5.4.16 -> 3.5.4.16 -> 3.5.4.16 -> 3.5.4.16 -> [3.1.3.1] -> 5.1.99.8 -> 4.1.2.25 -> [2.7.6.3] -> 2.5.1.15 -> {6.3.2.12, 6.3.2.17} -> [{1.5.1.3, 1.5.1.3}] -> 6.3.2.17 -> 6.3.2.17
path_stk00790.kgml:
path_stk00790.kgml: Found a trail of span 10 containing skipped vertices
path_stk00790.kgml: 180 -> 81 -> 80 -> 79 -> [85] -> 171 -> 75 -> 73 -> 83 -> [69] -> 68 -> 67
path_stk00790.kgml: R00428 -> R05046 -> R05048 -> R04639 -> [R04620] -> R11073 -> R03504 -> R03066 -> R02237 -> [{R00936, R00939}] -> R00942 -> R04241
path_stk00790.kgml: stk:STP_0629 -> stk:STP_0629 -> stk:STP_0629 -> stk:STP_0629 -> [stk:STP_1551] -> stk:STP_0631 -> stk:STP_0631 -> stk:STP_0630 -> {stk:STP_0550, stk:STP_0628} -> [stk:STP_0607] -> {stk:STP_0550, stk:STP_0628} -> {stk:STP_0550, stk:STP_0628}
path_stk00790.kgml: 3.5.4.16 -> 3.5.4.16 -> 3.5.4.16 -> 3.5.4.16 -> [3.1.3.1] -> 5.1.99.8 -> 4.1.2.25 -> 2.5.1.15 -> {6.3.2.12, 6.3.2.17} -> [{1.5.1.3, 1.5.1.3}] -> 6.3.2.17 -> 6.3.2.17
path_stk00790.kgml:
path_stk00790.kgml: Found a trail of span 10 containing skipped vertices
path_stk00790.kgml: 180 -> 81 -> 80 -> 79 -> [85] -> 75 -> 74 -> 72 -> 71 -> [69] -> 68 -> 67
path_stk00790.kgml: R00428 -> R05046 -> R05048 -> R04639 -> [R04620] -> R03504 -> R03503 -> R03067 -> R02237 -> [{R00936, R00939}] -> R00942 -> R04241
path_stk00790.kgml: stk:STP_0629 -> stk:STP_0629 -> stk:STP_0629 -> stk:STP_0629 -> [stk:STP_1551] -> stk:STP_0631 -> stk:STP_0632 -> stk:STP_0630 -> {stk:STP_0550, stk:STP_0628} -> [stk:STP_0607] -> {stk:STP_0550, stk:STP_0628} -> {stk:STP_0550, stk:STP_0628}
path_stk00790.kgml: 3.5.4.16 -> 3.5.4.16 -> 3.5.4.16 -> 3.5.4.16 -> [3.1.3.1] -> 4.1.2.25 -> 2.7.6.3 -> 2.5.1.15 -> {6.3.2.12, 6.3.2.17} -> [{1.5.1.3, 1.5.1.3}] -> 6.3.2.17 -> 6.3.2.17
path_stk00790.kgml:
path_stk00790.kgml: Found a trail of span 10 containing skipped vertices
path_stk00790.kgml: 180 -> 81 -> [80] -> 79 -> [85] -> 171 -> 75 -> 74 -> 72 -> 71 -> [69] -> 68 -> 67
path_stk00790.kgml: R00428 -> R05046 -> [R05048] -> R04639 -> [R04620] -> R11073 -> R03504 -> R03503 -> R03067 -> R02237 -> [{R00936, R00939}] -> R00942 -> R04241
path_stk00790.kgml: stk:STP_0629 -> stk:STP_0629 -> [stk:STP_0629] -> stk:STP_0629 -> [stk:STP_1551] -> stk:STP_0631 -> stk:STP_0631 -> stk:STP_0632 -> stk:STP_0630 -> {stk:STP_0550, stk:STP_0628} -> [stk:STP_0607] -> {stk:STP_0550, stk:STP_0628} -> {stk:STP_0550, stk:STP_0628}
path_stk00790.kgml: 3.5.4.16 -> 3.5.4.16 -> [3.5.4.16] -> 3.5.4.16 -> [3.1.3.1] -> 5.1.99.8 -> 4.1.2.25 -> 2.7.6.3 -> 2.5.1.15 -> {6.3.2.12, 6.3.2.17} -> [{1.5.1.3, 1.5.1.3}] -> 6.3.2.17 -> 6.3.2.17
path_stk00790.kgml:
path_stk00790.kgml: Found a trail of span 9 containing skipped vertices
path_stk00790.kgml: 180 -> 81 -> 80 -> 79 -> [85] -> 171 -> [75] -> 73 -> 83 -> [69] -> 68 -> 67
path_stk00790.kgml: R00428 -> R05046 -> R05048 -> R04639 -> [R04620] -> R11073 -> [R03504] -> R03066 -> R02237 -> [{R00936, R00939}] -> R00942 -> R04241
path_stk00790.kgml: stk:STP_0629 -> stk:STP_0629 -> stk:STP_0629 -> stk:STP_0629 -> [stk:STP_1551] -> stk:STP_0631 -> [stk:STP_0631] -> stk:STP_0630 -> {stk:STP_0550, stk:STP_0628} -> [stk:STP_0607] -> {stk:STP_0550, stk:STP_0628} -> {stk:STP_0550, stk:STP_0628}
path_stk00790.kgml: 3.5.4.16 -> 3.5.4.16 -> 3.5.4.16 -> 3.5.4.16 -> [3.1.3.1] -> 5.1.99.8 -> [4.1.2.25] -> 2.5.1.15 -> {6.3.2.12, 6.3.2.17} -> [{1.5.1.3, 1.5.1.3}] -> 6.3.2.17 -> 6.3.2.17
path_stk00790.kgml:
path_stk00790.kgml: Found a trail of span 9 containing skipped vertices
path_stk00790.kgml: 180 -> 81 -> 80 -> 79 -> [85] -> 171 -> 75 -> [73] -> 71 -> [69] -> 68 -> 67
path_stk00790.kgml: R00428 -> R05046 -> R05048 -> R04639 -> [R04620] -> R11073 -> R03504 -> [R03066] -> R02237 -> [{R00936, R00939}] -> R00942 -> R04241
path_stk00790.kgml: stk:STP_0629 -> stk:STP_0629 -> stk:STP_0629 -> stk:STP_0629 -> [stk:STP_1551] -> stk:STP_0631 -> stk:STP_0631 -> [stk:STP_0630] -> {stk:STP_0550, stk:STP_0628} -> [stk:STP_0607] -> {stk:STP_0550, stk:STP_0628} -> {stk:STP_0550, stk:STP_0628}
path_stk00790.kgml: 3.5.4.16 -> 3.5.4.16 -> 3.5.4.16 -> 3.5.4.16 -> [3.1.3.1] -> 5.1.99.8 -> 4.1.2.25 -> [2.5.1.15] -> {6.3.2.12, 6.3.2.17} -> [{1.5.1.3, 1.5.1.3}] -> 6.3.2.17 -> 6.3.2.17
path_stk00790.kgml: Skipped genes: stk:STP_0630
path_stk00790.kgml:
path_stk00790.kgml: Found a trail of span 9 containing skipped vertices
path_stk00790.kgml: 180 -> 81 -> 80 -> 79 -> [85] -> 171 -> 75 -> [73] -> 83 -> [69] -> 68 -> 67
path_stk00790.kgml: R00428 -> R05046 -> R05048 -> R04639 -> [R04620] -> R11073 -> R03504 -> [R03066] -> R02237 -> [{R00936, R00939}] -> R00942 -> R04241
path_stk00790.kgml: stk:STP_0629 -> stk:STP_0629 -> stk:STP_0629 -> stk:STP_0629 -> [stk:STP_1551] -> stk:STP_0631 -> stk:STP_0631 -> [stk:STP_0630] -> {stk:STP_0550, stk:STP_0628} -> [stk:STP_0607] -> {stk:STP_0550, stk:STP_0628} -> {stk:STP_0550, stk:STP_0628}
path_stk00790.kgml: 3.5.4.16 -> 3.5.4.16 -> 3.5.4.16 -> 3.5.4.16 -> [3.1.3.1] -> 5.1.99.8 -> 4.1.2.25 -> [2.5.1.15] -> {6.3.2.12, 6.3.2.17} -> [{1.5.1.3, 1.5.1.3}] -> 6.3.2.17 -> 6.3.2.17
path_stk00790.kgml: Skipped genes: stk:STP_0630
path_stk00790.kgml:
path_stk00790.kgml: Found a trail of span 6 containing skipped vertices
path_stk00790.kgml: 180 -> 81 -> 80 -> 79 -> [85] -> 171 -> 148
path_stk00790.kgml: R00428 -> R05046 -> R05048 -> R04639 -> [R04620] -> R11073 -> R11037
path_stk00790.kgml: stk:STP_0629 -> stk:STP_0629 -> stk:STP_0629 -> stk:STP_0629 -> [stk:STP_1551] -> stk:STP_0631 -> stk:STP_0631
path_stk00790.kgml: 3.5.4.16 -> 3.5.4.16 -> 3.5.4.16 -> 3.5.4.16 -> [3.1.3.1] -> 5.1.99.8 -> 1.13.11.81
path_stk00790.kgml: Skipped genes: stk:STP_0630
path_stk00790.kgml:
path_stk00790.kgml: Found a trail of span 5 containing skipped vertices
path_stk00790.kgml: 180 -> 81 -> 80 -> 79 -> [85] -> 148
path_stk00790.kgml: R00428 -> R05046 -> R05048 -> R04639 -> [R04620] -> R11037
path_stk00790.kgml: stk:STP_0629 -> stk:STP_0629 -> stk:STP_0629 -> stk:STP_0629 -> [stk:STP_1551] -> stk:STP_0631
path_stk00790.kgml: 3.5.4.16 -> 3.5.4.16 -> 3.5.4.16 -> 3.5.4.16 -> [3.1.3.1] -> 1.13.11.81
path_stk00790.kgml: Skipped genes: stk:STP_0630
path_stk00790.kgml:
path_stk00790.kgml: --- 2.41 seconds ---

path_stk00900.kgml: Terpenoid backbone biosynthesis
path_stk00900.kgml: Initialization took 0.28 seconds
path_stk00900.kgml:
path_stk00900.kgml: Found a trail of span 4 without skipping any vertex
path_stk00900.kgml: 70 -> 101 -> 100 -> 98
path_stk00900.kgml: R02245 -> R03245 -> R01121 -> R01123
path_stk00900.kgml: stk:STP_0600 -> stk:STP_0602 -> stk:STP_0601 -> stk:STP_0603
path_stk00900.kgml: 2.7.1.36 -> 2.7.4.2 -> 4.1.1.33 -> 5.3.3.2
path_stk00900.kgml:
path_stk00900.kgml: Found a trail of span 3 containing skipped vertices
path_stk00900.kgml: 70 -> 101 -> [100] -> 98
path_stk00900.kgml: R02245 -> R03245 -> [R01121] -> R01123
path_stk00900.kgml: stk:STP_0600 -> stk:STP_0602 -> [stk:STP_0601] -> stk:STP_0603
path_stk00900.kgml: 2.7.1.36 -> 2.7.4.2 -> [4.1.1.33] -> 5.3.3.2
path_stk00900.kgml: Skipped genes: stk:STP_0601
path_stk00900.kgml:
path_stk00900.kgml: Found a trail of span 3 containing skipped vertices
path_stk00900.kgml: 70 -> [101] -> 100 -> 98
path_stk00900.kgml: R02245 -> [R03245] -> R01121 -> R01123
path_stk00900.kgml: stk:STP_0600 -> [stk:STP_0602] -> stk:STP_0601 -> stk:STP_0603
path_stk00900.kgml: 2.7.1.36 -> [2.7.4.2] -> 4.1.1.33 -> 5.3.3.2
path_stk00900.kgml: Skipped genes: stk:STP_0602
path_stk00900.kgml:
path_stk00900.kgml: Found a trail of span 2 without skipping any vertex
path_stk00900.kgml: 72 -> 74
path_stk00900.kgml: R01978 -> R02081
path_stk00900.kgml: stk:STP_0605 -> stk:STP_0604
path_stk00900.kgml: 2.3.3.10 -> 1.1.1.88
path_stk00900.kgml:
path_stk00900.kgml: --- 0.52 seconds ---

path_stk00910.kgml: Nitrogen metabolism
path_stk00910.kgml: Initialization took 0.08 seconds
path_stk00910.kgml: (not found)
path_stk00910.kgml: --- 0.12 seconds ---

path_stk00920.kgml: Sulfur metabolism
path_stk00920.kgml: Initialization took 0.08 seconds
path_stk00920.kgml: (not found)
path_stk00920.kgml: --- 0.12 seconds ---

path_stk00970.kgml: Aminoacyl-tRNA biosynthesis
path_stk00970.kgml: Initialization took 1.03 seconds
path_stk00970.kgml: (not found)
path_stk00970.kgml: --- 1.05 seconds ---

path_stk01040.kgml: Biosynthesis of unsaturated fatty acids
path_stk01040.kgml: Initialization took 0.02 seconds
path_stk01040.kgml: (not found)
path_stk01040.kgml: --- 0.05 seconds ---

--- 87.82 seconds ---
