# Supplementary material for: CoMetGeNe: mining conserved neighborhood patterns in metabolic and genomic contexts
Source: BMC Bioinformatics. 2019 Jan 10;20:19. doi: 10.1186/s12859-018-2542-2 (PMC6327494; doi:10.1186/s12859-018-2542-2)
Supplement: Supplementary file 14 — Trail finding results for completely assembled representative bacterial genomes present in NCBI Genomes. Of the 1,545 fully assembled representative bacterial genomes in NCBI, corresponding entries have been identified in KEGG for 1,467 species, for which trail finding has been performed for all combinations of gap parameters δG and δD ranging from 0 to 3. This additional file is available from https://doi.org/10.6084/m9.figshare.7288769. (GZ 178,532 kb) [file 12859_2018_2542_MOESM14_ESM.gz › results/bcoa_dG2_dD1.hnet]

--- delta_G = 2, delta_D = 1 ---

path_bcoa00010.kgml: Glycolysis / Gluconeogenesis
path_bcoa00010.kgml: Initialization took 2.50 seconds
path_bcoa00010.kgml:
path_bcoa00010.kgml: Found a trail of span 5 containing skipped vertices
path_bcoa00010.kgml: 76 -> [57] -> 58 -> 57 -> [76] -> 137 -> 55
path_bcoa00010.kgml: R01512 -> [R01061] -> R01015 -> R01061 -> [R01512] -> R01518 -> R00658
path_bcoa00010.kgml: bcoa:BF29_1365 -> [{bcoa:BF29_1033, bcoa:BF29_1366}] -> bcoa:BF29_1364 -> {bcoa:BF29_1033, bcoa:BF29_1366} -> [bcoa:BF29_1365] -> bcoa:BF29_1363 -> bcoa:BF29_1361
path_bcoa00010.kgml: 2.7.2.3 -> [{1.2.1.12, 1.2.1.59}] -> 5.3.1.1 -> {1.2.1.12, 1.2.1.59} -> [2.7.2.3] -> {5.4.2.11, 5.4.2.12} -> 4.2.1.11
path_bcoa00010.kgml: Skipped genes: bcoa:BF29_1362
path_bcoa00010.kgml:
path_bcoa00010.kgml: Found a trail of span 4 containing skipped vertices
path_bcoa00010.kgml: 75 -> 50 -> [75] -> 49 -> 48
path_bcoa00010.kgml: R07618 -> R02569 -> [R07618] -> R03270 -> R00014
path_bcoa00010.kgml: {bcoa:BF29_427, bcoa:BF29_694, bcoa:BF29_9} -> {bcoa:BF29_426, bcoa:BF29_8} -> [{bcoa:BF29_427, bcoa:BF29_694, bcoa:BF29_9}] -> {bcoa:BF29_6, bcoa:BF29_7} -> {bcoa:BF29_6, bcoa:BF29_7}
path_bcoa00010.kgml: 1.8.1.4 -> 2.3.1.12 -> [1.8.1.4] -> 1.2.4.1 -> {1.2.4.1, 2.2.1.6, 4.1.1.1}
path_bcoa00010.kgml:
path_bcoa00010.kgml: Found a trail of span 2 containing skipped vertices
path_bcoa00010.kgml: 60 -> [59] -> 14
path_bcoa00010.kgml: R04780 -> [R04779] -> R01070
path_bcoa00010.kgml: bcoa:BF29_2075 -> [bcoa:BF29_1045] -> {bcoa:BF29_1685, bcoa:BF29_2078}
path_bcoa00010.kgml: 3.1.3.11 -> [2.7.1.11] -> 4.1.2.13
path_bcoa00010.kgml: Skipped genes: bcoa:BF29_2076, bcoa:BF29_2077
path_bcoa00010.kgml:
path_bcoa00010.kgml: --- 26.58 seconds ---

path_bcoa00020.kgml: Citrate cycle (TCA cycle)
path_bcoa00020.kgml: Initialization took 0.90 seconds
path_bcoa00020.kgml:
path_bcoa00020.kgml: Found a trail of span 4 containing skipped vertices
path_bcoa00020.kgml: 80 -> 82 -> [80] -> 77 -> 75
path_bcoa00020.kgml: R07618 -> R02569 -> [R07618] -> R03270 -> R00014
path_bcoa00020.kgml: {bcoa:BF29_427, bcoa:BF29_694, bcoa:BF29_9} -> {bcoa:BF29_426, bcoa:BF29_8} -> [{bcoa:BF29_427, bcoa:BF29_694, bcoa:BF29_9}] -> {bcoa:BF29_6, bcoa:BF29_7} -> {bcoa:BF29_6, bcoa:BF29_7}
path_bcoa00020.kgml: 1.8.1.4 -> 2.3.1.12 -> [1.8.1.4] -> 1.2.4.1 -> {1.2.4.1, 2.2.1.6, 4.1.1.1}
path_bcoa00020.kgml:
path_bcoa00020.kgml: Found a trail of span 3 containing skipped vertices
path_bcoa00020.kgml: 29 -> [30] -> 31 -> [28] -> 30
path_bcoa00020.kgml: R00621 -> [R03316] -> R02570 -> [R07618] -> R03316
path_bcoa00020.kgml: bcoa:BF29_301 -> [bcoa:BF29_301] -> bcoa:BF29_302 -> [{bcoa:BF29_427, bcoa:BF29_694, bcoa:BF29_9}] -> bcoa:BF29_301
path_bcoa00020.kgml: 1.2.4.2 -> [1.2.4.2] -> 2.3.1.61 -> [1.8.1.4] -> 1.2.4.2
path_bcoa00020.kgml:
path_bcoa00020.kgml: Found a trail of span 2 containing skipped vertices
path_bcoa00020.kgml: 41 -> 42
path_bcoa00020.kgml: R00351 -> R00342
path_bcoa00020.kgml: {bcoa:BF29_1041, bcoa:BF29_3052} -> bcoa:BF29_1039
path_bcoa00020.kgml: {2.3.3.1, 2.3.3.16, 2.3.3.3} -> {1.1.1.299, 1.1.1.37}
path_bcoa00020.kgml: Skipped genes: bcoa:BF29_1040
path_bcoa00020.kgml:
path_bcoa00020.kgml: --- 1.75 seconds ---

path_bcoa00030.kgml: Pentose phosphate pathway
path_bcoa00030.kgml: Initialization took 1.34 seconds
path_bcoa00030.kgml:
path_bcoa00030.kgml: Found a trail of span 3 containing skipped vertices
path_bcoa00030.kgml: 52 -> [49] -> 50 -> 77
path_bcoa00030.kgml: R04780 -> [R01830] -> R01070 -> R01827
path_bcoa00030.kgml: bcoa:BF29_2075 -> [bcoa:BF29_547] -> {bcoa:BF29_1685, bcoa:BF29_2078} -> bcoa:BF29_2077
path_bcoa00030.kgml: 3.1.3.11 -> [2.2.1.1] -> 4.1.2.13 -> 2.2.1.2
path_bcoa00030.kgml: Skipped genes: bcoa:BF29_2076
path_bcoa00030.kgml:
path_bcoa00030.kgml: Found a trail of span 3 containing skipped vertices
path_bcoa00030.kgml: 41 -> 42 -> [46] -> 44
path_bcoa00030.kgml: R02749 -> R01066 -> [R01641] -> R01057
path_bcoa00030.kgml: bcoa:BF29_1764 -> bcoa:BF29_1762 -> [bcoa:BF29_547] -> bcoa:BF29_1764
path_bcoa00030.kgml: 5.4.2.7 -> 4.1.2.4 -> [2.2.1.1] -> {5.4.2.2, 5.4.2.7}
path_bcoa00030.kgml: Skipped genes: bcoa:BF29_1763
path_bcoa00030.kgml:
path_bcoa00030.kgml: Found a trail of span 2 containing skipped vertices
path_bcoa00030.kgml: 62 -> 156
path_bcoa00030.kgml: R01737 -> R10221
path_bcoa00030.kgml: {bcoa:BF29_1147, bcoa:BF29_2677} -> {bcoa:BF29_2679, bcoa:BF29_499}
path_bcoa00030.kgml: 2.7.1.12 -> {1.1.1.343, 1.1.1.351}
path_bcoa00030.kgml: Skipped genes: bcoa:BF29_2678
path_bcoa00030.kgml:
path_bcoa00030.kgml: Found a trail of span 2 containing skipped vertices
path_bcoa00030.kgml: 62 -> 56
path_bcoa00030.kgml: R01737 -> R01528
path_bcoa00030.kgml: {bcoa:BF29_1147, bcoa:BF29_2677} -> {bcoa:BF29_2679, bcoa:BF29_499}
path_bcoa00030.kgml: 2.7.1.12 -> {1.1.1.351, 1.1.1.44}
path_bcoa00030.kgml: Skipped genes: bcoa:BF29_2678
path_bcoa00030.kgml:
path_bcoa00030.kgml: Found a trail of span 2 without skipping any vertex
path_bcoa00030.kgml: 60 -> 38
path_bcoa00030.kgml: R01541 -> R05605
path_bcoa00030.kgml: {bcoa:BF29_1331, bcoa:BF29_1338} -> bcoa:BF29_1339
path_bcoa00030.kgml: {2.7.1.178, 2.7.1.45} -> {4.1.2.14, 4.1.2.55}
path_bcoa00030.kgml:
path_bcoa00030.kgml: --- 2.15 seconds ---

path_bcoa00040.kgml: Pentose and glucuronate interconversions
path_bcoa00040.kgml: Initialization took 0.25 seconds
path_bcoa00040.kgml:
path_bcoa00040.kgml: Found a trail of span 5 containing skipped vertices
path_bcoa00040.kgml: 106 -> 107 -> 105 -> [126] -> 125 -> 126
path_bcoa00040.kgml: R01983 -> R02555 -> R01540 -> [R01542] -> R04383 -> R01542
path_bcoa00040.kgml: bcoa:BF29_1335 -> bcoa:BF29_1337 -> bcoa:BF29_1336 -> [bcoa:BF29_1333] -> bcoa:BF29_1332 -> bcoa:BF29_1333
path_bcoa00040.kgml: 5.3.1.12 -> 1.1.1.58 -> 4.2.1.7 -> [{1.1.1.125, 1.1.1.127}] -> 5.3.1.17 -> {1.1.1.125, 1.1.1.127}
path_bcoa00040.kgml: Skipped genes: bcoa:BF29_1334
path_bcoa00040.kgml:
path_bcoa00040.kgml: Found a trail of span 4 containing skipped vertices
path_bcoa00040.kgml: 106 -> 107 -> [105] -> 126 -> 125
path_bcoa00040.kgml: R01983 -> R02555 -> [R01540] -> R01542 -> R04383
path_bcoa00040.kgml: bcoa:BF29_1335 -> bcoa:BF29_1337 -> [bcoa:BF29_1336] -> bcoa:BF29_1333 -> bcoa:BF29_1332
path_bcoa00040.kgml: 5.3.1.12 -> 1.1.1.58 -> [4.2.1.7] -> {1.1.1.125, 1.1.1.127} -> 5.3.1.17
path_bcoa00040.kgml: Skipped genes: bcoa:BF29_1336, bcoa:BF29_1334
path_bcoa00040.kgml:
path_bcoa00040.kgml: Found a trail of span 4 containing skipped vertices
path_bcoa00040.kgml: 106 -> [107] -> 105 -> 126 -> 125
path_bcoa00040.kgml: R01983 -> [R02555] -> R01540 -> R01542 -> R04383
path_bcoa00040.kgml: bcoa:BF29_1335 -> [bcoa:BF29_1337] -> bcoa:BF29_1336 -> bcoa:BF29_1333 -> bcoa:BF29_1332
path_bcoa00040.kgml: 5.3.1.12 -> [1.1.1.58] -> 4.2.1.7 -> {1.1.1.125, 1.1.1.127} -> 5.3.1.17
path_bcoa00040.kgml: Skipped genes: bcoa:BF29_1334
path_bcoa00040.kgml:
path_bcoa00040.kgml: --- 0.52 seconds ---

path_bcoa00051.kgml: Fructose and mannose metabolism
path_bcoa00051.kgml: Initialization took 0.50 seconds
path_bcoa00051.kgml:
path_bcoa00051.kgml: Found a trail of span 3 containing skipped vertices
path_bcoa00051.kgml: 94 -> [92] -> 96 -> 105
path_bcoa00051.kgml: R02568 -> [R02071] -> R01070 -> R04780
path_bcoa00051.kgml: {bcoa:BF29_1685, bcoa:BF29_2078} -> [bcoa:BF29_690] -> {bcoa:BF29_1685, bcoa:BF29_2078} -> bcoa:BF29_2075
path_bcoa00051.kgml: 4.1.2.13 -> [2.7.1.56] -> 4.1.2.13 -> 3.1.3.11
path_bcoa00051.kgml: Skipped genes: bcoa:BF29_2076, bcoa:BF29_2077
path_bcoa00051.kgml:
path_bcoa00051.kgml: --- 0.65 seconds ---

path_bcoa00052.kgml: Galactose metabolism
path_bcoa00052.kgml: Initialization took 0.35 seconds
path_bcoa00052.kgml:
path_bcoa00052.kgml: Found a trail of span 4 containing skipped vertices
path_bcoa00052.kgml: 172 -> 171 -> [82] -> 79 -> 82
path_bcoa00052.kgml: R10619 -> R01092 -> [R00955] -> R00291 -> R00955
path_bcoa00052.kgml: bcoa:BF29_3140 -> bcoa:BF29_3137 -> [bcoa:BF29_3139] -> bcoa:BF29_3138 -> bcoa:BF29_3139
path_bcoa00052.kgml: 5.1.3.3 -> 2.7.1.6 -> [2.7.7.12] -> 5.1.3.2 -> 2.7.7.12
path_bcoa00052.kgml:
path_bcoa00052.kgml: Found a trail of span 3 containing skipped vertices
path_bcoa00052.kgml: 172 -> [171] -> 82 -> 79
path_bcoa00052.kgml: R10619 -> [R01092] -> R00955 -> R00291
path_bcoa00052.kgml: bcoa:BF29_3140 -> [bcoa:BF29_3137] -> bcoa:BF29_3139 -> bcoa:BF29_3138
path_bcoa00052.kgml: 5.1.3.3 -> [2.7.1.6] -> 2.7.7.12 -> 5.1.3.2
path_bcoa00052.kgml:
path_bcoa00052.kgml: --- 0.58 seconds ---

path_bcoa00061.kgml: Fatty acid biosynthesis
path_bcoa00061.kgml: Initialization took 0.95 seconds
path_bcoa00061.kgml:
path_bcoa00061.kgml: Found a trail of span 2 containing skipped vertices
path_bcoa00061.kgml: 147 -> [60] -> 97
path_bcoa00061.kgml: R01626 -> [R04963] -> R04964
path_bcoa00061.kgml: bcoa:BF29_129 -> [{bcoa:BF29_1735, bcoa:BF29_3350}] -> {bcoa:BF29_130, bcoa:BF29_230, bcoa:BF29_3458, bcoa:BF29_393, bcoa:BF29_501}
path_bcoa00061.kgml: {2.3.1.39, 2.3.1.85, 2.3.1.86} -> [{2.3.1.179, 2.3.1.41, 2.3.1.85, 2.3.1.86}] -> {1.1.1.100, 2.3.1.85, 2.3.1.86}
path_bcoa00061.kgml:
path_bcoa00061.kgml: Found a trail of span 2 containing skipped vertices
path_bcoa00061.kgml: 147 -> [62] -> 119
path_bcoa00061.kgml: R01626 -> [R04957] -> R04536
path_bcoa00061.kgml: bcoa:BF29_129 -> [{bcoa:BF29_1735, bcoa:BF29_3350}] -> {bcoa:BF29_130, bcoa:BF29_230, bcoa:BF29_3458, bcoa:BF29_393, bcoa:BF29_501}
path_bcoa00061.kgml: {2.3.1.39, 2.3.1.85, 2.3.1.86} -> [{2.3.1.179, 2.3.1.41, 2.3.1.85, 2.3.1.86}] -> {1.1.1.100, 2.3.1.85, 2.3.1.86}
path_bcoa00061.kgml:
path_bcoa00061.kgml: Found a trail of span 2 containing skipped vertices
path_bcoa00061.kgml: 147 -> [59] -> 86
path_bcoa00061.kgml: R01626 -> [R04726] -> R04566
path_bcoa00061.kgml: bcoa:BF29_129 -> [{bcoa:BF29_1735, bcoa:BF29_3350}] -> {bcoa:BF29_130, bcoa:BF29_230, bcoa:BF29_3458, bcoa:BF29_393, bcoa:BF29_501}
path_bcoa00061.kgml: {2.3.1.39, 2.3.1.85, 2.3.1.86} -> [{2.3.1.179, 2.3.1.41, 2.3.1.85, 2.3.1.86}] -> {1.1.1.100, 2.3.1.85, 2.3.1.86}
path_bcoa00061.kgml:
path_bcoa00061.kgml: Found a trail of span 2 containing skipped vertices
path_bcoa00061.kgml: 147 -> [61] -> 108
path_bcoa00061.kgml: R01626 -> [R04960] -> R04534
path_bcoa00061.kgml: bcoa:BF29_129 -> [{bcoa:BF29_1735, bcoa:BF29_3350}] -> {bcoa:BF29_130, bcoa:BF29_230, bcoa:BF29_3458, bcoa:BF29_393, bcoa:BF29_501}
path_bcoa00061.kgml: {2.3.1.39, 2.3.1.85, 2.3.1.86} -> [{2.3.1.179, 2.3.1.41, 2.3.1.85, 2.3.1.86}] -> {1.1.1.100, 2.3.1.85, 2.3.1.86}
path_bcoa00061.kgml:
path_bcoa00061.kgml: Found a trail of span 2 containing skipped vertices
path_bcoa00061.kgml: 147 -> [58] -> 75
path_bcoa00061.kgml: R01626 -> [R04968] -> R04543
path_bcoa00061.kgml: bcoa:BF29_129 -> [{bcoa:BF29_1735, bcoa:BF29_3350}] -> {bcoa:BF29_130, bcoa:BF29_230, bcoa:BF29_3458, bcoa:BF29_393, bcoa:BF29_501}
path_bcoa00061.kgml: {2.3.1.39, 2.3.1.85, 2.3.1.86} -> [{2.3.1.179, 2.3.1.41, 2.3.1.85, 2.3.1.86}] -> {1.1.1.100, 2.3.1.85, 2.3.1.86}
path_bcoa00061.kgml:
path_bcoa00061.kgml: Found a trail of span 2 containing skipped vertices
path_bcoa00061.kgml: 147 -> [63] -> 130
path_bcoa00061.kgml: R01626 -> [R04952] -> R04953
path_bcoa00061.kgml: bcoa:BF29_129 -> [{bcoa:BF29_1735, bcoa:BF29_3350}] -> {bcoa:BF29_130, bcoa:BF29_230, bcoa:BF29_3458, bcoa:BF29_393, bcoa:BF29_501}
path_bcoa00061.kgml: {2.3.1.39, 2.3.1.85, 2.3.1.86} -> [{2.3.1.179, 2.3.1.41, 2.3.1.85, 2.3.1.86}] -> {1.1.1.100, 2.3.1.85, 2.3.1.86}
path_bcoa00061.kgml:
path_bcoa00061.kgml: Found a trail of span 2 containing skipped vertices
path_bcoa00061.kgml: 147 -> [259] -> 142
path_bcoa00061.kgml: R01626 -> [R04355] -> R04533
path_bcoa00061.kgml: bcoa:BF29_129 -> [{bcoa:BF29_1735, bcoa:BF29_3350}] -> {bcoa:BF29_130, bcoa:BF29_230, bcoa:BF29_3458, bcoa:BF29_393, bcoa:BF29_501}
path_bcoa00061.kgml: {2.3.1.39, 2.3.1.85, 2.3.1.86} -> [{2.3.1.179, 2.3.1.41, 2.3.1.85, 2.3.1.86}] -> {1.1.1.100, 2.3.1.85, 2.3.1.86}
path_bcoa00061.kgml:
path_bcoa00061.kgml: Found a trail of span 2 containing skipped vertices
path_bcoa00061.kgml: 147 -> [53] -> 54
path_bcoa00061.kgml: R01626 -> [R07762] -> R07763
path_bcoa00061.kgml: bcoa:BF29_129 -> [{bcoa:BF29_1735, bcoa:BF29_3350}] -> {bcoa:BF29_130, bcoa:BF29_230, bcoa:BF29_3458, bcoa:BF29_393, bcoa:BF29_501}
path_bcoa00061.kgml: {2.3.1.39, 2.3.1.85, 2.3.1.86} -> [{2.3.1.179, 2.3.1.199, 2.3.1.41}] -> 1.1.1.100
path_bcoa00061.kgml:
path_bcoa00061.kgml: --- 2.13 seconds ---

path_bcoa00072.kgml: Synthesis and degradation of ketone bodies
path_bcoa00072.kgml: Initialization took 0.09 seconds
path_bcoa00072.kgml: (not found)
path_bcoa00072.kgml: --- 0.16 seconds ---

path_bcoa00130.kgml: Ubiquinone and other terpenoid-quinone biosynthesis
path_bcoa00130.kgml: Initialization took 0.20 seconds
path_bcoa00130.kgml:
path_bcoa00130.kgml: Found a trail of span 6 without skipping any vertex
path_bcoa00130.kgml: 69 -> 61 -> 54 -> 60 -> 59 -> 58
path_bcoa00130.kgml: R01717 -> R08165 -> R08166 -> R04031 -> R04030 -> R07263
path_bcoa00130.kgml: bcoa:BF29_1163 -> bcoa:BF29_1162 -> bcoa:BF29_1161 -> {bcoa:BF29_1158, bcoa:BF29_2125} -> bcoa:BF29_1159 -> bcoa:BF29_1160
path_bcoa00130.kgml: 5.4.4.2 -> 2.2.1.9 -> 4.2.99.20 -> 4.2.1.113 -> 6.2.1.26 -> 4.1.3.36
path_bcoa00130.kgml:
path_bcoa00130.kgml: Found a trail of span 5 containing skipped vertices
path_bcoa00130.kgml: 69 -> [61] -> 54 -> 60 -> 59 -> 58
path_bcoa00130.kgml: R01717 -> [R08165] -> R08166 -> R04031 -> R04030 -> R07263
path_bcoa00130.kgml: bcoa:BF29_1163 -> [bcoa:BF29_1162] -> bcoa:BF29_1161 -> {bcoa:BF29_1158, bcoa:BF29_2125} -> bcoa:BF29_1159 -> bcoa:BF29_1160
path_bcoa00130.kgml: 5.4.4.2 -> [2.2.1.9] -> 4.2.99.20 -> 4.2.1.113 -> 6.2.1.26 -> 4.1.3.36
path_bcoa00130.kgml: Skipped genes: bcoa:BF29_1162
path_bcoa00130.kgml:
path_bcoa00130.kgml: Found a trail of span 5 containing skipped vertices
path_bcoa00130.kgml: 69 -> 61 -> [54] -> 60 -> 59 -> 58
path_bcoa00130.kgml: R01717 -> R08165 -> [R08166] -> R04031 -> R04030 -> R07263
path_bcoa00130.kgml: bcoa:BF29_1163 -> bcoa:BF29_1162 -> [bcoa:BF29_1161] -> {bcoa:BF29_1158, bcoa:BF29_2125} -> bcoa:BF29_1159 -> bcoa:BF29_1160
path_bcoa00130.kgml: 5.4.4.2 -> 2.2.1.9 -> [4.2.99.20] -> 4.2.1.113 -> 6.2.1.26 -> 4.1.3.36
path_bcoa00130.kgml: Skipped genes: bcoa:BF29_1161
path_bcoa00130.kgml:
path_bcoa00130.kgml: Found a trail of span 5 containing skipped vertices
path_bcoa00130.kgml: 69 -> 61 -> 54 -> 60 -> [59] -> 58
path_bcoa00130.kgml: R01717 -> R08165 -> R08166 -> R04031 -> [R04030] -> R07263
path_bcoa00130.kgml: bcoa:BF29_1163 -> bcoa:BF29_1162 -> bcoa:BF29_1161 -> {bcoa:BF29_1158, bcoa:BF29_2125} -> [bcoa:BF29_1159] -> bcoa:BF29_1160
path_bcoa00130.kgml: 5.4.4.2 -> 2.2.1.9 -> 4.2.99.20 -> 4.2.1.113 -> [6.2.1.26] -> 4.1.3.36
path_bcoa00130.kgml: Skipped genes: bcoa:BF29_1159
path_bcoa00130.kgml:
path_bcoa00130.kgml: Found a trail of span 5 containing skipped vertices
path_bcoa00130.kgml: 69 -> 61 -> 54 -> [60] -> 59 -> 58
path_bcoa00130.kgml: R01717 -> R08165 -> R08166 -> [R04031] -> R04030 -> R07263
path_bcoa00130.kgml: bcoa:BF29_1163 -> bcoa:BF29_1162 -> bcoa:BF29_1161 -> [{bcoa:BF29_1158, bcoa:BF29_2125}] -> bcoa:BF29_1159 -> bcoa:BF29_1160
path_bcoa00130.kgml: 5.4.4.2 -> 2.2.1.9 -> 4.2.99.20 -> [4.2.1.113] -> 6.2.1.26 -> 4.1.3.36
path_bcoa00130.kgml:
path_bcoa00130.kgml: --- 0.57 seconds ---

path_bcoa00190.kgml: Oxidative phosphorylation
path_bcoa00190.kgml: Initialization took 1.70 seconds
path_bcoa00190.kgml: (not found)
path_bcoa00190.kgml: --- 1.76 seconds ---

path_bcoa00220.kgml: Arginine biosynthesis
path_bcoa00220.kgml: Initialization took 0.35 seconds
path_bcoa00220.kgml:
path_bcoa00220.kgml: Found a trail of span 8 containing skipped vertices
path_bcoa00220.kgml: 49 -> 50 -> 51 -> 52 -> 55 -> [44] -> 45 -> 47 -> [48] -> 44
path_bcoa00220.kgml: R00259 -> R02649 -> R03443 -> R02283 -> R02282 -> [R01398] -> R01954 -> R01086 -> [R00551] -> R01398
path_bcoa00220.kgml: bcoa:BF29_530 -> bcoa:BF29_529 -> bcoa:BF29_531 -> bcoa:BF29_528 -> bcoa:BF29_530 -> [bcoa:BF29_525] -> bcoa:BF29_524 -> bcoa:BF29_523 -> [bcoa:BF29_2639] -> bcoa:BF29_525
path_bcoa00220.kgml: 2.3.1.1 -> 2.7.2.8 -> 1.2.1.38 -> 2.6.1.11 -> 2.3.1.35 -> [2.1.3.3] -> 6.3.4.5 -> 4.3.2.1 -> [3.5.3.1] -> 2.1.3.3
path_bcoa00220.kgml: Skipped genes: bcoa:BF29_527, bcoa:BF29_526
path_bcoa00220.kgml:
path_bcoa00220.kgml: Found a trail of span 7 containing skipped vertices
path_bcoa00220.kgml: 49 -> 50 -> [51] -> 52 -> 55 -> [44] -> 45 -> 47 -> [48] -> 44
path_bcoa00220.kgml: R00259 -> R02649 -> [R03443] -> R02283 -> R02282 -> [R01398] -> R01954 -> R01086 -> [R00551] -> R01398
path_bcoa00220.kgml: bcoa:BF29_530 -> bcoa:BF29_529 -> [bcoa:BF29_531] -> bcoa:BF29_528 -> bcoa:BF29_530 -> [bcoa:BF29_525] -> bcoa:BF29_524 -> bcoa:BF29_523 -> [bcoa:BF29_2639] -> bcoa:BF29_525
path_bcoa00220.kgml: 2.3.1.1 -> 2.7.2.8 -> [1.2.1.38] -> 2.6.1.11 -> 2.3.1.35 -> [2.1.3.3] -> 6.3.4.5 -> 4.3.2.1 -> [3.5.3.1] -> 2.1.3.3
path_bcoa00220.kgml: Skipped genes: bcoa:BF29_527, bcoa:BF29_526
path_bcoa00220.kgml:
path_bcoa00220.kgml: Found a trail of span 7 containing skipped vertices
path_bcoa00220.kgml: 49 -> [50] -> 51 -> 52 -> 55 -> [44] -> 45 -> 47 -> [48] -> 44
path_bcoa00220.kgml: R00259 -> [R02649] -> R03443 -> R02283 -> R02282 -> [R01398] -> R01954 -> R01086 -> [R00551] -> R01398
path_bcoa00220.kgml: bcoa:BF29_530 -> [bcoa:BF29_529] -> bcoa:BF29_531 -> bcoa:BF29_528 -> bcoa:BF29_530 -> [bcoa:BF29_525] -> bcoa:BF29_524 -> bcoa:BF29_523 -> [bcoa:BF29_2639] -> bcoa:BF29_525
path_bcoa00220.kgml: 2.3.1.1 -> [2.7.2.8] -> 1.2.1.38 -> 2.6.1.11 -> 2.3.1.35 -> [2.1.3.3] -> 6.3.4.5 -> 4.3.2.1 -> [3.5.3.1] -> 2.1.3.3
path_bcoa00220.kgml: Skipped genes: bcoa:BF29_529, bcoa:BF29_527, bcoa:BF29_526
path_bcoa00220.kgml:
path_bcoa00220.kgml: Found a trail of span 4 containing skipped vertices
path_bcoa00220.kgml: 49 -> 50 -> 51 -> [52] -> 55
path_bcoa00220.kgml: R00259 -> R02649 -> R03443 -> [R02283] -> R02282
path_bcoa00220.kgml: bcoa:BF29_530 -> bcoa:BF29_529 -> bcoa:BF29_531 -> [bcoa:BF29_528] -> bcoa:BF29_530
path_bcoa00220.kgml: 2.3.1.1 -> 2.7.2.8 -> 1.2.1.38 -> [2.6.1.11] -> 2.3.1.35
path_bcoa00220.kgml:
path_bcoa00220.kgml: --- 0.85 seconds ---

path_bcoa00230.kgml: Purine metabolism
path_bcoa00230.kgml: Initialization took 5.46 seconds
path_bcoa00230.kgml:
path_bcoa00230.kgml: Found a trail of span 13 containing skipped vertices
path_bcoa00230.kgml: 160 -> 162 -> 163 -> 260 -> 164 -> 427 -> 428 -> [167] -> 166 -> 167 -> [166] -> 165 -> 169 -> [184] -> 183 -> [188] -> 200
path_bcoa00230.kgml: R01072 -> R04144 -> R04325 -> R04463 -> R04208 -> R07404 -> R07405 -> [R04591] -> R04559 -> R04591 -> [R04559] -> R04560 -> R01127 -> [R01135] -> R01083 -> [R00190] -> R01244
path_bcoa00230.kgml: bcoa:BF29_1858 -> bcoa:BF29_1853 -> bcoa:BF29_1856 -> {bcoa:BF29_1859, bcoa:BF29_1860, bcoa:BF29_1861} -> bcoa:BF29_1857 -> bcoa:BF29_1864 -> bcoa:BF29_1865 -> [bcoa:BF29_1862] -> bcoa:BF29_1863 -> bcoa:BF29_1862 -> [bcoa:BF29_1863] -> bcoa:BF29_1855 -> bcoa:BF29_1855 -> [bcoa:BF29_2244] -> bcoa:BF29_1863 -> [bcoa:BF29_901] -> bcoa:BF29_1851
path_bcoa00230.kgml: 2.4.2.14 -> 6.3.4.13 -> 2.1.2.2 -> 6.3.5.3 -> 6.3.3.1 -> 6.3.4.18 -> 5.4.99.18 -> [6.3.2.6] -> 4.3.2.2 -> 6.3.2.6 -> [4.3.2.2] -> 2.1.2.3 -> 3.5.4.10 -> [6.3.4.4] -> 4.3.2.2 -> [{2.4.2.7, 2.4.2.8}] -> 3.5.4.2
path_bcoa00230.kgml: Skipped genes: bcoa:BF29_1854
path_bcoa00230.kgml:
path_bcoa00230.kgml: Found a trail of span 12 containing skipped vertices
path_bcoa00230.kgml: 160 -> [162] -> 163 -> 260 -> 164 -> 427 -> 428 -> [167] -> 166 -> 167 -> [166] -> 165 -> 169 -> [184] -> 183 -> [188] -> 200
path_bcoa00230.kgml: R01072 -> [R04144] -> R04325 -> R04463 -> R04208 -> R07404 -> R07405 -> [R04591] -> R04559 -> R04591 -> [R04559] -> R04560 -> R01127 -> [R01135] -> R01083 -> [R00190] -> R01244
path_bcoa00230.kgml: bcoa:BF29_1858 -> [bcoa:BF29_1853] -> bcoa:BF29_1856 -> {bcoa:BF29_1859, bcoa:BF29_1860, bcoa:BF29_1861} -> bcoa:BF29_1857 -> bcoa:BF29_1864 -> bcoa:BF29_1865 -> [bcoa:BF29_1862] -> bcoa:BF29_1863 -> bcoa:BF29_1862 -> [bcoa:BF29_1863] -> bcoa:BF29_1855 -> bcoa:BF29_1855 -> [bcoa:BF29_2244] -> bcoa:BF29_1863 -> [bcoa:BF29_901] -> bcoa:BF29_1851
path_bcoa00230.kgml: 2.4.2.14 -> [6.3.4.13] -> 2.1.2.2 -> 6.3.5.3 -> 6.3.3.1 -> 6.3.4.18 -> 5.4.99.18 -> [6.3.2.6] -> 4.3.2.2 -> 6.3.2.6 -> [4.3.2.2] -> 2.1.2.3 -> 3.5.4.10 -> [6.3.4.4] -> 4.3.2.2 -> [{2.4.2.7, 2.4.2.8}] -> 3.5.4.2
path_bcoa00230.kgml: Skipped genes: bcoa:BF29_1854, bcoa:BF29_1853
path_bcoa00230.kgml:
path_bcoa00230.kgml: Found a trail of span 12 containing skipped vertices
path_bcoa00230.kgml: 160 -> 162 -> 163 -> 260 -> 164 -> 427 -> [428] -> 167 -> 428 -> [167] -> 166 -> [165] -> 169 -> [184] -> 183 -> [188] -> 200
path_bcoa00230.kgml: R01072 -> R04144 -> R04325 -> R04463 -> R04208 -> R07404 -> [R07405] -> R04591 -> R07405 -> [R04591] -> R04559 -> [R04560] -> R01127 -> [R01135] -> R01083 -> [R00190] -> R01244
path_bcoa00230.kgml: bcoa:BF29_1858 -> bcoa:BF29_1853 -> bcoa:BF29_1856 -> {bcoa:BF29_1859, bcoa:BF29_1860, bcoa:BF29_1861} -> bcoa:BF29_1857 -> bcoa:BF29_1864 -> [bcoa:BF29_1865] -> bcoa:BF29_1862 -> bcoa:BF29_1865 -> [bcoa:BF29_1862] -> bcoa:BF29_1863 -> [bcoa:BF29_1855] -> bcoa:BF29_1855 -> [bcoa:BF29_2244] -> bcoa:BF29_1863 -> [bcoa:BF29_901] -> bcoa:BF29_1851
path_bcoa00230.kgml: 2.4.2.14 -> 6.3.4.13 -> 2.1.2.2 -> 6.3.5.3 -> 6.3.3.1 -> 6.3.4.18 -> [5.4.99.18] -> 6.3.2.6 -> 5.4.99.18 -> [6.3.2.6] -> 4.3.2.2 -> [2.1.2.3] -> 3.5.4.10 -> [6.3.4.4] -> 4.3.2.2 -> [{2.4.2.7, 2.4.2.8}] -> 3.5.4.2
path_bcoa00230.kgml: Skipped genes: bcoa:BF29_1854
path_bcoa00230.kgml:
path_bcoa00230.kgml: Found a trail of span 12 containing skipped vertices
path_bcoa00230.kgml: 160 -> 162 -> 163 -> 260 -> 164 -> [427] -> 428 -> 167 -> 166 -> 165 -> 169 -> [184] -> 183 -> [188] -> 200
path_bcoa00230.kgml: R01072 -> R04144 -> R04325 -> R04463 -> R04208 -> [R07404] -> R07405 -> R04591 -> R04559 -> R04560 -> R01127 -> [R01135] -> R01083 -> [R00190] -> R01244
path_bcoa00230.kgml: bcoa:BF29_1858 -> bcoa:BF29_1853 -> bcoa:BF29_1856 -> {bcoa:BF29_1859, bcoa:BF29_1860, bcoa:BF29_1861} -> bcoa:BF29_1857 -> [bcoa:BF29_1864] -> bcoa:BF29_1865 -> bcoa:BF29_1862 -> bcoa:BF29_1863 -> bcoa:BF29_1855 -> bcoa:BF29_1855 -> [bcoa:BF29_2244] -> bcoa:BF29_1863 -> [bcoa:BF29_901] -> bcoa:BF29_1851
path_bcoa00230.kgml: 2.4.2.14 -> 6.3.4.13 -> 2.1.2.2 -> 6.3.5.3 -> 6.3.3.1 -> [6.3.4.18] -> 5.4.99.18 -> 6.3.2.6 -> 4.3.2.2 -> 2.1.2.3 -> 3.5.4.10 -> [6.3.4.4] -> 4.3.2.2 -> [{2.4.2.7, 2.4.2.8}] -> 3.5.4.2
path_bcoa00230.kgml: Skipped genes: bcoa:BF29_1864, bcoa:BF29_1854
path_bcoa00230.kgml:
path_bcoa00230.kgml: Found a trail of span 12 containing skipped vertices
path_bcoa00230.kgml: 160 -> 162 -> 163 -> 260 -> [164] -> 427 -> [428] -> 167 -> 428 -> [167] -> 166 -> 165 -> 169 -> [184] -> 183 -> [188] -> 200
path_bcoa00230.kgml: R01072 -> R04144 -> R04325 -> R04463 -> [R04208] -> R07404 -> [R07405] -> R04591 -> R07405 -> [R04591] -> R04559 -> R04560 -> R01127 -> [R01135] -> R01083 -> [R00190] -> R01244
path_bcoa00230.kgml: bcoa:BF29_1858 -> bcoa:BF29_1853 -> bcoa:BF29_1856 -> {bcoa:BF29_1859, bcoa:BF29_1860, bcoa:BF29_1861} -> [bcoa:BF29_1857] -> bcoa:BF29_1864 -> [bcoa:BF29_1865] -> bcoa:BF29_1862 -> bcoa:BF29_1865 -> [bcoa:BF29_1862] -> bcoa:BF29_1863 -> bcoa:BF29_1855 -> bcoa:BF29_1855 -> [bcoa:BF29_2244] -> bcoa:BF29_1863 -> [bcoa:BF29_901] -> bcoa:BF29_1851
path_bcoa00230.kgml: 2.4.2.14 -> 6.3.4.13 -> 2.1.2.2 -> 6.3.5.3 -> [6.3.3.1] -> 6.3.4.18 -> [5.4.99.18] -> 6.3.2.6 -> 5.4.99.18 -> [6.3.2.6] -> 4.3.2.2 -> 2.1.2.3 -> 3.5.4.10 -> [6.3.4.4] -> 4.3.2.2 -> [{2.4.2.7, 2.4.2.8}] -> 3.5.4.2
path_bcoa00230.kgml: Skipped genes: bcoa:BF29_1857, bcoa:BF29_1854
path_bcoa00230.kgml:
path_bcoa00230.kgml: Found a trail of span 12 containing skipped vertices
path_bcoa00230.kgml: 160 -> 162 -> [163] -> 260 -> 164 -> 427 -> 428 -> [167] -> 166 -> 167 -> [166] -> 165 -> 169 -> [184] -> 183 -> [188] -> 200
path_bcoa00230.kgml: R01072 -> R04144 -> [R04325] -> R04463 -> R04208 -> R07404 -> R07405 -> [R04591] -> R04559 -> R04591 -> [R04559] -> R04560 -> R01127 -> [R01135] -> R01083 -> [R00190] -> R01244
path_bcoa00230.kgml: bcoa:BF29_1858 -> bcoa:BF29_1853 -> [bcoa:BF29_1856] -> {bcoa:BF29_1859, bcoa:BF29_1860, bcoa:BF29_1861} -> bcoa:BF29_1857 -> bcoa:BF29_1864 -> bcoa:BF29_1865 -> [bcoa:BF29_1862] -> bcoa:BF29_1863 -> bcoa:BF29_1862 -> [bcoa:BF29_1863] -> bcoa:BF29_1855 -> bcoa:BF29_1855 -> [bcoa:BF29_2244] -> bcoa:BF29_1863 -> [bcoa:BF29_901] -> bcoa:BF29_1851
path_bcoa00230.kgml: 2.4.2.14 -> 6.3.4.13 -> [2.1.2.2] -> 6.3.5.3 -> 6.3.3.1 -> 6.3.4.18 -> 5.4.99.18 -> [6.3.2.6] -> 4.3.2.2 -> 6.3.2.6 -> [4.3.2.2] -> 2.1.2.3 -> 3.5.4.10 -> [6.3.4.4] -> 4.3.2.2 -> [{2.4.2.7, 2.4.2.8}] -> 3.5.4.2
path_bcoa00230.kgml: Skipped genes: bcoa:BF29_1856, bcoa:BF29_1854
path_bcoa00230.kgml:
path_bcoa00230.kgml: Found a trail of span 4 containing skipped vertices
path_bcoa00230.kgml: 243 -> 221 -> [302] -> 204 -> [209] -> 214
path_bcoa00230.kgml: R02147 -> R01969 -> [R01229] -> R01134 -> [R01132] -> R01863
path_bcoa00230.kgml: bcoa:BF29_1766 -> bcoa:BF29_1766 -> [bcoa:BF29_901] -> bcoa:BF29_1759 -> [bcoa:BF29_2331] -> bcoa:BF29_1766
path_bcoa00230.kgml: {2.4.2.1, 2.4.2.15} -> {2.4.2.1, 2.4.2.4} -> [{2.4.2.22, 2.4.2.7, 2.4.2.8}] -> 1.7.1.7 -> [2.4.2.8] -> {2.4.2.1, 2.4.2.15}
path_bcoa00230.kgml:
path_bcoa00230.kgml: Found a trail of span 4 containing skipped vertices
path_bcoa00230.kgml: 160 -> 162 -> 163 -> [260] -> 164
path_bcoa00230.kgml: R01072 -> R04144 -> R04325 -> [R04463] -> R04208
path_bcoa00230.kgml: bcoa:BF29_1858 -> bcoa:BF29_1853 -> bcoa:BF29_1856 -> [{bcoa:BF29_1859, bcoa:BF29_1860, bcoa:BF29_1861}] -> bcoa:BF29_1857
path_bcoa00230.kgml: 2.4.2.14 -> 6.3.4.13 -> 2.1.2.2 -> [6.3.5.3] -> 6.3.3.1
path_bcoa00230.kgml: Skipped genes: bcoa:BF29_1855, bcoa:BF29_1854
path_bcoa00230.kgml:
path_bcoa00230.kgml: Found a trail of span 3 containing skipped vertices
path_bcoa00230.kgml: 244 -> [300] -> 220 -> [139] -> 239
path_bcoa00230.kgml: R00441 -> [R00430] -> R00332 -> [R02019] -> R02090
path_bcoa00230.kgml: {bcoa:BF29_109, bcoa:BF29_2088, bcoa:BF29_2408, bcoa:BF29_2409, bcoa:BF29_2441} -> [bcoa:BF29_1044] -> bcoa:BF29_108 -> [{bcoa:BF29_2687, bcoa:BF29_2689, bcoa:BF29_431, bcoa:BF29_732}] -> bcoa:BF29_108
path_bcoa00230.kgml: {2.7.7.48, 2.7.7.6} -> [2.7.1.40] -> 2.7.4.8 -> [1.17.4.1] -> {2.7.4.12, 2.7.4.8}
path_bcoa00230.kgml:
path_bcoa00230.kgml: Found a trail of span 2 without skipping any vertex
path_bcoa00230.kgml: 252 -> 253
path_bcoa00230.kgml: R00529 -> R00509
path_bcoa00230.kgml: bcoa:BF29_2451 -> bcoa:BF29_2452
path_bcoa00230.kgml: 2.7.7.4 -> 2.7.1.25
path_bcoa00230.kgml:
path_bcoa00230.kgml: --- 12.98 seconds ---

path_bcoa00240.kgml: Pyrimidine metabolism
path_bcoa00240.kgml: Initialization took 3.25 seconds
path_bcoa00240.kgml:
path_bcoa00240.kgml: Found a trail of span 7 containing skipped vertices
path_bcoa00240.kgml: 91 -> 97 -> 98 -> [99] -> 101 -> 99 -> [101] -> 178 -> 112
path_bcoa00240.kgml: R00575 -> R01397 -> R01993 -> [R01869] -> R01870 -> R01869 -> [R01870] -> R00965 -> R00966
path_bcoa00240.kgml: {bcoa:BF29_526, bcoa:BF29_527, bcoa:BF29_85, bcoa:BF29_86} -> bcoa:BF29_83 -> bcoa:BF29_84 -> [{bcoa:BF29_87, bcoa:BF29_88}] -> bcoa:BF29_90 -> {bcoa:BF29_87, bcoa:BF29_88} -> [bcoa:BF29_90] -> bcoa:BF29_89 -> {bcoa:BF29_2048, bcoa:BF29_82}
path_bcoa00240.kgml: 6.3.5.5 -> 2.1.3.2 -> 3.5.2.3 -> [1.3.1.14] -> 2.4.2.10 -> 1.3.1.14 -> [2.4.2.10] -> 4.1.1.23 -> 2.4.2.9
path_bcoa00240.kgml:
path_bcoa00240.kgml: Found a trail of span 6 containing skipped vertices
path_bcoa00240.kgml: 91 -> 97 -> 98 -> 99 -> 101 -> [178] -> 112
path_bcoa00240.kgml: R00575 -> R01397 -> R01993 -> R01869 -> R01870 -> [R00965] -> R00966
path_bcoa00240.kgml: {bcoa:BF29_526, bcoa:BF29_527, bcoa:BF29_85, bcoa:BF29_86} -> bcoa:BF29_83 -> bcoa:BF29_84 -> {bcoa:BF29_87, bcoa:BF29_88} -> bcoa:BF29_90 -> [bcoa:BF29_89] -> {bcoa:BF29_2048, bcoa:BF29_82}
path_bcoa00240.kgml: 6.3.5.5 -> 2.1.3.2 -> 3.5.2.3 -> 1.3.1.14 -> 2.4.2.10 -> [4.1.1.23] -> 2.4.2.9
path_bcoa00240.kgml: Skipped genes: bcoa:BF29_89
path_bcoa00240.kgml:
path_bcoa00240.kgml: Found a trail of span 6 containing skipped vertices
path_bcoa00240.kgml: 91 -> [97] -> 98 -> [99] -> 101 -> 99 -> [101] -> 178 -> 112
path_bcoa00240.kgml: R00575 -> [R01397] -> R01993 -> [R01869] -> R01870 -> R01869 -> [R01870] -> R00965 -> R00966
path_bcoa00240.kgml: {bcoa:BF29_526, bcoa:BF29_527, bcoa:BF29_85, bcoa:BF29_86} -> [bcoa:BF29_83] -> bcoa:BF29_84 -> [{bcoa:BF29_87, bcoa:BF29_88}] -> bcoa:BF29_90 -> {bcoa:BF29_87, bcoa:BF29_88} -> [bcoa:BF29_90] -> bcoa:BF29_89 -> {bcoa:BF29_2048, bcoa:BF29_82}
path_bcoa00240.kgml: 6.3.5.5 -> [2.1.3.2] -> 3.5.2.3 -> [1.3.1.14] -> 2.4.2.10 -> 1.3.1.14 -> [2.4.2.10] -> 4.1.1.23 -> 2.4.2.9
path_bcoa00240.kgml: Skipped genes: bcoa:BF29_83
path_bcoa00240.kgml:
path_bcoa00240.kgml: Found a trail of span 2 without skipping any vertex
path_bcoa00240.kgml: 107 -> 121
path_bcoa00240.kgml: {R00571, R00573} -> R00442
path_bcoa00240.kgml: bcoa:BF29_2087 -> {bcoa:BF29_109, bcoa:BF29_2088, bcoa:BF29_2408, bcoa:BF29_2409, bcoa:BF29_2441}
path_bcoa00240.kgml: {6.3.4.2, 6.3.4.2} -> {2.7.7.48, 2.7.7.6}
path_bcoa00240.kgml:
path_bcoa00240.kgml: Found a trail of span 2 containing skipped vertices
path_bcoa00240.kgml: 131 -> 129
path_bcoa00240.kgml: R02296 -> R01878
path_bcoa00240.kgml: bcoa:BF29_1763 -> bcoa:BF29_1761
path_bcoa00240.kgml: 2.4.2.2 -> 3.5.4.5
path_bcoa00240.kgml: Skipped genes: bcoa:BF29_1762
path_bcoa00240.kgml:
path_bcoa00240.kgml: Found a trail of span 2 containing skipped vertices
path_bcoa00240.kgml: 152 -> 153
path_bcoa00240.kgml: R02485 -> R02484
path_bcoa00240.kgml: bcoa:BF29_1761 -> bcoa:BF29_1763
path_bcoa00240.kgml: 3.5.4.5 -> {2.4.2.1, 2.4.2.2, 2.4.2.3, 2.4.2.4}
path_bcoa00240.kgml: Skipped genes: bcoa:BF29_1762
path_bcoa00240.kgml:
path_bcoa00240.kgml: --- 4.80 seconds ---

path_bcoa00250.kgml: Alanine, aspartate and glutamate metabolism
path_bcoa00250.kgml: Initialization took 1.19 seconds
path_bcoa00250.kgml:
path_bcoa00250.kgml: Found a trail of span 2 without skipping any vertex
path_bcoa00250.kgml: 48 -> 51
path_bcoa00250.kgml: R01954 -> R01086
path_bcoa00250.kgml: bcoa:BF29_524 -> bcoa:BF29_523
path_bcoa00250.kgml: 6.3.4.5 -> 4.3.2.1
path_bcoa00250.kgml:
path_bcoa00250.kgml: --- 1.32 seconds ---

path_bcoa00260.kgml: Glycine, serine and threonine metabolism
path_bcoa00260.kgml: Initialization took 1.35 seconds
path_bcoa00260.kgml:
path_bcoa00260.kgml: Found a trail of span 3 without skipping any vertex
path_bcoa00260.kgml: 103 -> 99 -> 87
path_bcoa00260.kgml: {R01773, R01775} -> R01771 -> R01466
path_bcoa00260.kgml: {bcoa:BF29_3063, bcoa:BF29_3213} -> bcoa:BF29_3061 -> bcoa:BF29_3062
path_bcoa00260.kgml: {1.1.1.3, 1.1.1.3} -> 2.7.1.39 -> 4.2.3.1
path_bcoa00260.kgml:
path_bcoa00260.kgml: Found a trail of span 2 containing skipped vertices
path_bcoa00260.kgml: 110 -> [82] -> 101
path_bcoa00260.kgml: R04125 -> [R00945] -> R03425
path_bcoa00260.kgml: bcoa:BF29_737 -> [bcoa:BF29_2049] -> {bcoa:BF29_735, bcoa:BF29_736}
path_bcoa00260.kgml: 2.1.2.10 -> [2.1.2.1] -> 1.4.4.2
path_bcoa00260.kgml:
path_bcoa00260.kgml: Found a trail of span 2 without skipping any vertex
path_bcoa00260.kgml: 76 -> 93
path_bcoa00260.kgml: R00480 -> R02291
path_bcoa00260.kgml: {bcoa:BF29_217, bcoa:BF29_991} -> bcoa:BF29_216
path_bcoa00260.kgml: 2.7.2.4 -> 1.2.1.11
path_bcoa00260.kgml:
path_bcoa00260.kgml: Found a trail of span 2 containing skipped vertices
path_bcoa00260.kgml: 103 -> [99] -> 87
path_bcoa00260.kgml: {R01773, R01775} -> [R01771] -> R01466
path_bcoa00260.kgml: {bcoa:BF29_3063, bcoa:BF29_3213} -> [bcoa:BF29_3061] -> bcoa:BF29_3062
path_bcoa00260.kgml: {1.1.1.3, 1.1.1.3} -> [2.7.1.39] -> 4.2.3.1
path_bcoa00260.kgml:
path_bcoa00260.kgml: --- 1.74 seconds ---

path_bcoa00261.kgml: Monobactam biosynthesis
path_bcoa00261.kgml: Initialization took 0.14 seconds
path_bcoa00261.kgml: (not found)
path_bcoa00261.kgml: --- 0.21 seconds ---

path_bcoa00270.kgml: Cysteine and methionine metabolism
path_bcoa00270.kgml: Initialization took 1.95 seconds
path_bcoa00270.kgml:
path_bcoa00270.kgml: Found a trail of span 5 containing skipped vertices
path_bcoa00270.kgml: 237 -> [100] -> 99 -> 236 -> 85 -> 185
path_bcoa00270.kgml: R10404 -> [R00194] -> R01291 -> R10305 -> R01001 -> R00782
path_bcoa00270.kgml: bcoa:BF29_1575 -> [bcoa:BF29_843] -> bcoa:BF29_1574 -> bcoa:BF29_1573 -> bcoa:BF29_1572 -> bcoa:BF29_1572
path_bcoa00270.kgml: ? -> [3.2.2.9] -> 4.4.1.21 -> 2.5.1.134 -> 4.4.1.1 -> {4.4.1.1, 4.4.1.13, 4.4.1.28}
path_bcoa00270.kgml:
path_bcoa00270.kgml: Found a trail of span 3 containing skipped vertices
path_bcoa00270.kgml: 206 -> [85] -> 184 -> [85] -> 89
path_bcoa00270.kgml: R00999 -> [R01001] -> R00782 -> [R01001] -> R01286
path_bcoa00270.kgml: bcoa:BF29_3010 -> [bcoa:BF29_1572] -> {bcoa:BF29_2759, bcoa:BF29_3011} -> [bcoa:BF29_1572] -> {bcoa:BF29_2759, bcoa:BF29_3011}
path_bcoa00270.kgml: 2.5.1.48 -> [4.4.1.1] -> {4.4.1.1, 4.4.1.13, 4.4.1.28} -> [4.4.1.1] -> 4.4.1.13
path_bcoa00270.kgml:
path_bcoa00270.kgml: Found a trail of span 3 containing skipped vertices
path_bcoa00270.kgml: 202 -> [85] -> 184 -> [85] -> 89
path_bcoa00270.kgml: R03217 -> [R01001] -> R00782 -> [R01001] -> R01286
path_bcoa00270.kgml: bcoa:BF29_3010 -> [bcoa:BF29_1572] -> {bcoa:BF29_2759, bcoa:BF29_3011} -> [bcoa:BF29_1572] -> {bcoa:BF29_2759, bcoa:BF29_3011}
path_bcoa00270.kgml: 2.5.1.48 -> [4.4.1.1] -> {4.4.1.1, 4.4.1.13, 4.4.1.28} -> [4.4.1.1] -> 4.4.1.13
path_bcoa00270.kgml:
path_bcoa00270.kgml: Found a trail of span 3 containing skipped vertices
path_bcoa00270.kgml: 201 -> [85] -> 184 -> [85] -> 89
path_bcoa00270.kgml: R03260 -> [R01001] -> R00782 -> [R01001] -> R01286
path_bcoa00270.kgml: bcoa:BF29_3010 -> [bcoa:BF29_1572] -> {bcoa:BF29_2759, bcoa:BF29_3011} -> [bcoa:BF29_1572] -> {bcoa:BF29_2759, bcoa:BF29_3011}
path_bcoa00270.kgml: 2.5.1.48 -> [4.4.1.1] -> {4.4.1.1, 4.4.1.13, 4.4.1.28} -> [4.4.1.1] -> 4.4.1.13
path_bcoa00270.kgml:
path_bcoa00270.kgml: Found a trail of span 2 containing skipped vertices
path_bcoa00270.kgml: 206 -> [85] -> 89
path_bcoa00270.kgml: R00999 -> [R01001] -> R01286
path_bcoa00270.kgml: bcoa:BF29_3010 -> [bcoa:BF29_1572] -> {bcoa:BF29_2759, bcoa:BF29_3011}
path_bcoa00270.kgml: 2.5.1.48 -> [4.4.1.1] -> 4.4.1.13
path_bcoa00270.kgml:
path_bcoa00270.kgml: Found a trail of span 2 without skipping any vertex
path_bcoa00270.kgml: 202 -> 89
path_bcoa00270.kgml: R03217 -> R01286
path_bcoa00270.kgml: bcoa:BF29_3010 -> {bcoa:BF29_2759, bcoa:BF29_3011}
path_bcoa00270.kgml: 2.5.1.48 -> 4.4.1.13
path_bcoa00270.kgml:
path_bcoa00270.kgml: Found a trail of span 2 containing skipped vertices
path_bcoa00270.kgml: 203 -> [236] -> 89
path_bcoa00270.kgml: R02026 -> [R10305] -> R01286
path_bcoa00270.kgml: bcoa:BF29_3010 -> [bcoa:BF29_1573] -> {bcoa:BF29_2759, bcoa:BF29_3011}
path_bcoa00270.kgml: ? -> [2.5.1.134] -> 4.4.1.13
path_bcoa00270.kgml:
path_bcoa00270.kgml: Found a trail of span 2 without skipping any vertex
path_bcoa00270.kgml: 201 -> 89
path_bcoa00270.kgml: R03260 -> R01286
path_bcoa00270.kgml: bcoa:BF29_3010 -> {bcoa:BF29_2759, bcoa:BF29_3011}
path_bcoa00270.kgml: 2.5.1.48 -> 4.4.1.13
path_bcoa00270.kgml:
path_bcoa00270.kgml: Found a trail of span 2 containing skipped vertices
path_bcoa00270.kgml: 101 -> [236] -> 89
path_bcoa00270.kgml: R01288 -> [R10305] -> R01286
path_bcoa00270.kgml: bcoa:BF29_3010 -> [bcoa:BF29_1573] -> {bcoa:BF29_2759, bcoa:BF29_3011}
path_bcoa00270.kgml: 2.5.1.48 -> [2.5.1.134] -> 4.4.1.13
path_bcoa00270.kgml:
path_bcoa00270.kgml: Found a trail of span 2 containing skipped vertices
path_bcoa00270.kgml: 211 -> [196] -> 204
path_bcoa00270.kgml: {R01773, R01775} -> [R01776] -> {R01287, R02026}
path_bcoa00270.kgml: {bcoa:BF29_3063, bcoa:BF29_3213} -> [bcoa:BF29_3150] -> bcoa:BF29_3212
path_bcoa00270.kgml: {1.1.1.3, 1.1.1.3} -> [2.3.1.31] -> 2.5.1.49
path_bcoa00270.kgml:
path_bcoa00270.kgml: Found a trail of span 2 without skipping any vertex
path_bcoa00270.kgml: 217 -> 214
path_bcoa00270.kgml: R00480 -> R02291
path_bcoa00270.kgml: {bcoa:BF29_217, bcoa:BF29_991} -> bcoa:BF29_216
path_bcoa00270.kgml: 2.7.2.4 -> 1.2.1.11
path_bcoa00270.kgml:
path_bcoa00270.kgml: --- 3.44 seconds ---

path_bcoa00280.kgml: Valine, leucine and isoleucine degradation
path_bcoa00280.kgml: Initialization took 0.70 seconds
path_bcoa00280.kgml:
path_bcoa00280.kgml: Found a trail of span 5 containing skipped vertices
path_bcoa00280.kgml: 83 -> 109 -> [69] -> 110 -> 68 -> 69
path_bcoa00280.kgml: R01088 -> R07601 -> [R07602] -> R04097 -> R07618 -> R07602
path_bcoa00280.kgml: bcoa:BF29_695 -> {bcoa:BF29_692, bcoa:BF29_693} -> [{bcoa:BF29_692, bcoa:BF29_693}] -> bcoa:BF29_691 -> {bcoa:BF29_427, bcoa:BF29_694, bcoa:BF29_9} -> {bcoa:BF29_692, bcoa:BF29_693}
path_bcoa00280.kgml: 1.4.1.9 -> 1.2.4.4 -> [1.2.4.4] -> 2.3.1.168 -> 1.8.1.4 -> 1.2.4.4
path_bcoa00280.kgml:
path_bcoa00280.kgml: Found a trail of span 4 containing skipped vertices
path_bcoa00280.kgml: 54 -> 53 -> 82 -> [53] -> 90
path_bcoa00280.kgml: R07618 -> R07604 -> R07603 -> [R07604] -> R03174
path_bcoa00280.kgml: {bcoa:BF29_427, bcoa:BF29_694, bcoa:BF29_9} -> {bcoa:BF29_692, bcoa:BF29_693} -> {bcoa:BF29_692, bcoa:BF29_693} -> [{bcoa:BF29_692, bcoa:BF29_693}] -> bcoa:BF29_691
path_bcoa00280.kgml: 1.8.1.4 -> 1.2.4.4 -> 1.2.4.4 -> [1.2.4.4] -> 2.3.1.168
path_bcoa00280.kgml:
path_bcoa00280.kgml: Found a trail of span 4 containing skipped vertices
path_bcoa00280.kgml: 91 -> 63 -> [108] -> 62 -> [63] -> 108
path_bcoa00280.kgml: R07599 -> R07600 -> [R02662] -> R07618 -> [R07600] -> R02662
path_bcoa00280.kgml: {bcoa:BF29_692, bcoa:BF29_693} -> {bcoa:BF29_692, bcoa:BF29_693} -> [bcoa:BF29_691] -> {bcoa:BF29_427, bcoa:BF29_694, bcoa:BF29_9} -> [{bcoa:BF29_692, bcoa:BF29_693}] -> bcoa:BF29_691
path_bcoa00280.kgml: 1.2.4.4 -> 1.2.4.4 -> [2.3.1.168] -> 1.8.1.4 -> [1.2.4.4] -> 2.3.1.168
path_bcoa00280.kgml:
path_bcoa00280.kgml: --- 2.73 seconds ---

path_bcoa00281.kgml: Geraniol degradation
path_bcoa00281.kgml: Initialization took 0.06 seconds
path_bcoa00281.kgml: (not found)
path_bcoa00281.kgml: --- 0.12 seconds ---

path_bcoa00290.kgml: Valine, leucine and isoleucine biosynthesis
path_bcoa00290.kgml: Initialization took 0.20 seconds
path_bcoa00290.kgml:
path_bcoa00290.kgml: Found a trail of span 8 containing skipped vertices
path_bcoa00290.kgml: 79 -> [44] -> 46 -> 44 -> [46] -> 41 -> 38 -> [35] -> 37 -> 36 -> [37] -> 35
path_bcoa00290.kgml: R00226 -> [R05071] -> R04440 -> R05071 -> [R04440] -> R04441 -> R01213 -> [R03968] -> R04001 -> R04426 -> [R04001] -> R03968
path_bcoa00290.kgml: {bcoa:BF29_1454, bcoa:BF29_1509, bcoa:BF29_1510} -> [bcoa:BF29_1508] -> bcoa:BF29_1508 -> bcoa:BF29_1508 -> [bcoa:BF29_1508] -> bcoa:BF29_1511 -> bcoa:BF29_1507 -> [{bcoa:BF29_1504, bcoa:BF29_1505}] -> {bcoa:BF29_1504, bcoa:BF29_1505} -> bcoa:BF29_1506 -> [{bcoa:BF29_1504, bcoa:BF29_1505}] -> {bcoa:BF29_1504, bcoa:BF29_1505}
path_bcoa00290.kgml: 2.2.1.6 -> [{1.1.1.86, 5.4.99.3}] -> 1.1.1.86 -> {1.1.1.86, 5.4.99.3} -> [1.1.1.86] -> 4.2.1.9 -> 2.3.3.13 -> [4.2.1.33] -> 4.2.1.33 -> 1.1.1.85 -> [4.2.1.33] -> 4.2.1.33
path_bcoa00290.kgml:
path_bcoa00290.kgml: Found a trail of span 7 containing skipped vertices
path_bcoa00290.kgml: 79 -> [44] -> 46 -> 44 -> [46] -> 41 -> [38] -> 35 -> 37 -> 36
path_bcoa00290.kgml: R00226 -> [R05071] -> R04440 -> R05071 -> [R04440] -> R04441 -> [R01213] -> R03968 -> R04001 -> R04426
path_bcoa00290.kgml: {bcoa:BF29_1454, bcoa:BF29_1509, bcoa:BF29_1510} -> [bcoa:BF29_1508] -> bcoa:BF29_1508 -> bcoa:BF29_1508 -> [bcoa:BF29_1508] -> bcoa:BF29_1511 -> [bcoa:BF29_1507] -> {bcoa:BF29_1504, bcoa:BF29_1505} -> {bcoa:BF29_1504, bcoa:BF29_1505} -> bcoa:BF29_1506
path_bcoa00290.kgml: 2.2.1.6 -> [{1.1.1.86, 5.4.99.3}] -> 1.1.1.86 -> {1.1.1.86, 5.4.99.3} -> [1.1.1.86] -> 4.2.1.9 -> [2.3.3.13] -> 4.2.1.33 -> 4.2.1.33 -> 1.1.1.85
path_bcoa00290.kgml: Skipped genes: bcoa:BF29_1507
path_bcoa00290.kgml:
path_bcoa00290.kgml: Found a trail of span 7 containing skipped vertices
path_bcoa00290.kgml: 79 -> 44 -> 46 -> [41] -> 38 -> [35] -> 37 -> 35 -> [37] -> 36
path_bcoa00290.kgml: R00226 -> R05071 -> R04440 -> [R04441] -> R01213 -> [R03968] -> R04001 -> R03968 -> [R04001] -> R04426
path_bcoa00290.kgml: {bcoa:BF29_1454, bcoa:BF29_1509, bcoa:BF29_1510} -> bcoa:BF29_1508 -> bcoa:BF29_1508 -> [bcoa:BF29_1511] -> bcoa:BF29_1507 -> [{bcoa:BF29_1504, bcoa:BF29_1505}] -> {bcoa:BF29_1504, bcoa:BF29_1505} -> {bcoa:BF29_1504, bcoa:BF29_1505} -> [{bcoa:BF29_1504, bcoa:BF29_1505}] -> bcoa:BF29_1506
path_bcoa00290.kgml: 2.2.1.6 -> {1.1.1.86, 5.4.99.3} -> 1.1.1.86 -> [4.2.1.9] -> 2.3.3.13 -> [4.2.1.33] -> 4.2.1.33 -> 4.2.1.33 -> [4.2.1.33] -> 1.1.1.85
path_bcoa00290.kgml:
path_bcoa00290.kgml: Found a trail of span 7 containing skipped vertices
path_bcoa00290.kgml: 78 -> 21 -> 22 -> 47 -> 42 -> 34 -> 45
path_bcoa00290.kgml: R03896 -> R03898 -> R00994 -> R08648 -> R05069 -> R05068 -> R05070
path_bcoa00290.kgml: {bcoa:BF29_1504, bcoa:BF29_1505} -> {bcoa:BF29_1504, bcoa:BF29_1505} -> bcoa:BF29_1506 -> {bcoa:BF29_1454, bcoa:BF29_1509, bcoa:BF29_1510} -> bcoa:BF29_1508 -> bcoa:BF29_1508 -> bcoa:BF29_1511
path_bcoa00290.kgml: 4.2.1.35 -> 4.2.1.35 -> 1.1.1.85 -> 2.2.1.6 -> {1.1.1.86, 5.4.99.3} -> 1.1.1.86 -> 4.2.1.9
path_bcoa00290.kgml: Skipped genes: bcoa:BF29_1507
path_bcoa00290.kgml:
path_bcoa00290.kgml: Found a trail of span 6 containing skipped vertices
path_bcoa00290.kgml: 78 -> [21] -> 22 -> 47 -> 42 -> 34 -> 45
path_bcoa00290.kgml: R03896 -> [R03898] -> R00994 -> R08648 -> R05069 -> R05068 -> R05070
path_bcoa00290.kgml: {bcoa:BF29_1504, bcoa:BF29_1505} -> [{bcoa:BF29_1504, bcoa:BF29_1505}] -> bcoa:BF29_1506 -> {bcoa:BF29_1454, bcoa:BF29_1509, bcoa:BF29_1510} -> bcoa:BF29_1508 -> bcoa:BF29_1508 -> bcoa:BF29_1511
path_bcoa00290.kgml: 4.2.1.35 -> [4.2.1.35] -> 1.1.1.85 -> 2.2.1.6 -> {1.1.1.86, 5.4.99.3} -> 1.1.1.86 -> 4.2.1.9
path_bcoa00290.kgml: Skipped genes: bcoa:BF29_1507
path_bcoa00290.kgml:
path_bcoa00290.kgml: Found a trail of span 6 containing skipped vertices
path_bcoa00290.kgml: 78 -> 21 -> 22 -> [47] -> 42 -> 34 -> 45
path_bcoa00290.kgml: R03896 -> R03898 -> R00994 -> [R08648] -> R05069 -> R05068 -> R05070
path_bcoa00290.kgml: {bcoa:BF29_1504, bcoa:BF29_1505} -> {bcoa:BF29_1504, bcoa:BF29_1505} -> bcoa:BF29_1506 -> [{bcoa:BF29_1454, bcoa:BF29_1509, bcoa:BF29_1510}] -> bcoa:BF29_1508 -> bcoa:BF29_1508 -> bcoa:BF29_1511
path_bcoa00290.kgml: 4.2.1.35 -> 4.2.1.35 -> 1.1.1.85 -> [2.2.1.6] -> {1.1.1.86, 5.4.99.3} -> 1.1.1.86 -> 4.2.1.9
path_bcoa00290.kgml: Skipped genes: bcoa:BF29_1509, bcoa:BF29_1510, bcoa:BF29_1507
path_bcoa00290.kgml:
path_bcoa00290.kgml: Found a trail of span 6 containing skipped vertices
path_bcoa00290.kgml: 78 -> 21 -> [22] -> 47 -> 42 -> 34 -> 45
path_bcoa00290.kgml: R03896 -> R03898 -> [R00994] -> R08648 -> R05069 -> R05068 -> R05070
path_bcoa00290.kgml: {bcoa:BF29_1504, bcoa:BF29_1505} -> {bcoa:BF29_1504, bcoa:BF29_1505} -> [bcoa:BF29_1506] -> {bcoa:BF29_1454, bcoa:BF29_1509, bcoa:BF29_1510} -> bcoa:BF29_1508 -> bcoa:BF29_1508 -> bcoa:BF29_1511
path_bcoa00290.kgml: 4.2.1.35 -> 4.2.1.35 -> [1.1.1.85] -> 2.2.1.6 -> {1.1.1.86, 5.4.99.3} -> 1.1.1.86 -> 4.2.1.9
path_bcoa00290.kgml: Skipped genes: bcoa:BF29_1507, bcoa:BF29_1506
path_bcoa00290.kgml:
path_bcoa00290.kgml: --- 1.52 seconds ---

path_bcoa00300.kgml: Lysine biosynthesis
path_bcoa00300.kgml: Initialization took 0.60 seconds
path_bcoa00300.kgml:
path_bcoa00300.kgml: Found a trail of span 3 without skipping any vertex
path_bcoa00300.kgml: 50 -> 51 -> 53
path_bcoa00300.kgml: R00480 -> R02291 -> R10147
path_bcoa00300.kgml: {bcoa:BF29_217, bcoa:BF29_991} -> bcoa:BF29_216 -> bcoa:BF29_218
path_bcoa00300.kgml: 2.7.2.4 -> 1.2.1.11 -> 4.3.3.7
path_bcoa00300.kgml:
path_bcoa00300.kgml: Found a trail of span 2 containing skipped vertices
path_bcoa00300.kgml: 50 -> [51] -> 53
path_bcoa00300.kgml: R00480 -> [R02291] -> R10147
path_bcoa00300.kgml: {bcoa:BF29_217, bcoa:BF29_991} -> [bcoa:BF29_216] -> bcoa:BF29_218
path_bcoa00300.kgml: 2.7.2.4 -> [1.2.1.11] -> 4.3.3.7
path_bcoa00300.kgml:
path_bcoa00300.kgml: Found a trail of span 2 containing skipped vertices
path_bcoa00300.kgml: 56 -> [58] -> 60
path_bcoa00300.kgml: R04364 -> [R04467] -> R02733
path_bcoa00300.kgml: bcoa:BF29_1 -> [bcoa:BF29_3460] -> bcoa:BF29_2
path_bcoa00300.kgml: 2.3.1.89 -> [?] -> 3.5.1.47
path_bcoa00300.kgml:
path_bcoa00300.kgml: --- 0.87 seconds ---

path_bcoa00310.kgml: Lysine degradation
path_bcoa00310.kgml: Initialization took 0.19 seconds
path_bcoa00310.kgml:
path_bcoa00310.kgml: Found a trail of span 2 without skipping any vertex
path_bcoa00310.kgml: 55 -> 73
path_bcoa00310.kgml: R01940 -> R02571
path_bcoa00310.kgml: bcoa:BF29_301 -> bcoa:BF29_302
path_bcoa00310.kgml: 1.2.4.2 -> 2.3.1.61
path_bcoa00310.kgml:
path_bcoa00310.kgml: --- 0.32 seconds ---

path_bcoa00330.kgml: Arginine and proline metabolism
path_bcoa00330.kgml: Initialization took 0.55 seconds
path_bcoa00330.kgml:
path_bcoa00330.kgml: Found a trail of span 3 without skipping any vertex
path_bcoa00330.kgml: 222 -> 221 -> 215
path_bcoa00330.kgml: R10507 -> {R00707, R00708} -> R00245
path_bcoa00330.kgml: bcoa:BF29_1078 -> bcoa:BF29_1079 -> bcoa:BF29_1079
path_bcoa00330.kgml: ? -> {1.2.1.88, 1.2.1.88} -> 1.2.1.88
path_bcoa00330.kgml:
path_bcoa00330.kgml: Found a trail of span 2 containing skipped vertices
path_bcoa00330.kgml: 222 -> [221] -> 215
path_bcoa00330.kgml: R10507 -> [{R00707, R00708}] -> R00245
path_bcoa00330.kgml: bcoa:BF29_1078 -> [bcoa:BF29_1079] -> bcoa:BF29_1079
path_bcoa00330.kgml: ? -> [{1.2.1.88, 1.2.1.88}] -> 1.2.1.88
path_bcoa00330.kgml:
path_bcoa00330.kgml: Found a trail of span 2 without skipping any vertex
path_bcoa00330.kgml: 216 -> 217
path_bcoa00330.kgml: R00239 -> R03313
path_bcoa00330.kgml: bcoa:BF29_510 -> bcoa:BF29_509
path_bcoa00330.kgml: 2.7.2.11 -> 1.2.1.41
path_bcoa00330.kgml:
path_bcoa00330.kgml: --- 0.82 seconds ---

path_bcoa00332.kgml: Carbapenem biosynthesis
path_bcoa00332.kgml: Initialization took 0.06 seconds
path_bcoa00332.kgml:
path_bcoa00332.kgml: Found a trail of span 2 without skipping any vertex
path_bcoa00332.kgml: 5 -> 8
path_bcoa00332.kgml: R00239 -> R03313
path_bcoa00332.kgml: bcoa:BF29_510 -> bcoa:BF29_509
path_bcoa00332.kgml: 2.7.2.11 -> 1.2.1.41
path_bcoa00332.kgml:
path_bcoa00332.kgml: --- 0.18 seconds ---

path_bcoa00340.kgml: Histidine metabolism
path_bcoa00340.kgml: Initialization took 0.14 seconds
path_bcoa00340.kgml:
path_bcoa00340.kgml: Found a trail of span 6 containing skipped vertices
path_bcoa00340.kgml: 58 -> 67 -> 66 -> 65 -> 69 -> 63
path_bcoa00340.kgml: R01071 -> R04035 -> R04037 -> R04640 -> R04558 -> R03457
path_bcoa00340.kgml: {bcoa:BF29_321, bcoa:BF29_322} -> bcoa:BF29_328 -> bcoa:BF29_328 -> bcoa:BF29_326 -> {bcoa:BF29_325, bcoa:BF29_327} -> bcoa:BF29_324
path_bcoa00340.kgml: 2.4.2.17 -> 3.6.1.31 -> 3.5.4.19 -> 5.3.1.16 -> 4.3.2.10 -> 4.2.1.19
path_bcoa00340.kgml: Skipped genes: bcoa:BF29_323
path_bcoa00340.kgml:
path_bcoa00340.kgml: Found a trail of span 5 containing skipped vertices
path_bcoa00340.kgml: 58 -> 67 -> [66] -> 65 -> 69 -> 63
path_bcoa00340.kgml: R01071 -> R04035 -> [R04037] -> R04640 -> R04558 -> R03457
path_bcoa00340.kgml: {bcoa:BF29_321, bcoa:BF29_322} -> bcoa:BF29_328 -> [bcoa:BF29_328] -> bcoa:BF29_326 -> {bcoa:BF29_325, bcoa:BF29_327} -> bcoa:BF29_324
path_bcoa00340.kgml: 2.4.2.17 -> 3.6.1.31 -> [3.5.4.19] -> 5.3.1.16 -> 4.3.2.10 -> 4.2.1.19
path_bcoa00340.kgml: Skipped genes: bcoa:BF29_323
path_bcoa00340.kgml:
path_bcoa00340.kgml: Found a trail of span 5 containing skipped vertices
path_bcoa00340.kgml: 58 -> 67 -> 66 -> [65] -> 69 -> 63
path_bcoa00340.kgml: R01071 -> R04035 -> R04037 -> [R04640] -> R04558 -> R03457
path_bcoa00340.kgml: {bcoa:BF29_321, bcoa:BF29_322} -> bcoa:BF29_328 -> bcoa:BF29_328 -> [bcoa:BF29_326] -> {bcoa:BF29_325, bcoa:BF29_327} -> bcoa:BF29_324
path_bcoa00340.kgml: 2.4.2.17 -> 3.6.1.31 -> 3.5.4.19 -> [5.3.1.16] -> 4.3.2.10 -> 4.2.1.19
path_bcoa00340.kgml: Skipped genes: bcoa:BF29_326, bcoa:BF29_323
path_bcoa00340.kgml:
path_bcoa00340.kgml: Found a trail of span 5 containing skipped vertices
path_bcoa00340.kgml: 58 -> 67 -> 66 -> 65 -> [69] -> 63
path_bcoa00340.kgml: R01071 -> R04035 -> R04037 -> R04640 -> [R04558] -> R03457
path_bcoa00340.kgml: {bcoa:BF29_321, bcoa:BF29_322} -> bcoa:BF29_328 -> bcoa:BF29_328 -> bcoa:BF29_326 -> [{bcoa:BF29_325, bcoa:BF29_327}] -> bcoa:BF29_324
path_bcoa00340.kgml: 2.4.2.17 -> 3.6.1.31 -> 3.5.4.19 -> 5.3.1.16 -> [4.3.2.10] -> 4.2.1.19
path_bcoa00340.kgml: Skipped genes: bcoa:BF29_327, bcoa:BF29_325, bcoa:BF29_323
path_bcoa00340.kgml:
path_bcoa00340.kgml: Found a trail of span 5 containing skipped vertices
path_bcoa00340.kgml: 58 -> [67] -> 66 -> 65 -> 69 -> 63
path_bcoa00340.kgml: R01071 -> [R04035] -> R04037 -> R04640 -> R04558 -> R03457
path_bcoa00340.kgml: {bcoa:BF29_321, bcoa:BF29_322} -> [bcoa:BF29_328] -> bcoa:BF29_328 -> bcoa:BF29_326 -> {bcoa:BF29_325, bcoa:BF29_327} -> bcoa:BF29_324
path_bcoa00340.kgml: 2.4.2.17 -> [3.6.1.31] -> 3.5.4.19 -> 5.3.1.16 -> 4.3.2.10 -> 4.2.1.19
path_bcoa00340.kgml: Skipped genes: bcoa:BF29_323
path_bcoa00340.kgml:
path_bcoa00340.kgml: --- 0.49 seconds ---

path_bcoa00350.kgml: Tyrosine metabolism
path_bcoa00350.kgml: Initialization took 0.15 seconds
path_bcoa00350.kgml: (not found)
path_bcoa00350.kgml: --- 0.21 seconds ---

path_bcoa00360.kgml: Phenylalanine metabolism
path_bcoa00360.kgml: Initialization took 0.20 seconds
path_bcoa00360.kgml: (not found)
path_bcoa00360.kgml: --- 0.26 seconds ---

path_bcoa00362.kgml: Benzoate degradation
path_bcoa00362.kgml: Initialization took 0.20 seconds
path_bcoa00362.kgml:
path_bcoa00362.kgml: Found a trail of span 2 without skipping any vertex
path_bcoa00362.kgml: 238 -> 90
path_bcoa00362.kgml: R05305 -> R05586
path_bcoa00362.kgml: bcoa:BF29_1307 -> {bcoa:BF29_1306, bcoa:BF29_435}
path_bcoa00362.kgml: {1.1.1.259, 1.1.1.35} -> 2.3.1.16
path_bcoa00362.kgml:
path_bcoa00362.kgml: --- 0.32 seconds ---

path_bcoa00380.kgml: Tryptophan metabolism
path_bcoa00380.kgml: Initialization took 0.19 seconds
path_bcoa00380.kgml: (not found)
path_bcoa00380.kgml: --- 0.24 seconds ---

path_bcoa00400.kgml: Phenylalanine, tyrosine and tryptophan biosynthesis
path_bcoa00400.kgml: Initialization took 0.55 seconds
path_bcoa00400.kgml: Aborted (analysis takes longer than 300 seconds)

path_bcoa00401.kgml: Novobiocin biosynthesis
path_bcoa00401.kgml: Initialization took 0.09 seconds
path_bcoa00401.kgml:
path_bcoa00401.kgml: Found a trail of span 2 without skipping any vertex
path_bcoa00401.kgml: 65 -> 63
path_bcoa00401.kgml: R01728 -> R00734
path_bcoa00401.kgml: bcoa:BF29_601 -> bcoa:BF29_602
path_bcoa00401.kgml: 1.3.1.12 -> {2.6.1.1, 2.6.1.5, 2.6.1.57, 2.6.1.9}
path_bcoa00401.kgml:
path_bcoa00401.kgml: --- 0.22 seconds ---

path_bcoa00410.kgml: beta-Alanine metabolism
path_bcoa00410.kgml: Initialization took 0.09 seconds
path_bcoa00410.kgml:
path_bcoa00410.kgml: Found a trail of span 2 without skipping any vertex
path_bcoa00410.kgml: 54 -> 50
path_bcoa00410.kgml: R00489 -> R02473
path_bcoa00410.kgml: bcoa:BF29_580 -> bcoa:BF29_581
path_bcoa00410.kgml: {4.1.1.11, 4.1.1.15} -> 6.3.2.1
path_bcoa00410.kgml:
path_bcoa00410.kgml: --- 0.22 seconds ---

path_bcoa00430.kgml: Taurine and hypotaurine metabolism
path_bcoa00430.kgml: Initialization took 0.14 seconds
path_bcoa00430.kgml: (not found)
path_bcoa00430.kgml: --- 0.19 seconds ---

path_bcoa00440.kgml: Phosphonate and phosphinate metabolism
path_bcoa00440.kgml: Initialization took 0.05 seconds
path_bcoa00440.kgml: (not found)
path_bcoa00440.kgml: --- 0.10 seconds ---

path_bcoa00450.kgml: Selenocompound metabolism
path_bcoa00450.kgml: Initialization took 0.28 seconds
path_bcoa00450.kgml:
path_bcoa00450.kgml: Found a trail of span 2 without skipping any vertex
path_bcoa00450.kgml: 59 -> 81
path_bcoa00450.kgml: {R04944, R04946} -> R04941
path_bcoa00450.kgml: bcoa:BF29_3010 -> {bcoa:BF29_2759, bcoa:BF29_3011}
path_bcoa00450.kgml: {2.5.1.48, 2.5.1.48} -> 4.4.1.13
path_bcoa00450.kgml:
path_bcoa00450.kgml: --- 0.39 seconds ---

path_bcoa00460.kgml: Cyanoamino acid metabolism
path_bcoa00460.kgml: Initialization took 0.10 seconds
path_bcoa00460.kgml: (not found)
path_bcoa00460.kgml: --- 0.14 seconds ---

path_bcoa00471.kgml: D-Glutamine and D-glutamate metabolism
path_bcoa00471.kgml: Initialization took 0.08 seconds
path_bcoa00471.kgml: (not found)
path_bcoa00471.kgml: --- 0.13 seconds ---

path_bcoa00472.kgml: D-Arginine and D-ornithine metabolism
path_bcoa00472.kgml: Initialization took 0.05 seconds
path_bcoa00472.kgml: (not found)
path_bcoa00472.kgml: --- 0.10 seconds ---

path_bcoa00473.kgml: D-Alanine metabolism
path_bcoa00473.kgml: Initialization took 0.09 seconds
path_bcoa00473.kgml: (not found)
path_bcoa00473.kgml: --- 0.14 seconds ---

path_bcoa00480.kgml: Glutathione metabolism
path_bcoa00480.kgml: Initialization took 0.13 seconds
path_bcoa00480.kgml: (not found)
path_bcoa00480.kgml: --- 0.19 seconds ---

path_bcoa00500.kgml: Starch and sucrose metabolism
path_bcoa00500.kgml: Initialization took 1.65 seconds
path_bcoa00500.kgml:
path_bcoa00500.kgml: Found a trail of span 3 containing skipped vertices
path_bcoa00500.kgml: 122 -> 208 -> [128] -> 126
path_bcoa00500.kgml: R03122 -> R11262 -> [R01555] -> R11310
path_bcoa00500.kgml: bcoa:BF29_2005 -> bcoa:BF29_2005 -> [{bcoa:BF29_2010, bcoa:BF29_3033}] -> {bcoa:BF29_2002, bcoa:BF29_3032}
path_bcoa00500.kgml: 3.2.1.54 -> {3.2.1.1, 3.2.1.133, 3.2.1.2} -> [2.4.1.8] -> 5.4.2.6
path_bcoa00500.kgml: Skipped genes: bcoa:BF29_2003, bcoa:BF29_2004
path_bcoa00500.kgml:
path_bcoa00500.kgml: Found a trail of span 3 containing skipped vertices
path_bcoa00500.kgml: 120 -> [133] -> 113 -> 137
path_bcoa00500.kgml: R02110 -> [R02111] -> R00948 -> R02421
path_bcoa00500.kgml: bcoa:BF29_483 -> [bcoa:BF29_1495] -> {bcoa:BF29_481, bcoa:BF29_482} -> bcoa:BF29_480
path_bcoa00500.kgml: 2.4.1.18 -> [2.4.1.1] -> 2.7.7.27 -> {2.4.1.21, 2.4.1.242}
path_bcoa00500.kgml:
path_bcoa00500.kgml: Found a trail of span 2 without skipping any vertex
path_bcoa00500.kgml: 148 -> 127
path_bcoa00500.kgml: R04111 -> R00838
path_bcoa00500.kgml: {bcoa:BF29_1225, bcoa:BF29_1630, bcoa:BF29_1701, bcoa:BF29_2672} -> bcoa:BF29_1702
path_bcoa00500.kgml: 2.7.1.208 -> 3.2.1.122
path_bcoa00500.kgml:
path_bcoa00500.kgml: Found a trail of span 2 containing skipped vertices
path_bcoa00500.kgml: 200 -> [128] -> 126
path_bcoa00500.kgml: R02112 -> [R01555] -> R11310
path_bcoa00500.kgml: bcoa:BF29_2005 -> [{bcoa:BF29_2010, bcoa:BF29_3033}] -> {bcoa:BF29_2002, bcoa:BF29_3032}
path_bcoa00500.kgml: {3.2.1.1, 3.2.1.133, 3.2.1.2} -> [2.4.1.8] -> 5.4.2.6
path_bcoa00500.kgml: Skipped genes: bcoa:BF29_2003, bcoa:BF29_2004
path_bcoa00500.kgml:
path_bcoa00500.kgml: Found a trail of span 2 without skipping any vertex
path_bcoa00500.kgml: 200 -> 144
path_bcoa00500.kgml: R02112 -> R01791
path_bcoa00500.kgml: bcoa:BF29_2005 -> {bcoa:BF29_2004, bcoa:BF29_2011}
path_bcoa00500.kgml: {3.2.1.1, 3.2.1.133, 3.2.1.2} -> {3.2.1.10, 3.2.1.3}
path_bcoa00500.kgml:
path_bcoa00500.kgml: Found a trail of span 2 without skipping any vertex
path_bcoa00500.kgml: 233 -> 232
path_bcoa00500.kgml: R11172 -> R00839
path_bcoa00500.kgml: {bcoa:BF29_3000, bcoa:BF29_3001, bcoa:BF29_3004} -> bcoa:BF29_3005
path_bcoa00500.kgml: 2.7.1.205 -> 3.2.1.86
path_bcoa00500.kgml:
path_bcoa00500.kgml: Found a trail of span 2 without skipping any vertex
path_bcoa00500.kgml: 147 -> 85
path_bcoa00500.kgml: R02780 -> R00837
path_bcoa00500.kgml: {bcoa:BF29_1225, bcoa:BF29_1630, bcoa:BF29_1701, bcoa:BF29_2672, bcoa:BF29_2673} -> bcoa:BF29_1702
path_bcoa00500.kgml: 2.7.1.201 -> {3.2.1.122, 3.2.1.93}
path_bcoa00500.kgml:
path_bcoa00500.kgml: Found a trail of span 2 without skipping any vertex
path_bcoa00500.kgml: 147 -> 125
path_bcoa00500.kgml: R02780 -> R00837
path_bcoa00500.kgml: {bcoa:BF29_1225, bcoa:BF29_1630, bcoa:BF29_1701, bcoa:BF29_2672, bcoa:BF29_2673} -> bcoa:BF29_2674
path_bcoa00500.kgml: 2.7.1.201 -> {3.2.1.122, 3.2.1.93}
path_bcoa00500.kgml:
path_bcoa00500.kgml: --- 2.59 seconds ---

path_bcoa00520.kgml: Amino sugar and nucleotide sugar metabolism
path_bcoa00520.kgml: Initialization took 1.50 seconds
path_bcoa00520.kgml:
path_bcoa00520.kgml: Found a trail of span 3 containing skipped vertices
path_bcoa00520.kgml: 200 -> [184] -> 186 -> 184
path_bcoa00520.kgml: R01092 -> [R00955] -> R00291 -> R00955
path_bcoa00520.kgml: bcoa:BF29_3137 -> [bcoa:BF29_3139] -> bcoa:BF29_3138 -> bcoa:BF29_3139
path_bcoa00520.kgml: 2.7.1.6 -> [2.7.7.12] -> 5.1.3.2 -> 2.7.7.12
path_bcoa00520.kgml:
path_bcoa00520.kgml: Found a trail of span 3 containing skipped vertices
path_bcoa00520.kgml: 22 -> [20] -> 193 -> [28] -> 20
path_bcoa00520.kgml: R02059 -> [R00765] -> R01819 -> [R00768] -> R00765
path_bcoa00520.kgml: bcoa:BF29_3153 -> [bcoa:BF29_3154] -> bcoa:BF29_3149 -> [{bcoa:BF29_2652, bcoa:BF29_2751}] -> bcoa:BF29_3154
path_bcoa00520.kgml: 3.5.1.25 -> [3.5.99.6] -> 5.3.1.8 -> [2.6.1.16] -> 3.5.99.6
path_bcoa00520.kgml: Skipped genes: bcoa:BF29_3150, bcoa:BF29_3152
path_bcoa00520.kgml:
path_bcoa00520.kgml: Found a trail of span 2 containing skipped vertices
path_bcoa00520.kgml: 28 -> 24
path_bcoa00520.kgml: R00768 -> R02060
path_bcoa00520.kgml: {bcoa:BF29_2652, bcoa:BF29_2751} -> bcoa:BF29_2650
path_bcoa00520.kgml: 2.6.1.16 -> 5.4.2.10
path_bcoa00520.kgml: Skipped genes: bcoa:BF29_2651
path_bcoa00520.kgml:
path_bcoa00520.kgml: --- 1.92 seconds ---

path_bcoa00521.kgml: Streptomycin biosynthesis
path_bcoa00521.kgml: Initialization took 0.09 seconds
path_bcoa00521.kgml: (not found)
path_bcoa00521.kgml: --- 0.14 seconds ---

path_bcoa00540.kgml: Lipopolysaccharide biosynthesis
path_bcoa00540.kgml: Initialization took 0.05 seconds
path_bcoa00540.kgml:
path_bcoa00540.kgml: Found a trail of span 2 without skipping any vertex
path_bcoa00540.kgml: 131 -> 87
path_bcoa00540.kgml: R01530 -> R03254
path_bcoa00540.kgml: bcoa:BF29_3009 -> bcoa:BF29_3008
path_bcoa00540.kgml: 5.3.1.13 -> 2.5.1.55
path_bcoa00540.kgml:
path_bcoa00540.kgml: --- 0.16 seconds ---

path_bcoa00550.kgml: Peptidoglycan biosynthesis
path_bcoa00550.kgml: Initialization took 1.15 seconds
path_bcoa00550.kgml:
path_bcoa00550.kgml: Found a trail of span 4 containing skipped vertices
path_bcoa00550.kgml: 32 -> 34 -> [23] -> 35 -> 36
path_bcoa00550.kgml: R02783 -> R02788 -> [R04617] -> R05630 -> R05032
path_bcoa00550.kgml: bcoa:BF29_61 -> bcoa:BF29_58 -> [bcoa:BF29_2012] -> bcoa:BF29_60 -> bcoa:BF29_63
path_bcoa00550.kgml: 6.3.2.9 -> 6.3.2.13 -> [6.3.2.10] -> 2.7.8.13 -> 2.4.1.227
path_bcoa00550.kgml: Skipped genes: bcoa:BF29_59, bcoa:BF29_62
path_bcoa00550.kgml:
path_bcoa00550.kgml: Found a trail of span 2 without skipping any vertex
path_bcoa00550.kgml: 30 -> 23
path_bcoa00550.kgml: R01150 -> R04617
path_bcoa00550.kgml: bcoa:BF29_2013 -> bcoa:BF29_2012
path_bcoa00550.kgml: 6.3.2.4 -> 6.3.2.10
path_bcoa00550.kgml:
path_bcoa00550.kgml: Found a trail of span 2 without skipping any vertex
path_bcoa00550.kgml: 30 -> 29
path_bcoa00550.kgml: R01150 -> R04573
path_bcoa00550.kgml: bcoa:BF29_2013 -> bcoa:BF29_2012
path_bcoa00550.kgml: 6.3.2.4 -> 6.3.2.10
path_bcoa00550.kgml:
path_bcoa00550.kgml: Found a trail of span 2 containing skipped vertices
path_bcoa00550.kgml: 28 -> 27
path_bcoa00550.kgml: R05629 -> R05662
path_bcoa00550.kgml: bcoa:BF29_60 -> bcoa:BF29_63
path_bcoa00550.kgml: 2.7.8.13 -> 2.4.1.227
path_bcoa00550.kgml: Skipped genes: bcoa:BF29_62, bcoa:BF29_61
path_bcoa00550.kgml:
path_bcoa00550.kgml: --- 1.47 seconds ---

path_bcoa00561.kgml: Glycerolipid metabolism
path_bcoa00561.kgml: Initialization took 0.50 seconds
path_bcoa00561.kgml: (not found)
path_bcoa00561.kgml: --- 0.54 seconds ---

path_bcoa00562.kgml: Inositol phosphate metabolism
path_bcoa00562.kgml: Initialization took 0.08 seconds
path_bcoa00562.kgml: (not found)
path_bcoa00562.kgml: --- 0.14 seconds ---

path_bcoa00564.kgml: Glycerophospholipid metabolism
path_bcoa00564.kgml: Initialization took 0.58 seconds
path_bcoa00564.kgml: (not found)
path_bcoa00564.kgml: --- 0.64 seconds ---

path_bcoa00590.kgml: Arachidonic acid metabolism
path_bcoa00590.kgml: Initialization took 0.08 seconds
path_bcoa00590.kgml: (not found)
path_bcoa00590.kgml: --- 0.13 seconds ---

path_bcoa00592.kgml: alpha-Linolenic acid metabolism
path_bcoa00592.kgml: Initialization took 0.09 seconds
path_bcoa00592.kgml: (not found)
path_bcoa00592.kgml: --- 0.18 seconds ---

path_bcoa00620.kgml: Pyruvate metabolism
path_bcoa00620.kgml: Initialization took 2.85 seconds
path_bcoa00620.kgml:
path_bcoa00620.kgml: Found a trail of span 4 containing skipped vertices
path_bcoa00620.kgml: 123 -> 55 -> [124] -> 125 -> 124
path_bcoa00620.kgml: R00014 -> R03270 -> [R02569] -> R07618 -> R02569
path_bcoa00620.kgml: {bcoa:BF29_6, bcoa:BF29_7} -> {bcoa:BF29_6, bcoa:BF29_7} -> [{bcoa:BF29_426, bcoa:BF29_8}] -> {bcoa:BF29_427, bcoa:BF29_694, bcoa:BF29_9} -> {bcoa:BF29_426, bcoa:BF29_8}
path_bcoa00620.kgml: {1.2.4.1, 2.2.1.6, 4.1.1.1} -> 1.2.4.1 -> [2.3.1.12] -> 1.8.1.4 -> 2.3.1.12
path_bcoa00620.kgml:
path_bcoa00620.kgml: Found a trail of span 3 containing skipped vertices
path_bcoa00620.kgml: 80 -> [63] -> 65 -> [82] -> 116
path_bcoa00620.kgml: R00214 -> [R00206] -> {R00200, R02320} -> [R00212] -> R00742
path_bcoa00620.kgml: bcoa:BF29_1048 -> [bcoa:BF29_381] -> bcoa:BF29_1044 -> [bcoa:BF29_1417] -> {bcoa:BF29_1046, bcoa:BF29_1047, bcoa:BF29_712, bcoa:BF29_713}
path_bcoa00620.kgml: {1.1.1.38, 1.1.1.39} -> [2.7.9.1] -> {2.7.1.40, 2.7.1.40} -> [2.3.1.54] -> 6.4.1.2
path_bcoa00620.kgml: Skipped genes: bcoa:BF29_1045
path_bcoa00620.kgml:
path_bcoa00620.kgml: --- 5.21 seconds ---

path_bcoa00625.kgml: Chloroalkane and chloroalkene degradation
path_bcoa00625.kgml: Initialization took 0.09 seconds
path_bcoa00625.kgml: (not found)
path_bcoa00625.kgml: --- 0.16 seconds ---

path_bcoa00626.kgml: Naphthalene degradation
path_bcoa00626.kgml: Initialization took 0.10 seconds
path_bcoa00626.kgml: (not found)
path_bcoa00626.kgml: --- 0.16 seconds ---

path_bcoa00627.kgml: Aminobenzoate degradation
path_bcoa00627.kgml: Initialization took 0.10 seconds
path_bcoa00627.kgml: (not found)
path_bcoa00627.kgml: --- 0.15 seconds ---

path_bcoa00630.kgml: Glyoxylate and dicarboxylate metabolism
path_bcoa00630.kgml: Initialization took 1.29 seconds
path_bcoa00630.kgml:
path_bcoa00630.kgml: Found a trail of span 2 containing skipped vertices
path_bcoa00630.kgml: 124 -> 107
path_bcoa00630.kgml: R00342 -> R00351
path_bcoa00630.kgml: bcoa:BF29_1039 -> {bcoa:BF29_1041, bcoa:BF29_3052}
path_bcoa00630.kgml: {1.1.1.299, 1.1.1.37} -> {2.3.3.1, 2.3.3.16, 2.3.3.3}
path_bcoa00630.kgml: Skipped genes: bcoa:BF29_1040
path_bcoa00630.kgml:
path_bcoa00630.kgml: Found a trail of span 2 without skipping any vertex
path_bcoa00630.kgml: 83 -> 116
path_bcoa00630.kgml: R00479 -> R00472
path_bcoa00630.kgml: bcoa:BF29_1841 -> bcoa:BF29_1842
path_bcoa00630.kgml: 4.1.3.1 -> 2.3.3.9
path_bcoa00630.kgml:
path_bcoa00630.kgml: --- 1.49 seconds ---

path_bcoa00640.kgml: Propanoate metabolism
path_bcoa00640.kgml: Initialization took 1.55 seconds
path_bcoa00640.kgml:
path_bcoa00640.kgml: Found a trail of span 4 containing skipped vertices
path_bcoa00640.kgml: 186 -> 188 -> 185 -> [186] -> 187
path_bcoa00640.kgml: R10997 -> R10998 -> R07618 -> [R10997] -> R10996
path_bcoa00640.kgml: {bcoa:BF29_692, bcoa:BF29_693} -> bcoa:BF29_691 -> {bcoa:BF29_427, bcoa:BF29_694, bcoa:BF29_9} -> [{bcoa:BF29_692, bcoa:BF29_693}] -> {bcoa:BF29_692, bcoa:BF29_693}
path_bcoa00640.kgml: 1.2.4.4 -> 2.3.1.168 -> 1.8.1.4 -> [1.2.4.4] -> 1.2.4.4
path_bcoa00640.kgml:
path_bcoa00640.kgml: --- 3.01 seconds ---

path_bcoa00643.kgml: Styrene degradation
path_bcoa00643.kgml: Initialization took 0.08 seconds
path_bcoa00643.kgml: (not found)
path_bcoa00643.kgml: --- 0.13 seconds ---

path_bcoa00650.kgml: Butanoate metabolism
path_bcoa00650.kgml: Initialization took 0.59 seconds
path_bcoa00650.kgml:
path_bcoa00650.kgml: Found a trail of span 2 without skipping any vertex
path_bcoa00650.kgml: 151 -> 86
path_bcoa00650.kgml: R00226 -> R02948
path_bcoa00650.kgml: {bcoa:BF29_1454, bcoa:BF29_1509, bcoa:BF29_1510} -> bcoa:BF29_1453
path_bcoa00650.kgml: 2.2.1.6 -> 4.1.1.5
path_bcoa00650.kgml:
path_bcoa00650.kgml: --- 0.74 seconds ---

path_bcoa00660.kgml: C5-Branched dibasic acid metabolism
path_bcoa00660.kgml: Initialization took 0.13 seconds
path_bcoa00660.kgml:
path_bcoa00660.kgml: Found a trail of span 3 without skipping any vertex
path_bcoa00660.kgml: 31 -> 96 -> 97
path_bcoa00660.kgml: R03896 -> R03898 -> R00994
path_bcoa00660.kgml: {bcoa:BF29_1504, bcoa:BF29_1505} -> {bcoa:BF29_1504, bcoa:BF29_1505} -> bcoa:BF29_1506
path_bcoa00660.kgml: 4.2.1.35 -> 4.2.1.35 -> 1.1.1.85
path_bcoa00660.kgml:
path_bcoa00660.kgml: Found a trail of span 2 without skipping any vertex
path_bcoa00660.kgml: 44 -> 45
path_bcoa00660.kgml: R00226 -> R02948
path_bcoa00660.kgml: {bcoa:BF29_1454, bcoa:BF29_1509, bcoa:BF29_1510} -> bcoa:BF29_1453
path_bcoa00660.kgml: 2.2.1.6 -> 4.1.1.5
path_bcoa00660.kgml:
path_bcoa00660.kgml: --- 0.35 seconds ---

path_bcoa00670.kgml: One carbon pool by folate
path_bcoa00670.kgml: Initialization took 0.35 seconds
path_bcoa00670.kgml:
path_bcoa00670.kgml: Found a trail of span 4 containing skipped vertices
path_bcoa00670.kgml: 24 -> 23 -> 52 -> [24] -> 68
path_bcoa00670.kgml: {R02235, R02236} -> {R00936, R00939} -> R02101 -> [{R02235, R02236}] -> {R00937, R00940}
path_bcoa00670.kgml: bcoa:BF29_269 -> bcoa:BF29_269 -> bcoa:BF29_268 -> [bcoa:BF29_269] -> bcoa:BF29_269
path_bcoa00670.kgml: {1.5.1.3, 1.5.1.3} -> {1.5.1.3, 1.5.1.3} -> 2.1.1.45 -> [{1.5.1.3, 1.5.1.3}] -> {1.5.1.3, 1.5.1.3}
path_bcoa00670.kgml:
path_bcoa00670.kgml: Found a trail of span 3 containing skipped vertices
path_bcoa00670.kgml: 50 -> 51 -> [28] -> 20
path_bcoa00670.kgml: R04325 -> R04560 -> [R01655] -> R04326
path_bcoa00670.kgml: bcoa:BF29_1856 -> bcoa:BF29_1855 -> [bcoa:BF29_709] -> bcoa:BF29_1856
path_bcoa00670.kgml: 2.1.2.2 -> 2.1.2.3 -> [3.5.4.9] -> 2.1.2.2
path_bcoa00670.kgml:
path_bcoa00670.kgml: Found a trail of span 2 containing skipped vertices
path_bcoa00670.kgml: 54 -> [61] -> 26
path_bcoa00670.kgml: R00946 -> [R00945] -> {R01224, R07168}
path_bcoa00670.kgml: bcoa:BF29_2839 -> [bcoa:BF29_2049] -> bcoa:BF29_2838
path_bcoa00670.kgml: 2.1.1.13 -> [2.1.2.1] -> {1.5.1.20, 1.5.1.20}
path_bcoa00670.kgml:
path_bcoa00670.kgml: --- 8.89 seconds ---

path_bcoa00680.kgml: Methane metabolism
path_bcoa00680.kgml: Initialization took 1.19 seconds
path_bcoa00680.kgml:
path_bcoa00680.kgml: Found a trail of span 2 without skipping any vertex
path_bcoa00680.kgml: 252 -> 253
path_bcoa00680.kgml: R07476 -> R05789
path_bcoa00680.kgml: bcoa:BF29_414 -> bcoa:BF29_415
path_bcoa00680.kgml: 4.4.1.19 -> 3.1.3.71
path_bcoa00680.kgml:
path_bcoa00680.kgml: Found a trail of span 2 containing skipped vertices
path_bcoa00680.kgml: 194 -> 181
path_bcoa00680.kgml: R01068 -> R00762
path_bcoa00680.kgml: {bcoa:BF29_1685, bcoa:BF29_2078} -> bcoa:BF29_2075
path_bcoa00680.kgml: 4.1.2.13 -> 3.1.3.11
path_bcoa00680.kgml: Skipped genes: bcoa:BF29_2076, bcoa:BF29_2077
path_bcoa00680.kgml:
path_bcoa00680.kgml: Found a trail of span 2 containing skipped vertices
path_bcoa00680.kgml: 142 -> 293
path_bcoa00680.kgml: R00658 -> R01518
path_bcoa00680.kgml: bcoa:BF29_1361 -> bcoa:BF29_1363
path_bcoa00680.kgml: 4.2.1.11 -> {5.4.2.11, 5.4.2.12}
path_bcoa00680.kgml: Skipped genes: bcoa:BF29_1362
path_bcoa00680.kgml:
path_bcoa00680.kgml: --- 1.46 seconds ---

path_bcoa00730.kgml: Thiamine metabolism
path_bcoa00730.kgml: Initialization took 0.39 seconds
path_bcoa00730.kgml:
path_bcoa00730.kgml: Found a trail of span 3 containing skipped vertices
path_bcoa00730.kgml: 66 -> 64 -> 114
path_bcoa00730.kgml: R02135 -> R00619 -> R00615
path_bcoa00730.kgml: bcoa:BF29_117 -> bcoa:BF29_119 -> bcoa:BF29_117
path_bcoa00730.kgml: {3.1.3.1, 3.1.3.100, 3.1.3.2} -> 2.7.6.2 -> 3.6.1.15
path_bcoa00730.kgml: Skipped genes: bcoa:BF29_118
path_bcoa00730.kgml:
path_bcoa00730.kgml: Found a trail of span 3 without skipping any vertex
path_bcoa00730.kgml: 76 -> 75 -> 93
path_bcoa00730.kgml: R03471 -> R04509 -> R03223
path_bcoa00730.kgml: bcoa:BF29_395 -> bcoa:BF29_395 -> bcoa:BF29_396
path_bcoa00730.kgml: 2.7.1.49 -> 2.7.4.7 -> 2.5.1.3
path_bcoa00730.kgml:
path_bcoa00730.kgml: Found a trail of span 3 without skipping any vertex
path_bcoa00730.kgml: 76 -> 75 -> 97
path_bcoa00730.kgml: R03471 -> R04509 -> R10712
path_bcoa00730.kgml: bcoa:BF29_395 -> bcoa:BF29_395 -> bcoa:BF29_396
path_bcoa00730.kgml: 2.7.1.49 -> 2.7.4.7 -> 2.5.1.3
path_bcoa00730.kgml:
path_bcoa00730.kgml: Found a trail of span 2 without skipping any vertex
path_bcoa00730.kgml: 72 -> 71
path_bcoa00730.kgml: R07460 -> R07461
path_bcoa00730.kgml: {bcoa:BF29_1070, bcoa:BF29_2954, bcoa:BF29_861} -> bcoa:BF29_1069
path_bcoa00730.kgml: 2.8.1.7 -> {2.8.1.11, 2.8.1.4}
path_bcoa00730.kgml:
path_bcoa00730.kgml: Found a trail of span 2 containing skipped vertices
path_bcoa00730.kgml: 74 -> 93
path_bcoa00730.kgml: R04448 -> R03223
path_bcoa00730.kgml: bcoa:BF29_394 -> bcoa:BF29_396
path_bcoa00730.kgml: 2.7.1.50 -> 2.5.1.3
path_bcoa00730.kgml: Skipped genes: bcoa:BF29_395
path_bcoa00730.kgml:
path_bcoa00730.kgml: Found a trail of span 2 containing skipped vertices
path_bcoa00730.kgml: 76 -> [75] -> 97
path_bcoa00730.kgml: R03471 -> [R04509] -> R10712
path_bcoa00730.kgml: bcoa:BF29_395 -> [bcoa:BF29_395] -> bcoa:BF29_396
path_bcoa00730.kgml: 2.7.1.49 -> [2.7.4.7] -> 2.5.1.3
path_bcoa00730.kgml:
path_bcoa00730.kgml: Found a trail of span 2 containing skipped vertices
path_bcoa00730.kgml: 76 -> [75] -> 93
path_bcoa00730.kgml: R03471 -> [R04509] -> R03223
path_bcoa00730.kgml: bcoa:BF29_395 -> [bcoa:BF29_395] -> bcoa:BF29_396
path_bcoa00730.kgml: 2.7.1.49 -> [2.7.4.7] -> 2.5.1.3
path_bcoa00730.kgml:
path_bcoa00730.kgml: --- 0.86 seconds ---

path_bcoa00740.kgml: Riboflavin metabolism
path_bcoa00740.kgml: Initialization took 0.24 seconds
path_bcoa00740.kgml:
path_bcoa00740.kgml: Found a trail of span 5 containing skipped vertices
path_bcoa00740.kgml: 38 -> 39 -> 40 -> [43] -> 41 -> 42
path_bcoa00740.kgml: R00425 -> R03459 -> R03458 -> [R07280] -> R04457 -> R00066
path_bcoa00740.kgml: bcoa:BF29_2253 -> bcoa:BF29_2255 -> bcoa:BF29_2255 -> [bcoa:BF29_3341] -> bcoa:BF29_2252 -> bcoa:BF29_2254
path_bcoa00740.kgml: 3.5.4.25 -> 3.5.4.26 -> 1.1.1.193 -> [3.1.3.104] -> 2.5.1.78 -> 2.5.1.9
path_bcoa00740.kgml:
path_bcoa00740.kgml: Found a trail of span 4 containing skipped vertices
path_bcoa00740.kgml: 38 -> [39] -> 40 -> [43] -> 41 -> 42
path_bcoa00740.kgml: R00425 -> [R03459] -> R03458 -> [R07280] -> R04457 -> R00066
path_bcoa00740.kgml: bcoa:BF29_2253 -> [bcoa:BF29_2255] -> bcoa:BF29_2255 -> [bcoa:BF29_3341] -> bcoa:BF29_2252 -> bcoa:BF29_2254
path_bcoa00740.kgml: 3.5.4.25 -> [3.5.4.26] -> 1.1.1.193 -> [3.1.3.104] -> 2.5.1.78 -> 2.5.1.9
path_bcoa00740.kgml:
path_bcoa00740.kgml: Found a trail of span 3 containing skipped vertices
path_bcoa00740.kgml: 32 -> [41] -> 42 -> 41
path_bcoa00740.kgml: R07281 -> [R04457] -> R00066 -> R04457
path_bcoa00740.kgml: bcoa:BF29_2253 -> [bcoa:BF29_2252] -> bcoa:BF29_2254 -> bcoa:BF29_2252
path_bcoa00740.kgml: 4.1.99.12 -> [2.5.1.78] -> 2.5.1.9 -> 2.5.1.78
path_bcoa00740.kgml:
path_bcoa00740.kgml: --- 0.47 seconds ---

path_bcoa00750.kgml: Vitamin B6 metabolism
path_bcoa00750.kgml: Initialization took 0.10 seconds
path_bcoa00750.kgml: (not found)
path_bcoa00750.kgml: --- 0.15 seconds ---

path_bcoa00760.kgml: Nicotinate and nicotinamide metabolism
path_bcoa00760.kgml: Initialization took 0.28 seconds
path_bcoa00760.kgml:
path_bcoa00760.kgml: Found a trail of span 3 without skipping any vertex
path_bcoa00760.kgml: 71 -> 72 -> 73
path_bcoa00760.kgml: R00481 -> R04292 -> R03348
path_bcoa00760.kgml: bcoa:BF29_2953 -> bcoa:BF29_2951 -> bcoa:BF29_2952
path_bcoa00760.kgml: 1.4.3.16 -> 2.5.1.72 -> 2.4.2.19
path_bcoa00760.kgml:
path_bcoa00760.kgml: Found a trail of span 2 containing skipped vertices
path_bcoa00760.kgml: 71 -> [72] -> 73
path_bcoa00760.kgml: R00481 -> [R04292] -> R03348
path_bcoa00760.kgml: bcoa:BF29_2953 -> [bcoa:BF29_2951] -> bcoa:BF29_2952
path_bcoa00760.kgml: 1.4.3.16 -> [2.5.1.72] -> 2.4.2.19
path_bcoa00760.kgml:
path_bcoa00760.kgml: Found a trail of span 2 containing skipped vertices
path_bcoa00760.kgml: 88 -> [83] -> 86
path_bcoa00760.kgml: R01724 -> [R03005] -> R00189
path_bcoa00760.kgml: bcoa:BF29_1943 -> [bcoa:BF29_818] -> bcoa:BF29_1942
path_bcoa00760.kgml: 6.3.4.21 -> [{2.7.7.1, 2.7.7.18}] -> {6.3.1.5, 6.3.5.1}
path_bcoa00760.kgml:
path_bcoa00760.kgml: --- 0.51 seconds ---

path_bcoa00770.kgml: Pantothenate and CoA biosynthesis
path_bcoa00770.kgml: Initialization took 0.48 seconds
path_bcoa00770.kgml:
path_bcoa00770.kgml: Found a trail of span 3 without skipping any vertex
path_bcoa00770.kgml: 82 -> 81 -> 80
path_bcoa00770.kgml: R00006 -> R03051 -> R01209
path_bcoa00770.kgml: {bcoa:BF29_1454, bcoa:BF29_1509, bcoa:BF29_1510} -> bcoa:BF29_1508 -> bcoa:BF29_1511
path_bcoa00770.kgml: 2.2.1.6 -> 1.1.1.86 -> 4.2.1.9
path_bcoa00770.kgml:
path_bcoa00770.kgml: Found a trail of span 2 without skipping any vertex
path_bcoa00770.kgml: 93 -> 76
path_bcoa00770.kgml: R00489 -> R02473
path_bcoa00770.kgml: bcoa:BF29_580 -> bcoa:BF29_581
path_bcoa00770.kgml: {4.1.1.11, 4.1.1.15} -> 6.3.2.1
path_bcoa00770.kgml:
path_bcoa00770.kgml: Found a trail of span 2 containing skipped vertices
path_bcoa00770.kgml: 82 -> [81] -> 80
path_bcoa00770.kgml: R00006 -> [R03051] -> R01209
path_bcoa00770.kgml: {bcoa:BF29_1454, bcoa:BF29_1509, bcoa:BF29_1510} -> [bcoa:BF29_1508] -> bcoa:BF29_1511
path_bcoa00770.kgml: 2.2.1.6 -> [1.1.1.86] -> 4.2.1.9
path_bcoa00770.kgml:
path_bcoa00770.kgml: Found a trail of span 2 containing skipped vertices
path_bcoa00770.kgml: 78 -> [77] -> 76
path_bcoa00770.kgml: R01226 -> [R02472] -> R02473
path_bcoa00770.kgml: bcoa:BF29_582 -> [{bcoa:BF29_1018, bcoa:BF29_51}] -> bcoa:BF29_581
path_bcoa00770.kgml: 2.1.2.11 -> [1.1.1.169] -> 6.3.2.1
path_bcoa00770.kgml:
path_bcoa00770.kgml: --- 0.76 seconds ---

path_bcoa00780.kgml: Biotin metabolism
path_bcoa00780.kgml: Initialization took 0.28 seconds
path_bcoa00780.kgml: (not found)
path_bcoa00780.kgml: --- 0.33 seconds ---

path_bcoa00785.kgml: Lipoic acid metabolism
path_bcoa00785.kgml: Initialization took 0.08 seconds
path_bcoa00785.kgml: (not found)
path_bcoa00785.kgml: --- 0.13 seconds ---

path_bcoa00790.kgml: Folate biosynthesis
path_bcoa00790.kgml: Initialization took 0.48 seconds
path_bcoa00790.kgml:
path_bcoa00790.kgml: Found a trail of span 6 containing skipped vertices
path_bcoa00790.kgml: 93 -> 117 -> 94 -> 118 -> 122 -> 126
path_bcoa00790.kgml: R09394 -> R11372 -> R09395 -> R09726 -> R09735 -> R11581
path_bcoa00790.kgml: bcoa:BF29_1093 -> bcoa:BF29_1086 -> bcoa:BF29_1088 -> bcoa:BF29_1092 -> bcoa:BF29_1090 -> bcoa:BF29_1091
path_bcoa00790.kgml: 4.1.99.22 -> 4.6.1.17 -> 2.8.1.12 -> 2.7.7.75 -> 2.10.1.1 -> 2.7.7.77
path_bcoa00790.kgml: Skipped genes: bcoa:BF29_1087, bcoa:BF29_1089
path_bcoa00790.kgml:
path_bcoa00790.kgml: Found a trail of span 5 containing skipped vertices
path_bcoa00790.kgml: 93 -> 117 -> 94 -> [118] -> 122 -> 126
path_bcoa00790.kgml: R09394 -> R11372 -> R09395 -> [R09726] -> R09735 -> R11581
path_bcoa00790.kgml: bcoa:BF29_1093 -> bcoa:BF29_1086 -> bcoa:BF29_1088 -> [bcoa:BF29_1092] -> bcoa:BF29_1090 -> bcoa:BF29_1091
path_bcoa00790.kgml: 4.1.99.22 -> 4.6.1.17 -> 2.8.1.12 -> [2.7.7.75] -> 2.10.1.1 -> 2.7.7.77
path_bcoa00790.kgml: Skipped genes: bcoa:BF29_1092, bcoa:BF29_1087, bcoa:BF29_1089
path_bcoa00790.kgml:
path_bcoa00790.kgml: Found a trail of span 5 containing skipped vertices
path_bcoa00790.kgml: 93 -> [117] -> 94 -> 118 -> 122 -> 126
path_bcoa00790.kgml: R09394 -> [R11372] -> R09395 -> R09726 -> R09735 -> R11581
path_bcoa00790.kgml: bcoa:BF29_1093 -> [bcoa:BF29_1086] -> bcoa:BF29_1088 -> bcoa:BF29_1092 -> bcoa:BF29_1090 -> bcoa:BF29_1091
path_bcoa00790.kgml: 4.1.99.22 -> [4.6.1.17] -> 2.8.1.12 -> 2.7.7.75 -> 2.10.1.1 -> 2.7.7.77
path_bcoa00790.kgml: Skipped genes: bcoa:BF29_1089
path_bcoa00790.kgml:
path_bcoa00790.kgml: Found a trail of span 5 containing skipped vertices
path_bcoa00790.kgml: 93 -> 117 -> 94 -> 118 -> [122] -> 126
path_bcoa00790.kgml: R09394 -> R11372 -> R09395 -> R09726 -> [R09735] -> R11581
path_bcoa00790.kgml: bcoa:BF29_1093 -> bcoa:BF29_1086 -> bcoa:BF29_1088 -> bcoa:BF29_1092 -> [bcoa:BF29_1090] -> bcoa:BF29_1091
path_bcoa00790.kgml: 4.1.99.22 -> 4.6.1.17 -> 2.8.1.12 -> 2.7.7.75 -> [2.10.1.1] -> 2.7.7.77
path_bcoa00790.kgml: Skipped genes: bcoa:BF29_1087, bcoa:BF29_1090, bcoa:BF29_1089
path_bcoa00790.kgml:
path_bcoa00790.kgml: Found a trail of span 4 without skipping any vertex
path_bcoa00790.kgml: 171 -> 75 -> 74 -> 72
path_bcoa00790.kgml: R11073 -> R03504 -> R03503 -> R03067
path_bcoa00790.kgml: bcoa:BF29_2337 -> bcoa:BF29_2337 -> bcoa:BF29_2338 -> bcoa:BF29_2336
path_bcoa00790.kgml: 5.1.99.8 -> 4.1.2.25 -> 2.7.6.3 -> 2.5.1.15
path_bcoa00790.kgml:
path_bcoa00790.kgml: Found a trail of span 3 containing skipped vertices
path_bcoa00790.kgml: 171 -> 75 -> [74] -> 72
path_bcoa00790.kgml: R11073 -> R03504 -> [R03503] -> R03067
path_bcoa00790.kgml: bcoa:BF29_2337 -> bcoa:BF29_2337 -> [bcoa:BF29_2338] -> bcoa:BF29_2336
path_bcoa00790.kgml: 5.1.99.8 -> 4.1.2.25 -> [2.7.6.3] -> 2.5.1.15
path_bcoa00790.kgml:
path_bcoa00790.kgml: Found a trail of span 3 without skipping any vertex
path_bcoa00790.kgml: 171 -> 75 -> 73
path_bcoa00790.kgml: R11073 -> R03504 -> R03066
path_bcoa00790.kgml: bcoa:BF29_2337 -> bcoa:BF29_2337 -> bcoa:BF29_2336
path_bcoa00790.kgml: 5.1.99.8 -> 4.1.2.25 -> 2.5.1.15
path_bcoa00790.kgml:
path_bcoa00790.kgml: Found a trail of span 3 containing skipped vertices
path_bcoa00790.kgml: 171 -> [75] -> 74 -> 72
path_bcoa00790.kgml: R11073 -> [R03504] -> R03503 -> R03067
path_bcoa00790.kgml: bcoa:BF29_2337 -> [bcoa:BF29_2337] -> bcoa:BF29_2338 -> bcoa:BF29_2336
path_bcoa00790.kgml: 5.1.99.8 -> [4.1.2.25] -> 2.7.6.3 -> 2.5.1.15
path_bcoa00790.kgml:
path_bcoa00790.kgml: Found a trail of span 2 containing skipped vertices
path_bcoa00790.kgml: 171 -> [75] -> 73
path_bcoa00790.kgml: R11073 -> [R03504] -> R03066
path_bcoa00790.kgml: bcoa:BF29_2337 -> [bcoa:BF29_2337] -> bcoa:BF29_2336
path_bcoa00790.kgml: 5.1.99.8 -> [4.1.2.25] -> 2.5.1.15
path_bcoa00790.kgml:
path_bcoa00790.kgml: --- 1.41 seconds ---

path_bcoa00860.kgml: Porphyrin and chlorophyll metabolism
path_bcoa00860.kgml: Initialization took 0.59 seconds
path_bcoa00860.kgml:
path_bcoa00860.kgml: Found a trail of span 5 containing skipped vertices
path_bcoa00860.kgml: 278 -> 276 -> 274 -> 273 -> 270
path_bcoa00860.kgml: R04109 -> R02272 -> R00036 -> R00084 -> R03165
path_bcoa00860.kgml: bcoa:BF29_962 -> {bcoa:BF29_1462, bcoa:BF29_957} -> bcoa:BF29_958 -> bcoa:BF29_960 -> bcoa:BF29_959
path_bcoa00860.kgml: 1.2.1.70 -> 5.4.3.8 -> 4.2.1.24 -> 2.5.1.61 -> 4.2.1.75
path_bcoa00860.kgml: Skipped genes: bcoa:BF29_961
path_bcoa00860.kgml:
path_bcoa00860.kgml: Found a trail of span 4 containing skipped vertices
path_bcoa00860.kgml: 278 -> [276] -> 274 -> 273 -> 270
path_bcoa00860.kgml: R04109 -> [R02272] -> R00036 -> R00084 -> R03165
path_bcoa00860.kgml: bcoa:BF29_962 -> [{bcoa:BF29_1462, bcoa:BF29_957}] -> bcoa:BF29_958 -> bcoa:BF29_960 -> bcoa:BF29_959
path_bcoa00860.kgml: 1.2.1.70 -> [5.4.3.8] -> 4.2.1.24 -> 2.5.1.61 -> 4.2.1.75
path_bcoa00860.kgml: Skipped genes: bcoa:BF29_961
path_bcoa00860.kgml:
path_bcoa00860.kgml: Found a trail of span 4 containing skipped vertices
path_bcoa00860.kgml: 278 -> 276 -> 274 -> [273] -> 270
path_bcoa00860.kgml: R04109 -> R02272 -> R00036 -> [R00084] -> R03165
path_bcoa00860.kgml: bcoa:BF29_962 -> {bcoa:BF29_1462, bcoa:BF29_957} -> bcoa:BF29_958 -> [bcoa:BF29_960] -> bcoa:BF29_959
path_bcoa00860.kgml: 1.2.1.70 -> 5.4.3.8 -> 4.2.1.24 -> [2.5.1.61] -> 4.2.1.75
path_bcoa00860.kgml: Skipped genes: bcoa:BF29_961, bcoa:BF29_960
path_bcoa00860.kgml:
path_bcoa00860.kgml: Found a trail of span 4 containing skipped vertices
path_bcoa00860.kgml: 278 -> 276 -> [274] -> 273 -> 270
path_bcoa00860.kgml: R04109 -> R02272 -> [R00036] -> R00084 -> R03165
path_bcoa00860.kgml: bcoa:BF29_962 -> {bcoa:BF29_1462, bcoa:BF29_957} -> [bcoa:BF29_958] -> bcoa:BF29_960 -> bcoa:BF29_959
path_bcoa00860.kgml: 1.2.1.70 -> 5.4.3.8 -> [4.2.1.24] -> 2.5.1.61 -> 4.2.1.75
path_bcoa00860.kgml: Skipped genes: bcoa:BF29_961, bcoa:BF29_958
path_bcoa00860.kgml:
path_bcoa00860.kgml: Found a trail of span 3 without skipping any vertex
path_bcoa00860.kgml: 269 -> 408 -> 412
path_bcoa00860.kgml: R03197 -> R04178 -> R11329
path_bcoa00860.kgml: bcoa:BF29_3308 -> {bcoa:BF29_3226, bcoa:BF29_3310} -> bcoa:BF29_3309
path_bcoa00860.kgml: 4.1.1.37 -> 1.3.3.15 -> 4.99.1.9
path_bcoa00860.kgml:
path_bcoa00860.kgml: Found a trail of span 3 without skipping any vertex
path_bcoa00860.kgml: 271 -> 281 -> 280
path_bcoa00860.kgml: R03194 -> R03947 -> R02864
path_bcoa00860.kgml: bcoa:BF29_2736 -> bcoa:BF29_2738 -> {bcoa:BF29_2737, bcoa:BF29_2738}
path_bcoa00860.kgml: 2.1.1.107 -> 1.3.1.76 -> 4.99.1.4
path_bcoa00860.kgml:
path_bcoa00860.kgml: Found a trail of span 2 containing skipped vertices
path_bcoa00860.kgml: 269 -> [408] -> 412
path_bcoa00860.kgml: R03197 -> [R04178] -> R11329
path_bcoa00860.kgml: bcoa:BF29_3308 -> [{bcoa:BF29_3226, bcoa:BF29_3310}] -> bcoa:BF29_3309
path_bcoa00860.kgml: 4.1.1.37 -> [1.3.3.15] -> 4.99.1.9
path_bcoa00860.kgml:
path_bcoa00860.kgml: Found a trail of span 2 without skipping any vertex
path_bcoa00860.kgml: 268 -> 263
path_bcoa00860.kgml: R03222 -> R00310
path_bcoa00860.kgml: {bcoa:BF29_3226, bcoa:BF29_3310} -> bcoa:BF29_3309
path_bcoa00860.kgml: 1.3.3.4 -> 4.99.1.1
path_bcoa00860.kgml:
path_bcoa00860.kgml: Found a trail of span 2 containing skipped vertices
path_bcoa00860.kgml: 271 -> [281] -> 280
path_bcoa00860.kgml: R03194 -> [R03947] -> R02864
path_bcoa00860.kgml: bcoa:BF29_2736 -> [bcoa:BF29_2738] -> {bcoa:BF29_2737, bcoa:BF29_2738}
path_bcoa00860.kgml: 2.1.1.107 -> [1.3.1.76] -> 4.99.1.4
path_bcoa00860.kgml:
path_bcoa00860.kgml: --- 1.24 seconds ---

path_bcoa00900.kgml: Terpenoid backbone biosynthesis
path_bcoa00900.kgml: Initialization took 0.65 seconds
path_bcoa00900.kgml:
path_bcoa00900.kgml: Found a trail of span 3 without skipping any vertex
path_bcoa00900.kgml: 70 -> 101 -> 100
path_bcoa00900.kgml: R02245 -> R03245 -> R01121
path_bcoa00900.kgml: bcoa:BF29_2753 -> bcoa:BF29_2755 -> bcoa:BF29_2754
path_bcoa00900.kgml: 2.7.1.36 -> 2.7.4.2 -> 4.1.1.33
path_bcoa00900.kgml:
path_bcoa00900.kgml: Found a trail of span 2 containing skipped vertices
path_bcoa00900.kgml: 70 -> [101] -> 100
path_bcoa00900.kgml: R02245 -> [R03245] -> R01121
path_bcoa00900.kgml: bcoa:BF29_2753 -> [bcoa:BF29_2755] -> bcoa:BF29_2754
path_bcoa00900.kgml: 2.7.1.36 -> [2.7.4.2] -> 4.1.1.33
path_bcoa00900.kgml:
path_bcoa00900.kgml: Found a trail of span 2 containing skipped vertices
path_bcoa00900.kgml: 71 -> [72] -> 74
path_bcoa00900.kgml: R00238 -> [R01978] -> R02081
path_bcoa00900.kgml: {bcoa:BF29_2095, bcoa:BF29_2666} -> [bcoa:BF29_2665] -> bcoa:BF29_2664
path_bcoa00900.kgml: 2.3.1.9 -> [2.3.3.10] -> 1.1.1.88
path_bcoa00900.kgml:
path_bcoa00900.kgml: Found a trail of span 2 containing skipped vertices
path_bcoa00900.kgml: 66 -> [67] -> 68
path_bcoa00900.kgml: R05633 -> [R05634] -> R05637
path_bcoa00900.kgml: bcoa:BF29_2390 -> [bcoa:BF29_2307] -> bcoa:BF29_2391
path_bcoa00900.kgml: 2.7.7.60 -> [2.7.1.148] -> 4.6.1.12
path_bcoa00900.kgml:
path_bcoa00900.kgml: --- 0.97 seconds ---

path_bcoa00910.kgml: Nitrogen metabolism
path_bcoa00910.kgml: Initialization took 0.15 seconds
path_bcoa00910.kgml: (not found)
path_bcoa00910.kgml: --- 0.21 seconds ---

path_bcoa00920.kgml: Sulfur metabolism
path_bcoa00920.kgml: Initialization took 0.70 seconds
path_bcoa00920.kgml:
path_bcoa00920.kgml: Found a trail of span 2 without skipping any vertex
path_bcoa00920.kgml: 42 -> 39
path_bcoa00920.kgml: R00529 -> R00509
path_bcoa00920.kgml: bcoa:BF29_2451 -> bcoa:BF29_2452
path_bcoa00920.kgml: 2.7.7.4 -> 2.7.1.25
path_bcoa00920.kgml:
path_bcoa00920.kgml: Found a trail of span 2 without skipping any vertex
path_bcoa00920.kgml: 158 -> 159
path_bcoa00920.kgml: R00529 -> R00509
path_bcoa00920.kgml: bcoa:BF29_2451 -> bcoa:BF29_2452
path_bcoa00920.kgml: 2.7.7.4 -> 2.7.1.25
path_bcoa00920.kgml:
path_bcoa00920.kgml: Found a trail of span 2 containing skipped vertices
path_bcoa00920.kgml: 55 -> 57
path_bcoa00920.kgml: R10203 -> R10206
path_bcoa00920.kgml: {bcoa:BF29_1419, bcoa:BF29_1754, bcoa:BF29_3100} -> {bcoa:BF29_1419, bcoa:BF29_1754, bcoa:BF29_1757, bcoa:BF29_3100}
path_bcoa00920.kgml: 1.14.14.35 -> {1.14.14.34, 1.14.14.5}
path_bcoa00920.kgml: Skipped genes: bcoa:BF29_1755, bcoa:BF29_1756
path_bcoa00920.kgml:
path_bcoa00920.kgml: --- 0.95 seconds ---

path_bcoa00970.kgml: Aminoacyl-tRNA biosynthesis
path_bcoa00970.kgml: Initialization took 1.05 seconds
path_bcoa00970.kgml: (not found)
path_bcoa00970.kgml: --- 1.11 seconds ---

path_bcoa01040.kgml: Biosynthesis of unsaturated fatty acids
path_bcoa01040.kgml: Initialization took 0.15 seconds
path_bcoa01040.kgml: (not found)
path_bcoa01040.kgml: --- 0.21 seconds ---

--- 437.13 seconds ---
