# Supplementary material for: CoMetGeNe: mining conserved neighborhood patterns in metabolic and genomic contexts
Source: BMC Bioinformatics. 2019 Jan 10;20:19. doi: 10.1186/s12859-018-2542-2 (PMC6327494; doi:10.1186/s12859-018-2542-2)
Supplement: Supplementary file 14 — Trail finding results for completely assembled representative bacterial genomes present in NCBI Genomes. Of the 1,545 fully assembled representative bacterial genomes in NCBI, corresponding entries have been identified in KEGG for 1,467 species, for which trail finding has been performed for all combinations of gap parameters δG and δD ranging from 0 to 3. This additional file is available from https://doi.org/10.6084/m9.figshare.7288769. (GZ 178,532 kb) [file 12859_2018_2542_MOESM14_ESM.gz › results/jag_dG3_dD2.hnet]

--- delta_G = 3, delta_D = 2 ---

path_jag00010.kgml: Glycolysis / Gluconeogenesis
path_jag00010.kgml: Initialization took 2.05 seconds
path_jag00010.kgml:
path_jag00010.kgml: Found a trail of span 4 containing skipped vertices
path_jag00010.kgml: 75 -> 49 -> 50 -> [75 -> 49] -> 48
path_jag00010.kgml: R07618 -> R03270 -> R02569 -> [R07618 -> R03270] -> R00014
path_jag00010.kgml: {jag:GJA_1103, jag:GJA_3483, jag:GJA_92} -> jag:GJA_1101 -> jag:GJA_1102 -> [{jag:GJA_1103, jag:GJA_3483, jag:GJA_92} -> jag:GJA_1101] -> jag:GJA_1101
path_jag00010.kgml: 1.8.1.4 -> 1.2.4.1 -> 2.3.1.12 -> [1.8.1.4 -> 1.2.4.1] -> {1.2.4.1, 2.2.1.6, 4.1.1.1}
path_jag00010.kgml:
path_jag00010.kgml: Found a trail of span 3 containing skipped vertices
path_jag00010.kgml: 14 -> [57] -> 76 -> [56 -> 55] -> 53
path_jag00010.kgml: R01070 -> [R01061] -> R01512 -> [R01518 -> R00658] -> R00200
path_jag00010.kgml: jag:GJA_530 -> [jag:GJA_4317] -> jag:GJA_528 -> [jag:GJA_5067 -> jag:GJA_1345] -> jag:GJA_529
path_jag00010.kgml: 4.1.2.13 -> [{1.2.1.12, 1.2.1.59}] -> 2.7.2.3 -> [{5.4.2.11, 5.4.2.12} -> 4.2.1.11] -> 2.7.1.40
path_jag00010.kgml:
path_jag00010.kgml: --- 7.03 seconds ---

path_jag00020.kgml: Citrate cycle (TCA cycle)
path_jag00020.kgml: Initialization took 1.13 seconds
path_jag00020.kgml: Aborted (analysis takes longer than 300 seconds)

path_jag00030.kgml: Pentose phosphate pathway
path_jag00030.kgml: Initialization took 1.05 seconds
path_jag00030.kgml:
path_jag00030.kgml: Found a trail of span 4 containing skipped vertices
path_jag00030.kgml: 53 -> 77 -> [53] -> 37 -> 157
path_jag00030.kgml: R02740 -> R01827 -> [R02740] -> R02739 -> {R02736, R10907}
path_jag00030.kgml: jag:GJA_1288 -> jag:GJA_1282 -> [jag:GJA_1288] -> jag:GJA_1288 -> jag:GJA_1284
path_jag00030.kgml: 5.3.1.9 -> 2.2.1.2 -> [5.3.1.9] -> {5.1.3.15, 5.3.1.9} -> {1.1.1.363, 1.1.1.49, 1.1.1.363, 1.1.1.388}
path_jag00030.kgml: Skipped genes: jag:GJA_1283, jag:GJA_1287
path_jag00030.kgml:
path_jag00030.kgml: Found a trail of span 4 containing skipped vertices
path_jag00030.kgml: 53 -> 77 -> [53] -> 37 -> 58
path_jag00030.kgml: R02740 -> R01827 -> [R02740] -> R02739 -> R02736
path_jag00030.kgml: jag:GJA_1288 -> jag:GJA_1282 -> [jag:GJA_1288] -> jag:GJA_1288 -> jag:GJA_1284
path_jag00030.kgml: 5.3.1.9 -> 2.2.1.2 -> [5.3.1.9] -> {5.1.3.15, 5.3.1.9} -> {1.1.1.363, 1.1.1.49}
path_jag00030.kgml: Skipped genes: jag:GJA_1283, jag:GJA_1287
path_jag00030.kgml:
path_jag00030.kgml: Found a trail of span 3 containing skipped vertices
path_jag00030.kgml: 41 -> 42 -> [46] -> 44
path_jag00030.kgml: R02749 -> R01066 -> [R01641] -> R01057
path_jag00030.kgml: jag:GJA_4415 -> jag:GJA_4414 -> [jag:GJA_4318] -> jag:GJA_4415
path_jag00030.kgml: 5.4.2.7 -> 4.1.2.4 -> [2.2.1.1] -> {5.4.2.2, 5.4.2.7}
path_jag00030.kgml:
path_jag00030.kgml: Found a trail of span 2 without skipping any vertex
path_jag00030.kgml: 61 -> 38
path_jag00030.kgml: R02036 -> R05605
path_jag00030.kgml: jag:GJA_1289 -> jag:GJA_1290
path_jag00030.kgml: 4.2.1.12 -> {4.1.2.14, 4.1.2.55}
path_jag00030.kgml:
path_jag00030.kgml: --- 1.81 seconds ---

path_jag00040.kgml: Pentose and glucuronate interconversions
path_jag00040.kgml: Initialization took 0.14 seconds
path_jag00040.kgml: (not found)
path_jag00040.kgml: --- 0.19 seconds ---

path_jag00051.kgml: Fructose and mannose metabolism
path_jag00051.kgml: Initialization took 0.29 seconds
path_jag00051.kgml:
path_jag00051.kgml: Found a trail of span 3 containing skipped vertices
path_jag00051.kgml: 78 -> [79] -> 84 -> 108
path_jag00051.kgml: R01819 -> [R01818] -> R00885 -> R00880
path_jag00051.kgml: jag:GJA_3982 -> [jag:GJA_788] -> {jag:GJA_3982, jag:GJA_3983} -> jag:GJA_3986
path_jag00051.kgml: 5.3.1.8 -> [5.4.2.8] -> 2.7.7.13 -> 1.1.1.132
path_jag00051.kgml: Skipped genes: jag:GJA_3985, jag:GJA_3984
path_jag00051.kgml:
path_jag00051.kgml: Found a trail of span 2 containing skipped vertices
path_jag00051.kgml: 78 -> [79 -> 84] -> 108
path_jag00051.kgml: R01819 -> [R01818 -> R00885] -> R00880
path_jag00051.kgml: jag:GJA_3982 -> [jag:GJA_788 -> {jag:GJA_3982, jag:GJA_3983}] -> jag:GJA_3986
path_jag00051.kgml: 5.3.1.8 -> [5.4.2.8 -> 2.7.7.13] -> 1.1.1.132
path_jag00051.kgml: Skipped genes: jag:GJA_3985, jag:GJA_3984, jag:GJA_3983
path_jag00051.kgml:
path_jag00051.kgml: --- 0.46 seconds ---

path_jag00052.kgml: Galactose metabolism
path_jag00052.kgml: Initialization took 0.39 seconds
path_jag00052.kgml:
path_jag00052.kgml: Found a trail of span 2 containing skipped vertices
path_jag00052.kgml: 171 -> 82
path_jag00052.kgml: R01092 -> R00955
path_jag00052.kgml: jag:GJA_4232 -> jag:GJA_4234
path_jag00052.kgml: 2.7.1.6 -> 2.7.7.12
path_jag00052.kgml: Skipped genes: jag:GJA_4233
path_jag00052.kgml:
path_jag00052.kgml: --- 0.54 seconds ---

path_jag00053.kgml: Ascorbate and aldarate metabolism
path_jag00053.kgml: Initialization took 0.29 seconds
path_jag00053.kgml: (not found)
path_jag00053.kgml: --- 0.35 seconds ---

path_jag00061.kgml: Fatty acid biosynthesis
path_jag00061.kgml: Initialization took 0.89 seconds
path_jag00061.kgml:
path_jag00061.kgml: Found a trail of span 17 containing skipped vertices
path_jag00061.kgml: 147 -> 259 -> 142 -> [268 -> 136] -> 63 -> 130 -> [270 -> 125] -> 62 -> 119 -> [276 -> 114] -> 61 -> 108 -> [278 -> 103] -> 60 -> 97 -> [280 -> 92] -> 59 -> 86 -> [283 -> 81] -> 58 -> 75 -> [286 -> 70] -> 53 -> 54
path_jag00061.kgml: R01626 -> R04355 -> R04533 -> [R04428 -> {R04429, R04430}] -> R04952 -> R04953 -> [R04954 -> {R04955, R04956}] -> R04957 -> R04536 -> [R04537 -> {R04958, R04959}] -> R04960 -> R04534 -> [R04535 -> {R04961, R04962}] -> R04963 -> R04964 -> [R04965 -> {R04724, R04725}] -> R04726 -> R04566 -> [R04568 -> {R04966, R04967}] -> R04968 -> R04543 -> [R04544 -> {R04969, R04970}] -> R07762 -> R07763
path_jag00061.kgml: jag:GJA_1615 -> jag:GJA_1618 -> {jag:GJA_1014, jag:GJA_1616, jag:GJA_20, jag:GJA_2521, jag:GJA_3025} -> [jag:GJA_2790 -> jag:GJA_678] -> jag:GJA_1618 -> {jag:GJA_1014, jag:GJA_1616, jag:GJA_20, jag:GJA_2521, jag:GJA_3025} -> [jag:GJA_2790 -> jag:GJA_678] -> jag:GJA_1618 -> {jag:GJA_1014, jag:GJA_1616, jag:GJA_20, jag:GJA_2521, jag:GJA_3025} -> [jag:GJA_2790 -> jag:GJA_678] -> jag:GJA_1618 -> {jag:GJA_1014, jag:GJA_1616, jag:GJA_20, jag:GJA_2521, jag:GJA_3025} -> [jag:GJA_2790 -> jag:GJA_678] -> jag:GJA_1618 -> {jag:GJA_1014, jag:GJA_1616, jag:GJA_20, jag:GJA_2521, jag:GJA_3025} -> [jag:GJA_2790 -> jag:GJA_678] -> jag:GJA_1618 -> {jag:GJA_1014, jag:GJA_1616, jag:GJA_20, jag:GJA_2521, jag:GJA_3025} -> [jag:GJA_2790 -> jag:GJA_678] -> jag:GJA_1618 -> {jag:GJA_1014, jag:GJA_1616, jag:GJA_20, jag:GJA_2521, jag:GJA_3025} -> [jag:GJA_2790 -> jag:GJA_678] -> jag:GJA_1618 -> {jag:GJA_1014, jag:GJA_1616, jag:GJA_20, jag:GJA_2521, jag:GJA_3025}
path_jag00061.kgml: {2.3.1.39, 2.3.1.85, 2.3.1.86} -> {2.3.1.179, 2.3.1.41, 2.3.1.85, 2.3.1.86} -> {1.1.1.100, 2.3.1.85, 2.3.1.86} -> [{2.3.1.85, 2.3.1.86, 4.2.1.59} -> {1.3.1.9, 1.3.1.10, 1.3.1.104, 1.3.1.39, 2.3.1.85, 2.3.1.86}] -> {2.3.1.179, 2.3.1.41, 2.3.1.85, 2.3.1.86} -> {1.1.1.100, 2.3.1.85, 2.3.1.86} -> [{2.3.1.85, 2.3.1.86, 4.2.1.59} -> {1.3.1.9, 1.3.1.10, 1.3.1.104, 1.3.1.39, 2.3.1.85, 2.3.1.86}] -> {2.3.1.179, 2.3.1.41, 2.3.1.85, 2.3.1.86} -> {1.1.1.100, 2.3.1.85, 2.3.1.86} -> [{2.3.1.85, 2.3.1.86, 4.2.1.59} -> {1.3.1.9, 1.3.1.10, 1.3.1.104, 1.3.1.39, 2.3.1.85, 2.3.1.86}] -> {2.3.1.179, 2.3.1.41, 2.3.1.85, 2.3.1.86} -> {1.1.1.100, 2.3.1.85, 2.3.1.86} -> [{2.3.1.85, 2.3.1.86, 4.2.1.59} -> {1.3.1.9, 1.3.1.10, 1.3.1.104, 1.3.1.39, 2.3.1.85, 2.3.1.86}] -> {2.3.1.179, 2.3.1.41, 2.3.1.85, 2.3.1.86} -> {1.1.1.100, 2.3.1.85, 2.3.1.86} -> [{2.3.1.85, 2.3.1.86, 4.2.1.59} -> {1.3.1.9, 1.3.1.10, 1.3.1.104, 1.3.1.39, 2.3.1.85, 2.3.1.86}] -> {2.3.1.179, 2.3.1.41, 2.3.1.85, 2.3.1.86} -> {1.1.1.100, 2.3.1.85, 2.3.1.86} -> [{2.3.1.85, 2.3.1.86, 4.2.1.59} -> {1.3.1.9, 1.3.1.10, 1.3.1.104, 1.3.1.39, 2.3.1.85, 2.3.1.86}] -> {2.3.1.179, 2.3.1.41, 2.3.1.85, 2.3.1.86} -> {1.1.1.100, 2.3.1.85, 2.3.1.86} -> [{2.3.1.85, 2.3.1.86, 4.2.1.59} -> {1.3.1.9, 1.3.1.10, 1.3.1.104, 1.3.1.39, 2.3.1.85, 2.3.1.86}] -> {2.3.1.179, 2.3.1.199, 2.3.1.41} -> 1.1.1.100
path_jag00061.kgml: Skipped genes: jag:GJA_1617
path_jag00061.kgml:
path_jag00061.kgml: Found a trail of span 17 containing skipped vertices
path_jag00061.kgml: 147 -> 262 -> 142 -> [268 -> 136] -> 63 -> 130 -> [270 -> 125] -> 62 -> 119 -> [276 -> 114] -> 61 -> 108 -> [278 -> 103] -> 60 -> 97 -> [280 -> 92] -> 59 -> 86 -> [283 -> 81] -> 58 -> 75 -> [286 -> 70] -> 53 -> 54
path_jag00061.kgml: R01626 -> R10707 -> R04533 -> [R04428 -> {R04429, R04430}] -> R04952 -> R04953 -> [R04954 -> {R04955, R04956}] -> R04957 -> R04536 -> [R04537 -> {R04958, R04959}] -> R04960 -> R04534 -> [R04535 -> {R04961, R04962}] -> R04963 -> R04964 -> [R04965 -> {R04724, R04725}] -> R04726 -> R04566 -> [R04568 -> {R04966, R04967}] -> R04968 -> R04543 -> [R04544 -> {R04969, R04970}] -> R07762 -> R07763
path_jag00061.kgml: jag:GJA_1615 -> {jag:GJA_1614, jag:GJA_1943, jag:GJA_1945} -> {jag:GJA_1014, jag:GJA_1616, jag:GJA_20, jag:GJA_2521, jag:GJA_3025} -> [jag:GJA_2790 -> jag:GJA_678] -> jag:GJA_1618 -> {jag:GJA_1014, jag:GJA_1616, jag:GJA_20, jag:GJA_2521, jag:GJA_3025} -> [jag:GJA_2790 -> jag:GJA_678] -> jag:GJA_1618 -> {jag:GJA_1014, jag:GJA_1616, jag:GJA_20, jag:GJA_2521, jag:GJA_3025} -> [jag:GJA_2790 -> jag:GJA_678] -> jag:GJA_1618 -> {jag:GJA_1014, jag:GJA_1616, jag:GJA_20, jag:GJA_2521, jag:GJA_3025} -> [jag:GJA_2790 -> jag:GJA_678] -> jag:GJA_1618 -> {jag:GJA_1014, jag:GJA_1616, jag:GJA_20, jag:GJA_2521, jag:GJA_3025} -> [jag:GJA_2790 -> jag:GJA_678] -> jag:GJA_1618 -> {jag:GJA_1014, jag:GJA_1616, jag:GJA_20, jag:GJA_2521, jag:GJA_3025} -> [jag:GJA_2790 -> jag:GJA_678] -> jag:GJA_1618 -> {jag:GJA_1014, jag:GJA_1616, jag:GJA_20, jag:GJA_2521, jag:GJA_3025} -> [jag:GJA_2790 -> jag:GJA_678] -> jag:GJA_1618 -> {jag:GJA_1014, jag:GJA_1616, jag:GJA_20, jag:GJA_2521, jag:GJA_3025}
path_jag00061.kgml: {2.3.1.39, 2.3.1.85, 2.3.1.86} -> 2.3.1.180 -> {1.1.1.100, 2.3.1.85, 2.3.1.86} -> [{2.3.1.85, 2.3.1.86, 4.2.1.59} -> {1.3.1.9, 1.3.1.10, 1.3.1.104, 1.3.1.39, 2.3.1.85, 2.3.1.86}] -> {2.3.1.179, 2.3.1.41, 2.3.1.85, 2.3.1.86} -> {1.1.1.100, 2.3.1.85, 2.3.1.86} -> [{2.3.1.85, 2.3.1.86, 4.2.1.59} -> {1.3.1.9, 1.3.1.10, 1.3.1.104, 1.3.1.39, 2.3.1.85, 2.3.1.86}] -> {2.3.1.179, 2.3.1.41, 2.3.1.85, 2.3.1.86} -> {1.1.1.100, 2.3.1.85, 2.3.1.86} -> [{2.3.1.85, 2.3.1.86, 4.2.1.59} -> {1.3.1.9, 1.3.1.10, 1.3.1.104, 1.3.1.39, 2.3.1.85, 2.3.1.86}] -> {2.3.1.179, 2.3.1.41, 2.3.1.85, 2.3.1.86} -> {1.1.1.100, 2.3.1.85, 2.3.1.86} -> [{2.3.1.85, 2.3.1.86, 4.2.1.59} -> {1.3.1.9, 1.3.1.10, 1.3.1.104, 1.3.1.39, 2.3.1.85, 2.3.1.86}] -> {2.3.1.179, 2.3.1.41, 2.3.1.85, 2.3.1.86} -> {1.1.1.100, 2.3.1.85, 2.3.1.86} -> [{2.3.1.85, 2.3.1.86, 4.2.1.59} -> {1.3.1.9, 1.3.1.10, 1.3.1.104, 1.3.1.39, 2.3.1.85, 2.3.1.86}] -> {2.3.1.179, 2.3.1.41, 2.3.1.85, 2.3.1.86} -> {1.1.1.100, 2.3.1.85, 2.3.1.86} -> [{2.3.1.85, 2.3.1.86, 4.2.1.59} -> {1.3.1.9, 1.3.1.10, 1.3.1.104, 1.3.1.39, 2.3.1.85, 2.3.1.86}] -> {2.3.1.179, 2.3.1.41, 2.3.1.85, 2.3.1.86} -> {1.1.1.100, 2.3.1.85, 2.3.1.86} -> [{2.3.1.85, 2.3.1.86, 4.2.1.59} -> {1.3.1.9, 1.3.1.10, 1.3.1.104, 1.3.1.39, 2.3.1.85, 2.3.1.86}] -> {2.3.1.179, 2.3.1.199, 2.3.1.41} -> 1.1.1.100
path_jag00061.kgml: Skipped genes: jag:GJA_1617
path_jag00061.kgml:
path_jag00061.kgml: Found a trail of span 16 containing skipped vertices
path_jag00061.kgml: 147 -> [259] -> 142 -> [268 -> 136] -> 63 -> 130 -> [270 -> 125] -> 62 -> 119 -> [276 -> 114] -> 61 -> 108 -> [278 -> 103] -> 60 -> 97 -> [280 -> 92] -> 59 -> 86 -> [283 -> 81] -> 58 -> 75 -> [286 -> 70] -> 53 -> 54
path_jag00061.kgml: R01626 -> [R04355] -> R04533 -> [R04428 -> {R04429, R04430}] -> R04952 -> R04953 -> [R04954 -> {R04955, R04956}] -> R04957 -> R04536 -> [R04537 -> {R04958, R04959}] -> R04960 -> R04534 -> [R04535 -> {R04961, R04962}] -> R04963 -> R04964 -> [R04965 -> {R04724, R04725}] -> R04726 -> R04566 -> [R04568 -> {R04966, R04967}] -> R04968 -> R04543 -> [R04544 -> {R04969, R04970}] -> R07762 -> R07763
path_jag00061.kgml: jag:GJA_1615 -> [jag:GJA_1618] -> {jag:GJA_1014, jag:GJA_1616, jag:GJA_20, jag:GJA_2521, jag:GJA_3025} -> [jag:GJA_2790 -> jag:GJA_678] -> jag:GJA_1618 -> {jag:GJA_1014, jag:GJA_1616, jag:GJA_20, jag:GJA_2521, jag:GJA_3025} -> [jag:GJA_2790 -> jag:GJA_678] -> jag:GJA_1618 -> {jag:GJA_1014, jag:GJA_1616, jag:GJA_20, jag:GJA_2521, jag:GJA_3025} -> [jag:GJA_2790 -> jag:GJA_678] -> jag:GJA_1618 -> {jag:GJA_1014, jag:GJA_1616, jag:GJA_20, jag:GJA_2521, jag:GJA_3025} -> [jag:GJA_2790 -> jag:GJA_678] -> jag:GJA_1618 -> {jag:GJA_1014, jag:GJA_1616, jag:GJA_20, jag:GJA_2521, jag:GJA_3025} -> [jag:GJA_2790 -> jag:GJA_678] -> jag:GJA_1618 -> {jag:GJA_1014, jag:GJA_1616, jag:GJA_20, jag:GJA_2521, jag:GJA_3025} -> [jag:GJA_2790 -> jag:GJA_678] -> jag:GJA_1618 -> {jag:GJA_1014, jag:GJA_1616, jag:GJA_20, jag:GJA_2521, jag:GJA_3025} -> [jag:GJA_2790 -> jag:GJA_678] -> jag:GJA_1618 -> {jag:GJA_1014, jag:GJA_1616, jag:GJA_20, jag:GJA_2521, jag:GJA_3025}
path_jag00061.kgml: {2.3.1.39, 2.3.1.85, 2.3.1.86} -> [{2.3.1.179, 2.3.1.41, 2.3.1.85, 2.3.1.86}] -> {1.1.1.100, 2.3.1.85, 2.3.1.86} -> [{2.3.1.85, 2.3.1.86, 4.2.1.59} -> {1.3.1.9, 1.3.1.10, 1.3.1.104, 1.3.1.39, 2.3.1.85, 2.3.1.86}] -> {2.3.1.179, 2.3.1.41, 2.3.1.85, 2.3.1.86} -> {1.1.1.100, 2.3.1.85, 2.3.1.86} -> [{2.3.1.85, 2.3.1.86, 4.2.1.59} -> {1.3.1.9, 1.3.1.10, 1.3.1.104, 1.3.1.39, 2.3.1.85, 2.3.1.86}] -> {2.3.1.179, 2.3.1.41, 2.3.1.85, 2.3.1.86} -> {1.1.1.100, 2.3.1.85, 2.3.1.86} -> [{2.3.1.85, 2.3.1.86, 4.2.1.59} -> {1.3.1.9, 1.3.1.10, 1.3.1.104, 1.3.1.39, 2.3.1.85, 2.3.1.86}] -> {2.3.1.179, 2.3.1.41, 2.3.1.85, 2.3.1.86} -> {1.1.1.100, 2.3.1.85, 2.3.1.86} -> [{2.3.1.85, 2.3.1.86, 4.2.1.59} -> {1.3.1.9, 1.3.1.10, 1.3.1.104, 1.3.1.39, 2.3.1.85, 2.3.1.86}] -> {2.3.1.179, 2.3.1.41, 2.3.1.85, 2.3.1.86} -> {1.1.1.100, 2.3.1.85, 2.3.1.86} -> [{2.3.1.85, 2.3.1.86, 4.2.1.59} -> {1.3.1.9, 1.3.1.10, 1.3.1.104, 1.3.1.39, 2.3.1.85, 2.3.1.86}] -> {2.3.1.179, 2.3.1.41, 2.3.1.85, 2.3.1.86} -> {1.1.1.100, 2.3.1.85, 2.3.1.86} -> [{2.3.1.85, 2.3.1.86, 4.2.1.59} -> {1.3.1.9, 1.3.1.10, 1.3.1.104, 1.3.1.39, 2.3.1.85, 2.3.1.86}] -> {2.3.1.179, 2.3.1.41, 2.3.1.85, 2.3.1.86} -> {1.1.1.100, 2.3.1.85, 2.3.1.86} -> [{2.3.1.85, 2.3.1.86, 4.2.1.59} -> {1.3.1.9, 1.3.1.10, 1.3.1.104, 1.3.1.39, 2.3.1.85, 2.3.1.86}] -> {2.3.1.179, 2.3.1.199, 2.3.1.41} -> 1.1.1.100
path_jag00061.kgml: Skipped genes: jag:GJA_1617
path_jag00061.kgml:
path_jag00061.kgml: Found a trail of span 15 containing skipped vertices
path_jag00061.kgml: 147 -> 63 -> 130 -> [270 -> 125] -> 62 -> 119 -> [276 -> 114] -> 61 -> 108 -> [278 -> 103] -> 60 -> 97 -> [280 -> 92] -> 59 -> 86 -> [283 -> 81] -> 58 -> 75 -> [286 -> 70] -> 53 -> 54
path_jag00061.kgml: R01626 -> R04952 -> R04953 -> [R04954 -> {R04955, R04956}] -> R04957 -> R04536 -> [R04537 -> {R04958, R04959}] -> R04960 -> R04534 -> [R04535 -> {R04961, R04962}] -> R04963 -> R04964 -> [R04965 -> {R04724, R04725}] -> R04726 -> R04566 -> [R04568 -> {R04966, R04967}] -> R04968 -> R04543 -> [R04544 -> {R04969, R04970}] -> R07762 -> R07763
path_jag00061.kgml: jag:GJA_1615 -> jag:GJA_1618 -> {jag:GJA_1014, jag:GJA_1616, jag:GJA_20, jag:GJA_2521, jag:GJA_3025} -> [jag:GJA_2790 -> jag:GJA_678] -> jag:GJA_1618 -> {jag:GJA_1014, jag:GJA_1616, jag:GJA_20, jag:GJA_2521, jag:GJA_3025} -> [jag:GJA_2790 -> jag:GJA_678] -> jag:GJA_1618 -> {jag:GJA_1014, jag:GJA_1616, jag:GJA_20, jag:GJA_2521, jag:GJA_3025} -> [jag:GJA_2790 -> jag:GJA_678] -> jag:GJA_1618 -> {jag:GJA_1014, jag:GJA_1616, jag:GJA_20, jag:GJA_2521, jag:GJA_3025} -> [jag:GJA_2790 -> jag:GJA_678] -> jag:GJA_1618 -> {jag:GJA_1014, jag:GJA_1616, jag:GJA_20, jag:GJA_2521, jag:GJA_3025} -> [jag:GJA_2790 -> jag:GJA_678] -> jag:GJA_1618 -> {jag:GJA_1014, jag:GJA_1616, jag:GJA_20, jag:GJA_2521, jag:GJA_3025} -> [jag:GJA_2790 -> jag:GJA_678] -> jag:GJA_1618 -> {jag:GJA_1014, jag:GJA_1616, jag:GJA_20, jag:GJA_2521, jag:GJA_3025}
path_jag00061.kgml: {2.3.1.39, 2.3.1.85, 2.3.1.86} -> {2.3.1.179, 2.3.1.41, 2.3.1.85, 2.3.1.86} -> {1.1.1.100, 2.3.1.85, 2.3.1.86} -> [{2.3.1.85, 2.3.1.86, 4.2.1.59} -> {1.3.1.9, 1.3.1.10, 1.3.1.104, 1.3.1.39, 2.3.1.85, 2.3.1.86}] -> {2.3.1.179, 2.3.1.41, 2.3.1.85, 2.3.1.86} -> {1.1.1.100, 2.3.1.85, 2.3.1.86} -> [{2.3.1.85, 2.3.1.86, 4.2.1.59} -> {1.3.1.9, 1.3.1.10, 1.3.1.104, 1.3.1.39, 2.3.1.85, 2.3.1.86}] -> {2.3.1.179, 2.3.1.41, 2.3.1.85, 2.3.1.86} -> {1.1.1.100, 2.3.1.85, 2.3.1.86} -> [{2.3.1.85, 2.3.1.86, 4.2.1.59} -> {1.3.1.9, 1.3.1.10, 1.3.1.104, 1.3.1.39, 2.3.1.85, 2.3.1.86}] -> {2.3.1.179, 2.3.1.41, 2.3.1.85, 2.3.1.86} -> {1.1.1.100, 2.3.1.85, 2.3.1.86} -> [{2.3.1.85, 2.3.1.86, 4.2.1.59} -> {1.3.1.9, 1.3.1.10, 1.3.1.104, 1.3.1.39, 2.3.1.85, 2.3.1.86}] -> {2.3.1.179, 2.3.1.41, 2.3.1.85, 2.3.1.86} -> {1.1.1.100, 2.3.1.85, 2.3.1.86} -> [{2.3.1.85, 2.3.1.86, 4.2.1.59} -> {1.3.1.9, 1.3.1.10, 1.3.1.104, 1.3.1.39, 2.3.1.85, 2.3.1.86}] -> {2.3.1.179, 2.3.1.41, 2.3.1.85, 2.3.1.86} -> {1.1.1.100, 2.3.1.85, 2.3.1.86} -> [{2.3.1.85, 2.3.1.86, 4.2.1.59} -> {1.3.1.9, 1.3.1.10, 1.3.1.104, 1.3.1.39, 2.3.1.85, 2.3.1.86}] -> {2.3.1.179, 2.3.1.199, 2.3.1.41} -> 1.1.1.100
path_jag00061.kgml: Skipped genes: jag:GJA_1617
path_jag00061.kgml:
path_jag00061.kgml: Found a trail of span 14 containing skipped vertices
path_jag00061.kgml: 147 -> [63] -> 130 -> [270 -> 125] -> 62 -> 119 -> [276 -> 114] -> 61 -> 108 -> [278 -> 103] -> 60 -> 97 -> [280 -> 92] -> 59 -> 86 -> [283 -> 81] -> 58 -> 75 -> [286 -> 70] -> 53 -> 54
path_jag00061.kgml: R01626 -> [R04952] -> R04953 -> [R04954 -> {R04955, R04956}] -> R04957 -> R04536 -> [R04537 -> {R04958, R04959}] -> R04960 -> R04534 -> [R04535 -> {R04961, R04962}] -> R04963 -> R04964 -> [R04965 -> {R04724, R04725}] -> R04726 -> R04566 -> [R04568 -> {R04966, R04967}] -> R04968 -> R04543 -> [R04544 -> {R04969, R04970}] -> R07762 -> R07763
path_jag00061.kgml: jag:GJA_1615 -> [jag:GJA_1618] -> {jag:GJA_1014, jag:GJA_1616, jag:GJA_20, jag:GJA_2521, jag:GJA_3025} -> [jag:GJA_2790 -> jag:GJA_678] -> jag:GJA_1618 -> {jag:GJA_1014, jag:GJA_1616, jag:GJA_20, jag:GJA_2521, jag:GJA_3025} -> [jag:GJA_2790 -> jag:GJA_678] -> jag:GJA_1618 -> {jag:GJA_1014, jag:GJA_1616, jag:GJA_20, jag:GJA_2521, jag:GJA_3025} -> [jag:GJA_2790 -> jag:GJA_678] -> jag:GJA_1618 -> {jag:GJA_1014, jag:GJA_1616, jag:GJA_20, jag:GJA_2521, jag:GJA_3025} -> [jag:GJA_2790 -> jag:GJA_678] -> jag:GJA_1618 -> {jag:GJA_1014, jag:GJA_1616, jag:GJA_20, jag:GJA_2521, jag:GJA_3025} -> [jag:GJA_2790 -> jag:GJA_678] -> jag:GJA_1618 -> {jag:GJA_1014, jag:GJA_1616, jag:GJA_20, jag:GJA_2521, jag:GJA_3025} -> [jag:GJA_2790 -> jag:GJA_678] -> jag:GJA_1618 -> {jag:GJA_1014, jag:GJA_1616, jag:GJA_20, jag:GJA_2521, jag:GJA_3025}
path_jag00061.kgml: {2.3.1.39, 2.3.1.85, 2.3.1.86} -> [{2.3.1.179, 2.3.1.41, 2.3.1.85, 2.3.1.86}] -> {1.1.1.100, 2.3.1.85, 2.3.1.86} -> [{2.3.1.85, 2.3.1.86, 4.2.1.59} -> {1.3.1.9, 1.3.1.10, 1.3.1.104, 1.3.1.39, 2.3.1.85, 2.3.1.86}] -> {2.3.1.179, 2.3.1.41, 2.3.1.85, 2.3.1.86} -> {1.1.1.100, 2.3.1.85, 2.3.1.86} -> [{2.3.1.85, 2.3.1.86, 4.2.1.59} -> {1.3.1.9, 1.3.1.10, 1.3.1.104, 1.3.1.39, 2.3.1.85, 2.3.1.86}] -> {2.3.1.179, 2.3.1.41, 2.3.1.85, 2.3.1.86} -> {1.1.1.100, 2.3.1.85, 2.3.1.86} -> [{2.3.1.85, 2.3.1.86, 4.2.1.59} -> {1.3.1.9, 1.3.1.10, 1.3.1.104, 1.3.1.39, 2.3.1.85, 2.3.1.86}] -> {2.3.1.179, 2.3.1.41, 2.3.1.85, 2.3.1.86} -> {1.1.1.100, 2.3.1.85, 2.3.1.86} -> [{2.3.1.85, 2.3.1.86, 4.2.1.59} -> {1.3.1.9, 1.3.1.10, 1.3.1.104, 1.3.1.39, 2.3.1.85, 2.3.1.86}] -> {2.3.1.179, 2.3.1.41, 2.3.1.85, 2.3.1.86} -> {1.1.1.100, 2.3.1.85, 2.3.1.86} -> [{2.3.1.85, 2.3.1.86, 4.2.1.59} -> {1.3.1.9, 1.3.1.10, 1.3.1.104, 1.3.1.39, 2.3.1.85, 2.3.1.86}] -> {2.3.1.179, 2.3.1.41, 2.3.1.85, 2.3.1.86} -> {1.1.1.100, 2.3.1.85, 2.3.1.86} -> [{2.3.1.85, 2.3.1.86, 4.2.1.59} -> {1.3.1.9, 1.3.1.10, 1.3.1.104, 1.3.1.39, 2.3.1.85, 2.3.1.86}] -> {2.3.1.179, 2.3.1.199, 2.3.1.41} -> 1.1.1.100
path_jag00061.kgml: Skipped genes: jag:GJA_1617
path_jag00061.kgml:
path_jag00061.kgml: Found a trail of span 13 containing skipped vertices
path_jag00061.kgml: 147 -> 62 -> 119 -> [276 -> 114] -> 61 -> 108 -> [278 -> 103] -> 60 -> 97 -> [280 -> 92] -> 59 -> 86 -> [283 -> 81] -> 58 -> 75 -> [286 -> 70] -> 53 -> 54
path_jag00061.kgml: R01626 -> R04957 -> R04536 -> [R04537 -> {R04958, R04959}] -> R04960 -> R04534 -> [R04535 -> {R04961, R04962}] -> R04963 -> R04964 -> [R04965 -> {R04724, R04725}] -> R04726 -> R04566 -> [R04568 -> {R04966, R04967}] -> R04968 -> R04543 -> [R04544 -> {R04969, R04970}] -> R07762 -> R07763
path_jag00061.kgml: jag:GJA_1615 -> jag:GJA_1618 -> {jag:GJA_1014, jag:GJA_1616, jag:GJA_20, jag:GJA_2521, jag:GJA_3025} -> [jag:GJA_2790 -> jag:GJA_678] -> jag:GJA_1618 -> {jag:GJA_1014, jag:GJA_1616, jag:GJA_20, jag:GJA_2521, jag:GJA_3025} -> [jag:GJA_2790 -> jag:GJA_678] -> jag:GJA_1618 -> {jag:GJA_1014, jag:GJA_1616, jag:GJA_20, jag:GJA_2521, jag:GJA_3025} -> [jag:GJA_2790 -> jag:GJA_678] -> jag:GJA_1618 -> {jag:GJA_1014, jag:GJA_1616, jag:GJA_20, jag:GJA_2521, jag:GJA_3025} -> [jag:GJA_2790 -> jag:GJA_678] -> jag:GJA_1618 -> {jag:GJA_1014, jag:GJA_1616, jag:GJA_20, jag:GJA_2521, jag:GJA_3025} -> [jag:GJA_2790 -> jag:GJA_678] -> jag:GJA_1618 -> {jag:GJA_1014, jag:GJA_1616, jag:GJA_20, jag:GJA_2521, jag:GJA_3025}
path_jag00061.kgml: {2.3.1.39, 2.3.1.85, 2.3.1.86} -> {2.3.1.179, 2.3.1.41, 2.3.1.85, 2.3.1.86} -> {1.1.1.100, 2.3.1.85, 2.3.1.86} -> [{2.3.1.85, 2.3.1.86, 4.2.1.59} -> {1.3.1.9, 1.3.1.10, 1.3.1.104, 1.3.1.39, 2.3.1.85, 2.3.1.86}] -> {2.3.1.179, 2.3.1.41, 2.3.1.85, 2.3.1.86} -> {1.1.1.100, 2.3.1.85, 2.3.1.86} -> [{2.3.1.85, 2.3.1.86, 4.2.1.59} -> {1.3.1.9, 1.3.1.10, 1.3.1.104, 1.3.1.39, 2.3.1.85, 2.3.1.86}] -> {2.3.1.179, 2.3.1.41, 2.3.1.85, 2.3.1.86} -> {1.1.1.100, 2.3.1.85, 2.3.1.86} -> [{2.3.1.85, 2.3.1.86, 4.2.1.59} -> {1.3.1.9, 1.3.1.10, 1.3.1.104, 1.3.1.39, 2.3.1.85, 2.3.1.86}] -> {2.3.1.179, 2.3.1.41, 2.3.1.85, 2.3.1.86} -> {1.1.1.100, 2.3.1.85, 2.3.1.86} -> [{2.3.1.85, 2.3.1.86, 4.2.1.59} -> {1.3.1.9, 1.3.1.10, 1.3.1.104, 1.3.1.39, 2.3.1.85, 2.3.1.86}] -> {2.3.1.179, 2.3.1.41, 2.3.1.85, 2.3.1.86} -> {1.1.1.100, 2.3.1.85, 2.3.1.86} -> [{2.3.1.85, 2.3.1.86, 4.2.1.59} -> {1.3.1.9, 1.3.1.10, 1.3.1.104, 1.3.1.39, 2.3.1.85, 2.3.1.86}] -> {2.3.1.179, 2.3.1.199, 2.3.1.41} -> 1.1.1.100
path_jag00061.kgml: Skipped genes: jag:GJA_1617
path_jag00061.kgml:
path_jag00061.kgml: Found a trail of span 12 containing skipped vertices
path_jag00061.kgml: 147 -> [62] -> 119 -> [276 -> 114] -> 61 -> 108 -> [278 -> 103] -> 60 -> 97 -> [280 -> 92] -> 59 -> 86 -> [283 -> 81] -> 58 -> 75 -> [286 -> 70] -> 53 -> 54
path_jag00061.kgml: R01626 -> [R04957] -> R04536 -> [R04537 -> {R04958, R04959}] -> R04960 -> R04534 -> [R04535 -> {R04961, R04962}] -> R04963 -> R04964 -> [R04965 -> {R04724, R04725}] -> R04726 -> R04566 -> [R04568 -> {R04966, R04967}] -> R04968 -> R04543 -> [R04544 -> {R04969, R04970}] -> R07762 -> R07763
path_jag00061.kgml: jag:GJA_1615 -> [jag:GJA_1618] -> {jag:GJA_1014, jag:GJA_1616, jag:GJA_20, jag:GJA_2521, jag:GJA_3025} -> [jag:GJA_2790 -> jag:GJA_678] -> jag:GJA_1618 -> {jag:GJA_1014, jag:GJA_1616, jag:GJA_20, jag:GJA_2521, jag:GJA_3025} -> [jag:GJA_2790 -> jag:GJA_678] -> jag:GJA_1618 -> {jag:GJA_1014, jag:GJA_1616, jag:GJA_20, jag:GJA_2521, jag:GJA_3025} -> [jag:GJA_2790 -> jag:GJA_678] -> jag:GJA_1618 -> {jag:GJA_1014, jag:GJA_1616, jag:GJA_20, jag:GJA_2521, jag:GJA_3025} -> [jag:GJA_2790 -> jag:GJA_678] -> jag:GJA_1618 -> {jag:GJA_1014, jag:GJA_1616, jag:GJA_20, jag:GJA_2521, jag:GJA_3025} -> [jag:GJA_2790 -> jag:GJA_678] -> jag:GJA_1618 -> {jag:GJA_1014, jag:GJA_1616, jag:GJA_20, jag:GJA_2521, jag:GJA_3025}
path_jag00061.kgml: {2.3.1.39, 2.3.1.85, 2.3.1.86} -> [{2.3.1.179, 2.3.1.41, 2.3.1.85, 2.3.1.86}] -> {1.1.1.100, 2.3.1.85, 2.3.1.86} -> [{2.3.1.85, 2.3.1.86, 4.2.1.59} -> {1.3.1.9, 1.3.1.10, 1.3.1.104, 1.3.1.39, 2.3.1.85, 2.3.1.86}] -> {2.3.1.179, 2.3.1.41, 2.3.1.85, 2.3.1.86} -> {1.1.1.100, 2.3.1.85, 2.3.1.86} -> [{2.3.1.85, 2.3.1.86, 4.2.1.59} -> {1.3.1.9, 1.3.1.10, 1.3.1.104, 1.3.1.39, 2.3.1.85, 2.3.1.86}] -> {2.3.1.179, 2.3.1.41, 2.3.1.85, 2.3.1.86} -> {1.1.1.100, 2.3.1.85, 2.3.1.86} -> [{2.3.1.85, 2.3.1.86, 4.2.1.59} -> {1.3.1.9, 1.3.1.10, 1.3.1.104, 1.3.1.39, 2.3.1.85, 2.3.1.86}] -> {2.3.1.179, 2.3.1.41, 2.3.1.85, 2.3.1.86} -> {1.1.1.100, 2.3.1.85, 2.3.1.86} -> [{2.3.1.85, 2.3.1.86, 4.2.1.59} -> {1.3.1.9, 1.3.1.10, 1.3.1.104, 1.3.1.39, 2.3.1.85, 2.3.1.86}] -> {2.3.1.179, 2.3.1.41, 2.3.1.85, 2.3.1.86} -> {1.1.1.100, 2.3.1.85, 2.3.1.86} -> [{2.3.1.85, 2.3.1.86, 4.2.1.59} -> {1.3.1.9, 1.3.1.10, 1.3.1.104, 1.3.1.39, 2.3.1.85, 2.3.1.86}] -> {2.3.1.179, 2.3.1.199, 2.3.1.41} -> 1.1.1.100
path_jag00061.kgml: Skipped genes: jag:GJA_1617
path_jag00061.kgml:
path_jag00061.kgml: Found a trail of span 11 containing skipped vertices
path_jag00061.kgml: 147 -> 61 -> 108 -> [278 -> 103] -> 60 -> 97 -> [280 -> 92] -> 59 -> 86 -> [283 -> 81] -> 58 -> 75 -> [286 -> 70] -> 53 -> 54
path_jag00061.kgml: R01626 -> R04960 -> R04534 -> [R04535 -> {R04961, R04962}] -> R04963 -> R04964 -> [R04965 -> {R04724, R04725}] -> R04726 -> R04566 -> [R04568 -> {R04966, R04967}] -> R04968 -> R04543 -> [R04544 -> {R04969, R04970}] -> R07762 -> R07763
path_jag00061.kgml: jag:GJA_1615 -> jag:GJA_1618 -> {jag:GJA_1014, jag:GJA_1616, jag:GJA_20, jag:GJA_2521, jag:GJA_3025} -> [jag:GJA_2790 -> jag:GJA_678] -> jag:GJA_1618 -> {jag:GJA_1014, jag:GJA_1616, jag:GJA_20, jag:GJA_2521, jag:GJA_3025} -> [jag:GJA_2790 -> jag:GJA_678] -> jag:GJA_1618 -> {jag:GJA_1014, jag:GJA_1616, jag:GJA_20, jag:GJA_2521, jag:GJA_3025} -> [jag:GJA_2790 -> jag:GJA_678] -> jag:GJA_1618 -> {jag:GJA_1014, jag:GJA_1616, jag:GJA_20, jag:GJA_2521, jag:GJA_3025} -> [jag:GJA_2790 -> jag:GJA_678] -> jag:GJA_1618 -> {jag:GJA_1014, jag:GJA_1616, jag:GJA_20, jag:GJA_2521, jag:GJA_3025}
path_jag00061.kgml: {2.3.1.39, 2.3.1.85, 2.3.1.86} -> {2.3.1.179, 2.3.1.41, 2.3.1.85, 2.3.1.86} -> {1.1.1.100, 2.3.1.85, 2.3.1.86} -> [{2.3.1.85, 2.3.1.86, 4.2.1.59} -> {1.3.1.9, 1.3.1.10, 1.3.1.104, 1.3.1.39, 2.3.1.85, 2.3.1.86}] -> {2.3.1.179, 2.3.1.41, 2.3.1.85, 2.3.1.86} -> {1.1.1.100, 2.3.1.85, 2.3.1.86} -> [{2.3.1.85, 2.3.1.86, 4.2.1.59} -> {1.3.1.9, 1.3.1.10, 1.3.1.104, 1.3.1.39, 2.3.1.85, 2.3.1.86}] -> {2.3.1.179, 2.3.1.41, 2.3.1.85, 2.3.1.86} -> {1.1.1.100, 2.3.1.85, 2.3.1.86} -> [{2.3.1.85, 2.3.1.86, 4.2.1.59} -> {1.3.1.9, 1.3.1.10, 1.3.1.104, 1.3.1.39, 2.3.1.85, 2.3.1.86}] -> {2.3.1.179, 2.3.1.41, 2.3.1.85, 2.3.1.86} -> {1.1.1.100, 2.3.1.85, 2.3.1.86} -> [{2.3.1.85, 2.3.1.86, 4.2.1.59} -> {1.3.1.9, 1.3.1.10, 1.3.1.104, 1.3.1.39, 2.3.1.85, 2.3.1.86}] -> {2.3.1.179, 2.3.1.199, 2.3.1.41} -> 1.1.1.100
path_jag00061.kgml: Skipped genes: jag:GJA_1617
path_jag00061.kgml:
path_jag00061.kgml: Found a trail of span 10 containing skipped vertices
path_jag00061.kgml: 147 -> [61] -> 108 -> [278 -> 103] -> 60 -> 97 -> [280 -> 92] -> 59 -> 86 -> [283 -> 81] -> 58 -> 75 -> [286 -> 70] -> 53 -> 54
path_jag00061.kgml: R01626 -> [R04960] -> R04534 -> [R04535 -> {R04961, R04962}] -> R04963 -> R04964 -> [R04965 -> {R04724, R04725}] -> R04726 -> R04566 -> [R04568 -> {R04966, R04967}] -> R04968 -> R04543 -> [R04544 -> {R04969, R04970}] -> R07762 -> R07763
path_jag00061.kgml: jag:GJA_1615 -> [jag:GJA_1618] -> {jag:GJA_1014, jag:GJA_1616, jag:GJA_20, jag:GJA_2521, jag:GJA_3025} -> [jag:GJA_2790 -> jag:GJA_678] -> jag:GJA_1618 -> {jag:GJA_1014, jag:GJA_1616, jag:GJA_20, jag:GJA_2521, jag:GJA_3025} -> [jag:GJA_2790 -> jag:GJA_678] -> jag:GJA_1618 -> {jag:GJA_1014, jag:GJA_1616, jag:GJA_20, jag:GJA_2521, jag:GJA_3025} -> [jag:GJA_2790 -> jag:GJA_678] -> jag:GJA_1618 -> {jag:GJA_1014, jag:GJA_1616, jag:GJA_20, jag:GJA_2521, jag:GJA_3025} -> [jag:GJA_2790 -> jag:GJA_678] -> jag:GJA_1618 -> {jag:GJA_1014, jag:GJA_1616, jag:GJA_20, jag:GJA_2521, jag:GJA_3025}
path_jag00061.kgml: {2.3.1.39, 2.3.1.85, 2.3.1.86} -> [{2.3.1.179, 2.3.1.41, 2.3.1.85, 2.3.1.86}] -> {1.1.1.100, 2.3.1.85, 2.3.1.86} -> [{2.3.1.85, 2.3.1.86, 4.2.1.59} -> {1.3.1.9, 1.3.1.10, 1.3.1.104, 1.3.1.39, 2.3.1.85, 2.3.1.86}] -> {2.3.1.179, 2.3.1.41, 2.3.1.85, 2.3.1.86} -> {1.1.1.100, 2.3.1.85, 2.3.1.86} -> [{2.3.1.85, 2.3.1.86, 4.2.1.59} -> {1.3.1.9, 1.3.1.10, 1.3.1.104, 1.3.1.39, 2.3.1.85, 2.3.1.86}] -> {2.3.1.179, 2.3.1.41, 2.3.1.85, 2.3.1.86} -> {1.1.1.100, 2.3.1.85, 2.3.1.86} -> [{2.3.1.85, 2.3.1.86, 4.2.1.59} -> {1.3.1.9, 1.3.1.10, 1.3.1.104, 1.3.1.39, 2.3.1.85, 2.3.1.86}] -> {2.3.1.179, 2.3.1.41, 2.3.1.85, 2.3.1.86} -> {1.1.1.100, 2.3.1.85, 2.3.1.86} -> [{2.3.1.85, 2.3.1.86, 4.2.1.59} -> {1.3.1.9, 1.3.1.10, 1.3.1.104, 1.3.1.39, 2.3.1.85, 2.3.1.86}] -> {2.3.1.179, 2.3.1.199, 2.3.1.41} -> 1.1.1.100
path_jag00061.kgml: Skipped genes: jag:GJA_1617
path_jag00061.kgml:
path_jag00061.kgml: Found a trail of span 9 containing skipped vertices
path_jag00061.kgml: 147 -> 60 -> 97 -> [280 -> 92] -> 59 -> 86 -> [283 -> 81] -> 58 -> 75 -> [286 -> 70] -> 53 -> 54
path_jag00061.kgml: R01626 -> R04963 -> R04964 -> [R04965 -> {R04724, R04725}] -> R04726 -> R04566 -> [R04568 -> {R04966, R04967}] -> R04968 -> R04543 -> [R04544 -> {R04969, R04970}] -> R07762 -> R07763
path_jag00061.kgml: jag:GJA_1615 -> jag:GJA_1618 -> {jag:GJA_1014, jag:GJA_1616, jag:GJA_20, jag:GJA_2521, jag:GJA_3025} -> [jag:GJA_2790 -> jag:GJA_678] -> jag:GJA_1618 -> {jag:GJA_1014, jag:GJA_1616, jag:GJA_20, jag:GJA_2521, jag:GJA_3025} -> [jag:GJA_2790 -> jag:GJA_678] -> jag:GJA_1618 -> {jag:GJA_1014, jag:GJA_1616, jag:GJA_20, jag:GJA_2521, jag:GJA_3025} -> [jag:GJA_2790 -> jag:GJA_678] -> jag:GJA_1618 -> {jag:GJA_1014, jag:GJA_1616, jag:GJA_20, jag:GJA_2521, jag:GJA_3025}
path_jag00061.kgml: {2.3.1.39, 2.3.1.85, 2.3.1.86} -> {2.3.1.179, 2.3.1.41, 2.3.1.85, 2.3.1.86} -> {1.1.1.100, 2.3.1.85, 2.3.1.86} -> [{2.3.1.85, 2.3.1.86, 4.2.1.59} -> {1.3.1.9, 1.3.1.10, 1.3.1.104, 1.3.1.39, 2.3.1.85, 2.3.1.86}] -> {2.3.1.179, 2.3.1.41, 2.3.1.85, 2.3.1.86} -> {1.1.1.100, 2.3.1.85, 2.3.1.86} -> [{2.3.1.85, 2.3.1.86, 4.2.1.59} -> {1.3.1.9, 1.3.1.10, 1.3.1.104, 1.3.1.39, 2.3.1.85, 2.3.1.86}] -> {2.3.1.179, 2.3.1.41, 2.3.1.85, 2.3.1.86} -> {1.1.1.100, 2.3.1.85, 2.3.1.86} -> [{2.3.1.85, 2.3.1.86, 4.2.1.59} -> {1.3.1.9, 1.3.1.10, 1.3.1.104, 1.3.1.39, 2.3.1.85, 2.3.1.86}] -> {2.3.1.179, 2.3.1.199, 2.3.1.41} -> 1.1.1.100
path_jag00061.kgml: Skipped genes: jag:GJA_1617
path_jag00061.kgml:
path_jag00061.kgml: Found a trail of span 8 containing skipped vertices
path_jag00061.kgml: 147 -> [60] -> 97 -> [280 -> 92] -> 59 -> 86 -> [283 -> 81] -> 58 -> 75 -> [286 -> 70] -> 53 -> 54
path_jag00061.kgml: R01626 -> [R04963] -> R04964 -> [R04965 -> {R04724, R04725}] -> R04726 -> R04566 -> [R04568 -> {R04966, R04967}] -> R04968 -> R04543 -> [R04544 -> {R04969, R04970}] -> R07762 -> R07763
path_jag00061.kgml: jag:GJA_1615 -> [jag:GJA_1618] -> {jag:GJA_1014, jag:GJA_1616, jag:GJA_20, jag:GJA_2521, jag:GJA_3025} -> [jag:GJA_2790 -> jag:GJA_678] -> jag:GJA_1618 -> {jag:GJA_1014, jag:GJA_1616, jag:GJA_20, jag:GJA_2521, jag:GJA_3025} -> [jag:GJA_2790 -> jag:GJA_678] -> jag:GJA_1618 -> {jag:GJA_1014, jag:GJA_1616, jag:GJA_20, jag:GJA_2521, jag:GJA_3025} -> [jag:GJA_2790 -> jag:GJA_678] -> jag:GJA_1618 -> {jag:GJA_1014, jag:GJA_1616, jag:GJA_20, jag:GJA_2521, jag:GJA_3025}
path_jag00061.kgml: {2.3.1.39, 2.3.1.85, 2.3.1.86} -> [{2.3.1.179, 2.3.1.41, 2.3.1.85, 2.3.1.86}] -> {1.1.1.100, 2.3.1.85, 2.3.1.86} -> [{2.3.1.85, 2.3.1.86, 4.2.1.59} -> {1.3.1.9, 1.3.1.10, 1.3.1.104, 1.3.1.39, 2.3.1.85, 2.3.1.86}] -> {2.3.1.179, 2.3.1.41, 2.3.1.85, 2.3.1.86} -> {1.1.1.100, 2.3.1.85, 2.3.1.86} -> [{2.3.1.85, 2.3.1.86, 4.2.1.59} -> {1.3.1.9, 1.3.1.10, 1.3.1.104, 1.3.1.39, 2.3.1.85, 2.3.1.86}] -> {2.3.1.179, 2.3.1.41, 2.3.1.85, 2.3.1.86} -> {1.1.1.100, 2.3.1.85, 2.3.1.86} -> [{2.3.1.85, 2.3.1.86, 4.2.1.59} -> {1.3.1.9, 1.3.1.10, 1.3.1.104, 1.3.1.39, 2.3.1.85, 2.3.1.86}] -> {2.3.1.179, 2.3.1.199, 2.3.1.41} -> 1.1.1.100
path_jag00061.kgml: Skipped genes: jag:GJA_1617
path_jag00061.kgml:
path_jag00061.kgml: Found a trail of span 7 containing skipped vertices
path_jag00061.kgml: 147 -> 59 -> 86 -> [283 -> 81] -> 58 -> 75 -> [286 -> 70] -> 53 -> 54
path_jag00061.kgml: R01626 -> R04726 -> R04566 -> [R04568 -> {R04966, R04967}] -> R04968 -> R04543 -> [R04544 -> {R04969, R04970}] -> R07762 -> R07763
path_jag00061.kgml: jag:GJA_1615 -> jag:GJA_1618 -> {jag:GJA_1014, jag:GJA_1616, jag:GJA_20, jag:GJA_2521, jag:GJA_3025} -> [jag:GJA_2790 -> jag:GJA_678] -> jag:GJA_1618 -> {jag:GJA_1014, jag:GJA_1616, jag:GJA_20, jag:GJA_2521, jag:GJA_3025} -> [jag:GJA_2790 -> jag:GJA_678] -> jag:GJA_1618 -> {jag:GJA_1014, jag:GJA_1616, jag:GJA_20, jag:GJA_2521, jag:GJA_3025}
path_jag00061.kgml: {2.3.1.39, 2.3.1.85, 2.3.1.86} -> {2.3.1.179, 2.3.1.41, 2.3.1.85, 2.3.1.86} -> {1.1.1.100, 2.3.1.85, 2.3.1.86} -> [{2.3.1.85, 2.3.1.86, 4.2.1.59} -> {1.3.1.9, 1.3.1.10, 1.3.1.104, 1.3.1.39, 2.3.1.85, 2.3.1.86}] -> {2.3.1.179, 2.3.1.41, 2.3.1.85, 2.3.1.86} -> {1.1.1.100, 2.3.1.85, 2.3.1.86} -> [{2.3.1.85, 2.3.1.86, 4.2.1.59} -> {1.3.1.9, 1.3.1.10, 1.3.1.104, 1.3.1.39, 2.3.1.85, 2.3.1.86}] -> {2.3.1.179, 2.3.1.199, 2.3.1.41} -> 1.1.1.100
path_jag00061.kgml: Skipped genes: jag:GJA_1617
path_jag00061.kgml:
path_jag00061.kgml: Found a trail of span 6 containing skipped vertices
path_jag00061.kgml: 147 -> [59] -> 86 -> [283 -> 81] -> 58 -> 75 -> [286 -> 70] -> 53 -> 54
path_jag00061.kgml: R01626 -> [R04726] -> R04566 -> [R04568 -> {R04966, R04967}] -> R04968 -> R04543 -> [R04544 -> {R04969, R04970}] -> R07762 -> R07763
path_jag00061.kgml: jag:GJA_1615 -> [jag:GJA_1618] -> {jag:GJA_1014, jag:GJA_1616, jag:GJA_20, jag:GJA_2521, jag:GJA_3025} -> [jag:GJA_2790 -> jag:GJA_678] -> jag:GJA_1618 -> {jag:GJA_1014, jag:GJA_1616, jag:GJA_20, jag:GJA_2521, jag:GJA_3025} -> [jag:GJA_2790 -> jag:GJA_678] -> jag:GJA_1618 -> {jag:GJA_1014, jag:GJA_1616, jag:GJA_20, jag:GJA_2521, jag:GJA_3025}
path_jag00061.kgml: {2.3.1.39, 2.3.1.85, 2.3.1.86} -> [{2.3.1.179, 2.3.1.41, 2.3.1.85, 2.3.1.86}] -> {1.1.1.100, 2.3.1.85, 2.3.1.86} -> [{2.3.1.85, 2.3.1.86, 4.2.1.59} -> {1.3.1.9, 1.3.1.10, 1.3.1.104, 1.3.1.39, 2.3.1.85, 2.3.1.86}] -> {2.3.1.179, 2.3.1.41, 2.3.1.85, 2.3.1.86} -> {1.1.1.100, 2.3.1.85, 2.3.1.86} -> [{2.3.1.85, 2.3.1.86, 4.2.1.59} -> {1.3.1.9, 1.3.1.10, 1.3.1.104, 1.3.1.39, 2.3.1.85, 2.3.1.86}] -> {2.3.1.179, 2.3.1.199, 2.3.1.41} -> 1.1.1.100
path_jag00061.kgml: Skipped genes: jag:GJA_1617
path_jag00061.kgml:
path_jag00061.kgml: Found a trail of span 5 containing skipped vertices
path_jag00061.kgml: 147 -> 58 -> 75 -> [286 -> 70] -> 53 -> 54
path_jag00061.kgml: R01626 -> R04968 -> R04543 -> [R04544 -> {R04969, R04970}] -> R07762 -> R07763
path_jag00061.kgml: jag:GJA_1615 -> jag:GJA_1618 -> {jag:GJA_1014, jag:GJA_1616, jag:GJA_20, jag:GJA_2521, jag:GJA_3025} -> [jag:GJA_2790 -> jag:GJA_678] -> jag:GJA_1618 -> {jag:GJA_1014, jag:GJA_1616, jag:GJA_20, jag:GJA_2521, jag:GJA_3025}
path_jag00061.kgml: {2.3.1.39, 2.3.1.85, 2.3.1.86} -> {2.3.1.179, 2.3.1.41, 2.3.1.85, 2.3.1.86} -> {1.1.1.100, 2.3.1.85, 2.3.1.86} -> [{2.3.1.85, 2.3.1.86, 4.2.1.59} -> {1.3.1.9, 1.3.1.10, 1.3.1.104, 1.3.1.39, 2.3.1.85, 2.3.1.86}] -> {2.3.1.179, 2.3.1.199, 2.3.1.41} -> 1.1.1.100
path_jag00061.kgml: Skipped genes: jag:GJA_1617
path_jag00061.kgml:
path_jag00061.kgml: Found a trail of span 4 containing skipped vertices
path_jag00061.kgml: 147 -> [58] -> 75 -> [286 -> 70] -> 53 -> 54
path_jag00061.kgml: R01626 -> [R04968] -> R04543 -> [R04544 -> {R04969, R04970}] -> R07762 -> R07763
path_jag00061.kgml: jag:GJA_1615 -> [jag:GJA_1618] -> {jag:GJA_1014, jag:GJA_1616, jag:GJA_20, jag:GJA_2521, jag:GJA_3025} -> [jag:GJA_2790 -> jag:GJA_678] -> jag:GJA_1618 -> {jag:GJA_1014, jag:GJA_1616, jag:GJA_20, jag:GJA_2521, jag:GJA_3025}
path_jag00061.kgml: {2.3.1.39, 2.3.1.85, 2.3.1.86} -> [{2.3.1.179, 2.3.1.41, 2.3.1.85, 2.3.1.86}] -> {1.1.1.100, 2.3.1.85, 2.3.1.86} -> [{2.3.1.85, 2.3.1.86, 4.2.1.59} -> {1.3.1.9, 1.3.1.10, 1.3.1.104, 1.3.1.39, 2.3.1.85, 2.3.1.86}] -> {2.3.1.179, 2.3.1.199, 2.3.1.41} -> 1.1.1.100
path_jag00061.kgml: Skipped genes: jag:GJA_1617
path_jag00061.kgml:
path_jag00061.kgml: Found a trail of span 3 containing skipped vertices
path_jag00061.kgml: 147 -> 53 -> 54
path_jag00061.kgml: R01626 -> R07762 -> R07763
path_jag00061.kgml: jag:GJA_1615 -> jag:GJA_1618 -> {jag:GJA_1014, jag:GJA_1616, jag:GJA_20, jag:GJA_2521, jag:GJA_3025}
path_jag00061.kgml: {2.3.1.39, 2.3.1.85, 2.3.1.86} -> {2.3.1.179, 2.3.1.199, 2.3.1.41} -> 1.1.1.100
path_jag00061.kgml: Skipped genes: jag:GJA_1617
path_jag00061.kgml:
path_jag00061.kgml: Found a trail of span 2 containing skipped vertices
path_jag00061.kgml: 147 -> [53] -> 54
path_jag00061.kgml: R01626 -> [R07762] -> R07763
path_jag00061.kgml: jag:GJA_1615 -> [jag:GJA_1618] -> {jag:GJA_1014, jag:GJA_1616, jag:GJA_20, jag:GJA_2521, jag:GJA_3025}
path_jag00061.kgml: {2.3.1.39, 2.3.1.85, 2.3.1.86} -> [{2.3.1.179, 2.3.1.199, 2.3.1.41}] -> 1.1.1.100
path_jag00061.kgml:
path_jag00061.kgml: --- 3.12 seconds ---

path_jag00072.kgml: Synthesis and degradation of ketone bodies
path_jag00072.kgml: Initialization took 0.18 seconds
path_jag00072.kgml:
path_jag00072.kgml: Found a trail of span 2 without skipping any vertex
path_jag00072.kgml: 15 -> 13
path_jag00072.kgml: R01361 -> R01366
path_jag00072.kgml: jag:GJA_1479 -> jag:GJA_1480
path_jag00072.kgml: 1.1.1.30 -> 4.1.1.4
path_jag00072.kgml:
path_jag00072.kgml: --- 0.27 seconds ---

path_jag00130.kgml: Ubiquinone and other terpenoid-quinone biosynthesis
path_jag00130.kgml: Initialization took 0.38 seconds
path_jag00130.kgml: (not found)
path_jag00130.kgml: --- 0.42 seconds ---

path_jag00190.kgml: Oxidative phosphorylation
path_jag00190.kgml: Initialization took 4.29 seconds
path_jag00190.kgml: (not found)
path_jag00190.kgml: --- 4.34 seconds ---

path_jag00220.kgml: Arginine biosynthesis
path_jag00220.kgml: Initialization took 0.64 seconds
path_jag00220.kgml:
path_jag00220.kgml: Found a trail of span 2 without skipping any vertex
path_jag00220.kgml: 41 -> 40
path_jag00220.kgml: R00253 -> R00256
path_jag00220.kgml: {jag:GJA_4332, jag:GJA_4722, jag:GJA_489} -> jag:GJA_4723
path_jag00220.kgml: 6.3.1.2 -> {1.4.1.13, 1.4.7.1, 3.5.1.2, 3.5.1.38, 4.3.2.10, 4.3.3.6, 6.3.4.2, 6.3.5.2, 6.3.5.4, 6.3.5.5}
path_jag00220.kgml:
path_jag00220.kgml: Found a trail of span 2 without skipping any vertex
path_jag00220.kgml: 44 -> 45
path_jag00220.kgml: R01398 -> R01954
path_jag00220.kgml: jag:GJA_3903 -> jag:GJA_3904
path_jag00220.kgml: 2.1.3.3 -> 6.3.4.5
path_jag00220.kgml:
path_jag00220.kgml: --- 0.81 seconds ---

path_jag00230.kgml: Purine metabolism
path_jag00230.kgml: Initialization took 12.06 seconds
path_jag00230.kgml:
path_jag00230.kgml: Found a trail of span 5 containing skipped vertices
path_jag00230.kgml: 244 -> [300] -> 233 -> [300] -> 245 -> [234 -> 233] -> 220 -> [139] -> 239
path_jag00230.kgml: R00441 -> [R00430] -> R00336 -> [R00430] -> R00429 -> [R03409 -> R00336] -> R00332 -> [R02019] -> R02090
path_jag00230.kgml: {jag:GJA_1268, jag:GJA_4922, jag:GJA_4997, jag:GJA_4998} -> [jag:GJA_529] -> jag:GJA_1267 -> [jag:GJA_529] -> {jag:GJA_1267, jag:GJA_1962} -> [jag:GJA_3222 -> jag:GJA_1267] -> jag:GJA_1269 -> [{jag:GJA_733, jag:GJA_734}] -> jag:GJA_1269
path_jag00230.kgml: {2.7.7.48, 2.7.7.6} -> [2.7.1.40] -> 3.1.7.2 -> [2.7.1.40] -> 2.7.6.5 -> [{3.6.1.11, 3.6.1.40} -> 3.1.7.2] -> 2.7.4.8 -> [1.17.4.1] -> {2.7.4.12, 2.7.4.8}
path_jag00230.kgml:
path_jag00230.kgml: Found a trail of span 5 containing skipped vertices
path_jag00230.kgml: 186 -> [197 -> 214] -> 258 -> [216 -> 206] -> 213 -> [293] -> 222 -> 259
path_jag00230.kgml: R00183 -> [R01560 -> R01863] -> R01768 -> [R02142 -> {R01230, R01231}] -> R01227 -> [R01677] -> R01676 -> R02103
path_jag00230.kgml: {jag:GJA_2150, jag:GJA_3475, jag:GJA_4429} -> [{jag:GJA_384, jag:GJA_4433} -> jag:GJA_3912] -> {jag:GJA_4212, jag:GJA_4213, jag:GJA_4214, jag:GJA_4436, jag:GJA_4437} -> [jag:GJA_5226 -> {jag:GJA_2541, jag:GJA_2769}] -> {jag:GJA_2150, jag:GJA_3475, jag:GJA_4429} -> [jag:GJA_383] -> jag:GJA_4434 -> {jag:GJA_4212, jag:GJA_4213, jag:GJA_4214, jag:GJA_4436, jag:GJA_4437}
path_jag00230.kgml: 3.1.3.5 -> [3.5.4.4 -> {2.4.2.1, 2.4.2.15}] -> 1.17.1.4 -> [{2.4.2.22, 2.4.2.8} -> {6.3.5.2, 6.3.5.2}] -> 3.1.3.5 -> [{3.2.2.1, 3.2.2.8}] -> 3.5.4.3 -> 1.17.1.4
path_jag00230.kgml: Skipped genes: jag:GJA_4435, jag:GJA_4432, jag:GJA_4433, jag:GJA_4430
path_jag00230.kgml:
path_jag00230.kgml: Found a trail of span 3 without skipping any vertex
path_jag00230.kgml: 427 -> 428 -> 167
path_jag00230.kgml: R07404 -> R07405 -> R04591
path_jag00230.kgml: jag:GJA_533 -> jag:GJA_532 -> jag:GJA_531
path_jag00230.kgml: 6.3.4.18 -> 5.4.99.18 -> 6.3.2.6
path_jag00230.kgml:
path_jag00230.kgml: Found a trail of span 3 containing skipped vertices
path_jag00230.kgml: 279 -> 270 -> [187] -> 193
path_jag00230.kgml: R03537 -> R01562 -> [R00185] -> R00182
path_jag00230.kgml: jag:GJA_2168 -> jag:GJA_2168 -> [jag:GJA_743] -> {jag:GJA_1380, jag:GJA_2165, jag:GJA_3665}
path_jag00230.kgml: 3.1.4.16 -> 3.1.3.6 -> [{2.7.1.20, 2.7.1.74}] -> 3.2.2.4
path_jag00230.kgml:
path_jag00230.kgml: Found a trail of span 2 containing skipped vertices
path_jag00230.kgml: 279 -> [270 -> 187] -> 193
path_jag00230.kgml: R03537 -> [R01562 -> R00185] -> R00182
path_jag00230.kgml: jag:GJA_2168 -> [jag:GJA_2168 -> jag:GJA_743] -> {jag:GJA_1380, jag:GJA_2165, jag:GJA_3665}
path_jag00230.kgml: 3.1.4.16 -> [3.1.3.6 -> {2.7.1.20, 2.7.1.74}] -> 3.2.2.4
path_jag00230.kgml:
path_jag00230.kgml: Found a trail of span 2 without skipping any vertex
path_jag00230.kgml: 205 -> 206
path_jag00230.kgml: R01130 -> {R01230, R01231}
path_jag00230.kgml: jag:GJA_2770 -> {jag:GJA_2541, jag:GJA_2769}
path_jag00230.kgml: 1.1.1.205 -> {6.3.5.2, 6.3.5.2}
path_jag00230.kgml:
path_jag00230.kgml: --- 35.00 seconds ---

path_jag00240.kgml: Pyrimidine metabolism
path_jag00240.kgml: Initialization took 6.40 seconds
path_jag00240.kgml:
path_jag00240.kgml: Found a trail of span 3 containing skipped vertices
path_jag00240.kgml: 186 -> 185 -> [127] -> 133
path_jag00240.kgml: R03929 -> R02370 -> [{R00513, R00516, R00517, R00962, R01548, R02091, R02096, R02371, R02372}] -> R00510
path_jag00240.kgml: jag:GJA_2168 -> jag:GJA_2168 -> [jag:GJA_1595] -> {jag:GJA_1380, jag:GJA_2165}
path_jag00240.kgml: 3.1.4.16 -> 3.1.3.6 -> [{2.7.1.213, 2.7.1.48, 2.7.1.48, 2.7.1.48, 2.7.1.48, 2.7.1.48, 2.7.1.48, 2.7.1.48, 2.7.1.48, 2.7.1.48}] -> 3.2.2.10
path_jag00240.kgml:
path_jag00240.kgml: Found a trail of span 3 containing skipped vertices
path_jag00240.kgml: 169 -> 172 -> 173
path_jag00240.kgml: R11026 -> R03055 -> R04666
path_jag00240.kgml: {jag:GJA_4397, jag:GJA_4398} -> jag:GJA_4395 -> {jag:GJA_4391, jag:GJA_4394}
path_jag00240.kgml: 1.3.1.1 -> 3.5.2.2 -> 3.5.1.6
path_jag00240.kgml: Skipped genes: jag:GJA_4396
path_jag00240.kgml:
path_jag00240.kgml: Found a trail of span 3 containing skipped vertices
path_jag00240.kgml: 119 -> 117 -> [119] -> 120
path_jag00240.kgml: R02269 -> R00977 -> [R02269] -> R00905
path_jag00240.kgml: jag:GJA_4395 -> {jag:GJA_4397, jag:GJA_4398} -> [jag:GJA_4395] -> {jag:GJA_4391, jag:GJA_4394}
path_jag00240.kgml: 3.5.2.2 -> 1.3.1.1 -> [3.5.2.2] -> 3.5.1.6
path_jag00240.kgml: Skipped genes: jag:GJA_4396
path_jag00240.kgml:
path_jag00240.kgml: Found a trail of span 3 containing skipped vertices
path_jag00240.kgml: 150 -> [156] -> 161 -> [158] -> 157
path_jag00240.kgml: R02098 -> [R02101] -> R02094 -> [R02093] -> R00378
path_jag00240.kgml: jag:GJA_2442 -> [jag:GJA_2225] -> jag:GJA_2442 -> [jag:GJA_3464] -> {jag:GJA_1096, jag:GJA_221, jag:GJA_2269, jag:GJA_2443, jag:GJA_2699, jag:GJA_361, jag:GJA_3793, jag:GJA_3794, jag:GJA_406, jag:GJA_4565, jag:GJA_949}
path_jag00240.kgml: {2.7.4.4, 2.7.4.9} -> [2.1.1.45] -> {2.7.4.12, 2.7.4.9} -> [2.7.4.6] -> 2.7.7.7
path_jag00240.kgml:
path_jag00240.kgml: Found a trail of span 2 without skipping any vertex
path_jag00240.kgml: 97 -> 98
path_jag00240.kgml: R01397 -> R01993
path_jag00240.kgml: jag:GJA_777 -> {jag:GJA_290, jag:GJA_778}
path_jag00240.kgml: 2.1.3.2 -> 3.5.2.3
path_jag00240.kgml:
path_jag00240.kgml: Found a trail of span 2 containing skipped vertices
path_jag00240.kgml: 121 -> [102 -> 104] -> 103
path_jag00240.kgml: R00442 -> [R00438 -> R00156] -> R00443
path_jag00240.kgml: {jag:GJA_1268, jag:GJA_4922, jag:GJA_4997, jag:GJA_4998} -> [jag:GJA_3357 -> jag:GJA_3464] -> {jag:GJA_1268, jag:GJA_4922, jag:GJA_4997, jag:GJA_4998}
path_jag00240.kgml: {2.7.7.48, 2.7.7.6} -> [2.7.7.8 -> 2.7.4.6] -> {2.7.7.48, 2.7.7.52, 2.7.7.6}
path_jag00240.kgml:
path_jag00240.kgml: Found a trail of span 2 containing skipped vertices
path_jag00240.kgml: 186 -> [185 -> 127] -> 133
path_jag00240.kgml: R03929 -> [R02370 -> {R00513, R00516, R00517, R00962, R01548, R02091, R02096, R02371, R02372}] -> R00510
path_jag00240.kgml: jag:GJA_2168 -> [jag:GJA_2168 -> jag:GJA_1595] -> {jag:GJA_1380, jag:GJA_2165}
path_jag00240.kgml: 3.1.4.16 -> [3.1.3.6 -> {2.7.1.213, 2.7.1.48, 2.7.1.48, 2.7.1.48, 2.7.1.48, 2.7.1.48, 2.7.1.48, 2.7.1.48, 2.7.1.48, 2.7.1.48}] -> 3.2.2.10
path_jag00240.kgml:
path_jag00240.kgml: Found a trail of span 2 without skipping any vertex
path_jag00240.kgml: 152 -> 155
path_jag00240.kgml: R02485 -> R02484
path_jag00240.kgml: jag:GJA_4411 -> jag:GJA_4412
path_jag00240.kgml: 3.5.4.5 -> {2.4.2.1, 2.4.2.2, 2.4.2.3, 2.4.2.4}
path_jag00240.kgml:
path_jag00240.kgml: --- 8.94 seconds ---

path_jag00250.kgml: Alanine, aspartate and glutamate metabolism
path_jag00250.kgml: Initialization took 1.94 seconds
path_jag00250.kgml:
path_jag00250.kgml: Found a trail of span 2 without skipping any vertex
path_jag00250.kgml: 93 -> 96
path_jag00250.kgml: R00253 -> R00256
path_jag00250.kgml: {jag:GJA_4332, jag:GJA_4722, jag:GJA_489} -> jag:GJA_4723
path_jag00250.kgml: 6.3.1.2 -> {1.4.1.13, 1.4.7.1, 3.5.1.2, 3.5.1.38, 4.3.2.10, 4.3.3.6, 6.3.4.2, 6.3.5.2, 6.3.5.4, 6.3.5.5}
path_jag00250.kgml:
path_jag00250.kgml: --- 2.09 seconds ---

path_jag00260.kgml: Glycine, serine and threonine metabolism
path_jag00260.kgml: Initialization took 3.00 seconds
path_jag00260.kgml:
path_jag00260.kgml: Found a trail of span 3 containing skipped vertices
path_jag00260.kgml: 87 -> [84] -> 92 -> [82] -> 95
path_jag00260.kgml: R01466 -> [R00751] -> R00371 -> [R00945] -> R00220
path_jag00260.kgml: jag:GJA_2372 -> [jag:GJA_5334] -> jag:GJA_2369 -> [jag:GJA_3818] -> jag:GJA_2371
path_jag00260.kgml: 4.2.3.1 -> [{4.1.2.48, 4.1.2.5}] -> 2.3.1.29 -> [2.1.2.1] -> {4.3.1.17, 4.3.1.19}
path_jag00260.kgml: Skipped genes: jag:GJA_2370
path_jag00260.kgml:
path_jag00260.kgml: Found a trail of span 2 without skipping any vertex
path_jag00260.kgml: 73 -> 74
path_jag00260.kgml: R01290 -> R01001
path_jag00260.kgml: jag:GJA_2053 -> jag:GJA_2052
path_jag00260.kgml: 4.2.1.22 -> 4.4.1.1
path_jag00260.kgml:
path_jag00260.kgml: Found a trail of span 2 without skipping any vertex
path_jag00260.kgml: 180 -> 74
path_jag00260.kgml: R00891 -> R01001
path_jag00260.kgml: jag:GJA_2053 -> jag:GJA_2052
path_jag00260.kgml: 4.2.1.22 -> 4.4.1.1
path_jag00260.kgml:
path_jag00260.kgml: Found a trail of span 2 containing skipped vertices
path_jag00260.kgml: 87 -> [84 -> 82] -> 95
path_jag00260.kgml: R01466 -> [R00751 -> R00945] -> R00220
path_jag00260.kgml: jag:GJA_2372 -> [jag:GJA_5334 -> jag:GJA_3818] -> jag:GJA_2371
path_jag00260.kgml: 4.2.3.1 -> [{4.1.2.48, 4.1.2.5} -> 2.1.2.1] -> {4.3.1.17, 4.3.1.19}
path_jag00260.kgml:
path_jag00260.kgml: Found a trail of span 2 containing skipped vertices
path_jag00260.kgml: 110 -> [82] -> 101
path_jag00260.kgml: R04125 -> [R00945] -> R03425
path_jag00260.kgml: jag:GJA_2820 -> [jag:GJA_3818] -> jag:GJA_2822
path_jag00260.kgml: 2.1.2.10 -> [2.1.2.1] -> 1.4.4.2
path_jag00260.kgml: Skipped genes: jag:GJA_2821
path_jag00260.kgml:
path_jag00260.kgml: --- 3.45 seconds ---

path_jag00261.kgml: Monobactam biosynthesis
path_jag00261.kgml: Initialization took 0.34 seconds
path_jag00261.kgml: (not found)
path_jag00261.kgml: --- 0.38 seconds ---

path_jag00270.kgml: Cysteine and methionine metabolism
path_jag00270.kgml: Initialization took 2.34 seconds
path_jag00270.kgml:
path_jag00270.kgml: Found a trail of span 3 containing skipped vertices
path_jag00270.kgml: 85 -> [89] -> 87 -> [85] -> 185
path_jag00270.kgml: R01001 -> [R01286] -> R01290 -> [R01001] -> R00782
path_jag00270.kgml: jag:GJA_2052 -> [jag:GJA_2145] -> jag:GJA_2053 -> [jag:GJA_2052] -> jag:GJA_2052
path_jag00270.kgml: 4.4.1.1 -> [4.4.1.13] -> 4.2.1.22 -> [4.4.1.1] -> {4.4.1.1, 4.4.1.13, 4.4.1.28}
path_jag00270.kgml:
path_jag00270.kgml: Found a trail of span 2 containing skipped vertices
path_jag00270.kgml: 92 -> [94] -> 93
path_jag00270.kgml: R00177 -> [R04858] -> R00192
path_jag00270.kgml: jag:GJA_5035 -> [jag:GJA_4256] -> jag:GJA_5034
path_jag00270.kgml: 2.5.1.6 -> [2.1.1.37] -> 3.3.1.1
path_jag00270.kgml:
path_jag00270.kgml: Found a trail of span 2 without skipping any vertex
path_jag00270.kgml: 247 -> 250
path_jag00270.kgml: R10993 -> R10994
path_jag00270.kgml: {jag:GJA_4677, jag:GJA_5182} -> jag:GJA_4676
path_jag00270.kgml: 6.3.2.2 -> 6.3.2.3
path_jag00270.kgml:
path_jag00270.kgml: --- 2.75 seconds ---

path_jag00280.kgml: Valine, leucine and isoleucine degradation
path_jag00280.kgml: Initialization took 1.99 seconds
path_jag00280.kgml:
path_jag00280.kgml: Found a trail of span 2 containing skipped vertices
path_jag00280.kgml: 79 -> [78] -> 77
path_jag00280.kgml: R04138 -> [R02085] -> R01360
path_jag00280.kgml: {jag:GJA_14, jag:GJA_8} -> [jag:GJA_13] -> jag:GJA_6
path_jag00280.kgml: 6.4.1.4 -> [4.2.1.18] -> 4.1.3.4
path_jag00280.kgml: Skipped genes: jag:GJA_7
path_jag00280.kgml:
path_jag00280.kgml: --- 2.25 seconds ---

path_jag00281.kgml: Geraniol degradation
path_jag00281.kgml: Initialization took 0.09 seconds
path_jag00281.kgml: (not found)
path_jag00281.kgml: --- 0.14 seconds ---

path_jag00290.kgml: Valine, leucine and isoleucine biosynthesis
path_jag00290.kgml: Initialization took 0.49 seconds
path_jag00290.kgml:
path_jag00290.kgml: Found a trail of span 3 containing skipped vertices
path_jag00290.kgml: 79 -> [44] -> 46 -> 44
path_jag00290.kgml: R00226 -> [R05071] -> R04440 -> R05071
path_jag00290.kgml: {jag:GJA_3363, jag:GJA_3364, jag:GJA_4487, jag:GJA_4739} -> [jag:GJA_3362] -> jag:GJA_3362 -> jag:GJA_3362
path_jag00290.kgml: 2.2.1.6 -> [{1.1.1.86, 5.4.99.3}] -> 1.1.1.86 -> {1.1.1.86, 5.4.99.3}
path_jag00290.kgml:
path_jag00290.kgml: Found a trail of span 3 without skipping any vertex
path_jag00290.kgml: 47 -> 42 -> 34
path_jag00290.kgml: R08648 -> R05069 -> R05068
path_jag00290.kgml: {jag:GJA_3363, jag:GJA_3364, jag:GJA_4487, jag:GJA_4739} -> jag:GJA_3362 -> jag:GJA_3362
path_jag00290.kgml: 2.2.1.6 -> {1.1.1.86, 5.4.99.3} -> 1.1.1.86
path_jag00290.kgml:
path_jag00290.kgml: Found a trail of span 3 containing skipped vertices
path_jag00290.kgml: 36 -> 37 -> 35
path_jag00290.kgml: R04426 -> R04001 -> R03968
path_jag00290.kgml: jag:GJA_3621 -> {jag:GJA_2338, jag:GJA_2339, jag:GJA_3622, jag:GJA_3624} -> {jag:GJA_2338, jag:GJA_2339, jag:GJA_3622, jag:GJA_3624}
path_jag00290.kgml: 1.1.1.85 -> 4.2.1.33 -> 4.2.1.33
path_jag00290.kgml: Skipped genes: jag:GJA_3623
path_jag00290.kgml:
path_jag00290.kgml: Found a trail of span 3 containing skipped vertices
path_jag00290.kgml: 78 -> 21 -> 22
path_jag00290.kgml: R03896 -> R03898 -> R00994
path_jag00290.kgml: {jag:GJA_2338, jag:GJA_2339, jag:GJA_3622, jag:GJA_3624} -> {jag:GJA_2338, jag:GJA_2339, jag:GJA_3622, jag:GJA_3624} -> jag:GJA_3621
path_jag00290.kgml: 4.2.1.35 -> 4.2.1.35 -> 1.1.1.85
path_jag00290.kgml: Skipped genes: jag:GJA_3623
path_jag00290.kgml:
path_jag00290.kgml: Found a trail of span 2 containing skipped vertices
path_jag00290.kgml: 78 -> [21] -> 22
path_jag00290.kgml: R03896 -> [R03898] -> R00994
path_jag00290.kgml: {jag:GJA_2338, jag:GJA_2339, jag:GJA_3622, jag:GJA_3624} -> [{jag:GJA_2338, jag:GJA_2339, jag:GJA_3622, jag:GJA_3624}] -> jag:GJA_3621
path_jag00290.kgml: 4.2.1.35 -> [4.2.1.35] -> 1.1.1.85
path_jag00290.kgml: Skipped genes: jag:GJA_3623
path_jag00290.kgml:
path_jag00290.kgml: --- 0.95 seconds ---

path_jag00300.kgml: Lysine biosynthesis
path_jag00300.kgml: Initialization took 0.49 seconds
path_jag00300.kgml:
path_jag00300.kgml: Found a trail of span 2 without skipping any vertex
path_jag00300.kgml: 77 -> 46
path_jag00300.kgml: R02788 -> R04617
path_jag00300.kgml: jag:GJA_4480 -> jag:GJA_4479
path_jag00300.kgml: 6.3.2.13 -> 6.3.2.10
path_jag00300.kgml:
path_jag00300.kgml: Found a trail of span 2 without skipping any vertex
path_jag00300.kgml: 57 -> 59
path_jag00300.kgml: R04365 -> R04475
path_jag00300.kgml: jag:GJA_3270 -> jag:GJA_3269
path_jag00300.kgml: 2.3.1.117 -> 2.6.1.17
path_jag00300.kgml:
path_jag00300.kgml: --- 0.66 seconds ---

path_jag00310.kgml: Lysine degradation
path_jag00310.kgml: Initialization took 0.54 seconds
path_jag00310.kgml:
path_jag00310.kgml: Found a trail of span 2 without skipping any vertex
path_jag00310.kgml: 55 -> 73
path_jag00310.kgml: R01940 -> R02571
path_jag00310.kgml: jag:GJA_3486 -> jag:GJA_3485
path_jag00310.kgml: 1.2.4.2 -> 2.3.1.61
path_jag00310.kgml:
path_jag00310.kgml: --- 0.65 seconds ---

path_jag00330.kgml: Arginine and proline metabolism
path_jag00330.kgml: Initialization took 1.34 seconds
path_jag00330.kgml:
path_jag00330.kgml: Found a trail of span 5 containing skipped vertices
path_jag00330.kgml: 193 -> 198 -> 199 -> 200 -> 201
path_jag00330.kgml: R00832 -> R04189 -> R04217 -> R05049 -> R00411
path_jag00330.kgml: {jag:GJA_308, jag:GJA_309} -> jag:GJA_311 -> jag:GJA_307 -> jag:GJA_310 -> jag:GJA_313
path_jag00330.kgml: 2.3.1.109 -> 3.5.3.23 -> 2.6.1.81 -> 1.2.1.71 -> 3.5.1.96
path_jag00330.kgml: Skipped genes: jag:GJA_312
path_jag00330.kgml:
path_jag00330.kgml: Found a trail of span 4 containing skipped vertices
path_jag00330.kgml: 193 -> [198] -> 199 -> 200 -> 201
path_jag00330.kgml: R00832 -> [R04189] -> R04217 -> R05049 -> R00411
path_jag00330.kgml: {jag:GJA_308, jag:GJA_309} -> [jag:GJA_311] -> jag:GJA_307 -> jag:GJA_310 -> jag:GJA_313
path_jag00330.kgml: 2.3.1.109 -> [3.5.3.23] -> 2.6.1.81 -> 1.2.1.71 -> 3.5.1.96
path_jag00330.kgml: Skipped genes: jag:GJA_312, jag:GJA_311
path_jag00330.kgml:
path_jag00330.kgml: Found a trail of span 4 containing skipped vertices
path_jag00330.kgml: 193 -> 198 -> [199] -> 200 -> 201
path_jag00330.kgml: R00832 -> R04189 -> [R04217] -> R05049 -> R00411
path_jag00330.kgml: {jag:GJA_308, jag:GJA_309} -> jag:GJA_311 -> [jag:GJA_307] -> jag:GJA_310 -> jag:GJA_313
path_jag00330.kgml: 2.3.1.109 -> 3.5.3.23 -> [2.6.1.81] -> 1.2.1.71 -> 3.5.1.96
path_jag00330.kgml: Skipped genes: jag:GJA_312
path_jag00330.kgml:
path_jag00330.kgml: Found a trail of span 4 containing skipped vertices
path_jag00330.kgml: 193 -> 198 -> 199 -> [200] -> 201
path_jag00330.kgml: R00832 -> R04189 -> R04217 -> [R05049] -> R00411
path_jag00330.kgml: {jag:GJA_308, jag:GJA_309} -> jag:GJA_311 -> jag:GJA_307 -> [jag:GJA_310] -> jag:GJA_313
path_jag00330.kgml: 2.3.1.109 -> 3.5.3.23 -> 2.6.1.81 -> [1.2.1.71] -> 3.5.1.96
path_jag00330.kgml: Skipped genes: jag:GJA_312, jag:GJA_310
path_jag00330.kgml:
path_jag00330.kgml: Found a trail of span 3 containing skipped vertices
path_jag00330.kgml: 193 -> [198 -> 199] -> 200 -> 201
path_jag00330.kgml: R00832 -> [R04189 -> R04217] -> R05049 -> R00411
path_jag00330.kgml: {jag:GJA_308, jag:GJA_309} -> [jag:GJA_311 -> jag:GJA_307] -> jag:GJA_310 -> jag:GJA_313
path_jag00330.kgml: 2.3.1.109 -> [3.5.3.23 -> 2.6.1.81] -> 1.2.1.71 -> 3.5.1.96
path_jag00330.kgml: Skipped genes: jag:GJA_312, jag:GJA_311
path_jag00330.kgml:
path_jag00330.kgml: Found a trail of span 3 containing skipped vertices
path_jag00330.kgml: 193 -> 198 -> [199 -> 200] -> 201
path_jag00330.kgml: R00832 -> R04189 -> [R04217 -> R05049] -> R00411
path_jag00330.kgml: {jag:GJA_308, jag:GJA_309} -> jag:GJA_311 -> [jag:GJA_307 -> jag:GJA_310] -> jag:GJA_313
path_jag00330.kgml: 2.3.1.109 -> 3.5.3.23 -> [2.6.1.81 -> 1.2.1.71] -> 3.5.1.96
path_jag00330.kgml: Skipped genes: jag:GJA_312, jag:GJA_310
path_jag00330.kgml:
path_jag00330.kgml: Found a trail of span 2 containing skipped vertices
path_jag00330.kgml: 73 -> 76
path_jag00330.kgml: R08714 -> R02549
path_jag00330.kgml: jag:GJA_490 -> jag:GJA_494
path_jag00330.kgml: 2.6.1.113 -> {1.2.1.19, 1.2.1.3}
path_jag00330.kgml: Skipped genes: jag:GJA_491, jag:GJA_493, jag:GJA_492
path_jag00330.kgml:
path_jag00330.kgml: --- 1.83 seconds ---

path_jag00332.kgml: Carbapenem biosynthesis
path_jag00332.kgml: Initialization took 0.06 seconds
path_jag00332.kgml: (not found)
path_jag00332.kgml: --- 0.10 seconds ---

path_jag00340.kgml: Histidine metabolism
path_jag00340.kgml: Initialization took 0.98 seconds
path_jag00340.kgml:
path_jag00340.kgml: Found a trail of span 7 containing skipped vertices
path_jag00340.kgml: 58 -> 67 -> 66 -> 65 -> 69 -> 63 -> 62
path_jag00340.kgml: R01071 -> R04035 -> R04037 -> R04640 -> R04558 -> R03457 -> R03243
path_jag00340.kgml: {jag:GJA_3450, jag:GJA_69} -> jag:GJA_78 -> jag:GJA_77 -> jag:GJA_75 -> {jag:GJA_74, jag:GJA_76} -> jag:GJA_73 -> {jag:GJA_3026, jag:GJA_4091, jag:GJA_72}
path_jag00340.kgml: 2.4.2.17 -> 3.6.1.31 -> 3.5.4.19 -> 5.3.1.16 -> 4.3.2.10 -> 4.2.1.19 -> 2.6.1.9
path_jag00340.kgml: Skipped genes: jag:GJA_70, jag:GJA_71
path_jag00340.kgml:
path_jag00340.kgml: Found a trail of span 6 containing skipped vertices
path_jag00340.kgml: 58 -> 67 -> 66 -> 65 -> 69 -> [63] -> 62
path_jag00340.kgml: R01071 -> R04035 -> R04037 -> R04640 -> R04558 -> [R03457] -> R03243
path_jag00340.kgml: {jag:GJA_3450, jag:GJA_69} -> jag:GJA_78 -> jag:GJA_77 -> jag:GJA_75 -> {jag:GJA_74, jag:GJA_76} -> [jag:GJA_73] -> {jag:GJA_3026, jag:GJA_4091, jag:GJA_72}
path_jag00340.kgml: 2.4.2.17 -> 3.6.1.31 -> 3.5.4.19 -> 5.3.1.16 -> 4.3.2.10 -> [4.2.1.19] -> 2.6.1.9
path_jag00340.kgml: Skipped genes: jag:GJA_70, jag:GJA_71, jag:GJA_73
path_jag00340.kgml:
path_jag00340.kgml: Found a trail of span 6 containing skipped vertices
path_jag00340.kgml: 58 -> 67 -> [66] -> 65 -> 69 -> 63 -> 62
path_jag00340.kgml: R01071 -> R04035 -> [R04037] -> R04640 -> R04558 -> R03457 -> R03243
path_jag00340.kgml: {jag:GJA_3450, jag:GJA_69} -> jag:GJA_78 -> [jag:GJA_77] -> jag:GJA_75 -> {jag:GJA_74, jag:GJA_76} -> jag:GJA_73 -> {jag:GJA_3026, jag:GJA_4091, jag:GJA_72}
path_jag00340.kgml: 2.4.2.17 -> 3.6.1.31 -> [3.5.4.19] -> 5.3.1.16 -> 4.3.2.10 -> 4.2.1.19 -> 2.6.1.9
path_jag00340.kgml: Skipped genes: jag:GJA_77, jag:GJA_70, jag:GJA_71
path_jag00340.kgml:
path_jag00340.kgml: Found a trail of span 6 containing skipped vertices
path_jag00340.kgml: 58 -> 67 -> 66 -> [65] -> 69 -> 63 -> 62
path_jag00340.kgml: R01071 -> R04035 -> R04037 -> [R04640] -> R04558 -> R03457 -> R03243
path_jag00340.kgml: {jag:GJA_3450, jag:GJA_69} -> jag:GJA_78 -> jag:GJA_77 -> [jag:GJA_75] -> {jag:GJA_74, jag:GJA_76} -> jag:GJA_73 -> {jag:GJA_3026, jag:GJA_4091, jag:GJA_72}
path_jag00340.kgml: 2.4.2.17 -> 3.6.1.31 -> 3.5.4.19 -> [5.3.1.16] -> 4.3.2.10 -> 4.2.1.19 -> 2.6.1.9
path_jag00340.kgml: Skipped genes: jag:GJA_75, jag:GJA_70, jag:GJA_71
path_jag00340.kgml:
path_jag00340.kgml: Found a trail of span 6 containing skipped vertices
path_jag00340.kgml: 58 -> 67 -> 66 -> 65 -> [69] -> 63 -> 62
path_jag00340.kgml: R01071 -> R04035 -> R04037 -> R04640 -> [R04558] -> R03457 -> R03243
path_jag00340.kgml: {jag:GJA_3450, jag:GJA_69} -> jag:GJA_78 -> jag:GJA_77 -> jag:GJA_75 -> [{jag:GJA_74, jag:GJA_76}] -> jag:GJA_73 -> {jag:GJA_3026, jag:GJA_4091, jag:GJA_72}
path_jag00340.kgml: 2.4.2.17 -> 3.6.1.31 -> 3.5.4.19 -> 5.3.1.16 -> [4.3.2.10] -> 4.2.1.19 -> 2.6.1.9
path_jag00340.kgml: Skipped genes: jag:GJA_74, jag:GJA_76, jag:GJA_70, jag:GJA_71
path_jag00340.kgml:
path_jag00340.kgml: Found a trail of span 6 containing skipped vertices
path_jag00340.kgml: 58 -> [67] -> 66 -> 65 -> 69 -> 63 -> 62
path_jag00340.kgml: R01071 -> [R04035] -> R04037 -> R04640 -> R04558 -> R03457 -> R03243
path_jag00340.kgml: {jag:GJA_3450, jag:GJA_69} -> [jag:GJA_78] -> jag:GJA_77 -> jag:GJA_75 -> {jag:GJA_74, jag:GJA_76} -> jag:GJA_73 -> {jag:GJA_3026, jag:GJA_4091, jag:GJA_72}
path_jag00340.kgml: 2.4.2.17 -> [3.6.1.31] -> 3.5.4.19 -> 5.3.1.16 -> 4.3.2.10 -> 4.2.1.19 -> 2.6.1.9
path_jag00340.kgml: Skipped genes: jag:GJA_70, jag:GJA_71
path_jag00340.kgml:
path_jag00340.kgml: Found a trail of span 5 containing skipped vertices
path_jag00340.kgml: 58 -> 67 -> [66 -> 65] -> 69 -> 63 -> 62
path_jag00340.kgml: R01071 -> R04035 -> [R04037 -> R04640] -> R04558 -> R03457 -> R03243
path_jag00340.kgml: {jag:GJA_3450, jag:GJA_69} -> jag:GJA_78 -> [jag:GJA_77 -> jag:GJA_75] -> {jag:GJA_74, jag:GJA_76} -> jag:GJA_73 -> {jag:GJA_3026, jag:GJA_4091, jag:GJA_72}
path_jag00340.kgml: 2.4.2.17 -> 3.6.1.31 -> [3.5.4.19 -> 5.3.1.16] -> 4.3.2.10 -> 4.2.1.19 -> 2.6.1.9
path_jag00340.kgml: Skipped genes: jag:GJA_75, jag:GJA_77, jag:GJA_70, jag:GJA_71
path_jag00340.kgml:
path_jag00340.kgml: Found a trail of span 5 containing skipped vertices
path_jag00340.kgml: 58 -> 67 -> 66 -> [65 -> 69] -> 63 -> 62
path_jag00340.kgml: R01071 -> R04035 -> R04037 -> [R04640 -> R04558] -> R03457 -> R03243
path_jag00340.kgml: {jag:GJA_3450, jag:GJA_69} -> jag:GJA_78 -> jag:GJA_77 -> [jag:GJA_75 -> {jag:GJA_74, jag:GJA_76}] -> jag:GJA_73 -> {jag:GJA_3026, jag:GJA_4091, jag:GJA_72}
path_jag00340.kgml: 2.4.2.17 -> 3.6.1.31 -> 3.5.4.19 -> [5.3.1.16 -> 4.3.2.10] -> 4.2.1.19 -> 2.6.1.9
path_jag00340.kgml: Skipped genes: jag:GJA_74, jag:GJA_75, jag:GJA_76, jag:GJA_70, jag:GJA_71
path_jag00340.kgml:
path_jag00340.kgml: Found a trail of span 5 containing skipped vertices
path_jag00340.kgml: 58 -> 67 -> 66 -> 65 -> [69 -> 63] -> 62
path_jag00340.kgml: R01071 -> R04035 -> R04037 -> R04640 -> [R04558 -> R03457] -> R03243
path_jag00340.kgml: {jag:GJA_3450, jag:GJA_69} -> jag:GJA_78 -> jag:GJA_77 -> jag:GJA_75 -> [{jag:GJA_74, jag:GJA_76} -> jag:GJA_73] -> {jag:GJA_3026, jag:GJA_4091, jag:GJA_72}
path_jag00340.kgml: 2.4.2.17 -> 3.6.1.31 -> 3.5.4.19 -> 5.3.1.16 -> [4.3.2.10 -> 4.2.1.19] -> 2.6.1.9
path_jag00340.kgml: Skipped genes: jag:GJA_74, jag:GJA_76, jag:GJA_70, jag:GJA_71, jag:GJA_73
path_jag00340.kgml:
path_jag00340.kgml: Found a trail of span 5 containing skipped vertices
path_jag00340.kgml: 58 -> [67 -> 66] -> 65 -> 69 -> 63 -> 62
path_jag00340.kgml: R01071 -> [R04035 -> R04037] -> R04640 -> R04558 -> R03457 -> R03243
path_jag00340.kgml: {jag:GJA_3450, jag:GJA_69} -> [jag:GJA_78 -> jag:GJA_77] -> jag:GJA_75 -> {jag:GJA_74, jag:GJA_76} -> jag:GJA_73 -> {jag:GJA_3026, jag:GJA_4091, jag:GJA_72}
path_jag00340.kgml: 2.4.2.17 -> [3.6.1.31 -> 3.5.4.19] -> 5.3.1.16 -> 4.3.2.10 -> 4.2.1.19 -> 2.6.1.9
path_jag00340.kgml: Skipped genes: jag:GJA_70, jag:GJA_71
path_jag00340.kgml:
path_jag00340.kgml: Found a trail of span 4 containing skipped vertices
path_jag00340.kgml: 44 -> 43 -> 42 -> 38
path_jag00340.kgml: R01168 -> R02914 -> R02288 -> R02286
path_jag00340.kgml: {jag:GJA_1759, jag:GJA_603} -> jag:GJA_602 -> jag:GJA_607 -> jag:GJA_605
path_jag00340.kgml: 4.3.1.3 -> 4.2.1.49 -> 3.5.2.7 -> 3.5.3.13
path_jag00340.kgml: Skipped genes: jag:GJA_604, jag:GJA_606
path_jag00340.kgml:
path_jag00340.kgml: Found a trail of span 3 containing skipped vertices
path_jag00340.kgml: 44 -> 43 -> [42] -> 38
path_jag00340.kgml: R01168 -> R02914 -> [R02288] -> R02286
path_jag00340.kgml: {jag:GJA_1759, jag:GJA_603} -> jag:GJA_602 -> [jag:GJA_607] -> jag:GJA_605
path_jag00340.kgml: 4.3.1.3 -> 4.2.1.49 -> [3.5.2.7] -> 3.5.3.13
path_jag00340.kgml: Skipped genes: jag:GJA_604
path_jag00340.kgml:
path_jag00340.kgml: Found a trail of span 3 containing skipped vertices
path_jag00340.kgml: 44 -> [43] -> 42 -> 38
path_jag00340.kgml: R01168 -> [R02914] -> R02288 -> R02286
path_jag00340.kgml: {jag:GJA_1759, jag:GJA_603} -> [jag:GJA_602] -> jag:GJA_607 -> jag:GJA_605
path_jag00340.kgml: 4.3.1.3 -> [4.2.1.49] -> 3.5.2.7 -> 3.5.3.13
path_jag00340.kgml: Skipped genes: jag:GJA_604, jag:GJA_606
path_jag00340.kgml:
path_jag00340.kgml: Found a trail of span 2 containing skipped vertices
path_jag00340.kgml: 44 -> [43 -> 42] -> 38
path_jag00340.kgml: R01168 -> [R02914 -> R02288] -> R02286
path_jag00340.kgml: {jag:GJA_1759, jag:GJA_603} -> [jag:GJA_602 -> jag:GJA_607] -> jag:GJA_605
path_jag00340.kgml: 4.3.1.3 -> [4.2.1.49 -> 3.5.2.7] -> 3.5.3.13
path_jag00340.kgml: Skipped genes: jag:GJA_604
path_jag00340.kgml:
path_jag00340.kgml: --- 1.82 seconds ---

path_jag00350.kgml: Tyrosine metabolism
path_jag00350.kgml: Initialization took 0.48 seconds
path_jag00350.kgml:
path_jag00350.kgml: Found a trail of span 2 without skipping any vertex
path_jag00350.kgml: 105 -> 68
path_jag00350.kgml: R00734 -> R02521
path_jag00350.kgml: {jag:GJA_3079, jag:GJA_3444} -> jag:GJA_3080
path_jag00350.kgml: {2.6.1.1, 2.6.1.5, 2.6.1.57, 2.6.1.9} -> 1.13.11.27
path_jag00350.kgml:
path_jag00350.kgml: --- 0.57 seconds ---

path_jag00360.kgml: Phenylalanine metabolism
path_jag00360.kgml: Initialization took 1.38 seconds
path_jag00360.kgml:
path_jag00360.kgml: Found a trail of span 8 containing skipped vertices
path_jag00360.kgml: 59 -> 247 -> [59] -> 225 -> 228 -> 231 -> 234 -> 237 -> [239] -> 241
path_jag00360.kgml: R02539 -> R09840 -> [R02539] -> R09838 -> R09837 -> R09836 -> R09820 -> R09839 -> [R06942] -> R06941
path_jag00360.kgml: {jag:GJA_2645, jag:GJA_644} -> jag:GJA_643 -> [{jag:GJA_2645, jag:GJA_644}] -> {jag:GJA_636, jag:GJA_637, jag:GJA_638, jag:GJA_639, jag:GJA_640} -> jag:GJA_641 -> jag:GJA_647 -> jag:GJA_647 -> jag:GJA_641 -> [jag:GJA_4686] -> jag:GJA_642
path_jag00360.kgml: 6.2.1.30 -> ? -> [6.2.1.30] -> 1.14.13.149 -> 5.3.3.18 -> 3.3.2.12 -> 1.2.1.91 -> 2.3.1.223 -> [4.2.1.17] -> {1.1.1.157, 1.1.1.35}
path_jag00360.kgml: Skipped genes: jag:GJA_645, jag:GJA_646
path_jag00360.kgml:
path_jag00360.kgml: Found a trail of span 7 containing skipped vertices
path_jag00360.kgml: 247 -> 59 -> 225 -> 228 -> 231 -> [234] -> 237 -> [239] -> 241
path_jag00360.kgml: R09840 -> R02539 -> R09838 -> R09837 -> R09836 -> [R09820] -> R09839 -> [R06942] -> R06941
path_jag00360.kgml: jag:GJA_643 -> {jag:GJA_2645, jag:GJA_644} -> {jag:GJA_636, jag:GJA_637, jag:GJA_638, jag:GJA_639, jag:GJA_640} -> jag:GJA_641 -> jag:GJA_647 -> [jag:GJA_647] -> jag:GJA_641 -> [jag:GJA_4686] -> jag:GJA_642
path_jag00360.kgml: ? -> 6.2.1.30 -> 1.14.13.149 -> 5.3.3.18 -> 3.3.2.12 -> [1.2.1.91] -> 2.3.1.223 -> [4.2.1.17] -> {1.1.1.157, 1.1.1.35}
path_jag00360.kgml: Skipped genes: jag:GJA_645, jag:GJA_646
path_jag00360.kgml:
path_jag00360.kgml: Found a trail of span 7 containing skipped vertices
path_jag00360.kgml: 247 -> 59 -> 225 -> 228 -> 231 -> 234 -> [237 -> 239] -> 241
path_jag00360.kgml: R09840 -> R02539 -> R09838 -> R09837 -> R09836 -> R09820 -> [R09839 -> R06942] -> R06941
path_jag00360.kgml: jag:GJA_643 -> {jag:GJA_2645, jag:GJA_644} -> {jag:GJA_636, jag:GJA_637, jag:GJA_638, jag:GJA_639, jag:GJA_640} -> jag:GJA_641 -> jag:GJA_647 -> jag:GJA_647 -> [jag:GJA_641 -> jag:GJA_4686] -> jag:GJA_642
path_jag00360.kgml: ? -> 6.2.1.30 -> 1.14.13.149 -> 5.3.3.18 -> 3.3.2.12 -> 1.2.1.91 -> [2.3.1.223 -> 4.2.1.17] -> {1.1.1.157, 1.1.1.35}
path_jag00360.kgml: Skipped genes: jag:GJA_645, jag:GJA_646
path_jag00360.kgml:
path_jag00360.kgml: Found a trail of span 7 containing skipped vertices
path_jag00360.kgml: 247 -> 59 -> 225 -> 228 -> [231] -> 234 -> 237 -> [239] -> 241
path_jag00360.kgml: R09840 -> R02539 -> R09838 -> R09837 -> [R09836] -> R09820 -> R09839 -> [R06942] -> R06941
path_jag00360.kgml: jag:GJA_643 -> {jag:GJA_2645, jag:GJA_644} -> {jag:GJA_636, jag:GJA_637, jag:GJA_638, jag:GJA_639, jag:GJA_640} -> jag:GJA_641 -> [jag:GJA_647] -> jag:GJA_647 -> jag:GJA_641 -> [jag:GJA_4686] -> jag:GJA_642
path_jag00360.kgml: ? -> 6.2.1.30 -> 1.14.13.149 -> 5.3.3.18 -> [3.3.2.12] -> 1.2.1.91 -> 2.3.1.223 -> [4.2.1.17] -> {1.1.1.157, 1.1.1.35}
path_jag00360.kgml: Skipped genes: jag:GJA_645, jag:GJA_646
path_jag00360.kgml:
path_jag00360.kgml: Found a trail of span 7 containing skipped vertices
path_jag00360.kgml: 247 -> 59 -> 225 -> [228] -> 231 -> 234 -> 237 -> [239] -> 241
path_jag00360.kgml: R09840 -> R02539 -> R09838 -> [R09837] -> R09836 -> R09820 -> R09839 -> [R06942] -> R06941
path_jag00360.kgml: jag:GJA_643 -> {jag:GJA_2645, jag:GJA_644} -> {jag:GJA_636, jag:GJA_637, jag:GJA_638, jag:GJA_639, jag:GJA_640} -> [jag:GJA_641] -> jag:GJA_647 -> jag:GJA_647 -> jag:GJA_641 -> [jag:GJA_4686] -> jag:GJA_642
path_jag00360.kgml: ? -> 6.2.1.30 -> 1.14.13.149 -> [5.3.3.18] -> 3.3.2.12 -> 1.2.1.91 -> 2.3.1.223 -> [4.2.1.17] -> {1.1.1.157, 1.1.1.35}
path_jag00360.kgml: Skipped genes: jag:GJA_645, jag:GJA_646
path_jag00360.kgml:
path_jag00360.kgml: Found a trail of span 7 containing skipped vertices
path_jag00360.kgml: 247 -> 59 -> [225] -> 228 -> 231 -> 234 -> 237 -> [239] -> 241
path_jag00360.kgml: R09840 -> R02539 -> [R09838] -> R09837 -> R09836 -> R09820 -> R09839 -> [R06942] -> R06941
path_jag00360.kgml: jag:GJA_643 -> {jag:GJA_2645, jag:GJA_644} -> [{jag:GJA_636, jag:GJA_637, jag:GJA_638, jag:GJA_639, jag:GJA_640}] -> jag:GJA_641 -> jag:GJA_647 -> jag:GJA_647 -> jag:GJA_641 -> [jag:GJA_4686] -> jag:GJA_642
path_jag00360.kgml: ? -> 6.2.1.30 -> [1.14.13.149] -> 5.3.3.18 -> 3.3.2.12 -> 1.2.1.91 -> 2.3.1.223 -> [4.2.1.17] -> {1.1.1.157, 1.1.1.35}
path_jag00360.kgml: Skipped genes: jag:GJA_645, jag:GJA_646
path_jag00360.kgml:
path_jag00360.kgml: Found a trail of span 6 containing skipped vertices
path_jag00360.kgml: 247 -> 59 -> 225 -> 228 -> [231 -> 234] -> 237 -> [239] -> 241
path_jag00360.kgml: R09840 -> R02539 -> R09838 -> R09837 -> [R09836 -> R09820] -> R09839 -> [R06942] -> R06941
path_jag00360.kgml: jag:GJA_643 -> {jag:GJA_2645, jag:GJA_644} -> {jag:GJA_636, jag:GJA_637, jag:GJA_638, jag:GJA_639, jag:GJA_640} -> jag:GJA_641 -> [jag:GJA_647 -> jag:GJA_647] -> jag:GJA_641 -> [jag:GJA_4686] -> jag:GJA_642
path_jag00360.kgml: ? -> 6.2.1.30 -> 1.14.13.149 -> 5.3.3.18 -> [3.3.2.12 -> 1.2.1.91] -> 2.3.1.223 -> [4.2.1.17] -> {1.1.1.157, 1.1.1.35}
path_jag00360.kgml:
path_jag00360.kgml: Found a trail of span 6 containing skipped vertices
path_jag00360.kgml: 247 -> 59 -> 225 -> [228 -> 231] -> 234 -> 237 -> [239] -> 241
path_jag00360.kgml: R09840 -> R02539 -> R09838 -> [R09837 -> R09836] -> R09820 -> R09839 -> [R06942] -> R06941
path_jag00360.kgml: jag:GJA_643 -> {jag:GJA_2645, jag:GJA_644} -> {jag:GJA_636, jag:GJA_637, jag:GJA_638, jag:GJA_639, jag:GJA_640} -> [jag:GJA_641 -> jag:GJA_647] -> jag:GJA_647 -> jag:GJA_641 -> [jag:GJA_4686] -> jag:GJA_642
path_jag00360.kgml: ? -> 6.2.1.30 -> 1.14.13.149 -> [5.3.3.18 -> 3.3.2.12] -> 1.2.1.91 -> 2.3.1.223 -> [4.2.1.17] -> {1.1.1.157, 1.1.1.35}
path_jag00360.kgml: Skipped genes: jag:GJA_645, jag:GJA_646
path_jag00360.kgml:
path_jag00360.kgml: Found a trail of span 6 containing skipped vertices
path_jag00360.kgml: 247 -> 59 -> [225 -> 228] -> 231 -> 234 -> 237 -> [239] -> 241
path_jag00360.kgml: R09840 -> R02539 -> [R09838 -> R09837] -> R09836 -> R09820 -> R09839 -> [R06942] -> R06941
path_jag00360.kgml: jag:GJA_643 -> {jag:GJA_2645, jag:GJA_644} -> [{jag:GJA_636, jag:GJA_637, jag:GJA_638, jag:GJA_639, jag:GJA_640} -> jag:GJA_641] -> jag:GJA_647 -> jag:GJA_647 -> jag:GJA_641 -> [jag:GJA_4686] -> jag:GJA_642
path_jag00360.kgml: ? -> 6.2.1.30 -> [1.14.13.149 -> 5.3.3.18] -> 3.3.2.12 -> 1.2.1.91 -> 2.3.1.223 -> [4.2.1.17] -> {1.1.1.157, 1.1.1.35}
path_jag00360.kgml: Skipped genes: jag:GJA_645, jag:GJA_646
path_jag00360.kgml:
path_jag00360.kgml: Found a trail of span 2 without skipping any vertex
path_jag00360.kgml: 250 -> 55
path_jag00360.kgml: R00228 -> R00750
path_jag00360.kgml: jag:GJA_233 -> jag:GJA_232
path_jag00360.kgml: 1.2.1.10 -> 4.1.3.39
path_jag00360.kgml:
path_jag00360.kgml: Found a trail of span 2 without skipping any vertex
path_jag00360.kgml: 77 -> 73
path_jag00360.kgml: R00694 -> R01372
path_jag00360.kgml: {jag:GJA_3079, jag:GJA_3444} -> jag:GJA_3080
path_jag00360.kgml: {2.6.1.1, 2.6.1.5, 2.6.1.57, 2.6.1.9} -> 1.13.11.27
path_jag00360.kgml:
path_jag00360.kgml: --- 2.28 seconds ---

path_jag00361.kgml: Chlorocyclohexane and chlorobenzene degradation
path_jag00361.kgml: Initialization took 0.14 seconds
path_jag00361.kgml: (not found)
path_jag00361.kgml: --- 0.20 seconds ---

path_jag00362.kgml: Benzoate degradation
path_jag00362.kgml: Initialization took 1.74 seconds
path_jag00362.kgml:
path_jag00362.kgml: Found a trail of span 8 without skipping any vertex
path_jag00362.kgml: 182 -> 229 -> 191 -> 189 -> 192 -> 180 -> 179 -> 208
path_jag00362.kgml: R01507 -> R02763 -> R02762 -> R03966 -> R02602 -> R02601 -> R00750 -> R00228
path_jag00362.kgml: jag:GJA_239 -> jag:GJA_238 -> jag:GJA_237 -> {jag:GJA_234, jag:GJA_2469} -> jag:GJA_235 -> jag:GJA_236 -> jag:GJA_232 -> jag:GJA_233
path_jag00362.kgml: 1.13.11.14 -> ? -> 1.2.1.85 -> 5.3.2.6 -> 4.1.1.77 -> 4.2.1.80 -> 4.1.3.39 -> 1.2.1.10
path_jag00362.kgml:
path_jag00362.kgml: Found a trail of span 7 containing skipped vertices
path_jag00362.kgml: 182 -> [229] -> 191 -> 189 -> 192 -> 180 -> 179 -> 208
path_jag00362.kgml: R01507 -> [R02763] -> R02762 -> R03966 -> R02602 -> R02601 -> R00750 -> R00228
path_jag00362.kgml: jag:GJA_239 -> [jag:GJA_238] -> jag:GJA_237 -> {jag:GJA_234, jag:GJA_2469} -> jag:GJA_235 -> jag:GJA_236 -> jag:GJA_232 -> jag:GJA_233
path_jag00362.kgml: 1.13.11.14 -> [?] -> 1.2.1.85 -> 5.3.2.6 -> 4.1.1.77 -> 4.2.1.80 -> 4.1.3.39 -> 1.2.1.10
path_jag00362.kgml: Skipped genes: jag:GJA_238
path_jag00362.kgml:
path_jag00362.kgml: Found a trail of span 7 containing skipped vertices
path_jag00362.kgml: 182 -> 229 -> 191 -> 189 -> [192] -> 180 -> 179 -> 208
path_jag00362.kgml: R01507 -> R02763 -> R02762 -> R03966 -> [R02602] -> R02601 -> R00750 -> R00228
path_jag00362.kgml: jag:GJA_239 -> jag:GJA_238 -> jag:GJA_237 -> {jag:GJA_234, jag:GJA_2469} -> [jag:GJA_235] -> jag:GJA_236 -> jag:GJA_232 -> jag:GJA_233
path_jag00362.kgml: 1.13.11.14 -> ? -> 1.2.1.85 -> 5.3.2.6 -> [4.1.1.77] -> 4.2.1.80 -> 4.1.3.39 -> 1.2.1.10
path_jag00362.kgml: Skipped genes: jag:GJA_235
path_jag00362.kgml:
path_jag00362.kgml: Found a trail of span 7 containing skipped vertices
path_jag00362.kgml: 182 -> 229 -> [191] -> 189 -> 192 -> 180 -> 179 -> 208
path_jag00362.kgml: R01507 -> R02763 -> [R02762] -> R03966 -> R02602 -> R02601 -> R00750 -> R00228
path_jag00362.kgml: jag:GJA_239 -> jag:GJA_238 -> [jag:GJA_237] -> {jag:GJA_234, jag:GJA_2469} -> jag:GJA_235 -> jag:GJA_236 -> jag:GJA_232 -> jag:GJA_233
path_jag00362.kgml: 1.13.11.14 -> ? -> [1.2.1.85] -> 5.3.2.6 -> 4.1.1.77 -> 4.2.1.80 -> 4.1.3.39 -> 1.2.1.10
path_jag00362.kgml: Skipped genes: jag:GJA_237
path_jag00362.kgml:
path_jag00362.kgml: Found a trail of span 7 containing skipped vertices
path_jag00362.kgml: 182 -> 229 -> 191 -> 189 -> 192 -> 180 -> [179] -> 208
path_jag00362.kgml: R01507 -> R02763 -> R02762 -> R03966 -> R02602 -> R02601 -> [R00750] -> R00228
path_jag00362.kgml: jag:GJA_239 -> jag:GJA_238 -> jag:GJA_237 -> {jag:GJA_234, jag:GJA_2469} -> jag:GJA_235 -> jag:GJA_236 -> [jag:GJA_232] -> jag:GJA_233
path_jag00362.kgml: 1.13.11.14 -> ? -> 1.2.1.85 -> 5.3.2.6 -> 4.1.1.77 -> 4.2.1.80 -> [4.1.3.39] -> 1.2.1.10
path_jag00362.kgml:
path_jag00362.kgml: Found a trail of span 7 containing skipped vertices
path_jag00362.kgml: 182 -> 229 -> 191 -> 189 -> 192 -> [180] -> 179 -> 208
path_jag00362.kgml: R01507 -> R02763 -> R02762 -> R03966 -> R02602 -> [R02601] -> R00750 -> R00228
path_jag00362.kgml: jag:GJA_239 -> jag:GJA_238 -> jag:GJA_237 -> {jag:GJA_234, jag:GJA_2469} -> jag:GJA_235 -> [jag:GJA_236] -> jag:GJA_232 -> jag:GJA_233
path_jag00362.kgml: 1.13.11.14 -> ? -> 1.2.1.85 -> 5.3.2.6 -> 4.1.1.77 -> [4.2.1.80] -> 4.1.3.39 -> 1.2.1.10
path_jag00362.kgml: Skipped genes: jag:GJA_236
path_jag00362.kgml:
path_jag00362.kgml: Found a trail of span 7 containing skipped vertices
path_jag00362.kgml: 182 -> 229 -> 191 -> [189] -> 192 -> 180 -> 179 -> 208
path_jag00362.kgml: R01507 -> R02763 -> R02762 -> [R03966] -> R02602 -> R02601 -> R00750 -> R00228
path_jag00362.kgml: jag:GJA_239 -> jag:GJA_238 -> jag:GJA_237 -> [{jag:GJA_234, jag:GJA_2469}] -> jag:GJA_235 -> jag:GJA_236 -> jag:GJA_232 -> jag:GJA_233
path_jag00362.kgml: 1.13.11.14 -> ? -> 1.2.1.85 -> [5.3.2.6] -> 4.1.1.77 -> 4.2.1.80 -> 4.1.3.39 -> 1.2.1.10
path_jag00362.kgml: Skipped genes: jag:GJA_234
path_jag00362.kgml:
path_jag00362.kgml: Found a trail of span 6 containing skipped vertices
path_jag00362.kgml: 182 -> [229 -> 191] -> 189 -> 192 -> 180 -> 179 -> 208
path_jag00362.kgml: R01507 -> [R02763 -> R02762] -> R03966 -> R02602 -> R02601 -> R00750 -> R00228
path_jag00362.kgml: jag:GJA_239 -> [jag:GJA_238 -> jag:GJA_237] -> {jag:GJA_234, jag:GJA_2469} -> jag:GJA_235 -> jag:GJA_236 -> jag:GJA_232 -> jag:GJA_233
path_jag00362.kgml: 1.13.11.14 -> [? -> 1.2.1.85] -> 5.3.2.6 -> 4.1.1.77 -> 4.2.1.80 -> 4.1.3.39 -> 1.2.1.10
path_jag00362.kgml: Skipped genes: jag:GJA_238, jag:GJA_237
path_jag00362.kgml:
path_jag00362.kgml: Found a trail of span 6 containing skipped vertices
path_jag00362.kgml: 182 -> 229 -> 191 -> 189 -> [192 -> 180] -> 179 -> 208
path_jag00362.kgml: R01507 -> R02763 -> R02762 -> R03966 -> [R02602 -> R02601] -> R00750 -> R00228
path_jag00362.kgml: jag:GJA_239 -> jag:GJA_238 -> jag:GJA_237 -> {jag:GJA_234, jag:GJA_2469} -> [jag:GJA_235 -> jag:GJA_236] -> jag:GJA_232 -> jag:GJA_233
path_jag00362.kgml: 1.13.11.14 -> ? -> 1.2.1.85 -> 5.3.2.6 -> [4.1.1.77 -> 4.2.1.80] -> 4.1.3.39 -> 1.2.1.10
path_jag00362.kgml: Skipped genes: jag:GJA_235, jag:GJA_236
path_jag00362.kgml:
path_jag00362.kgml: Found a trail of span 6 containing skipped vertices
path_jag00362.kgml: 182 -> 229 -> [191 -> 189] -> 192 -> 180 -> 179 -> 208
path_jag00362.kgml: R01507 -> R02763 -> [R02762 -> R03966] -> R02602 -> R02601 -> R00750 -> R00228
path_jag00362.kgml: jag:GJA_239 -> jag:GJA_238 -> [jag:GJA_237 -> {jag:GJA_234, jag:GJA_2469}] -> jag:GJA_235 -> jag:GJA_236 -> jag:GJA_232 -> jag:GJA_233
path_jag00362.kgml: 1.13.11.14 -> ? -> [1.2.1.85 -> 5.3.2.6] -> 4.1.1.77 -> 4.2.1.80 -> 4.1.3.39 -> 1.2.1.10
path_jag00362.kgml: Skipped genes: jag:GJA_234, jag:GJA_237
path_jag00362.kgml:
path_jag00362.kgml: Found a trail of span 6 containing skipped vertices
path_jag00362.kgml: 182 -> 229 -> 191 -> 189 -> 192 -> [180 -> 179] -> 208
path_jag00362.kgml: R01507 -> R02763 -> R02762 -> R03966 -> R02602 -> [R02601 -> R00750] -> R00228
path_jag00362.kgml: jag:GJA_239 -> jag:GJA_238 -> jag:GJA_237 -> {jag:GJA_234, jag:GJA_2469} -> jag:GJA_235 -> [jag:GJA_236 -> jag:GJA_232] -> jag:GJA_233
path_jag00362.kgml: 1.13.11.14 -> ? -> 1.2.1.85 -> 5.3.2.6 -> 4.1.1.77 -> [4.2.1.80 -> 4.1.3.39] -> 1.2.1.10
path_jag00362.kgml: Skipped genes: jag:GJA_236
path_jag00362.kgml:
path_jag00362.kgml: Found a trail of span 6 containing skipped vertices
path_jag00362.kgml: 182 -> 229 -> 191 -> [189 -> 192] -> 180 -> 179 -> 208
path_jag00362.kgml: R01507 -> R02763 -> R02762 -> [R03966 -> R02602] -> R02601 -> R00750 -> R00228
path_jag00362.kgml: jag:GJA_239 -> jag:GJA_238 -> jag:GJA_237 -> [{jag:GJA_234, jag:GJA_2469} -> jag:GJA_235] -> jag:GJA_236 -> jag:GJA_232 -> jag:GJA_233
path_jag00362.kgml: 1.13.11.14 -> ? -> 1.2.1.85 -> [5.3.2.6 -> 4.1.1.77] -> 4.2.1.80 -> 4.1.3.39 -> 1.2.1.10
path_jag00362.kgml: Skipped genes: jag:GJA_235, jag:GJA_234
path_jag00362.kgml:
path_jag00362.kgml: Found a trail of span 3 containing skipped vertices
path_jag00362.kgml: 48 -> 60 -> [61] -> 145
path_jag00362.kgml: R01631 -> R03307 -> [R03470] -> R02991
path_jag00362.kgml: {jag:GJA_1115, jag:GJA_1116} -> jag:GJA_1114 -> [jag:GJA_1869] -> jag:GJA_1113
path_jag00362.kgml: 1.13.11.3 -> 5.5.1.2 -> [4.1.1.44] -> 3.1.1.24
path_jag00362.kgml:
path_jag00362.kgml: Found a trail of span 2 without skipping any vertex
path_jag00362.kgml: 238 -> 90
path_jag00362.kgml: R05305 -> R05586
path_jag00362.kgml: {jag:GJA_2426, jag:GJA_4835} -> {jag:GJA_3575, jag:GJA_4834}
path_jag00362.kgml: {1.1.1.259, 1.1.1.35} -> 2.3.1.16
path_jag00362.kgml:
path_jag00362.kgml: Found a trail of span 2 containing skipped vertices
path_jag00362.kgml: 48 -> [60 -> 61] -> 145
path_jag00362.kgml: R01631 -> [R03307 -> R03470] -> R02991
path_jag00362.kgml: {jag:GJA_1115, jag:GJA_1116} -> [jag:GJA_1114 -> jag:GJA_1869] -> jag:GJA_1113
path_jag00362.kgml: 1.13.11.3 -> [5.5.1.2 -> 4.1.1.44] -> 3.1.1.24
path_jag00362.kgml: Skipped genes: jag:GJA_1114
path_jag00362.kgml:
path_jag00362.kgml: --- 2.69 seconds ---

path_jag00364.kgml: Fluorobenzoate degradation
path_jag00364.kgml: Initialization took 0.08 seconds
path_jag00364.kgml: (not found)
path_jag00364.kgml: --- 0.12 seconds ---

path_jag00380.kgml: Tryptophan metabolism
path_jag00380.kgml: Initialization took 1.33 seconds
path_jag00380.kgml:
path_jag00380.kgml: Found a trail of span 2 without skipping any vertex
path_jag00380.kgml: 109 -> 104
path_jag00380.kgml: R00678 -> R03936
path_jag00380.kgml: jag:GJA_1497 -> jag:GJA_1498
path_jag00380.kgml: {1.13.11.11, 1.13.11.52} -> 3.7.1.3
path_jag00380.kgml:
path_jag00380.kgml: --- 1.42 seconds ---

path_jag00401.kgml: Novobiocin biosynthesis
path_jag00401.kgml: Initialization took 0.14 seconds
path_jag00401.kgml:
path_jag00401.kgml: Found a trail of span 2 without skipping any vertex
path_jag00401.kgml: 65 -> 63
path_jag00401.kgml: R01728 -> R00734
path_jag00401.kgml: jag:GJA_4090 -> {jag:GJA_3026, jag:GJA_4091, jag:GJA_72}
path_jag00401.kgml: 1.3.1.12 -> {2.6.1.1, 2.6.1.5, 2.6.1.57, 2.6.1.9}
path_jag00401.kgml:
path_jag00401.kgml: --- 0.25 seconds ---

path_jag00404.kgml: Staurosporine biosynthesis
path_jag00404.kgml: Initialization took 0.06 seconds
path_jag00404.kgml:
path_jag00404.kgml: Found a trail of span 5 without skipping any vertex
path_jag00404.kgml: 50 -> 89 -> 93 -> 94 -> 90
path_jag00404.kgml: R11119 -> R11131 -> {R11132, R11374} -> {R11134, R11158} -> {R11135, R11373}
path_jag00404.kgml: jag:GJA_1080 -> {jag:GJA_1081, jag:GJA_1084} -> jag:GJA_1082 -> jag:GJA_1083 -> jag:GJA_1082
path_jag00404.kgml: ? -> ? -> {1.14.13.224, 1.14.13.224} -> {1.14.13.217, 1.14.13.217} -> {1.14.13.224, 1.14.13.224}
path_jag00404.kgml:
path_jag00404.kgml: Found a trail of span 4 containing skipped vertices
path_jag00404.kgml: 50 -> [89] -> 93 -> 94 -> 90
path_jag00404.kgml: R11119 -> [R11131] -> {R11132, R11374} -> {R11134, R11158} -> {R11135, R11373}
path_jag00404.kgml: jag:GJA_1080 -> [{jag:GJA_1081, jag:GJA_1084}] -> jag:GJA_1082 -> jag:GJA_1083 -> jag:GJA_1082
path_jag00404.kgml: ? -> [?] -> {1.14.13.224, 1.14.13.224} -> {1.14.13.217, 1.14.13.217} -> {1.14.13.224, 1.14.13.224}
path_jag00404.kgml: Skipped genes: jag:GJA_1081
path_jag00404.kgml:
path_jag00404.kgml: Found a trail of span 4 without skipping any vertex
path_jag00404.kgml: 50 -> 89 -> 94 -> 90
path_jag00404.kgml: R11119 -> R11131 -> {R11134, R11158} -> {R11135, R11373}
path_jag00404.kgml: jag:GJA_1080 -> {jag:GJA_1081, jag:GJA_1084} -> jag:GJA_1083 -> jag:GJA_1082
path_jag00404.kgml: ? -> ? -> {1.14.13.217, 1.14.13.217} -> {1.14.13.224, 1.14.13.224}
path_jag00404.kgml:
path_jag00404.kgml: Found a trail of span 4 containing skipped vertices
path_jag00404.kgml: 50 -> 89 -> 93 -> [94] -> 90
path_jag00404.kgml: R11119 -> R11131 -> {R11132, R11374} -> [{R11134, R11158}] -> {R11135, R11373}
path_jag00404.kgml: jag:GJA_1080 -> {jag:GJA_1081, jag:GJA_1084} -> jag:GJA_1082 -> [jag:GJA_1083] -> jag:GJA_1082
path_jag00404.kgml: ? -> ? -> {1.14.13.224, 1.14.13.224} -> [{1.14.13.217, 1.14.13.217}] -> {1.14.13.224, 1.14.13.224}
path_jag00404.kgml: Skipped genes: jag:GJA_1083
path_jag00404.kgml:
path_jag00404.kgml: Found a trail of span 3 containing skipped vertices
path_jag00404.kgml: 50 -> [89] -> 94 -> 90
path_jag00404.kgml: R11119 -> [R11131] -> {R11134, R11158} -> {R11135, R11373}
path_jag00404.kgml: jag:GJA_1080 -> [{jag:GJA_1081, jag:GJA_1084}] -> jag:GJA_1083 -> jag:GJA_1082
path_jag00404.kgml: ? -> [?] -> {1.14.13.217, 1.14.13.217} -> {1.14.13.224, 1.14.13.224}
path_jag00404.kgml: Skipped genes: jag:GJA_1081
path_jag00404.kgml:
path_jag00404.kgml: Found a trail of span 3 containing skipped vertices
path_jag00404.kgml: 50 -> 89 -> [94] -> 90
path_jag00404.kgml: R11119 -> R11131 -> [{R11134, R11158}] -> {R11135, R11373}
path_jag00404.kgml: jag:GJA_1080 -> {jag:GJA_1081, jag:GJA_1084} -> [jag:GJA_1083] -> jag:GJA_1082
path_jag00404.kgml: ? -> ? -> [{1.14.13.217, 1.14.13.217}] -> {1.14.13.224, 1.14.13.224}
path_jag00404.kgml: Skipped genes: jag:GJA_1083
path_jag00404.kgml:
path_jag00404.kgml: Found a trail of span 2 containing skipped vertices
path_jag00404.kgml: 50 -> [89 -> 94] -> 90
path_jag00404.kgml: R11119 -> [R11131 -> {R11134, R11158}] -> {R11135, R11373}
path_jag00404.kgml: jag:GJA_1080 -> [{jag:GJA_1081, jag:GJA_1084} -> jag:GJA_1083] -> jag:GJA_1082
path_jag00404.kgml: ? -> [? -> {1.14.13.217, 1.14.13.217}] -> {1.14.13.224, 1.14.13.224}
path_jag00404.kgml: Skipped genes: jag:GJA_1081
path_jag00404.kgml:
path_jag00404.kgml: --- 0.44 seconds ---

path_jag00410.kgml: beta-Alanine metabolism
path_jag00410.kgml: Initialization took 0.69 seconds
path_jag00410.kgml:
path_jag00410.kgml: Found a trail of span 2 containing skipped vertices
path_jag00410.kgml: 65 -> 63
path_jag00410.kgml: R00977 -> R02269
path_jag00410.kgml: {jag:GJA_4397, jag:GJA_4398} -> jag:GJA_4395
path_jag00410.kgml: 1.3.1.1 -> 3.5.2.2
path_jag00410.kgml: Skipped genes: jag:GJA_4396
path_jag00410.kgml:
path_jag00410.kgml: Found a trail of span 2 without skipping any vertex
path_jag00410.kgml: 47 -> 45
path_jag00410.kgml: R00907 -> {R00705, R00706}
path_jag00410.kgml: jag:GJA_4400 -> {jag:GJA_2981, jag:GJA_386, jag:GJA_4399}
path_jag00410.kgml: 2.6.1.18 -> {1.2.1.18, 1.2.1.27, 1.2.1.18}
path_jag00410.kgml:
path_jag00410.kgml: --- 0.86 seconds ---

path_jag00430.kgml: Taurine and hypotaurine metabolism
path_jag00430.kgml: Initialization took 0.14 seconds
path_jag00430.kgml:
path_jag00430.kgml: Found a trail of span 2 without skipping any vertex
path_jag00430.kgml: 36 -> 58
path_jag00430.kgml: R00230 -> R00315
path_jag00430.kgml: jag:GJA_684 -> jag:GJA_685
path_jag00430.kgml: 2.3.1.8 -> {2.7.2.1, 2.7.2.15}
path_jag00430.kgml:
path_jag00430.kgml: --- 0.25 seconds ---

path_jag00440.kgml: Phosphonate and phosphinate metabolism
path_jag00440.kgml: Initialization took 0.06 seconds
path_jag00440.kgml: (not found)
path_jag00440.kgml: --- 0.10 seconds ---

path_jag00450.kgml: Selenocompound metabolism
path_jag00450.kgml: Initialization took 0.34 seconds
path_jag00450.kgml: (not found)
path_jag00450.kgml: --- 0.39 seconds ---

path_jag00460.kgml: Cyanoamino acid metabolism
path_jag00460.kgml: Initialization took 0.14 seconds
path_jag00460.kgml: (not found)
path_jag00460.kgml: --- 0.20 seconds ---

path_jag00471.kgml: D-Glutamine and D-glutamate metabolism
path_jag00471.kgml: Initialization took 0.14 seconds
path_jag00471.kgml:
path_jag00471.kgml: Found a trail of span 2 containing skipped vertices
path_jag00471.kgml: 19 -> 20
path_jag00471.kgml: R03193 -> R02783
path_jag00471.kgml: jag:GJA_4474 -> jag:GJA_4477
path_jag00471.kgml: 6.3.2.8 -> 6.3.2.9
path_jag00471.kgml: Skipped genes: jag:GJA_4476, jag:GJA_4475
path_jag00471.kgml:
path_jag00471.kgml: --- 0.25 seconds ---

path_jag00473.kgml: D-Alanine metabolism
path_jag00473.kgml: Initialization took 0.08 seconds
path_jag00473.kgml: (not found)
path_jag00473.kgml: --- 0.13 seconds ---

path_jag00480.kgml: Glutathione metabolism
path_jag00480.kgml: Initialization took 1.14 seconds
path_jag00480.kgml:
path_jag00480.kgml: Found a trail of span 2 without skipping any vertex
path_jag00480.kgml: 49 -> 48
path_jag00480.kgml: R00894 -> R00497
path_jag00480.kgml: {jag:GJA_4677, jag:GJA_5182, jag:GJA_702} -> jag:GJA_4676
path_jag00480.kgml: 6.3.2.2 -> 6.3.2.3
path_jag00480.kgml:
path_jag00480.kgml: --- 1.28 seconds ---

path_jag00500.kgml: Starch and sucrose metabolism
path_jag00500.kgml: Initialization took 0.29 seconds
path_jag00500.kgml:
path_jag00500.kgml: Found a trail of span 2 without skipping any vertex
path_jag00500.kgml: 124 -> 126
path_jag00500.kgml: R02727 -> R11310
path_jag00500.kgml: jag:GJA_3387 -> jag:GJA_3388
path_jag00500.kgml: 2.4.1.64 -> 5.4.2.6
path_jag00500.kgml:
path_jag00500.kgml: --- 0.40 seconds ---

path_jag00511.kgml: Other glycan degradation
path_jag00511.kgml: Initialization took 0.06 seconds
path_jag00511.kgml: (not found)
path_jag00511.kgml: --- 0.11 seconds ---

path_jag00520.kgml: Amino sugar and nucleotide sugar metabolism
path_jag00520.kgml: Initialization took 3.60 seconds
path_jag00520.kgml:
path_jag00520.kgml: Found a trail of span 3 containing skipped vertices
path_jag00520.kgml: 28 -> [24] -> 26 -> 9
path_jag00520.kgml: R00768 -> [R02060] -> R05332 -> R00416
path_jag00520.kgml: {jag:GJA_4147, jag:GJA_5293} -> [jag:GJA_3197] -> jag:GJA_5290 -> jag:GJA_5290
path_jag00520.kgml: 2.6.1.16 -> [5.4.2.10] -> 2.3.1.157 -> 2.7.7.23
path_jag00520.kgml: Skipped genes: jag:GJA_5291
path_jag00520.kgml:
path_jag00520.kgml: Found a trail of span 3 containing skipped vertices
path_jag00520.kgml: 193 -> [194] -> 203 -> 227
path_jag00520.kgml: R01819 -> [R01818] -> R00885 -> R00880
path_jag00520.kgml: jag:GJA_3982 -> [jag:GJA_788] -> {jag:GJA_3982, jag:GJA_3983} -> jag:GJA_3986
path_jag00520.kgml: 5.3.1.8 -> [5.4.2.8] -> 2.7.7.13 -> 1.1.1.132
path_jag00520.kgml: Skipped genes: jag:GJA_3985, jag:GJA_3984
path_jag00520.kgml:
path_jag00520.kgml: Found a trail of span 2 containing skipped vertices
path_jag00520.kgml: 200 -> 184
path_jag00520.kgml: R01092 -> R00955
path_jag00520.kgml: jag:GJA_4232 -> jag:GJA_4234
path_jag00520.kgml: 2.7.1.6 -> 2.7.7.12
path_jag00520.kgml: Skipped genes: jag:GJA_4233
path_jag00520.kgml:
path_jag00520.kgml: Found a trail of span 2 without skipping any vertex
path_jag00520.kgml: 420 -> 422
path_jag00520.kgml: R11024 -> R11025
path_jag00520.kgml: jag:GJA_372 -> jag:GJA_371
path_jag00520.kgml: 2.7.1.221 -> 2.7.7.99
path_jag00520.kgml:
path_jag00520.kgml: Found a trail of span 2 without skipping any vertex
path_jag00520.kgml: 43 -> 89
path_jag00520.kgml: R00418 -> R06894
path_jag00520.kgml: jag:GJA_2626 -> jag:GJA_2627
path_jag00520.kgml: {5.1.3.2, 5.1.3.7} -> ?
path_jag00520.kgml:
path_jag00520.kgml: Found a trail of span 2 containing skipped vertices
path_jag00520.kgml: 28 -> [24 -> 26] -> 9
path_jag00520.kgml: R00768 -> [R02060 -> R05332] -> R00416
path_jag00520.kgml: {jag:GJA_4147, jag:GJA_5293} -> [jag:GJA_3197 -> jag:GJA_5290] -> jag:GJA_5290
path_jag00520.kgml: 2.6.1.16 -> [5.4.2.10 -> 2.3.1.157] -> 2.7.7.23
path_jag00520.kgml: Skipped genes: jag:GJA_5291
path_jag00520.kgml:
path_jag00520.kgml: --- 4.14 seconds ---

path_jag00521.kgml: Streptomycin biosynthesis
path_jag00521.kgml: Initialization took 0.24 seconds
path_jag00521.kgml:
path_jag00521.kgml: Found a trail of span 4 without skipping any vertex
path_jag00521.kgml: 44 -> 43 -> 42 -> 24
path_jag00521.kgml: R02328 -> R06513 -> R06514 -> R02777
path_jag00521.kgml: jag:GJA_927 -> jag:GJA_926 -> jag:GJA_928 -> jag:GJA_929
path_jag00521.kgml: 2.7.7.24 -> 4.2.1.46 -> 5.1.3.13 -> 1.1.1.133
path_jag00521.kgml:
path_jag00521.kgml: Found a trail of span 3 containing skipped vertices
path_jag00521.kgml: 44 -> 43 -> [42] -> 24
path_jag00521.kgml: R02328 -> R06513 -> [R06514] -> R02777
path_jag00521.kgml: jag:GJA_927 -> jag:GJA_926 -> [jag:GJA_928] -> jag:GJA_929
path_jag00521.kgml: 2.7.7.24 -> 4.2.1.46 -> [5.1.3.13] -> 1.1.1.133
path_jag00521.kgml: Skipped genes: jag:GJA_928
path_jag00521.kgml:
path_jag00521.kgml: Found a trail of span 3 containing skipped vertices
path_jag00521.kgml: 44 -> [43] -> 42 -> 24
path_jag00521.kgml: R02328 -> [R06513] -> R06514 -> R02777
path_jag00521.kgml: jag:GJA_927 -> [jag:GJA_926] -> jag:GJA_928 -> jag:GJA_929
path_jag00521.kgml: 2.7.7.24 -> [4.2.1.46] -> 5.1.3.13 -> 1.1.1.133
path_jag00521.kgml:
path_jag00521.kgml: Found a trail of span 2 containing skipped vertices
path_jag00521.kgml: 44 -> [43 -> 42] -> 24
path_jag00521.kgml: R02328 -> [R06513 -> R06514] -> R02777
path_jag00521.kgml: jag:GJA_927 -> [jag:GJA_926 -> jag:GJA_928] -> jag:GJA_929
path_jag00521.kgml: 2.7.7.24 -> [4.2.1.46 -> 5.1.3.13] -> 1.1.1.133
path_jag00521.kgml: Skipped genes: jag:GJA_928
path_jag00521.kgml:
path_jag00521.kgml: --- 0.46 seconds ---

path_jag00523.kgml: Polyketide sugar unit biosynthesis
path_jag00523.kgml: Initialization took 0.06 seconds
path_jag00523.kgml:
path_jag00523.kgml: Found a trail of span 4 without skipping any vertex
path_jag00523.kgml: 27 -> 26 -> 63 -> 28
path_jag00523.kgml: R02328 -> R06513 -> R06514 -> R02777
path_jag00523.kgml: jag:GJA_927 -> jag:GJA_926 -> jag:GJA_928 -> jag:GJA_929
path_jag00523.kgml: 2.7.7.24 -> 4.2.1.46 -> 5.1.3.13 -> 1.1.1.133
path_jag00523.kgml:
path_jag00523.kgml: Found a trail of span 3 containing skipped vertices
path_jag00523.kgml: 27 -> 26 -> [63] -> 28
path_jag00523.kgml: R02328 -> R06513 -> [R06514] -> R02777
path_jag00523.kgml: jag:GJA_927 -> jag:GJA_926 -> [jag:GJA_928] -> jag:GJA_929
path_jag00523.kgml: 2.7.7.24 -> 4.2.1.46 -> [5.1.3.13] -> 1.1.1.133
path_jag00523.kgml: Skipped genes: jag:GJA_928
path_jag00523.kgml:
path_jag00523.kgml: Found a trail of span 3 containing skipped vertices
path_jag00523.kgml: 27 -> [26] -> 63 -> 28
path_jag00523.kgml: R02328 -> [R06513] -> R06514 -> R02777
path_jag00523.kgml: jag:GJA_927 -> [jag:GJA_926] -> jag:GJA_928 -> jag:GJA_929
path_jag00523.kgml: 2.7.7.24 -> [4.2.1.46] -> 5.1.3.13 -> 1.1.1.133
path_jag00523.kgml:
path_jag00523.kgml: Found a trail of span 2 containing skipped vertices
path_jag00523.kgml: 27 -> [26 -> 63] -> 28
path_jag00523.kgml: R02328 -> [R06513 -> R06514] -> R02777
path_jag00523.kgml: jag:GJA_927 -> [jag:GJA_926 -> jag:GJA_928] -> jag:GJA_929
path_jag00523.kgml: 2.7.7.24 -> [4.2.1.46 -> 5.1.3.13] -> 1.1.1.133
path_jag00523.kgml: Skipped genes: jag:GJA_928
path_jag00523.kgml:
path_jag00523.kgml: --- 0.33 seconds ---

path_jag00525.kgml: Acarbose and validamycin biosynthesis
path_jag00525.kgml: Initialization took 0.06 seconds
path_jag00525.kgml:
path_jag00525.kgml: Found a trail of span 2 without skipping any vertex
path_jag00525.kgml: 58 -> 59
path_jag00525.kgml: R02328 -> R06513
path_jag00525.kgml: jag:GJA_927 -> jag:GJA_926
path_jag00525.kgml: 2.7.7.24 -> 4.2.1.46
path_jag00525.kgml:
path_jag00525.kgml: --- 0.17 seconds ---

path_jag00540.kgml: Lipopolysaccharide biosynthesis
path_jag00540.kgml: Initialization took 0.89 seconds
path_jag00540.kgml:
path_jag00540.kgml: Found a trail of span 3 containing skipped vertices
path_jag00540.kgml: 90 -> [89] -> 88 -> 53
path_jag00540.kgml: R04567 -> [R04587] -> R04550 -> R04606
path_jag00540.kgml: jag:GJA_2789 -> [jag:GJA_4462] -> jag:GJA_2791 -> jag:GJA_2788
path_jag00540.kgml: 2.3.1.129 -> [3.5.1.108] -> 2.3.1.191 -> 2.4.1.182
path_jag00540.kgml: Skipped genes: jag:GJA_2790
path_jag00540.kgml:
path_jag00540.kgml: Found a trail of span 2 containing skipped vertices
path_jag00540.kgml: 131 -> [87] -> 44
path_jag00540.kgml: R01530 -> [R03254] -> R03350
path_jag00540.kgml: jag:GJA_4870 -> [jag:GJA_1300] -> jag:GJA_4869
path_jag00540.kgml: 5.3.1.13 -> [2.5.1.55] -> 3.1.3.45
path_jag00540.kgml:
path_jag00540.kgml: Found a trail of span 2 containing skipped vertices
path_jag00540.kgml: 90 -> [89 -> 88] -> 53
path_jag00540.kgml: R04567 -> [R04587 -> R04550] -> R04606
path_jag00540.kgml: jag:GJA_2789 -> [jag:GJA_4462 -> jag:GJA_2791] -> jag:GJA_2788
path_jag00540.kgml: 2.3.1.129 -> [3.5.1.108 -> 2.3.1.191] -> 2.4.1.182
path_jag00540.kgml:
path_jag00540.kgml: --- 1.14 seconds ---

path_jag00550.kgml: Peptidoglycan biosynthesis
path_jag00550.kgml: Initialization took 0.74 seconds
path_jag00550.kgml:
path_jag00550.kgml: Found a trail of span 6 containing skipped vertices
path_jag00550.kgml: 33 -> 32 -> 34 -> 23 -> 35 -> 36
path_jag00550.kgml: R03193 -> R02783 -> R02788 -> R04617 -> R05630 -> R05032
path_jag00550.kgml: jag:GJA_4474 -> jag:GJA_4477 -> jag:GJA_4480 -> jag:GJA_4479 -> jag:GJA_4478 -> jag:GJA_4475
path_jag00550.kgml: 6.3.2.8 -> 6.3.2.9 -> 6.3.2.13 -> 6.3.2.10 -> 2.7.8.13 -> 2.4.1.227
path_jag00550.kgml: Skipped genes: jag:GJA_4476
path_jag00550.kgml:
path_jag00550.kgml: Found a trail of span 5 containing skipped vertices
path_jag00550.kgml: 33 -> 32 -> 34 -> [23] -> 35 -> 36
path_jag00550.kgml: R03193 -> R02783 -> R02788 -> [R04617] -> R05630 -> R05032
path_jag00550.kgml: jag:GJA_4474 -> jag:GJA_4477 -> jag:GJA_4480 -> [jag:GJA_4479] -> jag:GJA_4478 -> jag:GJA_4475
path_jag00550.kgml: 6.3.2.8 -> 6.3.2.9 -> 6.3.2.13 -> [6.3.2.10] -> 2.7.8.13 -> 2.4.1.227
path_jag00550.kgml: Skipped genes: jag:GJA_4479, jag:GJA_4476
path_jag00550.kgml:
path_jag00550.kgml: Found a trail of span 5 containing skipped vertices
path_jag00550.kgml: 33 -> 32 -> [34] -> 23 -> 35 -> 36
path_jag00550.kgml: R03193 -> R02783 -> [R02788] -> R04617 -> R05630 -> R05032
path_jag00550.kgml: jag:GJA_4474 -> jag:GJA_4477 -> [jag:GJA_4480] -> jag:GJA_4479 -> jag:GJA_4478 -> jag:GJA_4475
path_jag00550.kgml: 6.3.2.8 -> 6.3.2.9 -> [6.3.2.13] -> 6.3.2.10 -> 2.7.8.13 -> 2.4.1.227
path_jag00550.kgml: Skipped genes: jag:GJA_4476
path_jag00550.kgml:
path_jag00550.kgml: Found a trail of span 5 containing skipped vertices
path_jag00550.kgml: 33 -> [32] -> 34 -> 23 -> 35 -> 36
path_jag00550.kgml: R03193 -> [R02783] -> R02788 -> R04617 -> R05630 -> R05032
path_jag00550.kgml: jag:GJA_4474 -> [jag:GJA_4477] -> jag:GJA_4480 -> jag:GJA_4479 -> jag:GJA_4478 -> jag:GJA_4475
path_jag00550.kgml: 6.3.2.8 -> [6.3.2.9] -> 6.3.2.13 -> 6.3.2.10 -> 2.7.8.13 -> 2.4.1.227
path_jag00550.kgml: Skipped genes: jag:GJA_4476, jag:GJA_4477
path_jag00550.kgml:
path_jag00550.kgml: Found a trail of span 5 containing skipped vertices
path_jag00550.kgml: 33 -> 32 -> 34 -> 23 -> [35] -> 36
path_jag00550.kgml: R03193 -> R02783 -> R02788 -> R04617 -> [R05630] -> R05032
path_jag00550.kgml: jag:GJA_4474 -> jag:GJA_4477 -> jag:GJA_4480 -> jag:GJA_4479 -> [jag:GJA_4478] -> jag:GJA_4475
path_jag00550.kgml: 6.3.2.8 -> 6.3.2.9 -> 6.3.2.13 -> 6.3.2.10 -> [2.7.8.13] -> 2.4.1.227
path_jag00550.kgml: Skipped genes: jag:GJA_4478, jag:GJA_4476
path_jag00550.kgml:
path_jag00550.kgml: Found a trail of span 4 containing skipped vertices
path_jag00550.kgml: 33 -> 32 -> 34 -> [23 -> 35] -> 36
path_jag00550.kgml: R03193 -> R02783 -> R02788 -> [R04617 -> R05630] -> R05032
path_jag00550.kgml: jag:GJA_4474 -> jag:GJA_4477 -> jag:GJA_4480 -> [jag:GJA_4479 -> jag:GJA_4478] -> jag:GJA_4475
path_jag00550.kgml: 6.3.2.8 -> 6.3.2.9 -> 6.3.2.13 -> [6.3.2.10 -> 2.7.8.13] -> 2.4.1.227
path_jag00550.kgml: Skipped genes: jag:GJA_4478, jag:GJA_4479, jag:GJA_4476
path_jag00550.kgml:
path_jag00550.kgml: Found a trail of span 4 containing skipped vertices
path_jag00550.kgml: 30 -> 23 -> 35 -> 36
path_jag00550.kgml: R01150 -> R04617 -> R05630 -> R05032
path_jag00550.kgml: jag:GJA_4473 -> jag:GJA_4479 -> jag:GJA_4478 -> jag:GJA_4475
path_jag00550.kgml: 6.3.2.4 -> 6.3.2.10 -> 2.7.8.13 -> 2.4.1.227
path_jag00550.kgml: Skipped genes: jag:GJA_4476, jag:GJA_4477, jag:GJA_4474
path_jag00550.kgml:
path_jag00550.kgml: Found a trail of span 4 containing skipped vertices
path_jag00550.kgml: 33 -> 32 -> [34 -> 23] -> 35 -> 36
path_jag00550.kgml: R03193 -> R02783 -> [R02788 -> R04617] -> R05630 -> R05032
path_jag00550.kgml: jag:GJA_4474 -> jag:GJA_4477 -> [jag:GJA_4480 -> jag:GJA_4479] -> jag:GJA_4478 -> jag:GJA_4475
path_jag00550.kgml: 6.3.2.8 -> 6.3.2.9 -> [6.3.2.13 -> 6.3.2.10] -> 2.7.8.13 -> 2.4.1.227
path_jag00550.kgml: Skipped genes: jag:GJA_4476
path_jag00550.kgml:
path_jag00550.kgml: Found a trail of span 4 containing skipped vertices
path_jag00550.kgml: 33 -> [32 -> 34] -> 23 -> 35 -> 36
path_jag00550.kgml: R03193 -> [R02783 -> R02788] -> R04617 -> R05630 -> R05032
path_jag00550.kgml: jag:GJA_4474 -> [jag:GJA_4477 -> jag:GJA_4480] -> jag:GJA_4479 -> jag:GJA_4478 -> jag:GJA_4475
path_jag00550.kgml: 6.3.2.8 -> [6.3.2.9 -> 6.3.2.13] -> 6.3.2.10 -> 2.7.8.13 -> 2.4.1.227
path_jag00550.kgml: Skipped genes: jag:GJA_4476, jag:GJA_4477
path_jag00550.kgml:
path_jag00550.kgml: Found a trail of span 4 containing skipped vertices
path_jag00550.kgml: 30 -> 29 -> 28 -> 27
path_jag00550.kgml: R01150 -> R04573 -> R05629 -> R05662
path_jag00550.kgml: jag:GJA_4473 -> jag:GJA_4479 -> jag:GJA_4478 -> jag:GJA_4475
path_jag00550.kgml: 6.3.2.4 -> 6.3.2.10 -> 2.7.8.13 -> 2.4.1.227
path_jag00550.kgml: Skipped genes: jag:GJA_4476, jag:GJA_4477, jag:GJA_4474
path_jag00550.kgml:
path_jag00550.kgml: Found a trail of span 3 containing skipped vertices
path_jag00550.kgml: 30 -> [23] -> 35 -> 36
path_jag00550.kgml: R01150 -> [R04617] -> R05630 -> R05032
path_jag00550.kgml: jag:GJA_4473 -> [jag:GJA_4479] -> jag:GJA_4478 -> jag:GJA_4475
path_jag00550.kgml: 6.3.2.4 -> [6.3.2.10] -> 2.7.8.13 -> 2.4.1.227
path_jag00550.kgml: Skipped genes: jag:GJA_4476, jag:GJA_4477, jag:GJA_4474
path_jag00550.kgml:
path_jag00550.kgml: Found a trail of span 3 containing skipped vertices
path_jag00550.kgml: 30 -> [29] -> 28 -> 27
path_jag00550.kgml: R01150 -> [R04573] -> R05629 -> R05662
path_jag00550.kgml: jag:GJA_4473 -> [jag:GJA_4479] -> jag:GJA_4478 -> jag:GJA_4475
path_jag00550.kgml: 6.3.2.4 -> [6.3.2.10] -> 2.7.8.13 -> 2.4.1.227
path_jag00550.kgml: Skipped genes: jag:GJA_4476, jag:GJA_4477, jag:GJA_4474
path_jag00550.kgml:
path_jag00550.kgml: Found a trail of span 3 containing skipped vertices
path_jag00550.kgml: 30 -> 29 -> [28] -> 27
path_jag00550.kgml: R01150 -> R04573 -> [R05629] -> R05662
path_jag00550.kgml: jag:GJA_4473 -> jag:GJA_4479 -> [jag:GJA_4478] -> jag:GJA_4475
path_jag00550.kgml: 6.3.2.4 -> 6.3.2.10 -> [2.7.8.13] -> 2.4.1.227
path_jag00550.kgml: Skipped genes: jag:GJA_4478, jag:GJA_4476, jag:GJA_4477, jag:GJA_4474
path_jag00550.kgml:
path_jag00550.kgml: Found a trail of span 2 containing skipped vertices
path_jag00550.kgml: 30 -> [23 -> 35] -> 36
path_jag00550.kgml: R01150 -> [R04617 -> R05630] -> R05032
path_jag00550.kgml: jag:GJA_4473 -> [jag:GJA_4479 -> jag:GJA_4478] -> jag:GJA_4475
path_jag00550.kgml: 6.3.2.4 -> [6.3.2.10 -> 2.7.8.13] -> 2.4.1.227
path_jag00550.kgml: Skipped genes: jag:GJA_4474
path_jag00550.kgml:
path_jag00550.kgml: Found a trail of span 2 containing skipped vertices
path_jag00550.kgml: 30 -> [29 -> 28] -> 27
path_jag00550.kgml: R01150 -> [R04573 -> R05629] -> R05662
path_jag00550.kgml: jag:GJA_4473 -> [jag:GJA_4479 -> jag:GJA_4478] -> jag:GJA_4475
path_jag00550.kgml: 6.3.2.4 -> [6.3.2.10 -> 2.7.8.13] -> 2.4.1.227
path_jag00550.kgml: Skipped genes: jag:GJA_4474
path_jag00550.kgml:
path_jag00550.kgml: --- 1.69 seconds ---

path_jag00561.kgml: Glycerolipid metabolism
path_jag00561.kgml: Initialization took 0.44 seconds
path_jag00561.kgml: (not found)
path_jag00561.kgml: --- 0.49 seconds ---

path_jag00562.kgml: Inositol phosphate metabolism
path_jag00562.kgml: Initialization took 0.29 seconds
path_jag00562.kgml:
path_jag00562.kgml: Found a trail of span 4 without skipping any vertex
path_jag00562.kgml: 83 -> 114 -> 115 -> 117
path_jag00562.kgml: R02782 -> R08603 -> R08503 -> R05661
path_jag00562.kgml: jag:GJA_2983 -> jag:GJA_2984 -> jag:GJA_2982 -> jag:GJA_2985
path_jag00562.kgml: 4.2.1.44 -> 3.7.1.22 -> 5.3.1.30 -> 2.7.1.92
path_jag00562.kgml:
path_jag00562.kgml: Found a trail of span 3 containing skipped vertices
path_jag00562.kgml: 83 -> [114] -> 115 -> 117
path_jag00562.kgml: R02782 -> [R08603] -> R08503 -> R05661
path_jag00562.kgml: jag:GJA_2983 -> [jag:GJA_2984] -> jag:GJA_2982 -> jag:GJA_2985
path_jag00562.kgml: 4.2.1.44 -> [3.7.1.22] -> 5.3.1.30 -> 2.7.1.92
path_jag00562.kgml: Skipped genes: jag:GJA_2984
path_jag00562.kgml:
path_jag00562.kgml: Found a trail of span 3 containing skipped vertices
path_jag00562.kgml: 83 -> 114 -> [115] -> 117
path_jag00562.kgml: R02782 -> R08603 -> [R08503] -> R05661
path_jag00562.kgml: jag:GJA_2983 -> jag:GJA_2984 -> [jag:GJA_2982] -> jag:GJA_2985
path_jag00562.kgml: 4.2.1.44 -> 3.7.1.22 -> [5.3.1.30] -> 2.7.1.92
path_jag00562.kgml:
path_jag00562.kgml: Found a trail of span 2 containing skipped vertices
path_jag00562.kgml: 83 -> [114 -> 115] -> 117
path_jag00562.kgml: R02782 -> [R08603 -> R08503] -> R05661
path_jag00562.kgml: jag:GJA_2983 -> [jag:GJA_2984 -> jag:GJA_2982] -> jag:GJA_2985
path_jag00562.kgml: 4.2.1.44 -> [3.7.1.22 -> 5.3.1.30] -> 2.7.1.92
path_jag00562.kgml: Skipped genes: jag:GJA_2984
path_jag00562.kgml:
path_jag00562.kgml: --- 0.60 seconds ---

path_jag00564.kgml: Glycerophospholipid metabolism
path_jag00564.kgml: Initialization took 0.84 seconds
path_jag00564.kgml: (not found)
path_jag00564.kgml: --- 0.88 seconds ---

path_jag00565.kgml: Ether lipid metabolism
path_jag00565.kgml: Initialization took 0.06 seconds
path_jag00565.kgml: (not found)
path_jag00565.kgml: --- 0.10 seconds ---

path_jag00590.kgml: Arachidonic acid metabolism
path_jag00590.kgml: Initialization took 0.09 seconds
path_jag00590.kgml: (not found)
path_jag00590.kgml: --- 0.14 seconds ---

path_jag00592.kgml: alpha-Linolenic acid metabolism
path_jag00592.kgml: Initialization took 0.09 seconds
path_jag00592.kgml: (not found)
path_jag00592.kgml: --- 0.14 seconds ---

path_jag00620.kgml: Pyruvate metabolism
path_jag00620.kgml: Initialization took 3.09 seconds
path_jag00620.kgml:
path_jag00620.kgml: Found a trail of span 4 containing skipped vertices
path_jag00620.kgml: 123 -> 55 -> [124] -> 125 -> 124
path_jag00620.kgml: R00014 -> R03270 -> [R02569] -> R07618 -> R02569
path_jag00620.kgml: jag:GJA_1101 -> jag:GJA_1101 -> [jag:GJA_1102] -> {jag:GJA_1103, jag:GJA_3483, jag:GJA_92} -> jag:GJA_1102
path_jag00620.kgml: {1.2.4.1, 2.2.1.6, 4.1.1.1} -> 1.2.4.1 -> [2.3.1.12] -> 1.8.1.4 -> 2.3.1.12
path_jag00620.kgml:
path_jag00620.kgml: Found a trail of span 2 without skipping any vertex
path_jag00620.kgml: 97 -> 129
path_jag00620.kgml: R00230 -> R00315
path_jag00620.kgml: jag:GJA_684 -> jag:GJA_685
path_jag00620.kgml: 2.3.1.8 -> {2.7.2.1, 2.7.2.15}
path_jag00620.kgml:
path_jag00620.kgml: --- 8.21 seconds ---

path_jag00621.kgml: Dioxin degradation
path_jag00621.kgml: Initialization took 0.09 seconds
path_jag00621.kgml:
path_jag00621.kgml: Found a trail of span 5 without skipping any vertex
path_jag00621.kgml: 100 -> 115 -> 97 -> 13 -> 108
path_jag00621.kgml: R03966 -> R02602 -> R02601 -> R00750 -> R00228
path_jag00621.kgml: {jag:GJA_234, jag:GJA_2469} -> jag:GJA_235 -> jag:GJA_236 -> jag:GJA_232 -> jag:GJA_233
path_jag00621.kgml: 5.3.2.6 -> 4.1.1.77 -> 4.2.1.80 -> 4.1.3.39 -> 1.2.1.10
path_jag00621.kgml:
path_jag00621.kgml: Found a trail of span 4 containing skipped vertices
path_jag00621.kgml: 100 -> 115 -> 97 -> [13] -> 108
path_jag00621.kgml: R03966 -> R02602 -> R02601 -> [R00750] -> R00228
path_jag00621.kgml: {jag:GJA_234, jag:GJA_2469} -> jag:GJA_235 -> jag:GJA_236 -> [jag:GJA_232] -> jag:GJA_233
path_jag00621.kgml: 5.3.2.6 -> 4.1.1.77 -> 4.2.1.80 -> [4.1.3.39] -> 1.2.1.10
path_jag00621.kgml:
path_jag00621.kgml: Found a trail of span 4 containing skipped vertices
path_jag00621.kgml: 100 -> [115] -> 97 -> 13 -> 108
path_jag00621.kgml: R03966 -> [R02602] -> R02601 -> R00750 -> R00228
path_jag00621.kgml: {jag:GJA_234, jag:GJA_2469} -> [jag:GJA_235] -> jag:GJA_236 -> jag:GJA_232 -> jag:GJA_233
path_jag00621.kgml: 5.3.2.6 -> [4.1.1.77] -> 4.2.1.80 -> 4.1.3.39 -> 1.2.1.10
path_jag00621.kgml: Skipped genes: jag:GJA_235
path_jag00621.kgml:
path_jag00621.kgml: Found a trail of span 4 containing skipped vertices
path_jag00621.kgml: 100 -> 115 -> [97] -> 13 -> 108
path_jag00621.kgml: R03966 -> R02602 -> [R02601] -> R00750 -> R00228
path_jag00621.kgml: {jag:GJA_234, jag:GJA_2469} -> jag:GJA_235 -> [jag:GJA_236] -> jag:GJA_232 -> jag:GJA_233
path_jag00621.kgml: 5.3.2.6 -> 4.1.1.77 -> [4.2.1.80] -> 4.1.3.39 -> 1.2.1.10
path_jag00621.kgml:
path_jag00621.kgml: Found a trail of span 3 containing skipped vertices
path_jag00621.kgml: 100 -> [115 -> 97] -> 13 -> 108
path_jag00621.kgml: R03966 -> [R02602 -> R02601] -> R00750 -> R00228
path_jag00621.kgml: {jag:GJA_234, jag:GJA_2469} -> [jag:GJA_235 -> jag:GJA_236] -> jag:GJA_232 -> jag:GJA_233
path_jag00621.kgml: 5.3.2.6 -> [4.1.1.77 -> 4.2.1.80] -> 4.1.3.39 -> 1.2.1.10
path_jag00621.kgml:
path_jag00621.kgml: Found a trail of span 3 containing skipped vertices
path_jag00621.kgml: 100 -> 115 -> [97 -> 13] -> 108
path_jag00621.kgml: R03966 -> R02602 -> [R02601 -> R00750] -> R00228
path_jag00621.kgml: {jag:GJA_234, jag:GJA_2469} -> jag:GJA_235 -> [jag:GJA_236 -> jag:GJA_232] -> jag:GJA_233
path_jag00621.kgml: 5.3.2.6 -> 4.1.1.77 -> [4.2.1.80 -> 4.1.3.39] -> 1.2.1.10
path_jag00621.kgml:
path_jag00621.kgml: --- 0.50 seconds ---

path_jag00622.kgml: Xylene degradation
path_jag00622.kgml: Initialization took 0.14 seconds
path_jag00622.kgml:
path_jag00622.kgml: Found a trail of span 4 without skipping any vertex
path_jag00622.kgml: 109 -> 112 -> 114 -> 99
path_jag00622.kgml: R05353 -> R05389 -> R05374 -> R05864
path_jag00622.kgml: jag:GJA_237 -> {jag:GJA_234, jag:GJA_2469} -> jag:GJA_235 -> jag:GJA_236
path_jag00622.kgml: 1.2.1.85 -> 5.3.2.6 -> 4.1.1.77 -> 4.2.1.132
path_jag00622.kgml:
path_jag00622.kgml: Found a trail of span 3 containing skipped vertices
path_jag00622.kgml: 93 -> 96 -> 117
path_jag00622.kgml: R02601 -> R00750 -> R00228
path_jag00622.kgml: jag:GJA_236 -> jag:GJA_232 -> jag:GJA_233
path_jag00622.kgml: 4.2.1.80 -> 4.1.3.39 -> 1.2.1.10
path_jag00622.kgml: Skipped genes: jag:GJA_235, jag:GJA_234
path_jag00622.kgml:
path_jag00622.kgml: Found a trail of span 3 containing skipped vertices
path_jag00622.kgml: 109 -> 112 -> [114] -> 99
path_jag00622.kgml: R05353 -> R05389 -> [R05374] -> R05864
path_jag00622.kgml: jag:GJA_237 -> {jag:GJA_234, jag:GJA_2469} -> [jag:GJA_235] -> jag:GJA_236
path_jag00622.kgml: 1.2.1.85 -> 5.3.2.6 -> [4.1.1.77] -> 4.2.1.132
path_jag00622.kgml: Skipped genes: jag:GJA_235
path_jag00622.kgml:
path_jag00622.kgml: Found a trail of span 3 containing skipped vertices
path_jag00622.kgml: 109 -> [112] -> 114 -> 99
path_jag00622.kgml: R05353 -> [R05389] -> R05374 -> R05864
path_jag00622.kgml: jag:GJA_237 -> [{jag:GJA_234, jag:GJA_2469}] -> jag:GJA_235 -> jag:GJA_236
path_jag00622.kgml: 1.2.1.85 -> [5.3.2.6] -> 4.1.1.77 -> 4.2.1.132
path_jag00622.kgml:
path_jag00622.kgml: Found a trail of span 2 containing skipped vertices
path_jag00622.kgml: 93 -> [96] -> 117
path_jag00622.kgml: R02601 -> [R00750] -> R00228
path_jag00622.kgml: jag:GJA_236 -> [jag:GJA_232] -> jag:GJA_233
path_jag00622.kgml: 4.2.1.80 -> [4.1.3.39] -> 1.2.1.10
path_jag00622.kgml: Skipped genes: jag:GJA_235, jag:GJA_234
path_jag00622.kgml:
path_jag00622.kgml: Found a trail of span 2 without skipping any vertex
path_jag00622.kgml: 73 -> 76
path_jag00622.kgml: R05248 -> R05377
path_jag00622.kgml: jag:GJA_239 -> jag:GJA_238
path_jag00622.kgml: ? -> ?
path_jag00622.kgml:
path_jag00622.kgml: Found a trail of span 2 containing skipped vertices
path_jag00622.kgml: 109 -> [112 -> 114] -> 99
path_jag00622.kgml: R05353 -> [R05389 -> R05374] -> R05864
path_jag00622.kgml: jag:GJA_237 -> [{jag:GJA_234, jag:GJA_2469} -> jag:GJA_235] -> jag:GJA_236
path_jag00622.kgml: 1.2.1.85 -> [5.3.2.6 -> 4.1.1.77] -> 4.2.1.132
path_jag00622.kgml:
path_jag00622.kgml: --- 0.52 seconds ---

path_jag00623.kgml: Toluene degradation
path_jag00623.kgml: Initialization took 0.09 seconds
path_jag00623.kgml: (not found)
path_jag00623.kgml: --- 0.14 seconds ---

path_jag00625.kgml: Chloroalkane and chloroalkene degradation
path_jag00625.kgml: Initialization took 0.19 seconds
path_jag00625.kgml: (not found)
path_jag00625.kgml: --- 0.24 seconds ---

path_jag00626.kgml: Naphthalene degradation
path_jag00626.kgml: Initialization took 0.06 seconds
path_jag00626.kgml: (not found)
path_jag00626.kgml: --- 0.11 seconds ---

path_jag00627.kgml: Aminobenzoate degradation
path_jag00627.kgml: Initialization took 0.14 seconds
path_jag00627.kgml:
path_jag00627.kgml: Found a trail of span 2 without skipping any vertex
path_jag00627.kgml: 97 -> 96
path_jag00627.kgml: R00982 -> {R03998, R03999}
path_jag00627.kgml: jag:GJA_4017 -> jag:GJA_4016
path_jag00627.kgml: 6.2.1.32 -> {1.14.13.40, 1.14.13.40}
path_jag00627.kgml:
path_jag00627.kgml: --- 0.25 seconds ---

path_jag00630.kgml: Glyoxylate and dicarboxylate metabolism
path_jag00630.kgml: Initialization took 4.74 seconds
path_jag00630.kgml:
path_jag00630.kgml: Found a trail of span 3 containing skipped vertices
path_jag00630.kgml: 124 -> [107] -> 91 -> 77
path_jag00630.kgml: R00342 -> [R00351] -> R01325 -> R01900
path_jag00630.kgml: jag:GJA_3501 -> [{jag:GJA_1835, jag:GJA_3494}] -> jag:GJA_3504 -> jag:GJA_3504
path_jag00630.kgml: {1.1.1.299, 1.1.1.37} -> [{2.3.3.1, 2.3.3.16, 2.3.3.3}] -> 4.2.1.3 -> 4.2.1.3
path_jag00630.kgml: Skipped genes: jag:GJA_3503, jag:GJA_3502
path_jag00630.kgml:
path_jag00630.kgml: Found a trail of span 2 without skipping any vertex
path_jag00630.kgml: 194 -> 195
path_jag00630.kgml: R00238 -> R01977
path_jag00630.kgml: {jag:GJA_2431, jag:GJA_44, jag:GJA_5167} -> {jag:GJA_3696, jag:GJA_5166}
path_jag00630.kgml: 2.3.1.9 -> 1.1.1.36
path_jag00630.kgml:
path_jag00630.kgml: --- 4.99 seconds ---

path_jag00640.kgml: Propanoate metabolism
path_jag00640.kgml: Initialization took 1.85 seconds
path_jag00640.kgml:
path_jag00640.kgml: Found a trail of span 3 without skipping any vertex
path_jag00640.kgml: 105 -> 195 -> 197
path_jag00640.kgml: R00931 -> R11263 -> R11264
path_jag00640.kgml: jag:GJA_2036 -> jag:GJA_2037 -> jag:GJA_2038
path_jag00640.kgml: 2.3.3.5 -> 4.2.1.117 -> ?
path_jag00640.kgml:
path_jag00640.kgml: Found a trail of span 2 containing skipped vertices
path_jag00640.kgml: 105 -> [195] -> 197
path_jag00640.kgml: R00931 -> [R11263] -> R11264
path_jag00640.kgml: jag:GJA_2036 -> [jag:GJA_2037] -> jag:GJA_2038
path_jag00640.kgml: 2.3.3.5 -> [4.2.1.117] -> ?
path_jag00640.kgml: Skipped genes: jag:GJA_2037
path_jag00640.kgml:
path_jag00640.kgml: Found a trail of span 2 without skipping any vertex
path_jag00640.kgml: 52 -> 68
path_jag00640.kgml: R00921 -> R01353
path_jag00640.kgml: jag:GJA_684 -> jag:GJA_685
path_jag00640.kgml: {2.3.1.222, 2.3.1.8} -> {2.7.2.1, 2.7.2.15}
path_jag00640.kgml:
path_jag00640.kgml: Found a trail of span 2 without skipping any vertex
path_jag00640.kgml: 21 -> 12
path_jag00640.kgml: R00907 -> {R00705, R00706}
path_jag00640.kgml: jag:GJA_4400 -> {jag:GJA_2981, jag:GJA_386, jag:GJA_4399}
path_jag00640.kgml: 2.6.1.18 -> {1.2.1.18, 1.2.1.27, 1.2.1.18}
path_jag00640.kgml:
path_jag00640.kgml: --- 2.21 seconds ---

path_jag00643.kgml: Styrene degradation
path_jag00643.kgml: Initialization took 0.09 seconds
path_jag00643.kgml: (not found)
path_jag00643.kgml: --- 0.14 seconds ---

path_jag00650.kgml: Butanoate metabolism
path_jag00650.kgml: Initialization took 1.94 seconds
path_jag00650.kgml:
path_jag00650.kgml: --- 2.19 seconds ---

path_jag00660.kgml: C5-Branched dibasic acid metabolism
path_jag00660.kgml: Initialization took 0.29 seconds
path_jag00660.kgml:
path_jag00660.kgml: Found a trail of span 3 containing skipped vertices
path_jag00660.kgml: 31 -> 96 -> 97
path_jag00660.kgml: R03896 -> R03898 -> R00994
path_jag00660.kgml: {jag:GJA_2338, jag:GJA_2339, jag:GJA_3622, jag:GJA_3624} -> {jag:GJA_2338, jag:GJA_2339, jag:GJA_3622, jag:GJA_3624} -> jag:GJA_3621
path_jag00660.kgml: 4.2.1.35 -> 4.2.1.35 -> 1.1.1.85
path_jag00660.kgml: Skipped genes: jag:GJA_3623
path_jag00660.kgml:
path_jag00660.kgml: --- 0.43 seconds ---

path_jag00670.kgml: One carbon pool by folate
path_jag00670.kgml: Initialization took 0.54 seconds
path_jag00670.kgml:
path_jag00670.kgml: Found a trail of span 4 containing skipped vertices
path_jag00670.kgml: 24 -> 23 -> 52 -> [24] -> 68
path_jag00670.kgml: {R02235, R02236} -> {R00936, R00939} -> R02101 -> [{R02235, R02236}] -> {R00937, R00940}
path_jag00670.kgml: jag:GJA_2217 -> jag:GJA_2217 -> jag:GJA_2225 -> [jag:GJA_2217] -> jag:GJA_2217
path_jag00670.kgml: {1.5.1.3, 1.5.1.3} -> {1.5.1.3, 1.5.1.3} -> 2.1.1.45 -> [{1.5.1.3, 1.5.1.3}] -> {1.5.1.3, 1.5.1.3}
path_jag00670.kgml: Skipped genes: jag:GJA_2220, jag:GJA_2223
path_jag00670.kgml:
path_jag00670.kgml: Found a trail of span 2 without skipping any vertex
path_jag00670.kgml: 46 -> 54
path_jag00670.kgml: R03940 -> R00946
path_jag00670.kgml: {jag:GJA_3562, jag:GJA_4628} -> jag:GJA_4631
path_jag00670.kgml: 2.1.2.9 -> 2.1.1.13
path_jag00670.kgml:
path_jag00670.kgml: --- 5.99 seconds ---

path_jag00680.kgml: Methane metabolism
path_jag00680.kgml: Initialization took 1.44 seconds
path_jag00680.kgml:
path_jag00680.kgml: Found a trail of span 2 without skipping any vertex
path_jag00680.kgml: 203 -> 204
path_jag00680.kgml: R00315 -> R00230
path_jag00680.kgml: jag:GJA_685 -> jag:GJA_684
path_jag00680.kgml: {2.7.2.1, 2.7.2.15} -> 2.3.1.8
path_jag00680.kgml:
path_jag00680.kgml: --- 1.58 seconds ---

path_jag00730.kgml: Thiamine metabolism
path_jag00730.kgml: Initialization took 0.34 seconds
path_jag00730.kgml:
path_jag00730.kgml: Found a trail of span 3 containing skipped vertices
path_jag00730.kgml: 94 -> 75 -> 97
path_jag00730.kgml: R03472 -> R04509 -> R10712
path_jag00730.kgml: jag:GJA_4581 -> {jag:GJA_4578, jag:GJA_766} -> jag:GJA_4577
path_jag00730.kgml: 4.1.99.17 -> 2.7.4.7 -> 2.5.1.3
path_jag00730.kgml: Skipped genes: jag:GJA_4579, jag:GJA_4580
path_jag00730.kgml:
path_jag00730.kgml: Found a trail of span 3 without skipping any vertex
path_jag00730.kgml: 76 -> 75 -> 93
path_jag00730.kgml: R03471 -> R04509 -> R03223
path_jag00730.kgml: {jag:GJA_4578, jag:GJA_766} -> {jag:GJA_4578, jag:GJA_766} -> jag:GJA_4577
path_jag00730.kgml: 2.7.1.49 -> 2.7.4.7 -> 2.5.1.3
path_jag00730.kgml:
path_jag00730.kgml: Found a trail of span 3 without skipping any vertex
path_jag00730.kgml: 76 -> 75 -> 97
path_jag00730.kgml: R03471 -> R04509 -> R10712
path_jag00730.kgml: {jag:GJA_4578, jag:GJA_766} -> {jag:GJA_4578, jag:GJA_766} -> jag:GJA_4577
path_jag00730.kgml: 2.7.1.49 -> 2.7.4.7 -> 2.5.1.3
path_jag00730.kgml:
path_jag00730.kgml: Found a trail of span 2 containing skipped vertices
path_jag00730.kgml: 94 -> [75] -> 97
path_jag00730.kgml: R03472 -> [R04509] -> R10712
path_jag00730.kgml: jag:GJA_4581 -> [{jag:GJA_4578, jag:GJA_766}] -> jag:GJA_4577
path_jag00730.kgml: 4.1.99.17 -> [2.7.4.7] -> 2.5.1.3
path_jag00730.kgml: Skipped genes: jag:GJA_4579, jag:GJA_4578, jag:GJA_4580
path_jag00730.kgml:
path_jag00730.kgml: Found a trail of span 2 containing skipped vertices
path_jag00730.kgml: 94 -> [75] -> 93
path_jag00730.kgml: R03472 -> [R04509] -> R03223
path_jag00730.kgml: jag:GJA_4581 -> [{jag:GJA_4578, jag:GJA_766}] -> jag:GJA_4577
path_jag00730.kgml: 4.1.99.17 -> [2.7.4.7] -> 2.5.1.3
path_jag00730.kgml: Skipped genes: jag:GJA_4579, jag:GJA_4578, jag:GJA_4580
path_jag00730.kgml:
path_jag00730.kgml: Found a trail of span 2 containing skipped vertices
path_jag00730.kgml: 76 -> [75] -> 97
path_jag00730.kgml: R03471 -> [R04509] -> R10712
path_jag00730.kgml: {jag:GJA_4578, jag:GJA_766} -> [{jag:GJA_4578, jag:GJA_766}] -> jag:GJA_4577
path_jag00730.kgml: 2.7.1.49 -> [2.7.4.7] -> 2.5.1.3
path_jag00730.kgml:
path_jag00730.kgml: Found a trail of span 2 containing skipped vertices
path_jag00730.kgml: 76 -> [75] -> 93
path_jag00730.kgml: R03471 -> [R04509] -> R03223
path_jag00730.kgml: {jag:GJA_4578, jag:GJA_766} -> [{jag:GJA_4578, jag:GJA_766}] -> jag:GJA_4577
path_jag00730.kgml: 2.7.1.49 -> [2.7.4.7] -> 2.5.1.3
path_jag00730.kgml:
path_jag00730.kgml: --- 0.72 seconds ---

path_jag00740.kgml: Riboflavin metabolism
path_jag00740.kgml: Initialization took 0.29 seconds
path_jag00740.kgml:
path_jag00740.kgml: Found a trail of span 3 containing skipped vertices
path_jag00740.kgml: 39 -> 40 -> [43 -> 41] -> 42
path_jag00740.kgml: R03459 -> R03458 -> [R07280 -> R04457] -> R00066
path_jag00740.kgml: jag:GJA_3810 -> jag:GJA_3810 -> [jag:GJA_393 -> jag:GJA_3799] -> jag:GJA_3809
path_jag00740.kgml: 3.5.4.26 -> 1.1.1.193 -> [3.1.3.104 -> 2.5.1.78] -> 2.5.1.9
path_jag00740.kgml:
path_jag00740.kgml: --- 0.40 seconds ---

path_jag00750.kgml: Vitamin B6 metabolism
path_jag00750.kgml: Initialization took 0.14 seconds
path_jag00750.kgml: (not found)
path_jag00750.kgml: --- 0.19 seconds ---

path_jag00760.kgml: Nicotinate and nicotinamide metabolism
path_jag00760.kgml: Initialization took 0.94 seconds
path_jag00760.kgml:
path_jag00760.kgml: Found a trail of span 2 without skipping any vertex
path_jag00760.kgml: 72 -> 73
path_jag00760.kgml: R04292 -> R03348
path_jag00760.kgml: jag:GJA_2320 -> jag:GJA_2321
path_jag00760.kgml: 2.5.1.72 -> 2.4.2.19
path_jag00760.kgml:
path_jag00760.kgml: --- 1.12 seconds ---

path_jag00770.kgml: Pantothenate and CoA biosynthesis
path_jag00770.kgml: Initialization took 0.79 seconds
path_jag00770.kgml:
path_jag00770.kgml: Found a trail of span 2 without skipping any vertex
path_jag00770.kgml: 82 -> 81
path_jag00770.kgml: R00006 -> R03051
path_jag00770.kgml: {jag:GJA_3363, jag:GJA_3364, jag:GJA_4487, jag:GJA_4739} -> jag:GJA_3362
path_jag00770.kgml: 2.2.1.6 -> 1.1.1.86
path_jag00770.kgml:
path_jag00770.kgml: Found a trail of span 2 containing skipped vertices
path_jag00770.kgml: 75 -> 73
path_jag00770.kgml: R00977 -> R02269
path_jag00770.kgml: {jag:GJA_4397, jag:GJA_4398} -> jag:GJA_4395
path_jag00770.kgml: 1.3.1.1 -> 3.5.2.2
path_jag00770.kgml: Skipped genes: jag:GJA_4396
path_jag00770.kgml:
path_jag00770.kgml: --- 0.98 seconds ---

path_jag00780.kgml: Biotin metabolism
path_jag00780.kgml: Initialization took 0.49 seconds
path_jag00780.kgml:
path_jag00780.kgml: Found a trail of span 4 without skipping any vertex
path_jag00780.kgml: 34 -> 32 -> 31 -> 30
path_jag00780.kgml: R03210 -> R03231 -> R03182 -> R01078
path_jag00780.kgml: {jag:GJA_11, jag:GJA_2211} -> jag:GJA_12 -> jag:GJA_10 -> jag:GJA_9
path_jag00780.kgml: 2.3.1.47 -> 2.6.1.62 -> 6.3.3.3 -> 2.8.1.6
path_jag00780.kgml:
path_jag00780.kgml: Found a trail of span 4 containing skipped vertices
path_jag00780.kgml: 95 -> 53 -> [56 -> 59] -> 74 -> 67
path_jag00780.kgml: R10115 -> R10116 -> [R10117 -> R10118] -> R10119 -> R10120
path_jag00780.kgml: jag:GJA_1618 -> {jag:GJA_1014, jag:GJA_1616, jag:GJA_20, jag:GJA_2521, jag:GJA_3025} -> [jag:GJA_2790 -> jag:GJA_678] -> jag:GJA_1618 -> {jag:GJA_1014, jag:GJA_1616, jag:GJA_20, jag:GJA_2521, jag:GJA_3025}
path_jag00780.kgml: {2.3.1.179, 2.3.1.41} -> 1.1.1.100 -> [4.2.1.59 -> 1.3.1.10] -> {2.3.1.179, 2.3.1.41} -> 1.1.1.100
path_jag00780.kgml: Skipped genes: jag:GJA_1617
path_jag00780.kgml:
path_jag00780.kgml: Found a trail of span 4 without skipping any vertex
path_jag00780.kgml: 45 -> 32 -> 31 -> 30
path_jag00780.kgml: R10124 -> R03231 -> R03182 -> R01078
path_jag00780.kgml: {jag:GJA_11, jag:GJA_2211} -> jag:GJA_12 -> jag:GJA_10 -> jag:GJA_9
path_jag00780.kgml: 2.3.1.47 -> 2.6.1.62 -> 6.3.3.3 -> 2.8.1.6
path_jag00780.kgml:
path_jag00780.kgml: Found a trail of span 3 containing skipped vertices
path_jag00780.kgml: 34 -> [32] -> 31 -> 30
path_jag00780.kgml: R03210 -> [R03231] -> R03182 -> R01078
path_jag00780.kgml: {jag:GJA_11, jag:GJA_2211} -> [jag:GJA_12] -> jag:GJA_10 -> jag:GJA_9
path_jag00780.kgml: 2.3.1.47 -> [2.6.1.62] -> 6.3.3.3 -> 2.8.1.6
path_jag00780.kgml:
path_jag00780.kgml: Found a trail of span 3 containing skipped vertices
path_jag00780.kgml: 45 -> [32] -> 31 -> 30
path_jag00780.kgml: R10124 -> [R03231] -> R03182 -> R01078
path_jag00780.kgml: {jag:GJA_11, jag:GJA_2211} -> [jag:GJA_12] -> jag:GJA_10 -> jag:GJA_9
path_jag00780.kgml: 2.3.1.47 -> [2.6.1.62] -> 6.3.3.3 -> 2.8.1.6
path_jag00780.kgml:
path_jag00780.kgml: Found a trail of span 3 containing skipped vertices
path_jag00780.kgml: 45 -> 32 -> [31] -> 30
path_jag00780.kgml: R10124 -> R03231 -> [R03182] -> R01078
path_jag00780.kgml: {jag:GJA_11, jag:GJA_2211} -> jag:GJA_12 -> [jag:GJA_10] -> jag:GJA_9
path_jag00780.kgml: 2.3.1.47 -> 2.6.1.62 -> [6.3.3.3] -> 2.8.1.6
path_jag00780.kgml: Skipped genes: jag:GJA_10
path_jag00780.kgml:
path_jag00780.kgml: Found a trail of span 2 containing skipped vertices
path_jag00780.kgml: 34 -> [32 -> 31] -> 30
path_jag00780.kgml: R03210 -> [R03231 -> R03182] -> R01078
path_jag00780.kgml: {jag:GJA_11, jag:GJA_2211} -> [jag:GJA_12 -> jag:GJA_10] -> jag:GJA_9
path_jag00780.kgml: 2.3.1.47 -> [2.6.1.62 -> 6.3.3.3] -> 2.8.1.6
path_jag00780.kgml: Skipped genes: jag:GJA_10
path_jag00780.kgml:
path_jag00780.kgml: Found a trail of span 2 containing skipped vertices
path_jag00780.kgml: 45 -> [32 -> 31] -> 30
path_jag00780.kgml: R10124 -> [R03231 -> R03182] -> R01078
path_jag00780.kgml: {jag:GJA_11, jag:GJA_2211} -> [jag:GJA_12 -> jag:GJA_10] -> jag:GJA_9
path_jag00780.kgml: 2.3.1.47 -> [2.6.1.62 -> 6.3.3.3] -> 2.8.1.6
path_jag00780.kgml: Skipped genes: jag:GJA_10
path_jag00780.kgml:
path_jag00780.kgml: --- 1.06 seconds ---

path_jag00785.kgml: Lipoic acid metabolism
path_jag00785.kgml: Initialization took 0.05 seconds
path_jag00785.kgml:
path_jag00785.kgml: Found a trail of span 2 without skipping any vertex
path_jag00785.kgml: 5 -> 6
path_jag00785.kgml: R07768 -> R07769
path_jag00785.kgml: jag:GJA_5454 -> jag:GJA_5453
path_jag00785.kgml: 2.8.1.8 -> 2.3.1.181
path_jag00785.kgml:
path_jag00785.kgml: Found a trail of span 2 without skipping any vertex
path_jag00785.kgml: 11 -> 10
path_jag00785.kgml: R07766 -> R07767
path_jag00785.kgml: jag:GJA_5453 -> jag:GJA_5454
path_jag00785.kgml: 2.3.1.181 -> 2.8.1.8
path_jag00785.kgml:
path_jag00785.kgml: --- 0.22 seconds ---

path_jag00790.kgml: Folate biosynthesis
path_jag00790.kgml: Initialization took 1.44 seconds
path_jag00790.kgml:
path_jag00790.kgml: Found a trail of span 2 without skipping any vertex
path_jag00790.kgml: 96 -> 102
path_jag00790.kgml: R09959 -> R10002
path_jag00790.kgml: jag:GJA_2675 -> jag:GJA_2676
path_jag00790.kgml: 4.1.2.50 -> 4.3.99.3
path_jag00790.kgml:
path_jag00790.kgml: --- 1.58 seconds ---

path_jag00860.kgml: Porphyrin and chlorophyll metabolism
path_jag00860.kgml: Initialization took 1.04 seconds
path_jag00860.kgml:
path_jag00860.kgml: Found a trail of span 3 without skipping any vertex
path_jag00860.kgml: 273 -> 270 -> 271
path_jag00860.kgml: R00084 -> R03165 -> R03194
path_jag00860.kgml: jag:GJA_1413 -> {jag:GJA_1414, jag:GJA_1415} -> {jag:GJA_1415, jag:GJA_2976, jag:GJA_3932}
path_jag00860.kgml: 2.5.1.61 -> 4.2.1.75 -> 2.1.1.107
path_jag00860.kgml:
path_jag00860.kgml: Found a trail of span 2 without skipping any vertex
path_jag00860.kgml: 262 -> 314
path_jag00860.kgml: R07411 -> R07412
path_jag00860.kgml: jag:GJA_4520 -> jag:GJA_4521
path_jag00860.kgml: 2.5.1.141 -> ?
path_jag00860.kgml:
path_jag00860.kgml: Found a trail of span 2 containing skipped vertices
path_jag00860.kgml: 273 -> [270] -> 271
path_jag00860.kgml: R00084 -> [R03165] -> R03194
path_jag00860.kgml: jag:GJA_1413 -> [{jag:GJA_1414, jag:GJA_1415}] -> {jag:GJA_1415, jag:GJA_2976, jag:GJA_3932}
path_jag00860.kgml: 2.5.1.61 -> [4.2.1.75] -> 2.1.1.107
path_jag00860.kgml: Skipped genes: jag:GJA_1414
path_jag00860.kgml:
path_jag00860.kgml: --- 1.29 seconds ---

path_jag00900.kgml: Terpenoid backbone biosynthesis
path_jag00900.kgml: Initialization took 0.44 seconds
path_jag00900.kgml:
path_jag00900.kgml: Found a trail of span 2 containing skipped vertices
path_jag00900.kgml: 66 -> [67] -> 68
path_jag00900.kgml: R05633 -> [R05634] -> R05637
path_jag00900.kgml: jag:GJA_3329 -> [jag:GJA_4888] -> jag:GJA_3328
path_jag00900.kgml: 2.7.7.60 -> [2.7.1.148] -> 4.6.1.12
path_jag00900.kgml:
path_jag00900.kgml: --- 0.55 seconds ---

path_jag00903.kgml: Limonene and pinene degradation
path_jag00903.kgml: Initialization took 0.14 seconds
path_jag00903.kgml: (not found)
path_jag00903.kgml: --- 0.19 seconds ---

path_jag00906.kgml: Carotenoid biosynthesis
path_jag00906.kgml: Initialization took 0.06 seconds
path_jag00906.kgml: (not found)
path_jag00906.kgml: --- 0.10 seconds ---

path_jag00910.kgml: Nitrogen metabolism
path_jag00910.kgml: Initialization took 0.64 seconds
path_jag00910.kgml:
path_jag00910.kgml: Found a trail of span 2 without skipping any vertex
path_jag00910.kgml: 25 -> 148
path_jag00910.kgml: R00798 -> R00787
path_jag00910.kgml: jag:GJA_2968 -> {jag:GJA_2969, jag:GJA_2970, jag:GJA_2971, jag:GJA_878}
path_jag00910.kgml: ? -> {1.7.1.15, 1.7.1.4}
path_jag00910.kgml:
path_jag00910.kgml: --- 0.75 seconds ---

path_jag00920.kgml: Sulfur metabolism
path_jag00920.kgml: Initialization took 2.09 seconds
path_jag00920.kgml:
path_jag00920.kgml: Found a trail of span 3 containing skipped vertices
path_jag00920.kgml: 42 -> [39] -> 48 -> 31
path_jag00920.kgml: R00529 -> [R00509] -> R02021 -> R00858
path_jag00920.kgml: {jag:GJA_3930, jag:GJA_3931} -> [jag:GJA_2960] -> jag:GJA_3929 -> {jag:GJA_3023, jag:GJA_3031, jag:GJA_3638, jag:GJA_3927}
path_jag00920.kgml: 2.7.7.4 -> [2.7.1.25] -> 1.8.4.8 -> 1.8.1.2
path_jag00920.kgml: Skipped genes: jag:GJA_3928
path_jag00920.kgml:
path_jag00920.kgml: Found a trail of span 2 containing skipped vertices
path_jag00920.kgml: 160 -> [159] -> 150
path_jag00920.kgml: R00529 -> [R00509] -> R02021
path_jag00920.kgml: {jag:GJA_3930, jag:GJA_3931} -> [jag:GJA_2960] -> jag:GJA_3929
path_jag00920.kgml: 2.7.7.4 -> [2.7.1.25] -> 1.8.4.8
path_jag00920.kgml:
path_jag00920.kgml: Found a trail of span 2 containing skipped vertices
path_jag00920.kgml: 42 -> [39 -> 48] -> 31
path_jag00920.kgml: R00529 -> [R00509 -> R02021] -> R00858
path_jag00920.kgml: {jag:GJA_3930, jag:GJA_3931} -> [jag:GJA_2960 -> jag:GJA_3929] -> {jag:GJA_3023, jag:GJA_3031, jag:GJA_3638, jag:GJA_3927}
path_jag00920.kgml: 2.7.7.4 -> [2.7.1.25 -> 1.8.4.8] -> 1.8.1.2
path_jag00920.kgml: Skipped genes: jag:GJA_3929, jag:GJA_3928
path_jag00920.kgml:
path_jag00920.kgml: Found a trail of span 2 containing skipped vertices
path_jag00920.kgml: 55 -> 57
path_jag00920.kgml: R10203 -> R10206
path_jag00920.kgml: {jag:GJA_1815, jag:GJA_3845, jag:GJA_5301} -> {jag:GJA_1715, jag:GJA_1815, jag:GJA_1817, jag:GJA_5301}
path_jag00920.kgml: 1.14.14.35 -> {1.14.14.34, 1.14.14.5}
path_jag00920.kgml: Skipped genes: jag:GJA_1816
path_jag00920.kgml:
path_jag00920.kgml: --- 2.35 seconds ---

path_jag00970.kgml: Aminoacyl-tRNA biosynthesis
path_jag00970.kgml: Initialization took 1.69 seconds
path_jag00970.kgml: (not found)
path_jag00970.kgml: --- 1.75 seconds ---

path_jag01040.kgml: Biosynthesis of unsaturated fatty acids
path_jag01040.kgml: Initialization took 0.19 seconds
path_jag01040.kgml: (not found)
path_jag01040.kgml: --- 0.24 seconds ---

path_jag01053.kgml: Biosynthesis of siderophore group nonribosomal peptides
path_jag01053.kgml: Initialization took 0.09 seconds
path_jag01053.kgml:
path_jag01053.kgml: Found a trail of span 3 containing skipped vertices
path_jag01053.kgml: 20 -> 43 -> [18] -> 64
path_jag01053.kgml: R01717 -> R03037 -> [R01505] -> R07644
path_jag01053.kgml: jag:GJA_3094 -> jag:GJA_3092 -> [jag:GJA_3085] -> {jag:GJA_3092, jag:GJA_3093}
path_jag01053.kgml: 5.4.4.2 -> 3.3.2.1 -> [1.3.1.28] -> 6.3.2.14
path_jag01053.kgml:
path_jag01053.kgml: Found a trail of span 2 containing skipped vertices
path_jag01053.kgml: 20 -> [43 -> 18] -> 64
path_jag01053.kgml: R01717 -> [R03037 -> R01505] -> R07644
path_jag01053.kgml: jag:GJA_3094 -> [jag:GJA_3092 -> jag:GJA_3085] -> {jag:GJA_3092, jag:GJA_3093}
path_jag01053.kgml: 5.4.4.2 -> [3.3.2.1 -> 1.3.1.28] -> 6.3.2.14
path_jag01053.kgml:
path_jag01053.kgml: --- 0.25 seconds ---

--- 465.50 seconds ---
