# Supplementary material for: CoMetGeNe: mining conserved neighborhood patterns in metabolic and genomic contexts
Source: BMC Bioinformatics. 2019 Jan 10;20:19. doi: 10.1186/s12859-018-2542-2 (PMC6327494; doi:10.1186/s12859-018-2542-2)
Supplement: Supplementary file 14 — Trail finding results for completely assembled representative bacterial genomes present in NCBI Genomes. Of the 1,545 fully assembled representative bacterial genomes in NCBI, corresponding entries have been identified in KEGG for 1,467 species, for which trail finding has been performed for all combinations of gap parameters δG and δD ranging from 0 to 3. This additional file is available from https://doi.org/10.6084/m9.figshare.7288769. (GZ 178,532 kb) [file 12859_2018_2542_MOESM14_ESM.gz › results/sci_dG3_dD0.hnet]

--- delta_G = 3, delta_D = 0 ---

path_sci00010.kgml: Glycolysis / Gluconeogenesis
path_sci00010.kgml: Initialization took 18.43 seconds
path_sci00010.kgml:
path_sci00010.kgml: Found a trail of span 3 without skipping any vertex
path_sci00010.kgml: 76 -> 57 -> 58
path_sci00010.kgml: R01512 -> R01061 -> R01015
path_sci00010.kgml: sci:B446_10130 -> {sci:B446_03860, sci:B446_05210, sci:B446_10135, sci:B446_29660} -> sci:B446_10125
path_sci00010.kgml: 2.7.2.3 -> {1.2.1.12, 1.2.1.59} -> 5.3.1.1
path_sci00010.kgml:
path_sci00010.kgml: --- 18.98 seconds ---

path_sci00020.kgml: Citrate cycle (TCA cycle)
path_sci00020.kgml: Initialization took 8.35 seconds
path_sci00020.kgml:
path_sci00020.kgml: Found a trail of span 2 without skipping any vertex
path_sci00020.kgml: 28 -> 31
path_sci00020.kgml: R07618 -> R02570
path_sci00020.kgml: {sci:B446_11425, sci:B446_23075, sci:B446_32095} -> sci:B446_11430
path_sci00020.kgml: 1.8.1.4 -> 2.3.1.61
path_sci00020.kgml:
path_sci00020.kgml: --- 8.71 seconds ---

path_sci00030.kgml: Pentose phosphate pathway
path_sci00030.kgml: Initialization took 8.90 seconds
path_sci00030.kgml:
path_sci00030.kgml: --- 12.81 seconds ---

path_sci00040.kgml: Pentose and glucuronate interconversions
path_sci00040.kgml: Initialization took 1.23 seconds
path_sci00040.kgml:
path_sci00040.kgml: Found a trail of span 2 containing skipped vertices
path_sci00040.kgml: 127 -> 85
path_sci00040.kgml: R01902 -> R01906
path_sci00040.kgml: sci:B446_32255 -> sci:B446_32265
path_sci00040.kgml: 2.7.1.5 -> ?
path_sci00040.kgml: Skipped genes: sci:B446_32260
path_sci00040.kgml:
path_sci00040.kgml: --- 1.32 seconds ---

path_sci00051.kgml: Fructose and mannose metabolism
path_sci00051.kgml: Initialization took 3.39 seconds
path_sci00051.kgml:
path_sci00051.kgml: Found a trail of span 2 containing skipped vertices
path_sci00051.kgml: 98 -> 99
path_sci00051.kgml: R02437 -> R03014
path_sci00051.kgml: sci:B446_32265 -> sci:B446_32255
path_sci00051.kgml: 5.3.1.14 -> 2.7.1.5
path_sci00051.kgml: Skipped genes: sci:B446_32260
path_sci00051.kgml:
path_sci00051.kgml: Found a trail of span 2 without skipping any vertex
path_sci00051.kgml: 54 -> 92
path_sci00051.kgml: R03232 -> R02071
path_sci00051.kgml: sci:B446_16575 -> sci:B446_16580
path_sci00051.kgml: 2.7.1.202 -> 2.7.1.56
path_sci00051.kgml:
path_sci00051.kgml: Found a trail of span 2 containing skipped vertices
path_sci00051.kgml: 78 -> 79
path_sci00051.kgml: R01819 -> R01818
path_sci00051.kgml: sci:B446_15710 -> {sci:B446_07150, sci:B446_15725, sci:B446_23060}
path_sci00051.kgml: 5.3.1.8 -> 5.4.2.8
path_sci00051.kgml: Skipped genes: sci:B446_15715, sci:B446_15720
path_sci00051.kgml:
path_sci00051.kgml: --- 3.65 seconds ---

path_sci00052.kgml: Galactose metabolism
path_sci00052.kgml: Initialization took 5.95 seconds
path_sci00052.kgml:
path_sci00052.kgml: Found a trail of span 3 without skipping any vertex
path_sci00052.kgml: 171 -> 82 -> 79 -> 82
path_sci00052.kgml: R01092 -> R00955 -> R00291 -> R00955
path_sci00052.kgml: sci:B446_16270 -> sci:B446_16280 -> {sci:B446_15545, sci:B446_16275, sci:B446_21005, sci:B446_30790} -> sci:B446_16280
path_sci00052.kgml: 2.7.1.6 -> 2.7.7.12 -> 5.1.3.2 -> 2.7.7.12
path_sci00052.kgml:
path_sci00052.kgml: --- 6.12 seconds ---

path_sci00053.kgml: Ascorbate and aldarate metabolism
path_sci00053.kgml: Initialization took 0.48 seconds
path_sci00053.kgml:
path_sci00053.kgml: Found a trail of span 3 without skipping any vertex
path_sci00053.kgml: 99 -> 90 -> 93
path_sci00053.kgml: R08056 -> R02752 -> R02279
path_sci00053.kgml: sci:B446_13140 -> sci:B446_13140 -> {sci:B446_09810, sci:B446_13145}
path_sci00053.kgml: 4.2.1.40 -> 4.2.1.40 -> 4.2.1.41
path_sci00053.kgml:
path_sci00053.kgml: --- 0.57 seconds ---

path_sci00061.kgml: Fatty acid biosynthesis
path_sci00061.kgml: Initialization took 7.37 seconds
path_sci00061.kgml:
path_sci00061.kgml: Found a trail of span 2 without skipping any vertex
path_sci00061.kgml: 147 -> 262
path_sci00061.kgml: R01626 -> R10707
path_sci00061.kgml: sci:B446_12460 -> {sci:B446_12465, sci:B446_13385, sci:B446_27925, sci:B446_30165, sci:B446_31420}
path_sci00061.kgml: {2.3.1.39, 2.3.1.85, 2.3.1.86} -> 2.3.1.180
path_sci00061.kgml:
path_sci00061.kgml: --- 9.03 seconds ---

path_sci00071.kgml: Fatty acid degradation
path_sci00071.kgml: Initialization took 10.81 seconds
path_sci00071.kgml:
path_sci00071.kgml: Found a trail of span 6 containing skipped vertices
path_sci00071.kgml: 51 -> 50 -> 48 -> 195 -> 41 -> 42
path_sci00071.kgml: R04749 -> R04748 -> R01177 -> R00238 -> R01975 -> R03026
path_sci00071.kgml: {sci:B446_04720, sci:B446_10565, sci:B446_17190, sci:B446_30710, sci:B446_31295} -> sci:B446_30710 -> {sci:B446_04705, sci:B446_10585, sci:B446_12245, sci:B446_16010, sci:B446_25310, sci:B446_30705} -> {sci:B446_04705, sci:B446_10585, sci:B446_12245, sci:B446_16010, sci:B446_25310, sci:B446_30705} -> sci:B446_30710 -> {sci:B446_04720, sci:B446_10565, sci:B446_17190, sci:B446_30710, sci:B446_31295}
path_sci00071.kgml: {4.2.1.17, 4.2.1.74} -> {1.1.1.211, 1.1.1.35} -> {2.3.1.16, 2.3.1.9} -> 2.3.1.9 -> 1.1.1.35 -> 4.2.1.17
path_sci00071.kgml: Skipped genes: sci:B446_04710, sci:B446_04715
path_sci00071.kgml:
path_sci00071.kgml: --- 11.89 seconds ---

path_sci00072.kgml: Synthesis and degradation of ketone bodies
path_sci00072.kgml: Initialization took 1.05 seconds
path_sci00072.kgml: (not found)
path_sci00072.kgml: --- 1.09 seconds ---

path_sci00130.kgml: Ubiquinone and other terpenoid-quinone biosynthesis
path_sci00130.kgml: Initialization took 0.74 seconds
path_sci00130.kgml: (not found)
path_sci00130.kgml: --- 0.78 seconds ---

path_sci00190.kgml: Oxidative phosphorylation
path_sci00190.kgml: Initialization took 27.70 seconds
path_sci00190.kgml: (not found)
path_sci00190.kgml: --- 27.73 seconds ---

path_sci00220.kgml: Arginine biosynthesis
path_sci00220.kgml: Initialization took 8.96 seconds
path_sci00220.kgml:
path_sci00220.kgml: Found a trail of span 5 without skipping any vertex
path_sci00220.kgml: 49 -> 50 -> 51 -> 52 -> 55
path_sci00220.kgml: R00259 -> R02649 -> R03443 -> R02283 -> R02282
path_sci00220.kgml: {sci:B446_08180, sci:B446_20825} -> sci:B446_08175 -> sci:B446_08185 -> sci:B446_08170 -> sci:B446_08180
path_sci00220.kgml: 2.3.1.1 -> 2.7.2.8 -> 1.2.1.38 -> 2.6.1.11 -> 2.3.1.35
path_sci00220.kgml:
path_sci00220.kgml: Found a trail of span 2 without skipping any vertex
path_sci00220.kgml: 56 -> 57
path_sci00220.kgml: R00774 -> R00005
path_sci00220.kgml: {sci:B446_01065, sci:B446_34230} -> {sci:B446_01060, sci:B446_34235}
path_sci00220.kgml: 6.3.4.6 -> 3.5.1.54
path_sci00220.kgml:
path_sci00220.kgml: Found a trail of span 2 without skipping any vertex
path_sci00220.kgml: 44 -> 59
path_sci00220.kgml: R01398 -> R00552
path_sci00220.kgml: {sci:B446_23800, sci:B446_27760} -> sci:B446_27755
path_sci00220.kgml: 2.1.3.3 -> 3.5.3.6
path_sci00220.kgml:
path_sci00220.kgml: --- 9.22 seconds ---

path_sci00230.kgml: Purine metabolism
path_sci00230.kgml: Initialization took 47.10 seconds
path_sci00230.kgml:
path_sci00230.kgml: Found a trail of span 3 without skipping any vertex
path_sci00230.kgml: 226 -> 232 -> 429
path_sci00230.kgml: R02106 -> R06601 -> R06604
path_sci00230.kgml: sci:B446_29175 -> sci:B446_29170 -> sci:B446_29165
path_sci00230.kgml: 1.7.3.3 -> 3.5.2.17 -> 4.1.1.97
path_sci00230.kgml:
path_sci00230.kgml: Found a trail of span 2 without skipping any vertex
path_sci00230.kgml: 224 -> 225
path_sci00230.kgml: R02422 -> R02425
path_sci00230.kgml: sci:B446_29295 -> sci:B446_29290
path_sci00230.kgml: 3.5.3.4 -> 3.5.2.5
path_sci00230.kgml:
path_sci00230.kgml: Found a trail of span 2 containing skipped vertices
path_sci00230.kgml: 312 -> 175
path_sci00230.kgml: R01138 -> R00375
path_sci00230.kgml: {sci:B446_10500, sci:B446_25410} -> {sci:B446_07915, sci:B446_09500, sci:B446_10445, sci:B446_10825, sci:B446_13255, sci:B446_18430, sci:B446_19170, sci:B446_20535, sci:B446_20575, sci:B446_28575}
path_sci00230.kgml: 2.7.1.40 -> 2.7.7.7
path_sci00230.kgml: Skipped genes: sci:B446_10495
path_sci00230.kgml:
path_sci00230.kgml: Found a trail of span 2 without skipping any vertex
path_sci00230.kgml: 252 -> 253
path_sci00230.kgml: R00529 -> R00509
path_sci00230.kgml: {sci:B446_28700, sci:B446_28705} -> sci:B446_28710
path_sci00230.kgml: 2.7.7.4 -> 2.7.1.25
path_sci00230.kgml:
path_sci00230.kgml: Found a trail of span 2 without skipping any vertex
path_sci00230.kgml: 258 -> 259
path_sci00230.kgml: R01768 -> R02103
path_sci00230.kgml: {sci:B446_31315, sci:B446_31320, sci:B446_31325} -> {sci:B446_31315, sci:B446_31320, sci:B446_31325}
path_sci00230.kgml: 1.17.1.4 -> 1.17.1.4
path_sci00230.kgml:
path_sci00230.kgml: Found a trail of span 2 containing skipped vertices
path_sci00230.kgml: 301 -> 247
path_sci00230.kgml: R01858 -> R00376
path_sci00230.kgml: {sci:B446_10500, sci:B446_25410} -> {sci:B446_07915, sci:B446_09500, sci:B446_10445, sci:B446_10825, sci:B446_13255, sci:B446_18430, sci:B446_19170, sci:B446_20535, sci:B446_20575, sci:B446_28575}
path_sci00230.kgml: 2.7.1.40 -> 2.7.7.7
path_sci00230.kgml: Skipped genes: sci:B446_10495
path_sci00230.kgml:
path_sci00230.kgml: Found a trail of span 2 without skipping any vertex
path_sci00230.kgml: 427 -> 428
path_sci00230.kgml: R07404 -> R07405
path_sci00230.kgml: sci:B446_15875 -> sci:B446_15870
path_sci00230.kgml: 6.3.4.18 -> 5.4.99.18
path_sci00230.kgml:
path_sci00230.kgml: --- 49.70 seconds ---

path_sci00240.kgml: Pyrimidine metabolism
path_sci00240.kgml: Initialization took 18.74 seconds
path_sci00240.kgml:
path_sci00240.kgml: Found a trail of span 4 containing skipped vertices
path_sci00240.kgml: 91 -> 97 -> 98 -> 174 -> 98
path_sci00240.kgml: R00575 -> R01397 -> R01993 -> R01868 -> R01993
path_sci00240.kgml: {sci:B446_07660, sci:B446_07665} -> sci:B446_07680 -> sci:B446_07675 -> sci:B446_07655 -> sci:B446_07675
path_sci00240.kgml: 6.3.5.5 -> 2.1.3.2 -> 3.5.2.3 -> 1.3.5.2 -> 3.5.2.3
path_sci00240.kgml: Skipped genes: sci:B446_07670
path_sci00240.kgml:
path_sci00240.kgml: Found a trail of span 2 containing skipped vertices
path_sci00240.kgml: 172 -> 173
path_sci00240.kgml: R03055 -> R04666
path_sci00240.kgml: sci:B446_29480 -> {sci:B446_15950, sci:B446_29460, sci:B446_29475}
path_sci00240.kgml: 3.5.2.2 -> 3.5.1.6
path_sci00240.kgml: Skipped genes: sci:B446_29470, sci:B446_29465
path_sci00240.kgml:
path_sci00240.kgml: Found a trail of span 2 containing skipped vertices
path_sci00240.kgml: 119 -> 120
path_sci00240.kgml: R02269 -> R00905
path_sci00240.kgml: sci:B446_29480 -> {sci:B446_15950, sci:B446_29460, sci:B446_29475}
path_sci00240.kgml: 3.5.2.2 -> 3.5.1.6
path_sci00240.kgml: Skipped genes: sci:B446_29470, sci:B446_29465
path_sci00240.kgml:
path_sci00240.kgml: Found a trail of span 2 without skipping any vertex
path_sci00240.kgml: 152 -> 155
path_sci00240.kgml: R02485 -> R02484
path_sci00240.kgml: sci:B446_22940 -> sci:B446_22945
path_sci00240.kgml: 3.5.4.5 -> {2.4.2.1, 2.4.2.2, 2.4.2.3, 2.4.2.4}
path_sci00240.kgml:
path_sci00240.kgml: --- 19.66 seconds ---

path_sci00250.kgml: Alanine, aspartate and glutamate metabolism
path_sci00250.kgml: Initialization took 13.62 seconds
path_sci00250.kgml: (not found)
path_sci00250.kgml: --- 13.69 seconds ---

path_sci00253.kgml: Tetracycline biosynthesis
path_sci00253.kgml: Initialization took 0.14 seconds
path_sci00253.kgml:
path_sci00253.kgml: Found a trail of span 2 without skipping any vertex
path_sci00253.kgml: 56 -> 5
path_sci00253.kgml: R11516 -> R06642
path_sci00253.kgml: {sci:B446_13320, sci:B446_13325, sci:B446_13330} -> sci:B446_13340
path_sci00253.kgml: 2.3.1.260 -> ?
path_sci00253.kgml:
path_sci00253.kgml: --- 0.23 seconds ---

path_sci00260.kgml: Glycine, serine and threonine metabolism
path_sci00260.kgml: Initialization took 16.52 seconds
path_sci00260.kgml:
path_sci00260.kgml: Found a trail of span 4 without skipping any vertex
path_sci00260.kgml: 56 -> 55 -> 54 -> 49
path_sci00260.kgml: R06977 -> R06978 -> R06979 -> R08050
path_sci00260.kgml: {sci:B446_09705, sci:B446_27135} -> sci:B446_09700 -> sci:B446_09710 -> sci:B446_09715
path_sci00260.kgml: 2.6.1.76 -> 2.3.1.178 -> 4.2.1.108 -> 1.14.11.55
path_sci00260.kgml:
path_sci00260.kgml: Found a trail of span 3 without skipping any vertex
path_sci00260.kgml: 103 -> 99 -> 87
path_sci00260.kgml: {R01773, R01775} -> R01771 -> R01466
path_sci00260.kgml: sci:B446_25095 -> sci:B446_25105 -> {sci:B446_17495, sci:B446_25100}
path_sci00260.kgml: {1.1.1.3, 1.1.1.3} -> 2.7.1.39 -> 4.2.3.1
path_sci00260.kgml:
path_sci00260.kgml: Found a trail of span 3 containing skipped vertices
path_sci00260.kgml: 110 -> 82 -> 95
path_sci00260.kgml: R04125 -> R00945 -> R00220
path_sci00260.kgml: sci:B446_25645 -> {sci:B446_22710, sci:B446_25145, sci:B446_25635} -> sci:B446_25630
path_sci00260.kgml: 2.1.2.10 -> 2.1.2.1 -> {4.3.1.17, 4.3.1.19}
path_sci00260.kgml: Skipped genes: sci:B446_25640
path_sci00260.kgml:
path_sci00260.kgml: Found a trail of span 2 without skipping any vertex
path_sci00260.kgml: 76 -> 93
path_sci00260.kgml: R00480 -> R02291
path_sci00260.kgml: sci:B446_20185 -> {sci:B446_14050, sci:B446_20190}
path_sci00260.kgml: 2.7.2.4 -> 1.2.1.11
path_sci00260.kgml:
path_sci00260.kgml: Found a trail of span 2 without skipping any vertex
path_sci00260.kgml: 89 -> 92
path_sci00260.kgml: R01465 -> R00371
path_sci00260.kgml: sci:B446_30955 -> sci:B446_30960
path_sci00260.kgml: 1.1.1.103 -> 2.3.1.29
path_sci00260.kgml:
path_sci00260.kgml: --- 17.12 seconds ---

path_sci00261.kgml: Monobactam biosynthesis
path_sci00261.kgml: Initialization took 1.58 seconds
path_sci00261.kgml:
path_sci00261.kgml: Found a trail of span 2 containing skipped vertices
path_sci00261.kgml: 97 -> 96
path_sci00261.kgml: R10147 -> {R04198, R04199}
path_sci00261.kgml: {sci:B446_09775, sci:B446_09905, sci:B446_12935, sci:B446_26865, sci:B446_31215} -> sci:B446_26840
path_sci00261.kgml: 4.3.3.7 -> {1.17.1.8, 1.17.1.8}
path_sci00261.kgml: Skipped genes: sci:B446_26845, sci:B446_26860
path_sci00261.kgml:
path_sci00261.kgml: --- 1.67 seconds ---

path_sci00270.kgml: Cysteine and methionine metabolism
path_sci00270.kgml: Initialization took 7.02 seconds
path_sci00270.kgml:
path_sci00270.kgml: Found a trail of span 2 without skipping any vertex
path_sci00270.kgml: 217 -> 214
path_sci00270.kgml: R00480 -> R02291
path_sci00270.kgml: sci:B446_20185 -> {sci:B446_14050, sci:B446_20190}
path_sci00270.kgml: 2.7.2.4 -> 1.2.1.11
path_sci00270.kgml:
path_sci00270.kgml: --- 7.14 seconds ---

path_sci00280.kgml: Valine, leucine and isoleucine degradation
path_sci00280.kgml: Initialization took 16.10 seconds
path_sci00280.kgml: (not found)
path_sci00280.kgml: --- 16.18 seconds ---

path_sci00281.kgml: Geraniol degradation
path_sci00281.kgml: Initialization took 0.68 seconds
path_sci00281.kgml: (not found)
path_sci00281.kgml: --- 0.71 seconds ---

path_sci00290.kgml: Valine, leucine and isoleucine biosynthesis
path_sci00290.kgml: Initialization took 1.60 seconds
path_sci00290.kgml:
path_sci00290.kgml: Found a trail of span 3 without skipping any vertex
path_sci00290.kgml: 79 -> 44 -> 46 -> 44
path_sci00290.kgml: R00226 -> R05071 -> R04440 -> R05071
path_sci00290.kgml: {sci:B446_14600, sci:B446_25855, sci:B446_25860, sci:B446_31430} -> sci:B446_25865 -> sci:B446_25865 -> sci:B446_25865
path_sci00290.kgml: 2.2.1.6 -> {1.1.1.86, 5.4.99.3} -> 1.1.1.86 -> {1.1.1.86, 5.4.99.3}
path_sci00290.kgml:
path_sci00290.kgml: Found a trail of span 3 without skipping any vertex
path_sci00290.kgml: 47 -> 42 -> 34
path_sci00290.kgml: R08648 -> R05069 -> R05068
path_sci00290.kgml: {sci:B446_14600, sci:B446_25855, sci:B446_25860, sci:B446_31430} -> sci:B446_25865 -> sci:B446_25865
path_sci00290.kgml: 2.2.1.6 -> {1.1.1.86, 5.4.99.3} -> 1.1.1.86
path_sci00290.kgml:
path_sci00290.kgml: Found a trail of span 2 without skipping any vertex
path_sci00290.kgml: 78 -> 21
path_sci00290.kgml: R03896 -> R03898
path_sci00290.kgml: {sci:B446_26070, sci:B446_26075} -> {sci:B446_26070, sci:B446_26075}
path_sci00290.kgml: 4.2.1.35 -> 4.2.1.35
path_sci00290.kgml:
path_sci00290.kgml: Found a trail of span 2 without skipping any vertex
path_sci00290.kgml: 35 -> 37
path_sci00290.kgml: R03968 -> R04001
path_sci00290.kgml: {sci:B446_26070, sci:B446_26075} -> {sci:B446_26070, sci:B446_26075}
path_sci00290.kgml: 4.2.1.33 -> 4.2.1.33
path_sci00290.kgml:
path_sci00290.kgml: --- 1.94 seconds ---

path_sci00300.kgml: Lysine biosynthesis
path_sci00300.kgml: Initialization took 4.04 seconds
path_sci00300.kgml:
path_sci00300.kgml: Found a trail of span 2 containing skipped vertices
path_sci00300.kgml: 53 -> 54
path_sci00300.kgml: R10147 -> {R04198, R04199}
path_sci00300.kgml: {sci:B446_09775, sci:B446_09905, sci:B446_12935, sci:B446_26865, sci:B446_31215} -> sci:B446_26840
path_sci00300.kgml: 4.3.3.7 -> {1.17.1.8, 1.17.1.8}
path_sci00300.kgml: Skipped genes: sci:B446_26845, sci:B446_26860
path_sci00300.kgml:
path_sci00300.kgml: Found a trail of span 2 without skipping any vertex
path_sci00300.kgml: 77 -> 46
path_sci00300.kgml: R02788 -> R04617
path_sci00300.kgml: sci:B446_10955 -> sci:B446_10950
path_sci00300.kgml: 6.3.2.13 -> 6.3.2.10
path_sci00300.kgml:
path_sci00300.kgml: Found a trail of span 2 without skipping any vertex
path_sci00300.kgml: 50 -> 51
path_sci00300.kgml: R00480 -> R02291
path_sci00300.kgml: sci:B446_20185 -> {sci:B446_14050, sci:B446_20190}
path_sci00300.kgml: 2.7.2.4 -> 1.2.1.11
path_sci00300.kgml:
path_sci00300.kgml: --- 4.24 seconds ---

path_sci00310.kgml: Lysine degradation
path_sci00310.kgml: Initialization took 4.91 seconds
path_sci00310.kgml:
path_sci00310.kgml: Found a trail of span 3 containing skipped vertices
path_sci00310.kgml: 44 -> 45 -> 56
path_sci00310.kgml: R03026 -> R01975 -> R00238
path_sci00310.kgml: {sci:B446_04720, sci:B446_10565, sci:B446_17190, sci:B446_30710, sci:B446_31295} -> sci:B446_30710 -> {sci:B446_04705, sci:B446_10585, sci:B446_12245, sci:B446_16010, sci:B446_25310, sci:B446_30705}
path_sci00310.kgml: 4.2.1.17 -> 1.1.1.35 -> 2.3.1.9
path_sci00310.kgml: Skipped genes: sci:B446_04710, sci:B446_04715
path_sci00310.kgml:
path_sci00310.kgml: --- 5.00 seconds ---

path_sci00311.kgml: Penicillin and cephalosporin biosynthesis
path_sci00311.kgml: Initialization took 0.33 seconds
path_sci00311.kgml: (not found)
path_sci00311.kgml: --- 0.38 seconds ---

path_sci00330.kgml: Arginine and proline metabolism
path_sci00330.kgml: Initialization took 4.56 seconds
path_sci00330.kgml:
path_sci00330.kgml: Found a trail of span 3 without skipping any vertex
path_sci00330.kgml: 222 -> 221 -> 215
path_sci00330.kgml: R10507 -> {R00707, R00708} -> R00245
path_sci00330.kgml: sci:B446_25890 -> sci:B446_25895 -> sci:B446_25895
path_sci00330.kgml: ? -> {1.2.1.88, 1.2.1.88} -> 1.2.1.88
path_sci00330.kgml:
path_sci00330.kgml: Found a trail of span 2 containing skipped vertices
path_sci00330.kgml: 216 -> 217
path_sci00330.kgml: R00239 -> R03313
path_sci00330.kgml: sci:B446_13620 -> sci:B446_13610
path_sci00330.kgml: 2.7.2.11 -> 1.2.1.41
path_sci00330.kgml: Skipped genes: sci:B446_13615
path_sci00330.kgml:
path_sci00330.kgml: --- 4.74 seconds ---

path_sci00332.kgml: Carbapenem biosynthesis
path_sci00332.kgml: Initialization took 0.08 seconds
path_sci00332.kgml:
path_sci00332.kgml: Found a trail of span 2 containing skipped vertices
path_sci00332.kgml: 5 -> 8
path_sci00332.kgml: R00239 -> R03313
path_sci00332.kgml: sci:B446_13620 -> sci:B446_13610
path_sci00332.kgml: 2.7.2.11 -> 1.2.1.41
path_sci00332.kgml: Skipped genes: sci:B446_13615
path_sci00332.kgml:
path_sci00332.kgml: --- 0.17 seconds ---

path_sci00340.kgml: Histidine metabolism
path_sci00340.kgml: Initialization took 3.59 seconds
path_sci00340.kgml:
path_sci00340.kgml: Found a trail of span 5 containing skipped vertices
path_sci00340.kgml: 66 -> 65 -> 69 -> 63 -> 62
path_sci00340.kgml: R04037 -> R04640 -> R04558 -> R03457 -> R03243
path_sci00340.kgml: sci:B446_10715 -> sci:B446_10750 -> {sci:B446_10740, sci:B446_10755} -> sci:B446_10765 -> {sci:B446_09665, sci:B446_10770, sci:B446_18890, sci:B446_31415}
path_sci00340.kgml: 3.5.4.19 -> 5.3.1.16 -> 4.3.2.10 -> 4.2.1.19 -> 2.6.1.9
path_sci00340.kgml: Skipped genes: sci:B446_10760, sci:B446_10745, sci:B446_10730, sci:B446_10735
path_sci00340.kgml:
path_sci00340.kgml: Found a trail of span 3 containing skipped vertices
path_sci00340.kgml: 44 -> 43 -> 42
path_sci00340.kgml: R01168 -> R02914 -> R02288
path_sci00340.kgml: {sci:B446_15990, sci:B446_23140} -> sci:B446_15955 -> sci:B446_15940
path_sci00340.kgml: 4.3.1.3 -> 4.2.1.49 -> 3.5.2.7
path_sci00340.kgml: Skipped genes: sci:B446_15950, sci:B446_15945, sci:B446_15980, sci:B446_15985
path_sci00340.kgml:
path_sci00340.kgml: Found a trail of span 3 without skipping any vertex
path_sci00340.kgml: 141 -> 142 -> 145
path_sci00340.kgml: R01169 -> R11013 -> R11021
path_sci00340.kgml: sci:B446_32005 -> sci:B446_32015 -> sci:B446_32010
path_sci00340.kgml: 2.1.1.44 -> 1.14.99.50 -> 3.5.1.118
path_sci00340.kgml:
path_sci00340.kgml: Found a trail of span 2 without skipping any vertex
path_sci00340.kgml: 58 -> 67
path_sci00340.kgml: R01071 -> R04035
path_sci00340.kgml: sci:B446_07450 -> sci:B446_07455
path_sci00340.kgml: 2.4.2.17 -> 3.6.1.31
path_sci00340.kgml:
path_sci00340.kgml: --- 3.92 seconds ---

path_sci00350.kgml: Tyrosine metabolism
path_sci00350.kgml: Initialization took 3.93 seconds
path_sci00350.kgml: (not found)
path_sci00350.kgml: --- 3.95 seconds ---

path_sci00360.kgml: Phenylalanine metabolism
path_sci00360.kgml: Initialization took 6.80 seconds
path_sci00360.kgml: (not found)
path_sci00360.kgml: --- 6.85 seconds ---

path_sci00361.kgml: Chlorocyclohexane and chlorobenzene degradation
path_sci00361.kgml: Initialization took 0.28 seconds
path_sci00361.kgml: (not found)
path_sci00361.kgml: --- 0.32 seconds ---

path_sci00362.kgml: Benzoate degradation
path_sci00362.kgml: Initialization took 6.14 seconds
path_sci00362.kgml:
path_sci00362.kgml: Found a trail of span 4 without skipping any vertex
path_sci00362.kgml: 48 -> 60 -> 61 -> 145
path_sci00362.kgml: R01631 -> R03307 -> R03470 -> R02991
path_sci00362.kgml: {sci:B446_30585, sci:B446_30590} -> sci:B446_30580 -> {sci:B446_02590, sci:B446_08195, sci:B446_29405, sci:B446_30575} -> {sci:B446_29405, sci:B446_30575}
path_sci00362.kgml: 1.13.11.3 -> 5.5.1.2 -> 4.1.1.44 -> 3.1.1.24
path_sci00362.kgml:
path_sci00362.kgml: --- 6.27 seconds ---

path_sci00364.kgml: Fluorobenzoate degradation
path_sci00364.kgml: Initialization took 0.08 seconds
path_sci00364.kgml: (not found)
path_sci00364.kgml: --- 0.11 seconds ---

path_sci00380.kgml: Tryptophan metabolism
path_sci00380.kgml: Initialization took 4.27 seconds
path_sci00380.kgml:
path_sci00380.kgml: Found a trail of span 3 containing skipped vertices
path_sci00380.kgml: 98 -> 31 -> 97
path_sci00380.kgml: R03026 -> R01975 -> R00238
path_sci00380.kgml: {sci:B446_04720, sci:B446_10565, sci:B446_17190, sci:B446_30710, sci:B446_31295} -> sci:B446_30710 -> {sci:B446_04705, sci:B446_10585, sci:B446_12245, sci:B446_16010, sci:B446_25310, sci:B446_30705}
path_sci00380.kgml: 4.2.1.17 -> 1.1.1.35 -> 2.3.1.9
path_sci00380.kgml: Skipped genes: sci:B446_04710, sci:B446_04715
path_sci00380.kgml:
path_sci00380.kgml: Found a trail of span 2 without skipping any vertex
path_sci00380.kgml: 109 -> 104
path_sci00380.kgml: R00678 -> R03936
path_sci00380.kgml: sci:B446_20055 -> sci:B446_20060
path_sci00380.kgml: {1.13.11.11, 1.13.11.52} -> 3.7.1.3
path_sci00380.kgml:
path_sci00380.kgml: --- 4.43 seconds ---

path_sci00400.kgml: Phenylalanine, tyrosine and tryptophan biosynthesis
path_sci00400.kgml: Initialization took 5.34 seconds
path_sci00400.kgml:
path_sci00400.kgml: Found a trail of span 4 containing skipped vertices
path_sci00400.kgml: 54 -> 52 -> 53 -> 51
path_sci00400.kgml: R03508 -> R02340 -> R00674 -> R02722
path_sci00400.kgml: sci:B446_10690 -> sci:B446_10675 -> {sci:B446_00435, sci:B446_10680, sci:B446_34855} -> {sci:B446_00435, sci:B446_10675, sci:B446_10680, sci:B446_34855}
path_sci00400.kgml: 4.1.1.48 -> {4.1.2.8, 4.2.1.20} -> {4.2.1.122, 4.2.1.20} -> 4.2.1.20
path_sci00400.kgml: Skipped genes: sci:B446_10685
path_sci00400.kgml:
path_sci00400.kgml: Found a trail of span 2 containing skipped vertices
path_sci00400.kgml: 57 -> 56
path_sci00400.kgml: {R00985, R00986} -> R01073
path_sci00400.kgml: {sci:B446_10710, sci:B446_23700, sci:B446_23705} -> {sci:B446_11240, sci:B446_23715}
path_sci00400.kgml: {4.1.3.27, 4.1.3.27} -> 2.4.2.18
path_sci00400.kgml: Skipped genes: sci:B446_23710
path_sci00400.kgml:
path_sci00400.kgml: Found a trail of span 2 containing skipped vertices
path_sci00400.kgml: 76 -> 75
path_sci00400.kgml: R02413 -> R02412
path_sci00400.kgml: sci:B446_07730 -> sci:B446_07720
path_sci00400.kgml: {1.1.1.25, 1.1.1.282} -> 2.7.1.71
path_sci00400.kgml: Skipped genes: sci:B446_07725
path_sci00400.kgml:
path_sci00400.kgml: --- 5.86 seconds ---

path_sci00401.kgml: Novobiocin biosynthesis
path_sci00401.kgml: Initialization took 0.43 seconds
path_sci00401.kgml: (not found)
path_sci00401.kgml: --- 0.48 seconds ---

path_sci00405.kgml: Phenazine biosynthesis
path_sci00405.kgml: Initialization took 0.18 seconds
path_sci00405.kgml: (not found)
path_sci00405.kgml: --- 0.22 seconds ---

path_sci00410.kgml: beta-Alanine metabolism
path_sci00410.kgml: Initialization took 4.34 seconds
path_sci00410.kgml:
path_sci00410.kgml: Found a trail of span 3 containing skipped vertices
path_sci00410.kgml: 63 -> 62 -> 49
path_sci00410.kgml: R02269 -> R00905 -> R00908
path_sci00410.kgml: sci:B446_29480 -> {sci:B446_29460, sci:B446_29475} -> {sci:B446_26610, sci:B446_29465}
path_sci00410.kgml: 3.5.2.2 -> 3.5.1.6 -> {2.6.1.19, 2.6.1.55}
path_sci00410.kgml: Skipped genes: sci:B446_29470
path_sci00410.kgml:
path_sci00410.kgml: --- 4.45 seconds ---

path_sci00430.kgml: Taurine and hypotaurine metabolism
path_sci00430.kgml: Initialization took 0.79 seconds
path_sci00430.kgml:
path_sci00430.kgml: Found a trail of span 2 without skipping any vertex
path_sci00430.kgml: 36 -> 58
path_sci00430.kgml: R00230 -> R00315
path_sci00430.kgml: sci:B446_25425 -> sci:B446_25420
path_sci00430.kgml: 2.3.1.8 -> {2.7.2.1, 2.7.2.15}
path_sci00430.kgml:
path_sci00430.kgml: --- 0.86 seconds ---

path_sci00440.kgml: Phosphonate and phosphinate metabolism
path_sci00440.kgml: Initialization took 0.08 seconds
path_sci00440.kgml: (not found)
path_sci00440.kgml: --- 0.12 seconds ---

path_sci00450.kgml: Selenocompound metabolism
path_sci00450.kgml: Initialization took 1.58 seconds
path_sci00450.kgml:
path_sci00450.kgml: Found a trail of span 2 containing skipped vertices
path_sci00450.kgml: 12 -> 80
path_sci00450.kgml: R03595 -> R08219
path_sci00450.kgml: sci:B446_03820 -> sci:B446_03830
path_sci00450.kgml: 2.7.9.3 -> 2.9.1.1
path_sci00450.kgml: Skipped genes: sci:B446_03825
path_sci00450.kgml:
path_sci00450.kgml: --- 1.67 seconds ---

path_sci00460.kgml: Cyanoamino acid metabolism
path_sci00460.kgml: Initialization took 0.93 seconds
path_sci00460.kgml: (not found)
path_sci00460.kgml: --- 0.98 seconds ---

path_sci00471.kgml: D-Glutamine and D-glutamate metabolism
path_sci00471.kgml: Initialization took 0.28 seconds
path_sci00471.kgml: (not found)
path_sci00471.kgml: --- 0.32 seconds ---

path_sci00472.kgml: D-Arginine and D-ornithine metabolism
path_sci00472.kgml: Initialization took 0.08 seconds
path_sci00472.kgml: (not found)
path_sci00472.kgml: --- 0.12 seconds ---

path_sci00473.kgml: D-Alanine metabolism
path_sci00473.kgml: Initialization took 0.08 seconds
path_sci00473.kgml: (not found)
path_sci00473.kgml: --- 0.11 seconds ---

path_sci00480.kgml: Glutathione metabolism
path_sci00480.kgml: Initialization took 3.24 seconds
path_sci00480.kgml: (not found)
path_sci00480.kgml: --- 3.28 seconds ---

path_sci00500.kgml: Starch and sucrose metabolism
path_sci00500.kgml: Initialization took 16.07 seconds
path_sci00500.kgml:
path_sci00500.kgml: Found a trail of span 3 containing skipped vertices
path_sci00500.kgml: 203 -> 206 -> 205
path_sci00500.kgml: R11261 -> R01824 -> R11256
path_sci00500.kgml: {sci:B446_04125, sci:B446_25575, sci:B446_28555} -> sci:B446_28550 -> sci:B446_28530
path_sci00500.kgml: 3.2.1.68 -> 5.4.99.15 -> 3.2.1.141
path_sci00500.kgml: Skipped genes: sci:B446_28545
path_sci00500.kgml:
path_sci00500.kgml: Found a trail of span 2 without skipping any vertex
path_sci00500.kgml: 95 -> 237
path_sci00500.kgml: R11307 -> R11308
path_sci00500.kgml: sci:B446_30100 -> sci:B446_30105
path_sci00500.kgml: 3.2.1.4 -> {3.2.1.4, 3.2.1.91}
path_sci00500.kgml:
path_sci00500.kgml: Found a trail of span 2 without skipping any vertex
path_sci00500.kgml: 113 -> 246
path_sci00500.kgml: R00948 -> R11530
path_sci00500.kgml: sci:B446_31760 -> sci:B446_31755
path_sci00500.kgml: 2.7.7.27 -> 2.4.1.342
path_sci00500.kgml:
path_sci00500.kgml: Found a trail of span 2 without skipping any vertex
path_sci00500.kgml: 130 -> 132
path_sci00500.kgml: R11262 -> R00028
path_sci00500.kgml: {sci:B446_04145, sci:B446_11680, sci:B446_25495} -> {sci:B446_07180, sci:B446_10085, sci:B446_11685, sci:B446_19670, sci:B446_30520}
path_sci00500.kgml: {3.2.1.1, 3.2.1.133, 3.2.1.2} -> 3.2.1.20
path_sci00500.kgml:
path_sci00500.kgml: --- 17.08 seconds ---

path_sci00511.kgml: Other glycan degradation
path_sci00511.kgml: Initialization took 0.53 seconds
path_sci00511.kgml: (not found)
path_sci00511.kgml: --- 0.57 seconds ---

path_sci00514.kgml: Other types of O-glycan biosynthesis
path_sci00514.kgml: Initialization took 0.08 seconds
path_sci00514.kgml: (not found)
path_sci00514.kgml: --- 0.12 seconds ---

path_sci00515.kgml: Mannose type O-glycan biosynthesis
path_sci00515.kgml: Initialization took 0.08 seconds
path_sci00515.kgml: (not found)
path_sci00515.kgml: --- 0.12 seconds ---

path_sci00520.kgml: Amino sugar and nucleotide sugar metabolism
path_sci00520.kgml: Initialization took 13.06 seconds
path_sci00520.kgml:
path_sci00520.kgml: Found a trail of span 3 without skipping any vertex
path_sci00520.kgml: 200 -> 184 -> 186 -> 184
path_sci00520.kgml: R01092 -> R00955 -> R00291 -> R00955
path_sci00520.kgml: sci:B446_16270 -> sci:B446_16280 -> {sci:B446_15545, sci:B446_16275, sci:B446_21005, sci:B446_30790} -> sci:B446_16280
path_sci00520.kgml: 2.7.1.6 -> 2.7.7.12 -> 5.1.3.2 -> 2.7.7.12
path_sci00520.kgml:
path_sci00520.kgml: Found a trail of span 2 without skipping any vertex
path_sci00520.kgml: 28 -> 24
path_sci00520.kgml: R00768 -> R02060
path_sci00520.kgml: {sci:B446_14715, sci:B446_22230} -> sci:B446_22220
path_sci00520.kgml: 2.6.1.16 -> 5.4.2.10
path_sci00520.kgml:
path_sci00520.kgml: Found a trail of span 2 containing skipped vertices
path_sci00520.kgml: 193 -> 194
path_sci00520.kgml: R01819 -> R01818
path_sci00520.kgml: sci:B446_15710 -> {sci:B446_07150, sci:B446_15725, sci:B446_23060}
path_sci00520.kgml: 5.3.1.8 -> 5.4.2.8
path_sci00520.kgml: Skipped genes: sci:B446_15715, sci:B446_15720
path_sci00520.kgml:
path_sci00520.kgml: --- 13.40 seconds ---

path_sci00521.kgml: Streptomycin biosynthesis
path_sci00521.kgml: Initialization took 1.78 seconds
path_sci00521.kgml:
path_sci00521.kgml: Found a trail of span 2 without skipping any vertex
path_sci00521.kgml: 44 -> 43
path_sci00521.kgml: R02328 -> R06513
path_sci00521.kgml: sci:B446_13460 -> {sci:B446_04900, sci:B446_13465}
path_sci00521.kgml: 2.7.7.24 -> 4.2.1.46
path_sci00521.kgml:
path_sci00521.kgml: --- 1.85 seconds ---

path_sci00523.kgml: Polyketide sugar unit biosynthesis
path_sci00523.kgml: Initialization took 0.48 seconds
path_sci00523.kgml:
path_sci00523.kgml: Found a trail of span 5 containing skipped vertices
path_sci00523.kgml: 27 -> 26 -> 23 -> 72 -> 89
path_sci00523.kgml: R02328 -> R06513 -> R05518 -> R05526 -> R08930
path_sci00523.kgml: sci:B446_13460 -> {sci:B446_04900, sci:B446_13465} -> sci:B446_13490 -> sci:B446_13495 -> sci:B446_13485
path_sci00523.kgml: 2.7.7.24 -> 4.2.1.46 -> 4.2.1.159 -> 1.1.1.384 -> 4.2.1.164
path_sci00523.kgml: Skipped genes: sci:B446_13480, sci:B446_13470
path_sci00523.kgml:
path_sci00523.kgml: --- 0.60 seconds ---

path_sci00525.kgml: Acarbose and validamycin biosynthesis
path_sci00525.kgml: Initialization took 0.18 seconds
path_sci00525.kgml:
path_sci00525.kgml: Found a trail of span 2 without skipping any vertex
path_sci00525.kgml: 58 -> 59
path_sci00525.kgml: R02328 -> R06513
path_sci00525.kgml: sci:B446_13460 -> {sci:B446_04900, sci:B446_13465}
path_sci00525.kgml: 2.7.7.24 -> 4.2.1.46
path_sci00525.kgml:
path_sci00525.kgml: --- 0.27 seconds ---

path_sci00540.kgml: Lipopolysaccharide biosynthesis
path_sci00540.kgml: Initialization took 0.08 seconds
path_sci00540.kgml:
path_sci00540.kgml: Found a trail of span 2 without skipping any vertex
path_sci00540.kgml: 71 -> 73
path_sci00540.kgml: R05645 -> R05646
path_sci00540.kgml: sci:B446_04865 -> sci:B446_04860
path_sci00540.kgml: 5.3.1.28 -> 2.7.1.167
path_sci00540.kgml:
path_sci00540.kgml: --- 0.17 seconds ---

path_sci00550.kgml: Peptidoglycan biosynthesis
path_sci00550.kgml: Initialization took 4.49 seconds
path_sci00550.kgml:
path_sci00550.kgml: Found a trail of span 5 containing skipped vertices
path_sci00550.kgml: 32 -> 34 -> 23 -> 35 -> 36
path_sci00550.kgml: R02783 -> R02788 -> R04617 -> R05630 -> R05032
path_sci00550.kgml: sci:B446_10940 -> sci:B446_10955 -> sci:B446_10950 -> sci:B446_10945 -> sci:B446_10930
path_sci00550.kgml: 6.3.2.9 -> 6.3.2.13 -> 6.3.2.10 -> 2.7.8.13 -> 2.4.1.227
path_sci00550.kgml: Skipped genes: sci:B446_10935
path_sci00550.kgml:
path_sci00550.kgml: Found a trail of span 3 containing skipped vertices
path_sci00550.kgml: 29 -> 28 -> 27
path_sci00550.kgml: R04573 -> R05629 -> R05662
path_sci00550.kgml: sci:B446_10950 -> sci:B446_10945 -> sci:B446_10930
path_sci00550.kgml: 6.3.2.10 -> 2.7.8.13 -> 2.4.1.227
path_sci00550.kgml: Skipped genes: sci:B446_10940, sci:B446_10935
path_sci00550.kgml:
path_sci00550.kgml: --- 4.72 seconds ---

path_sci00561.kgml: Glycerolipid metabolism
path_sci00561.kgml: Initialization took 2.23 seconds
path_sci00561.kgml: (not found)
path_sci00561.kgml: --- 2.28 seconds ---

path_sci00562.kgml: Inositol phosphate metabolism
path_sci00562.kgml: Initialization took 1.68 seconds
path_sci00562.kgml:
path_sci00562.kgml: Found a trail of span 3 containing skipped vertices
path_sci00562.kgml: 114 -> 115 -> 117
path_sci00562.kgml: R08603 -> R08503 -> R05661
path_sci00562.kgml: sci:B446_14440 -> sci:B446_14445 -> sci:B446_14455
path_sci00562.kgml: 3.7.1.22 -> 5.3.1.30 -> 2.7.1.92
path_sci00562.kgml: Skipped genes: sci:B446_14450
path_sci00562.kgml:
path_sci00562.kgml: --- 1.79 seconds ---

path_sci00564.kgml: Glycerophospholipid metabolism
path_sci00564.kgml: Initialization took 4.14 seconds
path_sci00564.kgml:
path_sci00564.kgml: Found a trail of span 2 without skipping any vertex
path_sci00564.kgml: 103 -> 135
path_sci00564.kgml: R01800 -> R02055
path_sci00564.kgml: sci:B446_29740 -> sci:B446_29745
path_sci00564.kgml: 2.7.8.8 -> 4.1.1.65
path_sci00564.kgml:
path_sci00564.kgml: --- 4.24 seconds ---

path_sci00565.kgml: Ether lipid metabolism
path_sci00565.kgml: Initialization took 0.08 seconds
path_sci00565.kgml: (not found)
path_sci00565.kgml: --- 0.12 seconds ---

path_sci00590.kgml: Arachidonic acid metabolism
path_sci00590.kgml: Initialization took 0.08 seconds
path_sci00590.kgml: (not found)
path_sci00590.kgml: --- 0.12 seconds ---

path_sci00592.kgml: alpha-Linolenic acid metabolism
path_sci00592.kgml: Initialization took 0.38 seconds
path_sci00592.kgml: (not found)
path_sci00592.kgml: --- 0.42 seconds ---

path_sci00600.kgml: Sphingolipid metabolism
path_sci00600.kgml: Initialization took 0.28 seconds
path_sci00600.kgml: (not found)
path_sci00600.kgml: --- 0.30 seconds ---

path_sci00620.kgml: Pyruvate metabolism
path_sci00620.kgml: Initialization took 18.83 seconds
path_sci00620.kgml:
path_sci00620.kgml: Found a trail of span 2 without skipping any vertex
path_sci00620.kgml: 97 -> 129
path_sci00620.kgml: R00230 -> R00315
path_sci00620.kgml: sci:B446_25425 -> sci:B446_25420
path_sci00620.kgml: 2.3.1.8 -> {2.7.2.1, 2.7.2.15}
path_sci00620.kgml:
path_sci00620.kgml: --- 19.25 seconds ---

path_sci00621.kgml: Dioxin degradation
path_sci00621.kgml: Initialization took 0.08 seconds
path_sci00621.kgml: (not found)
path_sci00621.kgml: --- 0.12 seconds ---

path_sci00623.kgml: Toluene degradation
path_sci00623.kgml: Initialization took 0.08 seconds
path_sci00623.kgml: (not found)
path_sci00623.kgml: --- 0.12 seconds ---

path_sci00624.kgml: Polycyclic aromatic hydrocarbon degradation
path_sci00624.kgml: Initialization took 0.13 seconds
path_sci00624.kgml: (not found)
path_sci00624.kgml: --- 0.17 seconds ---

path_sci00625.kgml: Chloroalkane and chloroalkene degradation
path_sci00625.kgml: Initialization took 0.73 seconds
path_sci00625.kgml: (not found)
path_sci00625.kgml: --- 0.78 seconds ---

path_sci00626.kgml: Naphthalene degradation
path_sci00626.kgml: Initialization took 0.13 seconds
path_sci00626.kgml: (not found)
path_sci00626.kgml: --- 0.17 seconds ---

path_sci00627.kgml: Aminobenzoate degradation
path_sci00627.kgml: Initialization took 0.71 seconds
path_sci00627.kgml: (not found)
path_sci00627.kgml: --- 0.75 seconds ---

path_sci00630.kgml: Glyoxylate and dicarboxylate metabolism
path_sci00630.kgml: Initialization took 20.24 seconds
path_sci00630.kgml: (not found)
path_sci00630.kgml: --- 20.28 seconds ---

path_sci00633.kgml: Nitrotoluene degradation
path_sci00633.kgml: Initialization took 0.13 seconds
path_sci00633.kgml: (not found)
path_sci00633.kgml: --- 0.17 seconds ---

path_sci00640.kgml: Propanoate metabolism
path_sci00640.kgml: Initialization took 9.45 seconds
path_sci00640.kgml:
path_sci00640.kgml: Found a trail of span 2 without skipping any vertex
path_sci00640.kgml: 52 -> 68
path_sci00640.kgml: R00921 -> R01353
path_sci00640.kgml: sci:B446_25425 -> sci:B446_25420
path_sci00640.kgml: {2.3.1.222, 2.3.1.8} -> {2.7.2.1, 2.7.2.15}
path_sci00640.kgml:
path_sci00640.kgml: --- 9.57 seconds ---

path_sci00643.kgml: Styrene degradation
path_sci00643.kgml: Initialization took 0.18 seconds
path_sci00643.kgml: (not found)
path_sci00643.kgml: --- 0.22 seconds ---

path_sci00650.kgml: Butanoate metabolism
path_sci00650.kgml: Initialization took 15.68 seconds
path_sci00650.kgml:
path_sci00650.kgml: Found a trail of span 4 containing skipped vertices
path_sci00650.kgml: 57 -> 59 -> 61 -> 64
path_sci00650.kgml: R00238 -> R01975 -> R03276 -> R03026
path_sci00650.kgml: {sci:B446_04705, sci:B446_10585, sci:B446_12245, sci:B446_16010, sci:B446_25310, sci:B446_30705} -> sci:B446_30710 -> sci:B446_30710 -> {sci:B446_04720, sci:B446_10565, sci:B446_17190, sci:B446_30710, sci:B446_31295}
path_sci00650.kgml: 2.3.1.9 -> 1.1.1.35 -> 5.1.2.3 -> 4.2.1.17
path_sci00650.kgml: Skipped genes: sci:B446_04710, sci:B446_04715
path_sci00650.kgml:
path_sci00650.kgml: --- 16.05 seconds ---

path_sci00660.kgml: C5-Branched dibasic acid metabolism
path_sci00660.kgml: Initialization took 0.43 seconds
path_sci00660.kgml:
path_sci00660.kgml: Found a trail of span 2 without skipping any vertex
path_sci00660.kgml: 31 -> 96
path_sci00660.kgml: R03896 -> R03898
path_sci00660.kgml: {sci:B446_26070, sci:B446_26075} -> {sci:B446_26070, sci:B446_26075}
path_sci00660.kgml: 4.2.1.35 -> 4.2.1.35
path_sci00660.kgml:
path_sci00660.kgml: --- 0.52 seconds ---

path_sci00670.kgml: One carbon pool by folate
path_sci00670.kgml: Initialization took 1.33 seconds
path_sci00670.kgml:
path_sci00670.kgml: Found a trail of span 5 without skipping any vertex
path_sci00670.kgml: 51 -> 50 -> 28 -> 29 -> 20
path_sci00670.kgml: R04560 -> R04325 -> R01655 -> R01220 -> R04326
path_sci00670.kgml: sci:B446_22605 -> sci:B446_22600 -> sci:B446_22615 -> sci:B446_22615 -> sci:B446_22600
path_sci00670.kgml: 2.1.2.3 -> 2.1.2.2 -> 3.5.4.9 -> 1.5.1.5 -> 2.1.2.2
path_sci00670.kgml:
path_sci00670.kgml: Found a trail of span 2 containing skipped vertices
path_sci00670.kgml: 64 -> 61
path_sci00670.kgml: R04125 -> R00945
path_sci00670.kgml: sci:B446_25645 -> {sci:B446_22710, sci:B446_25145, sci:B446_25635}
path_sci00670.kgml: 2.1.2.10 -> 2.1.2.1
path_sci00670.kgml: Skipped genes: sci:B446_25640
path_sci00670.kgml:
path_sci00670.kgml: --- 3.74 seconds ---

path_sci00680.kgml: Methane metabolism
path_sci00680.kgml: Initialization took 6.65 seconds
path_sci00680.kgml:
path_sci00680.kgml: Found a trail of span 3 without skipping any vertex
path_sci00680.kgml: 229 -> 235 -> 237
path_sci00680.kgml: R09398 -> R09399 -> R09400
path_sci00680.kgml: sci:B446_15765 -> sci:B446_15770 -> sci:B446_15770
path_sci00680.kgml: 2.7.8.28 -> 6.3.2.31 -> 6.3.2.34
path_sci00680.kgml:
path_sci00680.kgml: Found a trail of span 2 without skipping any vertex
path_sci00680.kgml: 203 -> 204
path_sci00680.kgml: R00315 -> R00230
path_sci00680.kgml: sci:B446_25420 -> sci:B446_25425
path_sci00680.kgml: {2.7.2.1, 2.7.2.15} -> 2.3.1.8
path_sci00680.kgml:
path_sci00680.kgml: --- 6.87 seconds ---

path_sci00730.kgml: Thiamine metabolism
path_sci00730.kgml: Initialization took 1.99 seconds
path_sci00730.kgml:
path_sci00730.kgml: Found a trail of span 2 containing skipped vertices
path_sci00730.kgml: 70 -> 69
path_sci00730.kgml: R07463 -> R10247
path_sci00730.kgml: sci:B446_11065 -> sci:B446_11075
path_sci00730.kgml: 1.4.3.19 -> 2.8.1.10
path_sci00730.kgml: Skipped genes: sci:B446_11070
path_sci00730.kgml:
path_sci00730.kgml: --- 2.08 seconds ---

path_sci00740.kgml: Riboflavin metabolism
path_sci00740.kgml: Initialization took 0.80 seconds
path_sci00740.kgml:
path_sci00740.kgml: Found a trail of span 3 containing skipped vertices
path_sci00740.kgml: 32 -> 41 -> 42
path_sci00740.kgml: R07281 -> R04457 -> R00066
path_sci00740.kgml: {sci:B446_07465, sci:B446_13785} -> sci:B446_07460 -> sci:B446_07475
path_sci00740.kgml: 4.1.99.12 -> 2.5.1.78 -> 2.5.1.9
path_sci00740.kgml: Skipped genes: sci:B446_07470
path_sci00740.kgml:
path_sci00740.kgml: --- 0.89 seconds ---

path_sci00750.kgml: Vitamin B6 metabolism
path_sci00750.kgml: Initialization took 0.63 seconds
path_sci00750.kgml: (not found)
path_sci00750.kgml: --- 0.67 seconds ---

path_sci00760.kgml: Nicotinate and nicotinamide metabolism
path_sci00760.kgml: Initialization took 2.44 seconds
path_sci00760.kgml:
path_sci00760.kgml: Found a trail of span 2 without skipping any vertex
path_sci00760.kgml: 89 -> 88
path_sci00760.kgml: R01268 -> R01724
path_sci00760.kgml: sci:B446_15250 -> sci:B446_15245
path_sci00760.kgml: 3.5.1.19 -> 6.3.4.21
path_sci00760.kgml:
path_sci00760.kgml: --- 2.56 seconds ---

path_sci00770.kgml: Pantothenate and CoA biosynthesis
path_sci00770.kgml: Initialization took 5.64 seconds
path_sci00770.kgml:
path_sci00770.kgml: Found a trail of span 2 without skipping any vertex
path_sci00770.kgml: 82 -> 81
path_sci00770.kgml: R00006 -> R03051
path_sci00770.kgml: {sci:B446_14600, sci:B446_25855, sci:B446_25860, sci:B446_31430} -> sci:B446_25865
path_sci00770.kgml: 2.2.1.6 -> 1.1.1.86
path_sci00770.kgml:
path_sci00770.kgml: Found a trail of span 2 containing skipped vertices
path_sci00770.kgml: 73 -> 72
path_sci00770.kgml: R02269 -> R00905
path_sci00770.kgml: sci:B446_29480 -> {sci:B446_29460, sci:B446_29475}
path_sci00770.kgml: 3.5.2.2 -> 3.5.1.6
path_sci00770.kgml: Skipped genes: sci:B446_29470, sci:B446_29465
path_sci00770.kgml:
path_sci00770.kgml: Found a trail of span 2 containing skipped vertices
path_sci00770.kgml: 76 -> 71
path_sci00770.kgml: R02473 -> R03018
path_sci00770.kgml: sci:B446_20790 -> {sci:B446_20805, sci:B446_22225}
path_sci00770.kgml: 6.3.2.1 -> 2.7.1.33
path_sci00770.kgml: Skipped genes: sci:B446_20800, sci:B446_20795
path_sci00770.kgml:
path_sci00770.kgml: --- 5.82 seconds ---

path_sci00780.kgml: Biotin metabolism
path_sci00780.kgml: Initialization took 1.60 seconds
path_sci00780.kgml:
path_sci00780.kgml: Found a trail of span 3 without skipping any vertex
path_sci00780.kgml: 32 -> 31 -> 30
path_sci00780.kgml: R03231 -> R03182 -> R01078
path_sci00780.kgml: sci:B446_06515 -> sci:B446_06520 -> sci:B446_06510
path_sci00780.kgml: 2.6.1.62 -> 6.3.3.3 -> 2.8.1.6
path_sci00780.kgml:
path_sci00780.kgml: Found a trail of span 2 containing skipped vertices
path_sci00780.kgml: 95 -> 53
path_sci00780.kgml: R10115 -> R10116
path_sci00780.kgml: {sci:B446_12475, sci:B446_23750, sci:B446_27915} -> {sci:B446_06940, sci:B446_09400, sci:B446_09515, sci:B446_10595, sci:B446_12065, sci:B446_23760}
path_sci00780.kgml: {2.3.1.179, 2.3.1.41} -> 1.1.1.100
path_sci00780.kgml: Skipped genes: sci:B446_23755
path_sci00780.kgml:
path_sci00780.kgml: --- 1.82 seconds ---

path_sci00785.kgml: Lipoic acid metabolism
path_sci00785.kgml: Initialization took 0.13 seconds
path_sci00785.kgml:
path_sci00785.kgml: Found a trail of span 2 without skipping any vertex
path_sci00785.kgml: 5 -> 6
path_sci00785.kgml: R07768 -> R07769
path_sci00785.kgml: sci:B446_11495 -> sci:B446_11490
path_sci00785.kgml: 2.8.1.8 -> 2.3.1.181
path_sci00785.kgml:
path_sci00785.kgml: Found a trail of span 2 without skipping any vertex
path_sci00785.kgml: 11 -> 10
path_sci00785.kgml: R07766 -> R07767
path_sci00785.kgml: sci:B446_11490 -> sci:B446_11495
path_sci00785.kgml: 2.3.1.181 -> 2.8.1.8
path_sci00785.kgml:
path_sci00785.kgml: --- 0.25 seconds ---

path_sci00790.kgml: Folate biosynthesis
path_sci00790.kgml: Initialization took 2.59 seconds
path_sci00790.kgml:
path_sci00790.kgml: Found a trail of span 4 containing skipped vertices
path_sci00790.kgml: 171 -> 75 -> 74 -> 72
path_sci00790.kgml: R11073 -> R03504 -> R03503 -> R03067
path_sci00790.kgml: sci:B446_20715 -> sci:B446_20715 -> sci:B446_20710 -> {sci:B446_20725, sci:B446_24165}
path_sci00790.kgml: 5.1.99.8 -> 4.1.2.25 -> 2.7.6.3 -> 2.5.1.15
path_sci00790.kgml: Skipped genes: sci:B446_20720
path_sci00790.kgml:
path_sci00790.kgml: Found a trail of span 3 containing skipped vertices
path_sci00790.kgml: 171 -> 75 -> 73
path_sci00790.kgml: R11073 -> R03504 -> R03066
path_sci00790.kgml: sci:B446_20715 -> sci:B446_20715 -> {sci:B446_20725, sci:B446_24165}
path_sci00790.kgml: 5.1.99.8 -> 4.1.2.25 -> 2.5.1.15
path_sci00790.kgml: Skipped genes: sci:B446_20720
path_sci00790.kgml:
path_sci00790.kgml: --- 2.80 seconds ---

path_sci00791.kgml: Atrazine degradation
path_sci00791.kgml: Initialization took 0.48 seconds
path_sci00791.kgml:
path_sci00791.kgml: Found a trail of span 2 without skipping any vertex
path_sci00791.kgml: 70 -> 41
path_sci00791.kgml: R00774 -> R00005
path_sci00791.kgml: {sci:B446_01065, sci:B446_34230} -> {sci:B446_01060, sci:B446_34235}
path_sci00791.kgml: 6.3.4.6 -> 3.5.1.54
path_sci00791.kgml:
path_sci00791.kgml: --- 0.57 seconds ---

path_sci00860.kgml: Porphyrin and chlorophyll metabolism
path_sci00860.kgml: Initialization took 9.17 seconds
path_sci00860.kgml:
path_sci00860.kgml: Found a trail of span 4 containing skipped vertices
path_sci00860.kgml: 274 -> 273 -> 270 -> 271
path_sci00860.kgml: R00036 -> R00084 -> R03165 -> R03194
path_sci00860.kgml: sci:B446_21060 -> {sci:B446_04085, sci:B446_21045} -> {sci:B446_15420, sci:B446_21050} -> {sci:B446_07995, sci:B446_21050}
path_sci00860.kgml: 4.2.1.24 -> 2.5.1.61 -> 4.2.1.75 -> 2.1.1.107
path_sci00860.kgml: Skipped genes: sci:B446_21055
path_sci00860.kgml:
path_sci00860.kgml: Found a trail of span 4 containing skipped vertices
path_sci00860.kgml: 317 -> 295 -> 296 -> 297
path_sci00860.kgml: R05149 -> R05177 -> R05224 -> R05227
path_sci00860.kgml: {sci:B446_08005, sci:B446_09645} -> sci:B446_09655 -> sci:B446_09625 -> sci:B446_09610
path_sci00860.kgml: 2.1.1.132 -> 5.4.99.61 -> 6.3.5.9 -> 6.6.1.2
path_sci00860.kgml: Skipped genes: sci:B446_09630, sci:B446_09640, sci:B446_09650, sci:B446_09615, sci:B446_09620
path_sci00860.kgml:
path_sci00860.kgml: Found a trail of span 3 containing skipped vertices
path_sci00860.kgml: 301 -> 302 -> 315
path_sci00860.kgml: R05220 -> R05225 -> R07302
path_sci00860.kgml: {sci:B446_09620, sci:B446_25235} -> sci:B446_09605 -> sci:B446_09600
path_sci00860.kgml: 2.5.1.17 -> 6.3.5.10 -> 6.3.1.10
path_sci00860.kgml: Skipped genes: sci:B446_09615, sci:B446_09610
path_sci00860.kgml:
path_sci00860.kgml: Found a trail of span 3 containing skipped vertices
path_sci00860.kgml: 301 -> 302 -> 316
path_sci00860.kgml: R05220 -> R05225 -> R06529
path_sci00860.kgml: {sci:B446_09620, sci:B446_25235} -> sci:B446_09605 -> sci:B446_09600
path_sci00860.kgml: 2.5.1.17 -> 6.3.5.10 -> 6.3.1.10
path_sci00860.kgml: Skipped genes: sci:B446_09615, sci:B446_09610
path_sci00860.kgml:
path_sci00860.kgml: Found a trail of span 3 containing skipped vertices
path_sci00860.kgml: 305 -> 308 -> 310
path_sci00860.kgml: {R05221, R06558} -> R05222 -> R05223
path_sci00860.kgml: sci:B446_11365 -> sci:B446_11365 -> sci:B446_11395
path_sci00860.kgml: {2.7.1.156, 2.7.1.156} -> 2.7.7.62 -> 2.7.8.26
path_sci00860.kgml: Skipped genes: sci:B446_11385, sci:B446_11375, sci:B446_11380
path_sci00860.kgml:
path_sci00860.kgml: Found a trail of span 3 containing skipped vertices
path_sci00860.kgml: 284 -> 285 -> 318
path_sci00860.kgml: R05809 -> R05810 -> R07772
path_sci00860.kgml: sci:B446_09650 -> sci:B446_09640 -> sci:B446_09650
path_sci00860.kgml: 2.1.1.131 -> 2.1.1.271 -> 3.7.1.12
path_sci00860.kgml: Skipped genes: sci:B446_09645
path_sci00860.kgml:
path_sci00860.kgml: Found a trail of span 2 containing skipped vertices
path_sci00860.kgml: 291 -> 292
path_sci00860.kgml: R05180 -> R05181
path_sci00860.kgml: sci:B446_09650 -> sci:B446_09640
path_sci00860.kgml: 2.1.1.131 -> 2.1.1.133
path_sci00860.kgml: Skipped genes: sci:B446_09645
path_sci00860.kgml:
path_sci00860.kgml: Found a trail of span 2 containing skipped vertices
path_sci00860.kgml: 269 -> 408
path_sci00860.kgml: R03197 -> R04178
path_sci00860.kgml: sci:B446_28280 -> sci:B446_28300
path_sci00860.kgml: 4.1.1.37 -> 1.3.3.15
path_sci00860.kgml: Skipped genes: sci:B446_28290
path_sci00860.kgml:
path_sci00860.kgml: --- 10.81 seconds ---

path_sci00900.kgml: Terpenoid backbone biosynthesis
path_sci00900.kgml: Initialization took 6.61 seconds
path_sci00900.kgml:
path_sci00900.kgml: Found a trail of span 5 containing skipped vertices
path_sci00900.kgml: 69 -> 97 -> 103 -> 105 -> 116
path_sci00900.kgml: R08689 -> R08210 -> R01658 -> R02003 -> R02061
path_sci00900.kgml: {sci:B446_26650, sci:B446_29715, sci:B446_30865} -> {sci:B446_23655, sci:B446_29705} -> {sci:B446_02735, sci:B446_04345, sci:B446_24710, sci:B446_28665, sci:B446_29690, sci:B446_30845} -> {sci:B446_02735, sci:B446_04345, sci:B446_24710, sci:B446_28665, sci:B446_29690, sci:B446_30845} -> {sci:B446_02735, sci:B446_04345, sci:B446_24710, sci:B446_28665, sci:B446_29690, sci:B446_30845}
path_sci00900.kgml: 1.17.7.1 -> 1.17.7.4 -> 2.5.1.1 -> 2.5.1.10 -> 2.5.1.29
path_sci00900.kgml: Skipped genes: sci:B446_30855, sci:B446_30850, sci:B446_29695, sci:B446_30860, sci:B446_29710, sci:B446_29700
path_sci00900.kgml:
path_sci00900.kgml: Found a trail of span 5 containing skipped vertices
path_sci00900.kgml: 69 -> 99 -> 103 -> 105 -> 116
path_sci00900.kgml: R08689 -> R05884 -> R01658 -> R02003 -> R02061
path_sci00900.kgml: {sci:B446_26650, sci:B446_29715, sci:B446_30865} -> {sci:B446_23655, sci:B446_29705} -> {sci:B446_02735, sci:B446_04345, sci:B446_24710, sci:B446_28665, sci:B446_29690, sci:B446_30845} -> {sci:B446_02735, sci:B446_04345, sci:B446_24710, sci:B446_28665, sci:B446_29690, sci:B446_30845} -> {sci:B446_02735, sci:B446_04345, sci:B446_24710, sci:B446_28665, sci:B446_29690, sci:B446_30845}
path_sci00900.kgml: 1.17.7.1 -> 1.17.7.4 -> 2.5.1.1 -> 2.5.1.10 -> 2.5.1.29
path_sci00900.kgml: Skipped genes: sci:B446_30855, sci:B446_30850, sci:B446_30860, sci:B446_29695, sci:B446_29710, sci:B446_29700
path_sci00900.kgml:
path_sci00900.kgml: Found a trail of span 5 containing skipped vertices
path_sci00900.kgml: 165 -> 97 -> 103 -> 105 -> 116
path_sci00900.kgml: R10859 -> R08210 -> R01658 -> R02003 -> R02061
path_sci00900.kgml: {sci:B446_26650, sci:B446_29715, sci:B446_30865} -> {sci:B446_23655, sci:B446_29705} -> {sci:B446_02735, sci:B446_04345, sci:B446_24710, sci:B446_28665, sci:B446_29690, sci:B446_30845} -> {sci:B446_02735, sci:B446_04345, sci:B446_24710, sci:B446_28665, sci:B446_29690, sci:B446_30845} -> {sci:B446_02735, sci:B446_04345, sci:B446_24710, sci:B446_28665, sci:B446_29690, sci:B446_30845}
path_sci00900.kgml: 1.17.7.3 -> 1.17.7.4 -> 2.5.1.1 -> 2.5.1.10 -> 2.5.1.29
path_sci00900.kgml: Skipped genes: sci:B446_30855, sci:B446_30850, sci:B446_29695, sci:B446_30860, sci:B446_29710, sci:B446_29700
path_sci00900.kgml:
path_sci00900.kgml: Found a trail of span 5 containing skipped vertices
path_sci00900.kgml: 165 -> 99 -> 103 -> 105 -> 116
path_sci00900.kgml: R10859 -> R05884 -> R01658 -> R02003 -> R02061
path_sci00900.kgml: {sci:B446_26650, sci:B446_29715, sci:B446_30865} -> {sci:B446_23655, sci:B446_29705} -> {sci:B446_02735, sci:B446_04345, sci:B446_24710, sci:B446_28665, sci:B446_29690, sci:B446_30845} -> {sci:B446_02735, sci:B446_04345, sci:B446_24710, sci:B446_28665, sci:B446_29690, sci:B446_30845} -> {sci:B446_02735, sci:B446_04345, sci:B446_24710, sci:B446_28665, sci:B446_29690, sci:B446_30845}
path_sci00900.kgml: 1.17.7.3 -> 1.17.7.4 -> 2.5.1.1 -> 2.5.1.10 -> 2.5.1.29
path_sci00900.kgml: Skipped genes: sci:B446_30855, sci:B446_30850, sci:B446_30860, sci:B446_29695, sci:B446_29710, sci:B446_29700
path_sci00900.kgml:
path_sci00900.kgml: Found a trail of span 4 containing skipped vertices
path_sci00900.kgml: 165 -> 99 -> 105 -> 116
path_sci00900.kgml: R10859 -> R05884 -> R02003 -> R02061
path_sci00900.kgml: {sci:B446_26650, sci:B446_29715, sci:B446_30865} -> {sci:B446_23655, sci:B446_29705} -> {sci:B446_02735, sci:B446_04345, sci:B446_24710, sci:B446_28665, sci:B446_29690, sci:B446_30845} -> {sci:B446_02735, sci:B446_04345, sci:B446_24710, sci:B446_28665, sci:B446_29690, sci:B446_30845}
path_sci00900.kgml: 1.17.7.3 -> 1.17.7.4 -> 2.5.1.10 -> 2.5.1.29
path_sci00900.kgml: Skipped genes: sci:B446_30855, sci:B446_30850, sci:B446_30860, sci:B446_29695, sci:B446_29710, sci:B446_29700
path_sci00900.kgml:
path_sci00900.kgml: Found a trail of span 3 containing skipped vertices
path_sci00900.kgml: 69 -> 99 -> 116
path_sci00900.kgml: R08689 -> R05884 -> R02061
path_sci00900.kgml: {sci:B446_26650, sci:B446_29715, sci:B446_30865} -> {sci:B446_23655, sci:B446_29705} -> {sci:B446_02735, sci:B446_04345, sci:B446_24710, sci:B446_28665, sci:B446_29690, sci:B446_30845}
path_sci00900.kgml: 1.17.7.1 -> 1.17.7.4 -> 2.5.1.29
path_sci00900.kgml: Skipped genes: sci:B446_30855, sci:B446_30850, sci:B446_30860, sci:B446_29695, sci:B446_29710, sci:B446_29700
path_sci00900.kgml:
path_sci00900.kgml: --- 7.25 seconds ---

path_sci00903.kgml: Limonene and pinene degradation
path_sci00903.kgml: Initialization took 0.58 seconds
path_sci00903.kgml: (not found)
path_sci00903.kgml: --- 0.63 seconds ---

path_sci00906.kgml: Carotenoid biosynthesis
path_sci00906.kgml: Initialization took 0.23 seconds
path_sci00906.kgml:
path_sci00906.kgml: Found a trail of span 4 containing skipped vertices
path_sci00906.kgml: 245 -> 244 -> 187 -> 89
path_sci00906.kgml: R05341 -> R03824 -> R07857 -> R07858
path_sci00906.kgml: sci:B446_02740 -> sci:B446_02740 -> sci:B446_02750 -> sci:B446_02750
path_sci00906.kgml: 5.5.1.19 -> 5.5.1.19 -> 1.3.99.39 -> 1.3.99.39
path_sci00906.kgml: Skipped genes: sci:B446_02745
path_sci00906.kgml:
path_sci00906.kgml: Found a trail of span 2 containing skipped vertices
path_sci00906.kgml: 245 -> 186
path_sci00906.kgml: R05341 -> R07541
path_sci00906.kgml: sci:B446_02740 -> sci:B446_02750
path_sci00906.kgml: 5.5.1.19 -> 1.3.99.39
path_sci00906.kgml: Skipped genes: sci:B446_02745
path_sci00906.kgml:
path_sci00906.kgml: --- 0.45 seconds ---

path_sci00909.kgml: Sesquiterpenoid and triterpenoid biosynthesis
path_sci00909.kgml: Initialization took 0.18 seconds
path_sci00909.kgml:
path_sci00909.kgml: Found a trail of span 3 without skipping any vertex
path_sci00909.kgml: 67 -> 102 -> 103
path_sci00909.kgml: R07830 -> {R08851, R08853} -> {R08852, R08854}
path_sci00909.kgml: sci:B446_24610 -> sci:B446_24615 -> sci:B446_24615
path_sci00909.kgml: 4.2.3.37 -> {1.14.13.106, 1.14.13.106} -> {1.14.13.106, 1.14.13.106}
path_sci00909.kgml:
path_sci00909.kgml: Found a trail of span 2 without skipping any vertex
path_sci00909.kgml: 94 -> 219
path_sci00909.kgml: R02305 -> R09814
path_sci00909.kgml: sci:B446_29695 -> sci:B446_29700
path_sci00909.kgml: 4.2.3.7 -> 1.14.15.32
path_sci00909.kgml:
path_sci00909.kgml: --- 0.32 seconds ---

path_sci00910.kgml: Nitrogen metabolism
path_sci00910.kgml: Initialization took 2.19 seconds
path_sci00910.kgml:
path_sci00910.kgml: Found a trail of span 2 without skipping any vertex
path_sci00910.kgml: 25 -> 148
path_sci00910.kgml: R00798 -> R00787
path_sci00910.kgml: {sci:B446_12740, sci:B446_12765} -> {sci:B446_12770, sci:B446_12775}
path_sci00910.kgml: ? -> {1.7.1.15, 1.7.1.4}
path_sci00910.kgml:
path_sci00910.kgml: --- 2.25 seconds ---

path_sci00920.kgml: Sulfur metabolism
path_sci00920.kgml: Initialization took 4.79 seconds
path_sci00920.kgml:
path_sci00920.kgml: Found a trail of span 4 containing skipped vertices
path_sci00920.kgml: 42 -> 39 -> 48 -> 29
path_sci00920.kgml: R00529 -> R00509 -> R02021 -> R00859
path_sci00920.kgml: {sci:B446_28700, sci:B446_28705} -> sci:B446_28710 -> sci:B446_28715 -> sci:B446_28725
path_sci00920.kgml: 2.7.7.4 -> 2.7.1.25 -> 1.8.4.8 -> 1.8.7.1
path_sci00920.kgml: Skipped genes: sci:B446_28720
path_sci00920.kgml:
path_sci00920.kgml: Found a trail of span 4 containing skipped vertices
path_sci00920.kgml: 160 -> 159 -> 150 -> 149
path_sci00920.kgml: R00529 -> R00509 -> R02021 -> R00859
path_sci00920.kgml: {sci:B446_28700, sci:B446_28705} -> sci:B446_28710 -> sci:B446_28715 -> sci:B446_28725
path_sci00920.kgml: 2.7.7.4 -> 2.7.1.25 -> 1.8.4.8 -> 1.8.7.1
path_sci00920.kgml: Skipped genes: sci:B446_28720
path_sci00920.kgml:
path_sci00920.kgml: Found a trail of span 2 containing skipped vertices
path_sci00920.kgml: 55 -> 57
path_sci00920.kgml: R10203 -> R10206
path_sci00920.kgml: {sci:B446_13455, sci:B446_21160, sci:B446_31610, sci:B446_31705, sci:B446_31710} -> {sci:B446_13455, sci:B446_21160, sci:B446_31610, sci:B446_31710, sci:B446_31720}
path_sci00920.kgml: 1.14.14.35 -> {1.14.14.34, 1.14.14.5}
path_sci00920.kgml: Skipped genes: sci:B446_31715
path_sci00920.kgml:
path_sci00920.kgml: --- 5.06 seconds ---

path_sci00930.kgml: Caprolactam degradation
path_sci00930.kgml: Initialization took 0.59 seconds
path_sci00930.kgml: (not found)
path_sci00930.kgml: --- 0.64 seconds ---

path_sci00970.kgml: Aminoacyl-tRNA biosynthesis
path_sci00970.kgml: Initialization took 7.01 seconds
path_sci00970.kgml: (not found)
path_sci00970.kgml: --- 7.05 seconds ---

path_sci00984.kgml: Steroid degradation
path_sci00984.kgml: Initialization took 0.18 seconds
path_sci00984.kgml: (not found)
path_sci00984.kgml: --- 0.25 seconds ---

path_sci00999.kgml: Biosynthesis of secondary metabolites - unclassified
path_sci00999.kgml: Initialization took 1.24 seconds
path_sci00999.kgml:
path_sci00999.kgml: Found a trail of span 4 containing skipped vertices
path_sci00999.kgml: 143 -> 138 -> 139 -> 140
path_sci00999.kgml: R10157 -> R10156 -> R10154 -> R10145
path_sci00999.kgml: sci:B446_29665 -> sci:B446_29675 -> sci:B446_29680 -> sci:B446_29685
path_sci00999.kgml: 1.14.11.35 -> 1.1.1.340 -> 1.14.13.170 -> 1.14.11.36
path_sci00999.kgml: Skipped genes: sci:B446_29670
path_sci00999.kgml:
path_sci00999.kgml: Found a trail of span 3 containing skipped vertices
path_sci00999.kgml: 143 -> 138 -> 144
path_sci00999.kgml: R10157 -> R10156 -> R10155
path_sci00999.kgml: sci:B446_29665 -> sci:B446_29675 -> sci:B446_29680
path_sci00999.kgml: 1.14.11.35 -> 1.1.1.340 -> 1.14.13.171
path_sci00999.kgml: Skipped genes: sci:B446_29670
path_sci00999.kgml:
path_sci00999.kgml: Found a trail of span 2 without skipping any vertex
path_sci00999.kgml: 136 -> 137
path_sci00999.kgml: R02305 -> R09814
path_sci00999.kgml: sci:B446_29695 -> sci:B446_29700
path_sci00999.kgml: 4.2.3.7 -> 1.14.15.32
path_sci00999.kgml:
path_sci00999.kgml: --- 1.45 seconds ---

path_sci01040.kgml: Biosynthesis of unsaturated fatty acids
path_sci01040.kgml: Initialization took 2.08 seconds
path_sci01040.kgml: (not found)
path_sci01040.kgml: --- 2.13 seconds ---

path_sci01051.kgml: Biosynthesis of ansamycins
path_sci01051.kgml: Initialization took 0.33 seconds
path_sci01051.kgml: (not found)
path_sci01051.kgml: --- 0.37 seconds ---

path_sci01055.kgml: Biosynthesis of vancomycin group antibiotics
path_sci01055.kgml: Initialization took 0.13 seconds
path_sci01055.kgml:
path_sci01055.kgml: Found a trail of span 2 containing skipped vertices
path_sci01055.kgml: 57 -> 56
path_sci01055.kgml: R06513 -> R05518
path_sci01055.kgml: {sci:B446_04900, sci:B446_13465} -> sci:B446_13490
path_sci01055.kgml: 4.2.1.46 -> 4.2.1.159
path_sci01055.kgml: Skipped genes: sci:B446_13485, sci:B446_13480, sci:B446_13470
path_sci01055.kgml:
path_sci01055.kgml: --- 0.22 seconds ---

path_sci01056.kgml: Biosynthesis of type II polyketide backbone
path_sci01056.kgml: Initialization took 0.08 seconds
path_sci01056.kgml:
path_sci01056.kgml: Found a trail of span 2 without skipping any vertex
path_sci01056.kgml: 31 -> 30
path_sci01056.kgml: R09262 -> R09265
path_sci01056.kgml: sci:B446_13340 -> {sci:B446_13345, sci:B446_13365}
path_sci01056.kgml: ? -> ?
path_sci01056.kgml:
path_sci01056.kgml: --- 0.19 seconds ---

path_sci01057.kgml: Biosynthesis of type II polyketide products
path_sci01057.kgml: Initialization took 0.08 seconds
path_sci01057.kgml: (not found)
path_sci01057.kgml: --- 0.12 seconds ---

path_sci01059.kgml: Biosynthesis of enediyne antibiotics
path_sci01059.kgml: Initialization took 0.18 seconds
path_sci01059.kgml: (not found)
path_sci01059.kgml: --- 0.23 seconds ---

--- 495.65 seconds ---
