# Supplementary material for: CoMetGeNe: mining conserved neighborhood patterns in metabolic and genomic contexts
Source: BMC Bioinformatics. 2019 Jan 10;20:19. doi: 10.1186/s12859-018-2542-2 (PMC6327494; doi:10.1186/s12859-018-2542-2)
Supplement: Supplementary file 14 — Trail finding results for completely assembled representative bacterial genomes present in NCBI Genomes. Of the 1,545 fully assembled representative bacterial genomes in NCBI, corresponding entries have been identified in KEGG for 1,467 species, for which trail finding has been performed for all combinations of gap parameters δG and δD ranging from 0 to 3. This additional file is available from https://doi.org/10.6084/m9.figshare.7288769. (GZ 178,532 kb) [file 12859_2018_2542_MOESM14_ESM.gz › results/dma_dG1_dD3.hnet]

--- delta_G = 1, delta_D = 3 ---

path_dma00010.kgml: Glycolysis / Gluconeogenesis
path_dma00010.kgml: Initialization took 2.69 seconds
path_dma00010.kgml:
path_dma00010.kgml: Found a trail of span 2 containing skipped vertices
path_dma00010.kgml: 76 -> [57] -> 58
path_dma00010.kgml: R01512 -> [R01061] -> R01015
path_dma00010.kgml: dma:DMR_18310 -> [{dma:DMR_19210, dma:DMR_28790}] -> dma:DMR_18320
path_dma00010.kgml: 2.7.2.3 -> [{1.2.1.12, 1.2.1.59}] -> 5.3.1.1
path_dma00010.kgml:
path_dma00010.kgml: Found a trail of span 2 without skipping any vertex
path_dma00010.kgml: 49 -> 48
path_dma00010.kgml: R03270 -> R00014
path_dma00010.kgml: {dma:DMR_p1_00300, dma:DMR_p1_00310} -> {dma:DMR_p1_00300, dma:DMR_p1_00310}
path_dma00010.kgml: 1.2.4.1 -> {1.2.4.1, 2.2.1.6, 4.1.1.1}
path_dma00010.kgml:
path_dma00010.kgml: --- 3.04 seconds ---

path_dma00020.kgml: Citrate cycle (TCA cycle)
path_dma00020.kgml: Initialization took 1.59 seconds
path_dma00020.kgml:
path_dma00020.kgml: Found a trail of span 2 without skipping any vertex
path_dma00020.kgml: 75 -> 77
path_dma00020.kgml: R00014 -> R03270
path_dma00020.kgml: {dma:DMR_p1_00300, dma:DMR_p1_00310} -> {dma:DMR_p1_00300, dma:DMR_p1_00310}
path_dma00020.kgml: {1.2.4.1, 2.2.1.6, 4.1.1.1} -> 1.2.4.1
path_dma00020.kgml:
path_dma00020.kgml: Found a trail of span 2 containing skipped vertices
path_dma00020.kgml: 99 -> 32
path_dma00020.kgml: R01197 -> R00405
path_dma00020.kgml: {dma:DMR_07370, dma:DMR_07380, dma:DMR_18770, dma:DMR_18780} -> dma:DMR_18800
path_dma00020.kgml: {1.2.7.11, 1.2.7.3} -> 6.2.1.5
path_dma00020.kgml: Skipped genes: dma:DMR_18790
path_dma00020.kgml:
path_dma00020.kgml: Found a trail of span 2 without skipping any vertex
path_dma00020.kgml: 38 -> 95
path_dma00020.kgml: R01082 -> R02164
path_dma00020.kgml: {dma:DMR_05730, dma:DMR_05740, dma:DMR_17240, dma:DMR_34300, dma:DMR_34310} -> {dma:DMR_05760, dma:DMR_05770, dma:DMR_05780, dma:DMR_34270, dma:DMR_34280, dma:DMR_34290}
path_dma00020.kgml: 4.2.1.2 -> {1.3.5.1, 1.3.5.4}
path_dma00020.kgml:
path_dma00020.kgml: --- 1.89 seconds ---

path_dma00030.kgml: Pentose phosphate pathway
path_dma00030.kgml: Initialization took 1.59 seconds
path_dma00030.kgml:
path_dma00030.kgml: Found a trail of span 4 containing skipped vertices
path_dma00030.kgml: 49 -> [51] -> 52 -> [77 -> 46] -> 47 -> 46
path_dma00030.kgml: R01830 -> [R04779] -> R04780 -> [R01827 -> R01641] -> R01056 -> R01641
path_dma00030.kgml: dma:DMR_21080 -> [{dma:DMR_35530, dma:DMR_38050}] -> {dma:DMR_21070, dma:DMR_21630} -> [dma:DMR_44980 -> dma:DMR_21080] -> {dma:DMR_21090, dma:DMR_44990} -> dma:DMR_21080
path_dma00030.kgml: 2.2.1.1 -> [2.7.1.11] -> 3.1.3.11 -> [2.2.1.2 -> 2.2.1.1] -> 5.3.1.6 -> 2.2.1.1
path_dma00030.kgml:
path_dma00030.kgml: Found a trail of span 3 without skipping any vertex
path_dma00030.kgml: 157 -> 57 -> 156
path_dma00030.kgml: {R02736, R10907} -> R02035 -> R10221
path_dma00030.kgml: dma:DMR_05550 -> dma:DMR_05540 -> dma:DMR_05560
path_dma00030.kgml: {1.1.1.363, 1.1.1.49, 1.1.1.363, 1.1.1.388} -> 3.1.1.31 -> {1.1.1.343, 1.1.1.351}
path_dma00030.kgml:
path_dma00030.kgml: Found a trail of span 3 without skipping any vertex
path_dma00030.kgml: 157 -> 57 -> 56
path_dma00030.kgml: {R02736, R10907} -> R02035 -> R01528
path_dma00030.kgml: dma:DMR_05550 -> dma:DMR_05540 -> dma:DMR_05560
path_dma00030.kgml: {1.1.1.363, 1.1.1.49, 1.1.1.363, 1.1.1.388} -> 3.1.1.31 -> {1.1.1.351, 1.1.1.44}
path_dma00030.kgml:
path_dma00030.kgml: Found a trail of span 3 without skipping any vertex
path_dma00030.kgml: 58 -> 57 -> 156
path_dma00030.kgml: R02736 -> R02035 -> R10221
path_dma00030.kgml: dma:DMR_05550 -> dma:DMR_05540 -> dma:DMR_05560
path_dma00030.kgml: {1.1.1.363, 1.1.1.49} -> 3.1.1.31 -> {1.1.1.343, 1.1.1.351}
path_dma00030.kgml:
path_dma00030.kgml: Found a trail of span 2 containing skipped vertices
path_dma00030.kgml: 157 -> [57] -> 56
path_dma00030.kgml: {R02736, R10907} -> [R02035] -> R01528
path_dma00030.kgml: dma:DMR_05550 -> [dma:DMR_05540] -> dma:DMR_05560
path_dma00030.kgml: {1.1.1.363, 1.1.1.49, 1.1.1.363, 1.1.1.388} -> [3.1.1.31] -> {1.1.1.351, 1.1.1.44}
path_dma00030.kgml:
path_dma00030.kgml: Found a trail of span 2 containing skipped vertices
path_dma00030.kgml: 157 -> [57] -> 156
path_dma00030.kgml: {R02736, R10907} -> [R02035] -> R10221
path_dma00030.kgml: dma:DMR_05550 -> [dma:DMR_05540] -> dma:DMR_05560
path_dma00030.kgml: {1.1.1.363, 1.1.1.49, 1.1.1.363, 1.1.1.388} -> [3.1.1.31] -> {1.1.1.343, 1.1.1.351}
path_dma00030.kgml:
path_dma00030.kgml: Found a trail of span 2 containing skipped vertices
path_dma00030.kgml: 58 -> [57] -> 56
path_dma00030.kgml: R02736 -> [R02035] -> R01528
path_dma00030.kgml: dma:DMR_05550 -> [dma:DMR_05540] -> dma:DMR_05560
path_dma00030.kgml: {1.1.1.363, 1.1.1.49} -> [3.1.1.31] -> {1.1.1.351, 1.1.1.44}
path_dma00030.kgml:
path_dma00030.kgml: Found a trail of span 2 containing skipped vertices
path_dma00030.kgml: 58 -> [57] -> 156
path_dma00030.kgml: R02736 -> [R02035] -> R10221
path_dma00030.kgml: dma:DMR_05550 -> [dma:DMR_05540] -> dma:DMR_05560
path_dma00030.kgml: {1.1.1.363, 1.1.1.49} -> [3.1.1.31] -> {1.1.1.343, 1.1.1.351}
path_dma00030.kgml:
path_dma00030.kgml: --- 8.13 seconds ---

path_dma00040.kgml: Pentose and glucuronate interconversions
path_dma00040.kgml: Initialization took 0.05 seconds
path_dma00040.kgml: (not found)
path_dma00040.kgml: --- 0.09 seconds ---

path_dma00051.kgml: Fructose and mannose metabolism
path_dma00051.kgml: Initialization took 0.94 seconds
path_dma00051.kgml: (not found)
path_dma00051.kgml: --- 1.02 seconds ---

path_dma00052.kgml: Galactose metabolism
path_dma00052.kgml: Initialization took 0.13 seconds
path_dma00052.kgml: (not found)
path_dma00052.kgml: --- 0.17 seconds ---

path_dma00061.kgml: Fatty acid biosynthesis
path_dma00061.kgml: Initialization took 0.24 seconds
path_dma00061.kgml:
path_dma00061.kgml: Found a trail of span 16 containing skipped vertices
path_dma00061.kgml: 262 -> 142 -> [268 -> 136] -> 63 -> 130 -> [270 -> 125] -> 62 -> 119 -> [276 -> 114] -> 61 -> 108 -> [278 -> 103] -> 60 -> 97 -> [280 -> 92] -> 59 -> 86 -> [283 -> 81] -> 58 -> 75 -> [286 -> 70] -> 53 -> 54
path_dma00061.kgml: R10707 -> R04533 -> [R04428 -> {R04429, R04430}] -> R04952 -> R04953 -> [R04954 -> {R04955, R04956}] -> R04957 -> R04536 -> [R04537 -> {R04958, R04959}] -> R04960 -> R04534 -> [R04535 -> {R04961, R04962}] -> R04963 -> R04964 -> [R04965 -> {R04724, R04725}] -> R04726 -> R04566 -> [R04568 -> {R04966, R04967}] -> R04968 -> R04543 -> [R04544 -> {R04969, R04970}] -> R07762 -> R07763
path_dma00061.kgml: dma:DMR_39950 -> {dma:DMR_22790, dma:DMR_39960} -> [dma:DMR_38560 -> dma:DMR_26340] -> dma:DMR_39980 -> {dma:DMR_22790, dma:DMR_39960} -> [dma:DMR_38560 -> dma:DMR_26340] -> dma:DMR_39980 -> {dma:DMR_22790, dma:DMR_39960} -> [dma:DMR_38560 -> dma:DMR_26340] -> dma:DMR_39980 -> {dma:DMR_22790, dma:DMR_39960} -> [dma:DMR_38560 -> dma:DMR_26340] -> dma:DMR_39980 -> {dma:DMR_22790, dma:DMR_39960} -> [dma:DMR_38560 -> dma:DMR_26340] -> dma:DMR_39980 -> {dma:DMR_22790, dma:DMR_39960} -> [dma:DMR_38560 -> dma:DMR_26340] -> dma:DMR_39980 -> {dma:DMR_22790, dma:DMR_39960} -> [dma:DMR_38560 -> dma:DMR_26340] -> dma:DMR_39980 -> {dma:DMR_22790, dma:DMR_39960}
path_dma00061.kgml: 2.3.1.180 -> {1.1.1.100, 2.3.1.85, 2.3.1.86} -> [{2.3.1.85, 2.3.1.86, 4.2.1.59} -> {1.3.1.9, 1.3.1.10, 1.3.1.104, 1.3.1.39, 2.3.1.85, 2.3.1.86}] -> {2.3.1.179, 2.3.1.41, 2.3.1.85, 2.3.1.86} -> {1.1.1.100, 2.3.1.85, 2.3.1.86} -> [{2.3.1.85, 2.3.1.86, 4.2.1.59} -> {1.3.1.9, 1.3.1.10, 1.3.1.104, 1.3.1.39, 2.3.1.85, 2.3.1.86}] -> {2.3.1.179, 2.3.1.41, 2.3.1.85, 2.3.1.86} -> {1.1.1.100, 2.3.1.85, 2.3.1.86} -> [{2.3.1.85, 2.3.1.86, 4.2.1.59} -> {1.3.1.9, 1.3.1.10, 1.3.1.104, 1.3.1.39, 2.3.1.85, 2.3.1.86}] -> {2.3.1.179, 2.3.1.41, 2.3.1.85, 2.3.1.86} -> {1.1.1.100, 2.3.1.85, 2.3.1.86} -> [{2.3.1.85, 2.3.1.86, 4.2.1.59} -> {1.3.1.9, 1.3.1.10, 1.3.1.104, 1.3.1.39, 2.3.1.85, 2.3.1.86}] -> {2.3.1.179, 2.3.1.41, 2.3.1.85, 2.3.1.86} -> {1.1.1.100, 2.3.1.85, 2.3.1.86} -> [{2.3.1.85, 2.3.1.86, 4.2.1.59} -> {1.3.1.9, 1.3.1.10, 1.3.1.104, 1.3.1.39, 2.3.1.85, 2.3.1.86}] -> {2.3.1.179, 2.3.1.41, 2.3.1.85, 2.3.1.86} -> {1.1.1.100, 2.3.1.85, 2.3.1.86} -> [{2.3.1.85, 2.3.1.86, 4.2.1.59} -> {1.3.1.9, 1.3.1.10, 1.3.1.104, 1.3.1.39, 2.3.1.85, 2.3.1.86}] -> {2.3.1.179, 2.3.1.41, 2.3.1.85, 2.3.1.86} -> {1.1.1.100, 2.3.1.85, 2.3.1.86} -> [{2.3.1.85, 2.3.1.86, 4.2.1.59} -> {1.3.1.9, 1.3.1.10, 1.3.1.104, 1.3.1.39, 2.3.1.85, 2.3.1.86}] -> {2.3.1.179, 2.3.1.199, 2.3.1.41} -> 1.1.1.100
path_dma00061.kgml: Skipped genes: dma:DMR_39970
path_dma00061.kgml:
path_dma00061.kgml: Found a trail of span 16 containing skipped vertices
path_dma00061.kgml: 259 -> 142 -> [268 -> 136] -> 63 -> 130 -> [270 -> 125] -> 62 -> 119 -> [276 -> 114] -> 61 -> 108 -> [278 -> 103] -> 60 -> 97 -> [280 -> 92] -> 59 -> 86 -> [283 -> 81] -> 58 -> 75 -> [286 -> 70] -> 53 -> 54
path_dma00061.kgml: R04355 -> R04533 -> [R04428 -> {R04429, R04430}] -> R04952 -> R04953 -> [R04954 -> {R04955, R04956}] -> R04957 -> R04536 -> [R04537 -> {R04958, R04959}] -> R04960 -> R04534 -> [R04535 -> {R04961, R04962}] -> R04963 -> R04964 -> [R04965 -> {R04724, R04725}] -> R04726 -> R04566 -> [R04568 -> {R04966, R04967}] -> R04968 -> R04543 -> [R04544 -> {R04969, R04970}] -> R07762 -> R07763
path_dma00061.kgml: dma:DMR_39980 -> {dma:DMR_22790, dma:DMR_39960} -> [dma:DMR_38560 -> dma:DMR_26340] -> dma:DMR_39980 -> {dma:DMR_22790, dma:DMR_39960} -> [dma:DMR_38560 -> dma:DMR_26340] -> dma:DMR_39980 -> {dma:DMR_22790, dma:DMR_39960} -> [dma:DMR_38560 -> dma:DMR_26340] -> dma:DMR_39980 -> {dma:DMR_22790, dma:DMR_39960} -> [dma:DMR_38560 -> dma:DMR_26340] -> dma:DMR_39980 -> {dma:DMR_22790, dma:DMR_39960} -> [dma:DMR_38560 -> dma:DMR_26340] -> dma:DMR_39980 -> {dma:DMR_22790, dma:DMR_39960} -> [dma:DMR_38560 -> dma:DMR_26340] -> dma:DMR_39980 -> {dma:DMR_22790, dma:DMR_39960} -> [dma:DMR_38560 -> dma:DMR_26340] -> dma:DMR_39980 -> {dma:DMR_22790, dma:DMR_39960}
path_dma00061.kgml: {2.3.1.179, 2.3.1.41, 2.3.1.85, 2.3.1.86} -> {1.1.1.100, 2.3.1.85, 2.3.1.86} -> [{2.3.1.85, 2.3.1.86, 4.2.1.59} -> {1.3.1.9, 1.3.1.10, 1.3.1.104, 1.3.1.39, 2.3.1.85, 2.3.1.86}] -> {2.3.1.179, 2.3.1.41, 2.3.1.85, 2.3.1.86} -> {1.1.1.100, 2.3.1.85, 2.3.1.86} -> [{2.3.1.85, 2.3.1.86, 4.2.1.59} -> {1.3.1.9, 1.3.1.10, 1.3.1.104, 1.3.1.39, 2.3.1.85, 2.3.1.86}] -> {2.3.1.179, 2.3.1.41, 2.3.1.85, 2.3.1.86} -> {1.1.1.100, 2.3.1.85, 2.3.1.86} -> [{2.3.1.85, 2.3.1.86, 4.2.1.59} -> {1.3.1.9, 1.3.1.10, 1.3.1.104, 1.3.1.39, 2.3.1.85, 2.3.1.86}] -> {2.3.1.179, 2.3.1.41, 2.3.1.85, 2.3.1.86} -> {1.1.1.100, 2.3.1.85, 2.3.1.86} -> [{2.3.1.85, 2.3.1.86, 4.2.1.59} -> {1.3.1.9, 1.3.1.10, 1.3.1.104, 1.3.1.39, 2.3.1.85, 2.3.1.86}] -> {2.3.1.179, 2.3.1.41, 2.3.1.85, 2.3.1.86} -> {1.1.1.100, 2.3.1.85, 2.3.1.86} -> [{2.3.1.85, 2.3.1.86, 4.2.1.59} -> {1.3.1.9, 1.3.1.10, 1.3.1.104, 1.3.1.39, 2.3.1.85, 2.3.1.86}] -> {2.3.1.179, 2.3.1.41, 2.3.1.85, 2.3.1.86} -> {1.1.1.100, 2.3.1.85, 2.3.1.86} -> [{2.3.1.85, 2.3.1.86, 4.2.1.59} -> {1.3.1.9, 1.3.1.10, 1.3.1.104, 1.3.1.39, 2.3.1.85, 2.3.1.86}] -> {2.3.1.179, 2.3.1.41, 2.3.1.85, 2.3.1.86} -> {1.1.1.100, 2.3.1.85, 2.3.1.86} -> [{2.3.1.85, 2.3.1.86, 4.2.1.59} -> {1.3.1.9, 1.3.1.10, 1.3.1.104, 1.3.1.39, 2.3.1.85, 2.3.1.86}] -> {2.3.1.179, 2.3.1.199, 2.3.1.41} -> 1.1.1.100
path_dma00061.kgml: Skipped genes: dma:DMR_39970
path_dma00061.kgml:
path_dma00061.kgml: Found a trail of span 15 containing skipped vertices
path_dma00061.kgml: 259 -> [142 -> 268 -> 136] -> 63 -> 130 -> [270 -> 125] -> 62 -> 119 -> [276 -> 114] -> 61 -> 108 -> [278 -> 103] -> 60 -> 97 -> [280 -> 92] -> 59 -> 86 -> [283 -> 81] -> 58 -> 75 -> [286 -> 70] -> 53 -> 54
path_dma00061.kgml: R04355 -> [R04533 -> R04428 -> {R04429, R04430}] -> R04952 -> R04953 -> [R04954 -> {R04955, R04956}] -> R04957 -> R04536 -> [R04537 -> {R04958, R04959}] -> R04960 -> R04534 -> [R04535 -> {R04961, R04962}] -> R04963 -> R04964 -> [R04965 -> {R04724, R04725}] -> R04726 -> R04566 -> [R04568 -> {R04966, R04967}] -> R04968 -> R04543 -> [R04544 -> {R04969, R04970}] -> R07762 -> R07763
path_dma00061.kgml: dma:DMR_39980 -> [{dma:DMR_22790, dma:DMR_39960} -> dma:DMR_38560 -> dma:DMR_26340] -> dma:DMR_39980 -> {dma:DMR_22790, dma:DMR_39960} -> [dma:DMR_38560 -> dma:DMR_26340] -> dma:DMR_39980 -> {dma:DMR_22790, dma:DMR_39960} -> [dma:DMR_38560 -> dma:DMR_26340] -> dma:DMR_39980 -> {dma:DMR_22790, dma:DMR_39960} -> [dma:DMR_38560 -> dma:DMR_26340] -> dma:DMR_39980 -> {dma:DMR_22790, dma:DMR_39960} -> [dma:DMR_38560 -> dma:DMR_26340] -> dma:DMR_39980 -> {dma:DMR_22790, dma:DMR_39960} -> [dma:DMR_38560 -> dma:DMR_26340] -> dma:DMR_39980 -> {dma:DMR_22790, dma:DMR_39960} -> [dma:DMR_38560 -> dma:DMR_26340] -> dma:DMR_39980 -> {dma:DMR_22790, dma:DMR_39960}
path_dma00061.kgml: {2.3.1.179, 2.3.1.41, 2.3.1.85, 2.3.1.86} -> [{1.1.1.100, 2.3.1.85, 2.3.1.86} -> {2.3.1.85, 2.3.1.86, 4.2.1.59} -> {1.3.1.9, 1.3.1.10, 1.3.1.104, 1.3.1.39, 2.3.1.85, 2.3.1.86}] -> {2.3.1.179, 2.3.1.41, 2.3.1.85, 2.3.1.86} -> {1.1.1.100, 2.3.1.85, 2.3.1.86} -> [{2.3.1.85, 2.3.1.86, 4.2.1.59} -> {1.3.1.9, 1.3.1.10, 1.3.1.104, 1.3.1.39, 2.3.1.85, 2.3.1.86}] -> {2.3.1.179, 2.3.1.41, 2.3.1.85, 2.3.1.86} -> {1.1.1.100, 2.3.1.85, 2.3.1.86} -> [{2.3.1.85, 2.3.1.86, 4.2.1.59} -> {1.3.1.9, 1.3.1.10, 1.3.1.104, 1.3.1.39, 2.3.1.85, 2.3.1.86}] -> {2.3.1.179, 2.3.1.41, 2.3.1.85, 2.3.1.86} -> {1.1.1.100, 2.3.1.85, 2.3.1.86} -> [{2.3.1.85, 2.3.1.86, 4.2.1.59} -> {1.3.1.9, 1.3.1.10, 1.3.1.104, 1.3.1.39, 2.3.1.85, 2.3.1.86}] -> {2.3.1.179, 2.3.1.41, 2.3.1.85, 2.3.1.86} -> {1.1.1.100, 2.3.1.85, 2.3.1.86} -> [{2.3.1.85, 2.3.1.86, 4.2.1.59} -> {1.3.1.9, 1.3.1.10, 1.3.1.104, 1.3.1.39, 2.3.1.85, 2.3.1.86}] -> {2.3.1.179, 2.3.1.41, 2.3.1.85, 2.3.1.86} -> {1.1.1.100, 2.3.1.85, 2.3.1.86} -> [{2.3.1.85, 2.3.1.86, 4.2.1.59} -> {1.3.1.9, 1.3.1.10, 1.3.1.104, 1.3.1.39, 2.3.1.85, 2.3.1.86}] -> {2.3.1.179, 2.3.1.41, 2.3.1.85, 2.3.1.86} -> {1.1.1.100, 2.3.1.85, 2.3.1.86} -> [{2.3.1.85, 2.3.1.86, 4.2.1.59} -> {1.3.1.9, 1.3.1.10, 1.3.1.104, 1.3.1.39, 2.3.1.85, 2.3.1.86}] -> {2.3.1.179, 2.3.1.199, 2.3.1.41} -> 1.1.1.100
path_dma00061.kgml: Skipped genes: dma:DMR_39970
path_dma00061.kgml:
path_dma00061.kgml: Found a trail of span 15 containing skipped vertices
path_dma00061.kgml: 259 -> 142 -> [268 -> 136] -> 63 -> 130 -> [270 -> 125] -> 62 -> 119 -> [276 -> 114] -> 61 -> 108 -> [278 -> 103] -> 60 -> 97 -> [280 -> 92] -> 59 -> 86 -> [283 -> 81] -> 58 -> 75 -> [286 -> 70 -> 53] -> 54
path_dma00061.kgml: R04355 -> R04533 -> [R04428 -> {R04429, R04430}] -> R04952 -> R04953 -> [R04954 -> {R04955, R04956}] -> R04957 -> R04536 -> [R04537 -> {R04958, R04959}] -> R04960 -> R04534 -> [R04535 -> {R04961, R04962}] -> R04963 -> R04964 -> [R04965 -> {R04724, R04725}] -> R04726 -> R04566 -> [R04568 -> {R04966, R04967}] -> R04968 -> R04543 -> [R04544 -> {R04969, R04970} -> R07762] -> R07763
path_dma00061.kgml: dma:DMR_39980 -> {dma:DMR_22790, dma:DMR_39960} -> [dma:DMR_38560 -> dma:DMR_26340] -> dma:DMR_39980 -> {dma:DMR_22790, dma:DMR_39960} -> [dma:DMR_38560 -> dma:DMR_26340] -> dma:DMR_39980 -> {dma:DMR_22790, dma:DMR_39960} -> [dma:DMR_38560 -> dma:DMR_26340] -> dma:DMR_39980 -> {dma:DMR_22790, dma:DMR_39960} -> [dma:DMR_38560 -> dma:DMR_26340] -> dma:DMR_39980 -> {dma:DMR_22790, dma:DMR_39960} -> [dma:DMR_38560 -> dma:DMR_26340] -> dma:DMR_39980 -> {dma:DMR_22790, dma:DMR_39960} -> [dma:DMR_38560 -> dma:DMR_26340] -> dma:DMR_39980 -> {dma:DMR_22790, dma:DMR_39960} -> [dma:DMR_38560 -> dma:DMR_26340 -> dma:DMR_39980] -> {dma:DMR_22790, dma:DMR_39960}
path_dma00061.kgml: {2.3.1.179, 2.3.1.41, 2.3.1.85, 2.3.1.86} -> {1.1.1.100, 2.3.1.85, 2.3.1.86} -> [{2.3.1.85, 2.3.1.86, 4.2.1.59} -> {1.3.1.9, 1.3.1.10, 1.3.1.104, 1.3.1.39, 2.3.1.85, 2.3.1.86}] -> {2.3.1.179, 2.3.1.41, 2.3.1.85, 2.3.1.86} -> {1.1.1.100, 2.3.1.85, 2.3.1.86} -> [{2.3.1.85, 2.3.1.86, 4.2.1.59} -> {1.3.1.9, 1.3.1.10, 1.3.1.104, 1.3.1.39, 2.3.1.85, 2.3.1.86}] -> {2.3.1.179, 2.3.1.41, 2.3.1.85, 2.3.1.86} -> {1.1.1.100, 2.3.1.85, 2.3.1.86} -> [{2.3.1.85, 2.3.1.86, 4.2.1.59} -> {1.3.1.9, 1.3.1.10, 1.3.1.104, 1.3.1.39, 2.3.1.85, 2.3.1.86}] -> {2.3.1.179, 2.3.1.41, 2.3.1.85, 2.3.1.86} -> {1.1.1.100, 2.3.1.85, 2.3.1.86} -> [{2.3.1.85, 2.3.1.86, 4.2.1.59} -> {1.3.1.9, 1.3.1.10, 1.3.1.104, 1.3.1.39, 2.3.1.85, 2.3.1.86}] -> {2.3.1.179, 2.3.1.41, 2.3.1.85, 2.3.1.86} -> {1.1.1.100, 2.3.1.85, 2.3.1.86} -> [{2.3.1.85, 2.3.1.86, 4.2.1.59} -> {1.3.1.9, 1.3.1.10, 1.3.1.104, 1.3.1.39, 2.3.1.85, 2.3.1.86}] -> {2.3.1.179, 2.3.1.41, 2.3.1.85, 2.3.1.86} -> {1.1.1.100, 2.3.1.85, 2.3.1.86} -> [{2.3.1.85, 2.3.1.86, 4.2.1.59} -> {1.3.1.9, 1.3.1.10, 1.3.1.104, 1.3.1.39, 2.3.1.85, 2.3.1.86}] -> {2.3.1.179, 2.3.1.41, 2.3.1.85, 2.3.1.86} -> {1.1.1.100, 2.3.1.85, 2.3.1.86} -> [{2.3.1.85, 2.3.1.86, 4.2.1.59} -> {1.3.1.9, 1.3.1.10, 1.3.1.104, 1.3.1.39, 2.3.1.85, 2.3.1.86} -> {2.3.1.179, 2.3.1.199, 2.3.1.41}] -> 1.1.1.100
path_dma00061.kgml: Skipped genes: dma:DMR_39970
path_dma00061.kgml:
path_dma00061.kgml: Found a trail of span 15 containing skipped vertices
path_dma00061.kgml: 259 -> 142 -> [268 -> 136] -> 63 -> 130 -> [270 -> 125] -> 62 -> 119 -> [276 -> 114] -> 61 -> [108 -> 278 -> 103] -> 60 -> 97 -> [280 -> 92] -> 59 -> 86 -> [283 -> 81] -> 58 -> 75 -> [286 -> 70] -> 53 -> 54
path_dma00061.kgml: R04355 -> R04533 -> [R04428 -> {R04429, R04430}] -> R04952 -> R04953 -> [R04954 -> {R04955, R04956}] -> R04957 -> R04536 -> [R04537 -> {R04958, R04959}] -> R04960 -> [R04534 -> R04535 -> {R04961, R04962}] -> R04963 -> R04964 -> [R04965 -> {R04724, R04725}] -> R04726 -> R04566 -> [R04568 -> {R04966, R04967}] -> R04968 -> R04543 -> [R04544 -> {R04969, R04970}] -> R07762 -> R07763
path_dma00061.kgml: dma:DMR_39980 -> {dma:DMR_22790, dma:DMR_39960} -> [dma:DMR_38560 -> dma:DMR_26340] -> dma:DMR_39980 -> {dma:DMR_22790, dma:DMR_39960} -> [dma:DMR_38560 -> dma:DMR_26340] -> dma:DMR_39980 -> {dma:DMR_22790, dma:DMR_39960} -> [dma:DMR_38560 -> dma:DMR_26340] -> dma:DMR_39980 -> [{dma:DMR_22790, dma:DMR_39960} -> dma:DMR_38560 -> dma:DMR_26340] -> dma:DMR_39980 -> {dma:DMR_22790, dma:DMR_39960} -> [dma:DMR_38560 -> dma:DMR_26340] -> dma:DMR_39980 -> {dma:DMR_22790, dma:DMR_39960} -> [dma:DMR_38560 -> dma:DMR_26340] -> dma:DMR_39980 -> {dma:DMR_22790, dma:DMR_39960} -> [dma:DMR_38560 -> dma:DMR_26340] -> dma:DMR_39980 -> {dma:DMR_22790, dma:DMR_39960}
path_dma00061.kgml: {2.3.1.179, 2.3.1.41, 2.3.1.85, 2.3.1.86} -> {1.1.1.100, 2.3.1.85, 2.3.1.86} -> [{2.3.1.85, 2.3.1.86, 4.2.1.59} -> {1.3.1.9, 1.3.1.10, 1.3.1.104, 1.3.1.39, 2.3.1.85, 2.3.1.86}] -> {2.3.1.179, 2.3.1.41, 2.3.1.85, 2.3.1.86} -> {1.1.1.100, 2.3.1.85, 2.3.1.86} -> [{2.3.1.85, 2.3.1.86, 4.2.1.59} -> {1.3.1.9, 1.3.1.10, 1.3.1.104, 1.3.1.39, 2.3.1.85, 2.3.1.86}] -> {2.3.1.179, 2.3.1.41, 2.3.1.85, 2.3.1.86} -> {1.1.1.100, 2.3.1.85, 2.3.1.86} -> [{2.3.1.85, 2.3.1.86, 4.2.1.59} -> {1.3.1.9, 1.3.1.10, 1.3.1.104, 1.3.1.39, 2.3.1.85, 2.3.1.86}] -> {2.3.1.179, 2.3.1.41, 2.3.1.85, 2.3.1.86} -> [{1.1.1.100, 2.3.1.85, 2.3.1.86} -> {2.3.1.85, 2.3.1.86, 4.2.1.59} -> {1.3.1.9, 1.3.1.10, 1.3.1.104, 1.3.1.39, 2.3.1.85, 2.3.1.86}] -> {2.3.1.179, 2.3.1.41, 2.3.1.85, 2.3.1.86} -> {1.1.1.100, 2.3.1.85, 2.3.1.86} -> [{2.3.1.85, 2.3.1.86, 4.2.1.59} -> {1.3.1.9, 1.3.1.10, 1.3.1.104, 1.3.1.39, 2.3.1.85, 2.3.1.86}] -> {2.3.1.179, 2.3.1.41, 2.3.1.85, 2.3.1.86} -> {1.1.1.100, 2.3.1.85, 2.3.1.86} -> [{2.3.1.85, 2.3.1.86, 4.2.1.59} -> {1.3.1.9, 1.3.1.10, 1.3.1.104, 1.3.1.39, 2.3.1.85, 2.3.1.86}] -> {2.3.1.179, 2.3.1.41, 2.3.1.85, 2.3.1.86} -> {1.1.1.100, 2.3.1.85, 2.3.1.86} -> [{2.3.1.85, 2.3.1.86, 4.2.1.59} -> {1.3.1.9, 1.3.1.10, 1.3.1.104, 1.3.1.39, 2.3.1.85, 2.3.1.86}] -> {2.3.1.179, 2.3.1.199, 2.3.1.41} -> 1.1.1.100
path_dma00061.kgml: Skipped genes: dma:DMR_39970
path_dma00061.kgml:
path_dma00061.kgml: Found a trail of span 15 containing skipped vertices
path_dma00061.kgml: 259 -> 142 -> [268 -> 136] -> 63 -> 130 -> [270 -> 125] -> 62 -> 119 -> [276 -> 114] -> 61 -> 108 -> [278 -> 103] -> 60 -> 97 -> [280 -> 92] -> 59 -> 86 -> [283 -> 81] -> 58 -> [75 -> 286 -> 70] -> 53 -> 54
path_dma00061.kgml: R04355 -> R04533 -> [R04428 -> {R04429, R04430}] -> R04952 -> R04953 -> [R04954 -> {R04955, R04956}] -> R04957 -> R04536 -> [R04537 -> {R04958, R04959}] -> R04960 -> R04534 -> [R04535 -> {R04961, R04962}] -> R04963 -> R04964 -> [R04965 -> {R04724, R04725}] -> R04726 -> R04566 -> [R04568 -> {R04966, R04967}] -> R04968 -> [R04543 -> R04544 -> {R04969, R04970}] -> R07762 -> R07763
path_dma00061.kgml: dma:DMR_39980 -> {dma:DMR_22790, dma:DMR_39960} -> [dma:DMR_38560 -> dma:DMR_26340] -> dma:DMR_39980 -> {dma:DMR_22790, dma:DMR_39960} -> [dma:DMR_38560 -> dma:DMR_26340] -> dma:DMR_39980 -> {dma:DMR_22790, dma:DMR_39960} -> [dma:DMR_38560 -> dma:DMR_26340] -> dma:DMR_39980 -> {dma:DMR_22790, dma:DMR_39960} -> [dma:DMR_38560 -> dma:DMR_26340] -> dma:DMR_39980 -> {dma:DMR_22790, dma:DMR_39960} -> [dma:DMR_38560 -> dma:DMR_26340] -> dma:DMR_39980 -> {dma:DMR_22790, dma:DMR_39960} -> [dma:DMR_38560 -> dma:DMR_26340] -> dma:DMR_39980 -> [{dma:DMR_22790, dma:DMR_39960} -> dma:DMR_38560 -> dma:DMR_26340] -> dma:DMR_39980 -> {dma:DMR_22790, dma:DMR_39960}
path_dma00061.kgml: {2.3.1.179, 2.3.1.41, 2.3.1.85, 2.3.1.86} -> {1.1.1.100, 2.3.1.85, 2.3.1.86} -> [{2.3.1.85, 2.3.1.86, 4.2.1.59} -> {1.3.1.9, 1.3.1.10, 1.3.1.104, 1.3.1.39, 2.3.1.85, 2.3.1.86}] -> {2.3.1.179, 2.3.1.41, 2.3.1.85, 2.3.1.86} -> {1.1.1.100, 2.3.1.85, 2.3.1.86} -> [{2.3.1.85, 2.3.1.86, 4.2.1.59} -> {1.3.1.9, 1.3.1.10, 1.3.1.104, 1.3.1.39, 2.3.1.85, 2.3.1.86}] -> {2.3.1.179, 2.3.1.41, 2.3.1.85, 2.3.1.86} -> {1.1.1.100, 2.3.1.85, 2.3.1.86} -> [{2.3.1.85, 2.3.1.86, 4.2.1.59} -> {1.3.1.9, 1.3.1.10, 1.3.1.104, 1.3.1.39, 2.3.1.85, 2.3.1.86}] -> {2.3.1.179, 2.3.1.41, 2.3.1.85, 2.3.1.86} -> {1.1.1.100, 2.3.1.85, 2.3.1.86} -> [{2.3.1.85, 2.3.1.86, 4.2.1.59} -> {1.3.1.9, 1.3.1.10, 1.3.1.104, 1.3.1.39, 2.3.1.85, 2.3.1.86}] -> {2.3.1.179, 2.3.1.41, 2.3.1.85, 2.3.1.86} -> {1.1.1.100, 2.3.1.85, 2.3.1.86} -> [{2.3.1.85, 2.3.1.86, 4.2.1.59} -> {1.3.1.9, 1.3.1.10, 1.3.1.104, 1.3.1.39, 2.3.1.85, 2.3.1.86}] -> {2.3.1.179, 2.3.1.41, 2.3.1.85, 2.3.1.86} -> {1.1.1.100, 2.3.1.85, 2.3.1.86} -> [{2.3.1.85, 2.3.1.86, 4.2.1.59} -> {1.3.1.9, 1.3.1.10, 1.3.1.104, 1.3.1.39, 2.3.1.85, 2.3.1.86}] -> {2.3.1.179, 2.3.1.41, 2.3.1.85, 2.3.1.86} -> [{1.1.1.100, 2.3.1.85, 2.3.1.86} -> {2.3.1.85, 2.3.1.86, 4.2.1.59} -> {1.3.1.9, 1.3.1.10, 1.3.1.104, 1.3.1.39, 2.3.1.85, 2.3.1.86}] -> {2.3.1.179, 2.3.1.199, 2.3.1.41} -> 1.1.1.100
path_dma00061.kgml: Skipped genes: dma:DMR_39970
path_dma00061.kgml:
path_dma00061.kgml: Found a trail of span 15 containing skipped vertices
path_dma00061.kgml: 259 -> 142 -> [268 -> 136] -> 63 -> 130 -> [270 -> 125] -> 62 -> 119 -> [276 -> 114] -> 61 -> 108 -> [278 -> 103] -> 60 -> 97 -> [280 -> 92] -> 59 -> [86 -> 283 -> 81] -> 58 -> 75 -> [286 -> 70] -> 53 -> 54
path_dma00061.kgml: R04355 -> R04533 -> [R04428 -> {R04429, R04430}] -> R04952 -> R04953 -> [R04954 -> {R04955, R04956}] -> R04957 -> R04536 -> [R04537 -> {R04958, R04959}] -> R04960 -> R04534 -> [R04535 -> {R04961, R04962}] -> R04963 -> R04964 -> [R04965 -> {R04724, R04725}] -> R04726 -> [R04566 -> R04568 -> {R04966, R04967}] -> R04968 -> R04543 -> [R04544 -> {R04969, R04970}] -> R07762 -> R07763
path_dma00061.kgml: dma:DMR_39980 -> {dma:DMR_22790, dma:DMR_39960} -> [dma:DMR_38560 -> dma:DMR_26340] -> dma:DMR_39980 -> {dma:DMR_22790, dma:DMR_39960} -> [dma:DMR_38560 -> dma:DMR_26340] -> dma:DMR_39980 -> {dma:DMR_22790, dma:DMR_39960} -> [dma:DMR_38560 -> dma:DMR_26340] -> dma:DMR_39980 -> {dma:DMR_22790, dma:DMR_39960} -> [dma:DMR_38560 -> dma:DMR_26340] -> dma:DMR_39980 -> {dma:DMR_22790, dma:DMR_39960} -> [dma:DMR_38560 -> dma:DMR_26340] -> dma:DMR_39980 -> [{dma:DMR_22790, dma:DMR_39960} -> dma:DMR_38560 -> dma:DMR_26340] -> dma:DMR_39980 -> {dma:DMR_22790, dma:DMR_39960} -> [dma:DMR_38560 -> dma:DMR_26340] -> dma:DMR_39980 -> {dma:DMR_22790, dma:DMR_39960}
path_dma00061.kgml: {2.3.1.179, 2.3.1.41, 2.3.1.85, 2.3.1.86} -> {1.1.1.100, 2.3.1.85, 2.3.1.86} -> [{2.3.1.85, 2.3.1.86, 4.2.1.59} -> {1.3.1.9, 1.3.1.10, 1.3.1.104, 1.3.1.39, 2.3.1.85, 2.3.1.86}] -> {2.3.1.179, 2.3.1.41, 2.3.1.85, 2.3.1.86} -> {1.1.1.100, 2.3.1.85, 2.3.1.86} -> [{2.3.1.85, 2.3.1.86, 4.2.1.59} -> {1.3.1.9, 1.3.1.10, 1.3.1.104, 1.3.1.39, 2.3.1.85, 2.3.1.86}] -> {2.3.1.179, 2.3.1.41, 2.3.1.85, 2.3.1.86} -> {1.1.1.100, 2.3.1.85, 2.3.1.86} -> [{2.3.1.85, 2.3.1.86, 4.2.1.59} -> {1.3.1.9, 1.3.1.10, 1.3.1.104, 1.3.1.39, 2.3.1.85, 2.3.1.86}] -> {2.3.1.179, 2.3.1.41, 2.3.1.85, 2.3.1.86} -> {1.1.1.100, 2.3.1.85, 2.3.1.86} -> [{2.3.1.85, 2.3.1.86, 4.2.1.59} -> {1.3.1.9, 1.3.1.10, 1.3.1.104, 1.3.1.39, 2.3.1.85, 2.3.1.86}] -> {2.3.1.179, 2.3.1.41, 2.3.1.85, 2.3.1.86} -> {1.1.1.100, 2.3.1.85, 2.3.1.86} -> [{2.3.1.85, 2.3.1.86, 4.2.1.59} -> {1.3.1.9, 1.3.1.10, 1.3.1.104, 1.3.1.39, 2.3.1.85, 2.3.1.86}] -> {2.3.1.179, 2.3.1.41, 2.3.1.85, 2.3.1.86} -> [{1.1.1.100, 2.3.1.85, 2.3.1.86} -> {2.3.1.85, 2.3.1.86, 4.2.1.59} -> {1.3.1.9, 1.3.1.10, 1.3.1.104, 1.3.1.39, 2.3.1.85, 2.3.1.86}] -> {2.3.1.179, 2.3.1.41, 2.3.1.85, 2.3.1.86} -> {1.1.1.100, 2.3.1.85, 2.3.1.86} -> [{2.3.1.85, 2.3.1.86, 4.2.1.59} -> {1.3.1.9, 1.3.1.10, 1.3.1.104, 1.3.1.39, 2.3.1.85, 2.3.1.86}] -> {2.3.1.179, 2.3.1.199, 2.3.1.41} -> 1.1.1.100
path_dma00061.kgml: Skipped genes: dma:DMR_39970
path_dma00061.kgml:
path_dma00061.kgml: Found a trail of span 15 containing skipped vertices
path_dma00061.kgml: 259 -> 142 -> [268 -> 136] -> 63 -> 130 -> [270 -> 125] -> 62 -> 119 -> [276 -> 114] -> 61 -> 108 -> [278 -> 103] -> 60 -> 97 -> [280 -> 92 -> 59] -> 86 -> [283 -> 81] -> 58 -> 75 -> [286 -> 70] -> 53 -> 54
path_dma00061.kgml: R04355 -> R04533 -> [R04428 -> {R04429, R04430}] -> R04952 -> R04953 -> [R04954 -> {R04955, R04956}] -> R04957 -> R04536 -> [R04537 -> {R04958, R04959}] -> R04960 -> R04534 -> [R04535 -> {R04961, R04962}] -> R04963 -> R04964 -> [R04965 -> {R04724, R04725} -> R04726] -> R04566 -> [R04568 -> {R04966, R04967}] -> R04968 -> R04543 -> [R04544 -> {R04969, R04970}] -> R07762 -> R07763
path_dma00061.kgml: dma:DMR_39980 -> {dma:DMR_22790, dma:DMR_39960} -> [dma:DMR_38560 -> dma:DMR_26340] -> dma:DMR_39980 -> {dma:DMR_22790, dma:DMR_39960} -> [dma:DMR_38560 -> dma:DMR_26340] -> dma:DMR_39980 -> {dma:DMR_22790, dma:DMR_39960} -> [dma:DMR_38560 -> dma:DMR_26340] -> dma:DMR_39980 -> {dma:DMR_22790, dma:DMR_39960} -> [dma:DMR_38560 -> dma:DMR_26340] -> dma:DMR_39980 -> {dma:DMR_22790, dma:DMR_39960} -> [dma:DMR_38560 -> dma:DMR_26340 -> dma:DMR_39980] -> {dma:DMR_22790, dma:DMR_39960} -> [dma:DMR_38560 -> dma:DMR_26340] -> dma:DMR_39980 -> {dma:DMR_22790, dma:DMR_39960} -> [dma:DMR_38560 -> dma:DMR_26340] -> dma:DMR_39980 -> {dma:DMR_22790, dma:DMR_39960}
path_dma00061.kgml: {2.3.1.179, 2.3.1.41, 2.3.1.85, 2.3.1.86} -> {1.1.1.100, 2.3.1.85, 2.3.1.86} -> [{2.3.1.85, 2.3.1.86, 4.2.1.59} -> {1.3.1.9, 1.3.1.10, 1.3.1.104, 1.3.1.39, 2.3.1.85, 2.3.1.86}] -> {2.3.1.179, 2.3.1.41, 2.3.1.85, 2.3.1.86} -> {1.1.1.100, 2.3.1.85, 2.3.1.86} -> [{2.3.1.85, 2.3.1.86, 4.2.1.59} -> {1.3.1.9, 1.3.1.10, 1.3.1.104, 1.3.1.39, 2.3.1.85, 2.3.1.86}] -> {2.3.1.179, 2.3.1.41, 2.3.1.85, 2.3.1.86} -> {1.1.1.100, 2.3.1.85, 2.3.1.86} -> [{2.3.1.85, 2.3.1.86, 4.2.1.59} -> {1.3.1.9, 1.3.1.10, 1.3.1.104, 1.3.1.39, 2.3.1.85, 2.3.1.86}] -> {2.3.1.179, 2.3.1.41, 2.3.1.85, 2.3.1.86} -> {1.1.1.100, 2.3.1.85, 2.3.1.86} -> [{2.3.1.85, 2.3.1.86, 4.2.1.59} -> {1.3.1.9, 1.3.1.10, 1.3.1.104, 1.3.1.39, 2.3.1.85, 2.3.1.86}] -> {2.3.1.179, 2.3.1.41, 2.3.1.85, 2.3.1.86} -> {1.1.1.100, 2.3.1.85, 2.3.1.86} -> [{2.3.1.85, 2.3.1.86, 4.2.1.59} -> {1.3.1.9, 1.3.1.10, 1.3.1.104, 1.3.1.39, 2.3.1.85, 2.3.1.86} -> {2.3.1.179, 2.3.1.41, 2.3.1.85, 2.3.1.86}] -> {1.1.1.100, 2.3.1.85, 2.3.1.86} -> [{2.3.1.85, 2.3.1.86, 4.2.1.59} -> {1.3.1.9, 1.3.1.10, 1.3.1.104, 1.3.1.39, 2.3.1.85, 2.3.1.86}] -> {2.3.1.179, 2.3.1.41, 2.3.1.85, 2.3.1.86} -> {1.1.1.100, 2.3.1.85, 2.3.1.86} -> [{2.3.1.85, 2.3.1.86, 4.2.1.59} -> {1.3.1.9, 1.3.1.10, 1.3.1.104, 1.3.1.39, 2.3.1.85, 2.3.1.86}] -> {2.3.1.179, 2.3.1.199, 2.3.1.41} -> 1.1.1.100
path_dma00061.kgml: Skipped genes: dma:DMR_39970
path_dma00061.kgml:
path_dma00061.kgml: Found a trail of span 15 containing skipped vertices
path_dma00061.kgml: 259 -> 142 -> [268 -> 136] -> 63 -> 130 -> [270 -> 125] -> 62 -> 119 -> [276 -> 114] -> 61 -> 108 -> [278 -> 103 -> 60] -> 97 -> [280 -> 92] -> 59 -> 86 -> [283 -> 81] -> 58 -> 75 -> [286 -> 70] -> 53 -> 54
path_dma00061.kgml: R04355 -> R04533 -> [R04428 -> {R04429, R04430}] -> R04952 -> R04953 -> [R04954 -> {R04955, R04956}] -> R04957 -> R04536 -> [R04537 -> {R04958, R04959}] -> R04960 -> R04534 -> [R04535 -> {R04961, R04962} -> R04963] -> R04964 -> [R04965 -> {R04724, R04725}] -> R04726 -> R04566 -> [R04568 -> {R04966, R04967}] -> R04968 -> R04543 -> [R04544 -> {R04969, R04970}] -> R07762 -> R07763
path_dma00061.kgml: dma:DMR_39980 -> {dma:DMR_22790, dma:DMR_39960} -> [dma:DMR_38560 -> dma:DMR_26340] -> dma:DMR_39980 -> {dma:DMR_22790, dma:DMR_39960} -> [dma:DMR_38560 -> dma:DMR_26340] -> dma:DMR_39980 -> {dma:DMR_22790, dma:DMR_39960} -> [dma:DMR_38560 -> dma:DMR_26340] -> dma:DMR_39980 -> {dma:DMR_22790, dma:DMR_39960} -> [dma:DMR_38560 -> dma:DMR_26340 -> dma:DMR_39980] -> {dma:DMR_22790, dma:DMR_39960} -> [dma:DMR_38560 -> dma:DMR_26340] -> dma:DMR_39980 -> {dma:DMR_22790, dma:DMR_39960} -> [dma:DMR_38560 -> dma:DMR_26340] -> dma:DMR_39980 -> {dma:DMR_22790, dma:DMR_39960} -> [dma:DMR_38560 -> dma:DMR_26340] -> dma:DMR_39980 -> {dma:DMR_22790, dma:DMR_39960}
path_dma00061.kgml: {2.3.1.179, 2.3.1.41, 2.3.1.85, 2.3.1.86} -> {1.1.1.100, 2.3.1.85, 2.3.1.86} -> [{2.3.1.85, 2.3.1.86, 4.2.1.59} -> {1.3.1.9, 1.3.1.10, 1.3.1.104, 1.3.1.39, 2.3.1.85, 2.3.1.86}] -> {2.3.1.179, 2.3.1.41, 2.3.1.85, 2.3.1.86} -> {1.1.1.100, 2.3.1.85, 2.3.1.86} -> [{2.3.1.85, 2.3.1.86, 4.2.1.59} -> {1.3.1.9, 1.3.1.10, 1.3.1.104, 1.3.1.39, 2.3.1.85, 2.3.1.86}] -> {2.3.1.179, 2.3.1.41, 2.3.1.85, 2.3.1.86} -> {1.1.1.100, 2.3.1.85, 2.3.1.86} -> [{2.3.1.85, 2.3.1.86, 4.2.1.59} -> {1.3.1.9, 1.3.1.10, 1.3.1.104, 1.3.1.39, 2.3.1.85, 2.3.1.86}] -> {2.3.1.179, 2.3.1.41, 2.3.1.85, 2.3.1.86} -> {1.1.1.100, 2.3.1.85, 2.3.1.86} -> [{2.3.1.85, 2.3.1.86, 4.2.1.59} -> {1.3.1.9, 1.3.1.10, 1.3.1.104, 1.3.1.39, 2.3.1.85, 2.3.1.86} -> {2.3.1.179, 2.3.1.41, 2.3.1.85, 2.3.1.86}] -> {1.1.1.100, 2.3.1.85, 2.3.1.86} -> [{2.3.1.85, 2.3.1.86, 4.2.1.59} -> {1.3.1.9, 1.3.1.10, 1.3.1.104, 1.3.1.39, 2.3.1.85, 2.3.1.86}] -> {2.3.1.179, 2.3.1.41, 2.3.1.85, 2.3.1.86} -> {1.1.1.100, 2.3.1.85, 2.3.1.86} -> [{2.3.1.85, 2.3.1.86, 4.2.1.59} -> {1.3.1.9, 1.3.1.10, 1.3.1.104, 1.3.1.39, 2.3.1.85, 2.3.1.86}] -> {2.3.1.179, 2.3.1.41, 2.3.1.85, 2.3.1.86} -> {1.1.1.100, 2.3.1.85, 2.3.1.86} -> [{2.3.1.85, 2.3.1.86, 4.2.1.59} -> {1.3.1.9, 1.3.1.10, 1.3.1.104, 1.3.1.39, 2.3.1.85, 2.3.1.86}] -> {2.3.1.179, 2.3.1.199, 2.3.1.41} -> 1.1.1.100
path_dma00061.kgml: Skipped genes: dma:DMR_39970
path_dma00061.kgml:
path_dma00061.kgml: Found a trail of span 15 containing skipped vertices
path_dma00061.kgml: 262 -> [142 -> 268 -> 136] -> 63 -> 130 -> [270 -> 125] -> 62 -> 119 -> [276 -> 114] -> 61 -> 108 -> [278 -> 103] -> 60 -> 97 -> [280 -> 92] -> 59 -> 86 -> [283 -> 81] -> 58 -> 75 -> [286 -> 70] -> 53 -> 54
path_dma00061.kgml: R10707 -> [R04533 -> R04428 -> {R04429, R04430}] -> R04952 -> R04953 -> [R04954 -> {R04955, R04956}] -> R04957 -> R04536 -> [R04537 -> {R04958, R04959}] -> R04960 -> R04534 -> [R04535 -> {R04961, R04962}] -> R04963 -> R04964 -> [R04965 -> {R04724, R04725}] -> R04726 -> R04566 -> [R04568 -> {R04966, R04967}] -> R04968 -> R04543 -> [R04544 -> {R04969, R04970}] -> R07762 -> R07763
path_dma00061.kgml: dma:DMR_39950 -> [{dma:DMR_22790, dma:DMR_39960} -> dma:DMR_38560 -> dma:DMR_26340] -> dma:DMR_39980 -> {dma:DMR_22790, dma:DMR_39960} -> [dma:DMR_38560 -> dma:DMR_26340] -> dma:DMR_39980 -> {dma:DMR_22790, dma:DMR_39960} -> [dma:DMR_38560 -> dma:DMR_26340] -> dma:DMR_39980 -> {dma:DMR_22790, dma:DMR_39960} -> [dma:DMR_38560 -> dma:DMR_26340] -> dma:DMR_39980 -> {dma:DMR_22790, dma:DMR_39960} -> [dma:DMR_38560 -> dma:DMR_26340] -> dma:DMR_39980 -> {dma:DMR_22790, dma:DMR_39960} -> [dma:DMR_38560 -> dma:DMR_26340] -> dma:DMR_39980 -> {dma:DMR_22790, dma:DMR_39960} -> [dma:DMR_38560 -> dma:DMR_26340] -> dma:DMR_39980 -> {dma:DMR_22790, dma:DMR_39960}
path_dma00061.kgml: 2.3.1.180 -> [{1.1.1.100, 2.3.1.85, 2.3.1.86} -> {2.3.1.85, 2.3.1.86, 4.2.1.59} -> {1.3.1.9, 1.3.1.10, 1.3.1.104, 1.3.1.39, 2.3.1.85, 2.3.1.86}] -> {2.3.1.179, 2.3.1.41, 2.3.1.85, 2.3.1.86} -> {1.1.1.100, 2.3.1.85, 2.3.1.86} -> [{2.3.1.85, 2.3.1.86, 4.2.1.59} -> {1.3.1.9, 1.3.1.10, 1.3.1.104, 1.3.1.39, 2.3.1.85, 2.3.1.86}] -> {2.3.1.179, 2.3.1.41, 2.3.1.85, 2.3.1.86} -> {1.1.1.100, 2.3.1.85, 2.3.1.86} -> [{2.3.1.85, 2.3.1.86, 4.2.1.59} -> {1.3.1.9, 1.3.1.10, 1.3.1.104, 1.3.1.39, 2.3.1.85, 2.3.1.86}] -> {2.3.1.179, 2.3.1.41, 2.3.1.85, 2.3.1.86} -> {1.1.1.100, 2.3.1.85, 2.3.1.86} -> [{2.3.1.85, 2.3.1.86, 4.2.1.59} -> {1.3.1.9, 1.3.1.10, 1.3.1.104, 1.3.1.39, 2.3.1.85, 2.3.1.86}] -> {2.3.1.179, 2.3.1.41, 2.3.1.85, 2.3.1.86} -> {1.1.1.100, 2.3.1.85, 2.3.1.86} -> [{2.3.1.85, 2.3.1.86, 4.2.1.59} -> {1.3.1.9, 1.3.1.10, 1.3.1.104, 1.3.1.39, 2.3.1.85, 2.3.1.86}] -> {2.3.1.179, 2.3.1.41, 2.3.1.85, 2.3.1.86} -> {1.1.1.100, 2.3.1.85, 2.3.1.86} -> [{2.3.1.85, 2.3.1.86, 4.2.1.59} -> {1.3.1.9, 1.3.1.10, 1.3.1.104, 1.3.1.39, 2.3.1.85, 2.3.1.86}] -> {2.3.1.179, 2.3.1.41, 2.3.1.85, 2.3.1.86} -> {1.1.1.100, 2.3.1.85, 2.3.1.86} -> [{2.3.1.85, 2.3.1.86, 4.2.1.59} -> {1.3.1.9, 1.3.1.10, 1.3.1.104, 1.3.1.39, 2.3.1.85, 2.3.1.86}] -> {2.3.1.179, 2.3.1.199, 2.3.1.41} -> 1.1.1.100
path_dma00061.kgml: Skipped genes: dma:DMR_39970
path_dma00061.kgml:
path_dma00061.kgml: Found a trail of span 15 containing skipped vertices
path_dma00061.kgml: 259 -> 142 -> [268 -> 136 -> 63] -> 130 -> [270 -> 125] -> 62 -> 119 -> [276 -> 114] -> 61 -> 108 -> [278 -> 103] -> 60 -> 97 -> [280 -> 92] -> 59 -> 86 -> [283 -> 81] -> 58 -> 75 -> [286 -> 70] -> 53 -> 54
path_dma00061.kgml: R04355 -> R04533 -> [R04428 -> {R04429, R04430} -> R04952] -> R04953 -> [R04954 -> {R04955, R04956}] -> R04957 -> R04536 -> [R04537 -> {R04958, R04959}] -> R04960 -> R04534 -> [R04535 -> {R04961, R04962}] -> R04963 -> R04964 -> [R04965 -> {R04724, R04725}] -> R04726 -> R04566 -> [R04568 -> {R04966, R04967}] -> R04968 -> R04543 -> [R04544 -> {R04969, R04970}] -> R07762 -> R07763
path_dma00061.kgml: dma:DMR_39980 -> {dma:DMR_22790, dma:DMR_39960} -> [dma:DMR_38560 -> dma:DMR_26340 -> dma:DMR_39980] -> {dma:DMR_22790, dma:DMR_39960} -> [dma:DMR_38560 -> dma:DMR_26340] -> dma:DMR_39980 -> {dma:DMR_22790, dma:DMR_39960} -> [dma:DMR_38560 -> dma:DMR_26340] -> dma:DMR_39980 -> {dma:DMR_22790, dma:DMR_39960} -> [dma:DMR_38560 -> dma:DMR_26340] -> dma:DMR_39980 -> {dma:DMR_22790, dma:DMR_39960} -> [dma:DMR_38560 -> dma:DMR_26340] -> dma:DMR_39980 -> {dma:DMR_22790, dma:DMR_39960} -> [dma:DMR_38560 -> dma:DMR_26340] -> dma:DMR_39980 -> {dma:DMR_22790, dma:DMR_39960} -> [dma:DMR_38560 -> dma:DMR_26340] -> dma:DMR_39980 -> {dma:DMR_22790, dma:DMR_39960}
path_dma00061.kgml: {2.3.1.179, 2.3.1.41, 2.3.1.85, 2.3.1.86} -> {1.1.1.100, 2.3.1.85, 2.3.1.86} -> [{2.3.1.85, 2.3.1.86, 4.2.1.59} -> {1.3.1.9, 1.3.1.10, 1.3.1.104, 1.3.1.39, 2.3.1.85, 2.3.1.86} -> {2.3.1.179, 2.3.1.41, 2.3.1.85, 2.3.1.86}] -> {1.1.1.100, 2.3.1.85, 2.3.1.86} -> [{2.3.1.85, 2.3.1.86, 4.2.1.59} -> {1.3.1.9, 1.3.1.10, 1.3.1.104, 1.3.1.39, 2.3.1.85, 2.3.1.86}] -> {2.3.1.179, 2.3.1.41, 2.3.1.85, 2.3.1.86} -> {1.1.1.100, 2.3.1.85, 2.3.1.86} -> [{2.3.1.85, 2.3.1.86, 4.2.1.59} -> {1.3.1.9, 1.3.1.10, 1.3.1.104, 1.3.1.39, 2.3.1.85, 2.3.1.86}] -> {2.3.1.179, 2.3.1.41, 2.3.1.85, 2.3.1.86} -> {1.1.1.100, 2.3.1.85, 2.3.1.86} -> [{2.3.1.85, 2.3.1.86, 4.2.1.59} -> {1.3.1.9, 1.3.1.10, 1.3.1.104, 1.3.1.39, 2.3.1.85, 2.3.1.86}] -> {2.3.1.179, 2.3.1.41, 2.3.1.85, 2.3.1.86} -> {1.1.1.100, 2.3.1.85, 2.3.1.86} -> [{2.3.1.85, 2.3.1.86, 4.2.1.59} -> {1.3.1.9, 1.3.1.10, 1.3.1.104, 1.3.1.39, 2.3.1.85, 2.3.1.86}] -> {2.3.1.179, 2.3.1.41, 2.3.1.85, 2.3.1.86} -> {1.1.1.100, 2.3.1.85, 2.3.1.86} -> [{2.3.1.85, 2.3.1.86, 4.2.1.59} -> {1.3.1.9, 1.3.1.10, 1.3.1.104, 1.3.1.39, 2.3.1.85, 2.3.1.86}] -> {2.3.1.179, 2.3.1.41, 2.3.1.85, 2.3.1.86} -> {1.1.1.100, 2.3.1.85, 2.3.1.86} -> [{2.3.1.85, 2.3.1.86, 4.2.1.59} -> {1.3.1.9, 1.3.1.10, 1.3.1.104, 1.3.1.39, 2.3.1.85, 2.3.1.86}] -> {2.3.1.179, 2.3.1.199, 2.3.1.41} -> 1.1.1.100
path_dma00061.kgml: Skipped genes: dma:DMR_39970
path_dma00061.kgml:
path_dma00061.kgml: Found a trail of span 15 containing skipped vertices
path_dma00061.kgml: 259 -> 142 -> [268 -> 136] -> 63 -> 130 -> [270 -> 125] -> 62 -> 119 -> [276 -> 114 -> 61] -> 108 -> [278 -> 103] -> 60 -> 97 -> [280 -> 92] -> 59 -> 86 -> [283 -> 81] -> 58 -> 75 -> [286 -> 70] -> 53 -> 54
path_dma00061.kgml: R04355 -> R04533 -> [R04428 -> {R04429, R04430}] -> R04952 -> R04953 -> [R04954 -> {R04955, R04956}] -> R04957 -> R04536 -> [R04537 -> {R04958, R04959} -> R04960] -> R04534 -> [R04535 -> {R04961, R04962}] -> R04963 -> R04964 -> [R04965 -> {R04724, R04725}] -> R04726 -> R04566 -> [R04568 -> {R04966, R04967}] -> R04968 -> R04543 -> [R04544 -> {R04969, R04970}] -> R07762 -> R07763
path_dma00061.kgml: dma:DMR_39980 -> {dma:DMR_22790, dma:DMR_39960} -> [dma:DMR_38560 -> dma:DMR_26340] -> dma:DMR_39980 -> {dma:DMR_22790, dma:DMR_39960} -> [dma:DMR_38560 -> dma:DMR_26340] -> dma:DMR_39980 -> {dma:DMR_22790, dma:DMR_39960} -> [dma:DMR_38560 -> dma:DMR_26340 -> dma:DMR_39980] -> {dma:DMR_22790, dma:DMR_39960} -> [dma:DMR_38560 -> dma:DMR_26340] -> dma:DMR_39980 -> {dma:DMR_22790, dma:DMR_39960} -> [dma:DMR_38560 -> dma:DMR_26340] -> dma:DMR_39980 -> {dma:DMR_22790, dma:DMR_39960} -> [dma:DMR_38560 -> dma:DMR_26340] -> dma:DMR_39980 -> {dma:DMR_22790, dma:DMR_39960} -> [dma:DMR_38560 -> dma:DMR_26340] -> dma:DMR_39980 -> {dma:DMR_22790, dma:DMR_39960}
path_dma00061.kgml: {2.3.1.179, 2.3.1.41, 2.3.1.85, 2.3.1.86} -> {1.1.1.100, 2.3.1.85, 2.3.1.86} -> [{2.3.1.85, 2.3.1.86, 4.2.1.59} -> {1.3.1.9, 1.3.1.10, 1.3.1.104, 1.3.1.39, 2.3.1.85, 2.3.1.86}] -> {2.3.1.179, 2.3.1.41, 2.3.1.85, 2.3.1.86} -> {1.1.1.100, 2.3.1.85, 2.3.1.86} -> [{2.3.1.85, 2.3.1.86, 4.2.1.59} -> {1.3.1.9, 1.3.1.10, 1.3.1.104, 1.3.1.39, 2.3.1.85, 2.3.1.86}] -> {2.3.1.179, 2.3.1.41, 2.3.1.85, 2.3.1.86} -> {1.1.1.100, 2.3.1.85, 2.3.1.86} -> [{2.3.1.85, 2.3.1.86, 4.2.1.59} -> {1.3.1.9, 1.3.1.10, 1.3.1.104, 1.3.1.39, 2.3.1.85, 2.3.1.86} -> {2.3.1.179, 2.3.1.41, 2.3.1.85, 2.3.1.86}] -> {1.1.1.100, 2.3.1.85, 2.3.1.86} -> [{2.3.1.85, 2.3.1.86, 4.2.1.59} -> {1.3.1.9, 1.3.1.10, 1.3.1.104, 1.3.1.39, 2.3.1.85, 2.3.1.86}] -> {2.3.1.179, 2.3.1.41, 2.3.1.85, 2.3.1.86} -> {1.1.1.100, 2.3.1.85, 2.3.1.86} -> [{2.3.1.85, 2.3.1.86, 4.2.1.59} -> {1.3.1.9, 1.3.1.10, 1.3.1.104, 1.3.1.39, 2.3.1.85, 2.3.1.86}] -> {2.3.1.179, 2.3.1.41, 2.3.1.85, 2.3.1.86} -> {1.1.1.100, 2.3.1.85, 2.3.1.86} -> [{2.3.1.85, 2.3.1.86, 4.2.1.59} -> {1.3.1.9, 1.3.1.10, 1.3.1.104, 1.3.1.39, 2.3.1.85, 2.3.1.86}] -> {2.3.1.179, 2.3.1.41, 2.3.1.85, 2.3.1.86} -> {1.1.1.100, 2.3.1.85, 2.3.1.86} -> [{2.3.1.85, 2.3.1.86, 4.2.1.59} -> {1.3.1.9, 1.3.1.10, 1.3.1.104, 1.3.1.39, 2.3.1.85, 2.3.1.86}] -> {2.3.1.179, 2.3.1.199, 2.3.1.41} -> 1.1.1.100
path_dma00061.kgml: Skipped genes: dma:DMR_39970
path_dma00061.kgml:
path_dma00061.kgml: Found a trail of span 15 containing skipped vertices
path_dma00061.kgml: 259 -> 142 -> [268 -> 136] -> 63 -> [130 -> 270 -> 125] -> 62 -> 119 -> [276 -> 114] -> 61 -> 108 -> [278 -> 103] -> 60 -> 97 -> [280 -> 92] -> 59 -> 86 -> [283 -> 81] -> 58 -> 75 -> [286 -> 70] -> 53 -> 54
path_dma00061.kgml: R04355 -> R04533 -> [R04428 -> {R04429, R04430}] -> R04952 -> [R04953 -> R04954 -> {R04955, R04956}] -> R04957 -> R04536 -> [R04537 -> {R04958, R04959}] -> R04960 -> R04534 -> [R04535 -> {R04961, R04962}] -> R04963 -> R04964 -> [R04965 -> {R04724, R04725}] -> R04726 -> R04566 -> [R04568 -> {R04966, R04967}] -> R04968 -> R04543 -> [R04544 -> {R04969, R04970}] -> R07762 -> R07763
path_dma00061.kgml: dma:DMR_39980 -> {dma:DMR_22790, dma:DMR_39960} -> [dma:DMR_38560 -> dma:DMR_26340] -> dma:DMR_39980 -> [{dma:DMR_22790, dma:DMR_39960} -> dma:DMR_38560 -> dma:DMR_26340] -> dma:DMR_39980 -> {dma:DMR_22790, dma:DMR_39960} -> [dma:DMR_38560 -> dma:DMR_26340] -> dma:DMR_39980 -> {dma:DMR_22790, dma:DMR_39960} -> [dma:DMR_38560 -> dma:DMR_26340] -> dma:DMR_39980 -> {dma:DMR_22790, dma:DMR_39960} -> [dma:DMR_38560 -> dma:DMR_26340] -> dma:DMR_39980 -> {dma:DMR_22790, dma:DMR_39960} -> [dma:DMR_38560 -> dma:DMR_26340] -> dma:DMR_39980 -> {dma:DMR_22790, dma:DMR_39960} -> [dma:DMR_38560 -> dma:DMR_26340] -> dma:DMR_39980 -> {dma:DMR_22790, dma:DMR_39960}
path_dma00061.kgml: {2.3.1.179, 2.3.1.41, 2.3.1.85, 2.3.1.86} -> {1.1.1.100, 2.3.1.85, 2.3.1.86} -> [{2.3.1.85, 2.3.1.86, 4.2.1.59} -> {1.3.1.9, 1.3.1.10, 1.3.1.104, 1.3.1.39, 2.3.1.85, 2.3.1.86}] -> {2.3.1.179, 2.3.1.41, 2.3.1.85, 2.3.1.86} -> [{1.1.1.100, 2.3.1.85, 2.3.1.86} -> {2.3.1.85, 2.3.1.86, 4.2.1.59} -> {1.3.1.9, 1.3.1.10, 1.3.1.104, 1.3.1.39, 2.3.1.85, 2.3.1.86}] -> {2.3.1.179, 2.3.1.41, 2.3.1.85, 2.3.1.86} -> {1.1.1.100, 2.3.1.85, 2.3.1.86} -> [{2.3.1.85, 2.3.1.86, 4.2.1.59} -> {1.3.1.9, 1.3.1.10, 1.3.1.104, 1.3.1.39, 2.3.1.85, 2.3.1.86}] -> {2.3.1.179, 2.3.1.41, 2.3.1.85, 2.3.1.86} -> {1.1.1.100, 2.3.1.85, 2.3.1.86} -> [{2.3.1.85, 2.3.1.86, 4.2.1.59} -> {1.3.1.9, 1.3.1.10, 1.3.1.104, 1.3.1.39, 2.3.1.85, 2.3.1.86}] -> {2.3.1.179, 2.3.1.41, 2.3.1.85, 2.3.1.86} -> {1.1.1.100, 2.3.1.85, 2.3.1.86} -> [{2.3.1.85, 2.3.1.86, 4.2.1.59} -> {1.3.1.9, 1.3.1.10, 1.3.1.104, 1.3.1.39, 2.3.1.85, 2.3.1.86}] -> {2.3.1.179, 2.3.1.41, 2.3.1.85, 2.3.1.86} -> {1.1.1.100, 2.3.1.85, 2.3.1.86} -> [{2.3.1.85, 2.3.1.86, 4.2.1.59} -> {1.3.1.9, 1.3.1.10, 1.3.1.104, 1.3.1.39, 2.3.1.85, 2.3.1.86}] -> {2.3.1.179, 2.3.1.41, 2.3.1.85, 2.3.1.86} -> {1.1.1.100, 2.3.1.85, 2.3.1.86} -> [{2.3.1.85, 2.3.1.86, 4.2.1.59} -> {1.3.1.9, 1.3.1.10, 1.3.1.104, 1.3.1.39, 2.3.1.85, 2.3.1.86}] -> {2.3.1.179, 2.3.1.199, 2.3.1.41} -> 1.1.1.100
path_dma00061.kgml: Skipped genes: dma:DMR_39970
path_dma00061.kgml:
path_dma00061.kgml: Found a trail of span 15 containing skipped vertices
path_dma00061.kgml: 259 -> 142 -> [268 -> 136] -> 63 -> 130 -> [270 -> 125] -> 62 -> 119 -> [276 -> 114] -> 61 -> 108 -> [278 -> 103] -> 60 -> 97 -> [280 -> 92] -> 59 -> 86 -> [283 -> 81 -> 58] -> 75 -> [286 -> 70] -> 53 -> 54
path_dma00061.kgml: R04355 -> R04533 -> [R04428 -> {R04429, R04430}] -> R04952 -> R04953 -> [R04954 -> {R04955, R04956}] -> R04957 -> R04536 -> [R04537 -> {R04958, R04959}] -> R04960 -> R04534 -> [R04535 -> {R04961, R04962}] -> R04963 -> R04964 -> [R04965 -> {R04724, R04725}] -> R04726 -> R04566 -> [R04568 -> {R04966, R04967} -> R04968] -> R04543 -> [R04544 -> {R04969, R04970}] -> R07762 -> R07763
path_dma00061.kgml: dma:DMR_39980 -> {dma:DMR_22790, dma:DMR_39960} -> [dma:DMR_38560 -> dma:DMR_26340] -> dma:DMR_39980 -> {dma:DMR_22790, dma:DMR_39960} -> [dma:DMR_38560 -> dma:DMR_26340] -> dma:DMR_39980 -> {dma:DMR_22790, dma:DMR_39960} -> [dma:DMR_38560 -> dma:DMR_26340] -> dma:DMR_39980 -> {dma:DMR_22790, dma:DMR_39960} -> [dma:DMR_38560 -> dma:DMR_26340] -> dma:DMR_39980 -> {dma:DMR_22790, dma:DMR_39960} -> [dma:DMR_38560 -> dma:DMR_26340] -> dma:DMR_39980 -> {dma:DMR_22790, dma:DMR_39960} -> [dma:DMR_38560 -> dma:DMR_26340 -> dma:DMR_39980] -> {dma:DMR_22790, dma:DMR_39960} -> [dma:DMR_38560 -> dma:DMR_26340] -> dma:DMR_39980 -> {dma:DMR_22790, dma:DMR_39960}
path_dma00061.kgml: {2.3.1.179, 2.3.1.41, 2.3.1.85, 2.3.1.86} -> {1.1.1.100, 2.3.1.85, 2.3.1.86} -> [{2.3.1.85, 2.3.1.86, 4.2.1.59} -> {1.3.1.9, 1.3.1.10, 1.3.1.104, 1.3.1.39, 2.3.1.85, 2.3.1.86}] -> {2.3.1.179, 2.3.1.41, 2.3.1.85, 2.3.1.86} -> {1.1.1.100, 2.3.1.85, 2.3.1.86} -> [{2.3.1.85, 2.3.1.86, 4.2.1.59} -> {1.3.1.9, 1.3.1.10, 1.3.1.104, 1.3.1.39, 2.3.1.85, 2.3.1.86}] -> {2.3.1.179, 2.3.1.41, 2.3.1.85, 2.3.1.86} -> {1.1.1.100, 2.3.1.85, 2.3.1.86} -> [{2.3.1.85, 2.3.1.86, 4.2.1.59} -> {1.3.1.9, 1.3.1.10, 1.3.1.104, 1.3.1.39, 2.3.1.85, 2.3.1.86}] -> {2.3.1.179, 2.3.1.41, 2.3.1.85, 2.3.1.86} -> {1.1.1.100, 2.3.1.85, 2.3.1.86} -> [{2.3.1.85, 2.3.1.86, 4.2.1.59} -> {1.3.1.9, 1.3.1.10, 1.3.1.104, 1.3.1.39, 2.3.1.85, 2.3.1.86}] -> {2.3.1.179, 2.3.1.41, 2.3.1.85, 2.3.1.86} -> {1.1.1.100, 2.3.1.85, 2.3.1.86} -> [{2.3.1.85, 2.3.1.86, 4.2.1.59} -> {1.3.1.9, 1.3.1.10, 1.3.1.104, 1.3.1.39, 2.3.1.85, 2.3.1.86}] -> {2.3.1.179, 2.3.1.41, 2.3.1.85, 2.3.1.86} -> {1.1.1.100, 2.3.1.85, 2.3.1.86} -> [{2.3.1.85, 2.3.1.86, 4.2.1.59} -> {1.3.1.9, 1.3.1.10, 1.3.1.104, 1.3.1.39, 2.3.1.85, 2.3.1.86} -> {2.3.1.179, 2.3.1.41, 2.3.1.85, 2.3.1.86}] -> {1.1.1.100, 2.3.1.85, 2.3.1.86} -> [{2.3.1.85, 2.3.1.86, 4.2.1.59} -> {1.3.1.9, 1.3.1.10, 1.3.1.104, 1.3.1.39, 2.3.1.85, 2.3.1.86}] -> {2.3.1.179, 2.3.1.199, 2.3.1.41} -> 1.1.1.100
path_dma00061.kgml: Skipped genes: dma:DMR_39970
path_dma00061.kgml:
path_dma00061.kgml: Found a trail of span 15 containing skipped vertices
path_dma00061.kgml: 259 -> 142 -> [268 -> 136] -> 63 -> 130 -> [270 -> 125 -> 62] -> 119 -> [276 -> 114] -> 61 -> 108 -> [278 -> 103] -> 60 -> 97 -> [280 -> 92] -> 59 -> 86 -> [283 -> 81] -> 58 -> 75 -> [286 -> 70] -> 53 -> 54
path_dma00061.kgml: R04355 -> R04533 -> [R04428 -> {R04429, R04430}] -> R04952 -> R04953 -> [R04954 -> {R04955, R04956} -> R04957] -> R04536 -> [R04537 -> {R04958, R04959}] -> R04960 -> R04534 -> [R04535 -> {R04961, R04962}] -> R04963 -> R04964 -> [R04965 -> {R04724, R04725}] -> R04726 -> R04566 -> [R04568 -> {R04966, R04967}] -> R04968 -> R04543 -> [R04544 -> {R04969, R04970}] -> R07762 -> R07763
path_dma00061.kgml: dma:DMR_39980 -> {dma:DMR_22790, dma:DMR_39960} -> [dma:DMR_38560 -> dma:DMR_26340] -> dma:DMR_39980 -> {dma:DMR_22790, dma:DMR_39960} -> [dma:DMR_38560 -> dma:DMR_26340 -> dma:DMR_39980] -> {dma:DMR_22790, dma:DMR_39960} -> [dma:DMR_38560 -> dma:DMR_26340] -> dma:DMR_39980 -> {dma:DMR_22790, dma:DMR_39960} -> [dma:DMR_38560 -> dma:DMR_26340] -> dma:DMR_39980 -> {dma:DMR_22790, dma:DMR_39960} -> [dma:DMR_38560 -> dma:DMR_26340] -> dma:DMR_39980 -> {dma:DMR_22790, dma:DMR_39960} -> [dma:DMR_38560 -> dma:DMR_26340] -> dma:DMR_39980 -> {dma:DMR_22790, dma:DMR_39960} -> [dma:DMR_38560 -> dma:DMR_26340] -> dma:DMR_39980 -> {dma:DMR_22790, dma:DMR_39960}
path_dma00061.kgml: {2.3.1.179, 2.3.1.41, 2.3.1.85, 2.3.1.86} -> {1.1.1.100, 2.3.1.85, 2.3.1.86} -> [{2.3.1.85, 2.3.1.86, 4.2.1.59} -> {1.3.1.9, 1.3.1.10, 1.3.1.104, 1.3.1.39, 2.3.1.85, 2.3.1.86}] -> {2.3.1.179, 2.3.1.41, 2.3.1.85, 2.3.1.86} -> {1.1.1.100, 2.3.1.85, 2.3.1.86} -> [{2.3.1.85, 2.3.1.86, 4.2.1.59} -> {1.3.1.9, 1.3.1.10, 1.3.1.104, 1.3.1.39, 2.3.1.85, 2.3.1.86} -> {2.3.1.179, 2.3.1.41, 2.3.1.85, 2.3.1.86}] -> {1.1.1.100, 2.3.1.85, 2.3.1.86} -> [{2.3.1.85, 2.3.1.86, 4.2.1.59} -> {1.3.1.9, 1.3.1.10, 1.3.1.104, 1.3.1.39, 2.3.1.85, 2.3.1.86}] -> {2.3.1.179, 2.3.1.41, 2.3.1.85, 2.3.1.86} -> {1.1.1.100, 2.3.1.85, 2.3.1.86} -> [{2.3.1.85, 2.3.1.86, 4.2.1.59} -> {1.3.1.9, 1.3.1.10, 1.3.1.104, 1.3.1.39, 2.3.1.85, 2.3.1.86}] -> {2.3.1.179, 2.3.1.41, 2.3.1.85, 2.3.1.86} -> {1.1.1.100, 2.3.1.85, 2.3.1.86} -> [{2.3.1.85, 2.3.1.86, 4.2.1.59} -> {1.3.1.9, 1.3.1.10, 1.3.1.104, 1.3.1.39, 2.3.1.85, 2.3.1.86}] -> {2.3.1.179, 2.3.1.41, 2.3.1.85, 2.3.1.86} -> {1.1.1.100, 2.3.1.85, 2.3.1.86} -> [{2.3.1.85, 2.3.1.86, 4.2.1.59} -> {1.3.1.9, 1.3.1.10, 1.3.1.104, 1.3.1.39, 2.3.1.85, 2.3.1.86}] -> {2.3.1.179, 2.3.1.41, 2.3.1.85, 2.3.1.86} -> {1.1.1.100, 2.3.1.85, 2.3.1.86} -> [{2.3.1.85, 2.3.1.86, 4.2.1.59} -> {1.3.1.9, 1.3.1.10, 1.3.1.104, 1.3.1.39, 2.3.1.85, 2.3.1.86}] -> {2.3.1.179, 2.3.1.199, 2.3.1.41} -> 1.1.1.100
path_dma00061.kgml: Skipped genes: dma:DMR_39970
path_dma00061.kgml:
path_dma00061.kgml: Found a trail of span 15 containing skipped vertices
path_dma00061.kgml: 259 -> 142 -> [268 -> 136] -> 63 -> 130 -> [270 -> 125] -> 62 -> [119 -> 276 -> 114] -> 61 -> 108 -> [278 -> 103] -> 60 -> 97 -> [280 -> 92] -> 59 -> 86 -> [283 -> 81] -> 58 -> 75 -> [286 -> 70] -> 53 -> 54
path_dma00061.kgml: R04355 -> R04533 -> [R04428 -> {R04429, R04430}] -> R04952 -> R04953 -> [R04954 -> {R04955, R04956}] -> R04957 -> [R04536 -> R04537 -> {R04958, R04959}] -> R04960 -> R04534 -> [R04535 -> {R04961, R04962}] -> R04963 -> R04964 -> [R04965 -> {R04724, R04725}] -> R04726 -> R04566 -> [R04568 -> {R04966, R04967}] -> R04968 -> R04543 -> [R04544 -> {R04969, R04970}] -> R07762 -> R07763
path_dma00061.kgml: dma:DMR_39980 -> {dma:DMR_22790, dma:DMR_39960} -> [dma:DMR_38560 -> dma:DMR_26340] -> dma:DMR_39980 -> {dma:DMR_22790, dma:DMR_39960} -> [dma:DMR_38560 -> dma:DMR_26340] -> dma:DMR_39980 -> [{dma:DMR_22790, dma:DMR_39960} -> dma:DMR_38560 -> dma:DMR_26340] -> dma:DMR_39980 -> {dma:DMR_22790, dma:DMR_39960} -> [dma:DMR_38560 -> dma:DMR_26340] -> dma:DMR_39980 -> {dma:DMR_22790, dma:DMR_39960} -> [dma:DMR_38560 -> dma:DMR_26340] -> dma:DMR_39980 -> {dma:DMR_22790, dma:DMR_39960} -> [dma:DMR_38560 -> dma:DMR_26340] -> dma:DMR_39980 -> {dma:DMR_22790, dma:DMR_39960} -> [dma:DMR_38560 -> dma:DMR_26340] -> dma:DMR_39980 -> {dma:DMR_22790, dma:DMR_39960}
path_dma00061.kgml: {2.3.1.179, 2.3.1.41, 2.3.1.85, 2.3.1.86} -> {1.1.1.100, 2.3.1.85, 2.3.1.86} -> [{2.3.1.85, 2.3.1.86, 4.2.1.59} -> {1.3.1.9, 1.3.1.10, 1.3.1.104, 1.3.1.39, 2.3.1.85, 2.3.1.86}] -> {2.3.1.179, 2.3.1.41, 2.3.1.85, 2.3.1.86} -> {1.1.1.100, 2.3.1.85, 2.3.1.86} -> [{2.3.1.85, 2.3.1.86, 4.2.1.59} -> {1.3.1.9, 1.3.1.10, 1.3.1.104, 1.3.1.39, 2.3.1.85, 2.3.1.86}] -> {2.3.1.179, 2.3.1.41, 2.3.1.85, 2.3.1.86} -> [{1.1.1.100, 2.3.1.85, 2.3.1.86} -> {2.3.1.85, 2.3.1.86, 4.2.1.59} -> {1.3.1.9, 1.3.1.10, 1.3.1.104, 1.3.1.39, 2.3.1.85, 2.3.1.86}] -> {2.3.1.179, 2.3.1.41, 2.3.1.85, 2.3.1.86} -> {1.1.1.100, 2.3.1.85, 2.3.1.86} -> [{2.3.1.85, 2.3.1.86, 4.2.1.59} -> {1.3.1.9, 1.3.1.10, 1.3.1.104, 1.3.1.39, 2.3.1.85, 2.3.1.86}] -> {2.3.1.179, 2.3.1.41, 2.3.1.85, 2.3.1.86} -> {1.1.1.100, 2.3.1.85, 2.3.1.86} -> [{2.3.1.85, 2.3.1.86, 4.2.1.59} -> {1.3.1.9, 1.3.1.10, 1.3.1.104, 1.3.1.39, 2.3.1.85, 2.3.1.86}] -> {2.3.1.179, 2.3.1.41, 2.3.1.85, 2.3.1.86} -> {1.1.1.100, 2.3.1.85, 2.3.1.86} -> [{2.3.1.85, 2.3.1.86, 4.2.1.59} -> {1.3.1.9, 1.3.1.10, 1.3.1.104, 1.3.1.39, 2.3.1.85, 2.3.1.86}] -> {2.3.1.179, 2.3.1.41, 2.3.1.85, 2.3.1.86} -> {1.1.1.100, 2.3.1.85, 2.3.1.86} -> [{2.3.1.85, 2.3.1.86, 4.2.1.59} -> {1.3.1.9, 1.3.1.10, 1.3.1.104, 1.3.1.39, 2.3.1.85, 2.3.1.86}] -> {2.3.1.179, 2.3.1.199, 2.3.1.41} -> 1.1.1.100
path_dma00061.kgml: Skipped genes: dma:DMR_39970
path_dma00061.kgml:
path_dma00061.kgml: Found a trail of span 15 containing skipped vertices
path_dma00061.kgml: 259 -> 142 -> [268 -> 136] -> 63 -> 130 -> [270 -> 125] -> 62 -> 119 -> [276 -> 114] -> 61 -> 108 -> [278 -> 103] -> 60 -> [97 -> 280 -> 92] -> 59 -> 86 -> [283 -> 81] -> 58 -> 75 -> [286 -> 70] -> 53 -> 54
path_dma00061.kgml: R04355 -> R04533 -> [R04428 -> {R04429, R04430}] -> R04952 -> R04953 -> [R04954 -> {R04955, R04956}] -> R04957 -> R04536 -> [R04537 -> {R04958, R04959}] -> R04960 -> R04534 -> [R04535 -> {R04961, R04962}] -> R04963 -> [R04964 -> R04965 -> {R04724, R04725}] -> R04726 -> R04566 -> [R04568 -> {R04966, R04967}] -> R04968 -> R04543 -> [R04544 -> {R04969, R04970}] -> R07762 -> R07763
path_dma00061.kgml: dma:DMR_39980 -> {dma:DMR_22790, dma:DMR_39960} -> [dma:DMR_38560 -> dma:DMR_26340] -> dma:DMR_39980 -> {dma:DMR_22790, dma:DMR_39960} -> [dma:DMR_38560 -> dma:DMR_26340] -> dma:DMR_39980 -> {dma:DMR_22790, dma:DMR_39960} -> [dma:DMR_38560 -> dma:DMR_26340] -> dma:DMR_39980 -> {dma:DMR_22790, dma:DMR_39960} -> [dma:DMR_38560 -> dma:DMR_26340] -> dma:DMR_39980 -> [{dma:DMR_22790, dma:DMR_39960} -> dma:DMR_38560 -> dma:DMR_26340] -> dma:DMR_39980 -> {dma:DMR_22790, dma:DMR_39960} -> [dma:DMR_38560 -> dma:DMR_26340] -> dma:DMR_39980 -> {dma:DMR_22790, dma:DMR_39960} -> [dma:DMR_38560 -> dma:DMR_26340] -> dma:DMR_39980 -> {dma:DMR_22790, dma:DMR_39960}
path_dma00061.kgml: {2.3.1.179, 2.3.1.41, 2.3.1.85, 2.3.1.86} -> {1.1.1.100, 2.3.1.85, 2.3.1.86} -> [{2.3.1.85, 2.3.1.86, 4.2.1.59} -> {1.3.1.9, 1.3.1.10, 1.3.1.104, 1.3.1.39, 2.3.1.85, 2.3.1.86}] -> {2.3.1.179, 2.3.1.41, 2.3.1.85, 2.3.1.86} -> {1.1.1.100, 2.3.1.85, 2.3.1.86} -> [{2.3.1.85, 2.3.1.86, 4.2.1.59} -> {1.3.1.9, 1.3.1.10, 1.3.1.104, 1.3.1.39, 2.3.1.85, 2.3.1.86}] -> {2.3.1.179, 2.3.1.41, 2.3.1.85, 2.3.1.86} -> {1.1.1.100, 2.3.1.85, 2.3.1.86} -> [{2.3.1.85, 2.3.1.86, 4.2.1.59} -> {1.3.1.9, 1.3.1.10, 1.3.1.104, 1.3.1.39, 2.3.1.85, 2.3.1.86}] -> {2.3.1.179, 2.3.1.41, 2.3.1.85, 2.3.1.86} -> {1.1.1.100, 2.3.1.85, 2.3.1.86} -> [{2.3.1.85, 2.3.1.86, 4.2.1.59} -> {1.3.1.9, 1.3.1.10, 1.3.1.104, 1.3.1.39, 2.3.1.85, 2.3.1.86}] -> {2.3.1.179, 2.3.1.41, 2.3.1.85, 2.3.1.86} -> [{1.1.1.100, 2.3.1.85, 2.3.1.86} -> {2.3.1.85, 2.3.1.86, 4.2.1.59} -> {1.3.1.9, 1.3.1.10, 1.3.1.104, 1.3.1.39, 2.3.1.85, 2.3.1.86}] -> {2.3.1.179, 2.3.1.41, 2.3.1.85, 2.3.1.86} -> {1.1.1.100, 2.3.1.85, 2.3.1.86} -> [{2.3.1.85, 2.3.1.86, 4.2.1.59} -> {1.3.1.9, 1.3.1.10, 1.3.1.104, 1.3.1.39, 2.3.1.85, 2.3.1.86}] -> {2.3.1.179, 2.3.1.41, 2.3.1.85, 2.3.1.86} -> {1.1.1.100, 2.3.1.85, 2.3.1.86} -> [{2.3.1.85, 2.3.1.86, 4.2.1.59} -> {1.3.1.9, 1.3.1.10, 1.3.1.104, 1.3.1.39, 2.3.1.85, 2.3.1.86}] -> {2.3.1.179, 2.3.1.199, 2.3.1.41} -> 1.1.1.100
path_dma00061.kgml: Skipped genes: dma:DMR_39970
path_dma00061.kgml:
path_dma00061.kgml: --- 29.56 seconds ---

path_dma00071.kgml: Fatty acid degradation
path_dma00071.kgml: Initialization took 0.08 seconds
path_dma00071.kgml: (not found)
path_dma00071.kgml: --- 0.12 seconds ---

path_dma00121.kgml: Secondary bile acid biosynthesis
path_dma00121.kgml: Initialization took 0.05 seconds
path_dma00121.kgml: (not found)
path_dma00121.kgml: --- 0.09 seconds ---

path_dma00130.kgml: Ubiquinone and other terpenoid-quinone biosynthesis
path_dma00130.kgml: Initialization took 0.58 seconds
path_dma00130.kgml:
path_dma00130.kgml: Found a trail of span 2 containing skipped vertices
path_dma00130.kgml: 190 -> [191] -> 192
path_dma00130.kgml: R08587 -> [R08588] -> R08589
path_dma00130.kgml: dma:DMR_35800 -> [dma:DMR_21460] -> dma:DMR_35810
path_dma00130.kgml: 3.2.2.26 -> [1.21.98.1] -> ?
path_dma00130.kgml:
path_dma00130.kgml: --- 0.68 seconds ---

path_dma00190.kgml: Oxidative phosphorylation
path_dma00190.kgml: Initialization took 5.79 seconds
path_dma00190.kgml: (not found)
path_dma00190.kgml: --- 5.83 seconds ---

path_dma00220.kgml: Arginine biosynthesis
path_dma00220.kgml: Initialization took 0.43 seconds
path_dma00220.kgml:
path_dma00220.kgml: Found a trail of span 3 without skipping any vertex
path_dma00220.kgml: 44 -> 45 -> 47
path_dma00220.kgml: R01398 -> R01954 -> R01086
path_dma00220.kgml: dma:DMR_26540 -> dma:DMR_26530 -> dma:DMR_26520
path_dma00220.kgml: 2.1.3.3 -> 6.3.4.5 -> 4.3.2.1
path_dma00220.kgml:
path_dma00220.kgml: Found a trail of span 2 containing skipped vertices
path_dma00220.kgml: 44 -> [45] -> 47
path_dma00220.kgml: R01398 -> [R01954] -> R01086
path_dma00220.kgml: dma:DMR_26540 -> [dma:DMR_26530] -> dma:DMR_26520
path_dma00220.kgml: 2.1.3.3 -> [6.3.4.5] -> 4.3.2.1
path_dma00220.kgml: Skipped genes: dma:DMR_26530
path_dma00220.kgml:
path_dma00220.kgml: --- 0.59 seconds ---

path_dma00230.kgml: Purine metabolism
path_dma00230.kgml: Initialization took 8.30 seconds
path_dma00230.kgml:
path_dma00230.kgml: Found a trail of span 2 without skipping any vertex
path_dma00230.kgml: 205 -> 206
path_dma00230.kgml: R01130 -> {R01230, R01231}
path_dma00230.kgml: dma:DMR_22400 -> dma:DMR_22390
path_dma00230.kgml: 1.1.1.205 -> {6.3.5.2, 6.3.5.2}
path_dma00230.kgml:
path_dma00230.kgml: --- 12.12 seconds ---

path_dma00240.kgml: Pyrimidine metabolism
path_dma00240.kgml: Initialization took 4.23 seconds
path_dma00240.kgml:
path_dma00240.kgml: Found a trail of span 2 without skipping any vertex
path_dma00240.kgml: 97 -> 98
path_dma00240.kgml: R01397 -> R01993
path_dma00240.kgml: dma:DMR_00720 -> dma:DMR_00710
path_dma00240.kgml: 2.1.3.2 -> 3.5.2.3
path_dma00240.kgml:
path_dma00240.kgml: Found a trail of span 2 containing skipped vertices
path_dma00240.kgml: 121 -> [102 -> 104] -> 103
path_dma00240.kgml: R00442 -> [R00438 -> R00156] -> R00443
path_dma00240.kgml: {dma:DMR_12460, dma:DMR_19960, dma:DMR_31150, dma:DMR_31160} -> [dma:DMR_31650 -> dma:DMR_17070] -> {dma:DMR_12460, dma:DMR_19960, dma:DMR_31150, dma:DMR_31160}
path_dma00240.kgml: {2.7.7.48, 2.7.7.6} -> [2.7.7.8 -> 2.7.4.6] -> {2.7.7.48, 2.7.7.52, 2.7.7.6}
path_dma00240.kgml:
path_dma00240.kgml: --- 5.28 seconds ---

path_dma00250.kgml: Alanine, aspartate and glutamate metabolism
path_dma00250.kgml: Initialization took 2.09 seconds
path_dma00250.kgml:
path_dma00250.kgml: Found a trail of span 2 without skipping any vertex
path_dma00250.kgml: 48 -> 51
path_dma00250.kgml: R01954 -> R01086
path_dma00250.kgml: dma:DMR_26530 -> dma:DMR_26520
path_dma00250.kgml: 6.3.4.5 -> 4.3.2.1
path_dma00250.kgml:
path_dma00250.kgml: --- 2.22 seconds ---

path_dma00260.kgml: Glycine, serine and threonine metabolism
path_dma00260.kgml: Initialization took 1.24 seconds
path_dma00260.kgml:
path_dma00260.kgml: Found a trail of span 2 without skipping any vertex
path_dma00260.kgml: 113 -> 101
path_dma00260.kgml: R03815 -> R03425
path_dma00260.kgml: dma:DMR_31800 -> {dma:DMR_31780, dma:DMR_31790}
path_dma00260.kgml: 1.8.1.4 -> 1.4.4.2
path_dma00260.kgml:
path_dma00260.kgml: --- 1.34 seconds ---

path_dma00261.kgml: Monobactam biosynthesis
path_dma00261.kgml: Initialization took 0.12 seconds
path_dma00261.kgml: (not found)
path_dma00261.kgml: --- 0.15 seconds ---

path_dma00270.kgml: Cysteine and methionine metabolism
path_dma00270.kgml: Initialization took 1.18 seconds
path_dma00270.kgml:
path_dma00270.kgml: Found a trail of span 2 without skipping any vertex
path_dma00270.kgml: 124 -> 123
path_dma00270.kgml: R00586 -> R00897
path_dma00270.kgml: {dma:DMR_17130, dma:DMR_37080} -> {dma:DMR_17120, dma:DMR_37140}
path_dma00270.kgml: 2.3.1.30 -> {2.5.1.47, 2.5.1.65}
path_dma00270.kgml:
path_dma00270.kgml: --- 1.25 seconds ---

path_dma00280.kgml: Valine, leucine and isoleucine degradation
path_dma00280.kgml: Initialization took 0.08 seconds
path_dma00280.kgml: (not found)
path_dma00280.kgml: --- 0.10 seconds ---

path_dma00290.kgml: Valine, leucine and isoleucine biosynthesis
path_dma00290.kgml: Initialization took 0.38 seconds
path_dma00290.kgml:
path_dma00290.kgml: Found a trail of span 4 containing skipped vertices
path_dma00290.kgml: 38 -> [35] -> 37 -> 35 -> [37] -> 36
path_dma00290.kgml: R01213 -> [R03968] -> R04001 -> R03968 -> [R04001] -> R04426
path_dma00290.kgml: {dma:DMR_15980, dma:DMR_17880} -> [{dma:DMR_15990, dma:DMR_16000}] -> {dma:DMR_15990, dma:DMR_16000} -> {dma:DMR_15990, dma:DMR_16000} -> [{dma:DMR_15990, dma:DMR_16000}] -> dma:DMR_16010
path_dma00290.kgml: 2.3.3.13 -> [4.2.1.33] -> 4.2.1.33 -> 4.2.1.33 -> [4.2.1.33] -> 1.1.1.85
path_dma00290.kgml:
path_dma00290.kgml: Found a trail of span 3 containing skipped vertices
path_dma00290.kgml: 79 -> [44] -> 46 -> 44
path_dma00290.kgml: R00226 -> [R05071] -> R04440 -> R05071
path_dma00290.kgml: {dma:DMR_21830, dma:DMR_21840, dma:DMR_34170, dma:DMR_34180} -> [dma:DMR_21850] -> dma:DMR_21850 -> dma:DMR_21850
path_dma00290.kgml: 2.2.1.6 -> [{1.1.1.86, 5.4.99.3}] -> 1.1.1.86 -> {1.1.1.86, 5.4.99.3}
path_dma00290.kgml:
path_dma00290.kgml: Found a trail of span 3 without skipping any vertex
path_dma00290.kgml: 47 -> 42 -> 34
path_dma00290.kgml: R08648 -> R05069 -> R05068
path_dma00290.kgml: {dma:DMR_21830, dma:DMR_21840, dma:DMR_34170, dma:DMR_34180} -> dma:DMR_21850 -> dma:DMR_21850
path_dma00290.kgml: 2.2.1.6 -> {1.1.1.86, 5.4.99.3} -> 1.1.1.86
path_dma00290.kgml:
path_dma00290.kgml: Found a trail of span 3 without skipping any vertex
path_dma00290.kgml: 78 -> 21 -> 22
path_dma00290.kgml: R03896 -> R03898 -> R00994
path_dma00290.kgml: {dma:DMR_15990, dma:DMR_16000} -> {dma:DMR_15990, dma:DMR_16000} -> dma:DMR_16010
path_dma00290.kgml: 4.2.1.35 -> 4.2.1.35 -> 1.1.1.85
path_dma00290.kgml:
path_dma00290.kgml: Found a trail of span 2 containing skipped vertices
path_dma00290.kgml: 78 -> [21] -> 22
path_dma00290.kgml: R03896 -> [R03898] -> R00994
path_dma00290.kgml: {dma:DMR_15990, dma:DMR_16000} -> [{dma:DMR_15990, dma:DMR_16000}] -> dma:DMR_16010
path_dma00290.kgml: 4.2.1.35 -> [4.2.1.35] -> 1.1.1.85
path_dma00290.kgml:
path_dma00290.kgml: --- 0.83 seconds ---

path_dma00300.kgml: Lysine biosynthesis
path_dma00300.kgml: Initialization took 0.48 seconds
path_dma00300.kgml:
path_dma00300.kgml: Found a trail of span 2 without skipping any vertex
path_dma00300.kgml: 77 -> 46
path_dma00300.kgml: R02788 -> R04617
path_dma00300.kgml: dma:DMR_33320 -> dma:DMR_33310
path_dma00300.kgml: 6.3.2.13 -> 6.3.2.10
path_dma00300.kgml:
path_dma00300.kgml: --- 0.57 seconds ---

path_dma00330.kgml: Arginine and proline metabolism
path_dma00330.kgml: Initialization took 0.44 seconds
path_dma00330.kgml: (not found)
path_dma00330.kgml: --- 0.49 seconds ---

path_dma00332.kgml: Carbapenem biosynthesis
path_dma00332.kgml: Initialization took 0.05 seconds
path_dma00332.kgml: (not found)
path_dma00332.kgml: --- 0.09 seconds ---

path_dma00340.kgml: Histidine metabolism
path_dma00340.kgml: Initialization took 0.23 seconds
path_dma00340.kgml:
path_dma00340.kgml: Found a trail of span 2 containing skipped vertices
path_dma00340.kgml: 65 -> [69] -> 63
path_dma00340.kgml: R04640 -> [R04558] -> R03457
path_dma00340.kgml: dma:DMR_22350 -> [{dma:DMR_21040, dma:DMR_21050}] -> dma:DMR_22370
path_dma00340.kgml: 5.3.1.16 -> [4.3.2.10] -> 4.2.1.19
path_dma00340.kgml: Skipped genes: dma:DMR_22360
path_dma00340.kgml:
path_dma00340.kgml: --- 0.32 seconds ---

path_dma00350.kgml: Tyrosine metabolism
path_dma00350.kgml: Initialization took 0.24 seconds
path_dma00350.kgml: (not found)
path_dma00350.kgml: --- 0.27 seconds ---

path_dma00360.kgml: Phenylalanine metabolism
path_dma00360.kgml: Initialization took 0.38 seconds
path_dma00360.kgml: (not found)
path_dma00360.kgml: --- 0.41 seconds ---

path_dma00362.kgml: Benzoate degradation
path_dma00362.kgml: Initialization took 0.08 seconds
path_dma00362.kgml: (not found)
path_dma00362.kgml: --- 0.10 seconds ---

path_dma00380.kgml: Tryptophan metabolism
path_dma00380.kgml: Initialization took 0.04 seconds
path_dma00380.kgml: (not found)
path_dma00380.kgml: --- 0.07 seconds ---

path_dma00401.kgml: Novobiocin biosynthesis
path_dma00401.kgml: Initialization took 0.12 seconds
path_dma00401.kgml: (not found)
path_dma00401.kgml: --- 0.15 seconds ---

path_dma00410.kgml: beta-Alanine metabolism
path_dma00410.kgml: Initialization took 0.04 seconds
path_dma00410.kgml: (not found)
path_dma00410.kgml: --- 0.07 seconds ---

path_dma00430.kgml: Taurine and hypotaurine metabolism
path_dma00430.kgml: Initialization took 0.04 seconds
path_dma00430.kgml: (not found)
path_dma00430.kgml: --- 0.07 seconds ---

path_dma00450.kgml: Selenocompound metabolism
path_dma00450.kgml: Initialization took 0.32 seconds
path_dma00450.kgml: (not found)
path_dma00450.kgml: --- 0.37 seconds ---

path_dma00460.kgml: Cyanoamino acid metabolism
path_dma00460.kgml: Initialization took 0.08 seconds
path_dma00460.kgml: (not found)
path_dma00460.kgml: --- 0.10 seconds ---

path_dma00471.kgml: D-Glutamine and D-glutamate metabolism
path_dma00471.kgml: Initialization took 0.04 seconds
path_dma00471.kgml: (not found)
path_dma00471.kgml: --- 0.07 seconds ---

path_dma00473.kgml: D-Alanine metabolism
path_dma00473.kgml: Initialization took 0.04 seconds
path_dma00473.kgml: (not found)
path_dma00473.kgml: --- 0.07 seconds ---

path_dma00480.kgml: Glutathione metabolism
path_dma00480.kgml: Initialization took 0.08 seconds
path_dma00480.kgml:
path_dma00480.kgml: Found a trail of span 2 containing skipped vertices
path_dma00480.kgml: 136 -> [87] -> 45
path_dma00480.kgml: R01528 -> [R00115] -> R02736
path_dma00480.kgml: dma:DMR_05560 -> [dma:DMR_34990] -> dma:DMR_05550
path_dma00480.kgml: {1.1.1.351, 1.1.1.44} -> [1.8.1.7] -> {1.1.1.363, 1.1.1.49}
path_dma00480.kgml:
path_dma00480.kgml: --- 0.14 seconds ---

path_dma00500.kgml: Starch and sucrose metabolism
path_dma00500.kgml: Initialization took 0.43 seconds
path_dma00500.kgml:
path_dma00500.kgml: Found a trail of span 3 without skipping any vertex
path_dma00500.kgml: 134 -> 120 -> 133
path_dma00500.kgml: R05196 -> R02110 -> R02111
path_dma00500.kgml: dma:DMR_43140 -> {dma:DMR_22860, dma:DMR_43130} -> {dma:DMR_00430, dma:DMR_04400, dma:DMR_43140, dma:DMR_45660}
path_dma00500.kgml: 2.4.1.25 -> 2.4.1.18 -> 2.4.1.1
path_dma00500.kgml:
path_dma00500.kgml: --- 0.52 seconds ---

path_dma00520.kgml: Amino sugar and nucleotide sugar metabolism
path_dma00520.kgml: Initialization took 2.23 seconds
path_dma00520.kgml:
path_dma00520.kgml: Found a trail of span 2 containing skipped vertices
path_dma00520.kgml: 274 -> [196 -> 261 -> 28] -> 24
path_dma00520.kgml: R00289 -> [R00959 -> R02740 -> R00768] -> R02060
path_dma00520.kgml: dma:DMR_25690 -> [{dma:DMR_25390, dma:DMR_27100} -> dma:DMR_22840 -> dma:DMR_43340] -> dma:DMR_25700
path_dma00520.kgml: {2.7.7.64, 2.7.7.9} -> [{5.4.2.2, 5.4.2.5} -> 5.3.1.9 -> 2.6.1.16] -> 5.4.2.10
path_dma00520.kgml:
path_dma00520.kgml: --- 2.38 seconds ---

path_dma00521.kgml: Streptomycin biosynthesis
path_dma00521.kgml: Initialization took 0.17 seconds
path_dma00521.kgml:
path_dma00521.kgml: Found a trail of span 2 containing skipped vertices
path_dma00521.kgml: 43 -> [42] -> 24
path_dma00521.kgml: R06513 -> [R06514] -> R02777
path_dma00521.kgml: dma:DMR_28600 -> [dma:DMR_17990] -> dma:DMR_28610
path_dma00521.kgml: 4.2.1.46 -> [5.1.3.13] -> 1.1.1.133
path_dma00521.kgml:
path_dma00521.kgml: --- 0.24 seconds ---

path_dma00523.kgml: Polyketide sugar unit biosynthesis
path_dma00523.kgml: Initialization took 0.08 seconds
path_dma00523.kgml:
path_dma00523.kgml: Found a trail of span 2 containing skipped vertices
path_dma00523.kgml: 26 -> [63] -> 28
path_dma00523.kgml: R06513 -> [R06514] -> R02777
path_dma00523.kgml: dma:DMR_28600 -> [dma:DMR_17990] -> dma:DMR_28610
path_dma00523.kgml: 4.2.1.46 -> [5.1.3.13] -> 1.1.1.133
path_dma00523.kgml:
path_dma00523.kgml: --- 0.14 seconds ---

path_dma00525.kgml: Acarbose and validamycin biosynthesis
path_dma00525.kgml: Initialization took 0.04 seconds
path_dma00525.kgml: (not found)
path_dma00525.kgml: --- 0.07 seconds ---

path_dma00540.kgml: Lipopolysaccharide biosynthesis
path_dma00540.kgml: Initialization took 0.23 seconds
path_dma00540.kgml: (not found)
path_dma00540.kgml: --- 0.25 seconds ---

path_dma00550.kgml: Peptidoglycan biosynthesis
path_dma00550.kgml: Initialization took 0.63 seconds
path_dma00550.kgml:
path_dma00550.kgml: Found a trail of span 7 containing skipped vertices
path_dma00550.kgml: 59 -> 33 -> 32 -> 34 -> 23 -> 35 -> 36
path_dma00550.kgml: {R03191, R03192} -> R03193 -> R02783 -> R02788 -> R04617 -> R05630 -> R05032
path_dma00550.kgml: {dma:DMR_02170, dma:DMR_33250} -> dma:DMR_33260 -> dma:DMR_33290 -> dma:DMR_33320 -> dma:DMR_33310 -> dma:DMR_33300 -> dma:DMR_33270
path_dma00550.kgml: {1.3.1.98, 1.3.1.98} -> 6.3.2.8 -> 6.3.2.9 -> 6.3.2.13 -> 6.3.2.10 -> 2.7.8.13 -> 2.4.1.227
path_dma00550.kgml: Skipped genes: dma:DMR_33280
path_dma00550.kgml:
path_dma00550.kgml: Found a trail of span 6 containing skipped vertices
path_dma00550.kgml: 59 -> 33 -> 32 -> 34 -> [23] -> 35 -> 36
path_dma00550.kgml: {R03191, R03192} -> R03193 -> R02783 -> R02788 -> [R04617] -> R05630 -> R05032
path_dma00550.kgml: {dma:DMR_02170, dma:DMR_33250} -> dma:DMR_33260 -> dma:DMR_33290 -> dma:DMR_33320 -> [dma:DMR_33310] -> dma:DMR_33300 -> dma:DMR_33270
path_dma00550.kgml: {1.3.1.98, 1.3.1.98} -> 6.3.2.8 -> 6.3.2.9 -> 6.3.2.13 -> [6.3.2.10] -> 2.7.8.13 -> 2.4.1.227
path_dma00550.kgml: Skipped genes: dma:DMR_33280, dma:DMR_33310
path_dma00550.kgml:
path_dma00550.kgml: Found a trail of span 6 containing skipped vertices
path_dma00550.kgml: 59 -> 33 -> 32 -> [34] -> 23 -> 35 -> 36
path_dma00550.kgml: {R03191, R03192} -> R03193 -> R02783 -> [R02788] -> R04617 -> R05630 -> R05032
path_dma00550.kgml: {dma:DMR_02170, dma:DMR_33250} -> dma:DMR_33260 -> dma:DMR_33290 -> [dma:DMR_33320] -> dma:DMR_33310 -> dma:DMR_33300 -> dma:DMR_33270
path_dma00550.kgml: {1.3.1.98, 1.3.1.98} -> 6.3.2.8 -> 6.3.2.9 -> [6.3.2.13] -> 6.3.2.10 -> 2.7.8.13 -> 2.4.1.227
path_dma00550.kgml: Skipped genes: dma:DMR_33280
path_dma00550.kgml:
path_dma00550.kgml: Found a trail of span 6 containing skipped vertices
path_dma00550.kgml: 59 -> [33] -> 32 -> 34 -> 23 -> 35 -> 36
path_dma00550.kgml: {R03191, R03192} -> [R03193] -> R02783 -> R02788 -> R04617 -> R05630 -> R05032
path_dma00550.kgml: {dma:DMR_02170, dma:DMR_33250} -> [dma:DMR_33260] -> dma:DMR_33290 -> dma:DMR_33320 -> dma:DMR_33310 -> dma:DMR_33300 -> dma:DMR_33270
path_dma00550.kgml: {1.3.1.98, 1.3.1.98} -> [6.3.2.8] -> 6.3.2.9 -> 6.3.2.13 -> 6.3.2.10 -> 2.7.8.13 -> 2.4.1.227
path_dma00550.kgml: Skipped genes: dma:DMR_33280, dma:DMR_33260
path_dma00550.kgml:
path_dma00550.kgml: Found a trail of span 6 containing skipped vertices
path_dma00550.kgml: 59 -> 33 -> 32 -> 34 -> 23 -> [35] -> 36
path_dma00550.kgml: {R03191, R03192} -> R03193 -> R02783 -> R02788 -> R04617 -> [R05630] -> R05032
path_dma00550.kgml: {dma:DMR_02170, dma:DMR_33250} -> dma:DMR_33260 -> dma:DMR_33290 -> dma:DMR_33320 -> dma:DMR_33310 -> [dma:DMR_33300] -> dma:DMR_33270
path_dma00550.kgml: {1.3.1.98, 1.3.1.98} -> 6.3.2.8 -> 6.3.2.9 -> 6.3.2.13 -> 6.3.2.10 -> [2.7.8.13] -> 2.4.1.227
path_dma00550.kgml: Skipped genes: dma:DMR_33300, dma:DMR_33280
path_dma00550.kgml:
path_dma00550.kgml: Found a trail of span 5 containing skipped vertices
path_dma00550.kgml: 59 -> 33 -> 32 -> [34 -> 23] -> 35 -> 36
path_dma00550.kgml: {R03191, R03192} -> R03193 -> R02783 -> [R02788 -> R04617] -> R05630 -> R05032
path_dma00550.kgml: {dma:DMR_02170, dma:DMR_33250} -> dma:DMR_33260 -> dma:DMR_33290 -> [dma:DMR_33320 -> dma:DMR_33310] -> dma:DMR_33300 -> dma:DMR_33270
path_dma00550.kgml: {1.3.1.98, 1.3.1.98} -> 6.3.2.8 -> 6.3.2.9 -> [6.3.2.13 -> 6.3.2.10] -> 2.7.8.13 -> 2.4.1.227
path_dma00550.kgml: Skipped genes: dma:DMR_33280
path_dma00550.kgml:
path_dma00550.kgml: Found a trail of span 4 containing skipped vertices
path_dma00550.kgml: 59 -> 33 -> 32 -> [34 -> 23 -> 35] -> 36
path_dma00550.kgml: {R03191, R03192} -> R03193 -> R02783 -> [R02788 -> R04617 -> R05630] -> R05032
path_dma00550.kgml: {dma:DMR_02170, dma:DMR_33250} -> dma:DMR_33260 -> dma:DMR_33290 -> [dma:DMR_33320 -> dma:DMR_33310 -> dma:DMR_33300] -> dma:DMR_33270
path_dma00550.kgml: {1.3.1.98, 1.3.1.98} -> 6.3.2.8 -> 6.3.2.9 -> [6.3.2.13 -> 6.3.2.10 -> 2.7.8.13] -> 2.4.1.227
path_dma00550.kgml: Skipped genes: dma:DMR_33280
path_dma00550.kgml:
path_dma00550.kgml: Found a trail of span 2 without skipping any vertex
path_dma00550.kgml: 29 -> 28
path_dma00550.kgml: R04573 -> R05629
path_dma00550.kgml: dma:DMR_33310 -> dma:DMR_33300
path_dma00550.kgml: 6.3.2.10 -> 2.7.8.13
path_dma00550.kgml:
path_dma00550.kgml: --- 1.18 seconds ---

path_dma00561.kgml: Glycerolipid metabolism
path_dma00561.kgml: Initialization took 0.12 seconds
path_dma00561.kgml: (not found)
path_dma00561.kgml: --- 0.15 seconds ---

path_dma00562.kgml: Inositol phosphate metabolism
path_dma00562.kgml: Initialization took 0.03 seconds
path_dma00562.kgml: (not found)
path_dma00562.kgml: --- 0.05 seconds ---

path_dma00564.kgml: Glycerophospholipid metabolism
path_dma00564.kgml: Initialization took 0.48 seconds
path_dma00564.kgml:
path_dma00564.kgml: Found a trail of span 2 without skipping any vertex
path_dma00564.kgml: 103 -> 135
path_dma00564.kgml: R01800 -> R02055
path_dma00564.kgml: dma:DMR_15970 -> dma:DMR_15960
path_dma00564.kgml: 2.7.8.8 -> 4.1.1.65
path_dma00564.kgml:
path_dma00564.kgml: Found a trail of span 2 without skipping any vertex
path_dma00564.kgml: 219 -> 221
path_dma00564.kgml: R09072 -> R09073
path_dma00564.kgml: dma:DMR_27910 -> dma:DMR_27900
path_dma00564.kgml: ? -> ?
path_dma00564.kgml:
path_dma00564.kgml: --- 0.57 seconds ---

path_dma00620.kgml: Pyruvate metabolism
path_dma00620.kgml: Initialization took 3.38 seconds
path_dma00620.kgml:
path_dma00620.kgml: Found a trail of span 2 containing skipped vertices
path_dma00620.kgml: 79 -> [62 -> 65] -> 64
path_dma00620.kgml: R00344 -> [R00341 -> {R00200, R02320}] -> R00199
path_dma00620.kgml: dma:DMR_28100 -> [dma:DMR_26700 -> dma:DMR_05180] -> {dma:DMR_28090, dma:DMR_35020, dma:DMR_37260, dma:DMR_38720, dma:DMR_42440}
path_dma00620.kgml: 6.4.1.1 -> [4.1.1.49 -> {2.7.1.40, 2.7.1.40}] -> 2.7.9.2
path_dma00620.kgml:
path_dma00620.kgml: Found a trail of span 2 without skipping any vertex
path_dma00620.kgml: 123 -> 55
path_dma00620.kgml: R00014 -> R03270
path_dma00620.kgml: {dma:DMR_p1_00300, dma:DMR_p1_00310} -> {dma:DMR_p1_00300, dma:DMR_p1_00310}
path_dma00620.kgml: {1.2.4.1, 2.2.1.6, 4.1.1.1} -> 1.2.4.1
path_dma00620.kgml:
path_dma00620.kgml: Found a trail of span 2 without skipping any vertex
path_dma00620.kgml: 174 -> 175
path_dma00620.kgml: R01082 -> R02164
path_dma00620.kgml: {dma:DMR_05730, dma:DMR_05740, dma:DMR_17240, dma:DMR_34300, dma:DMR_34310} -> {dma:DMR_05760, dma:DMR_05770, dma:DMR_05780, dma:DMR_34270, dma:DMR_34280, dma:DMR_34290}
path_dma00620.kgml: 4.2.1.2 -> {1.3.5.1, 1.3.5.4}
path_dma00620.kgml:
path_dma00620.kgml: --- 3.86 seconds ---

path_dma00621.kgml: Dioxin degradation
path_dma00621.kgml: Initialization took 0.05 seconds
path_dma00621.kgml: (not found)
path_dma00621.kgml: --- 0.09 seconds ---

path_dma00622.kgml: Xylene degradation
path_dma00622.kgml: Initialization took 0.05 seconds
path_dma00622.kgml: (not found)
path_dma00622.kgml: --- 0.09 seconds ---

path_dma00625.kgml: Chloroalkane and chloroalkene degradation
path_dma00625.kgml: Initialization took 0.08 seconds
path_dma00625.kgml: (not found)
path_dma00625.kgml: --- 0.12 seconds ---

path_dma00626.kgml: Naphthalene degradation
path_dma00626.kgml: Initialization took 0.05 seconds
path_dma00626.kgml: (not found)
path_dma00626.kgml: --- 0.09 seconds ---

path_dma00627.kgml: Aminobenzoate degradation
path_dma00627.kgml: Initialization took 0.08 seconds
path_dma00627.kgml: (not found)
path_dma00627.kgml: --- 0.10 seconds ---

path_dma00630.kgml: Glyoxylate and dicarboxylate metabolism
path_dma00630.kgml: Initialization took 2.98 seconds
path_dma00630.kgml:
path_dma00630.kgml: Found a trail of span 2 without skipping any vertex
path_dma00630.kgml: 76 -> 114
path_dma00630.kgml: R01394 -> {R01745, R01747}
path_dma00630.kgml: dma:DMR_35010 -> dma:DMR_35000
path_dma00630.kgml: 5.3.1.22 -> {1.1.1.60, 1.1.1.60}
path_dma00630.kgml:
path_dma00630.kgml: --- 3.05 seconds ---

path_dma00633.kgml: Nitrotoluene degradation
path_dma00633.kgml: Initialization took 0.04 seconds
path_dma00633.kgml: (not found)
path_dma00633.kgml: --- 0.07 seconds ---

path_dma00640.kgml: Propanoate metabolism
path_dma00640.kgml: Initialization took 0.18 seconds
path_dma00640.kgml: (not found)
path_dma00640.kgml: --- 0.24 seconds ---

path_dma00650.kgml: Butanoate metabolism
path_dma00650.kgml: Initialization took 0.89 seconds
path_dma00650.kgml: (not found)
path_dma00650.kgml: --- 0.92 seconds ---

path_dma00660.kgml: C5-Branched dibasic acid metabolism
path_dma00660.kgml: Initialization took 0.13 seconds
path_dma00660.kgml:
path_dma00660.kgml: Found a trail of span 3 without skipping any vertex
path_dma00660.kgml: 31 -> 96 -> 97
path_dma00660.kgml: R03896 -> R03898 -> R00994
path_dma00660.kgml: {dma:DMR_15990, dma:DMR_16000} -> {dma:DMR_15990, dma:DMR_16000} -> dma:DMR_16010
path_dma00660.kgml: 4.2.1.35 -> 4.2.1.35 -> 1.1.1.85
path_dma00660.kgml:
path_dma00660.kgml: --- 0.25 seconds ---

path_dma00670.kgml: One carbon pool by folate
path_dma00670.kgml: Initialization took 0.48 seconds
path_dma00670.kgml: (not found)
path_dma00670.kgml: --- 0.67 seconds ---

path_dma00680.kgml: Methane metabolism
path_dma00680.kgml: Initialization took 3.84 seconds
path_dma00680.kgml: (not found)
path_dma00680.kgml: --- 3.89 seconds ---

path_dma00730.kgml: Thiamine metabolism
path_dma00730.kgml: Initialization took 0.33 seconds
path_dma00730.kgml:
path_dma00730.kgml: Found a trail of span 2 without skipping any vertex
path_dma00730.kgml: 74 -> 93
path_dma00730.kgml: R04448 -> R03223
path_dma00730.kgml: dma:DMR_30770 -> dma:DMR_30760
path_dma00730.kgml: 2.7.1.50 -> 2.5.1.3
path_dma00730.kgml:
path_dma00730.kgml: --- 0.42 seconds ---

path_dma00740.kgml: Riboflavin metabolism
path_dma00740.kgml: Initialization took 0.12 seconds
path_dma00740.kgml:
path_dma00740.kgml: Found a trail of span 2 without skipping any vertex
path_dma00740.kgml: 32 -> 41
path_dma00740.kgml: R07281 -> R04457
path_dma00740.kgml: {dma:DMR_04610, dma:DMR_35270} -> dma:DMR_04600
path_dma00740.kgml: 4.1.99.12 -> 2.5.1.78
path_dma00740.kgml:
path_dma00740.kgml: --- 0.19 seconds ---

path_dma00750.kgml: Vitamin B6 metabolism
path_dma00750.kgml: Initialization took 0.04 seconds
path_dma00750.kgml: (not found)
path_dma00750.kgml: --- 0.07 seconds ---

path_dma00760.kgml: Nicotinate and nicotinamide metabolism
path_dma00760.kgml: Initialization took 0.63 seconds
path_dma00760.kgml:
path_dma00760.kgml: Found a trail of span 3 without skipping any vertex
path_dma00760.kgml: 71 -> 72 -> 73
path_dma00760.kgml: R00481 -> R04292 -> R03348
path_dma00760.kgml: dma:DMR_18190 -> {dma:DMR_18200, dma:DMR_37110} -> dma:DMR_18210
path_dma00760.kgml: 1.4.3.16 -> 2.5.1.72 -> 2.4.2.19
path_dma00760.kgml:
path_dma00760.kgml: Found a trail of span 2 containing skipped vertices
path_dma00760.kgml: 71 -> [72] -> 73
path_dma00760.kgml: R00481 -> [R04292] -> R03348
path_dma00760.kgml: dma:DMR_18190 -> [{dma:DMR_18200, dma:DMR_37110}] -> dma:DMR_18210
path_dma00760.kgml: 1.4.3.16 -> [2.5.1.72] -> 2.4.2.19
path_dma00760.kgml: Skipped genes: dma:DMR_18200
path_dma00760.kgml:
path_dma00760.kgml: --- 0.85 seconds ---

path_dma00770.kgml: Pantothenate and CoA biosynthesis
path_dma00770.kgml: Initialization took 0.58 seconds
path_dma00770.kgml:
path_dma00770.kgml: Found a trail of span 2 without skipping any vertex
path_dma00770.kgml: 82 -> 81
path_dma00770.kgml: R00006 -> R03051
path_dma00770.kgml: {dma:DMR_21830, dma:DMR_21840, dma:DMR_34170, dma:DMR_34180} -> dma:DMR_21850
path_dma00770.kgml: 2.2.1.6 -> 1.1.1.86
path_dma00770.kgml:
path_dma00770.kgml: --- 0.65 seconds ---

path_dma00780.kgml: Biotin metabolism
path_dma00780.kgml: Initialization took 0.43 seconds
path_dma00780.kgml:
path_dma00780.kgml: Found a trail of span 4 containing skipped vertices
path_dma00780.kgml: 95 -> 53 -> [56 -> 59] -> 74 -> 67
path_dma00780.kgml: R10115 -> R10116 -> [R10117 -> R10118] -> R10119 -> R10120
path_dma00780.kgml: dma:DMR_39980 -> {dma:DMR_22790, dma:DMR_39960} -> [dma:DMR_38560 -> dma:DMR_26340] -> dma:DMR_39980 -> {dma:DMR_22790, dma:DMR_39960}
path_dma00780.kgml: {2.3.1.179, 2.3.1.41} -> 1.1.1.100 -> [4.2.1.59 -> 1.3.1.10] -> {2.3.1.179, 2.3.1.41} -> 1.1.1.100
path_dma00780.kgml: Skipped genes: dma:DMR_39970
path_dma00780.kgml:
path_dma00780.kgml: Found a trail of span 3 containing skipped vertices
path_dma00780.kgml: 95 -> [53 -> 56 -> 59] -> 74 -> 67
path_dma00780.kgml: R10115 -> [R10116 -> R10117 -> R10118] -> R10119 -> R10120
path_dma00780.kgml: dma:DMR_39980 -> [{dma:DMR_22790, dma:DMR_39960} -> dma:DMR_38560 -> dma:DMR_26340] -> dma:DMR_39980 -> {dma:DMR_22790, dma:DMR_39960}
path_dma00780.kgml: {2.3.1.179, 2.3.1.41} -> [1.1.1.100 -> 4.2.1.59 -> 1.3.1.10] -> {2.3.1.179, 2.3.1.41} -> 1.1.1.100
path_dma00780.kgml: Skipped genes: dma:DMR_39970
path_dma00780.kgml:
path_dma00780.kgml: Found a trail of span 3 containing skipped vertices
path_dma00780.kgml: 95 -> 53 -> [56 -> 59 -> 74] -> 67
path_dma00780.kgml: R10115 -> R10116 -> [R10117 -> R10118 -> R10119] -> R10120
path_dma00780.kgml: dma:DMR_39980 -> {dma:DMR_22790, dma:DMR_39960} -> [dma:DMR_38560 -> dma:DMR_26340 -> dma:DMR_39980] -> {dma:DMR_22790, dma:DMR_39960}
path_dma00780.kgml: {2.3.1.179, 2.3.1.41} -> 1.1.1.100 -> [4.2.1.59 -> 1.3.1.10 -> {2.3.1.179, 2.3.1.41}] -> 1.1.1.100
path_dma00780.kgml: Skipped genes: dma:DMR_39970
path_dma00780.kgml:
path_dma00780.kgml: Found a trail of span 2 without skipping any vertex
path_dma00780.kgml: 32 -> 31
path_dma00780.kgml: R03231 -> R03182
path_dma00780.kgml: dma:DMR_18970 -> dma:DMR_18990
path_dma00780.kgml: 2.6.1.62 -> 6.3.3.3
path_dma00780.kgml:
path_dma00780.kgml: --- 0.66 seconds ---

path_dma00790.kgml: Folate biosynthesis
path_dma00790.kgml: Initialization took 0.69 seconds
path_dma00790.kgml:
path_dma00790.kgml: Found a trail of span 3 without skipping any vertex
path_dma00790.kgml: 96 -> 102 -> 103
path_dma00790.kgml: R09959 -> R10002 -> R09978
path_dma00790.kgml: {dma:DMR_13660, dma:DMR_16850} -> dma:DMR_16840 -> dma:DMR_16830
path_dma00790.kgml: 4.1.2.50 -> 4.3.99.3 -> 6.3.4.20
path_dma00790.kgml:
path_dma00790.kgml: Found a trail of span 2 containing skipped vertices
path_dma00790.kgml: 96 -> [102] -> 103
path_dma00790.kgml: R09959 -> [R10002] -> R09978
path_dma00790.kgml: {dma:DMR_13660, dma:DMR_16850} -> [dma:DMR_16840] -> dma:DMR_16830
path_dma00790.kgml: 4.1.2.50 -> [4.3.99.3] -> 6.3.4.20
path_dma00790.kgml: Skipped genes: dma:DMR_16840
path_dma00790.kgml:
path_dma00790.kgml: --- 0.84 seconds ---

path_dma00860.kgml: Porphyrin and chlorophyll metabolism
path_dma00860.kgml: Initialization took 1.39 seconds
path_dma00860.kgml:
path_dma00860.kgml: Found a trail of span 2 containing skipped vertices
path_dma00860.kgml: 284 -> [285] -> 318
path_dma00860.kgml: R05809 -> [R05810] -> R07772
path_dma00860.kgml: dma:DMR_02550 -> [dma:DMR_11870] -> dma:DMR_02540
path_dma00860.kgml: 2.1.1.131 -> [2.1.1.271] -> 3.7.1.12
path_dma00860.kgml:
path_dma00860.kgml: --- 1.53 seconds ---

path_dma00900.kgml: Terpenoid backbone biosynthesis
path_dma00900.kgml: Initialization took 0.23 seconds
path_dma00900.kgml: (not found)
path_dma00900.kgml: --- 0.32 seconds ---

path_dma00910.kgml: Nitrogen metabolism
path_dma00910.kgml: Initialization took 0.49 seconds
path_dma00910.kgml: (not found)
path_dma00910.kgml: --- 0.54 seconds ---

path_dma00920.kgml: Sulfur metabolism
path_dma00920.kgml: Initialization took 0.84 seconds
path_dma00920.kgml:
path_dma00920.kgml: Found a trail of span 2 without skipping any vertex
path_dma00920.kgml: 109 -> 103
path_dma00920.kgml: R00586 -> R00897
path_dma00920.kgml: {dma:DMR_17130, dma:DMR_37080} -> {dma:DMR_17120, dma:DMR_37140}
path_dma00920.kgml: 2.3.1.30 -> {2.5.1.47, 2.5.1.65}
path_dma00920.kgml:
path_dma00920.kgml: --- 0.96 seconds ---

path_dma00970.kgml: Aminoacyl-tRNA biosynthesis
path_dma00970.kgml: Initialization took 1.88 seconds
path_dma00970.kgml: (not found)
path_dma00970.kgml: --- 1.93 seconds ---

path_dma01040.kgml: Biosynthesis of unsaturated fatty acids
path_dma01040.kgml: Initialization took 0.09 seconds
path_dma01040.kgml: (not found)
path_dma01040.kgml: --- 0.13 seconds ---

path_dma01054.kgml: Nonribosomal peptide structures
path_dma01054.kgml: Initialization took 0.03 seconds
path_dma01054.kgml: (not found)
path_dma01054.kgml: --- 0.06 seconds ---

path_dma01055.kgml: Biosynthesis of vancomycin group antibiotics
path_dma01055.kgml: Initialization took 0.05 seconds
path_dma01055.kgml: (not found)
path_dma01055.kgml: --- 0.09 seconds ---

--- 122.05 seconds ---
