# Supplementary material for: CoMetGeNe: mining conserved neighborhood patterns in metabolic and genomic contexts
Source: BMC Bioinformatics. 2019 Jan 10;20:19. doi: 10.1186/s12859-018-2542-2 (PMC6327494; doi:10.1186/s12859-018-2542-2)
Supplement: Supplementary file 14 — Trail finding results for completely assembled representative bacterial genomes present in NCBI Genomes. Of the 1,545 fully assembled representative bacterial genomes in NCBI, corresponding entries have been identified in KEGG for 1,467 species, for which trail finding has been performed for all combinations of gap parameters δG and δD ranging from 0 to 3. This additional file is available from https://doi.org/10.6084/m9.figshare.7288769. (GZ 178,532 kb) [file 12859_2018_2542_MOESM14_ESM.gz › results/ppe_dG1_dD0.hnet]

--- delta_G = 1, delta_D = 0 ---

path_ppe00010.kgml: Glycolysis / Gluconeogenesis
path_ppe00010.kgml: Initialization took 1.44 seconds
path_ppe00010.kgml:
path_ppe00010.kgml: Found a trail of span 4 without skipping any vertex
path_ppe00010.kgml: 48 -> 49 -> 50 -> 75
path_ppe00010.kgml: R00014 -> R03270 -> R02569 -> R07618
path_ppe00010.kgml: {ppe:PEPE_1772, ppe:PEPE_1773} -> {ppe:PEPE_1772, ppe:PEPE_1773} -> ppe:PEPE_1771 -> ppe:PEPE_1770
path_ppe00010.kgml: {1.2.4.1, 2.2.1.6, 4.1.1.1} -> 1.2.4.1 -> 2.3.1.12 -> 1.8.1.4
path_ppe00010.kgml:
path_ppe00010.kgml: Found a trail of span 3 without skipping any vertex
path_ppe00010.kgml: 76 -> 57 -> 58
path_ppe00010.kgml: R01512 -> R01061 -> R01015
path_ppe00010.kgml: ppe:PEPE_0460 -> ppe:PEPE_0459 -> ppe:PEPE_0461
path_ppe00010.kgml: 2.7.2.3 -> {1.2.1.12, 1.2.1.59} -> 5.3.1.1
path_ppe00010.kgml:
path_ppe00010.kgml: --- 1.91 seconds ---

path_ppe00020.kgml: Citrate cycle (TCA cycle)
path_ppe00020.kgml: Initialization took 0.14 seconds
path_ppe00020.kgml:
path_ppe00020.kgml: Found a trail of span 4 without skipping any vertex
path_ppe00020.kgml: 82 -> 80 -> 77 -> 75
path_ppe00020.kgml: R02569 -> R07618 -> R03270 -> R00014
path_ppe00020.kgml: ppe:PEPE_1771 -> ppe:PEPE_1770 -> {ppe:PEPE_1772, ppe:PEPE_1773} -> {ppe:PEPE_1772, ppe:PEPE_1773}
path_ppe00020.kgml: 2.3.1.12 -> 1.8.1.4 -> 1.2.4.1 -> {1.2.4.1, 2.2.1.6, 4.1.1.1}
path_ppe00020.kgml:
path_ppe00020.kgml: --- 0.32 seconds ---

path_ppe00030.kgml: Pentose phosphate pathway
path_ppe00030.kgml: Initialization took 0.86 seconds
path_ppe00030.kgml:
path_ppe00030.kgml: Found a trail of span 2 without skipping any vertex
path_ppe00030.kgml: 62 -> 156
path_ppe00030.kgml: R01737 -> R10221
path_ppe00030.kgml: ppe:PEPE_1361 -> {ppe:PEPE_0713, ppe:PEPE_1362}
path_ppe00030.kgml: 2.7.1.12 -> {1.1.1.343, 1.1.1.351}
path_ppe00030.kgml:
path_ppe00030.kgml: Found a trail of span 2 without skipping any vertex
path_ppe00030.kgml: 62 -> 56
path_ppe00030.kgml: R01737 -> R01528
path_ppe00030.kgml: ppe:PEPE_1361 -> {ppe:PEPE_0713, ppe:PEPE_1362}
path_ppe00030.kgml: 2.7.1.12 -> {1.1.1.351, 1.1.1.44}
path_ppe00030.kgml:
path_ppe00030.kgml: --- 1.28 seconds ---

path_ppe00040.kgml: Pentose and glucuronate interconversions
path_ppe00040.kgml: Initialization took 0.15 seconds
path_ppe00040.kgml:
path_ppe00040.kgml: Found a trail of span 2 without skipping any vertex
path_ppe00040.kgml: 80 -> 87
path_ppe00040.kgml: R01639 -> R01432
path_ppe00040.kgml: ppe:PEPE_0188 -> ppe:PEPE_0187
path_ppe00040.kgml: 2.7.1.17 -> 5.3.1.5
path_ppe00040.kgml:
path_ppe00040.kgml: --- 0.35 seconds ---

path_ppe00051.kgml: Fructose and mannose metabolism
path_ppe00051.kgml: Initialization took 1.26 seconds
path_ppe00051.kgml:
path_ppe00051.kgml: Found a trail of span 2 without skipping any vertex
path_ppe00051.kgml: 54 -> 92
path_ppe00051.kgml: R03232 -> R02071
path_ppe00051.kgml: {ppe:PEPE_1164, ppe:PEPE_1513} -> {ppe:PEPE_0141, ppe:PEPE_1165}
path_ppe00051.kgml: 2.7.1.202 -> 2.7.1.56
path_ppe00051.kgml:
path_ppe00051.kgml: --- 1.50 seconds ---

path_ppe00052.kgml: Galactose metabolism
path_ppe00052.kgml: Initialization took 1.26 seconds
path_ppe00052.kgml:
path_ppe00052.kgml: Found a trail of span 4 containing skipped vertices
path_ppe00052.kgml: 172 -> 171 -> 82 -> 79
path_ppe00052.kgml: R10619 -> R01092 -> R00955 -> R00291
path_ppe00052.kgml: {ppe:PEPE_0202, ppe:PEPE_0221, ppe:PEPE_1059} -> {ppe:PEPE_0113, ppe:PEPE_0206} -> ppe:PEPE_0208 -> {ppe:PEPE_0207, ppe:PEPE_1475}
path_ppe00052.kgml: 5.1.3.3 -> 2.7.1.6 -> 2.7.7.12 -> 5.1.3.2
path_ppe00052.kgml: Skipped genes: ppe:PEPE_0203
path_ppe00052.kgml:
path_ppe00052.kgml: Found a trail of span 3 containing skipped vertices
path_ppe00052.kgml: 55 -> 66 -> 111
path_ppe00052.kgml: R03634 -> R02410 -> R01101
path_ppe00052.kgml: {ppe:PEPE_0513, ppe:PEPE_0517} -> ppe:PEPE_0519 -> {ppe:PEPE_0513, ppe:PEPE_0517}
path_ppe00052.kgml: 3.2.1.22 -> 3.2.1.26 -> 3.2.1.22
path_ppe00052.kgml: Skipped genes: ppe:PEPE_0515
path_ppe00052.kgml:
path_ppe00052.kgml: Found a trail of span 3 containing skipped vertices
path_ppe00052.kgml: 62 -> 61 -> 111
path_ppe00052.kgml: R03635 -> R05549 -> R01101
path_ppe00052.kgml: ppe:PEPE_0519 -> {ppe:PEPE_0513, ppe:PEPE_0517} -> {ppe:PEPE_0513, ppe:PEPE_0517}
path_ppe00052.kgml: 3.2.1.26 -> 3.2.1.22 -> 3.2.1.22
path_ppe00052.kgml: Skipped genes: ppe:PEPE_0515
path_ppe00052.kgml:
path_ppe00052.kgml: Found a trail of span 2 containing skipped vertices
path_ppe00052.kgml: 80 -> 77
path_ppe00052.kgml: R00289 -> R00959
path_ppe00052.kgml: ppe:PEPE_0444 -> ppe:PEPE_0446
path_ppe00052.kgml: {2.7.7.64, 2.7.7.9} -> {5.4.2.2, 5.4.2.5}
path_ppe00052.kgml: Skipped genes: ppe:PEPE_0445
path_ppe00052.kgml:
path_ppe00052.kgml: --- 2.12 seconds ---

path_ppe00061.kgml: Fatty acid biosynthesis
path_ppe00061.kgml: Initialization took 0.45 seconds
path_ppe00061.kgml:
path_ppe00061.kgml: Found a trail of span 22 without skipping any vertex
path_ppe00061.kgml: 153 -> 147 -> 61 -> 108 -> 278 -> 103 -> 60 -> 97 -> 280 -> 92 -> 59 -> 86 -> 283 -> 81 -> 58 -> 75 -> 286 -> 70 -> 53 -> 54 -> 52 -> 44
path_ppe00061.kgml: R00742 -> R01626 -> R04960 -> R04534 -> R04535 -> {R04961, R04962} -> R04963 -> R04964 -> R04965 -> {R04724, R04725} -> R04726 -> R04566 -> R04568 -> {R04966, R04967} -> R04968 -> R04543 -> R04544 -> {R04969, R04970} -> R07762 -> R07763 -> R07764 -> R07765
path_ppe00061.kgml: {ppe:PEPE_0860, ppe:PEPE_0862, ppe:PEPE_0863, ppe:PEPE_0864} -> ppe:PEPE_0857 -> ppe:PEPE_0859 -> {ppe:PEPE_0026, ppe:PEPE_0858, ppe:PEPE_0903, ppe:PEPE_1280} -> {ppe:PEPE_0854, ppe:PEPE_0861} -> ppe:PEPE_0865 -> ppe:PEPE_0859 -> {ppe:PEPE_0026, ppe:PEPE_0858, ppe:PEPE_0903, ppe:PEPE_1280} -> {ppe:PEPE_0854, ppe:PEPE_0861} -> ppe:PEPE_0865 -> ppe:PEPE_0859 -> {ppe:PEPE_0026, ppe:PEPE_0858, ppe:PEPE_0903, ppe:PEPE_1280} -> {ppe:PEPE_0854, ppe:PEPE_0861} -> ppe:PEPE_0865 -> ppe:PEPE_0859 -> {ppe:PEPE_0026, ppe:PEPE_0858, ppe:PEPE_0903, ppe:PEPE_1280} -> {ppe:PEPE_0854, ppe:PEPE_0861} -> ppe:PEPE_0865 -> ppe:PEPE_0859 -> {ppe:PEPE_0026, ppe:PEPE_0858, ppe:PEPE_0903, ppe:PEPE_1280} -> {ppe:PEPE_0854, ppe:PEPE_0861} -> ppe:PEPE_0865
path_ppe00061.kgml: 6.4.1.2 -> {2.3.1.39, 2.3.1.85, 2.3.1.86} -> {2.3.1.179, 2.3.1.41, 2.3.1.85, 2.3.1.86} -> {1.1.1.100, 2.3.1.85, 2.3.1.86} -> {2.3.1.85, 2.3.1.86, 4.2.1.59} -> {1.3.1.9, 1.3.1.10, 1.3.1.104, 1.3.1.39, 2.3.1.85, 2.3.1.86} -> {2.3.1.179, 2.3.1.41, 2.3.1.85, 2.3.1.86} -> {1.1.1.100, 2.3.1.85, 2.3.1.86} -> {2.3.1.85, 2.3.1.86, 4.2.1.59} -> {1.3.1.9, 1.3.1.10, 1.3.1.104, 1.3.1.39, 2.3.1.85, 2.3.1.86} -> {2.3.1.179, 2.3.1.41, 2.3.1.85, 2.3.1.86} -> {1.1.1.100, 2.3.1.85, 2.3.1.86} -> {2.3.1.85, 2.3.1.86, 4.2.1.59} -> {1.3.1.9, 1.3.1.10, 1.3.1.104, 1.3.1.39, 2.3.1.85, 2.3.1.86} -> {2.3.1.179, 2.3.1.41, 2.3.1.85, 2.3.1.86} -> {1.1.1.100, 2.3.1.85, 2.3.1.86} -> {2.3.1.85, 2.3.1.86, 4.2.1.59} -> {1.3.1.9, 1.3.1.10, 1.3.1.104, 1.3.1.39, 2.3.1.85, 2.3.1.86} -> {2.3.1.179, 2.3.1.199, 2.3.1.41} -> 1.1.1.100 -> ? -> 1.3.1.9
path_ppe00061.kgml:
path_ppe00061.kgml: Found a trail of span 18 without skipping any vertex
path_ppe00061.kgml: 153 -> 147 -> 60 -> 97 -> 280 -> 92 -> 59 -> 86 -> 283 -> 81 -> 58 -> 75 -> 286 -> 70 -> 53 -> 54 -> 52 -> 44
path_ppe00061.kgml: R00742 -> R01626 -> R04963 -> R04964 -> R04965 -> {R04724, R04725} -> R04726 -> R04566 -> R04568 -> {R04966, R04967} -> R04968 -> R04543 -> R04544 -> {R04969, R04970} -> R07762 -> R07763 -> R07764 -> R07765
path_ppe00061.kgml: {ppe:PEPE_0860, ppe:PEPE_0862, ppe:PEPE_0863, ppe:PEPE_0864} -> ppe:PEPE_0857 -> ppe:PEPE_0859 -> {ppe:PEPE_0026, ppe:PEPE_0858, ppe:PEPE_0903, ppe:PEPE_1280} -> {ppe:PEPE_0854, ppe:PEPE_0861} -> ppe:PEPE_0865 -> ppe:PEPE_0859 -> {ppe:PEPE_0026, ppe:PEPE_0858, ppe:PEPE_0903, ppe:PEPE_1280} -> {ppe:PEPE_0854, ppe:PEPE_0861} -> ppe:PEPE_0865 -> ppe:PEPE_0859 -> {ppe:PEPE_0026, ppe:PEPE_0858, ppe:PEPE_0903, ppe:PEPE_1280} -> {ppe:PEPE_0854, ppe:PEPE_0861} -> ppe:PEPE_0865 -> ppe:PEPE_0859 -> {ppe:PEPE_0026, ppe:PEPE_0858, ppe:PEPE_0903, ppe:PEPE_1280} -> {ppe:PEPE_0854, ppe:PEPE_0861} -> ppe:PEPE_0865
path_ppe00061.kgml: 6.4.1.2 -> {2.3.1.39, 2.3.1.85, 2.3.1.86} -> {2.3.1.179, 2.3.1.41, 2.3.1.85, 2.3.1.86} -> {1.1.1.100, 2.3.1.85, 2.3.1.86} -> {2.3.1.85, 2.3.1.86, 4.2.1.59} -> {1.3.1.9, 1.3.1.10, 1.3.1.104, 1.3.1.39, 2.3.1.85, 2.3.1.86} -> {2.3.1.179, 2.3.1.41, 2.3.1.85, 2.3.1.86} -> {1.1.1.100, 2.3.1.85, 2.3.1.86} -> {2.3.1.85, 2.3.1.86, 4.2.1.59} -> {1.3.1.9, 1.3.1.10, 1.3.1.104, 1.3.1.39, 2.3.1.85, 2.3.1.86} -> {2.3.1.179, 2.3.1.41, 2.3.1.85, 2.3.1.86} -> {1.1.1.100, 2.3.1.85, 2.3.1.86} -> {2.3.1.85, 2.3.1.86, 4.2.1.59} -> {1.3.1.9, 1.3.1.10, 1.3.1.104, 1.3.1.39, 2.3.1.85, 2.3.1.86} -> {2.3.1.179, 2.3.1.199, 2.3.1.41} -> 1.1.1.100 -> ? -> 1.3.1.9
path_ppe00061.kgml:
path_ppe00061.kgml: Found a trail of span 14 without skipping any vertex
path_ppe00061.kgml: 153 -> 147 -> 59 -> 86 -> 283 -> 81 -> 58 -> 75 -> 286 -> 70 -> 53 -> 54 -> 52 -> 44
path_ppe00061.kgml: R00742 -> R01626 -> R04726 -> R04566 -> R04568 -> {R04966, R04967} -> R04968 -> R04543 -> R04544 -> {R04969, R04970} -> R07762 -> R07763 -> R07764 -> R07765
path_ppe00061.kgml: {ppe:PEPE_0860, ppe:PEPE_0862, ppe:PEPE_0863, ppe:PEPE_0864} -> ppe:PEPE_0857 -> ppe:PEPE_0859 -> {ppe:PEPE_0026, ppe:PEPE_0858, ppe:PEPE_0903, ppe:PEPE_1280} -> {ppe:PEPE_0854, ppe:PEPE_0861} -> ppe:PEPE_0865 -> ppe:PEPE_0859 -> {ppe:PEPE_0026, ppe:PEPE_0858, ppe:PEPE_0903, ppe:PEPE_1280} -> {ppe:PEPE_0854, ppe:PEPE_0861} -> ppe:PEPE_0865 -> ppe:PEPE_0859 -> {ppe:PEPE_0026, ppe:PEPE_0858, ppe:PEPE_0903, ppe:PEPE_1280} -> {ppe:PEPE_0854, ppe:PEPE_0861} -> ppe:PEPE_0865
path_ppe00061.kgml: 6.4.1.2 -> {2.3.1.39, 2.3.1.85, 2.3.1.86} -> {2.3.1.179, 2.3.1.41, 2.3.1.85, 2.3.1.86} -> {1.1.1.100, 2.3.1.85, 2.3.1.86} -> {2.3.1.85, 2.3.1.86, 4.2.1.59} -> {1.3.1.9, 1.3.1.10, 1.3.1.104, 1.3.1.39, 2.3.1.85, 2.3.1.86} -> {2.3.1.179, 2.3.1.41, 2.3.1.85, 2.3.1.86} -> {1.1.1.100, 2.3.1.85, 2.3.1.86} -> {2.3.1.85, 2.3.1.86, 4.2.1.59} -> {1.3.1.9, 1.3.1.10, 1.3.1.104, 1.3.1.39, 2.3.1.85, 2.3.1.86} -> {2.3.1.179, 2.3.1.199, 2.3.1.41} -> 1.1.1.100 -> ? -> 1.3.1.9
path_ppe00061.kgml:
path_ppe00061.kgml: Found a trail of span 14 containing skipped vertices
path_ppe00061.kgml: 153 -> 147 -> 262 -> 142 -> 268 -> 136 -> 63 -> 130 -> 270 -> 125 -> 62 -> 119 -> 276 -> 114 -> 276
path_ppe00061.kgml: R00742 -> R01626 -> R10707 -> R04533 -> R04428 -> {R04429, R04430} -> R04952 -> R04953 -> R04954 -> {R04955, R04956} -> R04957 -> R04536 -> R04537 -> {R04958, R04959} -> R04537
path_ppe00061.kgml: {ppe:PEPE_0860, ppe:PEPE_0862, ppe:PEPE_0863, ppe:PEPE_0864} -> ppe:PEPE_0857 -> {ppe:PEPE_0855, ppe:PEPE_1511} -> {ppe:PEPE_0026, ppe:PEPE_0858, ppe:PEPE_0903, ppe:PEPE_1280} -> {ppe:PEPE_0854, ppe:PEPE_0861} -> ppe:PEPE_0865 -> ppe:PEPE_0859 -> {ppe:PEPE_0026, ppe:PEPE_0858, ppe:PEPE_0903, ppe:PEPE_1280} -> {ppe:PEPE_0854, ppe:PEPE_0861} -> ppe:PEPE_0865 -> ppe:PEPE_0859 -> {ppe:PEPE_0026, ppe:PEPE_0858, ppe:PEPE_0903, ppe:PEPE_1280} -> {ppe:PEPE_0854, ppe:PEPE_0861} -> ppe:PEPE_0865 -> {ppe:PEPE_0854, ppe:PEPE_0861}
path_ppe00061.kgml: 6.4.1.2 -> {2.3.1.39, 2.3.1.85, 2.3.1.86} -> 2.3.1.180 -> {1.1.1.100, 2.3.1.85, 2.3.1.86} -> {2.3.1.85, 2.3.1.86, 4.2.1.59} -> {1.3.1.9, 1.3.1.10, 1.3.1.104, 1.3.1.39, 2.3.1.85, 2.3.1.86} -> {2.3.1.179, 2.3.1.41, 2.3.1.85, 2.3.1.86} -> {1.1.1.100, 2.3.1.85, 2.3.1.86} -> {2.3.1.85, 2.3.1.86, 4.2.1.59} -> {1.3.1.9, 1.3.1.10, 1.3.1.104, 1.3.1.39, 2.3.1.85, 2.3.1.86} -> {2.3.1.179, 2.3.1.41, 2.3.1.85, 2.3.1.86} -> {1.1.1.100, 2.3.1.85, 2.3.1.86} -> {2.3.1.85, 2.3.1.86, 4.2.1.59} -> {1.3.1.9, 1.3.1.10, 1.3.1.104, 1.3.1.39, 2.3.1.85, 2.3.1.86} -> {2.3.1.85, 2.3.1.86, 4.2.1.59}
path_ppe00061.kgml: Skipped genes: ppe:PEPE_0856
path_ppe00061.kgml:
path_ppe00061.kgml: Found a trail of span 10 containing skipped vertices
path_ppe00061.kgml: 153 -> 147 -> 262 -> 142 -> 268 -> 136 -> 63 -> 130 -> 270 -> 125 -> 270
path_ppe00061.kgml: R00742 -> R01626 -> R10707 -> R04533 -> R04428 -> {R04429, R04430} -> R04952 -> R04953 -> R04954 -> {R04955, R04956} -> R04954
path_ppe00061.kgml: {ppe:PEPE_0860, ppe:PEPE_0862, ppe:PEPE_0863, ppe:PEPE_0864} -> ppe:PEPE_0857 -> {ppe:PEPE_0855, ppe:PEPE_1511} -> {ppe:PEPE_0026, ppe:PEPE_0858, ppe:PEPE_0903, ppe:PEPE_1280} -> {ppe:PEPE_0854, ppe:PEPE_0861} -> ppe:PEPE_0865 -> ppe:PEPE_0859 -> {ppe:PEPE_0026, ppe:PEPE_0858, ppe:PEPE_0903, ppe:PEPE_1280} -> {ppe:PEPE_0854, ppe:PEPE_0861} -> ppe:PEPE_0865 -> {ppe:PEPE_0854, ppe:PEPE_0861}
path_ppe00061.kgml: 6.4.1.2 -> {2.3.1.39, 2.3.1.85, 2.3.1.86} -> 2.3.1.180 -> {1.1.1.100, 2.3.1.85, 2.3.1.86} -> {2.3.1.85, 2.3.1.86, 4.2.1.59} -> {1.3.1.9, 1.3.1.10, 1.3.1.104, 1.3.1.39, 2.3.1.85, 2.3.1.86} -> {2.3.1.179, 2.3.1.41, 2.3.1.85, 2.3.1.86} -> {1.1.1.100, 2.3.1.85, 2.3.1.86} -> {2.3.1.85, 2.3.1.86, 4.2.1.59} -> {1.3.1.9, 1.3.1.10, 1.3.1.104, 1.3.1.39, 2.3.1.85, 2.3.1.86} -> {2.3.1.85, 2.3.1.86, 4.2.1.59}
path_ppe00061.kgml: Skipped genes: ppe:PEPE_0856
path_ppe00061.kgml:
path_ppe00061.kgml: Found a trail of span 10 without skipping any vertex
path_ppe00061.kgml: 153 -> 147 -> 58 -> 75 -> 286 -> 70 -> 53 -> 54 -> 52 -> 44
path_ppe00061.kgml: R00742 -> R01626 -> R04968 -> R04543 -> R04544 -> {R04969, R04970} -> R07762 -> R07763 -> R07764 -> R07765
path_ppe00061.kgml: {ppe:PEPE_0860, ppe:PEPE_0862, ppe:PEPE_0863, ppe:PEPE_0864} -> ppe:PEPE_0857 -> ppe:PEPE_0859 -> {ppe:PEPE_0026, ppe:PEPE_0858, ppe:PEPE_0903, ppe:PEPE_1280} -> {ppe:PEPE_0854, ppe:PEPE_0861} -> ppe:PEPE_0865 -> ppe:PEPE_0859 -> {ppe:PEPE_0026, ppe:PEPE_0858, ppe:PEPE_0903, ppe:PEPE_1280} -> {ppe:PEPE_0854, ppe:PEPE_0861} -> ppe:PEPE_0865
path_ppe00061.kgml: 6.4.1.2 -> {2.3.1.39, 2.3.1.85, 2.3.1.86} -> {2.3.1.179, 2.3.1.41, 2.3.1.85, 2.3.1.86} -> {1.1.1.100, 2.3.1.85, 2.3.1.86} -> {2.3.1.85, 2.3.1.86, 4.2.1.59} -> {1.3.1.9, 1.3.1.10, 1.3.1.104, 1.3.1.39, 2.3.1.85, 2.3.1.86} -> {2.3.1.179, 2.3.1.199, 2.3.1.41} -> 1.1.1.100 -> ? -> 1.3.1.9
path_ppe00061.kgml:
path_ppe00061.kgml: Found a trail of span 6 without skipping any vertex
path_ppe00061.kgml: 153 -> 147 -> 53 -> 54 -> 52 -> 44
path_ppe00061.kgml: R00742 -> R01626 -> R07762 -> R07763 -> R07764 -> R07765
path_ppe00061.kgml: {ppe:PEPE_0860, ppe:PEPE_0862, ppe:PEPE_0863, ppe:PEPE_0864} -> ppe:PEPE_0857 -> ppe:PEPE_0859 -> {ppe:PEPE_0026, ppe:PEPE_0858, ppe:PEPE_0903, ppe:PEPE_1280} -> {ppe:PEPE_0854, ppe:PEPE_0861} -> ppe:PEPE_0865
path_ppe00061.kgml: 6.4.1.2 -> {2.3.1.39, 2.3.1.85, 2.3.1.86} -> {2.3.1.179, 2.3.1.199, 2.3.1.41} -> 1.1.1.100 -> ? -> 1.3.1.9
path_ppe00061.kgml:
path_ppe00061.kgml: --- 300.56 seconds ---

path_ppe00130.kgml: Ubiquinone and other terpenoid-quinone biosynthesis
path_ppe00130.kgml: Initialization took 0.11 seconds
path_ppe00130.kgml: (not found)
path_ppe00130.kgml: --- 0.21 seconds ---

path_ppe00190.kgml: Oxidative phosphorylation
path_ppe00190.kgml: Initialization took 0.21 seconds
path_ppe00190.kgml: (not found)
path_ppe00190.kgml: --- 0.36 seconds ---

path_ppe00220.kgml: Arginine biosynthesis
path_ppe00220.kgml: Initialization took 0.15 seconds
path_ppe00220.kgml:
path_ppe00220.kgml: Found a trail of span 3 without skipping any vertex
path_ppe00220.kgml: 42 -> 44 -> 59
path_ppe00220.kgml: R00150 -> R01398 -> R00552
path_ppe00220.kgml: {ppe:PEPE_0192, ppe:PEPE_1630} -> ppe:PEPE_1631 -> ppe:PEPE_1629
path_ppe00220.kgml: 2.7.2.2 -> 2.1.3.3 -> 3.5.3.6
path_ppe00220.kgml:
path_ppe00220.kgml: --- 0.33 seconds ---

path_ppe00230.kgml: Purine metabolism
path_ppe00230.kgml: Initialization took 7.11 seconds
path_ppe00230.kgml:
path_ppe00230.kgml: Found a trail of span 2 containing skipped vertices
path_ppe00230.kgml: 301 -> 247
path_ppe00230.kgml: R01858 -> R00376
path_ppe00230.kgml: ppe:PEPE_1092 -> {ppe:PEPE_0002, ppe:PEPE_0472, ppe:PEPE_0688, ppe:PEPE_0885, ppe:PEPE_1094, ppe:PEPE_1148, ppe:PEPE_1479, ppe:PEPE_1484}
path_ppe00230.kgml: 2.7.1.40 -> 2.7.7.7
path_ppe00230.kgml: Skipped genes: ppe:PEPE_1093
path_ppe00230.kgml:
path_ppe00230.kgml: Found a trail of span 2 containing skipped vertices
path_ppe00230.kgml: 312 -> 175
path_ppe00230.kgml: R01138 -> R00375
path_ppe00230.kgml: ppe:PEPE_1092 -> {ppe:PEPE_0002, ppe:PEPE_0472, ppe:PEPE_0688, ppe:PEPE_0885, ppe:PEPE_1094, ppe:PEPE_1148, ppe:PEPE_1479, ppe:PEPE_1484}
path_ppe00230.kgml: 2.7.1.40 -> 2.7.7.7
path_ppe00230.kgml: Skipped genes: ppe:PEPE_1093
path_ppe00230.kgml:
path_ppe00230.kgml: --- 9.48 seconds ---

path_ppe00240.kgml: Pyrimidine metabolism
path_ppe00240.kgml: Initialization took 3.85 seconds
path_ppe00240.kgml:
path_ppe00240.kgml: Found a trail of span 4 without skipping any vertex
path_ppe00240.kgml: 91 -> 97 -> 98 -> 99
path_ppe00240.kgml: R00575 -> R01397 -> R01993 -> R01869
path_ppe00240.kgml: {ppe:PEPE_0315, ppe:PEPE_0316, ppe:PEPE_0943, ppe:PEPE_0944} -> ppe:PEPE_0313 -> ppe:PEPE_0314 -> ppe:PEPE_0317
path_ppe00240.kgml: 6.3.5.5 -> 2.1.3.2 -> 3.5.2.3 -> 1.3.1.14
path_ppe00240.kgml:
path_ppe00240.kgml: Found a trail of span 2 without skipping any vertex
path_ppe00240.kgml: 107 -> 121
path_ppe00240.kgml: {R00571, R00573} -> R00442
path_ppe00240.kgml: ppe:PEPE_1571 -> {ppe:PEPE_0826, ppe:PEPE_1392, ppe:PEPE_1425, ppe:PEPE_1426, ppe:PEPE_1572}
path_ppe00240.kgml: {6.3.4.2, 6.3.4.2} -> {2.7.7.48, 2.7.7.6}
path_ppe00240.kgml:
path_ppe00240.kgml: --- 4.57 seconds ---

path_ppe00250.kgml: Alanine, aspartate and glutamate metabolism
path_ppe00250.kgml: Initialization took 0.52 seconds
path_ppe00250.kgml: (not found)
path_ppe00250.kgml: --- 0.59 seconds ---

path_ppe00260.kgml: Glycine, serine and threonine metabolism
path_ppe00260.kgml: Initialization took 0.19 seconds
path_ppe00260.kgml: (not found)
path_ppe00260.kgml: --- 0.24 seconds ---

path_ppe00261.kgml: Monobactam biosynthesis
path_ppe00261.kgml: Initialization took 0.08 seconds
path_ppe00261.kgml:
path_ppe00261.kgml: Found a trail of span 2 without skipping any vertex
path_ppe00261.kgml: 97 -> 96
path_ppe00261.kgml: R10147 -> {R04198, R04199}
path_ppe00261.kgml: ppe:PEPE_0133 -> ppe:PEPE_0132
path_ppe00261.kgml: 4.3.3.7 -> {1.17.1.8, 1.17.1.8}
path_ppe00261.kgml:
path_ppe00261.kgml: --- 0.28 seconds ---

path_ppe00270.kgml: Cysteine and methionine metabolism
path_ppe00270.kgml: Initialization took 0.31 seconds
path_ppe00270.kgml: (not found)
path_ppe00270.kgml: --- 0.41 seconds ---

path_ppe00280.kgml: Valine, leucine and isoleucine degradation
path_ppe00280.kgml: Initialization took 0.11 seconds
path_ppe00280.kgml: (not found)
path_ppe00280.kgml: --- 0.21 seconds ---

path_ppe00290.kgml: Valine, leucine and isoleucine biosynthesis
path_ppe00290.kgml: Initialization took 0.10 seconds
path_ppe00290.kgml: (not found)
path_ppe00290.kgml: --- 0.21 seconds ---

path_ppe00300.kgml: Lysine biosynthesis
path_ppe00300.kgml: Initialization took 0.46 seconds
path_ppe00300.kgml:
path_ppe00300.kgml: Found a trail of span 4 containing skipped vertices
path_ppe00300.kgml: 51 -> 53 -> 54 -> 57
path_ppe00300.kgml: R02291 -> R10147 -> {R04198, R04199} -> R04365
path_ppe00300.kgml: ppe:PEPE_0130 -> ppe:PEPE_0133 -> ppe:PEPE_0132 -> ppe:PEPE_0135
path_ppe00300.kgml: 1.2.1.11 -> 4.3.3.7 -> {1.17.1.8, 1.17.1.8} -> 2.3.1.117
path_ppe00300.kgml: Skipped genes: ppe:PEPE_0134, ppe:PEPE_0131
path_ppe00300.kgml:
path_ppe00300.kgml: --- 0.71 seconds ---

path_ppe00330.kgml: Arginine and proline metabolism
path_ppe00330.kgml: Initialization took 0.16 seconds
path_ppe00330.kgml: (not found)
path_ppe00330.kgml: --- 0.31 seconds ---

path_ppe00362.kgml: Benzoate degradation
path_ppe00362.kgml: Initialization took 0.05 seconds
path_ppe00362.kgml: (not found)
path_ppe00362.kgml: --- 0.16 seconds ---

path_ppe00430.kgml: Taurine and hypotaurine metabolism
path_ppe00430.kgml: Initialization took 0.15 seconds
path_ppe00430.kgml:
path_ppe00430.kgml: Found a trail of span 2 without skipping any vertex
path_ppe00430.kgml: 36 -> 58
path_ppe00430.kgml: R00230 -> R00315
path_ppe00430.kgml: ppe:PEPE_0337 -> {ppe:PEPE_0336, ppe:PEPE_1822}
path_ppe00430.kgml: 2.3.1.8 -> {2.7.2.1, 2.7.2.15}
path_ppe00430.kgml:
path_ppe00430.kgml: --- 0.36 seconds ---

path_ppe00440.kgml: Phosphonate and phosphinate metabolism
path_ppe00440.kgml: Initialization took 0.11 seconds
path_ppe00440.kgml: (not found)
path_ppe00440.kgml: --- 0.21 seconds ---

path_ppe00450.kgml: Selenocompound metabolism
path_ppe00450.kgml: Initialization took 0.10 seconds
path_ppe00450.kgml: (not found)
path_ppe00450.kgml: --- 0.20 seconds ---

path_ppe00460.kgml: Cyanoamino acid metabolism
path_ppe00460.kgml: Initialization took 0.16 seconds
path_ppe00460.kgml: (not found)
path_ppe00460.kgml: --- 0.24 seconds ---

path_ppe00471.kgml: D-Glutamine and D-glutamate metabolism
path_ppe00471.kgml: Initialization took 0.18 seconds
path_ppe00471.kgml: (not found)
path_ppe00471.kgml: --- 0.28 seconds ---

path_ppe00473.kgml: D-Alanine metabolism
path_ppe00473.kgml: Initialization took 0.11 seconds
path_ppe00473.kgml: (not found)
path_ppe00473.kgml: --- 0.21 seconds ---

path_ppe00480.kgml: Glutathione metabolism
path_ppe00480.kgml: Initialization took 0.15 seconds
path_ppe00480.kgml: (not found)
path_ppe00480.kgml: --- 0.25 seconds ---

path_ppe00500.kgml: Starch and sucrose metabolism
path_ppe00500.kgml: Initialization took 1.86 seconds
path_ppe00500.kgml:
path_ppe00500.kgml: Found a trail of span 2 without skipping any vertex
path_ppe00500.kgml: 233 -> 232
path_ppe00500.kgml: R11172 -> R00839
path_ppe00500.kgml: {ppe:PEPE_0023, ppe:PEPE_0091, ppe:PEPE_0231, ppe:PEPE_0281, ppe:PEPE_0282, ppe:PEPE_0578, ppe:PEPE_0579, ppe:PEPE_0580, ppe:PEPE_1598, ppe:PEPE_1775} -> {ppe:PEPE_0106, ppe:PEPE_0283, ppe:PEPE_0581, ppe:PEPE_1776}
path_ppe00500.kgml: 2.7.1.205 -> 3.2.1.86
path_ppe00500.kgml:
path_ppe00500.kgml: Found a trail of span 2 without skipping any vertex
path_ppe00500.kgml: 128 -> 126
path_ppe00500.kgml: R01555 -> R11310
path_ppe00500.kgml: ppe:PEPE_0967 -> ppe:PEPE_0966
path_ppe00500.kgml: 2.4.1.8 -> 5.4.2.6
path_ppe00500.kgml:
path_ppe00500.kgml: Found a trail of span 2 containing skipped vertices
path_ppe00500.kgml: 114 -> 110
path_ppe00500.kgml: R08639 -> R00289
path_ppe00500.kgml: ppe:PEPE_0446 -> ppe:PEPE_0444
path_ppe00500.kgml: {5.4.2.2, 5.4.2.5} -> {2.7.7.64, 2.7.7.9}
path_ppe00500.kgml: Skipped genes: ppe:PEPE_0445
path_ppe00500.kgml:
path_ppe00500.kgml: --- 2.31 seconds ---

path_ppe00511.kgml: Other glycan degradation
path_ppe00511.kgml: Initialization took 0.09 seconds
path_ppe00511.kgml: (not found)
path_ppe00511.kgml: --- 0.19 seconds ---

path_ppe00520.kgml: Amino sugar and nucleotide sugar metabolism
path_ppe00520.kgml: Initialization took 2.87 seconds
path_ppe00520.kgml:
path_ppe00520.kgml: Found a trail of span 3 without skipping any vertex
path_ppe00520.kgml: 200 -> 184 -> 186 -> 184
path_ppe00520.kgml: R01092 -> R00955 -> R00291 -> R00955
path_ppe00520.kgml: {ppe:PEPE_0113, ppe:PEPE_0206} -> ppe:PEPE_0208 -> {ppe:PEPE_0207, ppe:PEPE_1475} -> ppe:PEPE_0208
path_ppe00520.kgml: 2.7.1.6 -> 2.7.7.12 -> 5.1.3.2 -> 2.7.7.12
path_ppe00520.kgml:
path_ppe00520.kgml: Found a trail of span 2 without skipping any vertex
path_ppe00520.kgml: 28 -> 24
path_ppe00520.kgml: R00768 -> R02060
path_ppe00520.kgml: ppe:PEPE_0478 -> ppe:PEPE_0477
path_ppe00520.kgml: 2.6.1.16 -> 5.4.2.10
path_ppe00520.kgml:
path_ppe00520.kgml: Found a trail of span 2 containing skipped vertices
path_ppe00520.kgml: 196 -> 274
path_ppe00520.kgml: R00959 -> R00289
path_ppe00520.kgml: ppe:PEPE_0446 -> ppe:PEPE_0444
path_ppe00520.kgml: {5.4.2.2, 5.4.2.5} -> {2.7.7.64, 2.7.7.9}
path_ppe00520.kgml: Skipped genes: ppe:PEPE_0445
path_ppe00520.kgml:
path_ppe00520.kgml: --- 3.53 seconds ---

path_ppe00521.kgml: Streptomycin biosynthesis
path_ppe00521.kgml: Initialization took 0.15 seconds
path_ppe00521.kgml: (not found)
path_ppe00521.kgml: --- 0.25 seconds ---

path_ppe00550.kgml: Peptidoglycan biosynthesis
path_ppe00550.kgml: Initialization took 0.70 seconds
path_ppe00550.kgml:
path_ppe00550.kgml: Found a trail of span 2 containing skipped vertices
path_ppe00550.kgml: 35 -> 36
path_ppe00550.kgml: R05630 -> R05032
path_ppe00550.kgml: ppe:PEPE_1188 -> ppe:PEPE_1186
path_ppe00550.kgml: 2.7.8.13 -> 2.4.1.227
path_ppe00550.kgml: Skipped genes: ppe:PEPE_1187
path_ppe00550.kgml:
path_ppe00550.kgml: Found a trail of span 2 containing skipped vertices
path_ppe00550.kgml: 28 -> 27
path_ppe00550.kgml: R05629 -> R05662
path_ppe00550.kgml: ppe:PEPE_1188 -> ppe:PEPE_1186
path_ppe00550.kgml: 2.7.8.13 -> 2.4.1.227
path_ppe00550.kgml: Skipped genes: ppe:PEPE_1187
path_ppe00550.kgml:
path_ppe00550.kgml: --- 1.16 seconds ---

path_ppe00561.kgml: Glycerolipid metabolism
path_ppe00561.kgml: Initialization took 0.39 seconds
path_ppe00561.kgml: (not found)
path_ppe00561.kgml: --- 0.49 seconds ---

path_ppe00562.kgml: Inositol phosphate metabolism
path_ppe00562.kgml: Initialization took 0.11 seconds
path_ppe00562.kgml: (not found)
path_ppe00562.kgml: --- 0.21 seconds ---

path_ppe00564.kgml: Glycerophospholipid metabolism
path_ppe00564.kgml: Initialization took 0.51 seconds
path_ppe00564.kgml: (not found)
path_ppe00564.kgml: --- 0.62 seconds ---

path_ppe00600.kgml: Sphingolipid metabolism
path_ppe00600.kgml: Initialization took 0.15 seconds
path_ppe00600.kgml: (not found)
path_ppe00600.kgml: --- 0.25 seconds ---

path_ppe00620.kgml: Pyruvate metabolism
path_ppe00620.kgml: Initialization took 1.41 seconds
path_ppe00620.kgml:
path_ppe00620.kgml: Found a trail of span 4 without skipping any vertex
path_ppe00620.kgml: 123 -> 55 -> 124 -> 125
path_ppe00620.kgml: R00014 -> R03270 -> R02569 -> R07618
path_ppe00620.kgml: {ppe:PEPE_1772, ppe:PEPE_1773} -> {ppe:PEPE_1772, ppe:PEPE_1773} -> ppe:PEPE_1771 -> ppe:PEPE_1770
path_ppe00620.kgml: {1.2.4.1, 2.2.1.6, 4.1.1.1} -> 1.2.4.1 -> 2.3.1.12 -> 1.8.1.4
path_ppe00620.kgml:
path_ppe00620.kgml: Found a trail of span 2 without skipping any vertex
path_ppe00620.kgml: 97 -> 129
path_ppe00620.kgml: R00230 -> R00315
path_ppe00620.kgml: ppe:PEPE_0337 -> {ppe:PEPE_0336, ppe:PEPE_1822}
path_ppe00620.kgml: 2.3.1.8 -> {2.7.2.1, 2.7.2.15}
path_ppe00620.kgml:
path_ppe00620.kgml: --- 1.92 seconds ---

path_ppe00622.kgml: Xylene degradation
path_ppe00622.kgml: Initialization took 0.10 seconds
path_ppe00622.kgml: (not found)
path_ppe00622.kgml: --- 0.17 seconds ---

path_ppe00627.kgml: Aminobenzoate degradation
path_ppe00627.kgml: Initialization took 0.11 seconds
path_ppe00627.kgml: (not found)
path_ppe00627.kgml: --- 0.22 seconds ---

path_ppe00630.kgml: Glyoxylate and dicarboxylate metabolism
path_ppe00630.kgml: Initialization took 0.16 seconds
path_ppe00630.kgml: (not found)
path_ppe00630.kgml: --- 0.24 seconds ---

path_ppe00640.kgml: Propanoate metabolism
path_ppe00640.kgml: Initialization took 0.36 seconds
path_ppe00640.kgml:
path_ppe00640.kgml: Found a trail of span 2 without skipping any vertex
path_ppe00640.kgml: 52 -> 68
path_ppe00640.kgml: R00921 -> R01353
path_ppe00640.kgml: ppe:PEPE_0337 -> {ppe:PEPE_0336, ppe:PEPE_1822}
path_ppe00640.kgml: {2.3.1.222, 2.3.1.8} -> {2.7.2.1, 2.7.2.15}
path_ppe00640.kgml:
path_ppe00640.kgml: --- 0.56 seconds ---

path_ppe00650.kgml: Butanoate metabolism
path_ppe00650.kgml: Initialization took 0.15 seconds
path_ppe00650.kgml:
path_ppe00650.kgml: Found a trail of span 2 without skipping any vertex
path_ppe00650.kgml: 151 -> 86
path_ppe00650.kgml: R00226 -> R02948
path_ppe00650.kgml: ppe:PEPE_0405 -> ppe:PEPE_0406
path_ppe00650.kgml: 2.2.1.6 -> 4.1.1.5
path_ppe00650.kgml:
path_ppe00650.kgml: --- 0.35 seconds ---

path_ppe00660.kgml: C5-Branched dibasic acid metabolism
path_ppe00660.kgml: Initialization took 0.10 seconds
path_ppe00660.kgml:
path_ppe00660.kgml: Found a trail of span 2 without skipping any vertex
path_ppe00660.kgml: 44 -> 45
path_ppe00660.kgml: R00226 -> R02948
path_ppe00660.kgml: ppe:PEPE_0405 -> ppe:PEPE_0406
path_ppe00660.kgml: 2.2.1.6 -> 4.1.1.5
path_ppe00660.kgml:
path_ppe00660.kgml: --- 0.31 seconds ---

path_ppe00670.kgml: One carbon pool by folate
path_ppe00670.kgml: Initialization took 0.26 seconds
path_ppe00670.kgml:
path_ppe00670.kgml: Found a trail of span 4 without skipping any vertex
path_ppe00670.kgml: 68 -> 23 -> 24 -> 52
path_ppe00670.kgml: {R00937, R00940} -> {R00936, R00939} -> {R02235, R02236} -> R02101
path_ppe00670.kgml: ppe:PEPE_1069 -> ppe:PEPE_1069 -> ppe:PEPE_1069 -> ppe:PEPE_1070
path_ppe00670.kgml: {1.5.1.3, 1.5.1.3} -> {1.5.1.3, 1.5.1.3} -> {1.5.1.3, 1.5.1.3} -> 2.1.1.45
path_ppe00670.kgml:
path_ppe00670.kgml: Found a trail of span 3 without skipping any vertex
path_ppe00670.kgml: 20 -> 51 -> 50
path_ppe00670.kgml: R04326 -> R04560 -> R04325
path_ppe00670.kgml: ppe:PEPE_1459 -> ppe:PEPE_1458 -> ppe:PEPE_1459
path_ppe00670.kgml: 2.1.2.2 -> 2.1.2.3 -> 2.1.2.2
path_ppe00670.kgml:
path_ppe00670.kgml: --- 0.97 seconds ---

path_ppe00680.kgml: Methane metabolism
path_ppe00680.kgml: Initialization took 0.37 seconds
path_ppe00680.kgml:
path_ppe00680.kgml: Found a trail of span 2 without skipping any vertex
path_ppe00680.kgml: 203 -> 204
path_ppe00680.kgml: R00315 -> R00230
path_ppe00680.kgml: {ppe:PEPE_0336, ppe:PEPE_1822} -> ppe:PEPE_0337
path_ppe00680.kgml: {2.7.2.1, 2.7.2.15} -> 2.3.1.8
path_ppe00680.kgml:
path_ppe00680.kgml: --- 0.57 seconds ---

path_ppe00730.kgml: Thiamine metabolism
path_ppe00730.kgml: Initialization took 0.30 seconds
path_ppe00730.kgml:
path_ppe00730.kgml: Found a trail of span 4 without skipping any vertex
path_ppe00730.kgml: 110 -> 76 -> 75 -> 97
path_ppe00730.kgml: R09993 -> R03471 -> R04509 -> R10712
path_ppe00730.kgml: ppe:PEPE_0561 -> {ppe:PEPE_0228, ppe:PEPE_0559} -> {ppe:PEPE_0228, ppe:PEPE_0559} -> ppe:PEPE_0560
path_ppe00730.kgml: 3.5.99.2 -> 2.7.1.49 -> 2.7.4.7 -> 2.5.1.3
path_ppe00730.kgml:
path_ppe00730.kgml: Found a trail of span 4 without skipping any vertex
path_ppe00730.kgml: 68 -> 76 -> 75 -> 93
path_ppe00730.kgml: R02133 -> R03471 -> R04509 -> R03223
path_ppe00730.kgml: ppe:PEPE_0561 -> {ppe:PEPE_0228, ppe:PEPE_0559} -> {ppe:PEPE_0228, ppe:PEPE_0559} -> ppe:PEPE_0560
path_ppe00730.kgml: 3.5.99.2 -> 2.7.1.49 -> 2.7.4.7 -> 2.5.1.3
path_ppe00730.kgml:
path_ppe00730.kgml: Found a trail of span 4 without skipping any vertex
path_ppe00730.kgml: 68 -> 76 -> 75 -> 97
path_ppe00730.kgml: R02133 -> R03471 -> R04509 -> R10712
path_ppe00730.kgml: ppe:PEPE_0561 -> {ppe:PEPE_0228, ppe:PEPE_0559} -> {ppe:PEPE_0228, ppe:PEPE_0559} -> ppe:PEPE_0560
path_ppe00730.kgml: 3.5.99.2 -> 2.7.1.49 -> 2.7.4.7 -> 2.5.1.3
path_ppe00730.kgml:
path_ppe00730.kgml: Found a trail of span 3 containing skipped vertices
path_ppe00730.kgml: 66 -> 64 -> 114
path_ppe00730.kgml: R02135 -> R00619 -> R00615
path_ppe00730.kgml: ppe:PEPE_0833 -> ppe:PEPE_0835 -> ppe:PEPE_0833
path_ppe00730.kgml: {3.1.3.1, 3.1.3.100, 3.1.3.2} -> 2.7.6.2 -> 3.6.1.15
path_ppe00730.kgml: Skipped genes: ppe:PEPE_0834
path_ppe00730.kgml:
path_ppe00730.kgml: Found a trail of span 3 containing skipped vertices
path_ppe00730.kgml: 68 -> 74 -> 93
path_ppe00730.kgml: R02133 -> R04448 -> R03223
path_ppe00730.kgml: ppe:PEPE_0561 -> ppe:PEPE_0558 -> ppe:PEPE_0560
path_ppe00730.kgml: 3.5.99.2 -> 2.7.1.50 -> 2.5.1.3
path_ppe00730.kgml: Skipped genes: ppe:PEPE_0559
path_ppe00730.kgml:
path_ppe00730.kgml: --- 1.05 seconds ---

path_ppe00740.kgml: Riboflavin metabolism
path_ppe00740.kgml: Initialization took 0.20 seconds
path_ppe00740.kgml:
path_ppe00740.kgml: Found a trail of span 3 without skipping any vertex
path_ppe00740.kgml: 32 -> 41 -> 42
path_ppe00740.kgml: R07281 -> R04457 -> R00066
path_ppe00740.kgml: ppe:PEPE_1818 -> ppe:PEPE_1817 -> ppe:PEPE_1819
path_ppe00740.kgml: 4.1.99.12 -> 2.5.1.78 -> 2.5.1.9
path_ppe00740.kgml:
path_ppe00740.kgml: Found a trail of span 3 containing skipped vertices
path_ppe00740.kgml: 38 -> 39 -> 40
path_ppe00740.kgml: R00425 -> R03459 -> R03458
path_ppe00740.kgml: ppe:PEPE_1818 -> ppe:PEPE_1820 -> ppe:PEPE_1820
path_ppe00740.kgml: 3.5.4.25 -> 3.5.4.26 -> 1.1.1.193
path_ppe00740.kgml: Skipped genes: ppe:PEPE_1819
path_ppe00740.kgml:
path_ppe00740.kgml: --- 0.56 seconds ---

path_ppe00760.kgml: Nicotinate and nicotinamide metabolism
path_ppe00760.kgml: Initialization took 0.31 seconds
path_ppe00760.kgml: (not found)
path_ppe00760.kgml: --- 0.41 seconds ---

path_ppe00770.kgml: Pantothenate and CoA biosynthesis
path_ppe00770.kgml: Initialization took 0.15 seconds
path_ppe00770.kgml: (not found)
path_ppe00770.kgml: --- 0.25 seconds ---

path_ppe00780.kgml: Biotin metabolism
path_ppe00780.kgml: Initialization took 0.21 seconds
path_ppe00780.kgml:
path_ppe00780.kgml: Found a trail of span 3 containing skipped vertices
path_ppe00780.kgml: 95 -> 53 -> 56
path_ppe00780.kgml: R10115 -> R10116 -> R10117
path_ppe00780.kgml: ppe:PEPE_0859 -> {ppe:PEPE_0026, ppe:PEPE_0858, ppe:PEPE_0903, ppe:PEPE_1280} -> {ppe:PEPE_0854, ppe:PEPE_0861}
path_ppe00780.kgml: {2.3.1.179, 2.3.1.41} -> 1.1.1.100 -> 4.2.1.59
path_ppe00780.kgml: Skipped genes: ppe:PEPE_0860
path_ppe00780.kgml:
path_ppe00780.kgml: Found a trail of span 3 containing skipped vertices
path_ppe00780.kgml: 74 -> 67 -> 70
path_ppe00780.kgml: R10119 -> R10120 -> R10121
path_ppe00780.kgml: ppe:PEPE_0859 -> {ppe:PEPE_0026, ppe:PEPE_0858, ppe:PEPE_0903, ppe:PEPE_1280} -> {ppe:PEPE_0854, ppe:PEPE_0861}
path_ppe00780.kgml: {2.3.1.179, 2.3.1.41} -> 1.1.1.100 -> 4.2.1.59
path_ppe00780.kgml: Skipped genes: ppe:PEPE_0860
path_ppe00780.kgml:
path_ppe00780.kgml: --- 0.56 seconds ---

path_ppe00790.kgml: Folate biosynthesis
path_ppe00790.kgml: Initialization took 0.15 seconds
path_ppe00790.kgml: (not found)
path_ppe00790.kgml: --- 0.25 seconds ---

path_ppe00900.kgml: Terpenoid backbone biosynthesis
path_ppe00900.kgml: Initialization took 0.25 seconds
path_ppe00900.kgml:
path_ppe00900.kgml: Found a trail of span 4 without skipping any vertex
path_ppe00900.kgml: 70 -> 101 -> 100 -> 98
path_ppe00900.kgml: R02245 -> R03245 -> R01121 -> R01123
path_ppe00900.kgml: ppe:PEPE_0927 -> ppe:PEPE_0925 -> ppe:PEPE_0926 -> ppe:PEPE_0924
path_ppe00900.kgml: 2.7.1.36 -> 2.7.4.2 -> 4.1.1.33 -> 5.3.3.2
path_ppe00900.kgml:
path_ppe00900.kgml: --- 0.51 seconds ---

path_ppe00910.kgml: Nitrogen metabolism
path_ppe00910.kgml: Initialization took 0.15 seconds
path_ppe00910.kgml: (not found)
path_ppe00910.kgml: --- 0.25 seconds ---

path_ppe00970.kgml: Aminoacyl-tRNA biosynthesis
path_ppe00970.kgml: Initialization took 1.20 seconds
path_ppe00970.kgml: (not found)
path_ppe00970.kgml: --- 1.27 seconds ---

path_ppe01040.kgml: Biosynthesis of unsaturated fatty acids
path_ppe01040.kgml: Initialization took 0.14 seconds
path_ppe01040.kgml: (not found)
path_ppe01040.kgml: --- 0.24 seconds ---

path_ppe01054.kgml: Nonribosomal peptide structures
path_ppe01054.kgml: Initialization took 0.10 seconds
path_ppe01054.kgml: (not found)
path_ppe01054.kgml: --- 0.20 seconds ---

--- 388.41 seconds ---
