# Supplementary material for: CoMetGeNe: mining conserved neighborhood patterns in metabolic and genomic contexts
Source: BMC Bioinformatics. 2019 Jan 10;20:19. doi: 10.1186/s12859-018-2542-2 (PMC6327494; doi:10.1186/s12859-018-2542-2)
Supplement: Supplementary file 14 — Trail finding results for completely assembled representative bacterial genomes present in NCBI Genomes. Of the 1,545 fully assembled representative bacterial genomes in NCBI, corresponding entries have been identified in KEGG for 1,467 species, for which trail finding has been performed for all combinations of gap parameters δG and δD ranging from 0 to 3. This additional file is available from https://doi.org/10.6084/m9.figshare.7288769. (GZ 178,532 kb) [file 12859_2018_2542_MOESM14_ESM.gz › results/ati_dG1_dD1.hnet]

--- delta_G = 1, delta_D = 1 ---

path_ati00010.kgml: Glycolysis / Gluconeogenesis
path_ati00010.kgml: Initialization took 4.36 seconds
path_ati00010.kgml:
path_ati00010.kgml: Found a trail of span 4 containing skipped vertices
path_ati00010.kgml: 75 -> 49 -> 50 -> [124] -> 48
path_ati00010.kgml: R07618 -> R03270 -> R02569 -> [R01196] -> R00014
path_ati00010.kgml: {ati:AL072_06405, ati:AL072_12245, ati:AL072_18795} -> {ati:AL072_12260, ati:AL072_12265, ati:AL072_28090} -> {ati:AL072_00340, ati:AL072_12255, ati:AL072_19620} -> [ati:AL072_16640] -> {ati:AL072_12260, ati:AL072_12265, ati:AL072_28090}
path_ati00010.kgml: 1.8.1.4 -> 1.2.4.1 -> 2.3.1.12 -> [{1.2.7.1, 1.2.7.11}] -> {1.2.4.1, 2.2.1.6, 4.1.1.1}
path_ati00010.kgml: Skipped genes: ati:AL072_12250
path_ati00010.kgml:
path_ati00010.kgml: Found a trail of span 2 containing skipped vertices
path_ati00010.kgml: 57 -> 14
path_ati00010.kgml: R01061 -> R01070
path_ati00010.kgml: {ati:AL072_09105, ati:AL072_27215} -> {ati:AL072_09080, ati:AL072_16600}
path_ati00010.kgml: {1.2.1.12, 1.2.1.59} -> 4.1.2.13
path_ati00010.kgml: Skipped genes: ati:AL072_09085
path_ati00010.kgml:
path_ati00010.kgml: --- 8.93 seconds ---

path_ati00020.kgml: Citrate cycle (TCA cycle)
path_ati00020.kgml: Initialization took 3.41 seconds
path_ati00020.kgml:
path_ati00020.kgml: Found a trail of span 4 containing skipped vertices
path_ati00020.kgml: 32 -> 31 -> [28] -> 30 -> 29
path_ati00020.kgml: R00405 -> R02570 -> [R07618] -> R03316 -> R00621
path_ati00020.kgml: {ati:AL072_02320, ati:AL072_02325, ati:AL072_20755, ati:AL072_20760} -> ati:AL072_02335 -> [{ati:AL072_06405, ati:AL072_12245, ati:AL072_18795}] -> {ati:AL072_02330, ati:AL072_22090} -> {ati:AL072_02330, ati:AL072_22090}
path_ati00020.kgml: 6.2.1.5 -> 2.3.1.61 -> [1.8.1.4] -> 1.2.4.2 -> 1.2.4.2
path_ati00020.kgml:
path_ati00020.kgml: Found a trail of span 4 containing skipped vertices
path_ati00020.kgml: 80 -> 82 -> [101] -> 75 -> 77
path_ati00020.kgml: R07618 -> R02569 -> [R01196] -> R00014 -> R03270
path_ati00020.kgml: {ati:AL072_06405, ati:AL072_12245, ati:AL072_18795} -> {ati:AL072_00340, ati:AL072_12255, ati:AL072_19620} -> [ati:AL072_16640] -> {ati:AL072_12260, ati:AL072_12265, ati:AL072_28090} -> {ati:AL072_12260, ati:AL072_12265, ati:AL072_28090}
path_ati00020.kgml: 1.8.1.4 -> 2.3.1.12 -> [{1.2.7.1, 1.2.7.11}] -> {1.2.4.1, 2.2.1.6, 4.1.1.1} -> 1.2.4.1
path_ati00020.kgml: Skipped genes: ati:AL072_12250
path_ati00020.kgml:
path_ati00020.kgml: --- 8.34 seconds ---

path_ati00030.kgml: Pentose phosphate pathway
path_ati00030.kgml: Initialization took 1.36 seconds
path_ati00030.kgml:
path_ati00030.kgml: Found a trail of span 3 without skipping any vertex
path_ati00030.kgml: 46 -> 50 -> 49
path_ati00030.kgml: R01641 -> R01070 -> R01830
path_ati00030.kgml: {ati:AL072_09110, ati:AL072_16595, ati:AL072_26045, ati:AL072_26050, ati:AL072_26080} -> {ati:AL072_09080, ati:AL072_16600} -> {ati:AL072_09110, ati:AL072_16595, ati:AL072_26045, ati:AL072_26050, ati:AL072_26080}
path_ati00030.kgml: 2.2.1.1 -> 4.1.2.13 -> 2.2.1.1
path_ati00030.kgml:
path_ati00030.kgml: --- 2.08 seconds ---

path_ati00040.kgml: Pentose and glucuronate interconversions
path_ati00040.kgml: Initialization took 0.60 seconds
path_ati00040.kgml:
path_ati00040.kgml: Found a trail of span 4 containing skipped vertices
path_ati00040.kgml: 106 -> [107] -> 105 -> [126] -> 125 -> 126
path_ati00040.kgml: R01983 -> [R02555] -> R01540 -> [R01542] -> R04383 -> R01542
path_ati00040.kgml: ati:AL072_24855 -> [ati:AL072_16645] -> ati:AL072_24850 -> [{ati:AL072_16560, ati:AL072_24870}] -> {ati:AL072_16555, ati:AL072_24875} -> {ati:AL072_16560, ati:AL072_24870}
path_ati00040.kgml: 5.3.1.12 -> [1.1.1.58] -> 4.2.1.7 -> [{1.1.1.125, 1.1.1.127}] -> 5.3.1.17 -> {1.1.1.125, 1.1.1.127}
path_ati00040.kgml: Skipped genes: ati:AL072_24865
path_ati00040.kgml:
path_ati00040.kgml: Found a trail of span 2 without skipping any vertex
path_ati00040.kgml: 80 -> 87
path_ati00040.kgml: R01639 -> R01432
path_ati00040.kgml: ati:AL072_26325 -> ati:AL072_26320
path_ati00040.kgml: 2.7.1.17 -> 5.3.1.5
path_ati00040.kgml:
path_ati00040.kgml: Found a trail of span 2 without skipping any vertex
path_ati00040.kgml: 96 -> 98
path_ati00040.kgml: R00289 -> R00286
path_ati00040.kgml: ati:AL072_23690 -> {ati:AL072_23695, ati:AL072_32425}
path_ati00040.kgml: {2.7.7.64, 2.7.7.9} -> 1.1.1.22
path_ati00040.kgml:
path_ati00040.kgml: --- 1.44 seconds ---

path_ati00051.kgml: Fructose and mannose metabolism
path_ati00051.kgml: Initialization took 1.36 seconds
path_ati00051.kgml:
path_ati00051.kgml: Found a trail of span 2 without skipping any vertex
path_ati00051.kgml: 63 -> 74
path_ati00051.kgml: R00868 -> R00867
path_ati00051.kgml: ati:AL072_19190 -> {ati:AL072_01680, ati:AL072_19195, ati:AL072_29595}
path_ati00051.kgml: {1.1.1.11, 1.1.1.67} -> {2.7.1.1, 2.7.1.4}
path_ati00051.kgml:
path_ati00051.kgml: Found a trail of span 2 without skipping any vertex
path_ati00051.kgml: 54 -> 92
path_ati00051.kgml: R03232 -> R02071
path_ati00051.kgml: {ati:AL072_14340, ati:AL072_14350, ati:AL072_17555} -> ati:AL072_14345
path_ati00051.kgml: 2.7.1.202 -> 2.7.1.56
path_ati00051.kgml:
path_ati00051.kgml: --- 1.85 seconds ---

path_ati00052.kgml: Galactose metabolism
path_ati00052.kgml: Initialization took 0.57 seconds
path_ati00052.kgml:
path_ati00052.kgml: Found a trail of span 2 without skipping any vertex
path_ati00052.kgml: 83 -> 59
path_ati00052.kgml: R03387 -> R01064
path_ati00052.kgml: ati:AL072_15650 -> ati:AL072_15645
path_ati00052.kgml: {2.7.1.178, 2.7.1.58} -> {4.1.2.21, 4.1.2.55}
path_ati00052.kgml:
path_ati00052.kgml: --- 0.81 seconds ---

path_ati00053.kgml: Ascorbate and aldarate metabolism
path_ati00053.kgml: Initialization took 0.19 seconds
path_ati00053.kgml:
path_ati00053.kgml: Found a trail of span 2 without skipping any vertex
path_ati00053.kgml: 95 -> 94
path_ati00053.kgml: R02278 -> R00264
path_ati00053.kgml: ati:AL072_31000 -> ati:AL072_31005
path_ati00053.kgml: 4.2.1.43 -> {1.2.1.26, 1.2.1.3}
path_ati00053.kgml:
path_ati00053.kgml: --- 0.40 seconds ---

path_ati00061.kgml: Fatty acid biosynthesis
path_ati00061.kgml: Initialization took 2.51 seconds
path_ati00061.kgml:
path_ati00061.kgml: Found a trail of span 3 containing skipped vertices
path_ati00061.kgml: 147 -> 63 -> 130
path_ati00061.kgml: R01626 -> R04952 -> R04953
path_ati00061.kgml: {ati:AL072_11395, ati:AL072_22835} -> {ati:AL072_04860, ati:AL072_11410, ati:AL072_18385} -> {ati:AL072_11400, ati:AL072_13165, ati:AL072_15625, ati:AL072_18380, ati:AL072_18905, ati:AL072_19635, ati:AL072_22105, ati:AL072_25065, ati:AL072_25990, ati:AL072_30340}
path_ati00061.kgml: {2.3.1.39, 2.3.1.85, 2.3.1.86} -> {2.3.1.179, 2.3.1.41, 2.3.1.85, 2.3.1.86} -> {1.1.1.100, 2.3.1.85, 2.3.1.86}
path_ati00061.kgml: Skipped genes: ati:AL072_11405
path_ati00061.kgml:
path_ati00061.kgml: Found a trail of span 3 containing skipped vertices
path_ati00061.kgml: 147 -> 53 -> 54
path_ati00061.kgml: R01626 -> R07762 -> R07763
path_ati00061.kgml: {ati:AL072_11395, ati:AL072_22835} -> {ati:AL072_04860, ati:AL072_11410, ati:AL072_18385} -> {ati:AL072_11400, ati:AL072_13165, ati:AL072_15625, ati:AL072_18380, ati:AL072_18905, ati:AL072_19635, ati:AL072_22105, ati:AL072_25065, ati:AL072_25990, ati:AL072_30340}
path_ati00061.kgml: {2.3.1.39, 2.3.1.85, 2.3.1.86} -> {2.3.1.179, 2.3.1.199, 2.3.1.41} -> 1.1.1.100
path_ati00061.kgml: Skipped genes: ati:AL072_11405
path_ati00061.kgml:
path_ati00061.kgml: Found a trail of span 3 containing skipped vertices
path_ati00061.kgml: 147 -> 58 -> 75
path_ati00061.kgml: R01626 -> R04968 -> R04543
path_ati00061.kgml: {ati:AL072_11395, ati:AL072_22835} -> {ati:AL072_04860, ati:AL072_11410, ati:AL072_18385} -> {ati:AL072_11400, ati:AL072_13165, ati:AL072_15625, ati:AL072_18380, ati:AL072_18905, ati:AL072_19635, ati:AL072_22105, ati:AL072_25065, ati:AL072_25990, ati:AL072_30340}
path_ati00061.kgml: {2.3.1.39, 2.3.1.85, 2.3.1.86} -> {2.3.1.179, 2.3.1.41, 2.3.1.85, 2.3.1.86} -> {1.1.1.100, 2.3.1.85, 2.3.1.86}
path_ati00061.kgml: Skipped genes: ati:AL072_11405
path_ati00061.kgml:
path_ati00061.kgml: Found a trail of span 3 containing skipped vertices
path_ati00061.kgml: 147 -> 59 -> 86
path_ati00061.kgml: R01626 -> R04726 -> R04566
path_ati00061.kgml: {ati:AL072_11395, ati:AL072_22835} -> {ati:AL072_04860, ati:AL072_11410, ati:AL072_18385} -> {ati:AL072_11400, ati:AL072_13165, ati:AL072_15625, ati:AL072_18380, ati:AL072_18905, ati:AL072_19635, ati:AL072_22105, ati:AL072_25065, ati:AL072_25990, ati:AL072_30340}
path_ati00061.kgml: {2.3.1.39, 2.3.1.85, 2.3.1.86} -> {2.3.1.179, 2.3.1.41, 2.3.1.85, 2.3.1.86} -> {1.1.1.100, 2.3.1.85, 2.3.1.86}
path_ati00061.kgml: Skipped genes: ati:AL072_11405
path_ati00061.kgml:
path_ati00061.kgml: Found a trail of span 3 containing skipped vertices
path_ati00061.kgml: 147 -> 259 -> 142
path_ati00061.kgml: R01626 -> R04355 -> R04533
path_ati00061.kgml: {ati:AL072_11395, ati:AL072_22835} -> {ati:AL072_04860, ati:AL072_11410, ati:AL072_18385} -> {ati:AL072_11400, ati:AL072_13165, ati:AL072_15625, ati:AL072_18380, ati:AL072_18905, ati:AL072_19635, ati:AL072_22105, ati:AL072_25065, ati:AL072_25990, ati:AL072_30340}
path_ati00061.kgml: {2.3.1.39, 2.3.1.85, 2.3.1.86} -> {2.3.1.179, 2.3.1.41, 2.3.1.85, 2.3.1.86} -> {1.1.1.100, 2.3.1.85, 2.3.1.86}
path_ati00061.kgml: Skipped genes: ati:AL072_11405
path_ati00061.kgml:
path_ati00061.kgml: Found a trail of span 3 containing skipped vertices
path_ati00061.kgml: 147 -> 62 -> 119
path_ati00061.kgml: R01626 -> R04957 -> R04536
path_ati00061.kgml: {ati:AL072_11395, ati:AL072_22835} -> {ati:AL072_04860, ati:AL072_11410, ati:AL072_18385} -> {ati:AL072_11400, ati:AL072_13165, ati:AL072_15625, ati:AL072_18380, ati:AL072_18905, ati:AL072_19635, ati:AL072_22105, ati:AL072_25065, ati:AL072_25990, ati:AL072_30340}
path_ati00061.kgml: {2.3.1.39, 2.3.1.85, 2.3.1.86} -> {2.3.1.179, 2.3.1.41, 2.3.1.85, 2.3.1.86} -> {1.1.1.100, 2.3.1.85, 2.3.1.86}
path_ati00061.kgml: Skipped genes: ati:AL072_11405
path_ati00061.kgml:
path_ati00061.kgml: Found a trail of span 3 containing skipped vertices
path_ati00061.kgml: 147 -> 61 -> 108
path_ati00061.kgml: R01626 -> R04960 -> R04534
path_ati00061.kgml: {ati:AL072_11395, ati:AL072_22835} -> {ati:AL072_04860, ati:AL072_11410, ati:AL072_18385} -> {ati:AL072_11400, ati:AL072_13165, ati:AL072_15625, ati:AL072_18380, ati:AL072_18905, ati:AL072_19635, ati:AL072_22105, ati:AL072_25065, ati:AL072_25990, ati:AL072_30340}
path_ati00061.kgml: {2.3.1.39, 2.3.1.85, 2.3.1.86} -> {2.3.1.179, 2.3.1.41, 2.3.1.85, 2.3.1.86} -> {1.1.1.100, 2.3.1.85, 2.3.1.86}
path_ati00061.kgml: Skipped genes: ati:AL072_11405
path_ati00061.kgml:
path_ati00061.kgml: Found a trail of span 3 containing skipped vertices
path_ati00061.kgml: 147 -> 60 -> 97
path_ati00061.kgml: R01626 -> R04963 -> R04964
path_ati00061.kgml: {ati:AL072_11395, ati:AL072_22835} -> {ati:AL072_04860, ati:AL072_11410, ati:AL072_18385} -> {ati:AL072_11400, ati:AL072_13165, ati:AL072_15625, ati:AL072_18380, ati:AL072_18905, ati:AL072_19635, ati:AL072_22105, ati:AL072_25065, ati:AL072_25990, ati:AL072_30340}
path_ati00061.kgml: {2.3.1.39, 2.3.1.85, 2.3.1.86} -> {2.3.1.179, 2.3.1.41, 2.3.1.85, 2.3.1.86} -> {1.1.1.100, 2.3.1.85, 2.3.1.86}
path_ati00061.kgml: Skipped genes: ati:AL072_11405
path_ati00061.kgml:
path_ati00061.kgml: Found a trail of span 2 containing skipped vertices
path_ati00061.kgml: 147 -> [61] -> 108
path_ati00061.kgml: R01626 -> [R04960] -> R04534
path_ati00061.kgml: {ati:AL072_11395, ati:AL072_22835} -> [{ati:AL072_04860, ati:AL072_11410, ati:AL072_18385}] -> {ati:AL072_11400, ati:AL072_13165, ati:AL072_15625, ati:AL072_18380, ati:AL072_18905, ati:AL072_19635, ati:AL072_22105, ati:AL072_25065, ati:AL072_25990, ati:AL072_30340}
path_ati00061.kgml: {2.3.1.39, 2.3.1.85, 2.3.1.86} -> [{2.3.1.179, 2.3.1.41, 2.3.1.85, 2.3.1.86}] -> {1.1.1.100, 2.3.1.85, 2.3.1.86}
path_ati00061.kgml:
path_ati00061.kgml: Found a trail of span 2 containing skipped vertices
path_ati00061.kgml: 147 -> [256] -> 54
path_ati00061.kgml: R01626 -> [R07762] -> R07763
path_ati00061.kgml: {ati:AL072_11395, ati:AL072_22835} -> [ati:AL072_18370] -> {ati:AL072_11400, ati:AL072_13165, ati:AL072_15625, ati:AL072_18380, ati:AL072_18905, ati:AL072_19635, ati:AL072_22105, ati:AL072_25065, ati:AL072_25990, ati:AL072_30340}
path_ati00061.kgml: {2.3.1.39, 2.3.1.85, 2.3.1.86} -> [{2.3.1.179, 2.3.1.199, 2.3.1.41}] -> 1.1.1.100
path_ati00061.kgml:
path_ati00061.kgml: Found a trail of span 2 containing skipped vertices
path_ati00061.kgml: 147 -> [60] -> 97
path_ati00061.kgml: R01626 -> [R04963] -> R04964
path_ati00061.kgml: {ati:AL072_11395, ati:AL072_22835} -> [{ati:AL072_04860, ati:AL072_11410, ati:AL072_18385}] -> {ati:AL072_11400, ati:AL072_13165, ati:AL072_15625, ati:AL072_18380, ati:AL072_18905, ati:AL072_19635, ati:AL072_22105, ati:AL072_25065, ati:AL072_25990, ati:AL072_30340}
path_ati00061.kgml: {2.3.1.39, 2.3.1.85, 2.3.1.86} -> [{2.3.1.179, 2.3.1.41, 2.3.1.85, 2.3.1.86}] -> {1.1.1.100, 2.3.1.85, 2.3.1.86}
path_ati00061.kgml:
path_ati00061.kgml: Found a trail of span 2 containing skipped vertices
path_ati00061.kgml: 147 -> [78] -> 75
path_ati00061.kgml: R01626 -> [R04968] -> R04543
path_ati00061.kgml: {ati:AL072_11395, ati:AL072_22835} -> [ati:AL072_18370] -> {ati:AL072_11400, ati:AL072_13165, ati:AL072_15625, ati:AL072_18380, ati:AL072_18905, ati:AL072_19635, ati:AL072_22105, ati:AL072_25065, ati:AL072_25990, ati:AL072_30340}
path_ati00061.kgml: {2.3.1.39, 2.3.1.85, 2.3.1.86} -> [{2.3.1.179, 2.3.1.41, 2.3.1.85, 2.3.1.86}] -> {1.1.1.100, 2.3.1.85, 2.3.1.86}
path_ati00061.kgml:
path_ati00061.kgml: Found a trail of span 2 containing skipped vertices
path_ati00061.kgml: 147 -> [262] -> 142
path_ati00061.kgml: R01626 -> [R10707] -> R04533
path_ati00061.kgml: {ati:AL072_11395, ati:AL072_22835} -> [{ati:AL072_09390, ati:AL072_19640, ati:AL072_32165}] -> {ati:AL072_11400, ati:AL072_13165, ati:AL072_15625, ati:AL072_18380, ati:AL072_18905, ati:AL072_19635, ati:AL072_22105, ati:AL072_25065, ati:AL072_25990, ati:AL072_30340}
path_ati00061.kgml: {2.3.1.39, 2.3.1.85, 2.3.1.86} -> [2.3.1.180] -> {1.1.1.100, 2.3.1.85, 2.3.1.86}
path_ati00061.kgml:
path_ati00061.kgml: Found a trail of span 2 containing skipped vertices
path_ati00061.kgml: 147 -> [133] -> 130
path_ati00061.kgml: R01626 -> [R04952] -> R04953
path_ati00061.kgml: {ati:AL072_11395, ati:AL072_22835} -> [ati:AL072_18370] -> {ati:AL072_11400, ati:AL072_13165, ati:AL072_15625, ati:AL072_18380, ati:AL072_18905, ati:AL072_19635, ati:AL072_22105, ati:AL072_25065, ati:AL072_25990, ati:AL072_30340}
path_ati00061.kgml: {2.3.1.39, 2.3.1.85, 2.3.1.86} -> [{2.3.1.179, 2.3.1.41, 2.3.1.85, 2.3.1.86}] -> {1.1.1.100, 2.3.1.85, 2.3.1.86}
path_ati00061.kgml:
path_ati00061.kgml: Found a trail of span 2 containing skipped vertices
path_ati00061.kgml: 147 -> [122] -> 119
path_ati00061.kgml: R01626 -> [R04957] -> R04536
path_ati00061.kgml: {ati:AL072_11395, ati:AL072_22835} -> [ati:AL072_18370] -> {ati:AL072_11400, ati:AL072_13165, ati:AL072_15625, ati:AL072_18380, ati:AL072_18905, ati:AL072_19635, ati:AL072_22105, ati:AL072_25065, ati:AL072_25990, ati:AL072_30340}
path_ati00061.kgml: {2.3.1.39, 2.3.1.85, 2.3.1.86} -> [{2.3.1.179, 2.3.1.41, 2.3.1.85, 2.3.1.86}] -> {1.1.1.100, 2.3.1.85, 2.3.1.86}
path_ati00061.kgml:
path_ati00061.kgml: Found a trail of span 2 containing skipped vertices
path_ati00061.kgml: 147 -> [89] -> 86
path_ati00061.kgml: R01626 -> [R04726] -> R04566
path_ati00061.kgml: {ati:AL072_11395, ati:AL072_22835} -> [ati:AL072_18370] -> {ati:AL072_11400, ati:AL072_13165, ati:AL072_15625, ati:AL072_18380, ati:AL072_18905, ati:AL072_19635, ati:AL072_22105, ati:AL072_25065, ati:AL072_25990, ati:AL072_30340}
path_ati00061.kgml: {2.3.1.39, 2.3.1.85, 2.3.1.86} -> [{2.3.1.179, 2.3.1.41, 2.3.1.85, 2.3.1.86}] -> {1.1.1.100, 2.3.1.85, 2.3.1.86}
path_ati00061.kgml:
path_ati00061.kgml: --- 16.01 seconds ---

path_ati00072.kgml: Synthesis and degradation of ketone bodies
path_ati00072.kgml: Initialization took 0.31 seconds
path_ati00072.kgml: (not found)
path_ati00072.kgml: --- 0.41 seconds ---

path_ati00130.kgml: Ubiquinone and other terpenoid-quinone biosynthesis
path_ati00130.kgml: Initialization took 0.41 seconds
path_ati00130.kgml: (not found)
path_ati00130.kgml: --- 0.51 seconds ---

path_ati00190.kgml: Oxidative phosphorylation
path_ati00190.kgml: Initialization took 11.00 seconds
path_ati00190.kgml: (not found)
path_ati00190.kgml: --- 11.10 seconds ---

path_ati00220.kgml: Arginine biosynthesis
path_ati00220.kgml: Initialization took 0.93 seconds
path_ati00220.kgml:
path_ati00220.kgml: Found a trail of span 2 containing skipped vertices
path_ati00220.kgml: 52 -> [55] -> 44
path_ati00220.kgml: R02283 -> [R02282] -> R01398
path_ati00220.kgml: ati:AL072_06090 -> [ati:AL072_02250] -> ati:AL072_06085
path_ati00220.kgml: 2.6.1.11 -> [2.3.1.35] -> 2.1.3.3
path_ati00220.kgml:
path_ati00220.kgml: --- 1.18 seconds ---

path_ati00230.kgml: Purine metabolism
path_ati00230.kgml: Initialization took 20.88 seconds
path_ati00230.kgml:
path_ati00230.kgml: Found a trail of span 3 containing skipped vertices
path_ati00230.kgml: 300 -> [139] -> 301 -> 247
path_ati00230.kgml: R00430 -> [R02019] -> R01858 -> R00376
path_ati00230.kgml: {ati:AL072_13765, ati:AL072_19425, ati:AL072_20890, ati:AL072_23270} -> [{ati:AL072_02400, ati:AL072_10125, ati:AL072_10130}] -> {ati:AL072_13765, ati:AL072_19425, ati:AL072_20890, ati:AL072_23270} -> {ati:AL072_00035, ati:AL072_02015, ati:AL072_03085, ati:AL072_03775, ati:AL072_04530, ati:AL072_05135, ati:AL072_06750, ati:AL072_07645, ati:AL072_10660, ati:AL072_15610, ati:AL072_23255, ati:AL072_24095}
path_ati00230.kgml: 2.7.1.40 -> [1.17.4.1] -> 2.7.1.40 -> 2.7.7.7
path_ati00230.kgml: Skipped genes: ati:AL072_23265
path_ati00230.kgml:
path_ati00230.kgml: Found a trail of span 3 containing skipped vertices
path_ati00230.kgml: 313 -> [180] -> 312 -> 175
path_ati00230.kgml: R00200 -> [R02017] -> R01138 -> R00375
path_ati00230.kgml: {ati:AL072_13765, ati:AL072_19425, ati:AL072_20890, ati:AL072_23270} -> [{ati:AL072_02400, ati:AL072_10125, ati:AL072_10130}] -> {ati:AL072_13765, ati:AL072_19425, ati:AL072_20890, ati:AL072_23270} -> {ati:AL072_00035, ati:AL072_02015, ati:AL072_03085, ati:AL072_03775, ati:AL072_04530, ati:AL072_05135, ati:AL072_06750, ati:AL072_07645, ati:AL072_10660, ati:AL072_15610, ati:AL072_23255, ati:AL072_24095}
path_ati00230.kgml: 2.7.1.40 -> [1.17.4.1] -> 2.7.1.40 -> 2.7.7.7
path_ati00230.kgml: Skipped genes: ati:AL072_23265
path_ati00230.kgml:
path_ati00230.kgml: Found a trail of span 2 without skipping any vertex
path_ati00230.kgml: 427 -> 428
path_ati00230.kgml: R07404 -> R07405
path_ati00230.kgml: ati:AL072_11050 -> ati:AL072_11055
path_ati00230.kgml: 6.3.4.18 -> 5.4.99.18
path_ati00230.kgml:
path_ati00230.kgml: Found a trail of span 2 without skipping any vertex
path_ati00230.kgml: 244 -> 245
path_ati00230.kgml: R00441 -> R00429
path_ati00230.kgml: {ati:AL072_01505, ati:AL072_01510, ati:AL072_10255, ati:AL072_13750} -> ati:AL072_10260
path_ati00230.kgml: {2.7.7.48, 2.7.7.6} -> 2.7.6.5
path_ati00230.kgml:
path_ati00230.kgml: Found a trail of span 2 containing skipped vertices
path_ati00230.kgml: 163 -> [260] -> 164
path_ati00230.kgml: R04325 -> [R04463] -> R04208
path_ati00230.kgml: {ati:AL072_13195, ati:AL072_16970} -> [{ati:AL072_01200, ati:AL072_07530, ati:AL072_07535}] -> ati:AL072_13190
path_ati00230.kgml: 2.1.2.2 -> [6.3.5.3] -> 6.3.3.1
path_ati00230.kgml:
path_ati00230.kgml: Found a trail of span 2 without skipping any vertex
path_ati00230.kgml: 258 -> 259
path_ati00230.kgml: R01768 -> R02103
path_ati00230.kgml: {ati:AL072_14460, ati:AL072_19030, ati:AL072_19035, ati:AL072_19040, ati:AL072_23630, ati:AL072_23635, ati:AL072_23640} -> {ati:AL072_14460, ati:AL072_19030, ati:AL072_19035, ati:AL072_19040, ati:AL072_23630, ati:AL072_23635, ati:AL072_23640}
path_ati00230.kgml: 1.17.1.4 -> 1.17.1.4
path_ati00230.kgml:
path_ati00230.kgml: Found a trail of span 2 without skipping any vertex
path_ati00230.kgml: 252 -> 253
path_ati00230.kgml: R00529 -> R00509
path_ati00230.kgml: {ati:AL072_00175, ati:AL072_00180, ati:AL072_32470, ati:AL072_32475} -> {ati:AL072_00180, ati:AL072_32475}
path_ati00230.kgml: 2.7.7.4 -> 2.7.1.25
path_ati00230.kgml:
path_ati00230.kgml: --- 26.26 seconds ---

path_ati00240.kgml: Pyrimidine metabolism
path_ati00240.kgml: Initialization took 8.56 seconds
path_ati00240.kgml:
path_ati00240.kgml: Found a trail of span 3 containing skipped vertices
path_ati00240.kgml: 169 -> 172 -> 173
path_ati00240.kgml: R11026 -> R03055 -> R04666
path_ati00240.kgml: {ati:AL072_24815, ati:AL072_24820} -> {ati:AL072_16885, ati:AL072_24800, ati:AL072_27295} -> {ati:AL072_15170, ati:AL072_24810, ati:AL072_26490}
path_ati00240.kgml: 1.3.1.1 -> 3.5.2.2 -> 3.5.1.6
path_ati00240.kgml: Skipped genes: ati:AL072_24805
path_ati00240.kgml:
path_ati00240.kgml: Found a trail of span 3 containing skipped vertices
path_ati00240.kgml: 302 -> 138 -> 301
path_ati00240.kgml: R00512 -> R02024 -> R01665
path_ati00240.kgml: ati:AL072_02415 -> {ati:AL072_02400, ati:AL072_10125, ati:AL072_10130} -> ati:AL072_02415
path_ati00240.kgml: {2.7.4.14, 2.7.4.25} -> 1.17.4.1 -> {2.7.4.14, 2.7.4.25}
path_ati00240.kgml: Skipped genes: ati:AL072_02410
path_ati00240.kgml:
path_ati00240.kgml: Found a trail of span 3 containing skipped vertices
path_ati00240.kgml: 119 -> 117 -> [119] -> 120
path_ati00240.kgml: R02269 -> R00977 -> [R02269] -> R00905
path_ati00240.kgml: {ati:AL072_16885, ati:AL072_24800, ati:AL072_27295} -> {ati:AL072_24815, ati:AL072_24820} -> [{ati:AL072_16885, ati:AL072_24800, ati:AL072_27295}] -> {ati:AL072_15170, ati:AL072_24810, ati:AL072_26490}
path_ati00240.kgml: 3.5.2.2 -> 1.3.1.1 -> [3.5.2.2] -> 3.5.1.6
path_ati00240.kgml: Skipped genes: ati:AL072_24805
path_ati00240.kgml:
path_ati00240.kgml: Found a trail of span 3 containing skipped vertices
path_ati00240.kgml: 150 -> [89] -> 161 -> [158] -> 157
path_ati00240.kgml: R02098 -> [R06613] -> R02094 -> [R02093] -> R00378
path_ati00240.kgml: ati:AL072_10665 -> [ati:AL072_13975] -> ati:AL072_10665 -> [ati:AL072_10725] -> {ati:AL072_00035, ati:AL072_02015, ati:AL072_03085, ati:AL072_03775, ati:AL072_04530, ati:AL072_05135, ati:AL072_06750, ati:AL072_07645, ati:AL072_10660, ati:AL072_15610, ati:AL072_23255, ati:AL072_24095}
path_ati00240.kgml: {2.7.4.4, 2.7.4.9} -> [2.1.1.148] -> {2.7.4.12, 2.7.4.9} -> [2.7.4.6] -> 2.7.7.7
path_ati00240.kgml:
path_ati00240.kgml: Found a trail of span 2 without skipping any vertex
path_ati00240.kgml: 97 -> 98
path_ati00240.kgml: R01397 -> R01993
path_ati00240.kgml: ati:AL072_12485 -> {ati:AL072_08865, ati:AL072_12490}
path_ati00240.kgml: 2.1.3.2 -> 3.5.2.3
path_ati00240.kgml:
path_ati00240.kgml: --- 12.41 seconds ---

path_ati00250.kgml: Alanine, aspartate and glutamate metabolism
path_ati00250.kgml: Initialization took 1.71 seconds
path_ati00250.kgml: (not found)
path_ati00250.kgml: --- 1.86 seconds ---

path_ati00260.kgml: Glycine, serine and threonine metabolism
path_ati00260.kgml: Initialization took 4.68 seconds
path_ati00260.kgml:
path_ati00260.kgml: Found a trail of span 2 containing skipped vertices
path_ati00260.kgml: 110 -> [82] -> 101
path_ati00260.kgml: R04125 -> [R00945] -> R03425
path_ati00260.kgml: ati:AL072_12745 -> [ati:AL072_09315] -> {ati:AL072_12730, ati:AL072_12735}
path_ati00260.kgml: 2.1.2.10 -> [2.1.2.1] -> 1.4.4.2
path_ati00260.kgml: Skipped genes: ati:AL072_12740
path_ati00260.kgml:
path_ati00260.kgml: Found a trail of span 2 without skipping any vertex
path_ati00260.kgml: 194 -> 197
path_ati00260.kgml: R09800 -> R09801
path_ati00260.kgml: ati:AL072_17685 -> ati:AL072_17690
path_ati00260.kgml: 3.5.4.44 -> 3.5.1.125
path_ati00260.kgml:
path_ati00260.kgml: Found a trail of span 2 without skipping any vertex
path_ati00260.kgml: 199 -> 201
path_ati00260.kgml: R06977 -> R09805
path_ati00260.kgml: ati:AL072_17635 -> ati:AL072_17640
path_ati00260.kgml: 2.6.1.76 -> ?
path_ati00260.kgml:
path_ati00260.kgml: --- 5.45 seconds ---

path_ati00261.kgml: Monobactam biosynthesis
path_ati00261.kgml: Initialization took 0.40 seconds
path_ati00261.kgml: (not found)
path_ati00261.kgml: --- 0.48 seconds ---

path_ati00270.kgml: Cysteine and methionine metabolism
path_ati00270.kgml: Initialization took 5.48 seconds
path_ati00270.kgml:
path_ati00270.kgml: Found a trail of span 2 containing skipped vertices
path_ati00270.kgml: 123 -> [189] -> 188
path_ati00270.kgml: R00897 -> [R00896] -> R03105
path_ati00270.kgml: {ati:AL072_05840, ati:AL072_11565, ati:AL072_13255} -> [ati:AL072_05305] -> {ati:AL072_13265, ati:AL072_20960}
path_ati00270.kgml: {2.5.1.47, 2.5.1.65} -> [2.6.1.1] -> 2.8.1.2
path_ati00270.kgml: Skipped genes: ati:AL072_13260
path_ati00270.kgml:
path_ati00270.kgml: --- 5.82 seconds ---

path_ati00280.kgml: Valine, leucine and isoleucine degradation
path_ati00280.kgml: Initialization took 3.57 seconds
path_ati00280.kgml:
path_ati00280.kgml: Found a trail of span 5 containing skipped vertices
path_ati00280.kgml: 81 -> 79 -> 78 -> 77 -> 72
path_ati00280.kgml: R04095 -> R04138 -> R02085 -> R01360 -> R00238
path_ati00280.kgml: ati:AL072_28340 -> {ati:AL072_28315, ati:AL072_28325} -> ati:AL072_28320 -> {ati:AL072_21935, ati:AL072_28310, ati:AL072_30805} -> {ati:AL072_07380, ati:AL072_16980, ati:AL072_21665, ati:AL072_21880, ati:AL072_27160, ati:AL072_27615, ati:AL072_28335}
path_ati00280.kgml: {1.3.8.4, 1.3.8.7} -> 6.4.1.4 -> 4.2.1.18 -> 4.1.3.4 -> 2.3.1.9
path_ati00280.kgml: Skipped genes: ati:AL072_28330
path_ati00280.kgml:
path_ati00280.kgml: Found a trail of span 4 containing skipped vertices
path_ati00280.kgml: 81 -> 79 -> 78 -> [77] -> 72
path_ati00280.kgml: R04095 -> R04138 -> R02085 -> [R01360] -> R00238
path_ati00280.kgml: ati:AL072_28340 -> {ati:AL072_28315, ati:AL072_28325} -> ati:AL072_28320 -> [{ati:AL072_21935, ati:AL072_28310, ati:AL072_30805}] -> {ati:AL072_07380, ati:AL072_16980, ati:AL072_21665, ati:AL072_21880, ati:AL072_27160, ati:AL072_27615, ati:AL072_28335}
path_ati00280.kgml: {1.3.8.4, 1.3.8.7} -> 6.4.1.4 -> 4.2.1.18 -> [4.1.3.4] -> 2.3.1.9
path_ati00280.kgml: Skipped genes: ati:AL072_28330
path_ati00280.kgml:
path_ati00280.kgml: Found a trail of span 4 containing skipped vertices
path_ati00280.kgml: 54 -> 53 -> 82 -> [53] -> 90
path_ati00280.kgml: R07618 -> R07604 -> R07603 -> [R07604] -> R03174
path_ati00280.kgml: {ati:AL072_06405, ati:AL072_12245, ati:AL072_18795} -> {ati:AL072_18805, ati:AL072_18810} -> {ati:AL072_18805, ati:AL072_18810} -> [{ati:AL072_18805, ati:AL072_18810}] -> ati:AL072_18800
path_ati00280.kgml: 1.8.1.4 -> 1.2.4.4 -> 1.2.4.4 -> [1.2.4.4] -> 2.3.1.168
path_ati00280.kgml:
path_ati00280.kgml: Found a trail of span 4 containing skipped vertices
path_ati00280.kgml: 91 -> 63 -> [108] -> 62 -> [63] -> 108
path_ati00280.kgml: R07599 -> R07600 -> [R02662] -> R07618 -> [R07600] -> R02662
path_ati00280.kgml: {ati:AL072_18805, ati:AL072_18810} -> {ati:AL072_18805, ati:AL072_18810} -> [ati:AL072_18800] -> {ati:AL072_06405, ati:AL072_12245, ati:AL072_18795} -> [{ati:AL072_18805, ati:AL072_18810}] -> ati:AL072_18800
path_ati00280.kgml: 1.2.4.4 -> 1.2.4.4 -> [2.3.1.168] -> 1.8.1.4 -> [1.2.4.4] -> 2.3.1.168
path_ati00280.kgml:
path_ati00280.kgml: Found a trail of span 4 containing skipped vertices
path_ati00280.kgml: 110 -> [68] -> 69 -> [110] -> 68 -> [69] -> 109
path_ati00280.kgml: R04097 -> [R07618] -> R07602 -> [R04097] -> R07618 -> [R07602] -> R07601
path_ati00280.kgml: ati:AL072_18800 -> [{ati:AL072_06405, ati:AL072_12245, ati:AL072_18795}] -> {ati:AL072_18805, ati:AL072_18810} -> [ati:AL072_18800] -> {ati:AL072_06405, ati:AL072_12245, ati:AL072_18795} -> [{ati:AL072_18805, ati:AL072_18810}] -> {ati:AL072_18805, ati:AL072_18810}
path_ati00280.kgml: 2.3.1.168 -> [1.8.1.4] -> 1.2.4.4 -> [2.3.1.168] -> 1.8.1.4 -> [1.2.4.4] -> 1.2.4.4
path_ati00280.kgml:
path_ati00280.kgml: Found a trail of span 2 containing skipped vertices
path_ati00280.kgml: 96 -> [95] -> 94
path_ati00280.kgml: R01859 -> [R02765] -> R00833
path_ati00280.kgml: {ati:AL072_14865, ati:AL072_14870} -> [ati:AL072_08270] -> ati:AL072_14875
path_ati00280.kgml: 6.4.1.3 -> [5.1.99.1] -> 5.4.99.2
path_ati00280.kgml:
path_ati00280.kgml: --- 10.27 seconds ---

path_ati00281.kgml: Geraniol degradation
path_ati00281.kgml: Initialization took 0.25 seconds
path_ati00281.kgml: (not found)
path_ati00281.kgml: --- 0.37 seconds ---

path_ati00290.kgml: Valine, leucine and isoleucine biosynthesis
path_ati00290.kgml: Initialization took 1.20 seconds
path_ati00290.kgml:
path_ati00290.kgml: Found a trail of span 3 containing skipped vertices
path_ati00290.kgml: 79 -> [44] -> 46 -> 44
path_ati00290.kgml: R00226 -> [R05071] -> R04440 -> R05071
path_ati00290.kgml: {ati:AL072_08045, ati:AL072_08050, ati:AL072_14440} -> [ati:AL072_08055] -> ati:AL072_08055 -> ati:AL072_08055
path_ati00290.kgml: 2.2.1.6 -> [{1.1.1.86, 5.4.99.3}] -> 1.1.1.86 -> {1.1.1.86, 5.4.99.3}
path_ati00290.kgml:
path_ati00290.kgml: Found a trail of span 3 without skipping any vertex
path_ati00290.kgml: 47 -> 42 -> 34
path_ati00290.kgml: R08648 -> R05069 -> R05068
path_ati00290.kgml: {ati:AL072_08045, ati:AL072_08050, ati:AL072_14440} -> ati:AL072_08055 -> ati:AL072_08055
path_ati00290.kgml: 2.2.1.6 -> {1.1.1.86, 5.4.99.3} -> 1.1.1.86
path_ati00290.kgml:
path_ati00290.kgml: Found a trail of span 3 without skipping any vertex
path_ati00290.kgml: 36 -> 37 -> 35
path_ati00290.kgml: R04426 -> R04001 -> R03968
path_ati00290.kgml: ati:AL072_00400 -> {ati:AL072_00405, ati:AL072_06975, ati:AL072_17925, ati:AL072_17930, ati:AL072_18875, ati:AL072_27695, ati:AL072_27700} -> {ati:AL072_00405, ati:AL072_06975, ati:AL072_17925, ati:AL072_17930, ati:AL072_18875, ati:AL072_27695, ati:AL072_27700}
path_ati00290.kgml: 1.1.1.85 -> 4.2.1.33 -> 4.2.1.33
path_ati00290.kgml:
path_ati00290.kgml: Found a trail of span 3 without skipping any vertex
path_ati00290.kgml: 78 -> 21 -> 22
path_ati00290.kgml: R03896 -> R03898 -> R00994
path_ati00290.kgml: {ati:AL072_00405, ati:AL072_06975, ati:AL072_17925, ati:AL072_17930, ati:AL072_18875, ati:AL072_27695, ati:AL072_27700} -> {ati:AL072_00405, ati:AL072_06975, ati:AL072_17925, ati:AL072_17930, ati:AL072_18875, ati:AL072_27695, ati:AL072_27700} -> ati:AL072_00400
path_ati00290.kgml: 4.2.1.35 -> 4.2.1.35 -> 1.1.1.85
path_ati00290.kgml:
path_ati00290.kgml: Found a trail of span 2 containing skipped vertices
path_ati00290.kgml: 78 -> [21] -> 22
path_ati00290.kgml: R03896 -> [R03898] -> R00994
path_ati00290.kgml: {ati:AL072_00405, ati:AL072_06975, ati:AL072_17925, ati:AL072_17930, ati:AL072_18875, ati:AL072_27695, ati:AL072_27700} -> [{ati:AL072_00405, ati:AL072_06975, ati:AL072_17925, ati:AL072_17930, ati:AL072_18875, ati:AL072_27695, ati:AL072_27700}] -> ati:AL072_00400
path_ati00290.kgml: 4.2.1.35 -> [4.2.1.35] -> 1.1.1.85
path_ati00290.kgml:
path_ati00290.kgml: --- 2.16 seconds ---

path_ati00300.kgml: Lysine biosynthesis
path_ati00300.kgml: Initialization took 0.90 seconds
path_ati00300.kgml:
path_ati00300.kgml: Found a trail of span 2 without skipping any vertex
path_ati00300.kgml: 77 -> 46
path_ati00300.kgml: R02788 -> R04617
path_ati00300.kgml: ati:AL072_08545 -> ati:AL072_08540
path_ati00300.kgml: 6.3.2.13 -> 6.3.2.10
path_ati00300.kgml:
path_ati00300.kgml: Found a trail of span 2 containing skipped vertices
path_ati00300.kgml: 57 -> [59] -> 61
path_ati00300.kgml: R04365 -> [R04475] -> R02734
path_ati00300.kgml: ati:AL072_01845 -> [ati:AL072_06090] -> {ati:AL072_01850, ati:AL072_29120}
path_ati00300.kgml: 2.3.1.117 -> [2.6.1.17] -> 3.5.1.18
path_ati00300.kgml:
path_ati00300.kgml: --- 1.22 seconds ---

path_ati00310.kgml: Lysine degradation
path_ati00310.kgml: Initialization took 1.15 seconds
path_ati00310.kgml:
path_ati00310.kgml: Found a trail of span 2 containing skipped vertices
path_ati00310.kgml: 175 -> 56
path_ati00310.kgml: R01365 -> R00238
path_ati00310.kgml: {ati:AL072_21865, ati:AL072_21870, ati:AL072_23400, ati:AL072_23405} -> {ati:AL072_07380, ati:AL072_16980, ati:AL072_21665, ati:AL072_21880, ati:AL072_27160, ati:AL072_27615, ati:AL072_28335}
path_ati00310.kgml: 2.8.3.9 -> 2.3.1.9
path_ati00310.kgml: Skipped genes: ati:AL072_21875
path_ati00310.kgml:
path_ati00310.kgml: Found a trail of span 2 without skipping any vertex
path_ati00310.kgml: 55 -> 73
path_ati00310.kgml: R01940 -> R02571
path_ati00310.kgml: {ati:AL072_02330, ati:AL072_22090} -> ati:AL072_02335
path_ati00310.kgml: 1.2.4.2 -> 2.3.1.61
path_ati00310.kgml:
path_ati00310.kgml: --- 1.51 seconds ---

path_ati00311.kgml: Penicillin and cephalosporin biosynthesis
path_ati00311.kgml: Initialization took 0.11 seconds
path_ati00311.kgml: (not found)
path_ati00311.kgml: --- 0.20 seconds ---

path_ati00330.kgml: Arginine and proline metabolism
path_ati00330.kgml: Initialization took 1.59 seconds
path_ati00330.kgml: (not found)
path_ati00330.kgml: --- 1.69 seconds ---

path_ati00332.kgml: Carbapenem biosynthesis
path_ati00332.kgml: Initialization took 0.10 seconds
path_ati00332.kgml: (not found)
path_ati00332.kgml: --- 0.20 seconds ---

path_ati00340.kgml: Histidine metabolism
path_ati00340.kgml: Initialization took 1.29 seconds
path_ati00340.kgml:
path_ati00340.kgml: Found a trail of span 4 containing skipped vertices
path_ati00340.kgml: 67 -> [66] -> 65 -> 69 -> 63
path_ati00340.kgml: R04035 -> [R04037] -> R04640 -> R04558 -> R03457
path_ati00340.kgml: {ati:AL072_04635, ati:AL072_08090, ati:AL072_11470} -> [ati:AL072_13320] -> {ati:AL072_04625, ati:AL072_21140} -> {ati:AL072_04615, ati:AL072_04630, ati:AL072_32085, ati:AL072_32090} -> ati:AL072_04610
path_ati00340.kgml: 3.6.1.31 -> [3.5.4.19] -> 5.3.1.16 -> 4.3.2.10 -> 4.2.1.19
path_ati00340.kgml: Skipped genes: ati:AL072_04620
path_ati00340.kgml:
path_ati00340.kgml: Found a trail of span 2 containing skipped vertices
path_ati00340.kgml: 43 -> 42
path_ati00340.kgml: R02914 -> R02288
path_ati00340.kgml: ati:AL072_14620 -> ati:AL072_14610
path_ati00340.kgml: 4.2.1.49 -> 3.5.2.7
path_ati00340.kgml: Skipped genes: ati:AL072_14615
path_ati00340.kgml:
path_ati00340.kgml: --- 1.60 seconds ---

path_ati00350.kgml: Tyrosine metabolism
path_ati00350.kgml: Initialization took 0.60 seconds
path_ati00350.kgml: (not found)
path_ati00350.kgml: --- 0.73 seconds ---

path_ati00360.kgml: Phenylalanine metabolism
path_ati00360.kgml: Initialization took 1.71 seconds
path_ati00360.kgml:
path_ati00360.kgml: Found a trail of span 4 containing skipped vertices
path_ati00360.kgml: 247 -> 59 -> 225 -> 228
path_ati00360.kgml: R09840 -> R02539 -> R09838 -> R09837
path_ati00360.kgml: ati:AL072_23980 -> {ati:AL072_23970, ati:AL072_27970, ati:AL072_28220} -> {ati:AL072_24000, ati:AL072_24005, ati:AL072_24010, ati:AL072_24015, ati:AL072_24020} -> {ati:AL072_23990, ati:AL072_27155}
path_ati00360.kgml: ? -> 6.2.1.30 -> 1.14.13.149 -> 5.3.3.18
path_ati00360.kgml: Skipped genes: ati:AL072_23975, ati:AL072_23985, ati:AL072_23995
path_ati00360.kgml:
path_ati00360.kgml: Found a trail of span 3 containing skipped vertices
path_ati00360.kgml: 247 -> 59 -> [225] -> 228
path_ati00360.kgml: R09840 -> R02539 -> [R09838] -> R09837
path_ati00360.kgml: ati:AL072_23980 -> {ati:AL072_23970, ati:AL072_27970, ati:AL072_28220} -> [{ati:AL072_24000, ati:AL072_24005, ati:AL072_24010, ati:AL072_24015, ati:AL072_24020}] -> {ati:AL072_23990, ati:AL072_27155}
path_ati00360.kgml: ? -> 6.2.1.30 -> [1.14.13.149] -> 5.3.3.18
path_ati00360.kgml: Skipped genes: ati:AL072_23975, ati:AL072_23985
path_ati00360.kgml:
path_ati00360.kgml: Found a trail of span 2 containing skipped vertices
path_ati00360.kgml: 237 -> [239] -> 241
path_ati00360.kgml: R09839 -> [R06942] -> R06941
path_ati00360.kgml: {ati:AL072_22430, ati:AL072_23990, ati:AL072_27155} -> [{ati:AL072_03910, ati:AL072_11710, ati:AL072_21985}] -> {ati:AL072_16230, ati:AL072_16305, ati:AL072_16320, ati:AL072_16325, ati:AL072_16510, ati:AL072_23985, ati:AL072_28615, ati:AL072_30080}
path_ati00360.kgml: 2.3.1.223 -> [4.2.1.17] -> {1.1.1.157, 1.1.1.35}
path_ati00360.kgml:
path_ati00360.kgml: --- 2.28 seconds ---

path_ati00361.kgml: Chlorocyclohexane and chlorobenzene degradation
path_ati00361.kgml: Initialization took 0.26 seconds
path_ati00361.kgml: (not found)
path_ati00361.kgml: --- 0.35 seconds ---

path_ati00362.kgml: Benzoate degradation
path_ati00362.kgml: Initialization took 2.11 seconds
path_ati00362.kgml:
path_ati00362.kgml: Found a trail of span 4 without skipping any vertex
path_ati00362.kgml: 48 -> 60 -> 61 -> 145
path_ati00362.kgml: R01631 -> R03307 -> R03470 -> R02991
path_ati00362.kgml: {ati:AL072_23760, ati:AL072_23765} -> ati:AL072_23770 -> {ati:AL072_17735, ati:AL072_23775, ati:AL072_30875} -> ati:AL072_23780
path_ati00362.kgml: 1.13.11.3 -> 5.5.1.2 -> 4.1.1.44 -> 3.1.1.24
path_ati00362.kgml:
path_ati00362.kgml: Found a trail of span 3 containing skipped vertices
path_ati00362.kgml: 48 -> 60 -> [61] -> 145
path_ati00362.kgml: R01631 -> R03307 -> [R03470] -> R02991
path_ati00362.kgml: {ati:AL072_23760, ati:AL072_23765} -> ati:AL072_23770 -> [{ati:AL072_17735, ati:AL072_23775, ati:AL072_30875}] -> ati:AL072_23780
path_ati00362.kgml: 1.13.11.3 -> 5.5.1.2 -> [4.1.1.44] -> 3.1.1.24
path_ati00362.kgml: Skipped genes: ati:AL072_23775
path_ati00362.kgml:
path_ati00362.kgml: Found a trail of span 3 containing skipped vertices
path_ati00362.kgml: 48 -> [60] -> 61 -> 145
path_ati00362.kgml: R01631 -> [R03307] -> R03470 -> R02991
path_ati00362.kgml: {ati:AL072_23760, ati:AL072_23765} -> [ati:AL072_23770] -> {ati:AL072_17735, ati:AL072_23775, ati:AL072_30875} -> ati:AL072_23780
path_ati00362.kgml: 1.13.11.3 -> [5.5.1.2] -> 4.1.1.44 -> 3.1.1.24
path_ati00362.kgml: Skipped genes: ati:AL072_23770
path_ati00362.kgml:
path_ati00362.kgml: Found a trail of span 2 without skipping any vertex
path_ati00362.kgml: 238 -> 90
path_ati00362.kgml: R05305 -> R05586
path_ati00362.kgml: {ati:AL072_14265, ati:AL072_15435, ati:AL072_22465} -> {ati:AL072_15430, ati:AL072_16225, ati:AL072_16300, ati:AL072_23785}
path_ati00362.kgml: {1.1.1.259, 1.1.1.35} -> 2.3.1.16
path_ati00362.kgml:
path_ati00362.kgml: --- 2.63 seconds ---

path_ati00364.kgml: Fluorobenzoate degradation
path_ati00364.kgml: Initialization took 0.10 seconds
path_ati00364.kgml: (not found)
path_ati00364.kgml: --- 0.20 seconds ---

path_ati00365.kgml: Furfural degradation
path_ati00365.kgml: Initialization took 0.11 seconds
path_ati00365.kgml:
path_ati00365.kgml: Found a trail of span 2 without skipping any vertex
path_ati00365.kgml: 13 -> 15
path_ati00365.kgml: R02986 -> R02987
path_ati00365.kgml: ati:AL072_24285 -> {ati:AL072_24270, ati:AL072_24275, ati:AL072_24280}
path_ati00365.kgml: 6.2.1.31 -> 1.3.99.8
path_ati00365.kgml:
path_ati00365.kgml: --- 0.30 seconds ---

path_ati00380.kgml: Tryptophan metabolism
path_ati00380.kgml: Initialization took 0.75 seconds
path_ati00380.kgml: (not found)
path_ati00380.kgml: --- 0.90 seconds ---

path_ati00400.kgml: Phenylalanine, tyrosine and tryptophan biosynthesis
path_ati00400.kgml: Initialization took 1.92 seconds
path_ati00400.kgml:
path_ati00400.kgml: Found a trail of span 3 containing skipped vertices
path_ati00400.kgml: 52 -> 51 -> [52] -> 53
path_ati00400.kgml: R02340 -> R02722 -> [R02340] -> R00674
path_ati00400.kgml: ati:AL072_04090 -> {ati:AL072_04090, ati:AL072_04095} -> [ati:AL072_04090] -> ati:AL072_04095
path_ati00400.kgml: {4.1.2.8, 4.2.1.20} -> 4.2.1.20 -> [{4.1.2.8, 4.2.1.20}] -> {4.2.1.122, 4.2.1.20}
path_ati00400.kgml:
path_ati00400.kgml: Found a trail of span 3 containing skipped vertices
path_ati00400.kgml: 57 -> 56 -> [55] -> 54 -> [55] -> 56
path_ati00400.kgml: {R00985, R00986} -> R01073 -> [R03509] -> R03508 -> [R03509] -> R01073
path_ati00400.kgml: {ati:AL072_11630, ati:AL072_13075, ati:AL072_13575} -> ati:AL072_11625 -> [ati:AL072_05605] -> ati:AL072_11620 -> [ati:AL072_05605] -> ati:AL072_11625
path_ati00400.kgml: {4.1.3.27, 4.1.3.27} -> 2.4.2.18 -> [5.3.1.24] -> 4.1.1.48 -> [5.3.1.24] -> 2.4.2.18
path_ati00400.kgml:
path_ati00400.kgml: --- 2.60 seconds ---

path_ati00401.kgml: Novobiocin biosynthesis
path_ati00401.kgml: Initialization took 0.15 seconds
path_ati00401.kgml: (not found)
path_ati00401.kgml: --- 0.25 seconds ---

path_ati00410.kgml: beta-Alanine metabolism
path_ati00410.kgml: Initialization took 0.77 seconds
path_ati00410.kgml:
path_ati00410.kgml: Found a trail of span 2 without skipping any vertex
path_ati00410.kgml: 47 -> 45
path_ati00410.kgml: R00907 -> {R00705, R00706}
path_ati00410.kgml: ati:AL072_20255 -> {ati:AL072_18620, ati:AL072_20260, ati:AL072_23030}
path_ati00410.kgml: 2.6.1.18 -> {1.2.1.18, 1.2.1.27, 1.2.1.18}
path_ati00410.kgml:
path_ati00410.kgml: --- 0.97 seconds ---

path_ati00430.kgml: Taurine and hypotaurine metabolism
path_ati00430.kgml: Initialization took 0.19 seconds
path_ati00430.kgml: (not found)
path_ati00430.kgml: --- 0.26 seconds ---

path_ati00440.kgml: Phosphonate and phosphinate metabolism
path_ati00440.kgml: Initialization took 0.14 seconds
path_ati00440.kgml:
path_ati00440.kgml: Found a trail of span 2 without skipping any vertex
path_ati00440.kgml: 111 -> 67
path_ati00440.kgml: R04152 -> R00747
path_ati00440.kgml: ati:AL072_19335 -> ati:AL072_19340
path_ati00440.kgml: 2.6.1.37 -> 3.11.1.1
path_ati00440.kgml:
path_ati00440.kgml: --- 0.28 seconds ---

path_ati00450.kgml: Selenocompound metabolism
path_ati00450.kgml: Initialization took 0.55 seconds
path_ati00450.kgml: (not found)
path_ati00450.kgml: --- 0.65 seconds ---

path_ati00460.kgml: Cyanoamino acid metabolism
path_ati00460.kgml: Initialization took 0.25 seconds
path_ati00460.kgml: (not found)
path_ati00460.kgml: --- 0.35 seconds ---

path_ati00471.kgml: D-Glutamine and D-glutamate metabolism
path_ati00471.kgml: Initialization took 0.15 seconds
path_ati00471.kgml: (not found)
path_ati00471.kgml: --- 0.25 seconds ---

path_ati00472.kgml: D-Arginine and D-ornithine metabolism
path_ati00472.kgml: Initialization took 0.10 seconds
path_ati00472.kgml: (not found)
path_ati00472.kgml: --- 0.20 seconds ---

path_ati00473.kgml: D-Alanine metabolism
path_ati00473.kgml: Initialization took 0.15 seconds
path_ati00473.kgml: (not found)
path_ati00473.kgml: --- 0.23 seconds ---

path_ati00480.kgml: Glutathione metabolism
path_ati00480.kgml: Initialization took 2.11 seconds
path_ati00480.kgml: (not found)
path_ati00480.kgml: --- 2.36 seconds ---

path_ati00500.kgml: Starch and sucrose metabolism
path_ati00500.kgml: Initialization took 1.81 seconds
path_ati00500.kgml: Aborted (analysis takes longer than 300 seconds)

path_ati00520.kgml: Amino sugar and nucleotide sugar metabolism
path_ati00520.kgml: Initialization took 2.47 seconds
path_ati00520.kgml:
path_ati00520.kgml: Found a trail of span 3 containing skipped vertices
path_ati00520.kgml: 28 -> [24] -> 26 -> 9
path_ati00520.kgml: R00768 -> [R02060] -> R05332 -> R00416
path_ati00520.kgml: ati:AL072_21325 -> [ati:AL072_28625] -> ati:AL072_21330 -> ati:AL072_21330
path_ati00520.kgml: 2.6.1.16 -> [5.4.2.10] -> 2.3.1.157 -> 2.7.7.23
path_ati00520.kgml:
path_ati00520.kgml: Found a trail of span 2 without skipping any vertex
path_ati00520.kgml: 420 -> 422
path_ati00520.kgml: R11024 -> R11025
path_ati00520.kgml: ati:AL072_05175 -> ati:AL072_05170
path_ati00520.kgml: 2.7.1.221 -> 2.7.7.99
path_ati00520.kgml:
path_ati00520.kgml: --- 3.18 seconds ---

path_ati00521.kgml: Streptomycin biosynthesis
path_ati00521.kgml: Initialization took 0.15 seconds
path_ati00521.kgml:
path_ati00521.kgml: Found a trail of span 4 without skipping any vertex
path_ati00521.kgml: 44 -> 43 -> 42 -> 24
path_ati00521.kgml: R02328 -> R06513 -> R06514 -> R02777
path_ati00521.kgml: ati:AL072_32435 -> ati:AL072_32445 -> ati:AL072_32450 -> ati:AL072_32440
path_ati00521.kgml: 2.7.7.24 -> 4.2.1.46 -> 5.1.3.13 -> 1.1.1.133
path_ati00521.kgml:
path_ati00521.kgml: Found a trail of span 3 containing skipped vertices
path_ati00521.kgml: 44 -> 43 -> [42] -> 24
path_ati00521.kgml: R02328 -> R06513 -> [R06514] -> R02777
path_ati00521.kgml: ati:AL072_32435 -> ati:AL072_32445 -> [ati:AL072_32450] -> ati:AL072_32440
path_ati00521.kgml: 2.7.7.24 -> 4.2.1.46 -> [5.1.3.13] -> 1.1.1.133
path_ati00521.kgml:
path_ati00521.kgml: Found a trail of span 3 containing skipped vertices
path_ati00521.kgml: 44 -> [43] -> 42 -> 24
path_ati00521.kgml: R02328 -> [R06513] -> R06514 -> R02777
path_ati00521.kgml: ati:AL072_32435 -> [ati:AL072_32445] -> ati:AL072_32450 -> ati:AL072_32440
path_ati00521.kgml: 2.7.7.24 -> [4.2.1.46] -> 5.1.3.13 -> 1.1.1.133
path_ati00521.kgml: Skipped genes: ati:AL072_32445
path_ati00521.kgml:
path_ati00521.kgml: --- 0.61 seconds ---

path_ati00523.kgml: Polyketide sugar unit biosynthesis
path_ati00523.kgml: Initialization took 0.11 seconds
path_ati00523.kgml:
path_ati00523.kgml: Found a trail of span 4 without skipping any vertex
path_ati00523.kgml: 27 -> 26 -> 63 -> 28
path_ati00523.kgml: R02328 -> R06513 -> R06514 -> R02777
path_ati00523.kgml: ati:AL072_32435 -> ati:AL072_32445 -> ati:AL072_32450 -> ati:AL072_32440
path_ati00523.kgml: 2.7.7.24 -> 4.2.1.46 -> 5.1.3.13 -> 1.1.1.133
path_ati00523.kgml:
path_ati00523.kgml: Found a trail of span 3 containing skipped vertices
path_ati00523.kgml: 27 -> 26 -> [63] -> 28
path_ati00523.kgml: R02328 -> R06513 -> [R06514] -> R02777
path_ati00523.kgml: ati:AL072_32435 -> ati:AL072_32445 -> [ati:AL072_32450] -> ati:AL072_32440
path_ati00523.kgml: 2.7.7.24 -> 4.2.1.46 -> [5.1.3.13] -> 1.1.1.133
path_ati00523.kgml:
path_ati00523.kgml: Found a trail of span 3 containing skipped vertices
path_ati00523.kgml: 27 -> [26] -> 63 -> 28
path_ati00523.kgml: R02328 -> [R06513] -> R06514 -> R02777
path_ati00523.kgml: ati:AL072_32435 -> [ati:AL072_32445] -> ati:AL072_32450 -> ati:AL072_32440
path_ati00523.kgml: 2.7.7.24 -> [4.2.1.46] -> 5.1.3.13 -> 1.1.1.133
path_ati00523.kgml: Skipped genes: ati:AL072_32445
path_ati00523.kgml:
path_ati00523.kgml: --- 0.52 seconds ---

path_ati00525.kgml: Acarbose and validamycin biosynthesis
path_ati00525.kgml: Initialization took 0.11 seconds
path_ati00525.kgml:
path_ati00525.kgml: Found a trail of span 2 containing skipped vertices
path_ati00525.kgml: 58 -> 59
path_ati00525.kgml: R02328 -> R06513
path_ati00525.kgml: ati:AL072_32435 -> ati:AL072_32445
path_ati00525.kgml: 2.7.7.24 -> 4.2.1.46
path_ati00525.kgml: Skipped genes: ati:AL072_32440
path_ati00525.kgml:
path_ati00525.kgml: --- 0.28 seconds ---

path_ati00540.kgml: Lipopolysaccharide biosynthesis
path_ati00540.kgml: Initialization took 1.01 seconds
path_ati00540.kgml:
path_ati00540.kgml: Found a trail of span 4 without skipping any vertex
path_ati00540.kgml: 45 -> 80 -> 79 -> 75
path_ati00540.kgml: R04657 -> R04658 -> R05074 -> R05146
path_ati00540.kgml: ati:AL072_01150 -> ati:AL072_01155 -> ati:AL072_01155 -> ati:AL072_01145
path_ati00540.kgml: 2.7.1.130 -> 2.4.99.12 -> 2.4.99.13 -> 2.3.1.241
path_ati00540.kgml:
path_ati00540.kgml: Found a trail of span 3 containing skipped vertices
path_ati00540.kgml: 45 -> 80 -> [79] -> 75
path_ati00540.kgml: R04657 -> R04658 -> [R05074] -> R05146
path_ati00540.kgml: ati:AL072_01150 -> ati:AL072_01155 -> [ati:AL072_01155] -> ati:AL072_01145
path_ati00540.kgml: 2.7.1.130 -> 2.4.99.12 -> [2.4.99.13] -> 2.3.1.241
path_ati00540.kgml:
path_ati00540.kgml: Found a trail of span 3 containing skipped vertices
path_ati00540.kgml: 45 -> [80] -> 79 -> 75
path_ati00540.kgml: R04657 -> [R04658] -> R05074 -> R05146
path_ati00540.kgml: ati:AL072_01150 -> [ati:AL072_01155] -> ati:AL072_01155 -> ati:AL072_01145
path_ati00540.kgml: 2.7.1.130 -> [2.4.99.12] -> 2.4.99.13 -> 2.3.1.241
path_ati00540.kgml:
path_ati00540.kgml: --- 1.51 seconds ---

path_ati00550.kgml: Peptidoglycan biosynthesis
path_ati00550.kgml: Initialization took 1.02 seconds
path_ati00550.kgml:
path_ati00550.kgml: Found a trail of span 3 without skipping any vertex
path_ati00550.kgml: 32 -> 34 -> 23
path_ati00550.kgml: R02783 -> R02788 -> R04617
path_ati00550.kgml: ati:AL072_08530 -> ati:AL072_08545 -> ati:AL072_08540
path_ati00550.kgml: 6.3.2.9 -> 6.3.2.13 -> 6.3.2.10
path_ati00550.kgml:
path_ati00550.kgml: Found a trail of span 2 containing skipped vertices
path_ati00550.kgml: 32 -> [34] -> 23
path_ati00550.kgml: R02783 -> [R02788] -> R04617
path_ati00550.kgml: ati:AL072_08530 -> [ati:AL072_08545] -> ati:AL072_08540
path_ati00550.kgml: 6.3.2.9 -> [6.3.2.13] -> 6.3.2.10
path_ati00550.kgml:
path_ati00550.kgml: Found a trail of span 2 without skipping any vertex
path_ati00550.kgml: 59 -> 33
path_ati00550.kgml: {R03191, R03192} -> R03193
path_ati00550.kgml: ati:AL072_08505 -> ati:AL072_08510
path_ati00550.kgml: {1.3.1.98, 1.3.1.98} -> 6.3.2.8
path_ati00550.kgml:
path_ati00550.kgml: --- 1.41 seconds ---

path_ati00561.kgml: Glycerolipid metabolism
path_ati00561.kgml: Initialization took 0.35 seconds
path_ati00561.kgml: (not found)
path_ati00561.kgml: --- 0.45 seconds ---

path_ati00562.kgml: Inositol phosphate metabolism
path_ati00562.kgml: Initialization took 0.15 seconds
path_ati00562.kgml: (not found)
path_ati00562.kgml: --- 0.26 seconds ---

path_ati00564.kgml: Glycerophospholipid metabolism
path_ati00564.kgml: Initialization took 1.01 seconds
path_ati00564.kgml:
path_ati00564.kgml: Found a trail of span 2 without skipping any vertex
path_ati00564.kgml: 103 -> 135
path_ati00564.kgml: R01800 -> R02055
path_ati00564.kgml: ati:AL072_08380 -> ati:AL072_08375
path_ati00564.kgml: 2.7.8.8 -> 4.1.1.65
path_ati00564.kgml:
path_ati00564.kgml: --- 1.15 seconds ---

path_ati00590.kgml: Arachidonic acid metabolism
path_ati00590.kgml: Initialization took 0.10 seconds
path_ati00590.kgml: (not found)
path_ati00590.kgml: --- 0.16 seconds ---

path_ati00592.kgml: alpha-Linolenic acid metabolism
path_ati00592.kgml: Initialization took 0.09 seconds
path_ati00592.kgml: (not found)
path_ati00592.kgml: --- 0.19 seconds ---

path_ati00620.kgml: Pyruvate metabolism
path_ati00620.kgml: Initialization took 11.39 seconds
path_ati00620.kgml:
path_ati00620.kgml: Found a trail of span 4 containing skipped vertices
path_ati00620.kgml: 123 -> 55 -> [124] -> 125 -> 124
path_ati00620.kgml: R00014 -> R03270 -> [R02569] -> R07618 -> R02569
path_ati00620.kgml: {ati:AL072_12260, ati:AL072_12265, ati:AL072_28090} -> {ati:AL072_12260, ati:AL072_12265, ati:AL072_28090} -> [{ati:AL072_00340, ati:AL072_12255, ati:AL072_19620}] -> {ati:AL072_06405, ati:AL072_12245, ati:AL072_18795} -> {ati:AL072_00340, ati:AL072_12255, ati:AL072_19620}
path_ati00620.kgml: {1.2.4.1, 2.2.1.6, 4.1.1.1} -> 1.2.4.1 -> [2.3.1.12] -> 1.8.1.4 -> 2.3.1.12
path_ati00620.kgml: Skipped genes: ati:AL072_12250
path_ati00620.kgml:
path_ati00620.kgml: --- 19.27 seconds ---

path_ati00621.kgml: Dioxin degradation
path_ati00621.kgml: Initialization took 0.10 seconds
path_ati00621.kgml: (not found)
path_ati00621.kgml: --- 0.17 seconds ---

path_ati00622.kgml: Xylene degradation
path_ati00622.kgml: Initialization took 0.10 seconds
path_ati00622.kgml: (not found)
path_ati00622.kgml: --- 0.20 seconds ---

path_ati00623.kgml: Toluene degradation
path_ati00623.kgml: Initialization took 0.15 seconds
path_ati00623.kgml: (not found)
path_ati00623.kgml: --- 0.25 seconds ---

path_ati00624.kgml: Polycyclic aromatic hydrocarbon degradation
path_ati00624.kgml: Initialization took 0.07 seconds
path_ati00624.kgml: (not found)
path_ati00624.kgml: --- 0.17 seconds ---

path_ati00625.kgml: Chloroalkane and chloroalkene degradation
path_ati00625.kgml: Initialization took 0.45 seconds
path_ati00625.kgml: (not found)
path_ati00625.kgml: --- 0.54 seconds ---

path_ati00626.kgml: Naphthalene degradation
path_ati00626.kgml: Initialization took 0.10 seconds
path_ati00626.kgml: (not found)
path_ati00626.kgml: --- 0.19 seconds ---

path_ati00627.kgml: Aminobenzoate degradation
path_ati00627.kgml: Initialization took 0.40 seconds
path_ati00627.kgml: (not found)
path_ati00627.kgml: --- 0.50 seconds ---

path_ati00630.kgml: Glyoxylate and dicarboxylate metabolism
path_ati00630.kgml: Initialization took 12.25 seconds
path_ati00630.kgml:
path_ati00630.kgml: Found a trail of span 3 without skipping any vertex
path_ati00630.kgml: 76 -> 114 -> 247
path_ati00630.kgml: R01394 -> {R01745, R01747} -> R08572
path_ati00630.kgml: ati:AL072_24755 -> ati:AL072_24750 -> {ati:AL072_24745, ati:AL072_26410}
path_ati00630.kgml: 5.3.1.22 -> {1.1.1.60, 1.1.1.60} -> 2.7.1.165
path_ati00630.kgml:
path_ati00630.kgml: Found a trail of span 2 containing skipped vertices
path_ati00630.kgml: 76 -> [114] -> 247
path_ati00630.kgml: R01394 -> [{R01745, R01747}] -> R08572
path_ati00630.kgml: ati:AL072_24755 -> [ati:AL072_24750] -> {ati:AL072_24745, ati:AL072_26410}
path_ati00630.kgml: 5.3.1.22 -> [{1.1.1.60, 1.1.1.60}] -> 2.7.1.165
path_ati00630.kgml: Skipped genes: ati:AL072_24750
path_ati00630.kgml:
path_ati00630.kgml: Found a trail of span 2 containing skipped vertices
path_ati00630.kgml: 204 -> [203] -> 205
path_ati00630.kgml: R01859 -> [R02765] -> R00833
path_ati00630.kgml: {ati:AL072_14865, ati:AL072_14870} -> [ati:AL072_08270] -> ati:AL072_14875
path_ati00630.kgml: 6.4.1.3 -> [5.1.99.1] -> 5.4.99.2
path_ati00630.kgml:
path_ati00630.kgml: Found a trail of span 2 without skipping any vertex
path_ati00630.kgml: 194 -> 195
path_ati00630.kgml: R00238 -> R01977
path_ati00630.kgml: {ati:AL072_07380, ati:AL072_16980, ati:AL072_21665, ati:AL072_21880, ati:AL072_27160, ati:AL072_27615, ati:AL072_28335} -> ati:AL072_07385
path_ati00630.kgml: 2.3.1.9 -> 1.1.1.36
path_ati00630.kgml:
path_ati00630.kgml: --- 13.17 seconds ---

path_ati00633.kgml: Nitrotoluene degradation
path_ati00633.kgml: Initialization took 0.16 seconds
path_ati00633.kgml: (not found)
path_ati00633.kgml: --- 0.26 seconds ---

path_ati00640.kgml: Propanoate metabolism
path_ati00640.kgml: Initialization took 6.82 seconds
path_ati00640.kgml:
path_ati00640.kgml: Found a trail of span 4 containing skipped vertices
path_ati00640.kgml: 186 -> 188 -> 185 -> [186] -> 187
path_ati00640.kgml: R10997 -> R10998 -> R07618 -> [R10997] -> R10996
path_ati00640.kgml: {ati:AL072_18805, ati:AL072_18810} -> ati:AL072_18800 -> {ati:AL072_06405, ati:AL072_12245, ati:AL072_18795} -> [{ati:AL072_18805, ati:AL072_18810}] -> {ati:AL072_18805, ati:AL072_18810}
path_ati00640.kgml: 1.2.4.4 -> 2.3.1.168 -> 1.8.1.4 -> [1.2.4.4] -> 1.2.4.4
path_ati00640.kgml:
path_ati00640.kgml: Found a trail of span 3 without skipping any vertex
path_ati00640.kgml: 105 -> 195 -> 197
path_ati00640.kgml: R00931 -> R11263 -> R11264
path_ati00640.kgml: ati:AL072_10155 -> ati:AL072_10160 -> ati:AL072_10165
path_ati00640.kgml: 2.3.3.5 -> 4.2.1.117 -> ?
path_ati00640.kgml:
path_ati00640.kgml: Found a trail of span 2 containing skipped vertices
path_ati00640.kgml: 59 -> [58] -> 104
path_ati00640.kgml: R01859 -> [R02765] -> R00833
path_ati00640.kgml: {ati:AL072_14865, ati:AL072_14870} -> [ati:AL072_08270] -> ati:AL072_14875
path_ati00640.kgml: 6.4.1.3 -> [5.1.99.1] -> 5.4.99.2
path_ati00640.kgml:
path_ati00640.kgml: Found a trail of span 2 containing skipped vertices
path_ati00640.kgml: 105 -> [195] -> 197
path_ati00640.kgml: R00931 -> [R11263] -> R11264
path_ati00640.kgml: ati:AL072_10155 -> [ati:AL072_10160] -> ati:AL072_10165
path_ati00640.kgml: 2.3.3.5 -> [4.2.1.117] -> ?
path_ati00640.kgml: Skipped genes: ati:AL072_10160
path_ati00640.kgml:
path_ati00640.kgml: Found a trail of span 2 without skipping any vertex
path_ati00640.kgml: 21 -> 12
path_ati00640.kgml: R00907 -> {R00705, R00706}
path_ati00640.kgml: ati:AL072_20255 -> {ati:AL072_18620, ati:AL072_20260, ati:AL072_23030}
path_ati00640.kgml: 2.6.1.18 -> {1.2.1.18, 1.2.1.27, 1.2.1.18}
path_ati00640.kgml:
path_ati00640.kgml: Found a trail of span 2 containing skipped vertices
path_ati00640.kgml: 119 -> 128
path_ati00640.kgml: R00238 -> R01359
path_ati00640.kgml: {ati:AL072_07380, ati:AL072_16980, ati:AL072_21665, ati:AL072_21880, ati:AL072_27160, ati:AL072_27615, ati:AL072_28335} -> {ati:AL072_21865, ati:AL072_21870, ati:AL072_23400, ati:AL072_23405}
path_ati00640.kgml: 2.3.1.9 -> 2.8.3.8
path_ati00640.kgml: Skipped genes: ati:AL072_21875
path_ati00640.kgml:
path_ati00640.kgml: --- 12.48 seconds ---

path_ati00643.kgml: Styrene degradation
path_ati00643.kgml: Initialization took 0.25 seconds
path_ati00643.kgml: (not found)
path_ati00643.kgml: --- 0.35 seconds ---

path_ati00650.kgml: Butanoate metabolism
path_ati00650.kgml: Initialization took 6.69 seconds
path_ati00650.kgml:
path_ati00650.kgml: Found a trail of span 5 containing skipped vertices
path_ati00650.kgml: 144 -> 89 -> 165 -> [163] -> 88 -> 163
path_ati00650.kgml: R09078 -> R03707 -> R10504 -> [R10505] -> R02946 -> R10505
path_ati00650.kgml: ati:AL072_00345 -> ati:AL072_00345 -> ati:AL072_00350 -> [ati:AL072_00345] -> ati:AL072_00350 -> ati:AL072_00345
path_ati00650.kgml: 1.1.1.304 -> 1.1.1.76 -> ? -> [?] -> 1.1.1.4 -> ?
path_ati00650.kgml:
path_ati00650.kgml: Found a trail of span 5 containing skipped vertices
path_ati00650.kgml: 103 -> 88 -> [163] -> 165 -> 89 -> [165] -> 163
path_ati00650.kgml: R02855 -> R02946 -> [R10505] -> R10504 -> R03707 -> [R10504] -> R10505
path_ati00650.kgml: ati:AL072_00350 -> ati:AL072_00350 -> [ati:AL072_00345] -> ati:AL072_00350 -> ati:AL072_00345 -> [ati:AL072_00350] -> ati:AL072_00345
path_ati00650.kgml: 1.1.1.303 -> 1.1.1.4 -> [?] -> ? -> 1.1.1.76 -> [?] -> ?
path_ati00650.kgml:
path_ati00650.kgml: Found a trail of span 3 containing skipped vertices
path_ati00650.kgml: 60 -> 57 -> [60] -> 62
path_ati00650.kgml: R01977 -> R00238 -> [R01977] -> R04254
path_ati00650.kgml: ati:AL072_07385 -> {ati:AL072_07380, ati:AL072_16980, ati:AL072_21665, ati:AL072_21880, ati:AL072_27160, ati:AL072_27615, ati:AL072_28335} -> [ati:AL072_07385] -> {ati:AL072_07375, ati:AL072_21010, ati:AL072_31265}
path_ati00650.kgml: 1.1.1.36 -> 2.3.1.9 -> [1.1.1.36] -> ?
path_ati00650.kgml:
path_ati00650.kgml: Found a trail of span 2 containing skipped vertices
path_ati00650.kgml: 51 -> [54] -> 58
path_ati00650.kgml: R01361 -> [R01357] -> R01976
path_ati00650.kgml: {ati:AL072_16520, ati:AL072_23410} -> [ati:AL072_12525] -> {ati:AL072_16230, ati:AL072_16305, ati:AL072_16320, ati:AL072_16325, ati:AL072_16510, ati:AL072_23985, ati:AL072_28615, ati:AL072_30080}
path_ati00650.kgml: 1.1.1.30 -> [6.2.1.16] -> 1.1.1.157
path_ati00650.kgml: Skipped genes: ati:AL072_16515
path_ati00650.kgml:
path_ati00650.kgml: --- 14.79 seconds ---

path_ati00660.kgml: C5-Branched dibasic acid metabolism
path_ati00660.kgml: Initialization took 0.72 seconds
path_ati00660.kgml:
path_ati00660.kgml: Found a trail of span 3 without skipping any vertex
path_ati00660.kgml: 31 -> 96 -> 97
path_ati00660.kgml: R03896 -> R03898 -> R00994
path_ati00660.kgml: {ati:AL072_00405, ati:AL072_06975, ati:AL072_17925, ati:AL072_17930, ati:AL072_18875, ati:AL072_27695, ati:AL072_27700} -> {ati:AL072_00405, ati:AL072_06975, ati:AL072_17925, ati:AL072_17930, ati:AL072_18875, ati:AL072_27695, ati:AL072_27700} -> ati:AL072_00400
path_ati00660.kgml: 4.2.1.35 -> 4.2.1.35 -> 1.1.1.85
path_ati00660.kgml:
path_ati00660.kgml: --- 0.96 seconds ---

path_ati00670.kgml: One carbon pool by folate
path_ati00670.kgml: Initialization took 0.75 seconds
path_ati00670.kgml: (not found)
path_ati00670.kgml: --- 1.40 seconds ---

path_ati00680.kgml: Methane metabolism
path_ati00680.kgml: Initialization took 4.35 seconds
path_ati00680.kgml:
path_ati00680.kgml: Found a trail of span 3 containing skipped vertices
path_ati00680.kgml: 54 -> [59] -> 55 -> [40] -> 59
path_ati00680.kgml: R03390 -> [R03015] -> R08060 -> [R00519] -> R03015
path_ati00680.kgml: ati:AL072_27050 -> [{ati:AL072_27045, ati:AL072_27055, ati:AL072_27060}] -> {ati:AL072_27045, ati:AL072_27055, ati:AL072_27060} -> [{ati:AL072_00680, ati:AL072_00690, ati:AL072_00695, ati:AL072_21040, ati:AL072_23925, ati:AL072_23930, ati:AL072_23935, ati:AL072_26010, ati:AL072_26015, ati:AL072_26020, ati:AL072_28350}] -> {ati:AL072_27045, ati:AL072_27055, ati:AL072_27060}
path_ati00680.kgml: 2.3.1.101 -> [1.2.7.12] -> 1.2.7.12 -> [1.17.1.9] -> 1.2.7.12
path_ati00680.kgml:
path_ati00680.kgml: Found a trail of span 2 without skipping any vertex
path_ati00680.kgml: 166 -> 142
path_ati00680.kgml: R08572 -> R00658
path_ati00680.kgml: {ati:AL072_24745, ati:AL072_26410} -> {ati:AL072_20975, ati:AL072_26405, ati:AL072_27190}
path_ati00680.kgml: 2.7.1.165 -> 4.2.1.11
path_ati00680.kgml:
path_ati00680.kgml: Found a trail of span 2 without skipping any vertex
path_ati00680.kgml: 103 -> 102
path_ati00680.kgml: R06983 -> R00527
path_ati00680.kgml: {ati:AL072_17055, ati:AL072_26810} -> ati:AL072_17060
path_ati00680.kgml: 1.1.1.284 -> 3.1.2.12
path_ati00680.kgml:
path_ati00680.kgml: --- 5.05 seconds ---

path_ati00710.kgml: Carbon fixation in photosynthetic organisms
path_ati00710.kgml: Initialization took 1.61 seconds
path_ati00710.kgml:
path_ati00710.kgml: --- 2.47 seconds ---

path_ati00730.kgml: Thiamine metabolism
path_ati00730.kgml: Initialization took 0.66 seconds
path_ati00730.kgml:
path_ati00730.kgml: Found a trail of span 2 containing skipped vertices
path_ati00730.kgml: 70 -> 69
path_ati00730.kgml: R07463 -> R10247
path_ati00730.kgml: ati:AL072_06260 -> ati:AL072_06270
path_ati00730.kgml: 1.4.3.19 -> 2.8.1.10
path_ati00730.kgml: Skipped genes: ati:AL072_06265
path_ati00730.kgml:
path_ati00730.kgml: --- 0.86 seconds ---

path_ati00740.kgml: Riboflavin metabolism
path_ati00740.kgml: Initialization took 0.30 seconds
path_ati00740.kgml:
path_ati00740.kgml: Found a trail of span 3 containing skipped vertices
path_ati00740.kgml: 32 -> [41] -> 42 -> 41
path_ati00740.kgml: R07281 -> [R04457] -> R00066 -> R04457
path_ati00740.kgml: ati:AL072_09350 -> [{ati:AL072_09345, ati:AL072_21540}] -> ati:AL072_09355 -> {ati:AL072_09345, ati:AL072_21540}
path_ati00740.kgml: 4.1.99.12 -> [2.5.1.78] -> 2.5.1.9 -> 2.5.1.78
path_ati00740.kgml:
path_ati00740.kgml: Found a trail of span 3 containing skipped vertices
path_ati00740.kgml: 38 -> 39 -> 40
path_ati00740.kgml: R00425 -> R03459 -> R03458
path_ati00740.kgml: {ati:AL072_03140, ati:AL072_09350, ati:AL072_22230} -> ati:AL072_09360 -> ati:AL072_09360
path_ati00740.kgml: 3.5.4.25 -> 3.5.4.26 -> 1.1.1.193
path_ati00740.kgml: Skipped genes: ati:AL072_09355
path_ati00740.kgml:
path_ati00740.kgml: Found a trail of span 2 containing skipped vertices
path_ati00740.kgml: 38 -> [39] -> 40
path_ati00740.kgml: R00425 -> [R03459] -> R03458
path_ati00740.kgml: {ati:AL072_03140, ati:AL072_09350, ati:AL072_22230} -> [ati:AL072_09360] -> ati:AL072_09360
path_ati00740.kgml: 3.5.4.25 -> [3.5.4.26] -> 1.1.1.193
path_ati00740.kgml: Skipped genes: ati:AL072_09355
path_ati00740.kgml:
path_ati00740.kgml: --- 0.67 seconds ---

path_ati00750.kgml: Vitamin B6 metabolism
path_ati00750.kgml: Initialization took 0.20 seconds
path_ati00750.kgml: (not found)
path_ati00750.kgml: --- 0.31 seconds ---

path_ati00760.kgml: Nicotinate and nicotinamide metabolism
path_ati00760.kgml: Initialization took 1.96 seconds
path_ati00760.kgml:
path_ati00760.kgml: Found a trail of span 4 without skipping any vertex
path_ati00760.kgml: 76 -> 179 -> 75 -> 74
path_ati00760.kgml: R09125 -> R09126 -> R03540 -> R01087
path_ati00760.kgml: ati:AL072_30665 -> ati:AL072_30670 -> {ati:AL072_18540, ati:AL072_18570, ati:AL072_30660} -> {ati:AL072_17670, ati:AL072_27300, ati:AL072_30675}
path_ati00760.kgml: 1.13.11.9 -> 3.5.1.106 -> 3.5.1.107 -> 5.2.1.1
path_ati00760.kgml:
path_ati00760.kgml: Found a trail of span 3 containing skipped vertices
path_ati00760.kgml: 76 -> [179] -> 75 -> 74
path_ati00760.kgml: R09125 -> [R09126] -> R03540 -> R01087
path_ati00760.kgml: ati:AL072_30665 -> [ati:AL072_30670] -> {ati:AL072_18540, ati:AL072_18570, ati:AL072_30660} -> {ati:AL072_17670, ati:AL072_27300, ati:AL072_30675}
path_ati00760.kgml: 1.13.11.9 -> [3.5.1.106] -> 3.5.1.107 -> 5.2.1.1
path_ati00760.kgml: Skipped genes: ati:AL072_30670
path_ati00760.kgml:
path_ati00760.kgml: Found a trail of span 3 containing skipped vertices
path_ati00760.kgml: 94 -> [87] -> 84 -> 88
path_ati00760.kgml: R00137 -> [R02322] -> R03005 -> R01724
path_ati00760.kgml: ati:AL072_31095 -> [ati:AL072_12220] -> ati:AL072_31095 -> {ati:AL072_21335, ati:AL072_31090}
path_ati00760.kgml: {2.7.7.1, 2.7.7.18} -> [3.5.1.42] -> {2.7.7.1, 2.7.7.18} -> 6.3.4.21
path_ati00760.kgml:
path_ati00760.kgml: Found a trail of span 3 containing skipped vertices
path_ati00760.kgml: 76 -> 179 -> [75] -> 74
path_ati00760.kgml: R09125 -> R09126 -> [R03540] -> R01087
path_ati00760.kgml: ati:AL072_30665 -> ati:AL072_30670 -> [{ati:AL072_18540, ati:AL072_18570, ati:AL072_30660}] -> {ati:AL072_17670, ati:AL072_27300, ati:AL072_30675}
path_ati00760.kgml: 1.13.11.9 -> 3.5.1.106 -> [3.5.1.107] -> 5.2.1.1
path_ati00760.kgml:
path_ati00760.kgml: Found a trail of span 2 without skipping any vertex
path_ati00760.kgml: 72 -> 73
path_ati00760.kgml: R04292 -> R03348
path_ati00760.kgml: ati:AL072_23910 -> ati:AL072_23900
path_ati00760.kgml: 2.5.1.72 -> 2.4.2.19
path_ati00760.kgml:
path_ati00760.kgml: --- 3.31 seconds ---

path_ati00770.kgml: Pantothenate and CoA biosynthesis
path_ati00770.kgml: Initialization took 1.62 seconds
path_ati00770.kgml:
path_ati00770.kgml: Found a trail of span 2 without skipping any vertex
path_ati00770.kgml: 82 -> 81
path_ati00770.kgml: R00006 -> R03051
path_ati00770.kgml: {ati:AL072_08045, ati:AL072_08050, ati:AL072_14440} -> ati:AL072_08055
path_ati00770.kgml: 2.2.1.6 -> 1.1.1.86
path_ati00770.kgml:
path_ati00770.kgml: --- 1.87 seconds ---

path_ati00780.kgml: Biotin metabolism
path_ati00780.kgml: Initialization took 0.90 seconds
path_ati00780.kgml:
path_ati00780.kgml: Found a trail of span 2 containing skipped vertices
path_ati00780.kgml: 94 -> 53
path_ati00780.kgml: R10115 -> R10116
path_ati00780.kgml: ati:AL072_18370 -> {ati:AL072_11400, ati:AL072_13165, ati:AL072_15625, ati:AL072_18380, ati:AL072_18905, ati:AL072_19635, ati:AL072_22105, ati:AL072_25065, ati:AL072_25990, ati:AL072_30340}
path_ati00780.kgml: {2.3.1.179, 2.3.1.41} -> 1.1.1.100
path_ati00780.kgml: Skipped genes: ati:AL072_18375
path_ati00780.kgml:
path_ati00780.kgml: Found a trail of span 2 containing skipped vertices
path_ati00780.kgml: 95 -> 53
path_ati00780.kgml: R10115 -> R10116
path_ati00780.kgml: {ati:AL072_04860, ati:AL072_11410, ati:AL072_18385} -> {ati:AL072_11400, ati:AL072_13165, ati:AL072_15625, ati:AL072_18380, ati:AL072_18905, ati:AL072_19635, ati:AL072_22105, ati:AL072_25065, ati:AL072_25990, ati:AL072_30340}
path_ati00780.kgml: {2.3.1.179, 2.3.1.41} -> 1.1.1.100
path_ati00780.kgml: Skipped genes: ati:AL072_11405
path_ati00780.kgml:
path_ati00780.kgml: Found a trail of span 2 containing skipped vertices
path_ati00780.kgml: 64 -> 67
path_ati00780.kgml: R10119 -> R10120
path_ati00780.kgml: ati:AL072_18370 -> {ati:AL072_11400, ati:AL072_13165, ati:AL072_15625, ati:AL072_18380, ati:AL072_18905, ati:AL072_19635, ati:AL072_22105, ati:AL072_25065, ati:AL072_25990, ati:AL072_30340}
path_ati00780.kgml: {2.3.1.179, 2.3.1.41} -> 1.1.1.100
path_ati00780.kgml: Skipped genes: ati:AL072_18375
path_ati00780.kgml:
path_ati00780.kgml: Found a trail of span 2 containing skipped vertices
path_ati00780.kgml: 74 -> 67
path_ati00780.kgml: R10119 -> R10120
path_ati00780.kgml: {ati:AL072_04860, ati:AL072_11410, ati:AL072_18385} -> {ati:AL072_11400, ati:AL072_13165, ati:AL072_15625, ati:AL072_18380, ati:AL072_18905, ati:AL072_19635, ati:AL072_22105, ati:AL072_25065, ati:AL072_25990, ati:AL072_30340}
path_ati00780.kgml: {2.3.1.179, 2.3.1.41} -> 1.1.1.100
path_ati00780.kgml: Skipped genes: ati:AL072_11405
path_ati00780.kgml:
path_ati00780.kgml: --- 1.42 seconds ---

path_ati00785.kgml: Lipoic acid metabolism
path_ati00785.kgml: Initialization took 0.14 seconds
path_ati00785.kgml: (not found)
path_ati00785.kgml: --- 0.24 seconds ---

path_ati00790.kgml: Folate biosynthesis
path_ati00790.kgml: Initialization took 2.76 seconds
path_ati00790.kgml:
path_ati00790.kgml: Found a trail of span 3 without skipping any vertex
path_ati00790.kgml: 171 -> 75 -> 74
path_ati00790.kgml: R11073 -> R03504 -> R03503
path_ati00790.kgml: {ati:AL072_22475, ati:AL072_25095, ati:AL072_26970} -> {ati:AL072_22475, ati:AL072_25095, ati:AL072_26970} -> ati:AL072_22480
path_ati00790.kgml: 5.1.99.8 -> 4.1.2.25 -> 2.7.6.3
path_ati00790.kgml:
path_ati00790.kgml: Found a trail of span 2 containing skipped vertices
path_ati00790.kgml: 171 -> [75] -> 74
path_ati00790.kgml: R11073 -> [R03504] -> R03503
path_ati00790.kgml: {ati:AL072_22475, ati:AL072_25095, ati:AL072_26970} -> [{ati:AL072_22475, ati:AL072_25095, ati:AL072_26970}] -> ati:AL072_22480
path_ati00790.kgml: 5.1.99.8 -> [4.1.2.25] -> 2.7.6.3
path_ati00790.kgml:
path_ati00790.kgml: --- 3.46 seconds ---

path_ati00860.kgml: Porphyrin and chlorophyll metabolism
path_ati00860.kgml: Initialization took 5.02 seconds
path_ati00860.kgml:
path_ati00860.kgml: Found a trail of span 4 containing skipped vertices
path_ati00860.kgml: 301 -> 302 -> [315] -> 305 -> 308
path_ati00860.kgml: R05220 -> R05225 -> [R07302] -> {R05221, R06558} -> R05222
path_ati00860.kgml: {ati:AL072_12775, ati:AL072_30065} -> ati:AL072_12770 -> [{ati:AL072_00965, ati:AL072_13005, ati:AL072_13010}] -> ati:AL072_12780 -> ati:AL072_12780
path_ati00860.kgml: 2.5.1.17 -> 6.3.5.10 -> [6.3.1.10] -> {2.7.1.156, 2.7.1.156} -> 2.7.7.62
path_ati00860.kgml:
path_ati00860.kgml: Found a trail of span 3 without skipping any vertex
path_ati00860.kgml: 304 -> 305 -> 308
path_ati00860.kgml: R07268 -> {R05221, R06558} -> R05222
path_ati00860.kgml: {ati:AL072_12775, ati:AL072_30065} -> ati:AL072_12780 -> ati:AL072_12780
path_ati00860.kgml: 2.5.1.17 -> {2.7.1.156, 2.7.1.156} -> 2.7.7.62
path_ati00860.kgml:
path_ati00860.kgml: Found a trail of span 3 containing skipped vertices
path_ati00860.kgml: 301 -> 302 -> [316] -> 308
path_ati00860.kgml: R05220 -> R05225 -> [R06529] -> R05222
path_ati00860.kgml: {ati:AL072_12775, ati:AL072_30065} -> ati:AL072_12770 -> [{ati:AL072_00965, ati:AL072_13005, ati:AL072_13010}] -> ati:AL072_12780
path_ati00860.kgml: 2.5.1.17 -> 6.3.5.10 -> [6.3.1.10] -> 2.7.7.62
path_ati00860.kgml:
path_ati00860.kgml: Found a trail of span 3 containing skipped vertices
path_ati00860.kgml: 284 -> 285 -> 318
path_ati00860.kgml: R05809 -> R05810 -> R07772
path_ati00860.kgml: ati:AL072_25345 -> ati:AL072_25365 -> ati:AL072_25360
path_ati00860.kgml: 2.1.1.131 -> 2.1.1.271 -> 3.7.1.12
path_ati00860.kgml: Skipped genes: ati:AL072_25355
path_ati00860.kgml:
path_ati00860.kgml: Found a trail of span 3 containing skipped vertices
path_ati00860.kgml: 289 -> 290 -> 291
path_ati00860.kgml: R03948 -> R05217 -> R05180
path_ati00860.kgml: ati:AL072_25340 -> ati:AL072_25330 -> ati:AL072_25345
path_ati00860.kgml: 2.1.1.130 -> 1.14.13.83 -> 2.1.1.131
path_ati00860.kgml: Skipped genes: ati:AL072_25335
path_ati00860.kgml:
path_ati00860.kgml: Found a trail of span 2 containing skipped vertices
path_ati00860.kgml: 295 -> [296] -> 297
path_ati00860.kgml: R05177 -> [R05224] -> R05227
path_ati00860.kgml: ati:AL072_25335 -> [ati:AL072_25380] -> {ati:AL072_04190, ati:AL072_04195, ati:AL072_25325}
path_ati00860.kgml: 5.4.99.61 -> [6.3.5.9] -> 6.6.1.2
path_ati00860.kgml: Skipped genes: ati:AL072_25330
path_ati00860.kgml:
path_ati00860.kgml: Found a trail of span 2 containing skipped vertices
path_ati00860.kgml: 304 -> [305] -> 308
path_ati00860.kgml: R07268 -> [{R05221, R06558}] -> R05222
path_ati00860.kgml: {ati:AL072_12775, ati:AL072_30065} -> [ati:AL072_12780] -> ati:AL072_12780
path_ati00860.kgml: 2.5.1.17 -> [{2.7.1.156, 2.7.1.156}] -> 2.7.7.62
path_ati00860.kgml:
path_ati00860.kgml: Found a trail of span 2 containing skipped vertices
path_ati00860.kgml: 284 -> [285] -> 318
path_ati00860.kgml: R05809 -> [R05810] -> R07772
path_ati00860.kgml: ati:AL072_25345 -> [ati:AL072_25365] -> ati:AL072_25360
path_ati00860.kgml: 2.1.1.131 -> [2.1.1.271] -> 3.7.1.12
path_ati00860.kgml: Skipped genes: ati:AL072_25355
path_ati00860.kgml:
path_ati00860.kgml: Found a trail of span 2 containing skipped vertices
path_ati00860.kgml: 289 -> [290] -> 291
path_ati00860.kgml: R03948 -> [R05217] -> R05180
path_ati00860.kgml: ati:AL072_25340 -> [ati:AL072_25330] -> ati:AL072_25345
path_ati00860.kgml: 2.1.1.130 -> [1.14.13.83] -> 2.1.1.131
path_ati00860.kgml:
path_ati00860.kgml: Found a trail of span 2 without skipping any vertex
path_ati00860.kgml: 273 -> 270
path_ati00860.kgml: R00084 -> R03165
path_ati00860.kgml: ati:AL072_06015 -> {ati:AL072_06010, ati:AL072_29670}
path_ati00860.kgml: 2.5.1.61 -> 4.2.1.75
path_ati00860.kgml:
path_ati00860.kgml: Found a trail of span 2 without skipping any vertex
path_ati00860.kgml: 311 -> 310
path_ati00860.kgml: R04594 -> R05223
path_ati00860.kgml: ati:AL072_06920 -> ati:AL072_06925
path_ati00860.kgml: 3.1.3.73 -> 2.7.8.26
path_ati00860.kgml:
path_ati00860.kgml: Found a trail of span 2 without skipping any vertex
path_ati00860.kgml: 319 -> 286
path_ati00860.kgml: R07773 -> R05812
path_ati00860.kgml: ati:AL072_25370 -> ati:AL072_25350
path_ati00860.kgml: 2.1.1.195 -> 1.3.1.106
path_ati00860.kgml:
path_ati00860.kgml: --- 7.83 seconds ---

path_ati00900.kgml: Terpenoid backbone biosynthesis
path_ati00900.kgml: Initialization took 0.60 seconds
path_ati00900.kgml: (not found)
path_ati00900.kgml: --- 0.71 seconds ---

path_ati00903.kgml: Limonene and pinene degradation
path_ati00903.kgml: Initialization took 0.22 seconds
path_ati00903.kgml: (not found)
path_ati00903.kgml: --- 0.32 seconds ---

path_ati00906.kgml: Carotenoid biosynthesis
path_ati00906.kgml: Initialization took 0.11 seconds
path_ati00906.kgml: (not found)
path_ati00906.kgml: --- 0.21 seconds ---

path_ati00910.kgml: Nitrogen metabolism
path_ati00910.kgml: Initialization took 0.96 seconds
path_ati00910.kgml:
path_ati00910.kgml: Found a trail of span 2 without skipping any vertex
path_ati00910.kgml: 25 -> 148
path_ati00910.kgml: R00798 -> R00787
path_ati00910.kgml: {ati:AL072_02775, ati:AL072_02780, ati:AL072_31235} -> {ati:AL072_31225, ati:AL072_31230}
path_ati00910.kgml: ? -> {1.7.1.15, 1.7.1.4}
path_ati00910.kgml:
path_ati00910.kgml: --- 1.21 seconds ---

path_ati00920.kgml: Sulfur metabolism
path_ati00920.kgml: Initialization took 3.51 seconds
path_ati00920.kgml:
path_ati00920.kgml: Found a trail of span 3 without skipping any vertex
path_ati00920.kgml: 42 -> 39 -> 48
path_ati00920.kgml: R00529 -> R00509 -> R02021
path_ati00920.kgml: {ati:AL072_00175, ati:AL072_00180, ati:AL072_32470, ati:AL072_32475} -> {ati:AL072_00180, ati:AL072_32475} -> ati:AL072_00170
path_ati00920.kgml: 2.7.7.4 -> 2.7.1.25 -> 1.8.4.8
path_ati00920.kgml:
path_ati00920.kgml: Found a trail of span 3 without skipping any vertex
path_ati00920.kgml: 160 -> 159 -> 150
path_ati00920.kgml: R00529 -> R00509 -> R02021
path_ati00920.kgml: {ati:AL072_00175, ati:AL072_00180, ati:AL072_32470, ati:AL072_32475} -> {ati:AL072_00180, ati:AL072_32475} -> ati:AL072_00170
path_ati00920.kgml: 2.7.7.4 -> 2.7.1.25 -> 1.8.4.8
path_ati00920.kgml:
path_ati00920.kgml: Found a trail of span 2 containing skipped vertices
path_ati00920.kgml: 160 -> [159] -> 150
path_ati00920.kgml: R00529 -> [R00509] -> R02021
path_ati00920.kgml: {ati:AL072_00175, ati:AL072_00180, ati:AL072_32470, ati:AL072_32475} -> [{ati:AL072_00180, ati:AL072_32475}] -> ati:AL072_00170
path_ati00920.kgml: 2.7.7.4 -> [2.7.1.25] -> 1.8.4.8
path_ati00920.kgml:
path_ati00920.kgml: Found a trail of span 2 containing skipped vertices
path_ati00920.kgml: 90 -> [31] -> 103
path_ati00920.kgml: R01931 -> [R00858] -> R00897
path_ati00920.kgml: {ati:AL072_13265, ati:AL072_20960} -> [ati:AL072_00155] -> {ati:AL072_05840, ati:AL072_11565, ati:AL072_13255}
path_ati00920.kgml: 2.8.1.1 -> [1.8.1.2] -> {2.5.1.47, 2.5.1.65}
path_ati00920.kgml: Skipped genes: ati:AL072_13260
path_ati00920.kgml:
path_ati00920.kgml: --- 4.42 seconds ---

path_ati00930.kgml: Caprolactam degradation
path_ati00930.kgml: Initialization took 0.15 seconds
path_ati00930.kgml: (not found)
path_ati00930.kgml: --- 0.25 seconds ---

path_ati00970.kgml: Aminoacyl-tRNA biosynthesis
path_ati00970.kgml: Initialization took 3.16 seconds
path_ati00970.kgml: (not found)
path_ati00970.kgml: --- 3.26 seconds ---

path_ati01040.kgml: Biosynthesis of unsaturated fatty acids
path_ati01040.kgml: Initialization took 0.41 seconds
path_ati01040.kgml: (not found)
path_ati01040.kgml: --- 0.50 seconds ---

path_ati01054.kgml: Nonribosomal peptide structures
path_ati01054.kgml: Initialization took 0.10 seconds
path_ati01054.kgml: (not found)
path_ati01054.kgml: --- 0.20 seconds ---

path_ati01055.kgml: Biosynthesis of vancomycin group antibiotics
path_ati01055.kgml: Initialization took 0.10 seconds
path_ati01055.kgml: (not found)
path_ati01055.kgml: --- 0.20 seconds ---

--- 599.95 seconds ---
