# Supplementary material for: CoMetGeNe: mining conserved neighborhood patterns in metabolic and genomic contexts
Source: BMC Bioinformatics. 2019 Jan 10;20:19. doi: 10.1186/s12859-018-2542-2 (PMC6327494; doi:10.1186/s12859-018-2542-2)
Supplement: Supplementary file 14 — Trail finding results for completely assembled representative bacterial genomes present in NCBI Genomes. Of the 1,545 fully assembled representative bacterial genomes in NCBI, corresponding entries have been identified in KEGG for 1,467 species, for which trail finding has been performed for all combinations of gap parameters δG and δD ranging from 0 to 3. This additional file is available from https://doi.org/10.6084/m9.figshare.7288769. (GZ 178,532 kb) [file 12859_2018_2542_MOESM14_ESM.gz › results/nmv_dG2_dD2.hnet]

--- delta_G = 2, delta_D = 2 ---

path_nmv00010.kgml: Glycolysis / Gluconeogenesis
path_nmv00010.kgml: Initialization took 3.04 seconds
path_nmv00010.kgml:
path_nmv00010.kgml: Found a trail of span 4 containing skipped vertices
path_nmv00010.kgml: 70 -> 62 -> 67 -> 64
path_nmv00010.kgml: R01786 -> R02740 -> R02739 -> R03321
path_nmv00010.kgml: nmv:NITMOv2_0273 -> nmv:NITMOv2_0275 -> nmv:NITMOv2_0275 -> nmv:NITMOv2_0275
path_nmv00010.kgml: {2.7.1.1, 2.7.1.2} -> 5.3.1.9 -> {5.1.3.15, 5.3.1.9} -> 5.3.1.9
path_nmv00010.kgml: Skipped genes: nmv:NITMOv2_0274
path_nmv00010.kgml:
path_nmv00010.kgml: Found a trail of span 4 containing skipped vertices
path_nmv00010.kgml: 75 -> 49 -> 50 -> [124] -> 48
path_nmv00010.kgml: R07618 -> R03270 -> R02569 -> [R01196] -> R00014
path_nmv00010.kgml: {nmv:NITMOv2_1820, nmv:NITMOv2_4051} -> nmv:NITMOv2_4048 -> nmv:NITMOv2_4049 -> [{nmv:NITMOv2_0678, nmv:NITMOv2_0679, nmv:NITMOv2_0682, nmv:NITMOv2_0811, nmv:NITMOv2_0812, nmv:NITMOv2_0813, nmv:NITMOv2_0814, nmv:NITMOv2_1906}] -> nmv:NITMOv2_4048
path_nmv00010.kgml: 1.8.1.4 -> 1.2.4.1 -> 2.3.1.12 -> [{1.2.7.1, 1.2.7.11}] -> {1.2.4.1, 2.2.1.6, 4.1.1.1}
path_nmv00010.kgml:
path_nmv00010.kgml: Found a trail of span 4 containing skipped vertices
path_nmv00010.kgml: 66 -> 67 -> 62 -> 64
path_nmv00010.kgml: R01600 -> R02739 -> R02740 -> R03321
path_nmv00010.kgml: nmv:NITMOv2_0273 -> nmv:NITMOv2_0275 -> nmv:NITMOv2_0275 -> nmv:NITMOv2_0275
path_nmv00010.kgml: {2.7.1.1, 2.7.1.2} -> {5.1.3.15, 5.3.1.9} -> 5.3.1.9 -> 5.3.1.9
path_nmv00010.kgml: Skipped genes: nmv:NITMOv2_0274
path_nmv00010.kgml:
path_nmv00010.kgml: Found a trail of span 3 containing skipped vertices
path_nmv00010.kgml: 76 -> [57] -> 58 -> 57
path_nmv00010.kgml: R01512 -> [R01061] -> R01015 -> R01061
path_nmv00010.kgml: nmv:NITMOv2_0983 -> [{nmv:NITMOv2_0984, nmv:NITMOv2_2655}] -> nmv:NITMOv2_0982 -> {nmv:NITMOv2_0984, nmv:NITMOv2_2655}
path_nmv00010.kgml: 2.7.2.3 -> [{1.2.1.12, 1.2.1.59}] -> 5.3.1.1 -> {1.2.1.12, 1.2.1.59}
path_nmv00010.kgml:
path_nmv00010.kgml: Found a trail of span 3 containing skipped vertices
path_nmv00010.kgml: 60 -> [146] -> 14 -> [60 -> 62] -> 63
path_nmv00010.kgml: R04780 -> [R02073] -> R01070 -> [R04780 -> R02740] -> R00959
path_nmv00010.kgml: nmv:NITMOv2_3474 -> [nmv:NITMOv2_3820] -> nmv:NITMOv2_3473 -> [nmv:NITMOv2_3474 -> nmv:NITMOv2_0275] -> {nmv:NITMOv2_2060, nmv:NITMOv2_3476}
path_nmv00010.kgml: 3.1.3.11 -> [2.7.1.90] -> 4.1.2.13 -> [3.1.3.11 -> 5.3.1.9] -> {5.4.2.2, 5.4.2.5}
path_nmv00010.kgml: Skipped genes: nmv:NITMOv2_3475
path_nmv00010.kgml:
path_nmv00010.kgml: --- 10.69 seconds ---

path_nmv00020.kgml: Citrate cycle (TCA cycle)
path_nmv00020.kgml: Initialization took 2.69 seconds
path_nmv00020.kgml: Aborted (analysis takes longer than 300 seconds)

path_nmv00030.kgml: Pentose phosphate pathway
path_nmv00030.kgml: Initialization took 1.99 seconds
path_nmv00030.kgml:
path_nmv00030.kgml: Found a trail of span 3 containing skipped vertices
path_nmv00030.kgml: 52 -> [49] -> 50 -> [46] -> 78
path_nmv00030.kgml: R04780 -> [R01830] -> R01070 -> [R01641] -> R01057
path_nmv00030.kgml: nmv:NITMOv2_3474 -> [nmv:NITMOv2_3198] -> nmv:NITMOv2_3473 -> [nmv:NITMOv2_3198] -> {nmv:NITMOv2_2060, nmv:NITMOv2_3476}
path_nmv00030.kgml: 3.1.3.11 -> [2.2.1.1] -> 4.1.2.13 -> [2.2.1.1] -> {5.4.2.2, 5.4.2.7}
path_nmv00030.kgml: Skipped genes: nmv:NITMOv2_3475
path_nmv00030.kgml:
path_nmv00030.kgml: Found a trail of span 3 containing skipped vertices
path_nmv00030.kgml: 41 -> 42 -> [46] -> 44
path_nmv00030.kgml: R02749 -> R01066 -> [R01641] -> R01057
path_nmv00030.kgml: nmv:NITMOv2_2483 -> nmv:NITMOv2_2484 -> [nmv:NITMOv2_3198] -> nmv:NITMOv2_2483
path_nmv00030.kgml: 5.4.2.7 -> 4.1.2.4 -> [2.2.1.1] -> {5.4.2.2, 5.4.2.7}
path_nmv00030.kgml:
path_nmv00030.kgml: Found a trail of span 2 containing skipped vertices
path_nmv00030.kgml: 58 -> [57] -> 156
path_nmv00030.kgml: R02736 -> [R02035] -> R10221
path_nmv00030.kgml: {nmv:NITMOv2_1694, nmv:NITMOv2_1987, nmv:NITMOv2_2775, nmv:NITMOv2_3894} -> [{nmv:NITMOv2_0274, nmv:NITMOv2_2535}] -> nmv:NITMOv2_1695
path_nmv00030.kgml: {1.1.1.363, 1.1.1.49} -> [3.1.1.31] -> {1.1.1.343, 1.1.1.351}
path_nmv00030.kgml:
path_nmv00030.kgml: Found a trail of span 2 containing skipped vertices
path_nmv00030.kgml: 58 -> [57] -> 56
path_nmv00030.kgml: R02736 -> [R02035] -> R01528
path_nmv00030.kgml: {nmv:NITMOv2_1694, nmv:NITMOv2_1987, nmv:NITMOv2_2775, nmv:NITMOv2_3894} -> [{nmv:NITMOv2_0274, nmv:NITMOv2_2535}] -> nmv:NITMOv2_1695
path_nmv00030.kgml: {1.1.1.363, 1.1.1.49} -> [3.1.1.31] -> {1.1.1.351, 1.1.1.44}
path_nmv00030.kgml:
path_nmv00030.kgml: Found a trail of span 2 containing skipped vertices
path_nmv00030.kgml: 157 -> [57] -> 156
path_nmv00030.kgml: {R02736, R10907} -> [R02035] -> R10221
path_nmv00030.kgml: {nmv:NITMOv2_1694, nmv:NITMOv2_1987, nmv:NITMOv2_2775, nmv:NITMOv2_3894} -> [{nmv:NITMOv2_0274, nmv:NITMOv2_2535}] -> nmv:NITMOv2_1695
path_nmv00030.kgml: {1.1.1.363, 1.1.1.49, 1.1.1.363, 1.1.1.388} -> [3.1.1.31] -> {1.1.1.343, 1.1.1.351}
path_nmv00030.kgml:
path_nmv00030.kgml: Found a trail of span 2 containing skipped vertices
path_nmv00030.kgml: 157 -> [57] -> 56
path_nmv00030.kgml: {R02736, R10907} -> [R02035] -> R01528
path_nmv00030.kgml: {nmv:NITMOv2_1694, nmv:NITMOv2_1987, nmv:NITMOv2_2775, nmv:NITMOv2_3894} -> [{nmv:NITMOv2_0274, nmv:NITMOv2_2535}] -> nmv:NITMOv2_1695
path_nmv00030.kgml: {1.1.1.363, 1.1.1.49, 1.1.1.363, 1.1.1.388} -> [3.1.1.31] -> {1.1.1.351, 1.1.1.44}
path_nmv00030.kgml:
path_nmv00030.kgml: --- 11.05 seconds ---

path_nmv00040.kgml: Pentose and glucuronate interconversions
path_nmv00040.kgml: Initialization took 0.10 seconds
path_nmv00040.kgml: (not found)
path_nmv00040.kgml: --- 0.16 seconds ---

path_nmv00051.kgml: Fructose and mannose metabolism
path_nmv00051.kgml: Initialization took 0.55 seconds
path_nmv00051.kgml:
path_nmv00051.kgml: Found a trail of span 6 containing skipped vertices
path_nmv00051.kgml: 78 -> 79 -> [78 -> 88] -> 96 -> [93] -> 94 -> [93 -> 96] -> 105 -> [78 -> 79] -> 84
path_nmv00051.kgml: R01819 -> R01818 -> [R01819 -> R04779] -> R01070 -> [R01015] -> R02568 -> [R01015 -> R01070] -> R04780 -> [R01819 -> R01818] -> R00885
path_nmv00051.kgml: nmv:NITMOv2_3477 -> nmv:NITMOv2_3476 -> [nmv:NITMOv2_3477 -> {nmv:NITMOv2_1057, nmv:NITMOv2_3820}] -> nmv:NITMOv2_3473 -> [nmv:NITMOv2_0982] -> nmv:NITMOv2_3473 -> [nmv:NITMOv2_0982 -> nmv:NITMOv2_3473] -> nmv:NITMOv2_3474 -> [nmv:NITMOv2_3477 -> nmv:NITMOv2_3476] -> {nmv:NITMOv2_2993, nmv:NITMOv2_3477}
path_nmv00051.kgml: 5.3.1.8 -> 5.4.2.8 -> [5.3.1.8 -> 2.7.1.11] -> 4.1.2.13 -> [5.3.1.1] -> 4.1.2.13 -> [5.3.1.1 -> 4.1.2.13] -> 3.1.3.11 -> [5.3.1.8 -> 5.4.2.8] -> 2.7.7.13
path_nmv00051.kgml: Skipped genes: nmv:NITMOv2_3475
path_nmv00051.kgml:
path_nmv00051.kgml: Found a trail of span 2 without skipping any vertex
path_nmv00051.kgml: 83 -> 82
path_nmv00051.kgml: R00888 -> R05692
path_nmv00051.kgml: {nmv:NITMOv2_2161, nmv:NITMOv2_3501, nmv:NITMOv2_3509} -> nmv:NITMOv2_2160
path_nmv00051.kgml: 4.2.1.47 -> 1.1.1.271
path_nmv00051.kgml:
path_nmv00051.kgml: --- 104.59 seconds ---

path_nmv00052.kgml: Galactose metabolism
path_nmv00052.kgml: Initialization took 0.95 seconds
path_nmv00052.kgml:
path_nmv00052.kgml: Found a trail of span 2 without skipping any vertex
path_nmv00052.kgml: 171 -> 82
path_nmv00052.kgml: R01092 -> R00955
path_nmv00052.kgml: nmv:NITMOv2_2826 -> {nmv:NITMOv2_2827, nmv:NITMOv2_3744}
path_nmv00052.kgml: 2.7.1.6 -> 2.7.7.12
path_nmv00052.kgml:
path_nmv00052.kgml: Found a trail of span 2 containing skipped vertices
path_nmv00052.kgml: 175 -> 79
path_nmv00052.kgml: R00505 -> R00291
path_nmv00052.kgml: nmv:NITMOv2_2820 -> {nmv:NITMOv2_2162, nmv:NITMOv2_2818, nmv:NITMOv2_3486, nmv:NITMOv2_3489, nmv:NITMOv2_4165}
path_nmv00052.kgml: 5.4.99.9 -> 5.1.3.2
path_nmv00052.kgml: Skipped genes: nmv:NITMOv2_2819
path_nmv00052.kgml:
path_nmv00052.kgml: --- 1.13 seconds ---

path_nmv00053.kgml: Ascorbate and aldarate metabolism
path_nmv00053.kgml: Initialization took 0.10 seconds
path_nmv00053.kgml: (not found)
path_nmv00053.kgml: --- 0.16 seconds ---

path_nmv00061.kgml: Fatty acid biosynthesis
path_nmv00061.kgml: Initialization took 1.10 seconds
path_nmv00061.kgml:
path_nmv00061.kgml: Found a trail of span 17 containing skipped vertices
path_nmv00061.kgml: 147 -> 259 -> 142 -> [268 -> 136] -> 63 -> 130 -> [270 -> 125] -> 62 -> 119 -> [276 -> 114] -> 61 -> 108 -> [278 -> 103] -> 60 -> 97 -> [280 -> 92] -> 59 -> 86 -> [283 -> 81] -> 58 -> 75 -> [286 -> 70] -> 53 -> 54
path_nmv00061.kgml: R01626 -> R04355 -> R04533 -> [R04428 -> {R04429, R04430}] -> R04952 -> R04953 -> [R04954 -> {R04955, R04956}] -> R04957 -> R04536 -> [R04537 -> {R04958, R04959}] -> R04960 -> R04534 -> [R04535 -> {R04961, R04962}] -> R04963 -> R04964 -> [R04965 -> {R04724, R04725}] -> R04726 -> R04566 -> [R04568 -> {R04966, R04967}] -> R04968 -> R04543 -> [R04544 -> {R04969, R04970}] -> R07762 -> R07763
path_nmv00061.kgml: nmv:NITMOv2_0658 -> {nmv:NITMOv2_0518, nmv:NITMOv2_0661, nmv:NITMOv2_1857} -> {nmv:NITMOv2_0018, nmv:NITMOv2_0659, nmv:NITMOv2_2002, nmv:NITMOv2_2069, nmv:NITMOv2_4085} -> [nmv:NITMOv2_3537 -> nmv:NITMOv2_0232] -> {nmv:NITMOv2_0518, nmv:NITMOv2_0661, nmv:NITMOv2_1857} -> {nmv:NITMOv2_0018, nmv:NITMOv2_0659, nmv:NITMOv2_2002, nmv:NITMOv2_2069, nmv:NITMOv2_4085} -> [nmv:NITMOv2_3537 -> nmv:NITMOv2_0232] -> {nmv:NITMOv2_0518, nmv:NITMOv2_0661, nmv:NITMOv2_1857} -> {nmv:NITMOv2_0018, nmv:NITMOv2_0659, nmv:NITMOv2_2002, nmv:NITMOv2_2069, nmv:NITMOv2_4085} -> [nmv:NITMOv2_3537 -> nmv:NITMOv2_0232] -> {nmv:NITMOv2_0518, nmv:NITMOv2_0661, nmv:NITMOv2_1857} -> {nmv:NITMOv2_0018, nmv:NITMOv2_0659, nmv:NITMOv2_2002, nmv:NITMOv2_2069, nmv:NITMOv2_4085} -> [nmv:NITMOv2_3537 -> nmv:NITMOv2_0232] -> {nmv:NITMOv2_0518, nmv:NITMOv2_0661, nmv:NITMOv2_1857} -> {nmv:NITMOv2_0018, nmv:NITMOv2_0659, nmv:NITMOv2_2002, nmv:NITMOv2_2069, nmv:NITMOv2_4085} -> [nmv:NITMOv2_3537 -> nmv:NITMOv2_0232] -> {nmv:NITMOv2_0518, nmv:NITMOv2_0661, nmv:NITMOv2_1857} -> {nmv:NITMOv2_0018, nmv:NITMOv2_0659, nmv:NITMOv2_2002, nmv:NITMOv2_2069, nmv:NITMOv2_4085} -> [nmv:NITMOv2_3537 -> nmv:NITMOv2_0232] -> {nmv:NITMOv2_0518, nmv:NITMOv2_0661, nmv:NITMOv2_1857} -> {nmv:NITMOv2_0018, nmv:NITMOv2_0659, nmv:NITMOv2_2002, nmv:NITMOv2_2069, nmv:NITMOv2_4085} -> [nmv:NITMOv2_3537 -> nmv:NITMOv2_0232] -> {nmv:NITMOv2_0518, nmv:NITMOv2_0661, nmv:NITMOv2_1857} -> {nmv:NITMOv2_0018, nmv:NITMOv2_0659, nmv:NITMOv2_2002, nmv:NITMOv2_2069, nmv:NITMOv2_4085}
path_nmv00061.kgml: {2.3.1.39, 2.3.1.85, 2.3.1.86} -> {2.3.1.179, 2.3.1.41, 2.3.1.85, 2.3.1.86} -> {1.1.1.100, 2.3.1.85, 2.3.1.86} -> [{2.3.1.85, 2.3.1.86, 4.2.1.59} -> {1.3.1.9, 1.3.1.10, 1.3.1.104, 1.3.1.39, 2.3.1.85, 2.3.1.86}] -> {2.3.1.179, 2.3.1.41, 2.3.1.85, 2.3.1.86} -> {1.1.1.100, 2.3.1.85, 2.3.1.86} -> [{2.3.1.85, 2.3.1.86, 4.2.1.59} -> {1.3.1.9, 1.3.1.10, 1.3.1.104, 1.3.1.39, 2.3.1.85, 2.3.1.86}] -> {2.3.1.179, 2.3.1.41, 2.3.1.85, 2.3.1.86} -> {1.1.1.100, 2.3.1.85, 2.3.1.86} -> [{2.3.1.85, 2.3.1.86, 4.2.1.59} -> {1.3.1.9, 1.3.1.10, 1.3.1.104, 1.3.1.39, 2.3.1.85, 2.3.1.86}] -> {2.3.1.179, 2.3.1.41, 2.3.1.85, 2.3.1.86} -> {1.1.1.100, 2.3.1.85, 2.3.1.86} -> [{2.3.1.85, 2.3.1.86, 4.2.1.59} -> {1.3.1.9, 1.3.1.10, 1.3.1.104, 1.3.1.39, 2.3.1.85, 2.3.1.86}] -> {2.3.1.179, 2.3.1.41, 2.3.1.85, 2.3.1.86} -> {1.1.1.100, 2.3.1.85, 2.3.1.86} -> [{2.3.1.85, 2.3.1.86, 4.2.1.59} -> {1.3.1.9, 1.3.1.10, 1.3.1.104, 1.3.1.39, 2.3.1.85, 2.3.1.86}] -> {2.3.1.179, 2.3.1.41, 2.3.1.85, 2.3.1.86} -> {1.1.1.100, 2.3.1.85, 2.3.1.86} -> [{2.3.1.85, 2.3.1.86, 4.2.1.59} -> {1.3.1.9, 1.3.1.10, 1.3.1.104, 1.3.1.39, 2.3.1.85, 2.3.1.86}] -> {2.3.1.179, 2.3.1.41, 2.3.1.85, 2.3.1.86} -> {1.1.1.100, 2.3.1.85, 2.3.1.86} -> [{2.3.1.85, 2.3.1.86, 4.2.1.59} -> {1.3.1.9, 1.3.1.10, 1.3.1.104, 1.3.1.39, 2.3.1.85, 2.3.1.86}] -> {2.3.1.179, 2.3.1.199, 2.3.1.41} -> 1.1.1.100
path_nmv00061.kgml: Skipped genes: nmv:NITMOv2_0660
path_nmv00061.kgml:
path_nmv00061.kgml: Found a trail of span 17 containing skipped vertices
path_nmv00061.kgml: 147 -> 262 -> 142 -> [268 -> 136] -> 63 -> 130 -> [270 -> 125] -> 62 -> 119 -> [276 -> 114] -> 61 -> 108 -> [278 -> 103] -> 60 -> 97 -> [280 -> 92] -> 59 -> 86 -> [283 -> 81] -> 58 -> 75 -> [286 -> 70] -> 53 -> 54
path_nmv00061.kgml: R01626 -> R10707 -> R04533 -> [R04428 -> {R04429, R04430}] -> R04952 -> R04953 -> [R04954 -> {R04955, R04956}] -> R04957 -> R04536 -> [R04537 -> {R04958, R04959}] -> R04960 -> R04534 -> [R04535 -> {R04961, R04962}] -> R04963 -> R04964 -> [R04965 -> {R04724, R04725}] -> R04726 -> R04566 -> [R04568 -> {R04966, R04967}] -> R04968 -> R04543 -> [R04544 -> {R04969, R04970}] -> R07762 -> R07763
path_nmv00061.kgml: nmv:NITMOv2_0658 -> {nmv:NITMOv2_0657, nmv:NITMOv2_0711} -> {nmv:NITMOv2_0018, nmv:NITMOv2_0659, nmv:NITMOv2_2002, nmv:NITMOv2_2069, nmv:NITMOv2_4085} -> [nmv:NITMOv2_3537 -> nmv:NITMOv2_0232] -> {nmv:NITMOv2_0518, nmv:NITMOv2_0661, nmv:NITMOv2_1857} -> {nmv:NITMOv2_0018, nmv:NITMOv2_0659, nmv:NITMOv2_2002, nmv:NITMOv2_2069, nmv:NITMOv2_4085} -> [nmv:NITMOv2_3537 -> nmv:NITMOv2_0232] -> {nmv:NITMOv2_0518, nmv:NITMOv2_0661, nmv:NITMOv2_1857} -> {nmv:NITMOv2_0018, nmv:NITMOv2_0659, nmv:NITMOv2_2002, nmv:NITMOv2_2069, nmv:NITMOv2_4085} -> [nmv:NITMOv2_3537 -> nmv:NITMOv2_0232] -> {nmv:NITMOv2_0518, nmv:NITMOv2_0661, nmv:NITMOv2_1857} -> {nmv:NITMOv2_0018, nmv:NITMOv2_0659, nmv:NITMOv2_2002, nmv:NITMOv2_2069, nmv:NITMOv2_4085} -> [nmv:NITMOv2_3537 -> nmv:NITMOv2_0232] -> {nmv:NITMOv2_0518, nmv:NITMOv2_0661, nmv:NITMOv2_1857} -> {nmv:NITMOv2_0018, nmv:NITMOv2_0659, nmv:NITMOv2_2002, nmv:NITMOv2_2069, nmv:NITMOv2_4085} -> [nmv:NITMOv2_3537 -> nmv:NITMOv2_0232] -> {nmv:NITMOv2_0518, nmv:NITMOv2_0661, nmv:NITMOv2_1857} -> {nmv:NITMOv2_0018, nmv:NITMOv2_0659, nmv:NITMOv2_2002, nmv:NITMOv2_2069, nmv:NITMOv2_4085} -> [nmv:NITMOv2_3537 -> nmv:NITMOv2_0232] -> {nmv:NITMOv2_0518, nmv:NITMOv2_0661, nmv:NITMOv2_1857} -> {nmv:NITMOv2_0018, nmv:NITMOv2_0659, nmv:NITMOv2_2002, nmv:NITMOv2_2069, nmv:NITMOv2_4085} -> [nmv:NITMOv2_3537 -> nmv:NITMOv2_0232] -> {nmv:NITMOv2_0518, nmv:NITMOv2_0661, nmv:NITMOv2_1857} -> {nmv:NITMOv2_0018, nmv:NITMOv2_0659, nmv:NITMOv2_2002, nmv:NITMOv2_2069, nmv:NITMOv2_4085}
path_nmv00061.kgml: {2.3.1.39, 2.3.1.85, 2.3.1.86} -> 2.3.1.180 -> {1.1.1.100, 2.3.1.85, 2.3.1.86} -> [{2.3.1.85, 2.3.1.86, 4.2.1.59} -> {1.3.1.9, 1.3.1.10, 1.3.1.104, 1.3.1.39, 2.3.1.85, 2.3.1.86}] -> {2.3.1.179, 2.3.1.41, 2.3.1.85, 2.3.1.86} -> {1.1.1.100, 2.3.1.85, 2.3.1.86} -> [{2.3.1.85, 2.3.1.86, 4.2.1.59} -> {1.3.1.9, 1.3.1.10, 1.3.1.104, 1.3.1.39, 2.3.1.85, 2.3.1.86}] -> {2.3.1.179, 2.3.1.41, 2.3.1.85, 2.3.1.86} -> {1.1.1.100, 2.3.1.85, 2.3.1.86} -> [{2.3.1.85, 2.3.1.86, 4.2.1.59} -> {1.3.1.9, 1.3.1.10, 1.3.1.104, 1.3.1.39, 2.3.1.85, 2.3.1.86}] -> {2.3.1.179, 2.3.1.41, 2.3.1.85, 2.3.1.86} -> {1.1.1.100, 2.3.1.85, 2.3.1.86} -> [{2.3.1.85, 2.3.1.86, 4.2.1.59} -> {1.3.1.9, 1.3.1.10, 1.3.1.104, 1.3.1.39, 2.3.1.85, 2.3.1.86}] -> {2.3.1.179, 2.3.1.41, 2.3.1.85, 2.3.1.86} -> {1.1.1.100, 2.3.1.85, 2.3.1.86} -> [{2.3.1.85, 2.3.1.86, 4.2.1.59} -> {1.3.1.9, 1.3.1.10, 1.3.1.104, 1.3.1.39, 2.3.1.85, 2.3.1.86}] -> {2.3.1.179, 2.3.1.41, 2.3.1.85, 2.3.1.86} -> {1.1.1.100, 2.3.1.85, 2.3.1.86} -> [{2.3.1.85, 2.3.1.86, 4.2.1.59} -> {1.3.1.9, 1.3.1.10, 1.3.1.104, 1.3.1.39, 2.3.1.85, 2.3.1.86}] -> {2.3.1.179, 2.3.1.41, 2.3.1.85, 2.3.1.86} -> {1.1.1.100, 2.3.1.85, 2.3.1.86} -> [{2.3.1.85, 2.3.1.86, 4.2.1.59} -> {1.3.1.9, 1.3.1.10, 1.3.1.104, 1.3.1.39, 2.3.1.85, 2.3.1.86}] -> {2.3.1.179, 2.3.1.199, 2.3.1.41} -> 1.1.1.100
path_nmv00061.kgml: Skipped genes: nmv:NITMOv2_0660
path_nmv00061.kgml:
path_nmv00061.kgml: Found a trail of span 16 containing skipped vertices
path_nmv00061.kgml: 147 -> [259] -> 142 -> [268 -> 136] -> 63 -> 130 -> [270 -> 125] -> 62 -> 119 -> [276 -> 114] -> 61 -> 108 -> [278 -> 103] -> 60 -> 97 -> [280 -> 92] -> 59 -> 86 -> [283 -> 81] -> 58 -> 75 -> [286 -> 70] -> 53 -> 54
path_nmv00061.kgml: R01626 -> [R04355] -> R04533 -> [R04428 -> {R04429, R04430}] -> R04952 -> R04953 -> [R04954 -> {R04955, R04956}] -> R04957 -> R04536 -> [R04537 -> {R04958, R04959}] -> R04960 -> R04534 -> [R04535 -> {R04961, R04962}] -> R04963 -> R04964 -> [R04965 -> {R04724, R04725}] -> R04726 -> R04566 -> [R04568 -> {R04966, R04967}] -> R04968 -> R04543 -> [R04544 -> {R04969, R04970}] -> R07762 -> R07763
path_nmv00061.kgml: nmv:NITMOv2_0658 -> [{nmv:NITMOv2_0518, nmv:NITMOv2_0661, nmv:NITMOv2_1857}] -> {nmv:NITMOv2_0018, nmv:NITMOv2_0659, nmv:NITMOv2_2002, nmv:NITMOv2_2069, nmv:NITMOv2_4085} -> [nmv:NITMOv2_3537 -> nmv:NITMOv2_0232] -> {nmv:NITMOv2_0518, nmv:NITMOv2_0661, nmv:NITMOv2_1857} -> {nmv:NITMOv2_0018, nmv:NITMOv2_0659, nmv:NITMOv2_2002, nmv:NITMOv2_2069, nmv:NITMOv2_4085} -> [nmv:NITMOv2_3537 -> nmv:NITMOv2_0232] -> {nmv:NITMOv2_0518, nmv:NITMOv2_0661, nmv:NITMOv2_1857} -> {nmv:NITMOv2_0018, nmv:NITMOv2_0659, nmv:NITMOv2_2002, nmv:NITMOv2_2069, nmv:NITMOv2_4085} -> [nmv:NITMOv2_3537 -> nmv:NITMOv2_0232] -> {nmv:NITMOv2_0518, nmv:NITMOv2_0661, nmv:NITMOv2_1857} -> {nmv:NITMOv2_0018, nmv:NITMOv2_0659, nmv:NITMOv2_2002, nmv:NITMOv2_2069, nmv:NITMOv2_4085} -> [nmv:NITMOv2_3537 -> nmv:NITMOv2_0232] -> {nmv:NITMOv2_0518, nmv:NITMOv2_0661, nmv:NITMOv2_1857} -> {nmv:NITMOv2_0018, nmv:NITMOv2_0659, nmv:NITMOv2_2002, nmv:NITMOv2_2069, nmv:NITMOv2_4085} -> [nmv:NITMOv2_3537 -> nmv:NITMOv2_0232] -> {nmv:NITMOv2_0518, nmv:NITMOv2_0661, nmv:NITMOv2_1857} -> {nmv:NITMOv2_0018, nmv:NITMOv2_0659, nmv:NITMOv2_2002, nmv:NITMOv2_2069, nmv:NITMOv2_4085} -> [nmv:NITMOv2_3537 -> nmv:NITMOv2_0232] -> {nmv:NITMOv2_0518, nmv:NITMOv2_0661, nmv:NITMOv2_1857} -> {nmv:NITMOv2_0018, nmv:NITMOv2_0659, nmv:NITMOv2_2002, nmv:NITMOv2_2069, nmv:NITMOv2_4085} -> [nmv:NITMOv2_3537 -> nmv:NITMOv2_0232] -> {nmv:NITMOv2_0518, nmv:NITMOv2_0661, nmv:NITMOv2_1857} -> {nmv:NITMOv2_0018, nmv:NITMOv2_0659, nmv:NITMOv2_2002, nmv:NITMOv2_2069, nmv:NITMOv2_4085}
path_nmv00061.kgml: {2.3.1.39, 2.3.1.85, 2.3.1.86} -> [{2.3.1.179, 2.3.1.41, 2.3.1.85, 2.3.1.86}] -> {1.1.1.100, 2.3.1.85, 2.3.1.86} -> [{2.3.1.85, 2.3.1.86, 4.2.1.59} -> {1.3.1.9, 1.3.1.10, 1.3.1.104, 1.3.1.39, 2.3.1.85, 2.3.1.86}] -> {2.3.1.179, 2.3.1.41, 2.3.1.85, 2.3.1.86} -> {1.1.1.100, 2.3.1.85, 2.3.1.86} -> [{2.3.1.85, 2.3.1.86, 4.2.1.59} -> {1.3.1.9, 1.3.1.10, 1.3.1.104, 1.3.1.39, 2.3.1.85, 2.3.1.86}] -> {2.3.1.179, 2.3.1.41, 2.3.1.85, 2.3.1.86} -> {1.1.1.100, 2.3.1.85, 2.3.1.86} -> [{2.3.1.85, 2.3.1.86, 4.2.1.59} -> {1.3.1.9, 1.3.1.10, 1.3.1.104, 1.3.1.39, 2.3.1.85, 2.3.1.86}] -> {2.3.1.179, 2.3.1.41, 2.3.1.85, 2.3.1.86} -> {1.1.1.100, 2.3.1.85, 2.3.1.86} -> [{2.3.1.85, 2.3.1.86, 4.2.1.59} -> {1.3.1.9, 1.3.1.10, 1.3.1.104, 1.3.1.39, 2.3.1.85, 2.3.1.86}] -> {2.3.1.179, 2.3.1.41, 2.3.1.85, 2.3.1.86} -> {1.1.1.100, 2.3.1.85, 2.3.1.86} -> [{2.3.1.85, 2.3.1.86, 4.2.1.59} -> {1.3.1.9, 1.3.1.10, 1.3.1.104, 1.3.1.39, 2.3.1.85, 2.3.1.86}] -> {2.3.1.179, 2.3.1.41, 2.3.1.85, 2.3.1.86} -> {1.1.1.100, 2.3.1.85, 2.3.1.86} -> [{2.3.1.85, 2.3.1.86, 4.2.1.59} -> {1.3.1.9, 1.3.1.10, 1.3.1.104, 1.3.1.39, 2.3.1.85, 2.3.1.86}] -> {2.3.1.179, 2.3.1.41, 2.3.1.85, 2.3.1.86} -> {1.1.1.100, 2.3.1.85, 2.3.1.86} -> [{2.3.1.85, 2.3.1.86, 4.2.1.59} -> {1.3.1.9, 1.3.1.10, 1.3.1.104, 1.3.1.39, 2.3.1.85, 2.3.1.86}] -> {2.3.1.179, 2.3.1.199, 2.3.1.41} -> 1.1.1.100
path_nmv00061.kgml: Skipped genes: nmv:NITMOv2_0660
path_nmv00061.kgml:
path_nmv00061.kgml: Found a trail of span 15 containing skipped vertices
path_nmv00061.kgml: 147 -> 63 -> 130 -> [270 -> 125] -> 62 -> 119 -> [276 -> 114] -> 61 -> 108 -> [278 -> 103] -> 60 -> 97 -> [280 -> 92] -> 59 -> 86 -> [283 -> 81] -> 58 -> 75 -> [286 -> 70] -> 53 -> 54
path_nmv00061.kgml: R01626 -> R04952 -> R04953 -> [R04954 -> {R04955, R04956}] -> R04957 -> R04536 -> [R04537 -> {R04958, R04959}] -> R04960 -> R04534 -> [R04535 -> {R04961, R04962}] -> R04963 -> R04964 -> [R04965 -> {R04724, R04725}] -> R04726 -> R04566 -> [R04568 -> {R04966, R04967}] -> R04968 -> R04543 -> [R04544 -> {R04969, R04970}] -> R07762 -> R07763
path_nmv00061.kgml: nmv:NITMOv2_0658 -> {nmv:NITMOv2_0518, nmv:NITMOv2_0661, nmv:NITMOv2_1857} -> {nmv:NITMOv2_0018, nmv:NITMOv2_0659, nmv:NITMOv2_2002, nmv:NITMOv2_2069, nmv:NITMOv2_4085} -> [nmv:NITMOv2_3537 -> nmv:NITMOv2_0232] -> {nmv:NITMOv2_0518, nmv:NITMOv2_0661, nmv:NITMOv2_1857} -> {nmv:NITMOv2_0018, nmv:NITMOv2_0659, nmv:NITMOv2_2002, nmv:NITMOv2_2069, nmv:NITMOv2_4085} -> [nmv:NITMOv2_3537 -> nmv:NITMOv2_0232] -> {nmv:NITMOv2_0518, nmv:NITMOv2_0661, nmv:NITMOv2_1857} -> {nmv:NITMOv2_0018, nmv:NITMOv2_0659, nmv:NITMOv2_2002, nmv:NITMOv2_2069, nmv:NITMOv2_4085} -> [nmv:NITMOv2_3537 -> nmv:NITMOv2_0232] -> {nmv:NITMOv2_0518, nmv:NITMOv2_0661, nmv:NITMOv2_1857} -> {nmv:NITMOv2_0018, nmv:NITMOv2_0659, nmv:NITMOv2_2002, nmv:NITMOv2_2069, nmv:NITMOv2_4085} -> [nmv:NITMOv2_3537 -> nmv:NITMOv2_0232] -> {nmv:NITMOv2_0518, nmv:NITMOv2_0661, nmv:NITMOv2_1857} -> {nmv:NITMOv2_0018, nmv:NITMOv2_0659, nmv:NITMOv2_2002, nmv:NITMOv2_2069, nmv:NITMOv2_4085} -> [nmv:NITMOv2_3537 -> nmv:NITMOv2_0232] -> {nmv:NITMOv2_0518, nmv:NITMOv2_0661, nmv:NITMOv2_1857} -> {nmv:NITMOv2_0018, nmv:NITMOv2_0659, nmv:NITMOv2_2002, nmv:NITMOv2_2069, nmv:NITMOv2_4085} -> [nmv:NITMOv2_3537 -> nmv:NITMOv2_0232] -> {nmv:NITMOv2_0518, nmv:NITMOv2_0661, nmv:NITMOv2_1857} -> {nmv:NITMOv2_0018, nmv:NITMOv2_0659, nmv:NITMOv2_2002, nmv:NITMOv2_2069, nmv:NITMOv2_4085}
path_nmv00061.kgml: {2.3.1.39, 2.3.1.85, 2.3.1.86} -> {2.3.1.179, 2.3.1.41, 2.3.1.85, 2.3.1.86} -> {1.1.1.100, 2.3.1.85, 2.3.1.86} -> [{2.3.1.85, 2.3.1.86, 4.2.1.59} -> {1.3.1.9, 1.3.1.10, 1.3.1.104, 1.3.1.39, 2.3.1.85, 2.3.1.86}] -> {2.3.1.179, 2.3.1.41, 2.3.1.85, 2.3.1.86} -> {1.1.1.100, 2.3.1.85, 2.3.1.86} -> [{2.3.1.85, 2.3.1.86, 4.2.1.59} -> {1.3.1.9, 1.3.1.10, 1.3.1.104, 1.3.1.39, 2.3.1.85, 2.3.1.86}] -> {2.3.1.179, 2.3.1.41, 2.3.1.85, 2.3.1.86} -> {1.1.1.100, 2.3.1.85, 2.3.1.86} -> [{2.3.1.85, 2.3.1.86, 4.2.1.59} -> {1.3.1.9, 1.3.1.10, 1.3.1.104, 1.3.1.39, 2.3.1.85, 2.3.1.86}] -> {2.3.1.179, 2.3.1.41, 2.3.1.85, 2.3.1.86} -> {1.1.1.100, 2.3.1.85, 2.3.1.86} -> [{2.3.1.85, 2.3.1.86, 4.2.1.59} -> {1.3.1.9, 1.3.1.10, 1.3.1.104, 1.3.1.39, 2.3.1.85, 2.3.1.86}] -> {2.3.1.179, 2.3.1.41, 2.3.1.85, 2.3.1.86} -> {1.1.1.100, 2.3.1.85, 2.3.1.86} -> [{2.3.1.85, 2.3.1.86, 4.2.1.59} -> {1.3.1.9, 1.3.1.10, 1.3.1.104, 1.3.1.39, 2.3.1.85, 2.3.1.86}] -> {2.3.1.179, 2.3.1.41, 2.3.1.85, 2.3.1.86} -> {1.1.1.100, 2.3.1.85, 2.3.1.86} -> [{2.3.1.85, 2.3.1.86, 4.2.1.59} -> {1.3.1.9, 1.3.1.10, 1.3.1.104, 1.3.1.39, 2.3.1.85, 2.3.1.86}] -> {2.3.1.179, 2.3.1.199, 2.3.1.41} -> 1.1.1.100
path_nmv00061.kgml: Skipped genes: nmv:NITMOv2_0660
path_nmv00061.kgml:
path_nmv00061.kgml: Found a trail of span 14 containing skipped vertices
path_nmv00061.kgml: 147 -> [63] -> 130 -> [270 -> 125] -> 62 -> 119 -> [276 -> 114] -> 61 -> 108 -> [278 -> 103] -> 60 -> 97 -> [280 -> 92] -> 59 -> 86 -> [283 -> 81] -> 58 -> 75 -> [286 -> 70] -> 53 -> 54
path_nmv00061.kgml: R01626 -> [R04952] -> R04953 -> [R04954 -> {R04955, R04956}] -> R04957 -> R04536 -> [R04537 -> {R04958, R04959}] -> R04960 -> R04534 -> [R04535 -> {R04961, R04962}] -> R04963 -> R04964 -> [R04965 -> {R04724, R04725}] -> R04726 -> R04566 -> [R04568 -> {R04966, R04967}] -> R04968 -> R04543 -> [R04544 -> {R04969, R04970}] -> R07762 -> R07763
path_nmv00061.kgml: nmv:NITMOv2_0658 -> [{nmv:NITMOv2_0518, nmv:NITMOv2_0661, nmv:NITMOv2_1857}] -> {nmv:NITMOv2_0018, nmv:NITMOv2_0659, nmv:NITMOv2_2002, nmv:NITMOv2_2069, nmv:NITMOv2_4085} -> [nmv:NITMOv2_3537 -> nmv:NITMOv2_0232] -> {nmv:NITMOv2_0518, nmv:NITMOv2_0661, nmv:NITMOv2_1857} -> {nmv:NITMOv2_0018, nmv:NITMOv2_0659, nmv:NITMOv2_2002, nmv:NITMOv2_2069, nmv:NITMOv2_4085} -> [nmv:NITMOv2_3537 -> nmv:NITMOv2_0232] -> {nmv:NITMOv2_0518, nmv:NITMOv2_0661, nmv:NITMOv2_1857} -> {nmv:NITMOv2_0018, nmv:NITMOv2_0659, nmv:NITMOv2_2002, nmv:NITMOv2_2069, nmv:NITMOv2_4085} -> [nmv:NITMOv2_3537 -> nmv:NITMOv2_0232] -> {nmv:NITMOv2_0518, nmv:NITMOv2_0661, nmv:NITMOv2_1857} -> {nmv:NITMOv2_0018, nmv:NITMOv2_0659, nmv:NITMOv2_2002, nmv:NITMOv2_2069, nmv:NITMOv2_4085} -> [nmv:NITMOv2_3537 -> nmv:NITMOv2_0232] -> {nmv:NITMOv2_0518, nmv:NITMOv2_0661, nmv:NITMOv2_1857} -> {nmv:NITMOv2_0018, nmv:NITMOv2_0659, nmv:NITMOv2_2002, nmv:NITMOv2_2069, nmv:NITMOv2_4085} -> [nmv:NITMOv2_3537 -> nmv:NITMOv2_0232] -> {nmv:NITMOv2_0518, nmv:NITMOv2_0661, nmv:NITMOv2_1857} -> {nmv:NITMOv2_0018, nmv:NITMOv2_0659, nmv:NITMOv2_2002, nmv:NITMOv2_2069, nmv:NITMOv2_4085} -> [nmv:NITMOv2_3537 -> nmv:NITMOv2_0232] -> {nmv:NITMOv2_0518, nmv:NITMOv2_0661, nmv:NITMOv2_1857} -> {nmv:NITMOv2_0018, nmv:NITMOv2_0659, nmv:NITMOv2_2002, nmv:NITMOv2_2069, nmv:NITMOv2_4085}
path_nmv00061.kgml: {2.3.1.39, 2.3.1.85, 2.3.1.86} -> [{2.3.1.179, 2.3.1.41, 2.3.1.85, 2.3.1.86}] -> {1.1.1.100, 2.3.1.85, 2.3.1.86} -> [{2.3.1.85, 2.3.1.86, 4.2.1.59} -> {1.3.1.9, 1.3.1.10, 1.3.1.104, 1.3.1.39, 2.3.1.85, 2.3.1.86}] -> {2.3.1.179, 2.3.1.41, 2.3.1.85, 2.3.1.86} -> {1.1.1.100, 2.3.1.85, 2.3.1.86} -> [{2.3.1.85, 2.3.1.86, 4.2.1.59} -> {1.3.1.9, 1.3.1.10, 1.3.1.104, 1.3.1.39, 2.3.1.85, 2.3.1.86}] -> {2.3.1.179, 2.3.1.41, 2.3.1.85, 2.3.1.86} -> {1.1.1.100, 2.3.1.85, 2.3.1.86} -> [{2.3.1.85, 2.3.1.86, 4.2.1.59} -> {1.3.1.9, 1.3.1.10, 1.3.1.104, 1.3.1.39, 2.3.1.85, 2.3.1.86}] -> {2.3.1.179, 2.3.1.41, 2.3.1.85, 2.3.1.86} -> {1.1.1.100, 2.3.1.85, 2.3.1.86} -> [{2.3.1.85, 2.3.1.86, 4.2.1.59} -> {1.3.1.9, 1.3.1.10, 1.3.1.104, 1.3.1.39, 2.3.1.85, 2.3.1.86}] -> {2.3.1.179, 2.3.1.41, 2.3.1.85, 2.3.1.86} -> {1.1.1.100, 2.3.1.85, 2.3.1.86} -> [{2.3.1.85, 2.3.1.86, 4.2.1.59} -> {1.3.1.9, 1.3.1.10, 1.3.1.104, 1.3.1.39, 2.3.1.85, 2.3.1.86}] -> {2.3.1.179, 2.3.1.41, 2.3.1.85, 2.3.1.86} -> {1.1.1.100, 2.3.1.85, 2.3.1.86} -> [{2.3.1.85, 2.3.1.86, 4.2.1.59} -> {1.3.1.9, 1.3.1.10, 1.3.1.104, 1.3.1.39, 2.3.1.85, 2.3.1.86}] -> {2.3.1.179, 2.3.1.199, 2.3.1.41} -> 1.1.1.100
path_nmv00061.kgml: Skipped genes: nmv:NITMOv2_0660
path_nmv00061.kgml:
path_nmv00061.kgml: Found a trail of span 13 containing skipped vertices
path_nmv00061.kgml: 147 -> 62 -> 119 -> [276 -> 114] -> 61 -> 108 -> [278 -> 103] -> 60 -> 97 -> [280 -> 92] -> 59 -> 86 -> [283 -> 81] -> 58 -> 75 -> [286 -> 70] -> 53 -> 54
path_nmv00061.kgml: R01626 -> R04957 -> R04536 -> [R04537 -> {R04958, R04959}] -> R04960 -> R04534 -> [R04535 -> {R04961, R04962}] -> R04963 -> R04964 -> [R04965 -> {R04724, R04725}] -> R04726 -> R04566 -> [R04568 -> {R04966, R04967}] -> R04968 -> R04543 -> [R04544 -> {R04969, R04970}] -> R07762 -> R07763
path_nmv00061.kgml: nmv:NITMOv2_0658 -> {nmv:NITMOv2_0518, nmv:NITMOv2_0661, nmv:NITMOv2_1857} -> {nmv:NITMOv2_0018, nmv:NITMOv2_0659, nmv:NITMOv2_2002, nmv:NITMOv2_2069, nmv:NITMOv2_4085} -> [nmv:NITMOv2_3537 -> nmv:NITMOv2_0232] -> {nmv:NITMOv2_0518, nmv:NITMOv2_0661, nmv:NITMOv2_1857} -> {nmv:NITMOv2_0018, nmv:NITMOv2_0659, nmv:NITMOv2_2002, nmv:NITMOv2_2069, nmv:NITMOv2_4085} -> [nmv:NITMOv2_3537 -> nmv:NITMOv2_0232] -> {nmv:NITMOv2_0518, nmv:NITMOv2_0661, nmv:NITMOv2_1857} -> {nmv:NITMOv2_0018, nmv:NITMOv2_0659, nmv:NITMOv2_2002, nmv:NITMOv2_2069, nmv:NITMOv2_4085} -> [nmv:NITMOv2_3537 -> nmv:NITMOv2_0232] -> {nmv:NITMOv2_0518, nmv:NITMOv2_0661, nmv:NITMOv2_1857} -> {nmv:NITMOv2_0018, nmv:NITMOv2_0659, nmv:NITMOv2_2002, nmv:NITMOv2_2069, nmv:NITMOv2_4085} -> [nmv:NITMOv2_3537 -> nmv:NITMOv2_0232] -> {nmv:NITMOv2_0518, nmv:NITMOv2_0661, nmv:NITMOv2_1857} -> {nmv:NITMOv2_0018, nmv:NITMOv2_0659, nmv:NITMOv2_2002, nmv:NITMOv2_2069, nmv:NITMOv2_4085} -> [nmv:NITMOv2_3537 -> nmv:NITMOv2_0232] -> {nmv:NITMOv2_0518, nmv:NITMOv2_0661, nmv:NITMOv2_1857} -> {nmv:NITMOv2_0018, nmv:NITMOv2_0659, nmv:NITMOv2_2002, nmv:NITMOv2_2069, nmv:NITMOv2_4085}
path_nmv00061.kgml: {2.3.1.39, 2.3.1.85, 2.3.1.86} -> {2.3.1.179, 2.3.1.41, 2.3.1.85, 2.3.1.86} -> {1.1.1.100, 2.3.1.85, 2.3.1.86} -> [{2.3.1.85, 2.3.1.86, 4.2.1.59} -> {1.3.1.9, 1.3.1.10, 1.3.1.104, 1.3.1.39, 2.3.1.85, 2.3.1.86}] -> {2.3.1.179, 2.3.1.41, 2.3.1.85, 2.3.1.86} -> {1.1.1.100, 2.3.1.85, 2.3.1.86} -> [{2.3.1.85, 2.3.1.86, 4.2.1.59} -> {1.3.1.9, 1.3.1.10, 1.3.1.104, 1.3.1.39, 2.3.1.85, 2.3.1.86}] -> {2.3.1.179, 2.3.1.41, 2.3.1.85, 2.3.1.86} -> {1.1.1.100, 2.3.1.85, 2.3.1.86} -> [{2.3.1.85, 2.3.1.86, 4.2.1.59} -> {1.3.1.9, 1.3.1.10, 1.3.1.104, 1.3.1.39, 2.3.1.85, 2.3.1.86}] -> {2.3.1.179, 2.3.1.41, 2.3.1.85, 2.3.1.86} -> {1.1.1.100, 2.3.1.85, 2.3.1.86} -> [{2.3.1.85, 2.3.1.86, 4.2.1.59} -> {1.3.1.9, 1.3.1.10, 1.3.1.104, 1.3.1.39, 2.3.1.85, 2.3.1.86}] -> {2.3.1.179, 2.3.1.41, 2.3.1.85, 2.3.1.86} -> {1.1.1.100, 2.3.1.85, 2.3.1.86} -> [{2.3.1.85, 2.3.1.86, 4.2.1.59} -> {1.3.1.9, 1.3.1.10, 1.3.1.104, 1.3.1.39, 2.3.1.85, 2.3.1.86}] -> {2.3.1.179, 2.3.1.199, 2.3.1.41} -> 1.1.1.100
path_nmv00061.kgml: Skipped genes: nmv:NITMOv2_0660
path_nmv00061.kgml:
path_nmv00061.kgml: Found a trail of span 12 containing skipped vertices
path_nmv00061.kgml: 147 -> [62] -> 119 -> [276 -> 114] -> 61 -> 108 -> [278 -> 103] -> 60 -> 97 -> [280 -> 92] -> 59 -> 86 -> [283 -> 81] -> 58 -> 75 -> [286 -> 70] -> 53 -> 54
path_nmv00061.kgml: R01626 -> [R04957] -> R04536 -> [R04537 -> {R04958, R04959}] -> R04960 -> R04534 -> [R04535 -> {R04961, R04962}] -> R04963 -> R04964 -> [R04965 -> {R04724, R04725}] -> R04726 -> R04566 -> [R04568 -> {R04966, R04967}] -> R04968 -> R04543 -> [R04544 -> {R04969, R04970}] -> R07762 -> R07763
path_nmv00061.kgml: nmv:NITMOv2_0658 -> [{nmv:NITMOv2_0518, nmv:NITMOv2_0661, nmv:NITMOv2_1857}] -> {nmv:NITMOv2_0018, nmv:NITMOv2_0659, nmv:NITMOv2_2002, nmv:NITMOv2_2069, nmv:NITMOv2_4085} -> [nmv:NITMOv2_3537 -> nmv:NITMOv2_0232] -> {nmv:NITMOv2_0518, nmv:NITMOv2_0661, nmv:NITMOv2_1857} -> {nmv:NITMOv2_0018, nmv:NITMOv2_0659, nmv:NITMOv2_2002, nmv:NITMOv2_2069, nmv:NITMOv2_4085} -> [nmv:NITMOv2_3537 -> nmv:NITMOv2_0232] -> {nmv:NITMOv2_0518, nmv:NITMOv2_0661, nmv:NITMOv2_1857} -> {nmv:NITMOv2_0018, nmv:NITMOv2_0659, nmv:NITMOv2_2002, nmv:NITMOv2_2069, nmv:NITMOv2_4085} -> [nmv:NITMOv2_3537 -> nmv:NITMOv2_0232] -> {nmv:NITMOv2_0518, nmv:NITMOv2_0661, nmv:NITMOv2_1857} -> {nmv:NITMOv2_0018, nmv:NITMOv2_0659, nmv:NITMOv2_2002, nmv:NITMOv2_2069, nmv:NITMOv2_4085} -> [nmv:NITMOv2_3537 -> nmv:NITMOv2_0232] -> {nmv:NITMOv2_0518, nmv:NITMOv2_0661, nmv:NITMOv2_1857} -> {nmv:NITMOv2_0018, nmv:NITMOv2_0659, nmv:NITMOv2_2002, nmv:NITMOv2_2069, nmv:NITMOv2_4085} -> [nmv:NITMOv2_3537 -> nmv:NITMOv2_0232] -> {nmv:NITMOv2_0518, nmv:NITMOv2_0661, nmv:NITMOv2_1857} -> {nmv:NITMOv2_0018, nmv:NITMOv2_0659, nmv:NITMOv2_2002, nmv:NITMOv2_2069, nmv:NITMOv2_4085}
path_nmv00061.kgml: {2.3.1.39, 2.3.1.85, 2.3.1.86} -> [{2.3.1.179, 2.3.1.41, 2.3.1.85, 2.3.1.86}] -> {1.1.1.100, 2.3.1.85, 2.3.1.86} -> [{2.3.1.85, 2.3.1.86, 4.2.1.59} -> {1.3.1.9, 1.3.1.10, 1.3.1.104, 1.3.1.39, 2.3.1.85, 2.3.1.86}] -> {2.3.1.179, 2.3.1.41, 2.3.1.85, 2.3.1.86} -> {1.1.1.100, 2.3.1.85, 2.3.1.86} -> [{2.3.1.85, 2.3.1.86, 4.2.1.59} -> {1.3.1.9, 1.3.1.10, 1.3.1.104, 1.3.1.39, 2.3.1.85, 2.3.1.86}] -> {2.3.1.179, 2.3.1.41, 2.3.1.85, 2.3.1.86} -> {1.1.1.100, 2.3.1.85, 2.3.1.86} -> [{2.3.1.85, 2.3.1.86, 4.2.1.59} -> {1.3.1.9, 1.3.1.10, 1.3.1.104, 1.3.1.39, 2.3.1.85, 2.3.1.86}] -> {2.3.1.179, 2.3.1.41, 2.3.1.85, 2.3.1.86} -> {1.1.1.100, 2.3.1.85, 2.3.1.86} -> [{2.3.1.85, 2.3.1.86, 4.2.1.59} -> {1.3.1.9, 1.3.1.10, 1.3.1.104, 1.3.1.39, 2.3.1.85, 2.3.1.86}] -> {2.3.1.179, 2.3.1.41, 2.3.1.85, 2.3.1.86} -> {1.1.1.100, 2.3.1.85, 2.3.1.86} -> [{2.3.1.85, 2.3.1.86, 4.2.1.59} -> {1.3.1.9, 1.3.1.10, 1.3.1.104, 1.3.1.39, 2.3.1.85, 2.3.1.86}] -> {2.3.1.179, 2.3.1.199, 2.3.1.41} -> 1.1.1.100
path_nmv00061.kgml: Skipped genes: nmv:NITMOv2_0660
path_nmv00061.kgml:
path_nmv00061.kgml: Found a trail of span 11 containing skipped vertices
path_nmv00061.kgml: 147 -> 61 -> 108 -> [278 -> 103] -> 60 -> 97 -> [280 -> 92] -> 59 -> 86 -> [283 -> 81] -> 58 -> 75 -> [286 -> 70] -> 53 -> 54
path_nmv00061.kgml: R01626 -> R04960 -> R04534 -> [R04535 -> {R04961, R04962}] -> R04963 -> R04964 -> [R04965 -> {R04724, R04725}] -> R04726 -> R04566 -> [R04568 -> {R04966, R04967}] -> R04968 -> R04543 -> [R04544 -> {R04969, R04970}] -> R07762 -> R07763
path_nmv00061.kgml: nmv:NITMOv2_0658 -> {nmv:NITMOv2_0518, nmv:NITMOv2_0661, nmv:NITMOv2_1857} -> {nmv:NITMOv2_0018, nmv:NITMOv2_0659, nmv:NITMOv2_2002, nmv:NITMOv2_2069, nmv:NITMOv2_4085} -> [nmv:NITMOv2_3537 -> nmv:NITMOv2_0232] -> {nmv:NITMOv2_0518, nmv:NITMOv2_0661, nmv:NITMOv2_1857} -> {nmv:NITMOv2_0018, nmv:NITMOv2_0659, nmv:NITMOv2_2002, nmv:NITMOv2_2069, nmv:NITMOv2_4085} -> [nmv:NITMOv2_3537 -> nmv:NITMOv2_0232] -> {nmv:NITMOv2_0518, nmv:NITMOv2_0661, nmv:NITMOv2_1857} -> {nmv:NITMOv2_0018, nmv:NITMOv2_0659, nmv:NITMOv2_2002, nmv:NITMOv2_2069, nmv:NITMOv2_4085} -> [nmv:NITMOv2_3537 -> nmv:NITMOv2_0232] -> {nmv:NITMOv2_0518, nmv:NITMOv2_0661, nmv:NITMOv2_1857} -> {nmv:NITMOv2_0018, nmv:NITMOv2_0659, nmv:NITMOv2_2002, nmv:NITMOv2_2069, nmv:NITMOv2_4085} -> [nmv:NITMOv2_3537 -> nmv:NITMOv2_0232] -> {nmv:NITMOv2_0518, nmv:NITMOv2_0661, nmv:NITMOv2_1857} -> {nmv:NITMOv2_0018, nmv:NITMOv2_0659, nmv:NITMOv2_2002, nmv:NITMOv2_2069, nmv:NITMOv2_4085}
path_nmv00061.kgml: {2.3.1.39, 2.3.1.85, 2.3.1.86} -> {2.3.1.179, 2.3.1.41, 2.3.1.85, 2.3.1.86} -> {1.1.1.100, 2.3.1.85, 2.3.1.86} -> [{2.3.1.85, 2.3.1.86, 4.2.1.59} -> {1.3.1.9, 1.3.1.10, 1.3.1.104, 1.3.1.39, 2.3.1.85, 2.3.1.86}] -> {2.3.1.179, 2.3.1.41, 2.3.1.85, 2.3.1.86} -> {1.1.1.100, 2.3.1.85, 2.3.1.86} -> [{2.3.1.85, 2.3.1.86, 4.2.1.59} -> {1.3.1.9, 1.3.1.10, 1.3.1.104, 1.3.1.39, 2.3.1.85, 2.3.1.86}] -> {2.3.1.179, 2.3.1.41, 2.3.1.85, 2.3.1.86} -> {1.1.1.100, 2.3.1.85, 2.3.1.86} -> [{2.3.1.85, 2.3.1.86, 4.2.1.59} -> {1.3.1.9, 1.3.1.10, 1.3.1.104, 1.3.1.39, 2.3.1.85, 2.3.1.86}] -> {2.3.1.179, 2.3.1.41, 2.3.1.85, 2.3.1.86} -> {1.1.1.100, 2.3.1.85, 2.3.1.86} -> [{2.3.1.85, 2.3.1.86, 4.2.1.59} -> {1.3.1.9, 1.3.1.10, 1.3.1.104, 1.3.1.39, 2.3.1.85, 2.3.1.86}] -> {2.3.1.179, 2.3.1.199, 2.3.1.41} -> 1.1.1.100
path_nmv00061.kgml: Skipped genes: nmv:NITMOv2_0660
path_nmv00061.kgml:
path_nmv00061.kgml: Found a trail of span 10 containing skipped vertices
path_nmv00061.kgml: 147 -> [61] -> 108 -> [278 -> 103] -> 60 -> 97 -> [280 -> 92] -> 59 -> 86 -> [283 -> 81] -> 58 -> 75 -> [286 -> 70] -> 53 -> 54
path_nmv00061.kgml: R01626 -> [R04960] -> R04534 -> [R04535 -> {R04961, R04962}] -> R04963 -> R04964 -> [R04965 -> {R04724, R04725}] -> R04726 -> R04566 -> [R04568 -> {R04966, R04967}] -> R04968 -> R04543 -> [R04544 -> {R04969, R04970}] -> R07762 -> R07763
path_nmv00061.kgml: nmv:NITMOv2_0658 -> [{nmv:NITMOv2_0518, nmv:NITMOv2_0661, nmv:NITMOv2_1857}] -> {nmv:NITMOv2_0018, nmv:NITMOv2_0659, nmv:NITMOv2_2002, nmv:NITMOv2_2069, nmv:NITMOv2_4085} -> [nmv:NITMOv2_3537 -> nmv:NITMOv2_0232] -> {nmv:NITMOv2_0518, nmv:NITMOv2_0661, nmv:NITMOv2_1857} -> {nmv:NITMOv2_0018, nmv:NITMOv2_0659, nmv:NITMOv2_2002, nmv:NITMOv2_2069, nmv:NITMOv2_4085} -> [nmv:NITMOv2_3537 -> nmv:NITMOv2_0232] -> {nmv:NITMOv2_0518, nmv:NITMOv2_0661, nmv:NITMOv2_1857} -> {nmv:NITMOv2_0018, nmv:NITMOv2_0659, nmv:NITMOv2_2002, nmv:NITMOv2_2069, nmv:NITMOv2_4085} -> [nmv:NITMOv2_3537 -> nmv:NITMOv2_0232] -> {nmv:NITMOv2_0518, nmv:NITMOv2_0661, nmv:NITMOv2_1857} -> {nmv:NITMOv2_0018, nmv:NITMOv2_0659, nmv:NITMOv2_2002, nmv:NITMOv2_2069, nmv:NITMOv2_4085} -> [nmv:NITMOv2_3537 -> nmv:NITMOv2_0232] -> {nmv:NITMOv2_0518, nmv:NITMOv2_0661, nmv:NITMOv2_1857} -> {nmv:NITMOv2_0018, nmv:NITMOv2_0659, nmv:NITMOv2_2002, nmv:NITMOv2_2069, nmv:NITMOv2_4085}
path_nmv00061.kgml: {2.3.1.39, 2.3.1.85, 2.3.1.86} -> [{2.3.1.179, 2.3.1.41, 2.3.1.85, 2.3.1.86}] -> {1.1.1.100, 2.3.1.85, 2.3.1.86} -> [{2.3.1.85, 2.3.1.86, 4.2.1.59} -> {1.3.1.9, 1.3.1.10, 1.3.1.104, 1.3.1.39, 2.3.1.85, 2.3.1.86}] -> {2.3.1.179, 2.3.1.41, 2.3.1.85, 2.3.1.86} -> {1.1.1.100, 2.3.1.85, 2.3.1.86} -> [{2.3.1.85, 2.3.1.86, 4.2.1.59} -> {1.3.1.9, 1.3.1.10, 1.3.1.104, 1.3.1.39, 2.3.1.85, 2.3.1.86}] -> {2.3.1.179, 2.3.1.41, 2.3.1.85, 2.3.1.86} -> {1.1.1.100, 2.3.1.85, 2.3.1.86} -> [{2.3.1.85, 2.3.1.86, 4.2.1.59} -> {1.3.1.9, 1.3.1.10, 1.3.1.104, 1.3.1.39, 2.3.1.85, 2.3.1.86}] -> {2.3.1.179, 2.3.1.41, 2.3.1.85, 2.3.1.86} -> {1.1.1.100, 2.3.1.85, 2.3.1.86} -> [{2.3.1.85, 2.3.1.86, 4.2.1.59} -> {1.3.1.9, 1.3.1.10, 1.3.1.104, 1.3.1.39, 2.3.1.85, 2.3.1.86}] -> {2.3.1.179, 2.3.1.199, 2.3.1.41} -> 1.1.1.100
path_nmv00061.kgml: Skipped genes: nmv:NITMOv2_0660
path_nmv00061.kgml:
path_nmv00061.kgml: Found a trail of span 9 containing skipped vertices
path_nmv00061.kgml: 147 -> 60 -> 97 -> [280 -> 92] -> 59 -> 86 -> [283 -> 81] -> 58 -> 75 -> [286 -> 70] -> 53 -> 54
path_nmv00061.kgml: R01626 -> R04963 -> R04964 -> [R04965 -> {R04724, R04725}] -> R04726 -> R04566 -> [R04568 -> {R04966, R04967}] -> R04968 -> R04543 -> [R04544 -> {R04969, R04970}] -> R07762 -> R07763
path_nmv00061.kgml: nmv:NITMOv2_0658 -> {nmv:NITMOv2_0518, nmv:NITMOv2_0661, nmv:NITMOv2_1857} -> {nmv:NITMOv2_0018, nmv:NITMOv2_0659, nmv:NITMOv2_2002, nmv:NITMOv2_2069, nmv:NITMOv2_4085} -> [nmv:NITMOv2_3537 -> nmv:NITMOv2_0232] -> {nmv:NITMOv2_0518, nmv:NITMOv2_0661, nmv:NITMOv2_1857} -> {nmv:NITMOv2_0018, nmv:NITMOv2_0659, nmv:NITMOv2_2002, nmv:NITMOv2_2069, nmv:NITMOv2_4085} -> [nmv:NITMOv2_3537 -> nmv:NITMOv2_0232] -> {nmv:NITMOv2_0518, nmv:NITMOv2_0661, nmv:NITMOv2_1857} -> {nmv:NITMOv2_0018, nmv:NITMOv2_0659, nmv:NITMOv2_2002, nmv:NITMOv2_2069, nmv:NITMOv2_4085} -> [nmv:NITMOv2_3537 -> nmv:NITMOv2_0232] -> {nmv:NITMOv2_0518, nmv:NITMOv2_0661, nmv:NITMOv2_1857} -> {nmv:NITMOv2_0018, nmv:NITMOv2_0659, nmv:NITMOv2_2002, nmv:NITMOv2_2069, nmv:NITMOv2_4085}
path_nmv00061.kgml: {2.3.1.39, 2.3.1.85, 2.3.1.86} -> {2.3.1.179, 2.3.1.41, 2.3.1.85, 2.3.1.86} -> {1.1.1.100, 2.3.1.85, 2.3.1.86} -> [{2.3.1.85, 2.3.1.86, 4.2.1.59} -> {1.3.1.9, 1.3.1.10, 1.3.1.104, 1.3.1.39, 2.3.1.85, 2.3.1.86}] -> {2.3.1.179, 2.3.1.41, 2.3.1.85, 2.3.1.86} -> {1.1.1.100, 2.3.1.85, 2.3.1.86} -> [{2.3.1.85, 2.3.1.86, 4.2.1.59} -> {1.3.1.9, 1.3.1.10, 1.3.1.104, 1.3.1.39, 2.3.1.85, 2.3.1.86}] -> {2.3.1.179, 2.3.1.41, 2.3.1.85, 2.3.1.86} -> {1.1.1.100, 2.3.1.85, 2.3.1.86} -> [{2.3.1.85, 2.3.1.86, 4.2.1.59} -> {1.3.1.9, 1.3.1.10, 1.3.1.104, 1.3.1.39, 2.3.1.85, 2.3.1.86}] -> {2.3.1.179, 2.3.1.199, 2.3.1.41} -> 1.1.1.100
path_nmv00061.kgml: Skipped genes: nmv:NITMOv2_0660
path_nmv00061.kgml:
path_nmv00061.kgml: Found a trail of span 8 containing skipped vertices
path_nmv00061.kgml: 147 -> [60] -> 97 -> [280 -> 92] -> 59 -> 86 -> [283 -> 81] -> 58 -> 75 -> [286 -> 70] -> 53 -> 54
path_nmv00061.kgml: R01626 -> [R04963] -> R04964 -> [R04965 -> {R04724, R04725}] -> R04726 -> R04566 -> [R04568 -> {R04966, R04967}] -> R04968 -> R04543 -> [R04544 -> {R04969, R04970}] -> R07762 -> R07763
path_nmv00061.kgml: nmv:NITMOv2_0658 -> [{nmv:NITMOv2_0518, nmv:NITMOv2_0661, nmv:NITMOv2_1857}] -> {nmv:NITMOv2_0018, nmv:NITMOv2_0659, nmv:NITMOv2_2002, nmv:NITMOv2_2069, nmv:NITMOv2_4085} -> [nmv:NITMOv2_3537 -> nmv:NITMOv2_0232] -> {nmv:NITMOv2_0518, nmv:NITMOv2_0661, nmv:NITMOv2_1857} -> {nmv:NITMOv2_0018, nmv:NITMOv2_0659, nmv:NITMOv2_2002, nmv:NITMOv2_2069, nmv:NITMOv2_4085} -> [nmv:NITMOv2_3537 -> nmv:NITMOv2_0232] -> {nmv:NITMOv2_0518, nmv:NITMOv2_0661, nmv:NITMOv2_1857} -> {nmv:NITMOv2_0018, nmv:NITMOv2_0659, nmv:NITMOv2_2002, nmv:NITMOv2_2069, nmv:NITMOv2_4085} -> [nmv:NITMOv2_3537 -> nmv:NITMOv2_0232] -> {nmv:NITMOv2_0518, nmv:NITMOv2_0661, nmv:NITMOv2_1857} -> {nmv:NITMOv2_0018, nmv:NITMOv2_0659, nmv:NITMOv2_2002, nmv:NITMOv2_2069, nmv:NITMOv2_4085}
path_nmv00061.kgml: {2.3.1.39, 2.3.1.85, 2.3.1.86} -> [{2.3.1.179, 2.3.1.41, 2.3.1.85, 2.3.1.86}] -> {1.1.1.100, 2.3.1.85, 2.3.1.86} -> [{2.3.1.85, 2.3.1.86, 4.2.1.59} -> {1.3.1.9, 1.3.1.10, 1.3.1.104, 1.3.1.39, 2.3.1.85, 2.3.1.86}] -> {2.3.1.179, 2.3.1.41, 2.3.1.85, 2.3.1.86} -> {1.1.1.100, 2.3.1.85, 2.3.1.86} -> [{2.3.1.85, 2.3.1.86, 4.2.1.59} -> {1.3.1.9, 1.3.1.10, 1.3.1.104, 1.3.1.39, 2.3.1.85, 2.3.1.86}] -> {2.3.1.179, 2.3.1.41, 2.3.1.85, 2.3.1.86} -> {1.1.1.100, 2.3.1.85, 2.3.1.86} -> [{2.3.1.85, 2.3.1.86, 4.2.1.59} -> {1.3.1.9, 1.3.1.10, 1.3.1.104, 1.3.1.39, 2.3.1.85, 2.3.1.86}] -> {2.3.1.179, 2.3.1.199, 2.3.1.41} -> 1.1.1.100
path_nmv00061.kgml: Skipped genes: nmv:NITMOv2_0660
path_nmv00061.kgml:
path_nmv00061.kgml: Found a trail of span 7 containing skipped vertices
path_nmv00061.kgml: 147 -> 59 -> 86 -> [283 -> 81] -> 58 -> 75 -> [286 -> 70] -> 53 -> 54
path_nmv00061.kgml: R01626 -> R04726 -> R04566 -> [R04568 -> {R04966, R04967}] -> R04968 -> R04543 -> [R04544 -> {R04969, R04970}] -> R07762 -> R07763
path_nmv00061.kgml: nmv:NITMOv2_0658 -> {nmv:NITMOv2_0518, nmv:NITMOv2_0661, nmv:NITMOv2_1857} -> {nmv:NITMOv2_0018, nmv:NITMOv2_0659, nmv:NITMOv2_2002, nmv:NITMOv2_2069, nmv:NITMOv2_4085} -> [nmv:NITMOv2_3537 -> nmv:NITMOv2_0232] -> {nmv:NITMOv2_0518, nmv:NITMOv2_0661, nmv:NITMOv2_1857} -> {nmv:NITMOv2_0018, nmv:NITMOv2_0659, nmv:NITMOv2_2002, nmv:NITMOv2_2069, nmv:NITMOv2_4085} -> [nmv:NITMOv2_3537 -> nmv:NITMOv2_0232] -> {nmv:NITMOv2_0518, nmv:NITMOv2_0661, nmv:NITMOv2_1857} -> {nmv:NITMOv2_0018, nmv:NITMOv2_0659, nmv:NITMOv2_2002, nmv:NITMOv2_2069, nmv:NITMOv2_4085}
path_nmv00061.kgml: {2.3.1.39, 2.3.1.85, 2.3.1.86} -> {2.3.1.179, 2.3.1.41, 2.3.1.85, 2.3.1.86} -> {1.1.1.100, 2.3.1.85, 2.3.1.86} -> [{2.3.1.85, 2.3.1.86, 4.2.1.59} -> {1.3.1.9, 1.3.1.10, 1.3.1.104, 1.3.1.39, 2.3.1.85, 2.3.1.86}] -> {2.3.1.179, 2.3.1.41, 2.3.1.85, 2.3.1.86} -> {1.1.1.100, 2.3.1.85, 2.3.1.86} -> [{2.3.1.85, 2.3.1.86, 4.2.1.59} -> {1.3.1.9, 1.3.1.10, 1.3.1.104, 1.3.1.39, 2.3.1.85, 2.3.1.86}] -> {2.3.1.179, 2.3.1.199, 2.3.1.41} -> 1.1.1.100
path_nmv00061.kgml: Skipped genes: nmv:NITMOv2_0660
path_nmv00061.kgml:
path_nmv00061.kgml: Found a trail of span 6 containing skipped vertices
path_nmv00061.kgml: 147 -> [59] -> 86 -> [283 -> 81] -> 58 -> 75 -> [286 -> 70] -> 53 -> 54
path_nmv00061.kgml: R01626 -> [R04726] -> R04566 -> [R04568 -> {R04966, R04967}] -> R04968 -> R04543 -> [R04544 -> {R04969, R04970}] -> R07762 -> R07763
path_nmv00061.kgml: nmv:NITMOv2_0658 -> [{nmv:NITMOv2_0518, nmv:NITMOv2_0661, nmv:NITMOv2_1857}] -> {nmv:NITMOv2_0018, nmv:NITMOv2_0659, nmv:NITMOv2_2002, nmv:NITMOv2_2069, nmv:NITMOv2_4085} -> [nmv:NITMOv2_3537 -> nmv:NITMOv2_0232] -> {nmv:NITMOv2_0518, nmv:NITMOv2_0661, nmv:NITMOv2_1857} -> {nmv:NITMOv2_0018, nmv:NITMOv2_0659, nmv:NITMOv2_2002, nmv:NITMOv2_2069, nmv:NITMOv2_4085} -> [nmv:NITMOv2_3537 -> nmv:NITMOv2_0232] -> {nmv:NITMOv2_0518, nmv:NITMOv2_0661, nmv:NITMOv2_1857} -> {nmv:NITMOv2_0018, nmv:NITMOv2_0659, nmv:NITMOv2_2002, nmv:NITMOv2_2069, nmv:NITMOv2_4085}
path_nmv00061.kgml: {2.3.1.39, 2.3.1.85, 2.3.1.86} -> [{2.3.1.179, 2.3.1.41, 2.3.1.85, 2.3.1.86}] -> {1.1.1.100, 2.3.1.85, 2.3.1.86} -> [{2.3.1.85, 2.3.1.86, 4.2.1.59} -> {1.3.1.9, 1.3.1.10, 1.3.1.104, 1.3.1.39, 2.3.1.85, 2.3.1.86}] -> {2.3.1.179, 2.3.1.41, 2.3.1.85, 2.3.1.86} -> {1.1.1.100, 2.3.1.85, 2.3.1.86} -> [{2.3.1.85, 2.3.1.86, 4.2.1.59} -> {1.3.1.9, 1.3.1.10, 1.3.1.104, 1.3.1.39, 2.3.1.85, 2.3.1.86}] -> {2.3.1.179, 2.3.1.199, 2.3.1.41} -> 1.1.1.100
path_nmv00061.kgml: Skipped genes: nmv:NITMOv2_0660
path_nmv00061.kgml:
path_nmv00061.kgml: Found a trail of span 5 containing skipped vertices
path_nmv00061.kgml: 147 -> 58 -> 75 -> [286 -> 70] -> 53 -> 54
path_nmv00061.kgml: R01626 -> R04968 -> R04543 -> [R04544 -> {R04969, R04970}] -> R07762 -> R07763
path_nmv00061.kgml: nmv:NITMOv2_0658 -> {nmv:NITMOv2_0518, nmv:NITMOv2_0661, nmv:NITMOv2_1857} -> {nmv:NITMOv2_0018, nmv:NITMOv2_0659, nmv:NITMOv2_2002, nmv:NITMOv2_2069, nmv:NITMOv2_4085} -> [nmv:NITMOv2_3537 -> nmv:NITMOv2_0232] -> {nmv:NITMOv2_0518, nmv:NITMOv2_0661, nmv:NITMOv2_1857} -> {nmv:NITMOv2_0018, nmv:NITMOv2_0659, nmv:NITMOv2_2002, nmv:NITMOv2_2069, nmv:NITMOv2_4085}
path_nmv00061.kgml: {2.3.1.39, 2.3.1.85, 2.3.1.86} -> {2.3.1.179, 2.3.1.41, 2.3.1.85, 2.3.1.86} -> {1.1.1.100, 2.3.1.85, 2.3.1.86} -> [{2.3.1.85, 2.3.1.86, 4.2.1.59} -> {1.3.1.9, 1.3.1.10, 1.3.1.104, 1.3.1.39, 2.3.1.85, 2.3.1.86}] -> {2.3.1.179, 2.3.1.199, 2.3.1.41} -> 1.1.1.100
path_nmv00061.kgml: Skipped genes: nmv:NITMOv2_0660
path_nmv00061.kgml:
path_nmv00061.kgml: Found a trail of span 4 containing skipped vertices
path_nmv00061.kgml: 147 -> [58] -> 75 -> [286 -> 70] -> 53 -> 54
path_nmv00061.kgml: R01626 -> [R04968] -> R04543 -> [R04544 -> {R04969, R04970}] -> R07762 -> R07763
path_nmv00061.kgml: nmv:NITMOv2_0658 -> [{nmv:NITMOv2_0518, nmv:NITMOv2_0661, nmv:NITMOv2_1857}] -> {nmv:NITMOv2_0018, nmv:NITMOv2_0659, nmv:NITMOv2_2002, nmv:NITMOv2_2069, nmv:NITMOv2_4085} -> [nmv:NITMOv2_3537 -> nmv:NITMOv2_0232] -> {nmv:NITMOv2_0518, nmv:NITMOv2_0661, nmv:NITMOv2_1857} -> {nmv:NITMOv2_0018, nmv:NITMOv2_0659, nmv:NITMOv2_2002, nmv:NITMOv2_2069, nmv:NITMOv2_4085}
path_nmv00061.kgml: {2.3.1.39, 2.3.1.85, 2.3.1.86} -> [{2.3.1.179, 2.3.1.41, 2.3.1.85, 2.3.1.86}] -> {1.1.1.100, 2.3.1.85, 2.3.1.86} -> [{2.3.1.85, 2.3.1.86, 4.2.1.59} -> {1.3.1.9, 1.3.1.10, 1.3.1.104, 1.3.1.39, 2.3.1.85, 2.3.1.86}] -> {2.3.1.179, 2.3.1.199, 2.3.1.41} -> 1.1.1.100
path_nmv00061.kgml: Skipped genes: nmv:NITMOv2_0660
path_nmv00061.kgml:
path_nmv00061.kgml: Found a trail of span 3 containing skipped vertices
path_nmv00061.kgml: 147 -> 53 -> 54
path_nmv00061.kgml: R01626 -> R07762 -> R07763
path_nmv00061.kgml: nmv:NITMOv2_0658 -> {nmv:NITMOv2_0518, nmv:NITMOv2_0661, nmv:NITMOv2_1857} -> {nmv:NITMOv2_0018, nmv:NITMOv2_0659, nmv:NITMOv2_2002, nmv:NITMOv2_2069, nmv:NITMOv2_4085}
path_nmv00061.kgml: {2.3.1.39, 2.3.1.85, 2.3.1.86} -> {2.3.1.179, 2.3.1.199, 2.3.1.41} -> 1.1.1.100
path_nmv00061.kgml: Skipped genes: nmv:NITMOv2_0660
path_nmv00061.kgml:
path_nmv00061.kgml: Found a trail of span 2 containing skipped vertices
path_nmv00061.kgml: 147 -> [53] -> 54
path_nmv00061.kgml: R01626 -> [R07762] -> R07763
path_nmv00061.kgml: nmv:NITMOv2_0658 -> [{nmv:NITMOv2_0518, nmv:NITMOv2_0661, nmv:NITMOv2_1857}] -> {nmv:NITMOv2_0018, nmv:NITMOv2_0659, nmv:NITMOv2_2002, nmv:NITMOv2_2069, nmv:NITMOv2_4085}
path_nmv00061.kgml: {2.3.1.39, 2.3.1.85, 2.3.1.86} -> [{2.3.1.179, 2.3.1.199, 2.3.1.41}] -> 1.1.1.100
path_nmv00061.kgml:
path_nmv00061.kgml: --- 4.13 seconds ---

path_nmv00071.kgml: Fatty acid degradation
path_nmv00071.kgml: Initialization took 0.25 seconds
path_nmv00071.kgml: (not found)
path_nmv00071.kgml: --- 0.31 seconds ---

path_nmv00072.kgml: Synthesis and degradation of ketone bodies
path_nmv00072.kgml: Initialization took 0.06 seconds
path_nmv00072.kgml: (not found)
path_nmv00072.kgml: --- 0.12 seconds ---

path_nmv00100.kgml: Steroid biosynthesis
path_nmv00100.kgml: Initialization took 0.06 seconds
path_nmv00100.kgml: (not found)
path_nmv00100.kgml: --- 0.12 seconds ---

path_nmv00130.kgml: Ubiquinone and other terpenoid-quinone biosynthesis
path_nmv00130.kgml: Initialization took 0.20 seconds
path_nmv00130.kgml: (not found)
path_nmv00130.kgml: --- 0.26 seconds ---

path_nmv00190.kgml: Oxidative phosphorylation
path_nmv00190.kgml: Initialization took 11.67 seconds
path_nmv00190.kgml: (not found)
path_nmv00190.kgml: --- 11.73 seconds ---

path_nmv00220.kgml: Arginine biosynthesis
path_nmv00220.kgml: Initialization took 0.34 seconds
path_nmv00220.kgml:
path_nmv00220.kgml: Found a trail of span 4 containing skipped vertices
path_nmv00220.kgml: 52 -> [55] -> 44 -> 45 -> 47
path_nmv00220.kgml: R02283 -> [R02282] -> R01398 -> R01954 -> R01086
path_nmv00220.kgml: nmv:NITMOv2_0399 -> [nmv:NITMOv2_1759] -> nmv:NITMOv2_0400 -> nmv:NITMOv2_0401 -> nmv:NITMOv2_0402
path_nmv00220.kgml: 2.6.1.11 -> [2.3.1.35] -> 2.1.3.3 -> 6.3.4.5 -> 4.3.2.1
path_nmv00220.kgml:
path_nmv00220.kgml: Found a trail of span 3 containing skipped vertices
path_nmv00220.kgml: 52 -> [55 -> 44] -> 45 -> 47
path_nmv00220.kgml: R02283 -> [R02282 -> R01398] -> R01954 -> R01086
path_nmv00220.kgml: nmv:NITMOv2_0399 -> [nmv:NITMOv2_1759 -> nmv:NITMOv2_0400] -> nmv:NITMOv2_0401 -> nmv:NITMOv2_0402
path_nmv00220.kgml: 2.6.1.11 -> [2.3.1.35 -> 2.1.3.3] -> 6.3.4.5 -> 4.3.2.1
path_nmv00220.kgml: Skipped genes: nmv:NITMOv2_0400
path_nmv00220.kgml:
path_nmv00220.kgml: Found a trail of span 3 containing skipped vertices
path_nmv00220.kgml: 52 -> [55] -> 44 -> [45] -> 47
path_nmv00220.kgml: R02283 -> [R02282] -> R01398 -> [R01954] -> R01086
path_nmv00220.kgml: nmv:NITMOv2_0399 -> [nmv:NITMOv2_1759] -> nmv:NITMOv2_0400 -> [nmv:NITMOv2_0401] -> nmv:NITMOv2_0402
path_nmv00220.kgml: 2.6.1.11 -> [2.3.1.35] -> 2.1.3.3 -> [6.3.4.5] -> 4.3.2.1
path_nmv00220.kgml: Skipped genes: nmv:NITMOv2_0401
path_nmv00220.kgml:
path_nmv00220.kgml: Found a trail of span 3 containing skipped vertices
path_nmv00220.kgml: 49 -> [50] -> 51 -> [52] -> 55
path_nmv00220.kgml: R00259 -> [R02649] -> R03443 -> [R02283] -> R02282
path_nmv00220.kgml: nmv:NITMOv2_1759 -> [nmv:NITMOv2_0216] -> nmv:NITMOv2_1760 -> [nmv:NITMOv2_0399] -> nmv:NITMOv2_1759
path_nmv00220.kgml: 2.3.1.1 -> [2.7.2.8] -> 1.2.1.38 -> [2.6.1.11] -> 2.3.1.35
path_nmv00220.kgml:
path_nmv00220.kgml: --- 0.68 seconds ---

path_nmv00230.kgml: Purine metabolism
path_nmv00230.kgml: Initialization took 9.47 seconds
path_nmv00230.kgml:
path_nmv00230.kgml: Found a trail of span 3 containing skipped vertices
path_nmv00230.kgml: 220 -> [300] -> 244 -> [300 -> 139] -> 239
path_nmv00230.kgml: R00332 -> [R00430] -> R00441 -> [R00430 -> R02019] -> R02090
path_nmv00230.kgml: nmv:NITMOv2_2079 -> [{nmv:NITMOv2_1056, nmv:NITMOv2_4606}] -> {nmv:NITMOv2_1199, nmv:NITMOv2_1200, nmv:NITMOv2_1233, nmv:NITMOv2_2078} -> [{nmv:NITMOv2_1056, nmv:NITMOv2_4606} -> {nmv:NITMOv2_1430, nmv:NITMOv2_1557, nmv:NITMOv2_2304, nmv:NITMOv2_3144}] -> nmv:NITMOv2_2079
path_nmv00230.kgml: 2.7.4.8 -> [2.7.1.40] -> {2.7.7.48, 2.7.7.6} -> [2.7.1.40 -> 1.17.4.1] -> {2.7.4.12, 2.7.4.8}
path_nmv00230.kgml:
path_nmv00230.kgml: Found a trail of span 2 without skipping any vertex
path_nmv00230.kgml: 427 -> 428
path_nmv00230.kgml: R07404 -> R07405
path_nmv00230.kgml: nmv:NITMOv2_4290 -> nmv:NITMOv2_4291
path_nmv00230.kgml: 6.3.4.18 -> 5.4.99.18
path_nmv00230.kgml:
path_nmv00230.kgml: Found a trail of span 2 containing skipped vertices
path_nmv00230.kgml: 160 -> [162 -> 163] -> 260
path_nmv00230.kgml: R01072 -> [R04144 -> R04325] -> R04463
path_nmv00230.kgml: nmv:NITMOv2_1314 -> [nmv:NITMOv2_2047 -> nmv:NITMOv2_1115] -> {nmv:NITMOv2_1304, nmv:NITMOv2_1305, nmv:NITMOv2_1313}
path_nmv00230.kgml: 2.4.2.14 -> [6.3.4.13 -> 2.1.2.2] -> 6.3.5.3
path_nmv00230.kgml:
path_nmv00230.kgml: Found a trail of span 2 containing skipped vertices
path_nmv00230.kgml: 167 -> 166
path_nmv00230.kgml: R04591 -> R04559
path_nmv00230.kgml: nmv:NITMOv2_1302 -> nmv:NITMOv2_1300
path_nmv00230.kgml: 6.3.2.6 -> 4.3.2.2
path_nmv00230.kgml: Skipped genes: nmv:NITMOv2_1301
path_nmv00230.kgml:
path_nmv00230.kgml: Found a trail of span 2 containing skipped vertices
path_nmv00230.kgml: 247 -> [240 -> 239] -> 242
path_nmv00230.kgml: R00376 -> [R01857 -> R02090] -> R01968
path_nmv00230.kgml: {nmv:NITMOv2_0002, nmv:NITMOv2_0204, nmv:NITMOv2_1545, nmv:NITMOv2_2042, nmv:NITMOv2_3155, nmv:NITMOv2_3439, nmv:NITMOv2_4509, nmv:NITMOv2_4580} -> [nmv:NITMOv2_1817 -> nmv:NITMOv2_2079] -> {nmv:NITMOv2_4461, nmv:NITMOv2_4584}
path_nmv00230.kgml: 2.7.7.7 -> [2.7.4.6 -> {2.7.4.12, 2.7.4.8}] -> {3.1.3.5, 3.1.3.89}
path_nmv00230.kgml: Skipped genes: nmv:NITMOv2_4582, nmv:NITMOv2_4581
path_nmv00230.kgml:
path_nmv00230.kgml: Found a trail of span 2 without skipping any vertex
path_nmv00230.kgml: 205 -> 206
path_nmv00230.kgml: R01130 -> {R01230, R01231}
path_nmv00230.kgml: nmv:NITMOv2_1343 -> nmv:NITMOv2_1344
path_nmv00230.kgml: 1.1.1.205 -> {6.3.5.2, 6.3.5.2}
path_nmv00230.kgml:
path_nmv00230.kgml: Found a trail of span 2 containing skipped vertices
path_nmv00230.kgml: 163 -> [260] -> 164
path_nmv00230.kgml: R04325 -> [R04463] -> R04208
path_nmv00230.kgml: nmv:NITMOv2_1115 -> [{nmv:NITMOv2_1304, nmv:NITMOv2_1305, nmv:NITMOv2_1313}] -> nmv:NITMOv2_1114
path_nmv00230.kgml: 2.1.2.2 -> [6.3.5.3] -> 6.3.3.1
path_nmv00230.kgml:
path_nmv00230.kgml: Found a trail of span 2 containing skipped vertices
path_nmv00230.kgml: 175 -> [312 -> 287] -> 190
path_nmv00230.kgml: R00375 -> [R01138 -> R01547] -> R02088
path_nmv00230.kgml: {nmv:NITMOv2_0002, nmv:NITMOv2_0204, nmv:NITMOv2_1545, nmv:NITMOv2_2042, nmv:NITMOv2_3155, nmv:NITMOv2_3439, nmv:NITMOv2_4509, nmv:NITMOv2_4580} -> [{nmv:NITMOv2_1056, nmv:NITMOv2_4606} -> nmv:NITMOv2_1227] -> {nmv:NITMOv2_4461, nmv:NITMOv2_4584}
path_nmv00230.kgml: 2.7.7.7 -> [2.7.1.40 -> {2.7.4.11, 2.7.4.3}] -> {3.1.3.5, 3.1.3.89}
path_nmv00230.kgml: Skipped genes: nmv:NITMOv2_4582, nmv:NITMOv2_4581
path_nmv00230.kgml:
path_nmv00230.kgml: Found a trail of span 2 without skipping any vertex
path_nmv00230.kgml: 252 -> 253
path_nmv00230.kgml: R00529 -> R00509
path_nmv00230.kgml: {nmv:NITMOv2_0337, nmv:NITMOv2_0338, nmv:NITMOv2_2964, nmv:NITMOv2_3281} -> {nmv:NITMOv2_0338, nmv:NITMOv2_3842}
path_nmv00230.kgml: 2.7.7.4 -> 2.7.1.25
path_nmv00230.kgml:
path_nmv00230.kgml: --- 11.51 seconds ---

path_nmv00240.kgml: Pyrimidine metabolism
path_nmv00240.kgml: Initialization took 4.20 seconds
path_nmv00240.kgml:
path_nmv00240.kgml: Found a trail of span 3 containing skipped vertices
path_nmv00240.kgml: 91 -> 97 -> 98
path_nmv00240.kgml: R00575 -> R01397 -> R01993
path_nmv00240.kgml: {nmv:NITMOv2_3321, nmv:NITMOv2_3324} -> nmv:NITMOv2_3327 -> nmv:NITMOv2_3326
path_nmv00240.kgml: 6.3.5.5 -> 2.1.3.2 -> 3.5.2.3
path_nmv00240.kgml: Skipped genes: nmv:NITMOv2_3325
path_nmv00240.kgml:
path_nmv00240.kgml: Found a trail of span 2 containing skipped vertices
path_nmv00240.kgml: 91 -> [97] -> 98
path_nmv00240.kgml: R00575 -> [R01397] -> R01993
path_nmv00240.kgml: {nmv:NITMOv2_3321, nmv:NITMOv2_3324} -> [nmv:NITMOv2_3327] -> nmv:NITMOv2_3326
path_nmv00240.kgml: 6.3.5.5 -> [2.1.3.2] -> 3.5.2.3
path_nmv00240.kgml: Skipped genes: nmv:NITMOv2_3325
path_nmv00240.kgml:
path_nmv00240.kgml: Found a trail of span 2 containing skipped vertices
path_nmv00240.kgml: 121 -> [102 -> 104] -> 103
path_nmv00240.kgml: R00442 -> [R00438 -> R00156] -> R00443
path_nmv00240.kgml: {nmv:NITMOv2_1199, nmv:NITMOv2_1200, nmv:NITMOv2_1233, nmv:NITMOv2_2078} -> [nmv:NITMOv2_4478 -> nmv:NITMOv2_1817] -> {nmv:NITMOv2_1199, nmv:NITMOv2_1200, nmv:NITMOv2_1233, nmv:NITMOv2_2078}
path_nmv00240.kgml: {2.7.7.48, 2.7.7.6} -> [2.7.7.8 -> 2.7.4.6] -> {2.7.7.48, 2.7.7.52, 2.7.7.6}
path_nmv00240.kgml:
path_nmv00240.kgml: --- 4.73 seconds ---

path_nmv00250.kgml: Alanine, aspartate and glutamate metabolism
path_nmv00250.kgml: Initialization took 2.35 seconds
path_nmv00250.kgml:
path_nmv00250.kgml: Found a trail of span 2 without skipping any vertex
path_nmv00250.kgml: 48 -> 51
path_nmv00250.kgml: R01954 -> R01086
path_nmv00250.kgml: nmv:NITMOv2_0401 -> nmv:NITMOv2_0402
path_nmv00250.kgml: 6.3.4.5 -> 4.3.2.1
path_nmv00250.kgml:
path_nmv00250.kgml: --- 2.51 seconds ---

path_nmv00260.kgml: Glycine, serine and threonine metabolism
path_nmv00260.kgml: Initialization took 2.20 seconds
path_nmv00260.kgml:
path_nmv00260.kgml: Found a trail of span 3 containing skipped vertices
path_nmv00260.kgml: 76 -> [93] -> 103 -> [99] -> 87
path_nmv00260.kgml: R00480 -> [R02291] -> {R01773, R01775} -> [R01771] -> R01466
path_nmv00260.kgml: nmv:NITMOv2_4465 -> [nmv:NITMOv2_0862] -> nmv:NITMOv2_4468 -> [nmv:NITMOv2_4418] -> {nmv:NITMOv2_2399, nmv:NITMOv2_4467}
path_nmv00260.kgml: 2.7.2.4 -> [1.2.1.11] -> {1.1.1.3, 1.1.1.3} -> [2.7.1.39] -> 4.2.3.1
path_nmv00260.kgml: Skipped genes: nmv:NITMOv2_4466
path_nmv00260.kgml:
path_nmv00260.kgml: Found a trail of span 2 containing skipped vertices
path_nmv00260.kgml: 92 -> [84] -> 89
path_nmv00260.kgml: R00371 -> [R00751] -> R01465
path_nmv00260.kgml: {nmv:NITMOv2_3780, nmv:NITMOv2_4547} -> [nmv:NITMOv2_1698] -> nmv:NITMOv2_4546
path_nmv00260.kgml: 2.3.1.29 -> [{4.1.2.48, 4.1.2.5}] -> 1.1.1.103
path_nmv00260.kgml:
path_nmv00260.kgml: --- 2.57 seconds ---

path_nmv00261.kgml: Monobactam biosynthesis
path_nmv00261.kgml: Initialization took 0.19 seconds
path_nmv00261.kgml:
path_nmv00261.kgml: Found a trail of span 2 without skipping any vertex
path_nmv00261.kgml: 97 -> 96
path_nmv00261.kgml: R10147 -> {R04198, R04199}
path_nmv00261.kgml: nmv:NITMOv2_0406 -> nmv:NITMOv2_0407
path_nmv00261.kgml: 4.3.3.7 -> {1.17.1.8, 1.17.1.8}
path_nmv00261.kgml:
path_nmv00261.kgml: --- 0.32 seconds ---

path_nmv00270.kgml: Cysteine and methionine metabolism
path_nmv00270.kgml: Initialization took 0.75 seconds
path_nmv00270.kgml:
path_nmv00270.kgml: Found a trail of span 2 containing skipped vertices
path_nmv00270.kgml: 93 -> [88] -> 92
path_nmv00270.kgml: R00192 -> [R00946] -> R00177
path_nmv00270.kgml: nmv:NITMOv2_0703 -> [nmv:NITMOv2_2366] -> nmv:NITMOv2_0704
path_nmv00270.kgml: 3.3.1.1 -> [2.1.1.13] -> 2.5.1.6
path_nmv00270.kgml:
path_nmv00270.kgml: Found a trail of span 2 containing skipped vertices
path_nmv00270.kgml: 217 -> [214] -> 211
path_nmv00270.kgml: R00480 -> [R02291] -> {R01773, R01775}
path_nmv00270.kgml: nmv:NITMOv2_4465 -> [nmv:NITMOv2_0862] -> nmv:NITMOv2_4468
path_nmv00270.kgml: 2.7.2.4 -> [1.2.1.11] -> {1.1.1.3, 1.1.1.3}
path_nmv00270.kgml: Skipped genes: nmv:NITMOv2_4467, nmv:NITMOv2_4466
path_nmv00270.kgml:
path_nmv00270.kgml: --- 0.97 seconds ---

path_nmv00280.kgml: Valine, leucine and isoleucine degradation
path_nmv00280.kgml: Initialization took 0.40 seconds
path_nmv00280.kgml:
path_nmv00280.kgml: Found a trail of span 4 containing skipped vertices
path_nmv00280.kgml: 79 -> 78 -> 77 -> 72
path_nmv00280.kgml: R04138 -> R02085 -> R01360 -> R00238
path_nmv00280.kgml: nmv:NITMOv2_0052 -> nmv:NITMOv2_0051 -> nmv:NITMOv2_0050 -> nmv:NITMOv2_0057
path_nmv00280.kgml: 6.4.1.4 -> 4.2.1.18 -> 4.1.3.4 -> 2.3.1.9
path_nmv00280.kgml: Skipped genes: nmv:NITMOv2_0054, nmv:NITMOv2_0056
path_nmv00280.kgml:
path_nmv00280.kgml: Found a trail of span 3 containing skipped vertices
path_nmv00280.kgml: 79 -> [78] -> 77 -> 72
path_nmv00280.kgml: R04138 -> [R02085] -> R01360 -> R00238
path_nmv00280.kgml: nmv:NITMOv2_0052 -> [nmv:NITMOv2_0051] -> nmv:NITMOv2_0050 -> nmv:NITMOv2_0057
path_nmv00280.kgml: 6.4.1.4 -> [4.2.1.18] -> 4.1.3.4 -> 2.3.1.9
path_nmv00280.kgml: Skipped genes: nmv:NITMOv2_0051, nmv:NITMOv2_0054, nmv:NITMOv2_0056
path_nmv00280.kgml:
path_nmv00280.kgml: Found a trail of span 3 containing skipped vertices
path_nmv00280.kgml: 79 -> 78 -> [77] -> 72
path_nmv00280.kgml: R04138 -> R02085 -> [R01360] -> R00238
path_nmv00280.kgml: nmv:NITMOv2_0052 -> nmv:NITMOv2_0051 -> [nmv:NITMOv2_0050] -> nmv:NITMOv2_0057
path_nmv00280.kgml: 6.4.1.4 -> 4.2.1.18 -> [4.1.3.4] -> 2.3.1.9
path_nmv00280.kgml: Skipped genes: nmv:NITMOv2_0054, nmv:NITMOv2_0056
path_nmv00280.kgml:
path_nmv00280.kgml: Found a trail of span 2 containing skipped vertices
path_nmv00280.kgml: 79 -> [78 -> 77] -> 72
path_nmv00280.kgml: R04138 -> [R02085 -> R01360] -> R00238
path_nmv00280.kgml: nmv:NITMOv2_0052 -> [nmv:NITMOv2_0051 -> nmv:NITMOv2_0050] -> nmv:NITMOv2_0057
path_nmv00280.kgml: 6.4.1.4 -> [4.2.1.18 -> 4.1.3.4] -> 2.3.1.9
path_nmv00280.kgml: Skipped genes: nmv:NITMOv2_0054, nmv:NITMOv2_0056
path_nmv00280.kgml:
path_nmv00280.kgml: --- 0.74 seconds ---

path_nmv00290.kgml: Valine, leucine and isoleucine biosynthesis
path_nmv00290.kgml: Initialization took 0.55 seconds
path_nmv00290.kgml:
path_nmv00290.kgml: Found a trail of span 5 containing skipped vertices
path_nmv00290.kgml: 79 -> [44] -> 46 -> 44 -> [46 -> 41] -> 38 -> [35 -> 37] -> 36
path_nmv00290.kgml: R00226 -> [R05071] -> R04440 -> R05071 -> [R04440 -> R04441] -> R01213 -> [R03968 -> R04001] -> R04426
path_nmv00290.kgml: {nmv:NITMOv2_0853, nmv:NITMOv2_0854, nmv:NITMOv2_4047} -> [nmv:NITMOv2_0855] -> nmv:NITMOv2_0855 -> nmv:NITMOv2_0855 -> [nmv:NITMOv2_0855 -> {nmv:NITMOv2_2981, nmv:NITMOv2_3765}] -> {nmv:NITMOv2_0858, nmv:NITMOv2_4464} -> [{nmv:NITMOv2_4816, nmv:NITMOv2_4817} -> {nmv:NITMOv2_4816, nmv:NITMOv2_4817}] -> nmv:NITMOv2_0860
path_nmv00290.kgml: 2.2.1.6 -> [{1.1.1.86, 5.4.99.3}] -> 1.1.1.86 -> {1.1.1.86, 5.4.99.3} -> [1.1.1.86 -> 4.2.1.9] -> 2.3.3.13 -> [4.2.1.33 -> 4.2.1.33] -> 1.1.1.85
path_nmv00290.kgml: Skipped genes: nmv:NITMOv2_0859, nmv:NITMOv2_0856, nmv:NITMOv2_0857
path_nmv00290.kgml:
path_nmv00290.kgml: Found a trail of span 3 without skipping any vertex
path_nmv00290.kgml: 47 -> 42 -> 34
path_nmv00290.kgml: R08648 -> R05069 -> R05068
path_nmv00290.kgml: {nmv:NITMOv2_0853, nmv:NITMOv2_0854, nmv:NITMOv2_4047} -> nmv:NITMOv2_0855 -> nmv:NITMOv2_0855
path_nmv00290.kgml: 2.2.1.6 -> {1.1.1.86, 5.4.99.3} -> 1.1.1.86
path_nmv00290.kgml:
path_nmv00290.kgml: Found a trail of span 2 without skipping any vertex
path_nmv00290.kgml: 78 -> 21
path_nmv00290.kgml: R03896 -> R03898
path_nmv00290.kgml: {nmv:NITMOv2_4816, nmv:NITMOv2_4817} -> {nmv:NITMOv2_4816, nmv:NITMOv2_4817}
path_nmv00290.kgml: 4.2.1.35 -> 4.2.1.35
path_nmv00290.kgml:
path_nmv00290.kgml: Found a trail of span 2 without skipping any vertex
path_nmv00290.kgml: 35 -> 37
path_nmv00290.kgml: R03968 -> R04001
path_nmv00290.kgml: {nmv:NITMOv2_4816, nmv:NITMOv2_4817} -> {nmv:NITMOv2_4816, nmv:NITMOv2_4817}
path_nmv00290.kgml: 4.2.1.33 -> 4.2.1.33
path_nmv00290.kgml:
path_nmv00290.kgml: --- 0.98 seconds ---

path_nmv00300.kgml: Lysine biosynthesis
path_nmv00300.kgml: Initialization took 0.40 seconds
path_nmv00300.kgml:
path_nmv00300.kgml: Found a trail of span 3 containing skipped vertices
path_nmv00300.kgml: 53 -> 54 -> [34 -> 62] -> 63
path_nmv00300.kgml: R10147 -> {R04198, R04199} -> [R07613 -> R02735] -> R00451
path_nmv00300.kgml: nmv:NITMOv2_0406 -> nmv:NITMOv2_0407 -> [nmv:NITMOv2_0420 -> nmv:NITMOv2_0523] -> {nmv:NITMOv2_0405, nmv:NITMOv2_3385}
path_nmv00300.kgml: 4.3.3.7 -> {1.17.1.8, 1.17.1.8} -> [2.6.1.83 -> 5.1.1.7] -> 4.1.1.20
path_nmv00300.kgml:
path_nmv00300.kgml: Found a trail of span 2 without skipping any vertex
path_nmv00300.kgml: 77 -> 46
path_nmv00300.kgml: R02788 -> R04617
path_nmv00300.kgml: nmv:NITMOv2_0617 -> nmv:NITMOv2_0618
path_nmv00300.kgml: 6.3.2.13 -> 6.3.2.10
path_nmv00300.kgml:
path_nmv00300.kgml: Found a trail of span 2 containing skipped vertices
path_nmv00300.kgml: 50 -> [51] -> 52
path_nmv00300.kgml: R00480 -> [R02291] -> {R01773, R01775}
path_nmv00300.kgml: nmv:NITMOv2_4465 -> [nmv:NITMOv2_0862] -> nmv:NITMOv2_4468
path_nmv00300.kgml: 2.7.2.4 -> [1.2.1.11] -> {1.1.1.3, 1.1.1.3}
path_nmv00300.kgml: Skipped genes: nmv:NITMOv2_4467, nmv:NITMOv2_4466
path_nmv00300.kgml:
path_nmv00300.kgml: --- 0.67 seconds ---

path_nmv00310.kgml: Lysine degradation
path_nmv00310.kgml: Initialization took 0.14 seconds
path_nmv00310.kgml: (not found)
path_nmv00310.kgml: --- 0.21 seconds ---

path_nmv00330.kgml: Arginine and proline metabolism
path_nmv00330.kgml: Initialization took 0.45 seconds
path_nmv00330.kgml:
path_nmv00330.kgml: Found a trail of span 2 without skipping any vertex
path_nmv00330.kgml: 148 -> 149
path_nmv00330.kgml: R00566 -> R01157
path_nmv00330.kgml: nmv:NITMOv2_4298 -> nmv:NITMOv2_4297
path_nmv00330.kgml: 4.1.1.19 -> 3.5.3.11
path_nmv00330.kgml:
path_nmv00330.kgml: --- 0.57 seconds ---

path_nmv00332.kgml: Carbapenem biosynthesis
path_nmv00332.kgml: Initialization took 0.09 seconds
path_nmv00332.kgml: (not found)
path_nmv00332.kgml: --- 0.15 seconds ---

path_nmv00340.kgml: Histidine metabolism
path_nmv00340.kgml: Initialization took 0.45 seconds
path_nmv00340.kgml:
path_nmv00340.kgml: Found a trail of span 4 containing skipped vertices
path_nmv00340.kgml: 67 -> 66 -> 65 -> 69
path_nmv00340.kgml: R04035 -> R04037 -> R04640 -> R04558
path_nmv00340.kgml: nmv:NITMOv2_0844 -> nmv:NITMOv2_0844 -> nmv:NITMOv2_0842 -> {nmv:NITMOv2_0840, nmv:NITMOv2_0843}
path_nmv00340.kgml: 3.6.1.31 -> 3.5.4.19 -> 5.3.1.16 -> 4.3.2.10
path_nmv00340.kgml: Skipped genes: nmv:NITMOv2_0841
path_nmv00340.kgml:
path_nmv00340.kgml: Found a trail of span 3 containing skipped vertices
path_nmv00340.kgml: 67 -> [66] -> 65 -> 69
path_nmv00340.kgml: R04035 -> [R04037] -> R04640 -> R04558
path_nmv00340.kgml: nmv:NITMOv2_0844 -> [nmv:NITMOv2_0844] -> nmv:NITMOv2_0842 -> {nmv:NITMOv2_0840, nmv:NITMOv2_0843}
path_nmv00340.kgml: 3.6.1.31 -> [3.5.4.19] -> 5.3.1.16 -> 4.3.2.10
path_nmv00340.kgml: Skipped genes: nmv:NITMOv2_0841
path_nmv00340.kgml:
path_nmv00340.kgml: Found a trail of span 3 containing skipped vertices
path_nmv00340.kgml: 67 -> 66 -> [65] -> 69
path_nmv00340.kgml: R04035 -> R04037 -> [R04640] -> R04558
path_nmv00340.kgml: nmv:NITMOv2_0844 -> nmv:NITMOv2_0844 -> [nmv:NITMOv2_0842] -> {nmv:NITMOv2_0840, nmv:NITMOv2_0843}
path_nmv00340.kgml: 3.6.1.31 -> 3.5.4.19 -> [5.3.1.16] -> 4.3.2.10
path_nmv00340.kgml:
path_nmv00340.kgml: Found a trail of span 2 containing skipped vertices
path_nmv00340.kgml: 67 -> [66 -> 65] -> 69
path_nmv00340.kgml: R04035 -> [R04037 -> R04640] -> R04558
path_nmv00340.kgml: nmv:NITMOv2_0844 -> [nmv:NITMOv2_0844 -> nmv:NITMOv2_0842] -> {nmv:NITMOv2_0840, nmv:NITMOv2_0843}
path_nmv00340.kgml: 3.6.1.31 -> [3.5.4.19 -> 5.3.1.16] -> 4.3.2.10
path_nmv00340.kgml:
path_nmv00340.kgml: --- 0.78 seconds ---

path_nmv00350.kgml: Tyrosine metabolism
path_nmv00350.kgml: Initialization took 0.15 seconds
path_nmv00350.kgml: (not found)
path_nmv00350.kgml: --- 0.21 seconds ---

path_nmv00360.kgml: Phenylalanine metabolism
path_nmv00360.kgml: Initialization took 0.20 seconds
path_nmv00360.kgml: (not found)
path_nmv00360.kgml: --- 0.26 seconds ---

path_nmv00361.kgml: Chlorocyclohexane and chlorobenzene degradation
path_nmv00361.kgml: Initialization took 0.10 seconds
path_nmv00361.kgml: (not found)
path_nmv00361.kgml: --- 0.16 seconds ---

path_nmv00362.kgml: Benzoate degradation
path_nmv00362.kgml: Initialization took 0.15 seconds
path_nmv00362.kgml:
path_nmv00362.kgml: Found a trail of span 2 without skipping any vertex
path_nmv00362.kgml: 124 -> 127
path_nmv00362.kgml: R01976 -> R00238
path_nmv00362.kgml: nmv:NITMOv2_0056 -> nmv:NITMOv2_0057
path_nmv00362.kgml: 1.1.1.157 -> 2.3.1.9
path_nmv00362.kgml:
path_nmv00362.kgml: --- 0.27 seconds ---

path_nmv00364.kgml: Fluorobenzoate degradation
path_nmv00364.kgml: Initialization took 0.06 seconds
path_nmv00364.kgml: (not found)
path_nmv00364.kgml: --- 0.12 seconds ---

path_nmv00380.kgml: Tryptophan metabolism
path_nmv00380.kgml: Initialization took 0.25 seconds
path_nmv00380.kgml: (not found)
path_nmv00380.kgml: --- 0.31 seconds ---

path_nmv00401.kgml: Novobiocin biosynthesis
path_nmv00401.kgml: Initialization took 0.09 seconds
path_nmv00401.kgml: (not found)
path_nmv00401.kgml: --- 0.15 seconds ---

path_nmv00405.kgml: Phenazine biosynthesis
path_nmv00405.kgml: Initialization took 0.09 seconds
path_nmv00405.kgml: (not found)
path_nmv00405.kgml: --- 0.15 seconds ---

path_nmv00410.kgml: beta-Alanine metabolism
path_nmv00410.kgml: Initialization took 0.09 seconds
path_nmv00410.kgml: (not found)
path_nmv00410.kgml: --- 0.16 seconds ---

path_nmv00430.kgml: Taurine and hypotaurine metabolism
path_nmv00430.kgml: Initialization took 0.09 seconds
path_nmv00430.kgml: (not found)
path_nmv00430.kgml: --- 0.15 seconds ---

path_nmv00440.kgml: Phosphonate and phosphinate metabolism
path_nmv00440.kgml: Initialization took 0.09 seconds
path_nmv00440.kgml:
path_nmv00440.kgml: Found a trail of span 2 containing skipped vertices
path_nmv00440.kgml: 65 -> 111
path_nmv00440.kgml: R04053 -> R04152
path_nmv00440.kgml: nmv:NITMOv2_0601 -> nmv:NITMOv2_0603
path_nmv00440.kgml: 4.1.1.82 -> 2.6.1.37
path_nmv00440.kgml: Skipped genes: nmv:NITMOv2_0602
path_nmv00440.kgml:
path_nmv00440.kgml: --- 0.21 seconds ---

path_nmv00450.kgml: Selenocompound metabolism
path_nmv00450.kgml: Initialization took 0.19 seconds
path_nmv00450.kgml: (not found)
path_nmv00450.kgml: --- 0.24 seconds ---

path_nmv00471.kgml: D-Glutamine and D-glutamate metabolism
path_nmv00471.kgml: Initialization took 0.09 seconds
path_nmv00471.kgml:
path_nmv00471.kgml: Found a trail of span 2 containing skipped vertices
path_nmv00471.kgml: 19 -> 20
path_nmv00471.kgml: R03193 -> R02783
path_nmv00471.kgml: nmv:NITMOv2_0623 -> nmv:NITMOv2_0620
path_nmv00471.kgml: 6.3.2.8 -> 6.3.2.9
path_nmv00471.kgml: Skipped genes: nmv:NITMOv2_0622, nmv:NITMOv2_0621
path_nmv00471.kgml:
path_nmv00471.kgml: --- 0.21 seconds ---

path_nmv00472.kgml: D-Arginine and D-ornithine metabolism
path_nmv00472.kgml: Initialization took 0.06 seconds
path_nmv00472.kgml: (not found)
path_nmv00472.kgml: --- 0.12 seconds ---

path_nmv00473.kgml: D-Alanine metabolism
path_nmv00473.kgml: Initialization took 0.09 seconds
path_nmv00473.kgml: (not found)
path_nmv00473.kgml: --- 0.15 seconds ---

path_nmv00480.kgml: Glutathione metabolism
path_nmv00480.kgml: Initialization took 0.24 seconds
path_nmv00480.kgml: (not found)
path_nmv00480.kgml: --- 0.30 seconds ---

path_nmv00500.kgml: Starch and sucrose metabolism
path_nmv00500.kgml: Initialization took 2.05 seconds
path_nmv00500.kgml: Aborted (analysis takes longer than 300 seconds)

path_nmv00520.kgml: Amino sugar and nucleotide sugar metabolism
path_nmv00520.kgml: Initialization took 3.85 seconds
path_nmv00520.kgml:
path_nmv00520.kgml: Found a trail of span 4 containing skipped vertices
path_nmv00520.kgml: 193 -> [261] -> 196 -> [261 -> 193] -> 194 -> 203
path_nmv00520.kgml: R01819 -> [R02740] -> R00959 -> [R02740 -> R01819] -> R01818 -> R00885
path_nmv00520.kgml: nmv:NITMOv2_3477 -> [nmv:NITMOv2_0275] -> {nmv:NITMOv2_2060, nmv:NITMOv2_3476} -> [nmv:NITMOv2_0275 -> nmv:NITMOv2_3477] -> nmv:NITMOv2_3476 -> {nmv:NITMOv2_2993, nmv:NITMOv2_3477}
path_nmv00520.kgml: 5.3.1.8 -> [5.3.1.9] -> {5.4.2.2, 5.4.2.5} -> [5.3.1.9 -> 5.3.1.8] -> 5.4.2.8 -> 2.7.7.13
path_nmv00520.kgml:
path_nmv00520.kgml: Found a trail of span 3 containing skipped vertices
path_nmv00520.kgml: 28 -> [24] -> 26 -> 9
path_nmv00520.kgml: R00768 -> [R02060] -> R05332 -> R00416
path_nmv00520.kgml: nmv:NITMOv2_3435 -> [nmv:NITMOv2_1782] -> nmv:NITMOv2_3436 -> nmv:NITMOv2_3436
path_nmv00520.kgml: 2.6.1.16 -> [5.4.2.10] -> 2.3.1.157 -> 2.7.7.23
path_nmv00520.kgml:
path_nmv00520.kgml: Found a trail of span 2 without skipping any vertex
path_nmv00520.kgml: 244 -> 246
path_nmv00520.kgml: R00888 -> R05692
path_nmv00520.kgml: {nmv:NITMOv2_2161, nmv:NITMOv2_3501, nmv:NITMOv2_3509} -> nmv:NITMOv2_2160
path_nmv00520.kgml: 4.2.1.47 -> 1.1.1.271
path_nmv00520.kgml:
path_nmv00520.kgml: Found a trail of span 2 without skipping any vertex
path_nmv00520.kgml: 200 -> 184
path_nmv00520.kgml: R01092 -> R00955
path_nmv00520.kgml: nmv:NITMOv2_2826 -> {nmv:NITMOv2_2827, nmv:NITMOv2_3744}
path_nmv00520.kgml: 2.7.1.6 -> 2.7.7.12
path_nmv00520.kgml:
path_nmv00520.kgml: Found a trail of span 2 without skipping any vertex
path_nmv00520.kgml: 420 -> 422
path_nmv00520.kgml: R11024 -> R11025
path_nmv00520.kgml: nmv:NITMOv2_3741 -> nmv:NITMOv2_3740
path_nmv00520.kgml: 2.7.1.221 -> 2.7.7.99
path_nmv00520.kgml:
path_nmv00520.kgml: Found a trail of span 2 containing skipped vertices
path_nmv00520.kgml: 186 -> 407
path_nmv00520.kgml: R00291 -> R00505
path_nmv00520.kgml: {nmv:NITMOv2_2162, nmv:NITMOv2_2818, nmv:NITMOv2_3486, nmv:NITMOv2_3489, nmv:NITMOv2_4165} -> nmv:NITMOv2_2820
path_nmv00520.kgml: 5.1.3.2 -> 5.4.99.9
path_nmv00520.kgml: Skipped genes: nmv:NITMOv2_2819
path_nmv00520.kgml:
path_nmv00520.kgml: Found a trail of span 2 containing skipped vertices
path_nmv00520.kgml: 28 -> [24 -> 26] -> 9
path_nmv00520.kgml: R00768 -> [R02060 -> R05332] -> R00416
path_nmv00520.kgml: nmv:NITMOv2_3435 -> [nmv:NITMOv2_1782 -> nmv:NITMOv2_3436] -> nmv:NITMOv2_3436
path_nmv00520.kgml: 2.6.1.16 -> [5.4.2.10 -> 2.3.1.157] -> 2.7.7.23
path_nmv00520.kgml:
path_nmv00520.kgml: Found a trail of span 2 containing skipped vertices
path_nmv00520.kgml: 289 -> 261
path_nmv00520.kgml: R01786 -> R02740
path_nmv00520.kgml: nmv:NITMOv2_0273 -> nmv:NITMOv2_0275
path_nmv00520.kgml: {2.7.1.1, 2.7.1.2} -> 5.3.1.9
path_nmv00520.kgml: Skipped genes: nmv:NITMOv2_0274
path_nmv00520.kgml:
path_nmv00520.kgml: --- 5.33 seconds ---

path_nmv00521.kgml: Streptomycin biosynthesis
path_nmv00521.kgml: Initialization took 0.58 seconds
path_nmv00521.kgml:
path_nmv00521.kgml: Found a trail of span 4 containing skipped vertices
path_nmv00521.kgml: 45 -> 44 -> 43 -> [42] -> 24
path_nmv00521.kgml: R08639 -> R02328 -> R06513 -> [R06514] -> R02777
path_nmv00521.kgml: {nmv:NITMOv2_2060, nmv:NITMOv2_3476} -> nmv:NITMOv2_3482 -> {nmv:NITMOv2_3358, nmv:NITMOv2_3480} -> [{nmv:NITMOv2_3408, nmv:NITMOv2_4342}] -> {nmv:NITMOv2_2819, nmv:NITMOv2_3479, nmv:NITMOv2_4840}
path_nmv00521.kgml: {5.4.2.2, 5.4.2.5} -> 2.7.7.24 -> 4.2.1.46 -> [5.1.3.13] -> 1.1.1.133
path_nmv00521.kgml: Skipped genes: nmv:NITMOv2_3477, nmv:NITMOv2_3478, nmv:NITMOv2_3481
path_nmv00521.kgml:
path_nmv00521.kgml: Found a trail of span 3 containing skipped vertices
path_nmv00521.kgml: 45 -> [44] -> 43 -> [42] -> 24
path_nmv00521.kgml: R08639 -> [R02328] -> R06513 -> [R06514] -> R02777
path_nmv00521.kgml: {nmv:NITMOv2_2060, nmv:NITMOv2_3476} -> [nmv:NITMOv2_3482] -> {nmv:NITMOv2_3358, nmv:NITMOv2_3480} -> [{nmv:NITMOv2_3408, nmv:NITMOv2_4342}] -> {nmv:NITMOv2_2819, nmv:NITMOv2_3479, nmv:NITMOv2_4840}
path_nmv00521.kgml: {5.4.2.2, 5.4.2.5} -> [2.7.7.24] -> 4.2.1.46 -> [5.1.3.13] -> 1.1.1.133
path_nmv00521.kgml: Skipped genes: nmv:NITMOv2_3477, nmv:NITMOv2_3478
path_nmv00521.kgml:
path_nmv00521.kgml: Found a trail of span 3 containing skipped vertices
path_nmv00521.kgml: 45 -> 44 -> [43 -> 42] -> 24
path_nmv00521.kgml: R08639 -> R02328 -> [R06513 -> R06514] -> R02777
path_nmv00521.kgml: {nmv:NITMOv2_2060, nmv:NITMOv2_3476} -> nmv:NITMOv2_3482 -> [{nmv:NITMOv2_3358, nmv:NITMOv2_3480} -> {nmv:NITMOv2_3408, nmv:NITMOv2_4342}] -> {nmv:NITMOv2_2819, nmv:NITMOv2_3479, nmv:NITMOv2_4840}
path_nmv00521.kgml: {5.4.2.2, 5.4.2.5} -> 2.7.7.24 -> [4.2.1.46 -> 5.1.3.13] -> 1.1.1.133
path_nmv00521.kgml: Skipped genes: nmv:NITMOv2_3477, nmv:NITMOv2_3478, nmv:NITMOv2_3480, nmv:NITMOv2_3481
path_nmv00521.kgml:
path_nmv00521.kgml: --- 0.81 seconds ---

path_nmv00523.kgml: Polyketide sugar unit biosynthesis
path_nmv00523.kgml: Initialization took 0.18 seconds
path_nmv00523.kgml:
path_nmv00523.kgml: Found a trail of span 3 containing skipped vertices
path_nmv00523.kgml: 27 -> 26 -> [63] -> 28
path_nmv00523.kgml: R02328 -> R06513 -> [R06514] -> R02777
path_nmv00523.kgml: nmv:NITMOv2_3482 -> {nmv:NITMOv2_3358, nmv:NITMOv2_3480} -> [{nmv:NITMOv2_3408, nmv:NITMOv2_4342}] -> {nmv:NITMOv2_2819, nmv:NITMOv2_3479, nmv:NITMOv2_4840}
path_nmv00523.kgml: 2.7.7.24 -> 4.2.1.46 -> [5.1.3.13] -> 1.1.1.133
path_nmv00523.kgml: Skipped genes: nmv:NITMOv2_3481
path_nmv00523.kgml:
path_nmv00523.kgml: Found a trail of span 2 containing skipped vertices
path_nmv00523.kgml: 27 -> [26 -> 63] -> 28
path_nmv00523.kgml: R02328 -> [R06513 -> R06514] -> R02777
path_nmv00523.kgml: nmv:NITMOv2_3482 -> [{nmv:NITMOv2_3358, nmv:NITMOv2_3480} -> {nmv:NITMOv2_3408, nmv:NITMOv2_4342}] -> {nmv:NITMOv2_2819, nmv:NITMOv2_3479, nmv:NITMOv2_4840}
path_nmv00523.kgml: 2.7.7.24 -> [4.2.1.46 -> 5.1.3.13] -> 1.1.1.133
path_nmv00523.kgml: Skipped genes: nmv:NITMOv2_3480, nmv:NITMOv2_3481
path_nmv00523.kgml:
path_nmv00523.kgml: --- 0.33 seconds ---

path_nmv00525.kgml: Acarbose and validamycin biosynthesis
path_nmv00525.kgml: Initialization took 0.08 seconds
path_nmv00525.kgml:
path_nmv00525.kgml: Found a trail of span 2 containing skipped vertices
path_nmv00525.kgml: 58 -> 59
path_nmv00525.kgml: R02328 -> R06513
path_nmv00525.kgml: nmv:NITMOv2_3482 -> {nmv:NITMOv2_3358, nmv:NITMOv2_3480}
path_nmv00525.kgml: 2.7.7.24 -> 4.2.1.46
path_nmv00525.kgml: Skipped genes: nmv:NITMOv2_3481
path_nmv00525.kgml:
path_nmv00525.kgml: --- 0.18 seconds ---

path_nmv00540.kgml: Lipopolysaccharide biosynthesis
path_nmv00540.kgml: Initialization took 0.58 seconds
path_nmv00540.kgml:
path_nmv00540.kgml: Found a trail of span 3 containing skipped vertices
path_nmv00540.kgml: 131 -> 87 -> [44] -> 43
path_nmv00540.kgml: R01530 -> R03254 -> [R03350] -> R03351
path_nmv00540.kgml: nmv:NITMOv2_3308 -> nmv:NITMOv2_3309 -> [nmv:NITMOv2_3478] -> nmv:NITMOv2_3311
path_nmv00540.kgml: 5.3.1.13 -> 2.5.1.55 -> [3.1.3.45] -> 2.7.7.38
path_nmv00540.kgml: Skipped genes: nmv:NITMOv2_3310
path_nmv00540.kgml:
path_nmv00540.kgml: Found a trail of span 3 without skipping any vertex
path_nmv00540.kgml: 45 -> 80 -> 79
path_nmv00540.kgml: R04657 -> R04658 -> R05074
path_nmv00540.kgml: nmv:NITMOv2_3528 -> nmv:NITMOv2_3529 -> nmv:NITMOv2_3529
path_nmv00540.kgml: 2.7.1.130 -> 2.4.99.12 -> 2.4.99.13
path_nmv00540.kgml:
path_nmv00540.kgml: Found a trail of span 2 containing skipped vertices
path_nmv00540.kgml: 90 -> [89 -> 88] -> 53
path_nmv00540.kgml: R04567 -> [R04587 -> R04550] -> R04606
path_nmv00540.kgml: nmv:NITMOv2_3536 -> [nmv:NITMOv2_0043 -> nmv:NITMOv2_1855] -> nmv:NITMOv2_3533
path_nmv00540.kgml: 2.3.1.129 -> [3.5.1.108 -> 2.3.1.191] -> 2.4.1.182
path_nmv00540.kgml: Skipped genes: nmv:NITMOv2_3534, nmv:NITMOv2_3535
path_nmv00540.kgml:
path_nmv00540.kgml: Found a trail of span 2 containing skipped vertices
path_nmv00540.kgml: 131 -> [87 -> 44] -> 43
path_nmv00540.kgml: R01530 -> [R03254 -> R03350] -> R03351
path_nmv00540.kgml: nmv:NITMOv2_3308 -> [nmv:NITMOv2_3309 -> nmv:NITMOv2_3478] -> nmv:NITMOv2_3311
path_nmv00540.kgml: 5.3.1.13 -> [2.5.1.55 -> 3.1.3.45] -> 2.7.7.38
path_nmv00540.kgml: Skipped genes: nmv:NITMOv2_3309, nmv:NITMOv2_3310
path_nmv00540.kgml:
path_nmv00540.kgml: Found a trail of span 2 containing skipped vertices
path_nmv00540.kgml: 45 -> [80] -> 79
path_nmv00540.kgml: R04657 -> [R04658] -> R05074
path_nmv00540.kgml: nmv:NITMOv2_3528 -> [nmv:NITMOv2_3529] -> nmv:NITMOv2_3529
path_nmv00540.kgml: 2.7.1.130 -> [2.4.99.12] -> 2.4.99.13
path_nmv00540.kgml:
path_nmv00540.kgml: --- 0.96 seconds ---

path_nmv00550.kgml: Peptidoglycan biosynthesis
path_nmv00550.kgml: Initialization took 0.78 seconds
path_nmv00550.kgml:
path_nmv00550.kgml: Found a trail of span 7 containing skipped vertices
path_nmv00550.kgml: 59 -> 33 -> 32 -> 34 -> 23 -> 35 -> 36
path_nmv00550.kgml: {R03191, R03192} -> R03193 -> R02783 -> R02788 -> R04617 -> R05630 -> R05032
path_nmv00550.kgml: nmv:NITMOv2_0624 -> nmv:NITMOv2_0623 -> nmv:NITMOv2_0620 -> nmv:NITMOv2_0617 -> nmv:NITMOv2_0618 -> nmv:NITMOv2_0619 -> nmv:NITMOv2_0622
path_nmv00550.kgml: {1.3.1.98, 1.3.1.98} -> 6.3.2.8 -> 6.3.2.9 -> 6.3.2.13 -> 6.3.2.10 -> 2.7.8.13 -> 2.4.1.227
path_nmv00550.kgml: Skipped genes: nmv:NITMOv2_0621
path_nmv00550.kgml:
path_nmv00550.kgml: Found a trail of span 6 containing skipped vertices
path_nmv00550.kgml: 59 -> 33 -> 32 -> 34 -> [23] -> 35 -> 36
path_nmv00550.kgml: {R03191, R03192} -> R03193 -> R02783 -> R02788 -> [R04617] -> R05630 -> R05032
path_nmv00550.kgml: nmv:NITMOv2_0624 -> nmv:NITMOv2_0623 -> nmv:NITMOv2_0620 -> nmv:NITMOv2_0617 -> [nmv:NITMOv2_0618] -> nmv:NITMOv2_0619 -> nmv:NITMOv2_0622
path_nmv00550.kgml: {1.3.1.98, 1.3.1.98} -> 6.3.2.8 -> 6.3.2.9 -> 6.3.2.13 -> [6.3.2.10] -> 2.7.8.13 -> 2.4.1.227
path_nmv00550.kgml: Skipped genes: nmv:NITMOv2_0621, nmv:NITMOv2_0618
path_nmv00550.kgml:
path_nmv00550.kgml: Found a trail of span 6 containing skipped vertices
path_nmv00550.kgml: 59 -> 33 -> 32 -> [34] -> 23 -> 35 -> 36
path_nmv00550.kgml: {R03191, R03192} -> R03193 -> R02783 -> [R02788] -> R04617 -> R05630 -> R05032
path_nmv00550.kgml: nmv:NITMOv2_0624 -> nmv:NITMOv2_0623 -> nmv:NITMOv2_0620 -> [nmv:NITMOv2_0617] -> nmv:NITMOv2_0618 -> nmv:NITMOv2_0619 -> nmv:NITMOv2_0622
path_nmv00550.kgml: {1.3.1.98, 1.3.1.98} -> 6.3.2.8 -> 6.3.2.9 -> [6.3.2.13] -> 6.3.2.10 -> 2.7.8.13 -> 2.4.1.227
path_nmv00550.kgml: Skipped genes: nmv:NITMOv2_0621
path_nmv00550.kgml:
path_nmv00550.kgml: Found a trail of span 6 containing skipped vertices
path_nmv00550.kgml: 59 -> 33 -> [32] -> 34 -> 23 -> 35 -> 36
path_nmv00550.kgml: {R03191, R03192} -> R03193 -> [R02783] -> R02788 -> R04617 -> R05630 -> R05032
path_nmv00550.kgml: nmv:NITMOv2_0624 -> nmv:NITMOv2_0623 -> [nmv:NITMOv2_0620] -> nmv:NITMOv2_0617 -> nmv:NITMOv2_0618 -> nmv:NITMOv2_0619 -> nmv:NITMOv2_0622
path_nmv00550.kgml: {1.3.1.98, 1.3.1.98} -> 6.3.2.8 -> [6.3.2.9] -> 6.3.2.13 -> 6.3.2.10 -> 2.7.8.13 -> 2.4.1.227
path_nmv00550.kgml: Skipped genes: nmv:NITMOv2_0621, nmv:NITMOv2_0620
path_nmv00550.kgml:
path_nmv00550.kgml: Found a trail of span 6 containing skipped vertices
path_nmv00550.kgml: 59 -> [33] -> 32 -> 34 -> 23 -> 35 -> 36
path_nmv00550.kgml: {R03191, R03192} -> [R03193] -> R02783 -> R02788 -> R04617 -> R05630 -> R05032
path_nmv00550.kgml: nmv:NITMOv2_0624 -> [nmv:NITMOv2_0623] -> nmv:NITMOv2_0620 -> nmv:NITMOv2_0617 -> nmv:NITMOv2_0618 -> nmv:NITMOv2_0619 -> nmv:NITMOv2_0622
path_nmv00550.kgml: {1.3.1.98, 1.3.1.98} -> [6.3.2.8] -> 6.3.2.9 -> 6.3.2.13 -> 6.3.2.10 -> 2.7.8.13 -> 2.4.1.227
path_nmv00550.kgml: Skipped genes: nmv:NITMOv2_0623, nmv:NITMOv2_0621
path_nmv00550.kgml:
path_nmv00550.kgml: Found a trail of span 6 containing skipped vertices
path_nmv00550.kgml: 59 -> 33 -> 32 -> 34 -> 23 -> [35] -> 36
path_nmv00550.kgml: {R03191, R03192} -> R03193 -> R02783 -> R02788 -> R04617 -> [R05630] -> R05032
path_nmv00550.kgml: nmv:NITMOv2_0624 -> nmv:NITMOv2_0623 -> nmv:NITMOv2_0620 -> nmv:NITMOv2_0617 -> nmv:NITMOv2_0618 -> [nmv:NITMOv2_0619] -> nmv:NITMOv2_0622
path_nmv00550.kgml: {1.3.1.98, 1.3.1.98} -> 6.3.2.8 -> 6.3.2.9 -> 6.3.2.13 -> 6.3.2.10 -> [2.7.8.13] -> 2.4.1.227
path_nmv00550.kgml: Skipped genes: nmv:NITMOv2_0621, nmv:NITMOv2_0619
path_nmv00550.kgml:
path_nmv00550.kgml: Found a trail of span 5 containing skipped vertices
path_nmv00550.kgml: 59 -> 33 -> 32 -> 34 -> [23 -> 35] -> 36
path_nmv00550.kgml: {R03191, R03192} -> R03193 -> R02783 -> R02788 -> [R04617 -> R05630] -> R05032
path_nmv00550.kgml: nmv:NITMOv2_0624 -> nmv:NITMOv2_0623 -> nmv:NITMOv2_0620 -> nmv:NITMOv2_0617 -> [nmv:NITMOv2_0618 -> nmv:NITMOv2_0619] -> nmv:NITMOv2_0622
path_nmv00550.kgml: {1.3.1.98, 1.3.1.98} -> 6.3.2.8 -> 6.3.2.9 -> 6.3.2.13 -> [6.3.2.10 -> 2.7.8.13] -> 2.4.1.227
path_nmv00550.kgml: Skipped genes: nmv:NITMOv2_0621, nmv:NITMOv2_0618, nmv:NITMOv2_0619
path_nmv00550.kgml:
path_nmv00550.kgml: Found a trail of span 5 containing skipped vertices
path_nmv00550.kgml: 59 -> 33 -> 32 -> [34 -> 23] -> 35 -> 36
path_nmv00550.kgml: {R03191, R03192} -> R03193 -> R02783 -> [R02788 -> R04617] -> R05630 -> R05032
path_nmv00550.kgml: nmv:NITMOv2_0624 -> nmv:NITMOv2_0623 -> nmv:NITMOv2_0620 -> [nmv:NITMOv2_0617 -> nmv:NITMOv2_0618] -> nmv:NITMOv2_0619 -> nmv:NITMOv2_0622
path_nmv00550.kgml: {1.3.1.98, 1.3.1.98} -> 6.3.2.8 -> 6.3.2.9 -> [6.3.2.13 -> 6.3.2.10] -> 2.7.8.13 -> 2.4.1.227
path_nmv00550.kgml: Skipped genes: nmv:NITMOv2_0621
path_nmv00550.kgml:
path_nmv00550.kgml: Found a trail of span 5 containing skipped vertices
path_nmv00550.kgml: 59 -> 33 -> [32 -> 34] -> 23 -> 35 -> 36
path_nmv00550.kgml: {R03191, R03192} -> R03193 -> [R02783 -> R02788] -> R04617 -> R05630 -> R05032
path_nmv00550.kgml: nmv:NITMOv2_0624 -> nmv:NITMOv2_0623 -> [nmv:NITMOv2_0620 -> nmv:NITMOv2_0617] -> nmv:NITMOv2_0618 -> nmv:NITMOv2_0619 -> nmv:NITMOv2_0622
path_nmv00550.kgml: {1.3.1.98, 1.3.1.98} -> 6.3.2.8 -> [6.3.2.9 -> 6.3.2.13] -> 6.3.2.10 -> 2.7.8.13 -> 2.4.1.227
path_nmv00550.kgml: Skipped genes: nmv:NITMOv2_0621, nmv:NITMOv2_0620
path_nmv00550.kgml:
path_nmv00550.kgml: Found a trail of span 5 containing skipped vertices
path_nmv00550.kgml: 59 -> [33 -> 32] -> 34 -> 23 -> 35 -> 36
path_nmv00550.kgml: {R03191, R03192} -> [R03193 -> R02783] -> R02788 -> R04617 -> R05630 -> R05032
path_nmv00550.kgml: nmv:NITMOv2_0624 -> [nmv:NITMOv2_0623 -> nmv:NITMOv2_0620] -> nmv:NITMOv2_0617 -> nmv:NITMOv2_0618 -> nmv:NITMOv2_0619 -> nmv:NITMOv2_0622
path_nmv00550.kgml: {1.3.1.98, 1.3.1.98} -> [6.3.2.8 -> 6.3.2.9] -> 6.3.2.13 -> 6.3.2.10 -> 2.7.8.13 -> 2.4.1.227
path_nmv00550.kgml: Skipped genes: nmv:NITMOv2_0623, nmv:NITMOv2_0621, nmv:NITMOv2_0620
path_nmv00550.kgml:
path_nmv00550.kgml: Found a trail of span 4 containing skipped vertices
path_nmv00550.kgml: 30 -> 23 -> 35 -> 36
path_nmv00550.kgml: R01150 -> R04617 -> R05630 -> R05032
path_nmv00550.kgml: {nmv:NITMOv2_0392, nmv:NITMOv2_0625} -> nmv:NITMOv2_0618 -> nmv:NITMOv2_0619 -> nmv:NITMOv2_0622
path_nmv00550.kgml: 6.3.2.4 -> 6.3.2.10 -> 2.7.8.13 -> 2.4.1.227
path_nmv00550.kgml: Skipped genes: nmv:NITMOv2_0623, nmv:NITMOv2_0621, nmv:NITMOv2_0620, nmv:NITMOv2_0624
path_nmv00550.kgml:
path_nmv00550.kgml: Found a trail of span 4 containing skipped vertices
path_nmv00550.kgml: 30 -> 29 -> 28 -> 27
path_nmv00550.kgml: R01150 -> R04573 -> R05629 -> R05662
path_nmv00550.kgml: {nmv:NITMOv2_0392, nmv:NITMOv2_0625} -> nmv:NITMOv2_0618 -> nmv:NITMOv2_0619 -> nmv:NITMOv2_0622
path_nmv00550.kgml: 6.3.2.4 -> 6.3.2.10 -> 2.7.8.13 -> 2.4.1.227
path_nmv00550.kgml: Skipped genes: nmv:NITMOv2_0623, nmv:NITMOv2_0621, nmv:NITMOv2_0620, nmv:NITMOv2_0624
path_nmv00550.kgml:
path_nmv00550.kgml: Found a trail of span 3 containing skipped vertices
path_nmv00550.kgml: 30 -> [23] -> 35 -> 36
path_nmv00550.kgml: R01150 -> [R04617] -> R05630 -> R05032
path_nmv00550.kgml: {nmv:NITMOv2_0392, nmv:NITMOv2_0625} -> [nmv:NITMOv2_0618] -> nmv:NITMOv2_0619 -> nmv:NITMOv2_0622
path_nmv00550.kgml: 6.3.2.4 -> [6.3.2.10] -> 2.7.8.13 -> 2.4.1.227
path_nmv00550.kgml: Skipped genes: nmv:NITMOv2_0623, nmv:NITMOv2_0621, nmv:NITMOv2_0620, nmv:NITMOv2_0624
path_nmv00550.kgml:
path_nmv00550.kgml: Found a trail of span 3 containing skipped vertices
path_nmv00550.kgml: 30 -> [29] -> 28 -> 27
path_nmv00550.kgml: R01150 -> [R04573] -> R05629 -> R05662
path_nmv00550.kgml: {nmv:NITMOv2_0392, nmv:NITMOv2_0625} -> [nmv:NITMOv2_0618] -> nmv:NITMOv2_0619 -> nmv:NITMOv2_0622
path_nmv00550.kgml: 6.3.2.4 -> [6.3.2.10] -> 2.7.8.13 -> 2.4.1.227
path_nmv00550.kgml: Skipped genes: nmv:NITMOv2_0623, nmv:NITMOv2_0621, nmv:NITMOv2_0620, nmv:NITMOv2_0624
path_nmv00550.kgml:
path_nmv00550.kgml: Found a trail of span 2 containing skipped vertices
path_nmv00550.kgml: 30 -> [23 -> 35] -> 36
path_nmv00550.kgml: R01150 -> [R04617 -> R05630] -> R05032
path_nmv00550.kgml: {nmv:NITMOv2_0392, nmv:NITMOv2_0625} -> [nmv:NITMOv2_0618 -> nmv:NITMOv2_0619] -> nmv:NITMOv2_0622
path_nmv00550.kgml: 6.3.2.4 -> [6.3.2.10 -> 2.7.8.13] -> 2.4.1.227
path_nmv00550.kgml: Skipped genes: nmv:NITMOv2_0623, nmv:NITMOv2_0624
path_nmv00550.kgml:
path_nmv00550.kgml: Found a trail of span 2 containing skipped vertices
path_nmv00550.kgml: 30 -> [29 -> 28] -> 27
path_nmv00550.kgml: R01150 -> [R04573 -> R05629] -> R05662
path_nmv00550.kgml: {nmv:NITMOv2_0392, nmv:NITMOv2_0625} -> [nmv:NITMOv2_0618 -> nmv:NITMOv2_0619] -> nmv:NITMOv2_0622
path_nmv00550.kgml: 6.3.2.4 -> [6.3.2.10 -> 2.7.8.13] -> 2.4.1.227
path_nmv00550.kgml: Skipped genes: nmv:NITMOv2_0623, nmv:NITMOv2_0624
path_nmv00550.kgml:
path_nmv00550.kgml: --- 2.00 seconds ---

path_nmv00561.kgml: Glycerolipid metabolism
path_nmv00561.kgml: Initialization took 0.13 seconds
path_nmv00561.kgml: (not found)
path_nmv00561.kgml: --- 0.18 seconds ---

path_nmv00562.kgml: Inositol phosphate metabolism
path_nmv00562.kgml: Initialization took 0.08 seconds
path_nmv00562.kgml: (not found)
path_nmv00562.kgml: --- 0.13 seconds ---

path_nmv00564.kgml: Glycerophospholipid metabolism
path_nmv00564.kgml: Initialization took 0.53 seconds
path_nmv00564.kgml:
path_nmv00564.kgml: Found a trail of span 2 without skipping any vertex
path_nmv00564.kgml: 103 -> 135
path_nmv00564.kgml: R01800 -> R02055
path_nmv00564.kgml: nmv:NITMOv2_0857 -> nmv:NITMOv2_0856
path_nmv00564.kgml: 2.7.8.8 -> 4.1.1.65
path_nmv00564.kgml:
path_nmv00564.kgml: Found a trail of span 2 containing skipped vertices
path_nmv00564.kgml: 113 -> [105 -> 128] -> 146
path_nmv00564.kgml: R00851 -> [R02241 -> R01799] -> R01801
path_nmv00564.kgml: {nmv:NITMOv2_0656, nmv:NITMOv2_3306} -> [nmv:NITMOv2_0358 -> {nmv:NITMOv2_1073, nmv:NITMOv2_1410}] -> {nmv:NITMOv2_1074, nmv:NITMOv2_3307}
path_nmv00564.kgml: 2.3.1.15 -> [2.3.1.51 -> 2.7.7.41] -> 2.7.8.5
path_nmv00564.kgml:
path_nmv00564.kgml: --- 0.76 seconds ---

path_nmv00590.kgml: Arachidonic acid metabolism
path_nmv00590.kgml: Initialization took 0.05 seconds
path_nmv00590.kgml: (not found)
path_nmv00590.kgml: --- 0.10 seconds ---

path_nmv00620.kgml: Pyruvate metabolism
path_nmv00620.kgml: Initialization took 3.44 seconds
path_nmv00620.kgml:
path_nmv00620.kgml: Found a trail of span 4 containing skipped vertices
path_nmv00620.kgml: 123 -> 55 -> [124] -> 125 -> 124
path_nmv00620.kgml: R00014 -> R03270 -> [R02569] -> R07618 -> R02569
path_nmv00620.kgml: nmv:NITMOv2_4048 -> nmv:NITMOv2_4048 -> [nmv:NITMOv2_4049] -> {nmv:NITMOv2_1820, nmv:NITMOv2_4051} -> nmv:NITMOv2_4049
path_nmv00620.kgml: {1.2.4.1, 2.2.1.6, 4.1.1.1} -> 1.2.4.1 -> [2.3.1.12] -> 1.8.1.4 -> 2.3.1.12
path_nmv00620.kgml:
path_nmv00620.kgml: --- 9.64 seconds ---

path_nmv00622.kgml: Xylene degradation
path_nmv00622.kgml: Initialization took 0.08 seconds
path_nmv00622.kgml: (not found)
path_nmv00622.kgml: --- 0.16 seconds ---

path_nmv00623.kgml: Toluene degradation
path_nmv00623.kgml: Initialization took 0.09 seconds
path_nmv00623.kgml: (not found)
path_nmv00623.kgml: --- 0.14 seconds ---

path_nmv00625.kgml: Chloroalkane and chloroalkene degradation
path_nmv00625.kgml: Initialization took 0.08 seconds
path_nmv00625.kgml: (not found)
path_nmv00625.kgml: --- 0.13 seconds ---

path_nmv00626.kgml: Naphthalene degradation
path_nmv00626.kgml: Initialization took 0.06 seconds
path_nmv00626.kgml: (not found)
path_nmv00626.kgml: --- 0.11 seconds ---

path_nmv00630.kgml: Glyoxylate and dicarboxylate metabolism
path_nmv00630.kgml: Initialization took 1.89 seconds
path_nmv00630.kgml: (not found)
path_nmv00630.kgml: --- 1.93 seconds ---

path_nmv00633.kgml: Nitrotoluene degradation
path_nmv00633.kgml: Initialization took 0.28 seconds
path_nmv00633.kgml: (not found)
path_nmv00633.kgml: --- 0.33 seconds ---

path_nmv00640.kgml: Propanoate metabolism
path_nmv00640.kgml: Initialization took 1.13 seconds
path_nmv00640.kgml: (not found)
path_nmv00640.kgml: --- 1.18 seconds ---

path_nmv00643.kgml: Styrene degradation
path_nmv00643.kgml: Initialization took 0.08 seconds
path_nmv00643.kgml: (not found)
path_nmv00643.kgml: --- 0.13 seconds ---

path_nmv00650.kgml: Butanoate metabolism
path_nmv00650.kgml: Initialization took 1.03 seconds
path_nmv00650.kgml:
path_nmv00650.kgml: Found a trail of span 2 without skipping any vertex
path_nmv00650.kgml: 57 -> 58
path_nmv00650.kgml: R00238 -> R01976
path_nmv00650.kgml: nmv:NITMOv2_0057 -> nmv:NITMOv2_0056
path_nmv00650.kgml: 2.3.1.9 -> 1.1.1.157
path_nmv00650.kgml:
path_nmv00650.kgml: --- 1.13 seconds ---

path_nmv00660.kgml: C5-Branched dibasic acid metabolism
path_nmv00660.kgml: Initialization took 0.23 seconds
path_nmv00660.kgml:
path_nmv00660.kgml: Found a trail of span 2 without skipping any vertex
path_nmv00660.kgml: 31 -> 96
path_nmv00660.kgml: R03896 -> R03898
path_nmv00660.kgml: {nmv:NITMOv2_4816, nmv:NITMOv2_4817} -> {nmv:NITMOv2_4816, nmv:NITMOv2_4817}
path_nmv00660.kgml: 4.2.1.35 -> 4.2.1.35
path_nmv00660.kgml:
path_nmv00660.kgml: --- 0.33 seconds ---

path_nmv00670.kgml: One carbon pool by folate
path_nmv00670.kgml: Initialization took 0.53 seconds
path_nmv00670.kgml: (not found)
path_nmv00670.kgml: --- 0.71 seconds ---

path_nmv00680.kgml: Methane metabolism
path_nmv00680.kgml: Initialization took 2.24 seconds
path_nmv00680.kgml:
path_nmv00680.kgml: Found a trail of span 2 without skipping any vertex
path_nmv00680.kgml: 194 -> 181
path_nmv00680.kgml: R01068 -> R00762
path_nmv00680.kgml: nmv:NITMOv2_3473 -> nmv:NITMOv2_3474
path_nmv00680.kgml: 4.1.2.13 -> 3.1.3.11
path_nmv00680.kgml:
path_nmv00680.kgml: --- 2.40 seconds ---

path_nmv00730.kgml: Thiamine metabolism
path_nmv00730.kgml: Initialization took 0.45 seconds
path_nmv00730.kgml: (not found)
path_nmv00730.kgml: --- 0.51 seconds ---

path_nmv00740.kgml: Riboflavin metabolism
path_nmv00740.kgml: Initialization took 0.14 seconds
path_nmv00740.kgml:
path_nmv00740.kgml: Found a trail of span 2 without skipping any vertex
path_nmv00740.kgml: 32 -> 41
path_nmv00740.kgml: R07281 -> R04457
path_nmv00740.kgml: nmv:NITMOv2_1297 -> nmv:NITMOv2_1298
path_nmv00740.kgml: 4.1.99.12 -> 2.5.1.78
path_nmv00740.kgml:
path_nmv00740.kgml: --- 0.27 seconds ---

path_nmv00750.kgml: Vitamin B6 metabolism
path_nmv00750.kgml: Initialization took 0.09 seconds
path_nmv00750.kgml: (not found)
path_nmv00750.kgml: --- 0.16 seconds ---

path_nmv00760.kgml: Nicotinate and nicotinamide metabolism
path_nmv00760.kgml: Initialization took 0.60 seconds
path_nmv00760.kgml:
path_nmv00760.kgml: Found a trail of span 2 without skipping any vertex
path_nmv00760.kgml: 89 -> 88
path_nmv00760.kgml: R01268 -> R01724
path_nmv00760.kgml: nmv:NITMOv2_3834 -> nmv:NITMOv2_3835
path_nmv00760.kgml: 3.5.1.19 -> 6.3.4.21
path_nmv00760.kgml:
path_nmv00760.kgml: --- 0.75 seconds ---

path_nmv00770.kgml: Pantothenate and CoA biosynthesis
path_nmv00770.kgml: Initialization took 0.85 seconds
path_nmv00770.kgml:
path_nmv00770.kgml: Found a trail of span 2 without skipping any vertex
path_nmv00770.kgml: 82 -> 81
path_nmv00770.kgml: R00006 -> R03051
path_nmv00770.kgml: {nmv:NITMOv2_0853, nmv:NITMOv2_0854, nmv:NITMOv2_4047} -> nmv:NITMOv2_0855
path_nmv00770.kgml: 2.2.1.6 -> 1.1.1.86
path_nmv00770.kgml:
path_nmv00770.kgml: --- 1.00 seconds ---

path_nmv00780.kgml: Biotin metabolism
path_nmv00780.kgml: Initialization took 0.65 seconds
path_nmv00780.kgml:
path_nmv00780.kgml: Found a trail of span 4 containing skipped vertices
path_nmv00780.kgml: 95 -> 53 -> [56 -> 59] -> 74 -> 67
path_nmv00780.kgml: R10115 -> R10116 -> [R10117 -> R10118] -> R10119 -> R10120
path_nmv00780.kgml: {nmv:NITMOv2_0518, nmv:NITMOv2_0661, nmv:NITMOv2_1857} -> {nmv:NITMOv2_0018, nmv:NITMOv2_0659, nmv:NITMOv2_2002, nmv:NITMOv2_2069, nmv:NITMOv2_4085} -> [nmv:NITMOv2_3537 -> nmv:NITMOv2_0232] -> {nmv:NITMOv2_0518, nmv:NITMOv2_0661, nmv:NITMOv2_1857} -> {nmv:NITMOv2_0018, nmv:NITMOv2_0659, nmv:NITMOv2_2002, nmv:NITMOv2_2069, nmv:NITMOv2_4085}
path_nmv00780.kgml: {2.3.1.179, 2.3.1.41} -> 1.1.1.100 -> [4.2.1.59 -> 1.3.1.10] -> {2.3.1.179, 2.3.1.41} -> 1.1.1.100
path_nmv00780.kgml: Skipped genes: nmv:NITMOv2_0660
path_nmv00780.kgml:
path_nmv00780.kgml: --- 0.78 seconds ---

path_nmv00785.kgml: Lipoic acid metabolism
path_nmv00785.kgml: Initialization took 0.08 seconds
path_nmv00785.kgml: (not found)
path_nmv00785.kgml: --- 0.13 seconds ---

path_nmv00790.kgml: Folate biosynthesis
path_nmv00790.kgml: Initialization took 0.98 seconds
path_nmv00790.kgml:
path_nmv00790.kgml: Found a trail of span 5 without skipping any vertex
path_nmv00790.kgml: 180 -> 81 -> 80 -> 79 -> 96
path_nmv00790.kgml: R00428 -> R05046 -> R05048 -> R04639 -> R09959
path_nmv00790.kgml: nmv:NITMOv2_4060 -> nmv:NITMOv2_4060 -> nmv:NITMOv2_4060 -> nmv:NITMOv2_4060 -> {nmv:NITMOv2_4061, nmv:NITMOv2_4338}
path_nmv00790.kgml: 3.5.4.16 -> 3.5.4.16 -> 3.5.4.16 -> 3.5.4.16 -> 4.1.2.50
path_nmv00790.kgml:
path_nmv00790.kgml: Found a trail of span 5 without skipping any vertex
path_nmv00790.kgml: 180 -> 81 -> 80 -> 79 -> 86
path_nmv00790.kgml: R00428 -> R05046 -> R05048 -> R04639 -> R04286
path_nmv00790.kgml: nmv:NITMOv2_4060 -> nmv:NITMOv2_4060 -> nmv:NITMOv2_4060 -> nmv:NITMOv2_4060 -> {nmv:NITMOv2_4061, nmv:NITMOv2_4338}
path_nmv00790.kgml: 3.5.4.16 -> 3.5.4.16 -> 3.5.4.16 -> 3.5.4.16 -> 4.2.3.12
path_nmv00790.kgml:
path_nmv00790.kgml: Found a trail of span 4 containing skipped vertices
path_nmv00790.kgml: 180 -> [81] -> 80 -> 79 -> 86
path_nmv00790.kgml: R00428 -> [R05046] -> R05048 -> R04639 -> R04286
path_nmv00790.kgml: nmv:NITMOv2_4060 -> [nmv:NITMOv2_4060] -> nmv:NITMOv2_4060 -> nmv:NITMOv2_4060 -> {nmv:NITMOv2_4061, nmv:NITMOv2_4338}
path_nmv00790.kgml: 3.5.4.16 -> [3.5.4.16] -> 3.5.4.16 -> 3.5.4.16 -> 4.2.3.12
path_nmv00790.kgml:
path_nmv00790.kgml: Found a trail of span 4 containing skipped vertices
path_nmv00790.kgml: 180 -> 81 -> [80] -> 79 -> 86
path_nmv00790.kgml: R00428 -> R05046 -> [R05048] -> R04639 -> R04286
path_nmv00790.kgml: nmv:NITMOv2_4060 -> nmv:NITMOv2_4060 -> [nmv:NITMOv2_4060] -> nmv:NITMOv2_4060 -> {nmv:NITMOv2_4061, nmv:NITMOv2_4338}
path_nmv00790.kgml: 3.5.4.16 -> 3.5.4.16 -> [3.5.4.16] -> 3.5.4.16 -> 4.2.3.12
path_nmv00790.kgml:
path_nmv00790.kgml: Found a trail of span 4 containing skipped vertices
path_nmv00790.kgml: 180 -> 81 -> 80 -> [79] -> 86
path_nmv00790.kgml: R00428 -> R05046 -> R05048 -> [R04639] -> R04286
path_nmv00790.kgml: nmv:NITMOv2_4060 -> nmv:NITMOv2_4060 -> nmv:NITMOv2_4060 -> [nmv:NITMOv2_4060] -> {nmv:NITMOv2_4061, nmv:NITMOv2_4338}
path_nmv00790.kgml: 3.5.4.16 -> 3.5.4.16 -> 3.5.4.16 -> [3.5.4.16] -> 4.2.3.12
path_nmv00790.kgml:
path_nmv00790.kgml: Found a trail of span 4 containing skipped vertices
path_nmv00790.kgml: 180 -> 81 -> 80 -> [79] -> 96
path_nmv00790.kgml: R00428 -> R05046 -> R05048 -> [R04639] -> R09959
path_nmv00790.kgml: nmv:NITMOv2_4060 -> nmv:NITMOv2_4060 -> nmv:NITMOv2_4060 -> [nmv:NITMOv2_4060] -> {nmv:NITMOv2_4061, nmv:NITMOv2_4338}
path_nmv00790.kgml: 3.5.4.16 -> 3.5.4.16 -> 3.5.4.16 -> [3.5.4.16] -> 4.1.2.50
path_nmv00790.kgml:
path_nmv00790.kgml: Found a trail of span 3 containing skipped vertices
path_nmv00790.kgml: 180 -> [81 -> 80] -> 79 -> 86
path_nmv00790.kgml: R00428 -> [R05046 -> R05048] -> R04639 -> R04286
path_nmv00790.kgml: nmv:NITMOv2_4060 -> [nmv:NITMOv2_4060 -> nmv:NITMOv2_4060] -> nmv:NITMOv2_4060 -> {nmv:NITMOv2_4061, nmv:NITMOv2_4338}
path_nmv00790.kgml: 3.5.4.16 -> [3.5.4.16 -> 3.5.4.16] -> 3.5.4.16 -> 4.2.3.12
path_nmv00790.kgml:
path_nmv00790.kgml: Found a trail of span 3 containing skipped vertices
path_nmv00790.kgml: 180 -> 81 -> [80 -> 79] -> 86
path_nmv00790.kgml: R00428 -> R05046 -> [R05048 -> R04639] -> R04286
path_nmv00790.kgml: nmv:NITMOv2_4060 -> nmv:NITMOv2_4060 -> [nmv:NITMOv2_4060 -> nmv:NITMOv2_4060] -> {nmv:NITMOv2_4061, nmv:NITMOv2_4338}
path_nmv00790.kgml: 3.5.4.16 -> 3.5.4.16 -> [3.5.4.16 -> 3.5.4.16] -> 4.2.3.12
path_nmv00790.kgml:
path_nmv00790.kgml: Found a trail of span 3 containing skipped vertices
path_nmv00790.kgml: 180 -> 81 -> [80 -> 79] -> 96
path_nmv00790.kgml: R00428 -> R05046 -> [R05048 -> R04639] -> R09959
path_nmv00790.kgml: nmv:NITMOv2_4060 -> nmv:NITMOv2_4060 -> [nmv:NITMOv2_4060 -> nmv:NITMOv2_4060] -> {nmv:NITMOv2_4061, nmv:NITMOv2_4338}
path_nmv00790.kgml: 3.5.4.16 -> 3.5.4.16 -> [3.5.4.16 -> 3.5.4.16] -> 4.1.2.50
path_nmv00790.kgml:
path_nmv00790.kgml: Found a trail of span 3 without skipping any vertex
path_nmv00790.kgml: 93 -> 117 -> 94
path_nmv00790.kgml: R09394 -> R11372 -> R09395
path_nmv00790.kgml: nmv:NITMOv2_1439 -> nmv:NITMOv2_1437 -> nmv:NITMOv2_1438
path_nmv00790.kgml: 4.1.99.22 -> 4.6.1.17 -> 2.8.1.12
path_nmv00790.kgml:
path_nmv00790.kgml: Found a trail of span 2 containing skipped vertices
path_nmv00790.kgml: 93 -> [117] -> 94
path_nmv00790.kgml: R09394 -> [R11372] -> R09395
path_nmv00790.kgml: nmv:NITMOv2_1439 -> [nmv:NITMOv2_1437] -> nmv:NITMOv2_1438
path_nmv00790.kgml: 4.1.99.22 -> [4.6.1.17] -> 2.8.1.12
path_nmv00790.kgml:
path_nmv00790.kgml: --- 1.74 seconds ---

path_nmv00860.kgml: Porphyrin and chlorophyll metabolism
path_nmv00860.kgml: Initialization took 2.24 seconds
path_nmv00860.kgml:
path_nmv00860.kgml: Found a trail of span 6 containing skipped vertices
path_nmv00860.kgml: 301 -> 302 -> 315 -> 305 -> 308 -> 310
path_nmv00860.kgml: R05220 -> R05225 -> R07302 -> {R05221, R06558} -> R05222 -> R05223
path_nmv00860.kgml: {nmv:NITMOv2_1832, nmv:NITMOv2_1835} -> {nmv:NITMOv2_1611, nmv:NITMOv2_1842} -> {nmv:NITMOv2_1609, nmv:NITMOv2_1839} -> {nmv:NITMOv2_1607, nmv:NITMOv2_1836} -> {nmv:NITMOv2_1607, nmv:NITMOv2_1836} -> {nmv:NITMOv2_1612, nmv:NITMOv2_1838}
path_nmv00860.kgml: 2.5.1.17 -> 6.3.5.10 -> 6.3.1.10 -> {2.7.1.156, 2.7.1.156} -> 2.7.7.62 -> 2.7.8.26
path_nmv00860.kgml: Skipped genes: nmv:NITMOv2_1837, nmv:NITMOv2_1608, nmv:NITMOv2_1610
path_nmv00860.kgml:
path_nmv00860.kgml: Found a trail of span 5 containing skipped vertices
path_nmv00860.kgml: 301 -> 302 -> 315 -> 305 -> [308] -> 310
path_nmv00860.kgml: R05220 -> R05225 -> R07302 -> {R05221, R06558} -> [R05222] -> R05223
path_nmv00860.kgml: {nmv:NITMOv2_1832, nmv:NITMOv2_1835} -> {nmv:NITMOv2_1611, nmv:NITMOv2_1842} -> {nmv:NITMOv2_1609, nmv:NITMOv2_1839} -> {nmv:NITMOv2_1607, nmv:NITMOv2_1836} -> [{nmv:NITMOv2_1607, nmv:NITMOv2_1836}] -> {nmv:NITMOv2_1612, nmv:NITMOv2_1838}
path_nmv00860.kgml: 2.5.1.17 -> 6.3.5.10 -> 6.3.1.10 -> {2.7.1.156, 2.7.1.156} -> [2.7.7.62] -> 2.7.8.26
path_nmv00860.kgml: Skipped genes: nmv:NITMOv2_1837, nmv:NITMOv2_1610, nmv:NITMOv2_1608
path_nmv00860.kgml:
path_nmv00860.kgml: Found a trail of span 5 containing skipped vertices
path_nmv00860.kgml: 301 -> [302] -> 315 -> 305 -> 308 -> 310
path_nmv00860.kgml: R05220 -> [R05225] -> R07302 -> {R05221, R06558} -> R05222 -> R05223
path_nmv00860.kgml: {nmv:NITMOv2_1832, nmv:NITMOv2_1835} -> [{nmv:NITMOv2_1611, nmv:NITMOv2_1842}] -> {nmv:NITMOv2_1609, nmv:NITMOv2_1839} -> {nmv:NITMOv2_1607, nmv:NITMOv2_1836} -> {nmv:NITMOv2_1607, nmv:NITMOv2_1836} -> {nmv:NITMOv2_1612, nmv:NITMOv2_1838}
path_nmv00860.kgml: 2.5.1.17 -> [6.3.5.10] -> 6.3.1.10 -> {2.7.1.156, 2.7.1.156} -> 2.7.7.62 -> 2.7.8.26
path_nmv00860.kgml: Skipped genes: nmv:NITMOv2_1837, nmv:NITMOv2_1611, nmv:NITMOv2_1608, nmv:NITMOv2_1610
path_nmv00860.kgml:
path_nmv00860.kgml: Found a trail of span 5 containing skipped vertices
path_nmv00860.kgml: 278 -> [276] -> 274 -> 273 -> 270 -> 271
path_nmv00860.kgml: R04109 -> [R02272] -> R00036 -> R00084 -> R03165 -> R03194
path_nmv00860.kgml: nmv:NITMOv2_1772 -> [{nmv:NITMOv2_4611, nmv:NITMOv2_4746}] -> nmv:NITMOv2_1776 -> nmv:NITMOv2_1773 -> {nmv:NITMOv2_1602, nmv:NITMOv2_1774, nmv:NITMOv2_4528} -> {nmv:NITMOv2_1602, nmv:NITMOv2_1774}
path_nmv00860.kgml: 1.2.1.70 -> [5.4.3.8] -> 4.2.1.24 -> 2.5.1.61 -> 4.2.1.75 -> 2.1.1.107
path_nmv00860.kgml: Skipped genes: nmv:NITMOv2_1775
path_nmv00860.kgml:
path_nmv00860.kgml: Found a trail of span 5 containing skipped vertices
path_nmv00860.kgml: 301 -> 302 -> 315 -> [305] -> 308 -> 310
path_nmv00860.kgml: R05220 -> R05225 -> R07302 -> [{R05221, R06558}] -> R05222 -> R05223
path_nmv00860.kgml: {nmv:NITMOv2_1832, nmv:NITMOv2_1835} -> {nmv:NITMOv2_1611, nmv:NITMOv2_1842} -> {nmv:NITMOv2_1609, nmv:NITMOv2_1839} -> [{nmv:NITMOv2_1607, nmv:NITMOv2_1836}] -> {nmv:NITMOv2_1607, nmv:NITMOv2_1836} -> {nmv:NITMOv2_1612, nmv:NITMOv2_1838}
path_nmv00860.kgml: 2.5.1.17 -> 6.3.5.10 -> 6.3.1.10 -> [{2.7.1.156, 2.7.1.156}] -> 2.7.7.62 -> 2.7.8.26
path_nmv00860.kgml: Skipped genes: nmv:NITMOv2_1837, nmv:NITMOv2_1608, nmv:NITMOv2_1610
path_nmv00860.kgml:
path_nmv00860.kgml: Found a trail of span 5 containing skipped vertices
path_nmv00860.kgml: 301 -> 302 -> 316 -> 308 -> 310
path_nmv00860.kgml: R05220 -> R05225 -> R06529 -> R05222 -> R05223
path_nmv00860.kgml: {nmv:NITMOv2_1832, nmv:NITMOv2_1835} -> {nmv:NITMOv2_1611, nmv:NITMOv2_1842} -> {nmv:NITMOv2_1609, nmv:NITMOv2_1839} -> {nmv:NITMOv2_1607, nmv:NITMOv2_1836} -> {nmv:NITMOv2_1612, nmv:NITMOv2_1838}
path_nmv00860.kgml: 2.5.1.17 -> 6.3.5.10 -> 6.3.1.10 -> 2.7.7.62 -> 2.7.8.26
path_nmv00860.kgml: Skipped genes: nmv:NITMOv2_1837, nmv:NITMOv2_1608, nmv:NITMOv2_1610
path_nmv00860.kgml:
path_nmv00860.kgml: Found a trail of span 4 containing skipped vertices
path_nmv00860.kgml: 304 -> 305 -> 308 -> 310
path_nmv00860.kgml: R07268 -> {R05221, R06558} -> R05222 -> R05223
path_nmv00860.kgml: {nmv:NITMOv2_1832, nmv:NITMOv2_1835} -> {nmv:NITMOv2_1607, nmv:NITMOv2_1836} -> {nmv:NITMOv2_1607, nmv:NITMOv2_1836} -> {nmv:NITMOv2_1612, nmv:NITMOv2_1838}
path_nmv00860.kgml: 2.5.1.17 -> {2.7.1.156, 2.7.1.156} -> 2.7.7.62 -> 2.7.8.26
path_nmv00860.kgml: Skipped genes: nmv:NITMOv2_1837
path_nmv00860.kgml:
path_nmv00860.kgml: Found a trail of span 4 containing skipped vertices
path_nmv00860.kgml: 301 -> [302 -> 315] -> 305 -> 308 -> 310
path_nmv00860.kgml: R05220 -> [R05225 -> R07302] -> {R05221, R06558} -> R05222 -> R05223
path_nmv00860.kgml: {nmv:NITMOv2_1832, nmv:NITMOv2_1835} -> [{nmv:NITMOv2_1611, nmv:NITMOv2_1842} -> {nmv:NITMOv2_1609, nmv:NITMOv2_1839}] -> {nmv:NITMOv2_1607, nmv:NITMOv2_1836} -> {nmv:NITMOv2_1607, nmv:NITMOv2_1836} -> {nmv:NITMOv2_1612, nmv:NITMOv2_1838}
path_nmv00860.kgml: 2.5.1.17 -> [6.3.5.10 -> 6.3.1.10] -> {2.7.1.156, 2.7.1.156} -> 2.7.7.62 -> 2.7.8.26
path_nmv00860.kgml: Skipped genes: nmv:NITMOv2_1837
path_nmv00860.kgml:
path_nmv00860.kgml: Found a trail of span 4 containing skipped vertices
path_nmv00860.kgml: 301 -> [302] -> 316 -> 308 -> 310
path_nmv00860.kgml: R05220 -> [R05225] -> R06529 -> R05222 -> R05223
path_nmv00860.kgml: {nmv:NITMOv2_1832, nmv:NITMOv2_1835} -> [{nmv:NITMOv2_1611, nmv:NITMOv2_1842}] -> {nmv:NITMOv2_1609, nmv:NITMOv2_1839} -> {nmv:NITMOv2_1607, nmv:NITMOv2_1836} -> {nmv:NITMOv2_1612, nmv:NITMOv2_1838}
path_nmv00860.kgml: 2.5.1.17 -> [6.3.5.10] -> 6.3.1.10 -> 2.7.7.62 -> 2.7.8.26
path_nmv00860.kgml: Skipped genes: nmv:NITMOv2_1837, nmv:NITMOv2_1611, nmv:NITMOv2_1608, nmv:NITMOv2_1610
path_nmv00860.kgml:
path_nmv00860.kgml: Found a trail of span 4 containing skipped vertices
path_nmv00860.kgml: 309 -> 316 -> 308 -> 310
path_nmv00860.kgml: R06530 -> R06529 -> R05222 -> R05223
path_nmv00860.kgml: {nmv:NITMOv2_1610, nmv:NITMOv2_1840} -> {nmv:NITMOv2_1609, nmv:NITMOv2_1839} -> {nmv:NITMOv2_1607, nmv:NITMOv2_1836} -> {nmv:NITMOv2_1612, nmv:NITMOv2_1838}
path_nmv00860.kgml: 4.1.1.81 -> 6.3.1.10 -> 2.7.7.62 -> 2.7.8.26
path_nmv00860.kgml: Skipped genes: nmv:NITMOv2_1608, nmv:NITMOv2_1611, nmv:NITMOv2_1837
path_nmv00860.kgml:
path_nmv00860.kgml: Found a trail of span 4 containing skipped vertices
path_nmv00860.kgml: 278 -> [276 -> 274] -> 273 -> 270 -> 271
path_nmv00860.kgml: R04109 -> [R02272 -> R00036] -> R00084 -> R03165 -> R03194
path_nmv00860.kgml: nmv:NITMOv2_1772 -> [{nmv:NITMOv2_4611, nmv:NITMOv2_4746} -> nmv:NITMOv2_1776] -> nmv:NITMOv2_1773 -> {nmv:NITMOv2_1602, nmv:NITMOv2_1774, nmv:NITMOv2_4528} -> {nmv:NITMOv2_1602, nmv:NITMOv2_1774}
path_nmv00860.kgml: 1.2.1.70 -> [5.4.3.8 -> 4.2.1.24] -> 2.5.1.61 -> 4.2.1.75 -> 2.1.1.107
path_nmv00860.kgml:
path_nmv00860.kgml: Found a trail of span 4 containing skipped vertices
path_nmv00860.kgml: 278 -> [276] -> 274 -> [273] -> 270 -> 271
path_nmv00860.kgml: R04109 -> [R02272] -> R00036 -> [R00084] -> R03165 -> R03194
path_nmv00860.kgml: nmv:NITMOv2_1772 -> [{nmv:NITMOv2_4611, nmv:NITMOv2_4746}] -> nmv:NITMOv2_1776 -> [nmv:NITMOv2_1773] -> {nmv:NITMOv2_1602, nmv:NITMOv2_1774, nmv:NITMOv2_4528} -> {nmv:NITMOv2_1602, nmv:NITMOv2_1774}
path_nmv00860.kgml: 1.2.1.70 -> [5.4.3.8] -> 4.2.1.24 -> [2.5.1.61] -> 4.2.1.75 -> 2.1.1.107
path_nmv00860.kgml: Skipped genes: nmv:NITMOv2_1773, nmv:NITMOv2_1775
path_nmv00860.kgml:
path_nmv00860.kgml: Found a trail of span 4 containing skipped vertices
path_nmv00860.kgml: 278 -> [276] -> 274 -> 273 -> [270] -> 271
path_nmv00860.kgml: R04109 -> [R02272] -> R00036 -> R00084 -> [R03165] -> R03194
path_nmv00860.kgml: nmv:NITMOv2_1772 -> [{nmv:NITMOv2_4611, nmv:NITMOv2_4746}] -> nmv:NITMOv2_1776 -> nmv:NITMOv2_1773 -> [{nmv:NITMOv2_1602, nmv:NITMOv2_1774, nmv:NITMOv2_4528}] -> {nmv:NITMOv2_1602, nmv:NITMOv2_1774}
path_nmv00860.kgml: 1.2.1.70 -> [5.4.3.8] -> 4.2.1.24 -> 2.5.1.61 -> [4.2.1.75] -> 2.1.1.107
path_nmv00860.kgml: Skipped genes: nmv:NITMOv2_1775
path_nmv00860.kgml:
path_nmv00860.kgml: Found a trail of span 4 containing skipped vertices
path_nmv00860.kgml: 301 -> 302 -> 315 -> [305 -> 308] -> 310
path_nmv00860.kgml: R05220 -> R05225 -> R07302 -> [{R05221, R06558} -> R05222] -> R05223
path_nmv00860.kgml: {nmv:NITMOv2_1832, nmv:NITMOv2_1835} -> {nmv:NITMOv2_1611, nmv:NITMOv2_1842} -> {nmv:NITMOv2_1609, nmv:NITMOv2_1839} -> [{nmv:NITMOv2_1607, nmv:NITMOv2_1836} -> {nmv:NITMOv2_1607, nmv:NITMOv2_1836}] -> {nmv:NITMOv2_1612, nmv:NITMOv2_1838}
path_nmv00860.kgml: 2.5.1.17 -> 6.3.5.10 -> 6.3.1.10 -> [{2.7.1.156, 2.7.1.156} -> 2.7.7.62] -> 2.7.8.26
path_nmv00860.kgml: Skipped genes: nmv:NITMOv2_1837, nmv:NITMOv2_1836, nmv:NITMOv2_1610
path_nmv00860.kgml:
path_nmv00860.kgml: Found a trail of span 4 containing skipped vertices
path_nmv00860.kgml: 301 -> 302 -> 316 -> [308] -> 310
path_nmv00860.kgml: R05220 -> R05225 -> R06529 -> [R05222] -> R05223
path_nmv00860.kgml: {nmv:NITMOv2_1832, nmv:NITMOv2_1835} -> {nmv:NITMOv2_1611, nmv:NITMOv2_1842} -> {nmv:NITMOv2_1609, nmv:NITMOv2_1839} -> [{nmv:NITMOv2_1607, nmv:NITMOv2_1836}] -> {nmv:NITMOv2_1612, nmv:NITMOv2_1838}
path_nmv00860.kgml: 2.5.1.17 -> 6.3.5.10 -> 6.3.1.10 -> [2.7.7.62] -> 2.7.8.26
path_nmv00860.kgml: Skipped genes: nmv:NITMOv2_1837, nmv:NITMOv2_1836, nmv:NITMOv2_1610
path_nmv00860.kgml:
path_nmv00860.kgml: Found a trail of span 3 containing skipped vertices
path_nmv00860.kgml: 304 -> [305] -> 308 -> 310
path_nmv00860.kgml: R07268 -> [{R05221, R06558}] -> R05222 -> R05223
path_nmv00860.kgml: {nmv:NITMOv2_1832, nmv:NITMOv2_1835} -> [{nmv:NITMOv2_1607, nmv:NITMOv2_1836}] -> {nmv:NITMOv2_1607, nmv:NITMOv2_1836} -> {nmv:NITMOv2_1612, nmv:NITMOv2_1838}
path_nmv00860.kgml: 2.5.1.17 -> [{2.7.1.156, 2.7.1.156}] -> 2.7.7.62 -> 2.7.8.26
path_nmv00860.kgml: Skipped genes: nmv:NITMOv2_1837
path_nmv00860.kgml:
path_nmv00860.kgml: Found a trail of span 3 containing skipped vertices
path_nmv00860.kgml: 301 -> [302 -> 316] -> 308 -> 310
path_nmv00860.kgml: R05220 -> [R05225 -> R06529] -> R05222 -> R05223
path_nmv00860.kgml: {nmv:NITMOv2_1832, nmv:NITMOv2_1835} -> [{nmv:NITMOv2_1611, nmv:NITMOv2_1842} -> {nmv:NITMOv2_1609, nmv:NITMOv2_1839}] -> {nmv:NITMOv2_1607, nmv:NITMOv2_1836} -> {nmv:NITMOv2_1612, nmv:NITMOv2_1838}
path_nmv00860.kgml: 2.5.1.17 -> [6.3.5.10 -> 6.3.1.10] -> 2.7.7.62 -> 2.7.8.26
path_nmv00860.kgml: Skipped genes: nmv:NITMOv2_1837
path_nmv00860.kgml:
path_nmv00860.kgml: Found a trail of span 3 containing skipped vertices
path_nmv00860.kgml: 309 -> [316] -> 308 -> 310
path_nmv00860.kgml: R06530 -> [R06529] -> R05222 -> R05223
path_nmv00860.kgml: {nmv:NITMOv2_1610, nmv:NITMOv2_1840} -> [{nmv:NITMOv2_1609, nmv:NITMOv2_1839}] -> {nmv:NITMOv2_1607, nmv:NITMOv2_1836} -> {nmv:NITMOv2_1612, nmv:NITMOv2_1838}
path_nmv00860.kgml: 4.1.1.81 -> [6.3.1.10] -> 2.7.7.62 -> 2.7.8.26
path_nmv00860.kgml: Skipped genes: nmv:NITMOv2_1608, nmv:NITMOv2_1609, nmv:NITMOv2_1611, nmv:NITMOv2_1837
path_nmv00860.kgml:
path_nmv00860.kgml: Found a trail of span 3 without skipping any vertex
path_nmv00860.kgml: 269 -> 408 -> 412
path_nmv00860.kgml: R03197 -> R04178 -> R11329
path_nmv00860.kgml: nmv:NITMOv2_1105 -> nmv:NITMOv2_1107 -> nmv:NITMOv2_1106
path_nmv00860.kgml: 4.1.1.37 -> 1.3.3.15 -> 4.99.1.9
path_nmv00860.kgml:
path_nmv00860.kgml: Found a trail of span 3 containing skipped vertices
path_nmv00860.kgml: 284 -> 285 -> 318
path_nmv00860.kgml: R05809 -> R05810 -> R07772
path_nmv00860.kgml: nmv:NITMOv2_1599 -> nmv:NITMOv2_1601 -> nmv:NITMOv2_1598
path_nmv00860.kgml: 2.1.1.131 -> 2.1.1.271 -> 3.7.1.12
path_nmv00860.kgml: Skipped genes: nmv:NITMOv2_1600
path_nmv00860.kgml:
path_nmv00860.kgml: Found a trail of span 3 containing skipped vertices
path_nmv00860.kgml: 278 -> [276] -> 274 -> [273 -> 270] -> 271
path_nmv00860.kgml: R04109 -> [R02272] -> R00036 -> [R00084 -> R03165] -> R03194
path_nmv00860.kgml: nmv:NITMOv2_1772 -> [{nmv:NITMOv2_4611, nmv:NITMOv2_4746}] -> nmv:NITMOv2_1776 -> [nmv:NITMOv2_1773 -> {nmv:NITMOv2_1602, nmv:NITMOv2_1774, nmv:NITMOv2_4528}] -> {nmv:NITMOv2_1602, nmv:NITMOv2_1774}
path_nmv00860.kgml: 1.2.1.70 -> [5.4.3.8] -> 4.2.1.24 -> [2.5.1.61 -> 4.2.1.75] -> 2.1.1.107
path_nmv00860.kgml: Skipped genes: nmv:NITMOv2_1773, nmv:NITMOv2_1775
path_nmv00860.kgml:
path_nmv00860.kgml: Found a trail of span 2 containing skipped vertices
path_nmv00860.kgml: 291 -> 292
path_nmv00860.kgml: R05180 -> R05181
path_nmv00860.kgml: nmv:NITMOv2_1599 -> nmv:NITMOv2_1601
path_nmv00860.kgml: 2.1.1.131 -> 2.1.1.133
path_nmv00860.kgml: Skipped genes: nmv:NITMOv2_1600
path_nmv00860.kgml:
path_nmv00860.kgml: Found a trail of span 2 without skipping any vertex
path_nmv00860.kgml: 268 -> 263
path_nmv00860.kgml: R03222 -> R00310
path_nmv00860.kgml: nmv:NITMOv2_1107 -> nmv:NITMOv2_1106
path_nmv00860.kgml: 1.3.3.4 -> 4.99.1.1
path_nmv00860.kgml:
path_nmv00860.kgml: Found a trail of span 2 containing skipped vertices
path_nmv00860.kgml: 269 -> [408] -> 412
path_nmv00860.kgml: R03197 -> [R04178] -> R11329
path_nmv00860.kgml: nmv:NITMOv2_1105 -> [nmv:NITMOv2_1107] -> nmv:NITMOv2_1106
path_nmv00860.kgml: 4.1.1.37 -> [1.3.3.15] -> 4.99.1.9
path_nmv00860.kgml:
path_nmv00860.kgml: Found a trail of span 2 containing skipped vertices
path_nmv00860.kgml: 304 -> [305 -> 308] -> 310
path_nmv00860.kgml: R07268 -> [{R05221, R06558} -> R05222] -> R05223
path_nmv00860.kgml: {nmv:NITMOv2_1832, nmv:NITMOv2_1835} -> [{nmv:NITMOv2_1607, nmv:NITMOv2_1836} -> {nmv:NITMOv2_1607, nmv:NITMOv2_1836}] -> {nmv:NITMOv2_1612, nmv:NITMOv2_1838}
path_nmv00860.kgml: 2.5.1.17 -> [{2.7.1.156, 2.7.1.156} -> 2.7.7.62] -> 2.7.8.26
path_nmv00860.kgml: Skipped genes: nmv:NITMOv2_1837, nmv:NITMOv2_1836
path_nmv00860.kgml:
path_nmv00860.kgml: Found a trail of span 2 containing skipped vertices
path_nmv00860.kgml: 309 -> [316 -> 308] -> 310
path_nmv00860.kgml: R06530 -> [R06529 -> R05222] -> R05223
path_nmv00860.kgml: {nmv:NITMOv2_1610, nmv:NITMOv2_1840} -> [{nmv:NITMOv2_1609, nmv:NITMOv2_1839} -> {nmv:NITMOv2_1607, nmv:NITMOv2_1836}] -> {nmv:NITMOv2_1612, nmv:NITMOv2_1838}
path_nmv00860.kgml: 4.1.1.81 -> [6.3.1.10 -> 2.7.7.62] -> 2.7.8.26
path_nmv00860.kgml: Skipped genes: nmv:NITMOv2_1611
path_nmv00860.kgml:
path_nmv00860.kgml: Found a trail of span 2 containing skipped vertices
path_nmv00860.kgml: 284 -> [285] -> 318
path_nmv00860.kgml: R05809 -> [R05810] -> R07772
path_nmv00860.kgml: nmv:NITMOv2_1599 -> [nmv:NITMOv2_1601] -> nmv:NITMOv2_1598
path_nmv00860.kgml: 2.1.1.131 -> [2.1.1.271] -> 3.7.1.12
path_nmv00860.kgml:
path_nmv00860.kgml: Found a trail of span 2 without skipping any vertex
path_nmv00860.kgml: 317 -> 295
path_nmv00860.kgml: R05149 -> R05177
path_nmv00860.kgml: nmv:NITMOv2_1596 -> nmv:NITMOv2_1595
path_nmv00860.kgml: 2.1.1.132 -> 5.4.99.61
path_nmv00860.kgml:
path_nmv00860.kgml: --- 5.53 seconds ---

path_nmv00900.kgml: Terpenoid backbone biosynthesis
path_nmv00900.kgml: Initialization took 0.40 seconds
path_nmv00900.kgml:
path_nmv00900.kgml: Found a trail of span 2 containing skipped vertices
path_nmv00900.kgml: 66 -> [67] -> 68
path_nmv00900.kgml: R05633 -> [R05634] -> R05637
path_nmv00900.kgml: nmv:NITMOv2_3470 -> [nmv:NITMOv2_0640] -> nmv:NITMOv2_3469
path_nmv00900.kgml: 2.7.7.60 -> [2.7.1.148] -> 4.6.1.12
path_nmv00900.kgml:
path_nmv00900.kgml: --- 0.55 seconds ---

path_nmv00906.kgml: Carotenoid biosynthesis
path_nmv00906.kgml: Initialization took 0.07 seconds
path_nmv00906.kgml: (not found)
path_nmv00906.kgml: --- 0.13 seconds ---

path_nmv00909.kgml: Sesquiterpenoid and triterpenoid biosynthesis
path_nmv00909.kgml: Initialization took 0.06 seconds
path_nmv00909.kgml: (not found)
path_nmv00909.kgml: --- 0.13 seconds ---

path_nmv00910.kgml: Nitrogen metabolism
path_nmv00910.kgml: Initialization took 2.10 seconds
path_nmv00910.kgml:
path_nmv00910.kgml: Found a trail of span 3 containing skipped vertices
path_nmv00910.kgml: 150 -> 25 -> 34
path_nmv00910.kgml: R09497 -> R00798 -> {R00783, R00785}
path_nmv00910.kgml: {nmv:NITMOv2_0254, nmv:NITMOv2_0255, nmv:NITMOv2_4027, nmv:NITMOv2_4028, nmv:NITMOv2_4032, nmv:NITMOv2_4033, nmv:NITMOv2_4533, nmv:NITMOv2_4534, nmv:NITMOv2_4537, nmv:NITMOv2_4538} -> {nmv:NITMOv2_0254, nmv:NITMOv2_0255, nmv:NITMOv2_4027, nmv:NITMOv2_4028, nmv:NITMOv2_4032, nmv:NITMOv2_4033, nmv:NITMOv2_4533, nmv:NITMOv2_4534, nmv:NITMOv2_4537, nmv:NITMOv2_4538} -> {nmv:NITMOv2_0073, nmv:NITMOv2_0086, nmv:NITMOv2_3200, nmv:NITMOv2_4530, nmv:NITMOv2_4695, nmv:NITMOv2_4708}
path_nmv00910.kgml: 1.7.5.1 -> ? -> {1.7.2.1, 1.7.2.1}
path_nmv00910.kgml: Skipped genes: nmv:NITMOv2_4532, nmv:NITMOv2_4531, nmv:NITMOv2_4536
path_nmv00910.kgml:
path_nmv00910.kgml: Found a trail of span 2 containing skipped vertices
path_nmv00910.kgml: 122 -> 125
path_nmv00910.kgml: R00798 -> {R00783, R00785}
path_nmv00910.kgml: {nmv:NITMOv2_0254, nmv:NITMOv2_0255, nmv:NITMOv2_4027, nmv:NITMOv2_4028, nmv:NITMOv2_4032, nmv:NITMOv2_4033, nmv:NITMOv2_4533, nmv:NITMOv2_4534, nmv:NITMOv2_4537, nmv:NITMOv2_4538} -> {nmv:NITMOv2_0073, nmv:NITMOv2_0086, nmv:NITMOv2_3200, nmv:NITMOv2_4530, nmv:NITMOv2_4695, nmv:NITMOv2_4708}
path_nmv00910.kgml: ? -> {1.7.2.1, 1.7.2.1}
path_nmv00910.kgml: Skipped genes: nmv:NITMOv2_4532, nmv:NITMOv2_4531
path_nmv00910.kgml:
path_nmv00910.kgml: --- 2.32 seconds ---

path_nmv00920.kgml: Sulfur metabolism
path_nmv00920.kgml: Initialization took 0.55 seconds
path_nmv00920.kgml:
path_nmv00920.kgml: Found a trail of span 4 containing skipped vertices
path_nmv00920.kgml: 42 -> 39 -> 48 -> 29
path_nmv00920.kgml: R00529 -> R00509 -> R02021 -> R00859
path_nmv00920.kgml: {nmv:NITMOv2_0337, nmv:NITMOv2_0338, nmv:NITMOv2_2964, nmv:NITMOv2_3281} -> {nmv:NITMOv2_0338, nmv:NITMOv2_3842} -> nmv:NITMOv2_0335 -> nmv:NITMOv2_0334
path_nmv00920.kgml: 2.7.7.4 -> 2.7.1.25 -> 1.8.4.8 -> 1.8.7.1
path_nmv00920.kgml: Skipped genes: nmv:NITMOv2_0336
path_nmv00920.kgml:
path_nmv00920.kgml: Found a trail of span 4 containing skipped vertices
path_nmv00920.kgml: 160 -> 159 -> 150 -> 149
path_nmv00920.kgml: R00529 -> R00509 -> R02021 -> R00859
path_nmv00920.kgml: {nmv:NITMOv2_0337, nmv:NITMOv2_0338, nmv:NITMOv2_2964, nmv:NITMOv2_3281} -> {nmv:NITMOv2_0338, nmv:NITMOv2_3842} -> nmv:NITMOv2_0335 -> nmv:NITMOv2_0334
path_nmv00920.kgml: 2.7.7.4 -> 2.7.1.25 -> 1.8.4.8 -> 1.8.7.1
path_nmv00920.kgml: Skipped genes: nmv:NITMOv2_0336
path_nmv00920.kgml:
path_nmv00920.kgml: Found a trail of span 3 containing skipped vertices
path_nmv00920.kgml: 160 -> [159] -> 150 -> 149
path_nmv00920.kgml: R00529 -> [R00509] -> R02021 -> R00859
path_nmv00920.kgml: {nmv:NITMOv2_0337, nmv:NITMOv2_0338, nmv:NITMOv2_2964, nmv:NITMOv2_3281} -> [{nmv:NITMOv2_0338, nmv:NITMOv2_3842}] -> nmv:NITMOv2_0335 -> nmv:NITMOv2_0334
path_nmv00920.kgml: 2.7.7.4 -> [2.7.1.25] -> 1.8.4.8 -> 1.8.7.1
path_nmv00920.kgml: Skipped genes: nmv:NITMOv2_0336
path_nmv00920.kgml:
path_nmv00920.kgml: Found a trail of span 3 containing skipped vertices
path_nmv00920.kgml: 42 -> [39] -> 48 -> 29
path_nmv00920.kgml: R00529 -> [R00509] -> R02021 -> R00859
path_nmv00920.kgml: {nmv:NITMOv2_0337, nmv:NITMOv2_0338, nmv:NITMOv2_2964, nmv:NITMOv2_3281} -> [{nmv:NITMOv2_0338, nmv:NITMOv2_3842}] -> nmv:NITMOv2_0335 -> nmv:NITMOv2_0334
path_nmv00920.kgml: 2.7.7.4 -> [2.7.1.25] -> 1.8.4.8 -> 1.8.7.1
path_nmv00920.kgml: Skipped genes: nmv:NITMOv2_0336
path_nmv00920.kgml:
path_nmv00920.kgml: Found a trail of span 3 containing skipped vertices
path_nmv00920.kgml: 160 -> 159 -> [150] -> 149
path_nmv00920.kgml: R00529 -> R00509 -> [R02021] -> R00859
path_nmv00920.kgml: {nmv:NITMOv2_0337, nmv:NITMOv2_0338, nmv:NITMOv2_2964, nmv:NITMOv2_3281} -> {nmv:NITMOv2_0338, nmv:NITMOv2_3842} -> [nmv:NITMOv2_0335] -> nmv:NITMOv2_0334
path_nmv00920.kgml: 2.7.7.4 -> 2.7.1.25 -> [1.8.4.8] -> 1.8.7.1
path_nmv00920.kgml: Skipped genes: nmv:NITMOv2_0335, nmv:NITMOv2_0336
path_nmv00920.kgml:
path_nmv00920.kgml: Found a trail of span 3 containing skipped vertices
path_nmv00920.kgml: 42 -> 39 -> [48] -> 29
path_nmv00920.kgml: R00529 -> R00509 -> [R02021] -> R00859
path_nmv00920.kgml: {nmv:NITMOv2_0337, nmv:NITMOv2_0338, nmv:NITMOv2_2964, nmv:NITMOv2_3281} -> {nmv:NITMOv2_0338, nmv:NITMOv2_3842} -> [nmv:NITMOv2_0335] -> nmv:NITMOv2_0334
path_nmv00920.kgml: 2.7.7.4 -> 2.7.1.25 -> [1.8.4.8] -> 1.8.7.1
path_nmv00920.kgml: Skipped genes: nmv:NITMOv2_0335, nmv:NITMOv2_0336
path_nmv00920.kgml:
path_nmv00920.kgml: Found a trail of span 2 containing skipped vertices
path_nmv00920.kgml: 160 -> [159 -> 150] -> 149
path_nmv00920.kgml: R00529 -> [R00509 -> R02021] -> R00859
path_nmv00920.kgml: {nmv:NITMOv2_0337, nmv:NITMOv2_0338, nmv:NITMOv2_2964, nmv:NITMOv2_3281} -> [{nmv:NITMOv2_0338, nmv:NITMOv2_3842} -> nmv:NITMOv2_0335] -> nmv:NITMOv2_0334
path_nmv00920.kgml: 2.7.7.4 -> [2.7.1.25 -> 1.8.4.8] -> 1.8.7.1
path_nmv00920.kgml: Skipped genes: nmv:NITMOv2_0335, nmv:NITMOv2_0336
path_nmv00920.kgml:
path_nmv00920.kgml: Found a trail of span 2 containing skipped vertices
path_nmv00920.kgml: 42 -> [39 -> 48] -> 29
path_nmv00920.kgml: R00529 -> [R00509 -> R02021] -> R00859
path_nmv00920.kgml: {nmv:NITMOv2_0337, nmv:NITMOv2_0338, nmv:NITMOv2_2964, nmv:NITMOv2_3281} -> [{nmv:NITMOv2_0338, nmv:NITMOv2_3842} -> nmv:NITMOv2_0335] -> nmv:NITMOv2_0334
path_nmv00920.kgml: 2.7.7.4 -> [2.7.1.25 -> 1.8.4.8] -> 1.8.7.1
path_nmv00920.kgml: Skipped genes: nmv:NITMOv2_0335, nmv:NITMOv2_0336
path_nmv00920.kgml:
path_nmv00920.kgml: --- 1.19 seconds ---

path_nmv00970.kgml: Aminoacyl-tRNA biosynthesis
path_nmv00970.kgml: Initialization took 2.04 seconds
path_nmv00970.kgml: (not found)
path_nmv00970.kgml: --- 2.10 seconds ---

path_nmv01040.kgml: Biosynthesis of unsaturated fatty acids
path_nmv01040.kgml: Initialization took 0.30 seconds
path_nmv01040.kgml: (not found)
path_nmv01040.kgml: --- 0.36 seconds ---

--- 851.89 seconds ---
