# Supplementary material for: CoMetGeNe: mining conserved neighborhood patterns in metabolic and genomic contexts
Source: BMC Bioinformatics. 2019 Jan 10;20:19. doi: 10.1186/s12859-018-2542-2 (PMC6327494; doi:10.1186/s12859-018-2542-2)
Supplement: Supplementary file 14 — Trail finding results for completely assembled representative bacterial genomes present in NCBI Genomes. Of the 1,545 fully assembled representative bacterial genomes in NCBI, corresponding entries have been identified in KEGG for 1,467 species, for which trail finding has been performed for all combinations of gap parameters δG and δD ranging from 0 to 3. This additional file is available from https://doi.org/10.6084/m9.figshare.7288769. (GZ 178,532 kb) [file 12859_2018_2542_MOESM14_ESM.gz › results/ncn_dG2_dD3.hnet]

--- delta_G = 2, delta_D = 3 ---

path_ncn00010.kgml: Glycolysis / Gluconeogenesis
path_ncn00010.kgml: Initialization took 4.29 seconds
path_ncn00010.kgml:
path_ncn00010.kgml: Found a trail of span 2 containing skipped vertices
path_ncn00010.kgml: 63 -> [62 -> 146 -> 14] -> 57
path_ncn00010.kgml: R00959 -> [R02740 -> R02073 -> R01070] -> R01061
path_ncn00010.kgml: ncn:BZZ01_01550 -> [{ncn:BZZ01_00525, ncn:BZZ01_00560, ncn:BZZ01_14830} -> {ncn:BZZ01_04320, ncn:BZZ01_27255} -> {ncn:BZZ01_00545, ncn:BZZ01_11915, ncn:BZZ01_18465}] -> ncn:BZZ01_01540
path_ncn00010.kgml: {5.4.2.2, 5.4.2.5} -> [5.3.1.9 -> 2.7.1.90 -> 4.1.2.13] -> {1.2.1.12, 1.2.1.59}
path_ncn00010.kgml: Skipped genes: ncn:BZZ01_01545
path_ncn00010.kgml:
path_ncn00010.kgml: --- 4.69 seconds ---

path_ncn00020.kgml: Citrate cycle (TCA cycle)
path_ncn00020.kgml: Initialization took 0.75 seconds
path_ncn00020.kgml: (not found)
path_ncn00020.kgml: --- 0.84 seconds ---

path_ncn00040.kgml: Pentose and glucuronate interconversions
path_ncn00040.kgml: Initialization took 0.29 seconds
path_ncn00040.kgml: (not found)
path_ncn00040.kgml: --- 0.36 seconds ---

path_ncn00051.kgml: Fructose and mannose metabolism
path_ncn00051.kgml: Initialization took 1.65 seconds
path_ncn00051.kgml:
path_ncn00051.kgml: Found a trail of span 2 without skipping any vertex
path_ncn00051.kgml: 83 -> 82
path_ncn00051.kgml: R00888 -> R05692
path_ncn00051.kgml: {ncn:BZZ01_02375, ncn:BZZ01_22180, ncn:BZZ01_22220} -> ncn:BZZ01_02380
path_ncn00051.kgml: 4.2.1.47 -> 1.1.1.271
path_ncn00051.kgml:
path_ncn00051.kgml: --- 1.80 seconds ---

path_ncn00052.kgml: Galactose metabolism
path_ncn00052.kgml: Initialization took 0.75 seconds
path_ncn00052.kgml:
path_ncn00052.kgml: --- 0.90 seconds ---

path_ncn00053.kgml: Ascorbate and aldarate metabolism
path_ncn00053.kgml: Initialization took 0.09 seconds
path_ncn00053.kgml: (not found)
path_ncn00053.kgml: --- 0.16 seconds ---

path_ncn00061.kgml: Fatty acid biosynthesis
path_ncn00061.kgml: Initialization took 1.00 seconds
path_ncn00061.kgml:
path_ncn00061.kgml: Found a trail of span 2 without skipping any vertex
path_ncn00061.kgml: 147 -> 262
path_ncn00061.kgml: R01626 -> R10707
path_ncn00061.kgml: ncn:BZZ01_27950 -> ncn:BZZ01_27945
path_ncn00061.kgml: {2.3.1.39, 2.3.1.85, 2.3.1.86} -> 2.3.1.180
path_ncn00061.kgml:
path_ncn00061.kgml: --- 1.39 seconds ---

path_ncn00072.kgml: Synthesis and degradation of ketone bodies
path_ncn00072.kgml: Initialization took 0.08 seconds
path_ncn00072.kgml: (not found)
path_ncn00072.kgml: --- 0.13 seconds ---

path_ncn00100.kgml: Steroid biosynthesis
path_ncn00100.kgml: Initialization took 0.05 seconds
path_ncn00100.kgml: (not found)
path_ncn00100.kgml: --- 0.10 seconds ---

path_ncn00130.kgml: Ubiquinone and other terpenoid-quinone biosynthesis
path_ncn00130.kgml: Initialization took 1.68 seconds
path_ncn00130.kgml:
path_ncn00130.kgml: Found a trail of span 3 containing skipped vertices
path_ncn00130.kgml: 60 -> 59 -> [58 -> 85] -> 108
path_ncn00130.kgml: R04031 -> R04030 -> [R07263 -> R07262] -> R06858
path_ncn00130.kgml: ncn:BZZ01_26790 -> ncn:BZZ01_26785 -> [ncn:BZZ01_26235 -> ncn:BZZ01_26780] -> ncn:BZZ01_26795
path_ncn00130.kgml: 4.2.1.113 -> 6.2.1.26 -> [4.1.3.36 -> 3.1.2.28] -> ?
path_ncn00130.kgml:
path_ncn00130.kgml: Found a trail of span 3 containing skipped vertices
path_ncn00130.kgml: 60 -> 59 -> [58 -> 85] -> 107
path_ncn00130.kgml: R04031 -> R04030 -> [R07263 -> R07262] -> R05617
path_ncn00130.kgml: ncn:BZZ01_26790 -> ncn:BZZ01_26785 -> [ncn:BZZ01_26235 -> ncn:BZZ01_26780] -> ncn:BZZ01_26795
path_ncn00130.kgml: 4.2.1.113 -> 6.2.1.26 -> [4.1.3.36 -> 3.1.2.28] -> 2.5.1.74
path_ncn00130.kgml:
path_ncn00130.kgml: Found a trail of span 2 containing skipped vertices
path_ncn00130.kgml: 129 -> [99 -> 117] -> 118
path_ncn00130.kgml: R07500 -> [R07501 -> R07502] -> R07236
path_ncn00130.kgml: ncn:BZZ01_25560 -> [ncn:BZZ01_23585 -> ncn:BZZ01_27980] -> ncn:BZZ01_25555
path_ncn00130.kgml: 2.5.1.115 -> [2.1.1.295 -> 5.5.1.24] -> 2.1.1.95
path_ncn00130.kgml:
path_ncn00130.kgml: Found a trail of span 2 containing skipped vertices
path_ncn00130.kgml: 129 -> [106] -> 116
path_ncn00130.kgml: R07500 -> [R07503] -> R07504
path_ncn00130.kgml: ncn:BZZ01_25560 -> [ncn:BZZ01_27980] -> ncn:BZZ01_25555
path_ncn00130.kgml: 2.5.1.115 -> [5.5.1.24] -> 2.1.1.95
path_ncn00130.kgml:
path_ncn00130.kgml: Found a trail of span 2 containing skipped vertices
path_ncn00130.kgml: 60 -> [59 -> 58 -> 85] -> 107
path_ncn00130.kgml: R04031 -> [R04030 -> R07263 -> R07262] -> R05617
path_ncn00130.kgml: ncn:BZZ01_26790 -> [ncn:BZZ01_26785 -> ncn:BZZ01_26235 -> ncn:BZZ01_26780] -> ncn:BZZ01_26795
path_ncn00130.kgml: 4.2.1.113 -> [6.2.1.26 -> 4.1.3.36 -> 3.1.2.28] -> 2.5.1.74
path_ncn00130.kgml:
path_ncn00130.kgml: Found a trail of span 2 containing skipped vertices
path_ncn00130.kgml: 60 -> [59 -> 58 -> 85] -> 108
path_ncn00130.kgml: R04031 -> [R04030 -> R07263 -> R07262] -> R06858
path_ncn00130.kgml: ncn:BZZ01_26790 -> [ncn:BZZ01_26785 -> ncn:BZZ01_26235 -> ncn:BZZ01_26780] -> ncn:BZZ01_26795
path_ncn00130.kgml: 4.2.1.113 -> [6.2.1.26 -> 4.1.3.36 -> 3.1.2.28] -> ?
path_ncn00130.kgml:
path_ncn00130.kgml: --- 2.15 seconds ---

path_ncn00190.kgml: Oxidative phosphorylation
path_ncn00190.kgml: Initialization took 12.50 seconds
path_ncn00190.kgml: (not found)
path_ncn00190.kgml: --- 12.55 seconds ---

path_ncn00195.kgml: Photosynthesis
path_ncn00195.kgml: Initialization took 16.41 seconds
path_ncn00195.kgml: (not found)
path_ncn00195.kgml: --- 16.46 seconds ---

path_ncn00196.kgml: Photosynthesis - antenna proteins
path_ncn00196.kgml: Initialization took 0.68 seconds
path_ncn00196.kgml: (not found)
path_ncn00196.kgml: --- 0.73 seconds ---

path_ncn00220.kgml: Arginine biosynthesis
path_ncn00220.kgml: Initialization took 1.03 seconds
path_ncn00220.kgml: (not found)
path_ncn00220.kgml: --- 1.08 seconds ---

path_ncn00230.kgml: Purine metabolism
path_ncn00230.kgml: Initialization took 14.56 seconds
path_ncn00230.kgml:
path_ncn00230.kgml: Found a trail of span 2 containing skipped vertices
path_ncn00230.kgml: 160 -> [162 -> 163] -> 260
path_ncn00230.kgml: R01072 -> [R04144 -> R04325] -> R04463
path_ncn00230.kgml: {ncn:BZZ01_13950, ncn:BZZ01_21825} -> [ncn:BZZ01_16425 -> {ncn:BZZ01_08940, ncn:BZZ01_22390}] -> {ncn:BZZ01_21830, ncn:BZZ01_22630, ncn:BZZ01_22635}
path_ncn00230.kgml: 2.4.2.14 -> [6.3.4.13 -> 2.1.2.2] -> 6.3.5.3
path_ncn00230.kgml:
path_ncn00230.kgml: Found a trail of span 2 without skipping any vertex
path_ncn00230.kgml: 258 -> 259
path_ncn00230.kgml: R01768 -> R02103
path_ncn00230.kgml: {ncn:BZZ01_12970, ncn:BZZ01_12975, ncn:BZZ01_12980, ncn:BZZ01_15060, ncn:BZZ01_15065, ncn:BZZ01_15070} -> {ncn:BZZ01_12970, ncn:BZZ01_12975, ncn:BZZ01_12980, ncn:BZZ01_15060, ncn:BZZ01_15065, ncn:BZZ01_15070}
path_ncn00230.kgml: 1.17.1.4 -> 1.17.1.4
path_ncn00230.kgml:
path_ncn00230.kgml: --- 15.24 seconds ---

path_ncn00240.kgml: Pyrimidine metabolism
path_ncn00240.kgml: Initialization took 5.09 seconds
path_ncn00240.kgml:
path_ncn00240.kgml: Found a trail of span 3 containing skipped vertices
path_ncn00240.kgml: 150 -> [156] -> 161 -> [158] -> 157
path_ncn00240.kgml: R02098 -> [R02101] -> R02094 -> [R02093] -> R00378
path_ncn00240.kgml: ncn:BZZ01_21420 -> [ncn:BZZ01_18780] -> ncn:BZZ01_21420 -> [ncn:BZZ01_31495] -> {ncn:BZZ01_03205, ncn:BZZ01_07235, ncn:BZZ01_13455, ncn:BZZ01_18520, ncn:BZZ01_21415, ncn:BZZ01_28435, ncn:BZZ01_28960}
path_ncn00240.kgml: {2.7.4.4, 2.7.4.9} -> [2.1.1.45] -> {2.7.4.12, 2.7.4.9} -> [2.7.4.6] -> 2.7.7.7
path_ncn00240.kgml:
path_ncn00240.kgml: Found a trail of span 2 containing skipped vertices
path_ncn00240.kgml: 103 -> [122 -> 124] -> 121
path_ncn00240.kgml: R00443 -> [R00440 -> R00570] -> R00442
path_ncn00240.kgml: {ncn:BZZ01_07435, ncn:BZZ01_24950, ncn:BZZ01_24955, ncn:BZZ01_24960, ncn:BZZ01_30485} -> [ncn:BZZ01_06545 -> ncn:BZZ01_31495] -> {ncn:BZZ01_07435, ncn:BZZ01_24950, ncn:BZZ01_24955, ncn:BZZ01_24960, ncn:BZZ01_30485}
path_ncn00240.kgml: {2.7.7.48, 2.7.7.52, 2.7.7.6} -> [2.7.7.8 -> 2.7.4.6] -> {2.7.7.48, 2.7.7.6}
path_ncn00240.kgml:
path_ncn00240.kgml: Found a trail of span 2 containing skipped vertices
path_ncn00240.kgml: 150 -> [156 -> 161 -> 158] -> 157
path_ncn00240.kgml: R02098 -> [R02101 -> R02094 -> R02093] -> R00378
path_ncn00240.kgml: ncn:BZZ01_21420 -> [ncn:BZZ01_18780 -> ncn:BZZ01_21420 -> ncn:BZZ01_31495] -> {ncn:BZZ01_03205, ncn:BZZ01_07235, ncn:BZZ01_13455, ncn:BZZ01_18520, ncn:BZZ01_21415, ncn:BZZ01_28435, ncn:BZZ01_28960}
path_ncn00240.kgml: {2.7.4.4, 2.7.4.9} -> [2.1.1.45 -> {2.7.4.12, 2.7.4.9} -> 2.7.4.6] -> 2.7.7.7
path_ncn00240.kgml:
path_ncn00240.kgml: --- 5.82 seconds ---

path_ncn00250.kgml: Alanine, aspartate and glutamate metabolism
path_ncn00250.kgml: Initialization took 2.94 seconds
path_ncn00250.kgml: (not found)
path_ncn00250.kgml: --- 3.02 seconds ---

path_ncn00260.kgml: Glycine, serine and threonine metabolism
path_ncn00260.kgml: Initialization took 2.84 seconds
path_ncn00260.kgml:
path_ncn00260.kgml: Found a trail of span 2 containing skipped vertices
path_ncn00260.kgml: 110 -> [113] -> 101
path_ncn00260.kgml: R04125 -> [R03815] -> R03425
path_ncn00260.kgml: ncn:BZZ01_28625 -> [ncn:BZZ01_08280] -> ncn:BZZ01_28615
path_ncn00260.kgml: 2.1.2.10 -> [1.8.1.4] -> 1.4.4.2
path_ncn00260.kgml: Skipped genes: ncn:BZZ01_28620
path_ncn00260.kgml:
path_ncn00260.kgml: --- 3.12 seconds ---

path_ncn00261.kgml: Monobactam biosynthesis
path_ncn00261.kgml: Initialization took 0.23 seconds
path_ncn00261.kgml: (not found)
path_ncn00261.kgml: --- 0.28 seconds ---

path_ncn00270.kgml: Cysteine and methionine metabolism
path_ncn00270.kgml: Initialization took 3.34 seconds
path_ncn00270.kgml:
path_ncn00270.kgml: Found a trail of span 2 containing skipped vertices
path_ncn00270.kgml: 74 -> [120] -> 71
path_ncn00270.kgml: R07392 -> [R07395] -> R07364
path_ncn00270.kgml: ncn:BZZ01_03405 -> [ncn:BZZ01_11635] -> {ncn:BZZ01_03400, ncn:BZZ01_07140}
path_ncn00270.kgml: 4.2.1.109 -> [3.1.3.77] -> 1.13.11.54
path_ncn00270.kgml:
path_ncn00270.kgml: Found a trail of span 2 containing skipped vertices
path_ncn00270.kgml: 74 -> [120] -> 72
path_ncn00270.kgml: R07392 -> [R07395] -> R07363
path_ncn00270.kgml: ncn:BZZ01_03405 -> [ncn:BZZ01_11635] -> {ncn:BZZ01_03400, ncn:BZZ01_07140}
path_ncn00270.kgml: 4.2.1.109 -> [3.1.3.77] -> 1.13.11.53
path_ncn00270.kgml:
path_ncn00270.kgml: --- 3.51 seconds ---

path_ncn00280.kgml: Valine, leucine and isoleucine degradation
path_ncn00280.kgml: Initialization took 0.33 seconds
path_ncn00280.kgml: (not found)
path_ncn00280.kgml: --- 0.38 seconds ---

path_ncn00281.kgml: Geraniol degradation
path_ncn00281.kgml: Initialization took 0.05 seconds
path_ncn00281.kgml: (not found)
path_ncn00281.kgml: --- 0.10 seconds ---

path_ncn00290.kgml: Valine, leucine and isoleucine biosynthesis
path_ncn00290.kgml: Initialization took 1.58 seconds
path_ncn00290.kgml:
path_ncn00290.kgml: Found a trail of span 2 without skipping any vertex
path_ncn00290.kgml: 78 -> 21
path_ncn00290.kgml: R03896 -> R03898
path_ncn00290.kgml: {ncn:BZZ01_00985, ncn:BZZ01_02150, ncn:BZZ01_03720, ncn:BZZ01_03725} -> {ncn:BZZ01_00985, ncn:BZZ01_02150, ncn:BZZ01_03720, ncn:BZZ01_03725}
path_ncn00290.kgml: 4.2.1.35 -> 4.2.1.35
path_ncn00290.kgml:
path_ncn00290.kgml: Found a trail of span 2 containing skipped vertices
path_ncn00290.kgml: 79 -> [44 -> 46 -> 41] -> 52
path_ncn00290.kgml: R00226 -> [R05071 -> R04440 -> R04441] -> R01434
path_ncn00290.kgml: {ncn:BZZ01_00415, ncn:BZZ01_19110, ncn:BZZ01_19320, ncn:BZZ01_31635, ncn:BZZ01_32265} -> [{ncn:BZZ01_17035, ncn:BZZ01_30795} -> {ncn:BZZ01_17035, ncn:BZZ01_30795} -> {ncn:BZZ01_08875, ncn:BZZ01_21960}] -> ncn:BZZ01_32270
path_ncn00290.kgml: 2.2.1.6 -> [{1.1.1.86, 5.4.99.3} -> 1.1.1.86 -> 4.2.1.9] -> {1.4.1.23, 1.4.1.9}
path_ncn00290.kgml:
path_ncn00290.kgml: Found a trail of span 2 containing skipped vertices
path_ncn00290.kgml: 47 -> [42 -> 34 -> 45] -> 53
path_ncn00290.kgml: R08648 -> [R05069 -> R05068 -> R05070] -> R02196
path_ncn00290.kgml: {ncn:BZZ01_00415, ncn:BZZ01_19110, ncn:BZZ01_19320, ncn:BZZ01_31635, ncn:BZZ01_32265} -> [{ncn:BZZ01_17035, ncn:BZZ01_30795} -> {ncn:BZZ01_17035, ncn:BZZ01_30795} -> {ncn:BZZ01_08875, ncn:BZZ01_21960}] -> ncn:BZZ01_32270
path_ncn00290.kgml: 2.2.1.6 -> [{1.1.1.86, 5.4.99.3} -> 1.1.1.86 -> 4.2.1.9] -> 1.4.1.9
path_ncn00290.kgml:
path_ncn00290.kgml: Found a trail of span 2 without skipping any vertex
path_ncn00290.kgml: 35 -> 37
path_ncn00290.kgml: R03968 -> R04001
path_ncn00290.kgml: {ncn:BZZ01_00985, ncn:BZZ01_02150, ncn:BZZ01_03720, ncn:BZZ01_03725} -> {ncn:BZZ01_00985, ncn:BZZ01_02150, ncn:BZZ01_03720, ncn:BZZ01_03725}
path_ncn00290.kgml: 4.2.1.33 -> 4.2.1.33
path_ncn00290.kgml:
path_ncn00290.kgml: --- 1.90 seconds ---

path_ncn00300.kgml: Lysine biosynthesis
path_ncn00300.kgml: Initialization took 0.78 seconds
path_ncn00300.kgml:
path_ncn00300.kgml: Found a trail of span 2 without skipping any vertex
path_ncn00300.kgml: 51 -> 53
path_ncn00300.kgml: R02291 -> R10147
path_ncn00300.kgml: ncn:BZZ01_17970 -> ncn:BZZ01_17965
path_ncn00300.kgml: 1.2.1.11 -> 4.3.3.7
path_ncn00300.kgml:
path_ncn00300.kgml: --- 0.88 seconds ---

path_ncn00310.kgml: Lysine degradation
path_ncn00310.kgml: Initialization took 0.13 seconds
path_ncn00310.kgml: (not found)
path_ncn00310.kgml: --- 0.18 seconds ---

path_ncn00330.kgml: Arginine and proline metabolism
path_ncn00330.kgml: Initialization took 1.28 seconds
path_ncn00330.kgml: (not found)
path_ncn00330.kgml: --- 1.33 seconds ---

path_ncn00332.kgml: Carbapenem biosynthesis
path_ncn00332.kgml: Initialization took 0.08 seconds
path_ncn00332.kgml: (not found)
path_ncn00332.kgml: --- 0.13 seconds ---

path_ncn00340.kgml: Histidine metabolism
path_ncn00340.kgml: Initialization took 0.68 seconds
path_ncn00340.kgml: (not found)
path_ncn00340.kgml: --- 0.73 seconds ---

path_ncn00350.kgml: Tyrosine metabolism
path_ncn00350.kgml: Initialization took 0.48 seconds
path_ncn00350.kgml:
path_ncn00350.kgml: Found a trail of span 2 without skipping any vertex
path_ncn00350.kgml: 68 -> 63
path_ncn00350.kgml: R02521 -> R02519
path_ncn00350.kgml: ncn:BZZ01_21130 -> ncn:BZZ01_21135
path_ncn00350.kgml: 1.13.11.27 -> 1.13.11.5
path_ncn00350.kgml:
path_ncn00350.kgml: --- 0.58 seconds ---

path_ncn00360.kgml: Phenylalanine metabolism
path_ncn00360.kgml: Initialization took 0.58 seconds
path_ncn00360.kgml: (not found)
path_ncn00360.kgml: --- 0.63 seconds ---

path_ncn00361.kgml: Chlorocyclohexane and chlorobenzene degradation
path_ncn00361.kgml: Initialization took 0.13 seconds
path_ncn00361.kgml: (not found)
path_ncn00361.kgml: --- 0.18 seconds ---

path_ncn00362.kgml: Benzoate degradation
path_ncn00362.kgml: Initialization took 0.33 seconds
path_ncn00362.kgml:
path_ncn00362.kgml: Found a trail of span 2 without skipping any vertex
path_ncn00362.kgml: 238 -> 90
path_ncn00362.kgml: R05305 -> R05586
path_ncn00362.kgml: ncn:BZZ01_16285 -> ncn:BZZ01_16290
path_ncn00362.kgml: {1.1.1.259, 1.1.1.35} -> 2.3.1.16
path_ncn00362.kgml:
path_ncn00362.kgml: --- 0.43 seconds ---

path_ncn00364.kgml: Fluorobenzoate degradation
path_ncn00364.kgml: Initialization took 0.08 seconds
path_ncn00364.kgml: (not found)
path_ncn00364.kgml: --- 0.13 seconds ---

path_ncn00380.kgml: Tryptophan metabolism
path_ncn00380.kgml: Initialization took 0.59 seconds
path_ncn00380.kgml: (not found)
path_ncn00380.kgml: --- 0.63 seconds ---

path_ncn00401.kgml: Novobiocin biosynthesis
path_ncn00401.kgml: Initialization took 0.13 seconds
path_ncn00401.kgml: (not found)
path_ncn00401.kgml: --- 0.18 seconds ---

path_ncn00410.kgml: beta-Alanine metabolism
path_ncn00410.kgml: Initialization took 0.18 seconds
path_ncn00410.kgml: (not found)
path_ncn00410.kgml: --- 0.23 seconds ---

path_ncn00430.kgml: Taurine and hypotaurine metabolism
path_ncn00430.kgml: Initialization took 0.18 seconds
path_ncn00430.kgml: (not found)
path_ncn00430.kgml: --- 0.23 seconds ---

path_ncn00440.kgml: Phosphonate and phosphinate metabolism
path_ncn00440.kgml: Initialization took 0.13 seconds
path_ncn00440.kgml:
path_ncn00440.kgml: Found a trail of span 4 containing skipped vertices
path_ncn00440.kgml: 64 -> 65 -> 111 -> 100
path_ncn00440.kgml: R00661 -> R04053 -> R04152 -> R10724
path_ncn00440.kgml: ncn:BZZ01_05235 -> ncn:BZZ01_05230 -> ncn:BZZ01_05225 -> ncn:BZZ01_05245
path_ncn00440.kgml: 5.4.2.9 -> 4.1.1.82 -> 2.6.1.37 -> 1.14.11.46
path_ncn00440.kgml: Skipped genes: ncn:BZZ01_05240
path_ncn00440.kgml:
path_ncn00440.kgml: Found a trail of span 3 containing skipped vertices
path_ncn00440.kgml: 64 -> 65 -> [111] -> 100
path_ncn00440.kgml: R00661 -> R04053 -> [R04152] -> R10724
path_ncn00440.kgml: ncn:BZZ01_05235 -> ncn:BZZ01_05230 -> [ncn:BZZ01_05225] -> ncn:BZZ01_05245
path_ncn00440.kgml: 5.4.2.9 -> 4.1.1.82 -> [2.6.1.37] -> 1.14.11.46
path_ncn00440.kgml: Skipped genes: ncn:BZZ01_05240
path_ncn00440.kgml:
path_ncn00440.kgml: Found a trail of span 3 containing skipped vertices
path_ncn00440.kgml: 64 -> [65] -> 111 -> 100
path_ncn00440.kgml: R00661 -> [R04053] -> R04152 -> R10724
path_ncn00440.kgml: ncn:BZZ01_05235 -> [ncn:BZZ01_05230] -> ncn:BZZ01_05225 -> ncn:BZZ01_05245
path_ncn00440.kgml: 5.4.2.9 -> [4.1.1.82] -> 2.6.1.37 -> 1.14.11.46
path_ncn00440.kgml: Skipped genes: ncn:BZZ01_05240, ncn:BZZ01_05230
path_ncn00440.kgml:
path_ncn00440.kgml: Found a trail of span 2 containing skipped vertices
path_ncn00440.kgml: 64 -> [65 -> 111] -> 100
path_ncn00440.kgml: R00661 -> [R04053 -> R04152] -> R10724
path_ncn00440.kgml: ncn:BZZ01_05235 -> [ncn:BZZ01_05230 -> ncn:BZZ01_05225] -> ncn:BZZ01_05245
path_ncn00440.kgml: 5.4.2.9 -> [4.1.1.82 -> 2.6.1.37] -> 1.14.11.46
path_ncn00440.kgml: Skipped genes: ncn:BZZ01_05240
path_ncn00440.kgml:
path_ncn00440.kgml: --- 0.41 seconds ---

path_ncn00450.kgml: Selenocompound metabolism
path_ncn00450.kgml: Initialization took 0.28 seconds
path_ncn00450.kgml: (not found)
path_ncn00450.kgml: --- 0.33 seconds ---

path_ncn00460.kgml: Cyanoamino acid metabolism
path_ncn00460.kgml: Initialization took 0.23 seconds
path_ncn00460.kgml: (not found)
path_ncn00460.kgml: --- 0.28 seconds ---

path_ncn00471.kgml: D-Glutamine and D-glutamate metabolism
path_ncn00471.kgml: Initialization took 0.13 seconds
path_ncn00471.kgml: (not found)
path_ncn00471.kgml: --- 0.18 seconds ---

path_ncn00473.kgml: D-Alanine metabolism
path_ncn00473.kgml: Initialization took 0.08 seconds
path_ncn00473.kgml: (not found)
path_ncn00473.kgml: --- 0.13 seconds ---

path_ncn00480.kgml: Glutathione metabolism
path_ncn00480.kgml: Initialization took 1.64 seconds
path_ncn00480.kgml:
path_ncn00480.kgml: Found a trail of span 2 containing skipped vertices
path_ncn00480.kgml: 136 -> [87] -> 45
path_ncn00480.kgml: R01528 -> [R00115] -> R02736
path_ncn00480.kgml: {ncn:BZZ01_00530, ncn:BZZ01_08490, ncn:BZZ01_14820} -> [{ncn:BZZ01_21715, ncn:BZZ01_21720}] -> {ncn:BZZ01_00535, ncn:BZZ01_14835, ncn:BZZ01_29180}
path_ncn00480.kgml: {1.1.1.351, 1.1.1.44} -> [1.8.1.7] -> {1.1.1.363, 1.1.1.49}
path_ncn00480.kgml: Skipped genes: ncn:BZZ01_14825, ncn:BZZ01_14830
path_ncn00480.kgml:
path_ncn00480.kgml: --- 1.77 seconds ---

path_ncn00500.kgml: Starch and sucrose metabolism
path_ncn00500.kgml: Initialization took 4.64 seconds
path_ncn00500.kgml:
path_ncn00500.kgml: Found a trail of span 3 without skipping any vertex
path_ncn00500.kgml: 203 -> 206 -> 205
path_ncn00500.kgml: R11261 -> R01824 -> R11256
path_ncn00500.kgml: {ncn:BZZ01_00490, ncn:BZZ01_03450, ncn:BZZ01_07735} -> ncn:BZZ01_07745 -> ncn:BZZ01_07740
path_ncn00500.kgml: 3.2.1.68 -> 5.4.99.15 -> 3.2.1.141
path_ncn00500.kgml:
path_ncn00500.kgml: Found a trail of span 2 containing skipped vertices
path_ncn00500.kgml: 118 -> [114 -> 113 -> 137] -> 120
path_ncn00500.kgml: R00299 -> [R08639 -> R00948 -> R02421] -> R02110
path_ncn00500.kgml: {ncn:BZZ01_00875, ncn:BZZ01_06125, ncn:BZZ01_27735} -> [ncn:BZZ01_01550 -> ncn:BZZ01_15945 -> {ncn:BZZ01_22070, ncn:BZZ01_23720}] -> {ncn:BZZ01_14675, ncn:BZZ01_15390, ncn:BZZ01_27745}
path_ncn00500.kgml: {2.7.1.1, 2.7.1.2} -> [{5.4.2.2, 5.4.2.5} -> 2.7.7.27 -> {2.4.1.21, 2.4.1.242}] -> 2.4.1.18
path_ncn00500.kgml: Skipped genes: ncn:BZZ01_27740
path_ncn00500.kgml:
path_ncn00500.kgml: --- 5.17 seconds ---

path_ncn00511.kgml: Other glycan degradation
path_ncn00511.kgml: Initialization took 0.08 seconds
path_ncn00511.kgml: (not found)
path_ncn00511.kgml: --- 0.13 seconds ---

path_ncn00514.kgml: Other types of O-glycan biosynthesis
path_ncn00514.kgml: Initialization took 0.05 seconds
path_ncn00514.kgml: (not found)
path_ncn00514.kgml: --- 0.10 seconds ---

path_ncn00515.kgml: Mannose type O-glycan biosynthesis
path_ncn00515.kgml: Initialization took 0.05 seconds
path_ncn00515.kgml: (not found)
path_ncn00515.kgml: --- 0.10 seconds ---

path_ncn00520.kgml: Amino sugar and nucleotide sugar metabolism
path_ncn00520.kgml: Initialization took 7.90 seconds
path_ncn00520.kgml:
path_ncn00520.kgml: Found a trail of span 2 without skipping any vertex
path_ncn00520.kgml: 244 -> 246
path_ncn00520.kgml: R00888 -> R05692
path_ncn00520.kgml: {ncn:BZZ01_02375, ncn:BZZ01_22180, ncn:BZZ01_22220} -> ncn:BZZ01_02380
path_ncn00520.kgml: 4.2.1.47 -> 1.1.1.271
path_ncn00520.kgml:
path_ncn00520.kgml: Found a trail of span 2 without skipping any vertex
path_ncn00520.kgml: 188 -> 190
path_ncn00520.kgml: R00286 -> R01384
path_ncn00520.kgml: ncn:BZZ01_21045 -> ncn:BZZ01_21050
path_ncn00520.kgml: 1.1.1.22 -> 4.1.1.35
path_ncn00520.kgml:
path_ncn00520.kgml: --- 8.47 seconds ---

path_ncn00521.kgml: Streptomycin biosynthesis
path_ncn00521.kgml: Initialization took 0.88 seconds
path_ncn00521.kgml:
path_ncn00521.kgml: Found a trail of span 4 without skipping any vertex
path_ncn00521.kgml: 44 -> 43 -> 42 -> 24
path_ncn00521.kgml: R02328 -> R06513 -> R06514 -> R02777
path_ncn00521.kgml: {ncn:BZZ01_06995, ncn:BZZ01_10335, ncn:BZZ01_20570} -> {ncn:BZZ01_07000, ncn:BZZ01_10330, ncn:BZZ01_12165} -> {ncn:BZZ01_02795, ncn:BZZ01_06990} -> {ncn:BZZ01_06570, ncn:BZZ01_06985, ncn:BZZ01_13770}
path_ncn00521.kgml: 2.7.7.24 -> 4.2.1.46 -> 5.1.3.13 -> 1.1.1.133
path_ncn00521.kgml:
path_ncn00521.kgml: Found a trail of span 3 containing skipped vertices
path_ncn00521.kgml: 44 -> 43 -> [42] -> 24
path_ncn00521.kgml: R02328 -> R06513 -> [R06514] -> R02777
path_ncn00521.kgml: {ncn:BZZ01_06995, ncn:BZZ01_10335, ncn:BZZ01_20570} -> {ncn:BZZ01_07000, ncn:BZZ01_10330, ncn:BZZ01_12165} -> [{ncn:BZZ01_02795, ncn:BZZ01_06990}] -> {ncn:BZZ01_06570, ncn:BZZ01_06985, ncn:BZZ01_13770}
path_ncn00521.kgml: 2.7.7.24 -> 4.2.1.46 -> [5.1.3.13] -> 1.1.1.133
path_ncn00521.kgml: Skipped genes: ncn:BZZ01_06990
path_ncn00521.kgml:
path_ncn00521.kgml: Found a trail of span 3 containing skipped vertices
path_ncn00521.kgml: 44 -> [43] -> 42 -> 24
path_ncn00521.kgml: R02328 -> [R06513] -> R06514 -> R02777
path_ncn00521.kgml: {ncn:BZZ01_06995, ncn:BZZ01_10335, ncn:BZZ01_20570} -> [{ncn:BZZ01_07000, ncn:BZZ01_10330, ncn:BZZ01_12165}] -> {ncn:BZZ01_02795, ncn:BZZ01_06990} -> {ncn:BZZ01_06570, ncn:BZZ01_06985, ncn:BZZ01_13770}
path_ncn00521.kgml: 2.7.7.24 -> [4.2.1.46] -> 5.1.3.13 -> 1.1.1.133
path_ncn00521.kgml:
path_ncn00521.kgml: Found a trail of span 2 containing skipped vertices
path_ncn00521.kgml: 44 -> [43 -> 42] -> 24
path_ncn00521.kgml: R02328 -> [R06513 -> R06514] -> R02777
path_ncn00521.kgml: {ncn:BZZ01_06995, ncn:BZZ01_10335, ncn:BZZ01_20570} -> [{ncn:BZZ01_07000, ncn:BZZ01_10330, ncn:BZZ01_12165} -> {ncn:BZZ01_02795, ncn:BZZ01_06990}] -> {ncn:BZZ01_06570, ncn:BZZ01_06985, ncn:BZZ01_13770}
path_ncn00521.kgml: 2.7.7.24 -> [4.2.1.46 -> 5.1.3.13] -> 1.1.1.133
path_ncn00521.kgml: Skipped genes: ncn:BZZ01_06990
path_ncn00521.kgml:
path_ncn00521.kgml: --- 1.15 seconds ---

path_ncn00523.kgml: Polyketide sugar unit biosynthesis
path_ncn00523.kgml: Initialization took 0.33 seconds
path_ncn00523.kgml:
path_ncn00523.kgml: Found a trail of span 4 without skipping any vertex
path_ncn00523.kgml: 27 -> 26 -> 63 -> 28
path_ncn00523.kgml: R02328 -> R06513 -> R06514 -> R02777
path_ncn00523.kgml: {ncn:BZZ01_06995, ncn:BZZ01_10335, ncn:BZZ01_20570} -> {ncn:BZZ01_07000, ncn:BZZ01_10330, ncn:BZZ01_12165} -> {ncn:BZZ01_02795, ncn:BZZ01_06990} -> {ncn:BZZ01_06570, ncn:BZZ01_06985, ncn:BZZ01_13770}
path_ncn00523.kgml: 2.7.7.24 -> 4.2.1.46 -> 5.1.3.13 -> 1.1.1.133
path_ncn00523.kgml:
path_ncn00523.kgml: Found a trail of span 3 containing skipped vertices
path_ncn00523.kgml: 27 -> 26 -> [63] -> 28
path_ncn00523.kgml: R02328 -> R06513 -> [R06514] -> R02777
path_ncn00523.kgml: {ncn:BZZ01_06995, ncn:BZZ01_10335, ncn:BZZ01_20570} -> {ncn:BZZ01_07000, ncn:BZZ01_10330, ncn:BZZ01_12165} -> [{ncn:BZZ01_02795, ncn:BZZ01_06990}] -> {ncn:BZZ01_06570, ncn:BZZ01_06985, ncn:BZZ01_13770}
path_ncn00523.kgml: 2.7.7.24 -> 4.2.1.46 -> [5.1.3.13] -> 1.1.1.133
path_ncn00523.kgml: Skipped genes: ncn:BZZ01_06990
path_ncn00523.kgml:
path_ncn00523.kgml: Found a trail of span 3 containing skipped vertices
path_ncn00523.kgml: 27 -> [26] -> 63 -> 28
path_ncn00523.kgml: R02328 -> [R06513] -> R06514 -> R02777
path_ncn00523.kgml: {ncn:BZZ01_06995, ncn:BZZ01_10335, ncn:BZZ01_20570} -> [{ncn:BZZ01_07000, ncn:BZZ01_10330, ncn:BZZ01_12165}] -> {ncn:BZZ01_02795, ncn:BZZ01_06990} -> {ncn:BZZ01_06570, ncn:BZZ01_06985, ncn:BZZ01_13770}
path_ncn00523.kgml: 2.7.7.24 -> [4.2.1.46] -> 5.1.3.13 -> 1.1.1.133
path_ncn00523.kgml:
path_ncn00523.kgml: Found a trail of span 2 containing skipped vertices
path_ncn00523.kgml: 27 -> [26 -> 63] -> 28
path_ncn00523.kgml: R02328 -> [R06513 -> R06514] -> R02777
path_ncn00523.kgml: {ncn:BZZ01_06995, ncn:BZZ01_10335, ncn:BZZ01_20570} -> [{ncn:BZZ01_07000, ncn:BZZ01_10330, ncn:BZZ01_12165} -> {ncn:BZZ01_02795, ncn:BZZ01_06990}] -> {ncn:BZZ01_06570, ncn:BZZ01_06985, ncn:BZZ01_13770}
path_ncn00523.kgml: 2.7.7.24 -> [4.2.1.46 -> 5.1.3.13] -> 1.1.1.133
path_ncn00523.kgml: Skipped genes: ncn:BZZ01_06990
path_ncn00523.kgml:
path_ncn00523.kgml: --- 0.58 seconds ---

path_ncn00525.kgml: Acarbose and validamycin biosynthesis
path_ncn00525.kgml: Initialization took 0.18 seconds
path_ncn00525.kgml:
path_ncn00525.kgml: Found a trail of span 2 without skipping any vertex
path_ncn00525.kgml: 58 -> 59
path_ncn00525.kgml: R02328 -> R06513
path_ncn00525.kgml: {ncn:BZZ01_06995, ncn:BZZ01_10335, ncn:BZZ01_20570} -> {ncn:BZZ01_07000, ncn:BZZ01_10330, ncn:BZZ01_12165}
path_ncn00525.kgml: 2.7.7.24 -> 4.2.1.46
path_ncn00525.kgml:
path_ncn00525.kgml: --- 0.28 seconds ---

path_ncn00540.kgml: Lipopolysaccharide biosynthesis
path_ncn00540.kgml: Initialization took 0.23 seconds
path_ncn00540.kgml: (not found)
path_ncn00540.kgml: --- 0.28 seconds ---

path_ncn00550.kgml: Peptidoglycan biosynthesis
path_ncn00550.kgml: Initialization took 1.94 seconds
path_ncn00550.kgml:
path_ncn00550.kgml: Found a trail of span 2 without skipping any vertex
path_ncn00550.kgml: 59 -> 33
path_ncn00550.kgml: {R03191, R03192} -> R03193
path_ncn00550.kgml: ncn:BZZ01_26175 -> ncn:BZZ01_26180
path_ncn00550.kgml: {1.3.1.98, 1.3.1.98} -> 6.3.2.8
path_ncn00550.kgml:
path_ncn00550.kgml: --- 2.06 seconds ---

path_ncn00561.kgml: Glycerolipid metabolism
path_ncn00561.kgml: Initialization took 0.63 seconds
path_ncn00561.kgml:
path_ncn00561.kgml: Found a trail of span 2 containing skipped vertices
path_ncn00561.kgml: 49 -> 45
path_ncn00561.kgml: R00851 -> R02241
path_ncn00561.kgml: {ncn:BZZ01_22270, ncn:BZZ01_27940} -> ncn:BZZ01_27955
path_ncn00561.kgml: 2.3.1.15 -> 2.3.1.51
path_ncn00561.kgml: Skipped genes: ncn:BZZ01_27950, ncn:BZZ01_27945
path_ncn00561.kgml:
path_ncn00561.kgml: --- 0.73 seconds ---

path_ncn00562.kgml: Inositol phosphate metabolism
path_ncn00562.kgml: Initialization took 0.13 seconds
path_ncn00562.kgml: (not found)
path_ncn00562.kgml: --- 0.18 seconds ---

path_ncn00564.kgml: Glycerophospholipid metabolism
path_ncn00564.kgml: Initialization took 0.33 seconds
path_ncn00564.kgml:
path_ncn00564.kgml: Found a trail of span 2 containing skipped vertices
path_ncn00564.kgml: 113 -> 105
path_ncn00564.kgml: R00851 -> R02241
path_ncn00564.kgml: {ncn:BZZ01_22270, ncn:BZZ01_27940} -> ncn:BZZ01_27955
path_ncn00564.kgml: 2.3.1.15 -> 2.3.1.51
path_ncn00564.kgml: Skipped genes: ncn:BZZ01_27950, ncn:BZZ01_27945
path_ncn00564.kgml:
path_ncn00564.kgml: --- 0.43 seconds ---

path_ncn00590.kgml: Arachidonic acid metabolism
path_ncn00590.kgml: Initialization took 0.05 seconds
path_ncn00590.kgml: (not found)
path_ncn00590.kgml: --- 0.10 seconds ---

path_ncn00592.kgml: alpha-Linolenic acid metabolism
path_ncn00592.kgml: Initialization took 0.05 seconds
path_ncn00592.kgml: (not found)
path_ncn00592.kgml: --- 0.10 seconds ---

path_ncn00600.kgml: Sphingolipid metabolism
path_ncn00600.kgml: Initialization took 0.08 seconds
path_ncn00600.kgml: (not found)
path_ncn00600.kgml: --- 0.13 seconds ---

path_ncn00620.kgml: Pyruvate metabolism
path_ncn00620.kgml: Initialization took 4.24 seconds
path_ncn00620.kgml:
path_ncn00620.kgml: Found a trail of span 2 containing skipped vertices
path_ncn00620.kgml: 91 -> [80 -> 177] -> 109
path_ncn00620.kgml: R00472 -> [R00214 -> R10866] -> R00238
path_ncn00620.kgml: ncn:BZZ01_22750 -> [ncn:BZZ01_28560 -> {ncn:BZZ01_04225, ncn:BZZ01_05955}] -> {ncn:BZZ01_22685, ncn:BZZ01_22740}
path_ncn00620.kgml: 2.3.3.9 -> [{1.1.1.38, 1.1.1.39} -> ?] -> 2.3.1.9
path_ncn00620.kgml: Skipped genes: ncn:BZZ01_22745
path_ncn00620.kgml:
path_ncn00620.kgml: --- 4.70 seconds ---

path_ncn00623.kgml: Toluene degradation
path_ncn00623.kgml: Initialization took 0.09 seconds
path_ncn00623.kgml: (not found)
path_ncn00623.kgml: --- 0.16 seconds ---

path_ncn00625.kgml: Chloroalkane and chloroalkene degradation
path_ncn00625.kgml: Initialization took 0.19 seconds
path_ncn00625.kgml: (not found)
path_ncn00625.kgml: --- 0.26 seconds ---

path_ncn00626.kgml: Naphthalene degradation
path_ncn00626.kgml: Initialization took 0.09 seconds
path_ncn00626.kgml: (not found)
path_ncn00626.kgml: --- 0.16 seconds ---

path_ncn00627.kgml: Aminobenzoate degradation
path_ncn00627.kgml: Initialization took 0.15 seconds
path_ncn00627.kgml: (not found)
path_ncn00627.kgml: --- 0.21 seconds ---

path_ncn00630.kgml: Glyoxylate and dicarboxylate metabolism
path_ncn00630.kgml: Initialization took 3.55 seconds
path_ncn00630.kgml:
path_ncn00630.kgml: Found a trail of span 2 without skipping any vertex
path_ncn00630.kgml: 83 -> 116
path_ncn00630.kgml: R00479 -> R00472
path_ncn00630.kgml: ncn:BZZ01_22745 -> ncn:BZZ01_22750
path_ncn00630.kgml: 4.1.3.1 -> 2.3.3.9
path_ncn00630.kgml:
path_ncn00630.kgml: Found a trail of span 2 without skipping any vertex
path_ncn00630.kgml: 194 -> 195
path_ncn00630.kgml: R00238 -> R01977
path_ncn00630.kgml: {ncn:BZZ01_22685, ncn:BZZ01_22740} -> {ncn:BZZ01_22680, ncn:BZZ01_22735}
path_ncn00630.kgml: 2.3.1.9 -> 1.1.1.36
path_ncn00630.kgml:
path_ncn00630.kgml: --- 3.82 seconds ---

path_ncn00633.kgml: Nitrotoluene degradation
path_ncn00633.kgml: Initialization took 0.09 seconds
path_ncn00633.kgml: (not found)
path_ncn00633.kgml: --- 0.15 seconds ---

path_ncn00640.kgml: Propanoate metabolism
path_ncn00640.kgml: Initialization took 0.95 seconds
path_ncn00640.kgml: (not found)
path_ncn00640.kgml: --- 1.01 seconds ---

path_ncn00643.kgml: Styrene degradation
path_ncn00643.kgml: Initialization took 0.14 seconds
path_ncn00643.kgml: (not found)
path_ncn00643.kgml: --- 0.20 seconds ---

path_ncn00650.kgml: Butanoate metabolism
path_ncn00650.kgml: Initialization took 1.29 seconds
path_ncn00650.kgml:
path_ncn00650.kgml: Found a trail of span 3 containing skipped vertices
path_ncn00650.kgml: 60 -> 57 -> [60] -> 62
path_ncn00650.kgml: R01977 -> R00238 -> [R01977] -> R04254
path_ncn00650.kgml: {ncn:BZZ01_22680, ncn:BZZ01_22735} -> {ncn:BZZ01_22685, ncn:BZZ01_22740} -> [{ncn:BZZ01_22680, ncn:BZZ01_22735}] -> {ncn:BZZ01_22725, ncn:BZZ01_22730}
path_ncn00650.kgml: 1.1.1.36 -> 2.3.1.9 -> [1.1.1.36] -> ?
path_ncn00650.kgml:
path_ncn00650.kgml: --- 1.41 seconds ---

path_ncn00660.kgml: C5-Branched dibasic acid metabolism
path_ncn00660.kgml: Initialization took 0.58 seconds
path_ncn00660.kgml:
path_ncn00660.kgml: Found a trail of span 2 without skipping any vertex
path_ncn00660.kgml: 31 -> 96
path_ncn00660.kgml: R03896 -> R03898
path_ncn00660.kgml: {ncn:BZZ01_00985, ncn:BZZ01_02150, ncn:BZZ01_03720, ncn:BZZ01_03725} -> {ncn:BZZ01_00985, ncn:BZZ01_02150, ncn:BZZ01_03720, ncn:BZZ01_03725}
path_ncn00660.kgml: 4.2.1.35 -> 4.2.1.35
path_ncn00660.kgml:
path_ncn00660.kgml: --- 0.68 seconds ---

path_ncn00670.kgml: One carbon pool by folate
path_ncn00670.kgml: Initialization took 0.53 seconds
path_ncn00670.kgml: (not found)
path_ncn00670.kgml: --- 0.71 seconds ---

path_ncn00680.kgml: Methane metabolism
path_ncn00680.kgml: Initialization took 3.59 seconds
path_ncn00680.kgml:
path_ncn00680.kgml: Found a trail of span 2 without skipping any vertex
path_ncn00680.kgml: 103 -> 102
path_ncn00680.kgml: R06983 -> R00527
path_ncn00680.kgml: ncn:BZZ01_01520 -> ncn:BZZ01_01515
path_ncn00680.kgml: 1.1.1.284 -> 3.1.2.12
path_ncn00680.kgml:
path_ncn00680.kgml: --- 3.74 seconds ---

path_ncn00710.kgml: Carbon fixation in photosynthetic organisms
path_ncn00710.kgml: Initialization took 2.38 seconds
path_ncn00710.kgml:
path_ncn00710.kgml: Found a trail of span 3 containing skipped vertices
path_ncn00710.kgml: 41 -> [40 -> 57] -> 32 -> [33 -> 34] -> 37
path_ncn00710.kgml: R01068 -> [R00762 -> R00761] -> R01829 -> [R01845 -> R01641] -> R01529
path_ncn00710.kgml: {ncn:BZZ01_00545, ncn:BZZ01_11915, ncn:BZZ01_18465} -> [{ncn:BZZ01_20790, ncn:BZZ01_29190} -> ncn:BZZ01_01535] -> {ncn:BZZ01_00545, ncn:BZZ01_11915, ncn:BZZ01_18465} -> [ncn:BZZ01_20790 -> {ncn:BZZ01_00250, ncn:BZZ01_13250, ncn:BZZ01_19435}] -> {ncn:BZZ01_00550, ncn:BZZ01_27505}
path_ncn00710.kgml: 4.1.2.13 -> [3.1.3.11 -> 4.1.2.22] -> 4.1.2.13 -> [{3.1.3.11, 3.1.3.37} -> 2.2.1.1] -> 5.1.3.1
path_ncn00710.kgml:
path_ncn00710.kgml: Found a trail of span 3 containing skipped vertices
path_ncn00710.kgml: 86 -> [52] -> 53 -> [41 -> 40] -> 57
path_ncn00710.kgml: R01061 -> [R01067] -> R01621 -> [R01068 -> R00762] -> R00761
path_ncn00710.kgml: ncn:BZZ01_01540 -> [{ncn:BZZ01_00250, ncn:BZZ01_13250, ncn:BZZ01_19435}] -> ncn:BZZ01_01535 -> [{ncn:BZZ01_00545, ncn:BZZ01_11915, ncn:BZZ01_18465} -> {ncn:BZZ01_20790, ncn:BZZ01_29190}] -> ncn:BZZ01_01535
path_ncn00710.kgml: {1.2.1.12, 1.2.1.59} -> [2.2.1.1] -> 4.1.2.9 -> [4.1.2.13 -> 3.1.3.11] -> 4.1.2.22
path_ncn00710.kgml:
path_ncn00710.kgml: --- 2.81 seconds ---

path_ncn00730.kgml: Thiamine metabolism
path_ncn00730.kgml: Initialization took 0.95 seconds
path_ncn00730.kgml: (not found)
path_ncn00730.kgml: --- 1.04 seconds ---

path_ncn00740.kgml: Riboflavin metabolism
path_ncn00740.kgml: Initialization took 0.20 seconds
path_ncn00740.kgml: (not found)
path_ncn00740.kgml: --- 0.26 seconds ---

path_ncn00750.kgml: Vitamin B6 metabolism
path_ncn00750.kgml: Initialization took 0.50 seconds
path_ncn00750.kgml: (not found)
path_ncn00750.kgml: --- 0.55 seconds ---

path_ncn00760.kgml: Nicotinate and nicotinamide metabolism
path_ncn00760.kgml: Initialization took 1.64 seconds
path_ncn00760.kgml:
path_ncn00760.kgml: Found a trail of span 4 containing skipped vertices
path_ncn00760.kgml: 93 -> [87 -> 83] -> 85 -> [91 -> 87] -> 88 -> 83
path_ncn00760.kgml: R00137 -> [R02322 -> R03005] -> R00257 -> [R00103 -> R02322] -> R01724 -> R03005
path_ncn00760.kgml: {ncn:BZZ01_26185, ncn:BZZ01_29835} -> [ncn:BZZ01_30880 -> {ncn:BZZ01_26185, ncn:BZZ01_29835}] -> ncn:BZZ01_29845 -> [ncn:BZZ01_22345 -> ncn:BZZ01_30880] -> ncn:BZZ01_29830 -> {ncn:BZZ01_26185, ncn:BZZ01_29835}
path_ncn00760.kgml: {2.7.7.1, 2.7.7.18} -> [3.5.1.42 -> {2.7.7.1, 2.7.7.18}] -> 6.3.5.1 -> [{3.6.1.22, 3.6.1.9} -> 3.5.1.42] -> 6.3.4.21 -> {2.7.7.1, 2.7.7.18}
path_ncn00760.kgml: Skipped genes: ncn:BZZ01_29840
path_ncn00760.kgml:
path_ncn00760.kgml: --- 7.93 seconds ---

path_ncn00770.kgml: Pantothenate and CoA biosynthesis
path_ncn00770.kgml: Initialization took 1.48 seconds
path_ncn00770.kgml: (not found)
path_ncn00770.kgml: --- 1.56 seconds ---

path_ncn00780.kgml: Biotin metabolism
path_ncn00780.kgml: Initialization took 0.63 seconds
path_ncn00780.kgml: (not found)
path_ncn00780.kgml: --- 0.68 seconds ---

path_ncn00785.kgml: Lipoic acid metabolism
path_ncn00785.kgml: Initialization took 0.13 seconds
path_ncn00785.kgml: (not found)
path_ncn00785.kgml: --- 0.18 seconds ---

path_ncn00790.kgml: Folate biosynthesis
path_ncn00790.kgml: Initialization took 3.09 seconds
path_ncn00790.kgml: (not found)
path_ncn00790.kgml: --- 3.17 seconds ---

path_ncn00860.kgml: Porphyrin and chlorophyll metabolism
path_ncn00860.kgml: Initialization took 14.46 seconds
path_ncn00860.kgml:
path_ncn00860.kgml: Found a trail of span 5 containing skipped vertices
path_ncn00860.kgml: 278 -> [276] -> 274 -> 273 -> [270] -> 269 -> 73
path_ncn00860.kgml: R04109 -> [R02272] -> R00036 -> R00084 -> [R03165] -> R03197 -> R03220
path_ncn00860.kgml: {ncn:BZZ01_10360, ncn:BZZ01_12130, ncn:BZZ01_20795} -> [{ncn:BZZ01_05605, ncn:BZZ01_10410}] -> {ncn:BZZ01_10350, ncn:BZZ01_29970} -> {ncn:BZZ01_10345, ncn:BZZ01_12160, ncn:BZZ01_22065} -> [{ncn:BZZ01_23730, ncn:BZZ01_25570}] -> {ncn:BZZ01_00825, ncn:BZZ01_10340} -> {ncn:BZZ01_10380, ncn:BZZ01_10395, ncn:BZZ01_12100, ncn:BZZ01_21085}
path_ncn00860.kgml: 1.2.1.70 -> [5.4.3.8] -> 4.2.1.24 -> 2.5.1.61 -> [4.2.1.75] -> 4.1.1.37 -> 1.3.3.3
path_ncn00860.kgml: Skipped genes: ncn:BZZ01_10370, ncn:BZZ01_10355, ncn:BZZ01_10365
path_ncn00860.kgml:
path_ncn00860.kgml: Found a trail of span 4 containing skipped vertices
path_ncn00860.kgml: 278 -> [276 -> 274] -> 273 -> [270] -> 269 -> 73
path_ncn00860.kgml: R04109 -> [R02272 -> R00036] -> R00084 -> [R03165] -> R03197 -> R03220
path_ncn00860.kgml: {ncn:BZZ01_10360, ncn:BZZ01_12130, ncn:BZZ01_20795} -> [{ncn:BZZ01_05605, ncn:BZZ01_10410} -> {ncn:BZZ01_10350, ncn:BZZ01_29970}] -> {ncn:BZZ01_10345, ncn:BZZ01_12160, ncn:BZZ01_22065} -> [{ncn:BZZ01_23730, ncn:BZZ01_25570}] -> {ncn:BZZ01_00825, ncn:BZZ01_10340} -> {ncn:BZZ01_10380, ncn:BZZ01_10395, ncn:BZZ01_12100, ncn:BZZ01_21085}
path_ncn00860.kgml: 1.2.1.70 -> [5.4.3.8 -> 4.2.1.24] -> 2.5.1.61 -> [4.2.1.75] -> 4.1.1.37 -> 1.3.3.3
path_ncn00860.kgml: Skipped genes: ncn:BZZ01_10350, ncn:BZZ01_10370, ncn:BZZ01_10355, ncn:BZZ01_10365
path_ncn00860.kgml:
path_ncn00860.kgml: Found a trail of span 2 containing skipped vertices
path_ncn00860.kgml: 294 -> [317] -> 295
path_ncn00860.kgml: R05150 -> [R05149] -> R05177
path_ncn00860.kgml: ncn:BZZ01_28275 -> [ncn:BZZ01_28215] -> {ncn:BZZ01_21235, ncn:BZZ01_28205, ncn:BZZ01_29860}
path_ncn00860.kgml: 1.3.1.54 -> [2.1.1.132] -> 5.4.99.61
path_ncn00860.kgml: Skipped genes: ncn:BZZ01_28210, ncn:BZZ01_28270
path_ncn00860.kgml:
path_ncn00860.kgml: Found a trail of span 2 without skipping any vertex
path_ncn00860.kgml: 262 -> 314
path_ncn00860.kgml: R07411 -> R07412
path_ncn00860.kgml: {ncn:BZZ01_20325, ncn:BZZ01_26700} -> ncn:BZZ01_26705
path_ncn00860.kgml: 2.5.1.141 -> ?
path_ncn00860.kgml:
path_ncn00860.kgml: Found a trail of span 2 without skipping any vertex
path_ncn00860.kgml: 319 -> 286
path_ncn00860.kgml: R07773 -> R05812
path_ncn00860.kgml: ncn:BZZ01_28285 -> ncn:BZZ01_28275
path_ncn00860.kgml: 2.1.1.195 -> 1.3.1.106
path_ncn00860.kgml:
path_ncn00860.kgml: --- 15.80 seconds ---

path_ncn00900.kgml: Terpenoid backbone biosynthesis
path_ncn00900.kgml: Initialization took 1.38 seconds
path_ncn00900.kgml:
path_ncn00900.kgml: Found a trail of span 4 containing skipped vertices
path_ncn00900.kgml: 69 -> [99] -> 103 -> 105 -> 116
path_ncn00900.kgml: R08689 -> [R05884] -> R01658 -> R02003 -> R02061
path_ncn00900.kgml: {ncn:BZZ01_00195, ncn:BZZ01_29555} -> [{ncn:BZZ01_00220, ncn:BZZ01_07660}] -> {ncn:BZZ01_00200, ncn:BZZ01_17700} -> {ncn:BZZ01_00200, ncn:BZZ01_17700} -> {ncn:BZZ01_00200, ncn:BZZ01_17700}
path_ncn00900.kgml: 1.17.7.1 -> [1.17.7.4] -> 2.5.1.1 -> 2.5.1.10 -> 2.5.1.29
path_ncn00900.kgml:
path_ncn00900.kgml: Found a trail of span 4 containing skipped vertices
path_ncn00900.kgml: 165 -> [99] -> 103 -> 105 -> 116
path_ncn00900.kgml: R10859 -> [R05884] -> R01658 -> R02003 -> R02061
path_ncn00900.kgml: {ncn:BZZ01_00195, ncn:BZZ01_29555} -> [{ncn:BZZ01_00220, ncn:BZZ01_07660}] -> {ncn:BZZ01_00200, ncn:BZZ01_17700} -> {ncn:BZZ01_00200, ncn:BZZ01_17700} -> {ncn:BZZ01_00200, ncn:BZZ01_17700}
path_ncn00900.kgml: 1.17.7.3 -> [1.17.7.4] -> 2.5.1.1 -> 2.5.1.10 -> 2.5.1.29
path_ncn00900.kgml:
path_ncn00900.kgml: Found a trail of span 3 containing skipped vertices
path_ncn00900.kgml: 69 -> [99] -> 103 -> [105] -> 116
path_ncn00900.kgml: R08689 -> [R05884] -> R01658 -> [R02003] -> R02061
path_ncn00900.kgml: {ncn:BZZ01_00195, ncn:BZZ01_29555} -> [{ncn:BZZ01_00220, ncn:BZZ01_07660}] -> {ncn:BZZ01_00200, ncn:BZZ01_17700} -> [{ncn:BZZ01_00200, ncn:BZZ01_17700}] -> {ncn:BZZ01_00200, ncn:BZZ01_17700}
path_ncn00900.kgml: 1.17.7.1 -> [1.17.7.4] -> 2.5.1.1 -> [2.5.1.10] -> 2.5.1.29
path_ncn00900.kgml:
path_ncn00900.kgml: Found a trail of span 3 containing skipped vertices
path_ncn00900.kgml: 69 -> [99] -> 105 -> 116
path_ncn00900.kgml: R08689 -> [R05884] -> R02003 -> R02061
path_ncn00900.kgml: {ncn:BZZ01_00195, ncn:BZZ01_29555} -> [{ncn:BZZ01_00220, ncn:BZZ01_07660}] -> {ncn:BZZ01_00200, ncn:BZZ01_17700} -> {ncn:BZZ01_00200, ncn:BZZ01_17700}
path_ncn00900.kgml: 1.17.7.1 -> [1.17.7.4] -> 2.5.1.10 -> 2.5.1.29
path_ncn00900.kgml:
path_ncn00900.kgml: Found a trail of span 3 containing skipped vertices
path_ncn00900.kgml: 65 -> [66] -> 67 -> [68 -> 165] -> 97
path_ncn00900.kgml: R05688 -> [R05633] -> R05634 -> [R05637 -> R10859] -> R08210
path_ncn00900.kgml: {ncn:BZZ01_00240, ncn:BZZ01_24740} -> [ncn:BZZ01_29585] -> {ncn:BZZ01_00230, ncn:BZZ01_19410} -> [ncn:BZZ01_24430 -> {ncn:BZZ01_00195, ncn:BZZ01_29555}] -> {ncn:BZZ01_00220, ncn:BZZ01_07660}
path_ncn00900.kgml: 1.1.1.267 -> [2.7.7.60] -> 2.7.1.148 -> [4.6.1.12 -> 1.17.7.3] -> 1.17.7.4
path_ncn00900.kgml: Skipped genes: ncn:BZZ01_00225, ncn:BZZ01_00235
path_ncn00900.kgml:
path_ncn00900.kgml: Found a trail of span 3 containing skipped vertices
path_ncn00900.kgml: 65 -> [66] -> 67 -> [68 -> 165] -> 99
path_ncn00900.kgml: R05688 -> [R05633] -> R05634 -> [R05637 -> R10859] -> R05884
path_ncn00900.kgml: {ncn:BZZ01_00240, ncn:BZZ01_24740} -> [ncn:BZZ01_29585] -> {ncn:BZZ01_00230, ncn:BZZ01_19410} -> [ncn:BZZ01_24430 -> {ncn:BZZ01_00195, ncn:BZZ01_29555}] -> {ncn:BZZ01_00220, ncn:BZZ01_07660}
path_ncn00900.kgml: 1.1.1.267 -> [2.7.7.60] -> 2.7.1.148 -> [4.6.1.12 -> 1.17.7.3] -> 1.17.7.4
path_ncn00900.kgml: Skipped genes: ncn:BZZ01_00225, ncn:BZZ01_00235
path_ncn00900.kgml:
path_ncn00900.kgml: Found a trail of span 3 containing skipped vertices
path_ncn00900.kgml: 165 -> [99] -> 105 -> 116
path_ncn00900.kgml: R10859 -> [R05884] -> R02003 -> R02061
path_ncn00900.kgml: {ncn:BZZ01_00195, ncn:BZZ01_29555} -> [{ncn:BZZ01_00220, ncn:BZZ01_07660}] -> {ncn:BZZ01_00200, ncn:BZZ01_17700} -> {ncn:BZZ01_00200, ncn:BZZ01_17700}
path_ncn00900.kgml: 1.17.7.3 -> [1.17.7.4] -> 2.5.1.10 -> 2.5.1.29
path_ncn00900.kgml:
path_ncn00900.kgml: Found a trail of span 2 containing skipped vertices
path_ncn00900.kgml: 69 -> [99] -> 116
path_ncn00900.kgml: R08689 -> [R05884] -> R02061
path_ncn00900.kgml: {ncn:BZZ01_00195, ncn:BZZ01_29555} -> [{ncn:BZZ01_00220, ncn:BZZ01_07660}] -> {ncn:BZZ01_00200, ncn:BZZ01_17700}
path_ncn00900.kgml: 1.17.7.1 -> [1.17.7.4] -> 2.5.1.29
path_ncn00900.kgml:
path_ncn00900.kgml: Found a trail of span 2 containing skipped vertices
path_ncn00900.kgml: 165 -> [99] -> 116
path_ncn00900.kgml: R10859 -> [R05884] -> R02061
path_ncn00900.kgml: {ncn:BZZ01_00195, ncn:BZZ01_29555} -> [{ncn:BZZ01_00220, ncn:BZZ01_07660}] -> {ncn:BZZ01_00200, ncn:BZZ01_17700}
path_ncn00900.kgml: 1.17.7.3 -> [1.17.7.4] -> 2.5.1.29
path_ncn00900.kgml:
path_ncn00900.kgml: --- 2.00 seconds ---

path_ncn00906.kgml: Carotenoid biosynthesis
path_ncn00906.kgml: Initialization took 0.29 seconds
path_ncn00906.kgml: (not found)
path_ncn00906.kgml: --- 0.38 seconds ---

path_ncn00909.kgml: Sesquiterpenoid and triterpenoid biosynthesis
path_ncn00909.kgml: Initialization took 0.09 seconds
path_ncn00909.kgml: (not found)
path_ncn00909.kgml: --- 0.14 seconds ---

path_ncn00910.kgml: Nitrogen metabolism
path_ncn00910.kgml: Initialization took 2.49 seconds
path_ncn00910.kgml: (not found)
path_ncn00910.kgml: --- 2.54 seconds ---

path_ncn00920.kgml: Sulfur metabolism
path_ncn00920.kgml: Initialization took 5.04 seconds
path_ncn00920.kgml:
path_ncn00920.kgml: Found a trail of span 2 without skipping any vertex
path_ncn00920.kgml: 55 -> 57
path_ncn00920.kgml: R10203 -> R10206
path_ncn00920.kgml: ncn:BZZ01_01175 -> {ncn:BZZ01_01175, ncn:BZZ01_01180, ncn:BZZ01_11845, ncn:BZZ01_32070, ncn:BZZ01_32185}
path_ncn00920.kgml: 1.14.14.35 -> {1.14.14.34, 1.14.14.5}
path_ncn00920.kgml:
path_ncn00920.kgml: --- 5.14 seconds ---

path_ncn00930.kgml: Caprolactam degradation
path_ncn00930.kgml: Initialization took 0.08 seconds
path_ncn00930.kgml: (not found)
path_ncn00930.kgml: --- 0.13 seconds ---

path_ncn00970.kgml: Aminoacyl-tRNA biosynthesis
path_ncn00970.kgml: Initialization took 2.54 seconds
path_ncn00970.kgml: (not found)
path_ncn00970.kgml: --- 2.58 seconds ---

path_ncn01040.kgml: Biosynthesis of unsaturated fatty acids
path_ncn01040.kgml: Initialization took 0.28 seconds
path_ncn01040.kgml: (not found)
path_ncn01040.kgml: --- 0.33 seconds ---

path_ncn01055.kgml: Biosynthesis of vancomycin group antibiotics
path_ncn01055.kgml: Initialization took 0.13 seconds
path_ncn01055.kgml: (not found)
path_ncn01055.kgml: --- 0.18 seconds ---

--- 193.91 seconds ---
