# Supplementary material for: CoMetGeNe: mining conserved neighborhood patterns in metabolic and genomic contexts
Source: BMC Bioinformatics. 2019 Jan 10;20:19. doi: 10.1186/s12859-018-2542-2 (PMC6327494; doi:10.1186/s12859-018-2542-2)
Supplement: Supplementary file 14 — Trail finding results for completely assembled representative bacterial genomes present in NCBI Genomes. Of the 1,545 fully assembled representative bacterial genomes in NCBI, corresponding entries have been identified in KEGG for 1,467 species, for which trail finding has been performed for all combinations of gap parameters δG and δD ranging from 0 to 3. This additional file is available from https://doi.org/10.6084/m9.figshare.7288769. (GZ 178,532 kb) [file 12859_2018_2542_MOESM14_ESM.gz › results/smon_dG2_dD0.hnet]

--- delta_G = 2, delta_D = 0 ---

path_smon00010.kgml: Glycolysis / Gluconeogenesis
path_smon00010.kgml: Initialization took 3.84 seconds
path_smon00010.kgml:
path_smon00010.kgml: Found a trail of span 2 containing skipped vertices
path_smon00010.kgml: 137 -> 55
path_smon00010.kgml: R01518 -> R00658
path_smon00010.kgml: smon:AWR27_17135 -> smon:AWR27_17120
path_smon00010.kgml: {5.4.2.11, 5.4.2.12} -> 4.2.1.11
path_smon00010.kgml: Skipped genes: smon:AWR27_17130, smon:AWR27_17125
path_smon00010.kgml:
path_smon00010.kgml: --- 3.96 seconds ---

path_smon00020.kgml: Citrate cycle (TCA cycle)
path_smon00020.kgml: Initialization took 2.14 seconds
path_smon00020.kgml:
path_smon00020.kgml: Found a trail of span 3 without skipping any vertex
path_smon00020.kgml: 29 -> 30 -> 31
path_smon00020.kgml: R00621 -> R03316 -> R02570
path_smon00020.kgml: smon:AWR27_17145 -> smon:AWR27_17145 -> {smon:AWR27_05745, smon:AWR27_17140}
path_smon00020.kgml: 1.2.4.2 -> 1.2.4.2 -> 2.3.1.61
path_smon00020.kgml:
path_smon00020.kgml: --- 2.29 seconds ---

path_smon00030.kgml: Pentose phosphate pathway
path_smon00030.kgml: Initialization took 4.44 seconds
path_smon00030.kgml:
path_smon00030.kgml: Found a trail of span 3 containing skipped vertices
path_smon00030.kgml: 48 -> 49 -> 46
path_smon00030.kgml: R01529 -> R01830 -> R01641
path_smon00030.kgml: smon:AWR27_12845 -> {smon:AWR27_00590, smon:AWR27_06680, smon:AWR27_06695, smon:AWR27_12865, smon:AWR27_12875} -> {smon:AWR27_00590, smon:AWR27_06680, smon:AWR27_06695, smon:AWR27_12865, smon:AWR27_12875}
path_smon00030.kgml: 5.1.3.1 -> 2.2.1.1 -> 2.2.1.1
path_smon00030.kgml: Skipped genes: smon:AWR27_12860, smon:AWR27_12855, smon:AWR27_12870
path_smon00030.kgml:
path_smon00030.kgml: Found a trail of span 2 without skipping any vertex
path_smon00030.kgml: 58 -> 57
path_smon00030.kgml: R02736 -> R02035
path_smon00030.kgml: smon:AWR27_07425 -> smon:AWR27_07430
path_smon00030.kgml: {1.1.1.363, 1.1.1.49} -> 3.1.1.31
path_smon00030.kgml:
path_smon00030.kgml: Found a trail of span 2 without skipping any vertex
path_smon00030.kgml: 157 -> 57
path_smon00030.kgml: {R02736, R10907} -> R02035
path_smon00030.kgml: smon:AWR27_07425 -> smon:AWR27_07430
path_smon00030.kgml: {1.1.1.363, 1.1.1.49, 1.1.1.363, 1.1.1.388} -> 3.1.1.31
path_smon00030.kgml:
path_smon00030.kgml: --- 4.85 seconds ---

path_smon00040.kgml: Pentose and glucuronate interconversions
path_smon00040.kgml: Initialization took 2.73 seconds
path_smon00040.kgml: (not found)
path_smon00040.kgml: --- 2.78 seconds ---

path_smon00051.kgml: Fructose and mannose metabolism
path_smon00051.kgml: Initialization took 3.00 seconds
path_smon00051.kgml:
path_smon00051.kgml: Found a trail of span 2 containing skipped vertices
path_smon00051.kgml: 182 -> 74
path_smon00051.kgml: R00879 -> R00867
path_smon00051.kgml: {smon:AWR27_06510, smon:AWR27_12605} -> {smon:AWR27_12590, smon:AWR27_14630}
path_smon00051.kgml: 3.2.1.80 -> {2.7.1.1, 2.7.1.4}
path_smon00051.kgml: Skipped genes: smon:AWR27_12600, smon:AWR27_12595
path_smon00051.kgml:
path_smon00051.kgml: --- 3.12 seconds ---

path_smon00052.kgml: Galactose metabolism
path_smon00052.kgml: Initialization took 1.33 seconds
path_smon00052.kgml:
path_smon00052.kgml: Found a trail of span 2 containing skipped vertices
path_smon00052.kgml: 84 -> 83
path_smon00052.kgml: R03033 -> R03387
path_smon00052.kgml: {smon:AWR27_07055, smon:AWR27_11215, smon:AWR27_11235} -> smon:AWR27_11200
path_smon00052.kgml: {4.2.1.140, 4.2.1.6} -> {2.7.1.178, 2.7.1.58}
path_smon00052.kgml: Skipped genes: smon:AWR27_11210, smon:AWR27_11205
path_smon00052.kgml:
path_smon00052.kgml: --- 1.42 seconds ---

path_smon00053.kgml: Ascorbate and aldarate metabolism
path_smon00053.kgml: Initialization took 0.44 seconds
path_smon00053.kgml: (not found)
path_smon00053.kgml: --- 0.48 seconds ---

path_smon00061.kgml: Fatty acid biosynthesis
path_smon00061.kgml: Initialization took 1.44 seconds
path_smon00061.kgml:
path_smon00061.kgml: Found a trail of span 2 containing skipped vertices
path_smon00061.kgml: 153 -> 262
path_smon00061.kgml: R00742 -> R10707
path_smon00061.kgml: {smon:AWR27_08805, smon:AWR27_08980, smon:AWR27_22100, smon:AWR27_22105, smon:AWR27_22485} -> {smon:AWR27_02160, smon:AWR27_03620, smon:AWR27_21640, smon:AWR27_22090}
path_smon00061.kgml: 6.4.1.2 -> 2.3.1.180
path_smon00061.kgml: Skipped genes: smon:AWR27_22095
path_smon00061.kgml:
path_smon00061.kgml: --- 1.61 seconds ---

path_smon00071.kgml: Fatty acid degradation
path_smon00071.kgml: Initialization took 0.68 seconds
path_smon00071.kgml:
path_smon00071.kgml: Found a trail of span 6 containing skipped vertices
path_smon00071.kgml: 51 -> 50 -> 48 -> 195 -> 41 -> 42
path_smon00071.kgml: R04749 -> R04748 -> R01177 -> R00238 -> R01975 -> R03026
path_smon00071.kgml: {smon:AWR27_05895, smon:AWR27_18415} -> {smon:AWR27_18415, smon:AWR27_19225} -> {smon:AWR27_04240, smon:AWR27_18405} -> {smon:AWR27_04240, smon:AWR27_18405} -> {smon:AWR27_18415, smon:AWR27_19225} -> {smon:AWR27_05895, smon:AWR27_18415}
path_smon00071.kgml: {4.2.1.17, 4.2.1.74} -> {1.1.1.211, 1.1.1.35} -> {2.3.1.16, 2.3.1.9} -> 2.3.1.9 -> 1.1.1.35 -> 4.2.1.17
path_smon00071.kgml: Skipped genes: smon:AWR27_18410
path_smon00071.kgml:
path_smon00071.kgml: --- 1.30 seconds ---

path_smon00072.kgml: Synthesis and degradation of ketone bodies
path_smon00072.kgml: Initialization took 0.13 seconds
path_smon00072.kgml: (not found)
path_smon00072.kgml: --- 0.17 seconds ---

path_smon00121.kgml: Secondary bile acid biosynthesis
path_smon00121.kgml: Initialization took 0.05 seconds
path_smon00121.kgml: (not found)
path_smon00121.kgml: --- 0.09 seconds ---

path_smon00130.kgml: Ubiquinone and other terpenoid-quinone biosynthesis
path_smon00130.kgml: Initialization took 0.68 seconds
path_smon00130.kgml: (not found)
path_smon00130.kgml: --- 0.71 seconds ---

path_smon00190.kgml: Oxidative phosphorylation
path_smon00190.kgml: Initialization took 12.61 seconds
path_smon00190.kgml: (not found)
path_smon00190.kgml: --- 12.64 seconds ---

path_smon00220.kgml: Arginine biosynthesis
path_smon00220.kgml: Initialization took 0.82 seconds
path_smon00220.kgml: (not found)
path_smon00220.kgml: --- 0.87 seconds ---

path_smon00230.kgml: Purine metabolism
path_smon00230.kgml: Initialization took 12.76 seconds
path_smon00230.kgml: (not found)
path_smon00230.kgml: --- 12.99 seconds ---

path_smon00240.kgml: Pyrimidine metabolism
path_smon00240.kgml: Initialization took 8.20 seconds
path_smon00240.kgml: (not found)
path_smon00240.kgml: --- 8.33 seconds ---

path_smon00250.kgml: Alanine, aspartate and glutamate metabolism
path_smon00250.kgml: Initialization took 3.49 seconds
path_smon00250.kgml:
path_smon00250.kgml: Found a trail of span 2 without skipping any vertex
path_smon00250.kgml: 88 -> 134
path_smon00250.kgml: R01648 -> R00714
path_smon00250.kgml: smon:AWR27_11410 -> smon:AWR27_11415
path_smon00250.kgml: 2.6.1.19 -> {1.2.1.16, 1.2.1.79}
path_smon00250.kgml:
path_smon00250.kgml: Found a trail of span 2 without skipping any vertex
path_smon00250.kgml: 88 -> 76
path_smon00250.kgml: R01648 -> {R00713, R00714}
path_smon00250.kgml: smon:AWR27_11410 -> smon:AWR27_11415
path_smon00250.kgml: 2.6.1.19 -> {1.2.1.16, 1.2.1.24, 1.2.1.16, 1.2.1.79}
path_smon00250.kgml:
path_smon00250.kgml: --- 3.66 seconds ---

path_smon00260.kgml: Glycine, serine and threonine metabolism
path_smon00260.kgml: Initialization took 5.04 seconds
path_smon00260.kgml:
path_smon00260.kgml: Found a trail of span 2 without skipping any vertex
path_smon00260.kgml: 70 -> 78
path_smon00260.kgml: R01513 -> R04173
path_smon00260.kgml: {smon:AWR27_11510, smon:AWR27_14570} -> {smon:AWR27_05025, smon:AWR27_14575}
path_smon00260.kgml: 1.1.1.95 -> 2.6.1.52
path_smon00260.kgml:
path_smon00260.kgml: --- 5.22 seconds ---

path_smon00261.kgml: Monobactam biosynthesis
path_smon00261.kgml: Initialization took 0.58 seconds
path_smon00261.kgml: (not found)
path_smon00261.kgml: --- 0.62 seconds ---

path_smon00270.kgml: Cysteine and methionine metabolism
path_smon00270.kgml: Initialization took 3.19 seconds
path_smon00270.kgml:
path_smon00270.kgml: Found a trail of span 3 without skipping any vertex
path_smon00270.kgml: 197 -> 196 -> 204
path_smon00270.kgml: R01777 -> R01776 -> {R01287, R02026}
path_smon00270.kgml: smon:AWR27_01925 -> smon:AWR27_01925 -> smon:AWR27_01920
path_smon00270.kgml: 2.3.1.46 -> 2.3.1.31 -> 2.5.1.49
path_smon00270.kgml:
path_smon00270.kgml: --- 3.37 seconds ---

path_smon00280.kgml: Valine, leucine and isoleucine degradation
path_smon00280.kgml: Initialization took 1.53 seconds
path_smon00280.kgml: (not found)
path_smon00280.kgml: --- 1.58 seconds ---

path_smon00281.kgml: Geraniol degradation
path_smon00281.kgml: Initialization took 0.19 seconds
path_smon00281.kgml: (not found)
path_smon00281.kgml: --- 0.23 seconds ---

path_smon00290.kgml: Valine, leucine and isoleucine biosynthesis
path_smon00290.kgml: Initialization took 0.68 seconds
path_smon00290.kgml:
path_smon00290.kgml: Found a trail of span 3 without skipping any vertex
path_smon00290.kgml: 79 -> 44 -> 46 -> 44
path_smon00290.kgml: R00226 -> R05071 -> R04440 -> R05071
path_smon00290.kgml: {smon:AWR27_17230, smon:AWR27_17235} -> smon:AWR27_17225 -> smon:AWR27_17225 -> smon:AWR27_17225
path_smon00290.kgml: 2.2.1.6 -> {1.1.1.86, 5.4.99.3} -> 1.1.1.86 -> {1.1.1.86, 5.4.99.3}
path_smon00290.kgml:
path_smon00290.kgml: Found a trail of span 3 without skipping any vertex
path_smon00290.kgml: 47 -> 42 -> 34
path_smon00290.kgml: R08648 -> R05069 -> R05068
path_smon00290.kgml: {smon:AWR27_17230, smon:AWR27_17235} -> smon:AWR27_17225 -> smon:AWR27_17225
path_smon00290.kgml: 2.2.1.6 -> {1.1.1.86, 5.4.99.3} -> 1.1.1.86
path_smon00290.kgml:
path_smon00290.kgml: Found a trail of span 3 without skipping any vertex
path_smon00290.kgml: 20 -> 78 -> 21
path_smon00290.kgml: R07399 -> R03896 -> R03898
path_smon00290.kgml: smon:AWR27_23715 -> {smon:AWR27_23705, smon:AWR27_23710} -> {smon:AWR27_23705, smon:AWR27_23710}
path_smon00290.kgml: 2.3.1.182 -> 4.2.1.35 -> 4.2.1.35
path_smon00290.kgml:
path_smon00290.kgml: Found a trail of span 2 without skipping any vertex
path_smon00290.kgml: 35 -> 37
path_smon00290.kgml: R03968 -> R04001
path_smon00290.kgml: {smon:AWR27_23705, smon:AWR27_23710} -> {smon:AWR27_23705, smon:AWR27_23710}
path_smon00290.kgml: 4.2.1.33 -> 4.2.1.33
path_smon00290.kgml:
path_smon00290.kgml: --- 1.04 seconds ---

path_smon00300.kgml: Lysine biosynthesis
path_smon00300.kgml: Initialization took 1.13 seconds
path_smon00300.kgml: (not found)
path_smon00300.kgml: --- 1.18 seconds ---

path_smon00310.kgml: Lysine degradation
path_smon00310.kgml: Initialization took 0.83 seconds
path_smon00310.kgml:
path_smon00310.kgml: Found a trail of span 3 containing skipped vertices
path_smon00310.kgml: 44 -> 45 -> 56
path_smon00310.kgml: R03026 -> R01975 -> R00238
path_smon00310.kgml: {smon:AWR27_05895, smon:AWR27_18415} -> smon:AWR27_18415 -> {smon:AWR27_04240, smon:AWR27_18405}
path_smon00310.kgml: 4.2.1.17 -> 1.1.1.35 -> 2.3.1.9
path_smon00310.kgml: Skipped genes: smon:AWR27_18410
path_smon00310.kgml:
path_smon00310.kgml: Found a trail of span 2 without skipping any vertex
path_smon00310.kgml: 55 -> 73
path_smon00310.kgml: R01940 -> R02571
path_smon00310.kgml: smon:AWR27_17145 -> {smon:AWR27_05745, smon:AWR27_17140}
path_smon00310.kgml: 1.2.4.2 -> 2.3.1.61
path_smon00310.kgml:
path_smon00310.kgml: --- 0.96 seconds ---

path_smon00311.kgml: Penicillin and cephalosporin biosynthesis
path_smon00311.kgml: Initialization took 0.19 seconds
path_smon00311.kgml: (not found)
path_smon00311.kgml: --- 0.24 seconds ---

path_smon00330.kgml: Arginine and proline metabolism
path_smon00330.kgml: Initialization took 1.38 seconds
path_smon00330.kgml:
path_smon00330.kgml: Found a trail of span 2 containing skipped vertices
path_smon00330.kgml: 216 -> 217
path_smon00330.kgml: R00239 -> R03313
path_smon00330.kgml: smon:AWR27_01095 -> smon:AWR27_01080
path_smon00330.kgml: 2.7.2.11 -> 1.2.1.41
path_smon00330.kgml: Skipped genes: smon:AWR27_01085, smon:AWR27_01090
path_smon00330.kgml:
path_smon00330.kgml: --- 1.51 seconds ---

path_smon00332.kgml: Carbapenem biosynthesis
path_smon00332.kgml: Initialization took 0.05 seconds
path_smon00332.kgml:
path_smon00332.kgml: Found a trail of span 2 containing skipped vertices
path_smon00332.kgml: 5 -> 8
path_smon00332.kgml: R00239 -> R03313
path_smon00332.kgml: smon:AWR27_01095 -> smon:AWR27_01080
path_smon00332.kgml: 2.7.2.11 -> 1.2.1.41
path_smon00332.kgml: Skipped genes: smon:AWR27_01085, smon:AWR27_01090
path_smon00332.kgml:
path_smon00332.kgml: --- 0.12 seconds ---

path_smon00340.kgml: Histidine metabolism
path_smon00340.kgml: Initialization took 1.13 seconds
path_smon00340.kgml:
path_smon00340.kgml: Found a trail of span 2 without skipping any vertex
path_smon00340.kgml: 65 -> 69
path_smon00340.kgml: R04640 -> R04558
path_smon00340.kgml: smon:AWR27_20085 -> {smon:AWR27_20080, smon:AWR27_20090}
path_smon00340.kgml: 5.3.1.16 -> 4.3.2.10
path_smon00340.kgml:
path_smon00340.kgml: --- 1.21 seconds ---

path_smon00350.kgml: Tyrosine metabolism
path_smon00350.kgml: Initialization took 0.68 seconds
path_smon00350.kgml:
path_smon00350.kgml: Found a trail of span 2 without skipping any vertex
path_smon00350.kgml: 68 -> 63
path_smon00350.kgml: R02521 -> R02519
path_smon00350.kgml: smon:AWR27_00915 -> smon:AWR27_00920
path_smon00350.kgml: 1.13.11.27 -> 1.13.11.5
path_smon00350.kgml:
path_smon00350.kgml: --- 0.76 seconds ---

path_smon00360.kgml: Phenylalanine metabolism
path_smon00360.kgml: Initialization took 0.70 seconds
path_smon00360.kgml: (not found)
path_smon00360.kgml: --- 0.74 seconds ---

path_smon00361.kgml: Chlorocyclohexane and chlorobenzene degradation
path_smon00361.kgml: Initialization took 0.13 seconds
path_smon00361.kgml: (not found)
path_smon00361.kgml: --- 0.18 seconds ---

path_smon00362.kgml: Benzoate degradation
path_smon00362.kgml: Initialization took 0.58 seconds
path_smon00362.kgml: (not found)
path_smon00362.kgml: --- 0.63 seconds ---

path_smon00364.kgml: Fluorobenzoate degradation
path_smon00364.kgml: Initialization took 0.08 seconds
path_smon00364.kgml: (not found)
path_smon00364.kgml: --- 0.11 seconds ---

path_smon00380.kgml: Tryptophan metabolism
path_smon00380.kgml: Initialization took 1.03 seconds
path_smon00380.kgml:
path_smon00380.kgml: Found a trail of span 3 containing skipped vertices
path_smon00380.kgml: 98 -> 31 -> 97
path_smon00380.kgml: R03026 -> R01975 -> R00238
path_smon00380.kgml: {smon:AWR27_05895, smon:AWR27_18415} -> smon:AWR27_18415 -> {smon:AWR27_04240, smon:AWR27_18405}
path_smon00380.kgml: 4.2.1.17 -> 1.1.1.35 -> 2.3.1.9
path_smon00380.kgml: Skipped genes: smon:AWR27_18410
path_smon00380.kgml:
path_smon00380.kgml: --- 1.13 seconds ---

path_smon00400.kgml: Phenylalanine, tyrosine and tryptophan biosynthesis
path_smon00400.kgml: Initialization took 2.44 seconds
path_smon00400.kgml:
path_smon00400.kgml: Found a trail of span 7 containing skipped vertices
path_smon00400.kgml: 57 -> 56 -> 55 -> 54 -> 52 -> 53 -> 51
path_smon00400.kgml: {R00985, R00986} -> R01073 -> R03509 -> R03508 -> R02340 -> R00674 -> R02722
path_smon00400.kgml: {smon:AWR27_20470, smon:AWR27_20475} -> smon:AWR27_20480 -> {smon:AWR27_06650, smon:AWR27_20490} -> smon:AWR27_20485 -> smon:AWR27_20510 -> {smon:AWR27_10540, smon:AWR27_20505} -> {smon:AWR27_10540, smon:AWR27_20505, smon:AWR27_20510}
path_smon00400.kgml: {4.1.3.27, 4.1.3.27} -> 2.4.2.18 -> 5.3.1.24 -> 4.1.1.48 -> {4.1.2.8, 4.2.1.20} -> {4.2.1.122, 4.2.1.20} -> 4.2.1.20
path_smon00400.kgml: Skipped genes: smon:AWR27_20500, smon:AWR27_20495
path_smon00400.kgml:
path_smon00400.kgml: --- 2.96 seconds ---

path_smon00401.kgml: Novobiocin biosynthesis
path_smon00401.kgml: Initialization took 0.18 seconds
path_smon00401.kgml: (not found)
path_smon00401.kgml: --- 0.23 seconds ---

path_smon00405.kgml: Phenazine biosynthesis
path_smon00405.kgml: Initialization took 0.08 seconds
path_smon00405.kgml: (not found)
path_smon00405.kgml: --- 0.12 seconds ---

path_smon00410.kgml: beta-Alanine metabolism
path_smon00410.kgml: Initialization took 0.33 seconds
path_smon00410.kgml: (not found)
path_smon00410.kgml: --- 0.38 seconds ---

path_smon00430.kgml: Taurine and hypotaurine metabolism
path_smon00430.kgml: Initialization took 0.08 seconds
path_smon00430.kgml: (not found)
path_smon00430.kgml: --- 0.12 seconds ---

path_smon00440.kgml: Phosphonate and phosphinate metabolism
path_smon00440.kgml: Initialization took 0.08 seconds
path_smon00440.kgml: (not found)
path_smon00440.kgml: --- 0.13 seconds ---

path_smon00450.kgml: Selenocompound metabolism
path_smon00450.kgml: Initialization took 0.63 seconds
path_smon00450.kgml: (not found)
path_smon00450.kgml: --- 0.68 seconds ---

path_smon00460.kgml: Cyanoamino acid metabolism
path_smon00460.kgml: Initialization took 0.13 seconds
path_smon00460.kgml: (not found)
path_smon00460.kgml: --- 0.18 seconds ---

path_smon00471.kgml: D-Glutamine and D-glutamate metabolism
path_smon00471.kgml: Initialization took 0.13 seconds
path_smon00471.kgml:
path_smon00471.kgml: Found a trail of span 2 containing skipped vertices
path_smon00471.kgml: 19 -> 20
path_smon00471.kgml: R03193 -> R02783
path_smon00471.kgml: smon:AWR27_17525 -> smon:AWR27_17540
path_smon00471.kgml: 6.3.2.8 -> 6.3.2.9
path_smon00471.kgml: Skipped genes: smon:AWR27_17535, smon:AWR27_17530
path_smon00471.kgml:
path_smon00471.kgml: --- 0.22 seconds ---

path_smon00473.kgml: D-Alanine metabolism
path_smon00473.kgml: Initialization took 0.08 seconds
path_smon00473.kgml: (not found)
path_smon00473.kgml: --- 0.12 seconds ---

path_smon00480.kgml: Glutathione metabolism
path_smon00480.kgml: Initialization took 0.53 seconds
path_smon00480.kgml: (not found)
path_smon00480.kgml: --- 0.58 seconds ---

path_smon00500.kgml: Starch and sucrose metabolism
path_smon00500.kgml: Initialization took 3.34 seconds
path_smon00500.kgml:
path_smon00500.kgml: Found a trail of span 3 containing skipped vertices
path_smon00500.kgml: 120 -> 238 -> 149
path_smon00500.kgml: R02110 -> R02112 -> R01557
path_smon00500.kgml: smon:AWR27_03400 -> {smon:AWR27_03410, smon:AWR27_11365} -> smon:AWR27_03410
path_smon00500.kgml: 2.4.1.18 -> {3.2.1.1, 3.2.1.133, 3.2.1.2} -> 5.4.99.16
path_smon00500.kgml: Skipped genes: smon:AWR27_03405
path_smon00500.kgml:
path_smon00500.kgml: --- 3.51 seconds ---

path_smon00511.kgml: Other glycan degradation
path_smon00511.kgml: Initialization took 1.04 seconds
path_smon00511.kgml: (not found)
path_smon00511.kgml: --- 1.09 seconds ---

path_smon00520.kgml: Amino sugar and nucleotide sugar metabolism
path_smon00520.kgml: Initialization took 8.41 seconds
path_smon00520.kgml:
path_smon00520.kgml: Found a trail of span 2 without skipping any vertex
path_smon00520.kgml: 22 -> 20
path_smon00520.kgml: R02059 -> R00765
path_smon00520.kgml: {smon:AWR27_01945, smon:AWR27_10505} -> {smon:AWR27_01950, smon:AWR27_20425}
path_smon00520.kgml: 3.5.1.25 -> 3.5.99.6
path_smon00520.kgml:
path_smon00520.kgml: --- 8.53 seconds ---

path_smon00521.kgml: Streptomycin biosynthesis
path_smon00521.kgml: Initialization took 0.58 seconds
path_smon00521.kgml:
path_smon00521.kgml: Found a trail of span 2 without skipping any vertex
path_smon00521.kgml: 44 -> 43
path_smon00521.kgml: R02328 -> R06513
path_smon00521.kgml: smon:AWR27_22375 -> {smon:AWR27_03510, smon:AWR27_22370}
path_smon00521.kgml: 2.7.7.24 -> 4.2.1.46
path_smon00521.kgml:
path_smon00521.kgml: --- 0.67 seconds ---

path_smon00523.kgml: Polyketide sugar unit biosynthesis
path_smon00523.kgml: Initialization took 0.18 seconds
path_smon00523.kgml:
path_smon00523.kgml: Found a trail of span 2 without skipping any vertex
path_smon00523.kgml: 27 -> 26
path_smon00523.kgml: R02328 -> R06513
path_smon00523.kgml: smon:AWR27_22375 -> {smon:AWR27_03510, smon:AWR27_22370}
path_smon00523.kgml: 2.7.7.24 -> 4.2.1.46
path_smon00523.kgml:
path_smon00523.kgml: --- 0.27 seconds ---

path_smon00525.kgml: Acarbose and validamycin biosynthesis
path_smon00525.kgml: Initialization took 0.13 seconds
path_smon00525.kgml:
path_smon00525.kgml: Found a trail of span 2 without skipping any vertex
path_smon00525.kgml: 58 -> 59
path_smon00525.kgml: R02328 -> R06513
path_smon00525.kgml: smon:AWR27_22375 -> {smon:AWR27_03510, smon:AWR27_22370}
path_smon00525.kgml: 2.7.7.24 -> 4.2.1.46
path_smon00525.kgml:
path_smon00525.kgml: --- 0.22 seconds ---

path_smon00540.kgml: Lipopolysaccharide biosynthesis
path_smon00540.kgml: Initialization took 1.43 seconds
path_smon00540.kgml:
path_smon00540.kgml: Found a trail of span 3 without skipping any vertex
path_smon00540.kgml: 90 -> 89 -> 88
path_smon00540.kgml: R04567 -> R04587 -> R04550
path_smon00540.kgml: smon:AWR27_15290 -> smon:AWR27_15295 -> smon:AWR27_15300
path_smon00540.kgml: 2.3.1.129 -> 3.5.1.108 -> 2.3.1.191
path_smon00540.kgml:
path_smon00540.kgml: --- 1.56 seconds ---

path_smon00550.kgml: Peptidoglycan biosynthesis
path_smon00550.kgml: Initialization took 1.28 seconds
path_smon00550.kgml:
path_smon00550.kgml: Found a trail of span 2 containing skipped vertices
path_smon00550.kgml: 33 -> 32
path_smon00550.kgml: R03193 -> R02783
path_smon00550.kgml: smon:AWR27_17525 -> smon:AWR27_17540
path_smon00550.kgml: 6.3.2.8 -> 6.3.2.9
path_smon00550.kgml: Skipped genes: smon:AWR27_17535, smon:AWR27_17530
path_smon00550.kgml:
path_smon00550.kgml: --- 1.40 seconds ---

path_smon00561.kgml: Glycerolipid metabolism
path_smon00561.kgml: Initialization took 0.44 seconds
path_smon00561.kgml: (not found)
path_smon00561.kgml: --- 0.48 seconds ---

path_smon00562.kgml: Inositol phosphate metabolism
path_smon00562.kgml: Initialization took 0.18 seconds
path_smon00562.kgml: (not found)
path_smon00562.kgml: --- 0.21 seconds ---

path_smon00564.kgml: Glycerophospholipid metabolism
path_smon00564.kgml: Initialization took 1.28 seconds
path_smon00564.kgml: (not found)
path_smon00564.kgml: --- 1.33 seconds ---

path_smon00590.kgml: Arachidonic acid metabolism
path_smon00590.kgml: Initialization took 0.05 seconds
path_smon00590.kgml: (not found)
path_smon00590.kgml: --- 0.10 seconds ---

path_smon00592.kgml: alpha-Linolenic acid metabolism
path_smon00592.kgml: Initialization took 0.05 seconds
path_smon00592.kgml: (not found)
path_smon00592.kgml: --- 0.10 seconds ---

path_smon00600.kgml: Sphingolipid metabolism
path_smon00600.kgml: Initialization took 0.08 seconds
path_smon00600.kgml: (not found)
path_smon00600.kgml: --- 0.12 seconds ---

path_smon00620.kgml: Pyruvate metabolism
path_smon00620.kgml: Initialization took 3.14 seconds
path_smon00620.kgml: (not found)
path_smon00620.kgml: --- 3.21 seconds ---

path_smon00622.kgml: Xylene degradation
path_smon00622.kgml: Initialization took 0.06 seconds
path_smon00622.kgml: (not found)
path_smon00622.kgml: --- 0.11 seconds ---

path_smon00623.kgml: Toluene degradation
path_smon00623.kgml: Initialization took 0.08 seconds
path_smon00623.kgml: (not found)
path_smon00623.kgml: --- 0.12 seconds ---

path_smon00625.kgml: Chloroalkane and chloroalkene degradation
path_smon00625.kgml: Initialization took 0.13 seconds
path_smon00625.kgml: (not found)
path_smon00625.kgml: --- 0.17 seconds ---

path_smon00630.kgml: Glyoxylate and dicarboxylate metabolism
path_smon00630.kgml: Initialization took 3.59 seconds
path_smon00630.kgml: (not found)
path_smon00630.kgml: --- 3.63 seconds ---

path_smon00633.kgml: Nitrotoluene degradation
path_smon00633.kgml: Initialization took 0.13 seconds
path_smon00633.kgml: (not found)
path_smon00633.kgml: --- 0.17 seconds ---

path_smon00640.kgml: Propanoate metabolism
path_smon00640.kgml: Initialization took 1.48 seconds
path_smon00640.kgml: (not found)
path_smon00640.kgml: --- 1.51 seconds ---

path_smon00643.kgml: Styrene degradation
path_smon00643.kgml: Initialization took 0.07 seconds
path_smon00643.kgml: (not found)
path_smon00643.kgml: --- 0.10 seconds ---

path_smon00650.kgml: Butanoate metabolism
path_smon00650.kgml: Initialization took 0.94 seconds
path_smon00650.kgml:
path_smon00650.kgml: Found a trail of span 4 containing skipped vertices
path_smon00650.kgml: 57 -> 59 -> 61 -> 64
path_smon00650.kgml: R00238 -> R01975 -> R03276 -> R03026
path_smon00650.kgml: {smon:AWR27_04240, smon:AWR27_18405} -> {smon:AWR27_18415, smon:AWR27_19225} -> smon:AWR27_18415 -> {smon:AWR27_05895, smon:AWR27_18415}
path_smon00650.kgml: 2.3.1.9 -> 1.1.1.35 -> 5.1.2.3 -> 4.2.1.17
path_smon00650.kgml: Skipped genes: smon:AWR27_18410
path_smon00650.kgml:
path_smon00650.kgml: Found a trail of span 2 without skipping any vertex
path_smon00650.kgml: 68 -> 78
path_smon00650.kgml: R01648 -> {R00713, R00714}
path_smon00650.kgml: smon:AWR27_11410 -> smon:AWR27_11415
path_smon00650.kgml: 2.6.1.19 -> {1.2.1.16, 1.2.1.24, 1.2.1.16, 1.2.1.79}
path_smon00650.kgml:
path_smon00650.kgml: Found a trail of span 2 without skipping any vertex
path_smon00650.kgml: 68 -> 157
path_smon00650.kgml: R01648 -> R00714
path_smon00650.kgml: smon:AWR27_11410 -> smon:AWR27_11415
path_smon00650.kgml: 2.6.1.19 -> {1.2.1.16, 1.2.1.79}
path_smon00650.kgml:
path_smon00650.kgml: --- 1.35 seconds ---

path_smon00660.kgml: C5-Branched dibasic acid metabolism
path_smon00660.kgml: Initialization took 0.33 seconds
path_smon00660.kgml:
path_smon00660.kgml: Found a trail of span 3 without skipping any vertex
path_smon00660.kgml: 99 -> 31 -> 96
path_smon00660.kgml: R07399 -> R03896 -> R03898
path_smon00660.kgml: smon:AWR27_23715 -> {smon:AWR27_23705, smon:AWR27_23710} -> {smon:AWR27_23705, smon:AWR27_23710}
path_smon00660.kgml: 2.3.1.182 -> 4.2.1.35 -> 4.2.1.35
path_smon00660.kgml:
path_smon00660.kgml: --- 0.41 seconds ---

path_smon00670.kgml: One carbon pool by folate
path_smon00670.kgml: Initialization took 0.73 seconds
path_smon00670.kgml: (not found)
path_smon00670.kgml: --- 0.86 seconds ---

path_smon00680.kgml: Methane metabolism
path_smon00680.kgml: Initialization took 1.33 seconds
path_smon00680.kgml:
path_smon00680.kgml: Found a trail of span 2 without skipping any vertex
path_smon00680.kgml: 148 -> 151
path_smon00680.kgml: R01513 -> R04173
path_smon00680.kgml: {smon:AWR27_11510, smon:AWR27_14570} -> {smon:AWR27_05025, smon:AWR27_14575}
path_smon00680.kgml: 1.1.1.95 -> 2.6.1.52
path_smon00680.kgml:
path_smon00680.kgml: Found a trail of span 2 containing skipped vertices
path_smon00680.kgml: 142 -> 293
path_smon00680.kgml: R00658 -> R01518
path_smon00680.kgml: smon:AWR27_17120 -> smon:AWR27_17135
path_smon00680.kgml: 4.2.1.11 -> {5.4.2.11, 5.4.2.12}
path_smon00680.kgml: Skipped genes: smon:AWR27_17130, smon:AWR27_17125
path_smon00680.kgml:
path_smon00680.kgml: --- 1.46 seconds ---

path_smon00730.kgml: Thiamine metabolism
path_smon00730.kgml: Initialization took 0.39 seconds
path_smon00730.kgml: (not found)
path_smon00730.kgml: --- 0.44 seconds ---

path_smon00740.kgml: Riboflavin metabolism
path_smon00740.kgml: Initialization took 0.18 seconds
path_smon00740.kgml: (not found)
path_smon00740.kgml: --- 0.22 seconds ---

path_smon00750.kgml: Vitamin B6 metabolism
path_smon00750.kgml: Initialization took 0.33 seconds
path_smon00750.kgml: (not found)
path_smon00750.kgml: --- 0.37 seconds ---

path_smon00760.kgml: Nicotinate and nicotinamide metabolism
path_smon00760.kgml: Initialization took 0.43 seconds
path_smon00760.kgml: (not found)
path_smon00760.kgml: --- 0.48 seconds ---

path_smon00770.kgml: Pantothenate and CoA biosynthesis
path_smon00770.kgml: Initialization took 1.08 seconds
path_smon00770.kgml:
path_smon00770.kgml: Found a trail of span 2 without skipping any vertex
path_smon00770.kgml: 82 -> 81
path_smon00770.kgml: R00006 -> R03051
path_smon00770.kgml: {smon:AWR27_17230, smon:AWR27_17235} -> smon:AWR27_17225
path_smon00770.kgml: 2.2.1.6 -> 1.1.1.86
path_smon00770.kgml:
path_smon00770.kgml: --- 1.17 seconds ---

path_smon00780.kgml: Biotin metabolism
path_smon00780.kgml: Initialization took 0.48 seconds
path_smon00780.kgml: (not found)
path_smon00780.kgml: --- 0.53 seconds ---

path_smon00785.kgml: Lipoic acid metabolism
path_smon00785.kgml: Initialization took 0.08 seconds
path_smon00785.kgml: (not found)
path_smon00785.kgml: --- 0.12 seconds ---

path_smon00790.kgml: Folate biosynthesis
path_smon00790.kgml: Initialization took 2.79 seconds
path_smon00790.kgml:
path_smon00790.kgml: Found a trail of span 5 without skipping any vertex
path_smon00790.kgml: 180 -> 81 -> 80 -> 79 -> 86
path_smon00790.kgml: R00428 -> R05046 -> R05048 -> R04639 -> R04286
path_smon00790.kgml: smon:AWR27_12390 -> smon:AWR27_12390 -> smon:AWR27_12390 -> smon:AWR27_12390 -> {smon:AWR27_03590, smon:AWR27_12395}
path_smon00790.kgml: 3.5.4.16 -> 3.5.4.16 -> 3.5.4.16 -> 3.5.4.16 -> 4.2.3.12
path_smon00790.kgml:
path_smon00790.kgml: Found a trail of span 5 without skipping any vertex
path_smon00790.kgml: 180 -> 81 -> 80 -> 79 -> 96
path_smon00790.kgml: R00428 -> R05046 -> R05048 -> R04639 -> R09959
path_smon00790.kgml: smon:AWR27_12390 -> smon:AWR27_12390 -> smon:AWR27_12390 -> smon:AWR27_12390 -> {smon:AWR27_03590, smon:AWR27_12395}
path_smon00790.kgml: 3.5.4.16 -> 3.5.4.16 -> 3.5.4.16 -> 3.5.4.16 -> 4.1.2.50
path_smon00790.kgml:
path_smon00790.kgml: --- 3.11 seconds ---

path_smon00860.kgml: Porphyrin and chlorophyll metabolism
path_smon00860.kgml: Initialization took 1.95 seconds
path_smon00860.kgml:
path_smon00860.kgml: Found a trail of span 2 without skipping any vertex
path_smon00860.kgml: 262 -> 314
path_smon00860.kgml: R07411 -> R07412
path_smon00860.kgml: smon:AWR27_23975 -> smon:AWR27_23970
path_smon00860.kgml: 2.5.1.141 -> ?
path_smon00860.kgml:
path_smon00860.kgml: --- 2.07 seconds ---

path_smon00900.kgml: Terpenoid backbone biosynthesis
path_smon00900.kgml: Initialization took 0.78 seconds
path_smon00900.kgml: (not found)
path_smon00900.kgml: --- 0.81 seconds ---

path_smon00903.kgml: Limonene and pinene degradation
path_smon00903.kgml: Initialization took 0.12 seconds
path_smon00903.kgml: (not found)
path_smon00903.kgml: --- 0.16 seconds ---

path_smon00906.kgml: Carotenoid biosynthesis
path_smon00906.kgml: Initialization took 0.08 seconds
path_smon00906.kgml: (not found)
path_smon00906.kgml: --- 0.13 seconds ---

path_smon00910.kgml: Nitrogen metabolism
path_smon00910.kgml: Initialization took 0.68 seconds
path_smon00910.kgml:
path_smon00910.kgml: Found a trail of span 2 containing skipped vertices
path_smon00910.kgml: 26 -> 148
path_smon00910.kgml: R00791 -> R00787
path_smon00910.kgml: smon:AWR27_22165 -> {smon:AWR27_22140, smon:AWR27_22145}
path_smon00910.kgml: 1.7.7.2 -> {1.7.1.15, 1.7.1.4}
path_smon00910.kgml: Skipped genes: smon:AWR27_22155, smon:AWR27_22150
path_smon00910.kgml:
path_smon00910.kgml: --- 0.77 seconds ---

path_smon00920.kgml: Sulfur metabolism
path_smon00920.kgml: Initialization took 0.58 seconds
path_smon00920.kgml: (not found)
path_smon00920.kgml: --- 0.60 seconds ---

path_smon00930.kgml: Caprolactam degradation
path_smon00930.kgml: Initialization took 0.22 seconds
path_smon00930.kgml: (not found)
path_smon00930.kgml: --- 0.27 seconds ---

path_smon00970.kgml: Aminoacyl-tRNA biosynthesis
path_smon00970.kgml: Initialization took 3.19 seconds
path_smon00970.kgml: (not found)
path_smon00970.kgml: --- 3.22 seconds ---

path_smon01040.kgml: Biosynthesis of unsaturated fatty acids
path_smon01040.kgml: Initialization took 0.23 seconds
path_smon01040.kgml: (not found)
path_smon01040.kgml: --- 0.28 seconds ---

--- 147.19 seconds ---
