# Supplementary material for: CoMetGeNe: mining conserved neighborhood patterns in metabolic and genomic contexts
Source: BMC Bioinformatics. 2019 Jan 10;20:19. doi: 10.1186/s12859-018-2542-2 (PMC6327494; doi:10.1186/s12859-018-2542-2)
Supplement: Supplementary file 14 — Trail finding results for completely assembled representative bacterial genomes present in NCBI Genomes. Of the 1,545 fully assembled representative bacterial genomes in NCBI, corresponding entries have been identified in KEGG for 1,467 species, for which trail finding has been performed for all combinations of gap parameters δG and δD ranging from 0 to 3. This additional file is available from https://doi.org/10.6084/m9.figshare.7288769. (GZ 178,532 kb) [file 12859_2018_2542_MOESM14_ESM.gz › results/sdr_dG1_dD2.hnet]

--- delta_G = 1, delta_D = 2 ---

path_sdr00010.kgml: Glycolysis / Gluconeogenesis
path_sdr00010.kgml: Initialization took 1.93 seconds
path_sdr00010.kgml:
path_sdr00010.kgml: Found a trail of span 4 containing skipped vertices
path_sdr00010.kgml: 76 -> 57 -> 14 -> [57] -> 76 -> [137 -> 55] -> 53
path_sdr00010.kgml: R01512 -> R01061 -> R01070 -> [R01061] -> R01512 -> [R01518 -> R00658] -> R00200
path_sdr00010.kgml: sdr:SCD_n02846 -> sdr:SCD_n02845 -> {sdr:SCD_n00988, sdr:SCD_n02038, sdr:SCD_n02848} -> [sdr:SCD_n02845] -> sdr:SCD_n02846 -> [sdr:SCD_n02698 -> sdr:SCD_n01610] -> sdr:SCD_n02847
path_sdr00010.kgml: 2.7.2.3 -> {1.2.1.12, 1.2.1.59} -> 4.1.2.13 -> [{1.2.1.12, 1.2.1.59}] -> 2.7.2.3 -> [{5.4.2.11, 5.4.2.12} -> 4.2.1.11] -> 2.7.1.40
path_sdr00010.kgml:
path_sdr00010.kgml: Found a trail of span 4 containing skipped vertices
path_sdr00010.kgml: 75 -> 49 -> 50 -> [124] -> 48
path_sdr00010.kgml: R07618 -> R03270 -> R02569 -> [R01196] -> R00014
path_sdr00010.kgml: {sdr:SCD_n00853, sdr:SCD_n01502, sdr:SCD_n02704} -> sdr:SCD_n00855 -> sdr:SCD_n00854 -> [sdr:SCD_n02228] -> sdr:SCD_n00855
path_sdr00010.kgml: 1.8.1.4 -> 1.2.4.1 -> 2.3.1.12 -> [{1.2.7.1, 1.2.7.11}] -> {1.2.4.1, 2.2.1.6, 4.1.1.1}
path_sdr00010.kgml:
path_sdr00010.kgml: --- 11.06 seconds ---

path_sdr00020.kgml: Citrate cycle (TCA cycle)
path_sdr00020.kgml: Initialization took 0.93 seconds
path_sdr00020.kgml:
path_sdr00020.kgml: Found a trail of span 4 containing skipped vertices
path_sdr00020.kgml: 80 -> 82 -> [101] -> 75 -> 77
path_sdr00020.kgml: R07618 -> R02569 -> [R01196] -> R00014 -> R03270
path_sdr00020.kgml: {sdr:SCD_n00853, sdr:SCD_n01502, sdr:SCD_n02704} -> sdr:SCD_n00854 -> [sdr:SCD_n02228] -> sdr:SCD_n00855 -> sdr:SCD_n00855
path_sdr00020.kgml: 1.8.1.4 -> 2.3.1.12 -> [{1.2.7.1, 1.2.7.11}] -> {1.2.4.1, 2.2.1.6, 4.1.1.1} -> 1.2.4.1
path_sdr00020.kgml:
path_sdr00020.kgml: Found a trail of span 4 containing skipped vertices
path_sdr00020.kgml: 30 -> 31 -> 28 -> [30] -> 29
path_sdr00020.kgml: R03316 -> R02570 -> R07618 -> [R03316] -> R00621
path_sdr00020.kgml: sdr:SCD_n01500 -> sdr:SCD_n01501 -> {sdr:SCD_n00853, sdr:SCD_n01502, sdr:SCD_n02704} -> [sdr:SCD_n01500] -> sdr:SCD_n01500
path_sdr00020.kgml: 1.2.4.2 -> 2.3.1.61 -> 1.8.1.4 -> [1.2.4.2] -> 1.2.4.2
path_sdr00020.kgml:
path_sdr00020.kgml: --- 22.76 seconds ---

path_sdr00030.kgml: Pentose phosphate pathway
path_sdr00030.kgml: Initialization took 1.03 seconds
path_sdr00030.kgml:
path_sdr00030.kgml: --- 1.50 seconds ---

path_sdr00040.kgml: Pentose and glucuronate interconversions
path_sdr00040.kgml: Initialization took 0.13 seconds
path_sdr00040.kgml: (not found)
path_sdr00040.kgml: --- 0.16 seconds ---

path_sdr00051.kgml: Fructose and mannose metabolism
path_sdr00051.kgml: Initialization took 0.34 seconds
path_sdr00051.kgml:
path_sdr00051.kgml: Found a trail of span 4 containing skipped vertices
path_sdr00051.kgml: 78 -> [79] -> 84 -> 83 -> 82
path_sdr00051.kgml: R01819 -> [R01818] -> R00885 -> R00888 -> R05692
path_sdr00051.kgml: sdr:SCD_n01353 -> [sdr:SCD_n01965] -> sdr:SCD_n01353 -> sdr:SCD_n01350 -> sdr:SCD_n01351
path_sdr00051.kgml: 5.3.1.8 -> [5.4.2.8] -> 2.7.7.13 -> 4.2.1.47 -> 1.1.1.271
path_sdr00051.kgml: Skipped genes: sdr:SCD_n01352
path_sdr00051.kgml:
path_sdr00051.kgml: Found a trail of span 3 containing skipped vertices
path_sdr00051.kgml: 78 -> [79 -> 84] -> 83 -> 82
path_sdr00051.kgml: R01819 -> [R01818 -> R00885] -> R00888 -> R05692
path_sdr00051.kgml: sdr:SCD_n01353 -> [sdr:SCD_n01965 -> sdr:SCD_n01353] -> sdr:SCD_n01350 -> sdr:SCD_n01351
path_sdr00051.kgml: 5.3.1.8 -> [5.4.2.8 -> 2.7.7.13] -> 4.2.1.47 -> 1.1.1.271
path_sdr00051.kgml: Skipped genes: sdr:SCD_n01352
path_sdr00051.kgml:
path_sdr00051.kgml: Found a trail of span 3 containing skipped vertices
path_sdr00051.kgml: 78 -> [79] -> 84 -> [83] -> 82
path_sdr00051.kgml: R01819 -> [R01818] -> R00885 -> [R00888] -> R05692
path_sdr00051.kgml: sdr:SCD_n01353 -> [sdr:SCD_n01965] -> sdr:SCD_n01353 -> [sdr:SCD_n01350] -> sdr:SCD_n01351
path_sdr00051.kgml: 5.3.1.8 -> [5.4.2.8] -> 2.7.7.13 -> [4.2.1.47] -> 1.1.1.271
path_sdr00051.kgml: Skipped genes: sdr:SCD_n01352
path_sdr00051.kgml:
path_sdr00051.kgml: --- 0.59 seconds ---

path_sdr00052.kgml: Galactose metabolism
path_sdr00052.kgml: Initialization took 0.27 seconds
path_sdr00052.kgml: (not found)
path_sdr00052.kgml: --- 0.32 seconds ---

path_sdr00053.kgml: Ascorbate and aldarate metabolism
path_sdr00053.kgml: Initialization took 0.05 seconds
path_sdr00053.kgml: (not found)
path_sdr00053.kgml: --- 0.09 seconds ---

path_sdr00061.kgml: Fatty acid biosynthesis
path_sdr00061.kgml: Initialization took 0.59 seconds
path_sdr00061.kgml:
path_sdr00061.kgml: Found a trail of span 17 containing skipped vertices
path_sdr00061.kgml: 147 -> 259 -> 142 -> [268 -> 136] -> 63 -> 130 -> [270 -> 125] -> 62 -> 119 -> [276 -> 114] -> 61 -> 108 -> [278 -> 103] -> 60 -> 97 -> [280 -> 92] -> 59 -> 86 -> [283 -> 81] -> 58 -> 75 -> [286 -> 70] -> 53 -> 54
path_sdr00061.kgml: R01626 -> R04355 -> R04533 -> [R04428 -> {R04429, R04430}] -> R04952 -> R04953 -> [R04954 -> {R04955, R04956}] -> R04957 -> R04536 -> [R04537 -> {R04958, R04959}] -> R04960 -> R04534 -> [R04535 -> {R04961, R04962}] -> R04963 -> R04964 -> [R04965 -> {R04724, R04725}] -> R04726 -> R04566 -> [R04568 -> {R04966, R04967}] -> R04968 -> R04543 -> [R04544 -> {R04969, R04970}] -> R07762 -> R07763
path_sdr00061.kgml: sdr:SCD_n01534 -> sdr:SCD_n01531 -> {sdr:SCD_n01533, sdr:SCD_n02756} -> [sdr:SCD_n01624 -> sdr:SCD_n01159] -> sdr:SCD_n01531 -> {sdr:SCD_n01533, sdr:SCD_n02756} -> [sdr:SCD_n01624 -> sdr:SCD_n01159] -> sdr:SCD_n01531 -> {sdr:SCD_n01533, sdr:SCD_n02756} -> [sdr:SCD_n01624 -> sdr:SCD_n01159] -> sdr:SCD_n01531 -> {sdr:SCD_n01533, sdr:SCD_n02756} -> [sdr:SCD_n01624 -> sdr:SCD_n01159] -> sdr:SCD_n01531 -> {sdr:SCD_n01533, sdr:SCD_n02756} -> [sdr:SCD_n01624 -> sdr:SCD_n01159] -> sdr:SCD_n01531 -> {sdr:SCD_n01533, sdr:SCD_n02756} -> [sdr:SCD_n01624 -> sdr:SCD_n01159] -> sdr:SCD_n01531 -> {sdr:SCD_n01533, sdr:SCD_n02756} -> [sdr:SCD_n01624 -> sdr:SCD_n01159] -> sdr:SCD_n01531 -> {sdr:SCD_n01533, sdr:SCD_n02756}
path_sdr00061.kgml: {2.3.1.39, 2.3.1.85, 2.3.1.86} -> {2.3.1.179, 2.3.1.41, 2.3.1.85, 2.3.1.86} -> {1.1.1.100, 2.3.1.85, 2.3.1.86} -> [{2.3.1.85, 2.3.1.86, 4.2.1.59} -> {1.3.1.9, 1.3.1.10, 1.3.1.104, 1.3.1.39, 2.3.1.85, 2.3.1.86}] -> {2.3.1.179, 2.3.1.41, 2.3.1.85, 2.3.1.86} -> {1.1.1.100, 2.3.1.85, 2.3.1.86} -> [{2.3.1.85, 2.3.1.86, 4.2.1.59} -> {1.3.1.9, 1.3.1.10, 1.3.1.104, 1.3.1.39, 2.3.1.85, 2.3.1.86}] -> {2.3.1.179, 2.3.1.41, 2.3.1.85, 2.3.1.86} -> {1.1.1.100, 2.3.1.85, 2.3.1.86} -> [{2.3.1.85, 2.3.1.86, 4.2.1.59} -> {1.3.1.9, 1.3.1.10, 1.3.1.104, 1.3.1.39, 2.3.1.85, 2.3.1.86}] -> {2.3.1.179, 2.3.1.41, 2.3.1.85, 2.3.1.86} -> {1.1.1.100, 2.3.1.85, 2.3.1.86} -> [{2.3.1.85, 2.3.1.86, 4.2.1.59} -> {1.3.1.9, 1.3.1.10, 1.3.1.104, 1.3.1.39, 2.3.1.85, 2.3.1.86}] -> {2.3.1.179, 2.3.1.41, 2.3.1.85, 2.3.1.86} -> {1.1.1.100, 2.3.1.85, 2.3.1.86} -> [{2.3.1.85, 2.3.1.86, 4.2.1.59} -> {1.3.1.9, 1.3.1.10, 1.3.1.104, 1.3.1.39, 2.3.1.85, 2.3.1.86}] -> {2.3.1.179, 2.3.1.41, 2.3.1.85, 2.3.1.86} -> {1.1.1.100, 2.3.1.85, 2.3.1.86} -> [{2.3.1.85, 2.3.1.86, 4.2.1.59} -> {1.3.1.9, 1.3.1.10, 1.3.1.104, 1.3.1.39, 2.3.1.85, 2.3.1.86}] -> {2.3.1.179, 2.3.1.41, 2.3.1.85, 2.3.1.86} -> {1.1.1.100, 2.3.1.85, 2.3.1.86} -> [{2.3.1.85, 2.3.1.86, 4.2.1.59} -> {1.3.1.9, 1.3.1.10, 1.3.1.104, 1.3.1.39, 2.3.1.85, 2.3.1.86}] -> {2.3.1.179, 2.3.1.199, 2.3.1.41} -> 1.1.1.100
path_sdr00061.kgml: Skipped genes: sdr:SCD_n01532
path_sdr00061.kgml:
path_sdr00061.kgml: Found a trail of span 17 containing skipped vertices
path_sdr00061.kgml: 147 -> 262 -> 142 -> [268 -> 136] -> 63 -> 130 -> [270 -> 125] -> 62 -> 119 -> [276 -> 114] -> 61 -> 108 -> [278 -> 103] -> 60 -> 97 -> [280 -> 92] -> 59 -> 86 -> [283 -> 81] -> 58 -> 75 -> [286 -> 70] -> 53 -> 54
path_sdr00061.kgml: R01626 -> R10707 -> R04533 -> [R04428 -> {R04429, R04430}] -> R04952 -> R04953 -> [R04954 -> {R04955, R04956}] -> R04957 -> R04536 -> [R04537 -> {R04958, R04959}] -> R04960 -> R04534 -> [R04535 -> {R04961, R04962}] -> R04963 -> R04964 -> [R04965 -> {R04724, R04725}] -> R04726 -> R04566 -> [R04568 -> {R04966, R04967}] -> R04968 -> R04543 -> [R04544 -> {R04969, R04970}] -> R07762 -> R07763
path_sdr00061.kgml: sdr:SCD_n01534 -> sdr:SCD_n01535 -> {sdr:SCD_n01533, sdr:SCD_n02756} -> [sdr:SCD_n01624 -> sdr:SCD_n01159] -> sdr:SCD_n01531 -> {sdr:SCD_n01533, sdr:SCD_n02756} -> [sdr:SCD_n01624 -> sdr:SCD_n01159] -> sdr:SCD_n01531 -> {sdr:SCD_n01533, sdr:SCD_n02756} -> [sdr:SCD_n01624 -> sdr:SCD_n01159] -> sdr:SCD_n01531 -> {sdr:SCD_n01533, sdr:SCD_n02756} -> [sdr:SCD_n01624 -> sdr:SCD_n01159] -> sdr:SCD_n01531 -> {sdr:SCD_n01533, sdr:SCD_n02756} -> [sdr:SCD_n01624 -> sdr:SCD_n01159] -> sdr:SCD_n01531 -> {sdr:SCD_n01533, sdr:SCD_n02756} -> [sdr:SCD_n01624 -> sdr:SCD_n01159] -> sdr:SCD_n01531 -> {sdr:SCD_n01533, sdr:SCD_n02756} -> [sdr:SCD_n01624 -> sdr:SCD_n01159] -> sdr:SCD_n01531 -> {sdr:SCD_n01533, sdr:SCD_n02756}
path_sdr00061.kgml: {2.3.1.39, 2.3.1.85, 2.3.1.86} -> 2.3.1.180 -> {1.1.1.100, 2.3.1.85, 2.3.1.86} -> [{2.3.1.85, 2.3.1.86, 4.2.1.59} -> {1.3.1.9, 1.3.1.10, 1.3.1.104, 1.3.1.39, 2.3.1.85, 2.3.1.86}] -> {2.3.1.179, 2.3.1.41, 2.3.1.85, 2.3.1.86} -> {1.1.1.100, 2.3.1.85, 2.3.1.86} -> [{2.3.1.85, 2.3.1.86, 4.2.1.59} -> {1.3.1.9, 1.3.1.10, 1.3.1.104, 1.3.1.39, 2.3.1.85, 2.3.1.86}] -> {2.3.1.179, 2.3.1.41, 2.3.1.85, 2.3.1.86} -> {1.1.1.100, 2.3.1.85, 2.3.1.86} -> [{2.3.1.85, 2.3.1.86, 4.2.1.59} -> {1.3.1.9, 1.3.1.10, 1.3.1.104, 1.3.1.39, 2.3.1.85, 2.3.1.86}] -> {2.3.1.179, 2.3.1.41, 2.3.1.85, 2.3.1.86} -> {1.1.1.100, 2.3.1.85, 2.3.1.86} -> [{2.3.1.85, 2.3.1.86, 4.2.1.59} -> {1.3.1.9, 1.3.1.10, 1.3.1.104, 1.3.1.39, 2.3.1.85, 2.3.1.86}] -> {2.3.1.179, 2.3.1.41, 2.3.1.85, 2.3.1.86} -> {1.1.1.100, 2.3.1.85, 2.3.1.86} -> [{2.3.1.85, 2.3.1.86, 4.2.1.59} -> {1.3.1.9, 1.3.1.10, 1.3.1.104, 1.3.1.39, 2.3.1.85, 2.3.1.86}] -> {2.3.1.179, 2.3.1.41, 2.3.1.85, 2.3.1.86} -> {1.1.1.100, 2.3.1.85, 2.3.1.86} -> [{2.3.1.85, 2.3.1.86, 4.2.1.59} -> {1.3.1.9, 1.3.1.10, 1.3.1.104, 1.3.1.39, 2.3.1.85, 2.3.1.86}] -> {2.3.1.179, 2.3.1.41, 2.3.1.85, 2.3.1.86} -> {1.1.1.100, 2.3.1.85, 2.3.1.86} -> [{2.3.1.85, 2.3.1.86, 4.2.1.59} -> {1.3.1.9, 1.3.1.10, 1.3.1.104, 1.3.1.39, 2.3.1.85, 2.3.1.86}] -> {2.3.1.179, 2.3.1.199, 2.3.1.41} -> 1.1.1.100
path_sdr00061.kgml: Skipped genes: sdr:SCD_n01532
path_sdr00061.kgml:
path_sdr00061.kgml: Found a trail of span 16 containing skipped vertices
path_sdr00061.kgml: 147 -> [259] -> 142 -> [268 -> 136] -> 63 -> 130 -> [270 -> 125] -> 62 -> 119 -> [276 -> 114] -> 61 -> 108 -> [278 -> 103] -> 60 -> 97 -> [280 -> 92] -> 59 -> 86 -> [283 -> 81] -> 58 -> 75 -> [286 -> 70] -> 53 -> 54
path_sdr00061.kgml: R01626 -> [R04355] -> R04533 -> [R04428 -> {R04429, R04430}] -> R04952 -> R04953 -> [R04954 -> {R04955, R04956}] -> R04957 -> R04536 -> [R04537 -> {R04958, R04959}] -> R04960 -> R04534 -> [R04535 -> {R04961, R04962}] -> R04963 -> R04964 -> [R04965 -> {R04724, R04725}] -> R04726 -> R04566 -> [R04568 -> {R04966, R04967}] -> R04968 -> R04543 -> [R04544 -> {R04969, R04970}] -> R07762 -> R07763
path_sdr00061.kgml: sdr:SCD_n01534 -> [sdr:SCD_n01531] -> {sdr:SCD_n01533, sdr:SCD_n02756} -> [sdr:SCD_n01624 -> sdr:SCD_n01159] -> sdr:SCD_n01531 -> {sdr:SCD_n01533, sdr:SCD_n02756} -> [sdr:SCD_n01624 -> sdr:SCD_n01159] -> sdr:SCD_n01531 -> {sdr:SCD_n01533, sdr:SCD_n02756} -> [sdr:SCD_n01624 -> sdr:SCD_n01159] -> sdr:SCD_n01531 -> {sdr:SCD_n01533, sdr:SCD_n02756} -> [sdr:SCD_n01624 -> sdr:SCD_n01159] -> sdr:SCD_n01531 -> {sdr:SCD_n01533, sdr:SCD_n02756} -> [sdr:SCD_n01624 -> sdr:SCD_n01159] -> sdr:SCD_n01531 -> {sdr:SCD_n01533, sdr:SCD_n02756} -> [sdr:SCD_n01624 -> sdr:SCD_n01159] -> sdr:SCD_n01531 -> {sdr:SCD_n01533, sdr:SCD_n02756} -> [sdr:SCD_n01624 -> sdr:SCD_n01159] -> sdr:SCD_n01531 -> {sdr:SCD_n01533, sdr:SCD_n02756}
path_sdr00061.kgml: {2.3.1.39, 2.3.1.85, 2.3.1.86} -> [{2.3.1.179, 2.3.1.41, 2.3.1.85, 2.3.1.86}] -> {1.1.1.100, 2.3.1.85, 2.3.1.86} -> [{2.3.1.85, 2.3.1.86, 4.2.1.59} -> {1.3.1.9, 1.3.1.10, 1.3.1.104, 1.3.1.39, 2.3.1.85, 2.3.1.86}] -> {2.3.1.179, 2.3.1.41, 2.3.1.85, 2.3.1.86} -> {1.1.1.100, 2.3.1.85, 2.3.1.86} -> [{2.3.1.85, 2.3.1.86, 4.2.1.59} -> {1.3.1.9, 1.3.1.10, 1.3.1.104, 1.3.1.39, 2.3.1.85, 2.3.1.86}] -> {2.3.1.179, 2.3.1.41, 2.3.1.85, 2.3.1.86} -> {1.1.1.100, 2.3.1.85, 2.3.1.86} -> [{2.3.1.85, 2.3.1.86, 4.2.1.59} -> {1.3.1.9, 1.3.1.10, 1.3.1.104, 1.3.1.39, 2.3.1.85, 2.3.1.86}] -> {2.3.1.179, 2.3.1.41, 2.3.1.85, 2.3.1.86} -> {1.1.1.100, 2.3.1.85, 2.3.1.86} -> [{2.3.1.85, 2.3.1.86, 4.2.1.59} -> {1.3.1.9, 1.3.1.10, 1.3.1.104, 1.3.1.39, 2.3.1.85, 2.3.1.86}] -> {2.3.1.179, 2.3.1.41, 2.3.1.85, 2.3.1.86} -> {1.1.1.100, 2.3.1.85, 2.3.1.86} -> [{2.3.1.85, 2.3.1.86, 4.2.1.59} -> {1.3.1.9, 1.3.1.10, 1.3.1.104, 1.3.1.39, 2.3.1.85, 2.3.1.86}] -> {2.3.1.179, 2.3.1.41, 2.3.1.85, 2.3.1.86} -> {1.1.1.100, 2.3.1.85, 2.3.1.86} -> [{2.3.1.85, 2.3.1.86, 4.2.1.59} -> {1.3.1.9, 1.3.1.10, 1.3.1.104, 1.3.1.39, 2.3.1.85, 2.3.1.86}] -> {2.3.1.179, 2.3.1.41, 2.3.1.85, 2.3.1.86} -> {1.1.1.100, 2.3.1.85, 2.3.1.86} -> [{2.3.1.85, 2.3.1.86, 4.2.1.59} -> {1.3.1.9, 1.3.1.10, 1.3.1.104, 1.3.1.39, 2.3.1.85, 2.3.1.86}] -> {2.3.1.179, 2.3.1.199, 2.3.1.41} -> 1.1.1.100
path_sdr00061.kgml: Skipped genes: sdr:SCD_n01532
path_sdr00061.kgml:
path_sdr00061.kgml: Found a trail of span 15 containing skipped vertices
path_sdr00061.kgml: 147 -> 63 -> 130 -> [270 -> 125] -> 62 -> 119 -> [276 -> 114] -> 61 -> 108 -> [278 -> 103] -> 60 -> 97 -> [280 -> 92] -> 59 -> 86 -> [283 -> 81] -> 58 -> 75 -> [286 -> 70] -> 53 -> 54
path_sdr00061.kgml: R01626 -> R04952 -> R04953 -> [R04954 -> {R04955, R04956}] -> R04957 -> R04536 -> [R04537 -> {R04958, R04959}] -> R04960 -> R04534 -> [R04535 -> {R04961, R04962}] -> R04963 -> R04964 -> [R04965 -> {R04724, R04725}] -> R04726 -> R04566 -> [R04568 -> {R04966, R04967}] -> R04968 -> R04543 -> [R04544 -> {R04969, R04970}] -> R07762 -> R07763
path_sdr00061.kgml: sdr:SCD_n01534 -> sdr:SCD_n01531 -> {sdr:SCD_n01533, sdr:SCD_n02756} -> [sdr:SCD_n01624 -> sdr:SCD_n01159] -> sdr:SCD_n01531 -> {sdr:SCD_n01533, sdr:SCD_n02756} -> [sdr:SCD_n01624 -> sdr:SCD_n01159] -> sdr:SCD_n01531 -> {sdr:SCD_n01533, sdr:SCD_n02756} -> [sdr:SCD_n01624 -> sdr:SCD_n01159] -> sdr:SCD_n01531 -> {sdr:SCD_n01533, sdr:SCD_n02756} -> [sdr:SCD_n01624 -> sdr:SCD_n01159] -> sdr:SCD_n01531 -> {sdr:SCD_n01533, sdr:SCD_n02756} -> [sdr:SCD_n01624 -> sdr:SCD_n01159] -> sdr:SCD_n01531 -> {sdr:SCD_n01533, sdr:SCD_n02756} -> [sdr:SCD_n01624 -> sdr:SCD_n01159] -> sdr:SCD_n01531 -> {sdr:SCD_n01533, sdr:SCD_n02756}
path_sdr00061.kgml: {2.3.1.39, 2.3.1.85, 2.3.1.86} -> {2.3.1.179, 2.3.1.41, 2.3.1.85, 2.3.1.86} -> {1.1.1.100, 2.3.1.85, 2.3.1.86} -> [{2.3.1.85, 2.3.1.86, 4.2.1.59} -> {1.3.1.9, 1.3.1.10, 1.3.1.104, 1.3.1.39, 2.3.1.85, 2.3.1.86}] -> {2.3.1.179, 2.3.1.41, 2.3.1.85, 2.3.1.86} -> {1.1.1.100, 2.3.1.85, 2.3.1.86} -> [{2.3.1.85, 2.3.1.86, 4.2.1.59} -> {1.3.1.9, 1.3.1.10, 1.3.1.104, 1.3.1.39, 2.3.1.85, 2.3.1.86}] -> {2.3.1.179, 2.3.1.41, 2.3.1.85, 2.3.1.86} -> {1.1.1.100, 2.3.1.85, 2.3.1.86} -> [{2.3.1.85, 2.3.1.86, 4.2.1.59} -> {1.3.1.9, 1.3.1.10, 1.3.1.104, 1.3.1.39, 2.3.1.85, 2.3.1.86}] -> {2.3.1.179, 2.3.1.41, 2.3.1.85, 2.3.1.86} -> {1.1.1.100, 2.3.1.85, 2.3.1.86} -> [{2.3.1.85, 2.3.1.86, 4.2.1.59} -> {1.3.1.9, 1.3.1.10, 1.3.1.104, 1.3.1.39, 2.3.1.85, 2.3.1.86}] -> {2.3.1.179, 2.3.1.41, 2.3.1.85, 2.3.1.86} -> {1.1.1.100, 2.3.1.85, 2.3.1.86} -> [{2.3.1.85, 2.3.1.86, 4.2.1.59} -> {1.3.1.9, 1.3.1.10, 1.3.1.104, 1.3.1.39, 2.3.1.85, 2.3.1.86}] -> {2.3.1.179, 2.3.1.41, 2.3.1.85, 2.3.1.86} -> {1.1.1.100, 2.3.1.85, 2.3.1.86} -> [{2.3.1.85, 2.3.1.86, 4.2.1.59} -> {1.3.1.9, 1.3.1.10, 1.3.1.104, 1.3.1.39, 2.3.1.85, 2.3.1.86}] -> {2.3.1.179, 2.3.1.199, 2.3.1.41} -> 1.1.1.100
path_sdr00061.kgml: Skipped genes: sdr:SCD_n01532
path_sdr00061.kgml:
path_sdr00061.kgml: Found a trail of span 14 containing skipped vertices
path_sdr00061.kgml: 147 -> [133] -> 130 -> [270 -> 125] -> 62 -> 119 -> [276 -> 114] -> 61 -> 108 -> [278 -> 103] -> 60 -> 97 -> [280 -> 92] -> 59 -> 86 -> [283 -> 81] -> 58 -> 75 -> [286 -> 70] -> 53 -> 54
path_sdr00061.kgml: R01626 -> [R04952] -> R04953 -> [R04954 -> {R04955, R04956}] -> R04957 -> R04536 -> [R04537 -> {R04958, R04959}] -> R04960 -> R04534 -> [R04535 -> {R04961, R04962}] -> R04963 -> R04964 -> [R04965 -> {R04724, R04725}] -> R04726 -> R04566 -> [R04568 -> {R04966, R04967}] -> R04968 -> R04543 -> [R04544 -> {R04969, R04970}] -> R07762 -> R07763
path_sdr00061.kgml: sdr:SCD_n01534 -> [sdr:SCD_n02759] -> {sdr:SCD_n01533, sdr:SCD_n02756} -> [sdr:SCD_n01624 -> sdr:SCD_n01159] -> sdr:SCD_n01531 -> {sdr:SCD_n01533, sdr:SCD_n02756} -> [sdr:SCD_n01624 -> sdr:SCD_n01159] -> sdr:SCD_n01531 -> {sdr:SCD_n01533, sdr:SCD_n02756} -> [sdr:SCD_n01624 -> sdr:SCD_n01159] -> sdr:SCD_n01531 -> {sdr:SCD_n01533, sdr:SCD_n02756} -> [sdr:SCD_n01624 -> sdr:SCD_n01159] -> sdr:SCD_n01531 -> {sdr:SCD_n01533, sdr:SCD_n02756} -> [sdr:SCD_n01624 -> sdr:SCD_n01159] -> sdr:SCD_n01531 -> {sdr:SCD_n01533, sdr:SCD_n02756} -> [sdr:SCD_n01624 -> sdr:SCD_n01159] -> sdr:SCD_n01531 -> {sdr:SCD_n01533, sdr:SCD_n02756}
path_sdr00061.kgml: {2.3.1.39, 2.3.1.85, 2.3.1.86} -> [{2.3.1.179, 2.3.1.41, 2.3.1.85, 2.3.1.86}] -> {1.1.1.100, 2.3.1.85, 2.3.1.86} -> [{2.3.1.85, 2.3.1.86, 4.2.1.59} -> {1.3.1.9, 1.3.1.10, 1.3.1.104, 1.3.1.39, 2.3.1.85, 2.3.1.86}] -> {2.3.1.179, 2.3.1.41, 2.3.1.85, 2.3.1.86} -> {1.1.1.100, 2.3.1.85, 2.3.1.86} -> [{2.3.1.85, 2.3.1.86, 4.2.1.59} -> {1.3.1.9, 1.3.1.10, 1.3.1.104, 1.3.1.39, 2.3.1.85, 2.3.1.86}] -> {2.3.1.179, 2.3.1.41, 2.3.1.85, 2.3.1.86} -> {1.1.1.100, 2.3.1.85, 2.3.1.86} -> [{2.3.1.85, 2.3.1.86, 4.2.1.59} -> {1.3.1.9, 1.3.1.10, 1.3.1.104, 1.3.1.39, 2.3.1.85, 2.3.1.86}] -> {2.3.1.179, 2.3.1.41, 2.3.1.85, 2.3.1.86} -> {1.1.1.100, 2.3.1.85, 2.3.1.86} -> [{2.3.1.85, 2.3.1.86, 4.2.1.59} -> {1.3.1.9, 1.3.1.10, 1.3.1.104, 1.3.1.39, 2.3.1.85, 2.3.1.86}] -> {2.3.1.179, 2.3.1.41, 2.3.1.85, 2.3.1.86} -> {1.1.1.100, 2.3.1.85, 2.3.1.86} -> [{2.3.1.85, 2.3.1.86, 4.2.1.59} -> {1.3.1.9, 1.3.1.10, 1.3.1.104, 1.3.1.39, 2.3.1.85, 2.3.1.86}] -> {2.3.1.179, 2.3.1.41, 2.3.1.85, 2.3.1.86} -> {1.1.1.100, 2.3.1.85, 2.3.1.86} -> [{2.3.1.85, 2.3.1.86, 4.2.1.59} -> {1.3.1.9, 1.3.1.10, 1.3.1.104, 1.3.1.39, 2.3.1.85, 2.3.1.86}] -> {2.3.1.179, 2.3.1.199, 2.3.1.41} -> 1.1.1.100
path_sdr00061.kgml: Skipped genes: sdr:SCD_n01532
path_sdr00061.kgml:
path_sdr00061.kgml: Found a trail of span 13 containing skipped vertices
path_sdr00061.kgml: 147 -> 62 -> 119 -> [276 -> 114] -> 61 -> 108 -> [278 -> 103] -> 60 -> 97 -> [280 -> 92] -> 59 -> 86 -> [283 -> 81] -> 58 -> 75 -> [286 -> 70] -> 53 -> 54
path_sdr00061.kgml: R01626 -> R04957 -> R04536 -> [R04537 -> {R04958, R04959}] -> R04960 -> R04534 -> [R04535 -> {R04961, R04962}] -> R04963 -> R04964 -> [R04965 -> {R04724, R04725}] -> R04726 -> R04566 -> [R04568 -> {R04966, R04967}] -> R04968 -> R04543 -> [R04544 -> {R04969, R04970}] -> R07762 -> R07763
path_sdr00061.kgml: sdr:SCD_n01534 -> sdr:SCD_n01531 -> {sdr:SCD_n01533, sdr:SCD_n02756} -> [sdr:SCD_n01624 -> sdr:SCD_n01159] -> sdr:SCD_n01531 -> {sdr:SCD_n01533, sdr:SCD_n02756} -> [sdr:SCD_n01624 -> sdr:SCD_n01159] -> sdr:SCD_n01531 -> {sdr:SCD_n01533, sdr:SCD_n02756} -> [sdr:SCD_n01624 -> sdr:SCD_n01159] -> sdr:SCD_n01531 -> {sdr:SCD_n01533, sdr:SCD_n02756} -> [sdr:SCD_n01624 -> sdr:SCD_n01159] -> sdr:SCD_n01531 -> {sdr:SCD_n01533, sdr:SCD_n02756} -> [sdr:SCD_n01624 -> sdr:SCD_n01159] -> sdr:SCD_n01531 -> {sdr:SCD_n01533, sdr:SCD_n02756}
path_sdr00061.kgml: {2.3.1.39, 2.3.1.85, 2.3.1.86} -> {2.3.1.179, 2.3.1.41, 2.3.1.85, 2.3.1.86} -> {1.1.1.100, 2.3.1.85, 2.3.1.86} -> [{2.3.1.85, 2.3.1.86, 4.2.1.59} -> {1.3.1.9, 1.3.1.10, 1.3.1.104, 1.3.1.39, 2.3.1.85, 2.3.1.86}] -> {2.3.1.179, 2.3.1.41, 2.3.1.85, 2.3.1.86} -> {1.1.1.100, 2.3.1.85, 2.3.1.86} -> [{2.3.1.85, 2.3.1.86, 4.2.1.59} -> {1.3.1.9, 1.3.1.10, 1.3.1.104, 1.3.1.39, 2.3.1.85, 2.3.1.86}] -> {2.3.1.179, 2.3.1.41, 2.3.1.85, 2.3.1.86} -> {1.1.1.100, 2.3.1.85, 2.3.1.86} -> [{2.3.1.85, 2.3.1.86, 4.2.1.59} -> {1.3.1.9, 1.3.1.10, 1.3.1.104, 1.3.1.39, 2.3.1.85, 2.3.1.86}] -> {2.3.1.179, 2.3.1.41, 2.3.1.85, 2.3.1.86} -> {1.1.1.100, 2.3.1.85, 2.3.1.86} -> [{2.3.1.85, 2.3.1.86, 4.2.1.59} -> {1.3.1.9, 1.3.1.10, 1.3.1.104, 1.3.1.39, 2.3.1.85, 2.3.1.86}] -> {2.3.1.179, 2.3.1.41, 2.3.1.85, 2.3.1.86} -> {1.1.1.100, 2.3.1.85, 2.3.1.86} -> [{2.3.1.85, 2.3.1.86, 4.2.1.59} -> {1.3.1.9, 1.3.1.10, 1.3.1.104, 1.3.1.39, 2.3.1.85, 2.3.1.86}] -> {2.3.1.179, 2.3.1.199, 2.3.1.41} -> 1.1.1.100
path_sdr00061.kgml: Skipped genes: sdr:SCD_n01532
path_sdr00061.kgml:
path_sdr00061.kgml: Found a trail of span 12 containing skipped vertices
path_sdr00061.kgml: 147 -> [122] -> 119 -> [276 -> 114] -> 61 -> 108 -> [278 -> 103] -> 60 -> 97 -> [280 -> 92] -> 59 -> 86 -> [283 -> 81] -> 58 -> 75 -> [286 -> 70] -> 53 -> 54
path_sdr00061.kgml: R01626 -> [R04957] -> R04536 -> [R04537 -> {R04958, R04959}] -> R04960 -> R04534 -> [R04535 -> {R04961, R04962}] -> R04963 -> R04964 -> [R04965 -> {R04724, R04725}] -> R04726 -> R04566 -> [R04568 -> {R04966, R04967}] -> R04968 -> R04543 -> [R04544 -> {R04969, R04970}] -> R07762 -> R07763
path_sdr00061.kgml: sdr:SCD_n01534 -> [sdr:SCD_n02759] -> {sdr:SCD_n01533, sdr:SCD_n02756} -> [sdr:SCD_n01624 -> sdr:SCD_n01159] -> sdr:SCD_n01531 -> {sdr:SCD_n01533, sdr:SCD_n02756} -> [sdr:SCD_n01624 -> sdr:SCD_n01159] -> sdr:SCD_n01531 -> {sdr:SCD_n01533, sdr:SCD_n02756} -> [sdr:SCD_n01624 -> sdr:SCD_n01159] -> sdr:SCD_n01531 -> {sdr:SCD_n01533, sdr:SCD_n02756} -> [sdr:SCD_n01624 -> sdr:SCD_n01159] -> sdr:SCD_n01531 -> {sdr:SCD_n01533, sdr:SCD_n02756} -> [sdr:SCD_n01624 -> sdr:SCD_n01159] -> sdr:SCD_n01531 -> {sdr:SCD_n01533, sdr:SCD_n02756}
path_sdr00061.kgml: {2.3.1.39, 2.3.1.85, 2.3.1.86} -> [{2.3.1.179, 2.3.1.41, 2.3.1.85, 2.3.1.86}] -> {1.1.1.100, 2.3.1.85, 2.3.1.86} -> [{2.3.1.85, 2.3.1.86, 4.2.1.59} -> {1.3.1.9, 1.3.1.10, 1.3.1.104, 1.3.1.39, 2.3.1.85, 2.3.1.86}] -> {2.3.1.179, 2.3.1.41, 2.3.1.85, 2.3.1.86} -> {1.1.1.100, 2.3.1.85, 2.3.1.86} -> [{2.3.1.85, 2.3.1.86, 4.2.1.59} -> {1.3.1.9, 1.3.1.10, 1.3.1.104, 1.3.1.39, 2.3.1.85, 2.3.1.86}] -> {2.3.1.179, 2.3.1.41, 2.3.1.85, 2.3.1.86} -> {1.1.1.100, 2.3.1.85, 2.3.1.86} -> [{2.3.1.85, 2.3.1.86, 4.2.1.59} -> {1.3.1.9, 1.3.1.10, 1.3.1.104, 1.3.1.39, 2.3.1.85, 2.3.1.86}] -> {2.3.1.179, 2.3.1.41, 2.3.1.85, 2.3.1.86} -> {1.1.1.100, 2.3.1.85, 2.3.1.86} -> [{2.3.1.85, 2.3.1.86, 4.2.1.59} -> {1.3.1.9, 1.3.1.10, 1.3.1.104, 1.3.1.39, 2.3.1.85, 2.3.1.86}] -> {2.3.1.179, 2.3.1.41, 2.3.1.85, 2.3.1.86} -> {1.1.1.100, 2.3.1.85, 2.3.1.86} -> [{2.3.1.85, 2.3.1.86, 4.2.1.59} -> {1.3.1.9, 1.3.1.10, 1.3.1.104, 1.3.1.39, 2.3.1.85, 2.3.1.86}] -> {2.3.1.179, 2.3.1.199, 2.3.1.41} -> 1.1.1.100
path_sdr00061.kgml: Skipped genes: sdr:SCD_n01532
path_sdr00061.kgml:
path_sdr00061.kgml: Found a trail of span 11 containing skipped vertices
path_sdr00061.kgml: 147 -> 61 -> 108 -> [278 -> 103] -> 60 -> 97 -> [280 -> 92] -> 59 -> 86 -> [283 -> 81] -> 58 -> 75 -> [286 -> 70] -> 53 -> 54
path_sdr00061.kgml: R01626 -> R04960 -> R04534 -> [R04535 -> {R04961, R04962}] -> R04963 -> R04964 -> [R04965 -> {R04724, R04725}] -> R04726 -> R04566 -> [R04568 -> {R04966, R04967}] -> R04968 -> R04543 -> [R04544 -> {R04969, R04970}] -> R07762 -> R07763
path_sdr00061.kgml: sdr:SCD_n01534 -> sdr:SCD_n01531 -> {sdr:SCD_n01533, sdr:SCD_n02756} -> [sdr:SCD_n01624 -> sdr:SCD_n01159] -> sdr:SCD_n01531 -> {sdr:SCD_n01533, sdr:SCD_n02756} -> [sdr:SCD_n01624 -> sdr:SCD_n01159] -> sdr:SCD_n01531 -> {sdr:SCD_n01533, sdr:SCD_n02756} -> [sdr:SCD_n01624 -> sdr:SCD_n01159] -> sdr:SCD_n01531 -> {sdr:SCD_n01533, sdr:SCD_n02756} -> [sdr:SCD_n01624 -> sdr:SCD_n01159] -> sdr:SCD_n01531 -> {sdr:SCD_n01533, sdr:SCD_n02756}
path_sdr00061.kgml: {2.3.1.39, 2.3.1.85, 2.3.1.86} -> {2.3.1.179, 2.3.1.41, 2.3.1.85, 2.3.1.86} -> {1.1.1.100, 2.3.1.85, 2.3.1.86} -> [{2.3.1.85, 2.3.1.86, 4.2.1.59} -> {1.3.1.9, 1.3.1.10, 1.3.1.104, 1.3.1.39, 2.3.1.85, 2.3.1.86}] -> {2.3.1.179, 2.3.1.41, 2.3.1.85, 2.3.1.86} -> {1.1.1.100, 2.3.1.85, 2.3.1.86} -> [{2.3.1.85, 2.3.1.86, 4.2.1.59} -> {1.3.1.9, 1.3.1.10, 1.3.1.104, 1.3.1.39, 2.3.1.85, 2.3.1.86}] -> {2.3.1.179, 2.3.1.41, 2.3.1.85, 2.3.1.86} -> {1.1.1.100, 2.3.1.85, 2.3.1.86} -> [{2.3.1.85, 2.3.1.86, 4.2.1.59} -> {1.3.1.9, 1.3.1.10, 1.3.1.104, 1.3.1.39, 2.3.1.85, 2.3.1.86}] -> {2.3.1.179, 2.3.1.41, 2.3.1.85, 2.3.1.86} -> {1.1.1.100, 2.3.1.85, 2.3.1.86} -> [{2.3.1.85, 2.3.1.86, 4.2.1.59} -> {1.3.1.9, 1.3.1.10, 1.3.1.104, 1.3.1.39, 2.3.1.85, 2.3.1.86}] -> {2.3.1.179, 2.3.1.199, 2.3.1.41} -> 1.1.1.100
path_sdr00061.kgml: Skipped genes: sdr:SCD_n01532
path_sdr00061.kgml:
path_sdr00061.kgml: Found a trail of span 10 containing skipped vertices
path_sdr00061.kgml: 147 -> [61] -> 108 -> [278 -> 103] -> 60 -> 97 -> [280 -> 92] -> 59 -> 86 -> [283 -> 81] -> 58 -> 75 -> [286 -> 70] -> 53 -> 54
path_sdr00061.kgml: R01626 -> [R04960] -> R04534 -> [R04535 -> {R04961, R04962}] -> R04963 -> R04964 -> [R04965 -> {R04724, R04725}] -> R04726 -> R04566 -> [R04568 -> {R04966, R04967}] -> R04968 -> R04543 -> [R04544 -> {R04969, R04970}] -> R07762 -> R07763
path_sdr00061.kgml: sdr:SCD_n01534 -> [sdr:SCD_n01531] -> {sdr:SCD_n01533, sdr:SCD_n02756} -> [sdr:SCD_n01624 -> sdr:SCD_n01159] -> sdr:SCD_n01531 -> {sdr:SCD_n01533, sdr:SCD_n02756} -> [sdr:SCD_n01624 -> sdr:SCD_n01159] -> sdr:SCD_n01531 -> {sdr:SCD_n01533, sdr:SCD_n02756} -> [sdr:SCD_n01624 -> sdr:SCD_n01159] -> sdr:SCD_n01531 -> {sdr:SCD_n01533, sdr:SCD_n02756} -> [sdr:SCD_n01624 -> sdr:SCD_n01159] -> sdr:SCD_n01531 -> {sdr:SCD_n01533, sdr:SCD_n02756}
path_sdr00061.kgml: {2.3.1.39, 2.3.1.85, 2.3.1.86} -> [{2.3.1.179, 2.3.1.41, 2.3.1.85, 2.3.1.86}] -> {1.1.1.100, 2.3.1.85, 2.3.1.86} -> [{2.3.1.85, 2.3.1.86, 4.2.1.59} -> {1.3.1.9, 1.3.1.10, 1.3.1.104, 1.3.1.39, 2.3.1.85, 2.3.1.86}] -> {2.3.1.179, 2.3.1.41, 2.3.1.85, 2.3.1.86} -> {1.1.1.100, 2.3.1.85, 2.3.1.86} -> [{2.3.1.85, 2.3.1.86, 4.2.1.59} -> {1.3.1.9, 1.3.1.10, 1.3.1.104, 1.3.1.39, 2.3.1.85, 2.3.1.86}] -> {2.3.1.179, 2.3.1.41, 2.3.1.85, 2.3.1.86} -> {1.1.1.100, 2.3.1.85, 2.3.1.86} -> [{2.3.1.85, 2.3.1.86, 4.2.1.59} -> {1.3.1.9, 1.3.1.10, 1.3.1.104, 1.3.1.39, 2.3.1.85, 2.3.1.86}] -> {2.3.1.179, 2.3.1.41, 2.3.1.85, 2.3.1.86} -> {1.1.1.100, 2.3.1.85, 2.3.1.86} -> [{2.3.1.85, 2.3.1.86, 4.2.1.59} -> {1.3.1.9, 1.3.1.10, 1.3.1.104, 1.3.1.39, 2.3.1.85, 2.3.1.86}] -> {2.3.1.179, 2.3.1.199, 2.3.1.41} -> 1.1.1.100
path_sdr00061.kgml: Skipped genes: sdr:SCD_n01532
path_sdr00061.kgml:
path_sdr00061.kgml: Found a trail of span 9 containing skipped vertices
path_sdr00061.kgml: 147 -> 60 -> 97 -> [280 -> 92] -> 59 -> 86 -> [283 -> 81] -> 58 -> 75 -> [286 -> 70] -> 53 -> 54
path_sdr00061.kgml: R01626 -> R04963 -> R04964 -> [R04965 -> {R04724, R04725}] -> R04726 -> R04566 -> [R04568 -> {R04966, R04967}] -> R04968 -> R04543 -> [R04544 -> {R04969, R04970}] -> R07762 -> R07763
path_sdr00061.kgml: sdr:SCD_n01534 -> sdr:SCD_n01531 -> {sdr:SCD_n01533, sdr:SCD_n02756} -> [sdr:SCD_n01624 -> sdr:SCD_n01159] -> sdr:SCD_n01531 -> {sdr:SCD_n01533, sdr:SCD_n02756} -> [sdr:SCD_n01624 -> sdr:SCD_n01159] -> sdr:SCD_n01531 -> {sdr:SCD_n01533, sdr:SCD_n02756} -> [sdr:SCD_n01624 -> sdr:SCD_n01159] -> sdr:SCD_n01531 -> {sdr:SCD_n01533, sdr:SCD_n02756}
path_sdr00061.kgml: {2.3.1.39, 2.3.1.85, 2.3.1.86} -> {2.3.1.179, 2.3.1.41, 2.3.1.85, 2.3.1.86} -> {1.1.1.100, 2.3.1.85, 2.3.1.86} -> [{2.3.1.85, 2.3.1.86, 4.2.1.59} -> {1.3.1.9, 1.3.1.10, 1.3.1.104, 1.3.1.39, 2.3.1.85, 2.3.1.86}] -> {2.3.1.179, 2.3.1.41, 2.3.1.85, 2.3.1.86} -> {1.1.1.100, 2.3.1.85, 2.3.1.86} -> [{2.3.1.85, 2.3.1.86, 4.2.1.59} -> {1.3.1.9, 1.3.1.10, 1.3.1.104, 1.3.1.39, 2.3.1.85, 2.3.1.86}] -> {2.3.1.179, 2.3.1.41, 2.3.1.85, 2.3.1.86} -> {1.1.1.100, 2.3.1.85, 2.3.1.86} -> [{2.3.1.85, 2.3.1.86, 4.2.1.59} -> {1.3.1.9, 1.3.1.10, 1.3.1.104, 1.3.1.39, 2.3.1.85, 2.3.1.86}] -> {2.3.1.179, 2.3.1.199, 2.3.1.41} -> 1.1.1.100
path_sdr00061.kgml: Skipped genes: sdr:SCD_n01532
path_sdr00061.kgml:
path_sdr00061.kgml: Found a trail of span 8 containing skipped vertices
path_sdr00061.kgml: 147 -> [60] -> 97 -> [280 -> 92] -> 59 -> 86 -> [283 -> 81] -> 58 -> 75 -> [286 -> 70] -> 53 -> 54
path_sdr00061.kgml: R01626 -> [R04963] -> R04964 -> [R04965 -> {R04724, R04725}] -> R04726 -> R04566 -> [R04568 -> {R04966, R04967}] -> R04968 -> R04543 -> [R04544 -> {R04969, R04970}] -> R07762 -> R07763
path_sdr00061.kgml: sdr:SCD_n01534 -> [sdr:SCD_n01531] -> {sdr:SCD_n01533, sdr:SCD_n02756} -> [sdr:SCD_n01624 -> sdr:SCD_n01159] -> sdr:SCD_n01531 -> {sdr:SCD_n01533, sdr:SCD_n02756} -> [sdr:SCD_n01624 -> sdr:SCD_n01159] -> sdr:SCD_n01531 -> {sdr:SCD_n01533, sdr:SCD_n02756} -> [sdr:SCD_n01624 -> sdr:SCD_n01159] -> sdr:SCD_n01531 -> {sdr:SCD_n01533, sdr:SCD_n02756}
path_sdr00061.kgml: {2.3.1.39, 2.3.1.85, 2.3.1.86} -> [{2.3.1.179, 2.3.1.41, 2.3.1.85, 2.3.1.86}] -> {1.1.1.100, 2.3.1.85, 2.3.1.86} -> [{2.3.1.85, 2.3.1.86, 4.2.1.59} -> {1.3.1.9, 1.3.1.10, 1.3.1.104, 1.3.1.39, 2.3.1.85, 2.3.1.86}] -> {2.3.1.179, 2.3.1.41, 2.3.1.85, 2.3.1.86} -> {1.1.1.100, 2.3.1.85, 2.3.1.86} -> [{2.3.1.85, 2.3.1.86, 4.2.1.59} -> {1.3.1.9, 1.3.1.10, 1.3.1.104, 1.3.1.39, 2.3.1.85, 2.3.1.86}] -> {2.3.1.179, 2.3.1.41, 2.3.1.85, 2.3.1.86} -> {1.1.1.100, 2.3.1.85, 2.3.1.86} -> [{2.3.1.85, 2.3.1.86, 4.2.1.59} -> {1.3.1.9, 1.3.1.10, 1.3.1.104, 1.3.1.39, 2.3.1.85, 2.3.1.86}] -> {2.3.1.179, 2.3.1.199, 2.3.1.41} -> 1.1.1.100
path_sdr00061.kgml: Skipped genes: sdr:SCD_n01532
path_sdr00061.kgml:
path_sdr00061.kgml: Found a trail of span 7 containing skipped vertices
path_sdr00061.kgml: 147 -> 59 -> 86 -> [283 -> 81] -> 58 -> 75 -> [286 -> 70] -> 53 -> 54
path_sdr00061.kgml: R01626 -> R04726 -> R04566 -> [R04568 -> {R04966, R04967}] -> R04968 -> R04543 -> [R04544 -> {R04969, R04970}] -> R07762 -> R07763
path_sdr00061.kgml: sdr:SCD_n01534 -> sdr:SCD_n01531 -> {sdr:SCD_n01533, sdr:SCD_n02756} -> [sdr:SCD_n01624 -> sdr:SCD_n01159] -> sdr:SCD_n01531 -> {sdr:SCD_n01533, sdr:SCD_n02756} -> [sdr:SCD_n01624 -> sdr:SCD_n01159] -> sdr:SCD_n01531 -> {sdr:SCD_n01533, sdr:SCD_n02756}
path_sdr00061.kgml: {2.3.1.39, 2.3.1.85, 2.3.1.86} -> {2.3.1.179, 2.3.1.41, 2.3.1.85, 2.3.1.86} -> {1.1.1.100, 2.3.1.85, 2.3.1.86} -> [{2.3.1.85, 2.3.1.86, 4.2.1.59} -> {1.3.1.9, 1.3.1.10, 1.3.1.104, 1.3.1.39, 2.3.1.85, 2.3.1.86}] -> {2.3.1.179, 2.3.1.41, 2.3.1.85, 2.3.1.86} -> {1.1.1.100, 2.3.1.85, 2.3.1.86} -> [{2.3.1.85, 2.3.1.86, 4.2.1.59} -> {1.3.1.9, 1.3.1.10, 1.3.1.104, 1.3.1.39, 2.3.1.85, 2.3.1.86}] -> {2.3.1.179, 2.3.1.199, 2.3.1.41} -> 1.1.1.100
path_sdr00061.kgml: Skipped genes: sdr:SCD_n01532
path_sdr00061.kgml:
path_sdr00061.kgml: Found a trail of span 6 containing skipped vertices
path_sdr00061.kgml: 147 -> [89] -> 86 -> [283 -> 81] -> 58 -> 75 -> [286 -> 70] -> 53 -> 54
path_sdr00061.kgml: R01626 -> [R04726] -> R04566 -> [R04568 -> {R04966, R04967}] -> R04968 -> R04543 -> [R04544 -> {R04969, R04970}] -> R07762 -> R07763
path_sdr00061.kgml: sdr:SCD_n01534 -> [sdr:SCD_n02759] -> {sdr:SCD_n01533, sdr:SCD_n02756} -> [sdr:SCD_n01624 -> sdr:SCD_n01159] -> sdr:SCD_n01531 -> {sdr:SCD_n01533, sdr:SCD_n02756} -> [sdr:SCD_n01624 -> sdr:SCD_n01159] -> sdr:SCD_n01531 -> {sdr:SCD_n01533, sdr:SCD_n02756}
path_sdr00061.kgml: {2.3.1.39, 2.3.1.85, 2.3.1.86} -> [{2.3.1.179, 2.3.1.41, 2.3.1.85, 2.3.1.86}] -> {1.1.1.100, 2.3.1.85, 2.3.1.86} -> [{2.3.1.85, 2.3.1.86, 4.2.1.59} -> {1.3.1.9, 1.3.1.10, 1.3.1.104, 1.3.1.39, 2.3.1.85, 2.3.1.86}] -> {2.3.1.179, 2.3.1.41, 2.3.1.85, 2.3.1.86} -> {1.1.1.100, 2.3.1.85, 2.3.1.86} -> [{2.3.1.85, 2.3.1.86, 4.2.1.59} -> {1.3.1.9, 1.3.1.10, 1.3.1.104, 1.3.1.39, 2.3.1.85, 2.3.1.86}] -> {2.3.1.179, 2.3.1.199, 2.3.1.41} -> 1.1.1.100
path_sdr00061.kgml: Skipped genes: sdr:SCD_n01532
path_sdr00061.kgml:
path_sdr00061.kgml: Found a trail of span 5 containing skipped vertices
path_sdr00061.kgml: 147 -> 58 -> 75 -> [286 -> 70] -> 53 -> 54
path_sdr00061.kgml: R01626 -> R04968 -> R04543 -> [R04544 -> {R04969, R04970}] -> R07762 -> R07763
path_sdr00061.kgml: sdr:SCD_n01534 -> sdr:SCD_n01531 -> {sdr:SCD_n01533, sdr:SCD_n02756} -> [sdr:SCD_n01624 -> sdr:SCD_n01159] -> sdr:SCD_n01531 -> {sdr:SCD_n01533, sdr:SCD_n02756}
path_sdr00061.kgml: {2.3.1.39, 2.3.1.85, 2.3.1.86} -> {2.3.1.179, 2.3.1.41, 2.3.1.85, 2.3.1.86} -> {1.1.1.100, 2.3.1.85, 2.3.1.86} -> [{2.3.1.85, 2.3.1.86, 4.2.1.59} -> {1.3.1.9, 1.3.1.10, 1.3.1.104, 1.3.1.39, 2.3.1.85, 2.3.1.86}] -> {2.3.1.179, 2.3.1.199, 2.3.1.41} -> 1.1.1.100
path_sdr00061.kgml: Skipped genes: sdr:SCD_n01532
path_sdr00061.kgml:
path_sdr00061.kgml: Found a trail of span 4 containing skipped vertices
path_sdr00061.kgml: 147 -> [78] -> 75 -> [286 -> 70] -> 53 -> 54
path_sdr00061.kgml: R01626 -> [R04968] -> R04543 -> [R04544 -> {R04969, R04970}] -> R07762 -> R07763
path_sdr00061.kgml: sdr:SCD_n01534 -> [sdr:SCD_n02759] -> {sdr:SCD_n01533, sdr:SCD_n02756} -> [sdr:SCD_n01624 -> sdr:SCD_n01159] -> sdr:SCD_n01531 -> {sdr:SCD_n01533, sdr:SCD_n02756}
path_sdr00061.kgml: {2.3.1.39, 2.3.1.85, 2.3.1.86} -> [{2.3.1.179, 2.3.1.41, 2.3.1.85, 2.3.1.86}] -> {1.1.1.100, 2.3.1.85, 2.3.1.86} -> [{2.3.1.85, 2.3.1.86, 4.2.1.59} -> {1.3.1.9, 1.3.1.10, 1.3.1.104, 1.3.1.39, 2.3.1.85, 2.3.1.86}] -> {2.3.1.179, 2.3.1.199, 2.3.1.41} -> 1.1.1.100
path_sdr00061.kgml: Skipped genes: sdr:SCD_n01532
path_sdr00061.kgml:
path_sdr00061.kgml: Found a trail of span 3 containing skipped vertices
path_sdr00061.kgml: 147 -> 53 -> 54
path_sdr00061.kgml: R01626 -> R07762 -> R07763
path_sdr00061.kgml: sdr:SCD_n01534 -> sdr:SCD_n01531 -> {sdr:SCD_n01533, sdr:SCD_n02756}
path_sdr00061.kgml: {2.3.1.39, 2.3.1.85, 2.3.1.86} -> {2.3.1.179, 2.3.1.199, 2.3.1.41} -> 1.1.1.100
path_sdr00061.kgml: Skipped genes: sdr:SCD_n01532
path_sdr00061.kgml:
path_sdr00061.kgml: Found a trail of span 2 containing skipped vertices
path_sdr00061.kgml: 147 -> [256] -> 54
path_sdr00061.kgml: R01626 -> [R07762] -> R07763
path_sdr00061.kgml: sdr:SCD_n01534 -> [sdr:SCD_n02759] -> {sdr:SCD_n01533, sdr:SCD_n02756}
path_sdr00061.kgml: {2.3.1.39, 2.3.1.85, 2.3.1.86} -> [{2.3.1.179, 2.3.1.199, 2.3.1.41}] -> 1.1.1.100
path_sdr00061.kgml:
path_sdr00061.kgml: --- 6.01 seconds ---

path_sdr00071.kgml: Fatty acid degradation
path_sdr00071.kgml: Initialization took 0.08 seconds
path_sdr00071.kgml: (not found)
path_sdr00071.kgml: --- 0.16 seconds ---

path_sdr00130.kgml: Ubiquinone and other terpenoid-quinone biosynthesis
path_sdr00130.kgml: Initialization took 0.54 seconds
path_sdr00130.kgml:
path_sdr00130.kgml: Found a trail of span 2 without skipping any vertex
path_sdr00130.kgml: 69 -> 61
path_sdr00130.kgml: R01717 -> R08165
path_sdr00130.kgml: sdr:SCD_n00361 -> sdr:SCD_n00362
path_sdr00130.kgml: 5.4.4.2 -> 2.2.1.9
path_sdr00130.kgml:
path_sdr00130.kgml: --- 0.67 seconds ---

path_sdr00190.kgml: Oxidative phosphorylation
path_sdr00190.kgml: Initialization took 9.11 seconds
path_sdr00190.kgml: (not found)
path_sdr00190.kgml: --- 9.14 seconds ---

path_sdr00220.kgml: Arginine biosynthesis
path_sdr00220.kgml: Initialization took 0.43 seconds
path_sdr00220.kgml:
path_sdr00220.kgml: Found a trail of span 3 containing skipped vertices
path_sdr00220.kgml: 52 -> [55] -> 44 -> 45
path_sdr00220.kgml: R02283 -> [R02282] -> R01398 -> R01954
path_sdr00220.kgml: sdr:SCD_n02184 -> [sdr:SCD_n02472] -> sdr:SCD_n02185 -> sdr:SCD_n02186
path_sdr00220.kgml: 2.6.1.11 -> [2.3.1.35] -> 2.1.3.3 -> 6.3.4.5
path_sdr00220.kgml:
path_sdr00220.kgml: Found a trail of span 2 containing skipped vertices
path_sdr00220.kgml: 52 -> [55 -> 44] -> 45
path_sdr00220.kgml: R02283 -> [R02282 -> R01398] -> R01954
path_sdr00220.kgml: sdr:SCD_n02184 -> [sdr:SCD_n02472 -> sdr:SCD_n02185] -> sdr:SCD_n02186
path_sdr00220.kgml: 2.6.1.11 -> [2.3.1.35 -> 2.1.3.3] -> 6.3.4.5
path_sdr00220.kgml: Skipped genes: sdr:SCD_n02185
path_sdr00220.kgml:
path_sdr00220.kgml: --- 0.59 seconds ---

path_sdr00230.kgml: Purine metabolism
path_sdr00230.kgml: Initialization took 9.72 seconds
path_sdr00230.kgml:
path_sdr00230.kgml: Found a trail of span 5 containing skipped vertices
path_sdr00230.kgml: 244 -> [300] -> 233 -> [300] -> 245 -> [234 -> 233] -> 220 -> [139] -> 239
path_sdr00230.kgml: R00441 -> [R00430] -> R00336 -> [R00430] -> R00429 -> [R03409 -> R00336] -> R00332 -> [R02019] -> R02090
path_sdr00230.kgml: {sdr:SCD_n00512, sdr:SCD_n00618, sdr:SCD_n00619, sdr:SCD_n00650} -> [sdr:SCD_n02847] -> sdr:SCD_n00511 -> [sdr:SCD_n02847] -> {sdr:SCD_n00511, sdr:SCD_n01077, sdr:SCD_n01104} -> [sdr:SCD_n00389 -> sdr:SCD_n00511] -> sdr:SCD_n00513 -> [{sdr:SCD_n01242, sdr:SCD_n02087, sdr:SCD_n02088}] -> sdr:SCD_n00513
path_sdr00230.kgml: {2.7.7.48, 2.7.7.6} -> [2.7.1.40] -> 3.1.7.2 -> [2.7.1.40] -> 2.7.6.5 -> [{3.6.1.11, 3.6.1.40} -> 3.1.7.2] -> 2.7.4.8 -> [1.17.4.1] -> {2.7.4.12, 2.7.4.8}
path_sdr00230.kgml:
path_sdr00230.kgml: Found a trail of span 3 without skipping any vertex
path_sdr00230.kgml: 427 -> 428 -> 167
path_sdr00230.kgml: R07404 -> R07405 -> R04591
path_sdr00230.kgml: sdr:SCD_n02041 -> sdr:SCD_n02040 -> sdr:SCD_n02042
path_sdr00230.kgml: 6.3.4.18 -> 5.4.99.18 -> 6.3.2.6
path_sdr00230.kgml:
path_sdr00230.kgml: Found a trail of span 2 without skipping any vertex
path_sdr00230.kgml: 205 -> 206
path_sdr00230.kgml: R01130 -> {R01230, R01231}
path_sdr00230.kgml: sdr:SCD_n01280 -> sdr:SCD_n01281
path_sdr00230.kgml: 1.1.1.205 -> {6.3.5.2, 6.3.5.2}
path_sdr00230.kgml:
path_sdr00230.kgml: Found a trail of span 2 containing skipped vertices
path_sdr00230.kgml: 163 -> [260] -> 164
path_sdr00230.kgml: R04325 -> [R04463] -> R04208
path_sdr00230.kgml: {sdr:SCD_n01574, sdr:SCD_n02357} -> [sdr:SCD_n01470] -> sdr:SCD_n02356
path_sdr00230.kgml: 2.1.2.2 -> [6.3.5.3] -> 6.3.3.1
path_sdr00230.kgml:
path_sdr00230.kgml: Found a trail of span 2 containing skipped vertices
path_sdr00230.kgml: 235 -> [233 -> 300] -> 446
path_sdr00230.kgml: R03409 -> [R00336 -> R00430] -> R11633
path_sdr00230.kgml: sdr:SCD_n00389 -> [sdr:SCD_n00511 -> sdr:SCD_n02847] -> sdr:SCD_n00385
path_sdr00230.kgml: {3.6.1.11, 3.6.1.40} -> [3.1.7.2 -> 2.7.1.40] -> 1.1.98.6
path_sdr00230.kgml: Skipped genes: sdr:SCD_n00386
path_sdr00230.kgml:
path_sdr00230.kgml: Found a trail of span 2 containing skipped vertices
path_sdr00230.kgml: 234 -> 235 -> [233 -> 300] -> 446
path_sdr00230.kgml: R03409 -> R03409 -> [R00336 -> R00430] -> R11633
path_sdr00230.kgml: sdr:SCD_n00389 -> sdr:SCD_n00389 -> [sdr:SCD_n00511 -> sdr:SCD_n02847] -> sdr:SCD_n00385
path_sdr00230.kgml: {3.6.1.11, 3.6.1.40} -> {3.6.1.11, 3.6.1.40} -> [3.1.7.2 -> 2.7.1.40] -> 1.1.98.6
path_sdr00230.kgml: Skipped genes: sdr:SCD_n00386
path_sdr00230.kgml:
path_sdr00230.kgml: Found a trail of span 2 containing skipped vertices
path_sdr00230.kgml: 234 -> [233 -> 300] -> 446
path_sdr00230.kgml: R03409 -> [R00336 -> R00430] -> R11633
path_sdr00230.kgml: sdr:SCD_n00389 -> [sdr:SCD_n00511 -> sdr:SCD_n02847] -> sdr:SCD_n00385
path_sdr00230.kgml: {3.6.1.11, 3.6.1.40} -> [3.1.7.2 -> 2.7.1.40] -> 1.1.98.6
path_sdr00230.kgml: Skipped genes: sdr:SCD_n00386
path_sdr00230.kgml:
path_sdr00230.kgml: --- 19.90 seconds ---

path_sdr00240.kgml: Pyrimidine metabolism
path_sdr00240.kgml: Initialization took 4.51 seconds
path_sdr00240.kgml:
path_sdr00240.kgml: Found a trail of span 3 containing skipped vertices
path_sdr00240.kgml: 150 -> [156] -> 161 -> [158] -> 157
path_sdr00240.kgml: R02098 -> [R02101] -> R02094 -> [R02093] -> R00378
path_sdr00240.kgml: sdr:SCD_n01527 -> [sdr:SCD_n01864] -> sdr:SCD_n01527 -> [sdr:SCD_n01813] -> {sdr:SCD_n00002, sdr:SCD_n00044, sdr:SCD_n00055, sdr:SCD_n00242, sdr:SCD_n00480, sdr:SCD_n00810, sdr:SCD_n00995, sdr:SCD_n01168, sdr:SCD_n01510, sdr:SCD_n01526, sdr:SCD_n01875}
path_sdr00240.kgml: {2.7.4.4, 2.7.4.9} -> [2.1.1.45] -> {2.7.4.12, 2.7.4.9} -> [2.7.4.6] -> 2.7.7.7
path_sdr00240.kgml:
path_sdr00240.kgml: Found a trail of span 2 without skipping any vertex
path_sdr00240.kgml: 97 -> 98
path_sdr00240.kgml: R01397 -> R01993
path_sdr00240.kgml: sdr:SCD_n00210 -> {sdr:SCD_n00209, sdr:SCD_n02496}
path_sdr00240.kgml: 2.1.3.2 -> 3.5.2.3
path_sdr00240.kgml:
path_sdr00240.kgml: Found a trail of span 2 containing skipped vertices
path_sdr00240.kgml: 121 -> [102 -> 104] -> 103
path_sdr00240.kgml: R00442 -> [R00438 -> R00156] -> R00443
path_sdr00240.kgml: {sdr:SCD_n00512, sdr:SCD_n00618, sdr:SCD_n00619, sdr:SCD_n00650} -> [sdr:SCD_n01711 -> sdr:SCD_n01813] -> {sdr:SCD_n00512, sdr:SCD_n00618, sdr:SCD_n00619, sdr:SCD_n00650}
path_sdr00240.kgml: {2.7.7.48, 2.7.7.6} -> [2.7.7.8 -> 2.7.4.6] -> {2.7.7.48, 2.7.7.52, 2.7.7.6}
path_sdr00240.kgml:
path_sdr00240.kgml: --- 5.55 seconds ---

path_sdr00250.kgml: Alanine, aspartate and glutamate metabolism
path_sdr00250.kgml: Initialization took 1.34 seconds
path_sdr00250.kgml: (not found)
path_sdr00250.kgml: --- 1.39 seconds ---

path_sdr00260.kgml: Glycine, serine and threonine metabolism
path_sdr00260.kgml: Initialization took 2.05 seconds
path_sdr00260.kgml:
path_sdr00260.kgml: Found a trail of span 2 containing skipped vertices
path_sdr00260.kgml: 103 -> [99] -> 87
path_sdr00260.kgml: {R01773, R01775} -> [R01771] -> R01466
path_sdr00260.kgml: sdr:SCD_n01128 -> [{sdr:SCD_n00047, sdr:SCD_n02145}] -> sdr:SCD_n01129
path_sdr00260.kgml: {1.1.1.3, 1.1.1.3} -> [2.7.1.39] -> 4.2.3.1
path_sdr00260.kgml:
path_sdr00260.kgml: Found a trail of span 2 without skipping any vertex
path_sdr00260.kgml: 71 -> 191
path_sdr00260.kgml: R01388 -> R08572
path_sdr00260.kgml: sdr:SCD_n00323 -> sdr:SCD_n00324
path_sdr00260.kgml: {1.1.1.26, 1.1.1.29, 1.1.1.81} -> 2.7.1.165
path_sdr00260.kgml:
path_sdr00260.kgml: Found a trail of span 2 containing skipped vertices
path_sdr00260.kgml: 110 -> [82] -> 101
path_sdr00260.kgml: R04125 -> [R00945] -> R03425
path_sdr00260.kgml: sdr:SCD_n02782 -> [sdr:SCD_n00837] -> {sdr:SCD_n02778, sdr:SCD_n02780}
path_sdr00260.kgml: 2.1.2.10 -> [2.1.2.1] -> 1.4.4.2
path_sdr00260.kgml: Skipped genes: sdr:SCD_n02781
path_sdr00260.kgml:
path_sdr00260.kgml: --- 2.41 seconds ---

path_sdr00261.kgml: Monobactam biosynthesis
path_sdr00261.kgml: Initialization took 0.13 seconds
path_sdr00261.kgml: (not found)
path_sdr00261.kgml: --- 0.16 seconds ---

path_sdr00270.kgml: Cysteine and methionine metabolism
path_sdr00270.kgml: Initialization took 1.59 seconds
path_sdr00270.kgml:
path_sdr00270.kgml: Found a trail of span 2 without skipping any vertex
path_sdr00270.kgml: 247 -> 250
path_sdr00270.kgml: R10993 -> R10994
path_sdr00270.kgml: sdr:SCD_n00080 -> sdr:SCD_n00081
path_sdr00270.kgml: 6.3.2.2 -> 6.3.2.3
path_sdr00270.kgml:
path_sdr00270.kgml: --- 1.76 seconds ---

path_sdr00280.kgml: Valine, leucine and isoleucine degradation
path_sdr00280.kgml: Initialization took 0.08 seconds
path_sdr00280.kgml: (not found)
path_sdr00280.kgml: --- 0.12 seconds ---

path_sdr00290.kgml: Valine, leucine and isoleucine biosynthesis
path_sdr00290.kgml: Initialization took 0.43 seconds
path_sdr00290.kgml:
path_sdr00290.kgml: Found a trail of span 3 containing skipped vertices
path_sdr00290.kgml: 79 -> [44] -> 46 -> 44
path_sdr00290.kgml: R00226 -> [R05071] -> R04440 -> R05071
path_sdr00290.kgml: {sdr:SCD_n00818, sdr:SCD_n00819, sdr:SCD_n02368} -> [sdr:SCD_n00820] -> sdr:SCD_n00820 -> sdr:SCD_n00820
path_sdr00290.kgml: 2.2.1.6 -> [{1.1.1.86, 5.4.99.3}] -> 1.1.1.86 -> {1.1.1.86, 5.4.99.3}
path_sdr00290.kgml:
path_sdr00290.kgml: Found a trail of span 3 without skipping any vertex
path_sdr00290.kgml: 47 -> 42 -> 34
path_sdr00290.kgml: R08648 -> R05069 -> R05068
path_sdr00290.kgml: {sdr:SCD_n00818, sdr:SCD_n00819, sdr:SCD_n02368} -> sdr:SCD_n00820 -> sdr:SCD_n00820
path_sdr00290.kgml: 2.2.1.6 -> {1.1.1.86, 5.4.99.3} -> 1.1.1.86
path_sdr00290.kgml:
path_sdr00290.kgml: Found a trail of span 3 without skipping any vertex
path_sdr00290.kgml: 36 -> 37 -> 35
path_sdr00290.kgml: R04426 -> R04001 -> R03968
path_sdr00290.kgml: sdr:SCD_n00875 -> {sdr:SCD_n00873, sdr:SCD_n00874} -> {sdr:SCD_n00873, sdr:SCD_n00874}
path_sdr00290.kgml: 1.1.1.85 -> 4.2.1.33 -> 4.2.1.33
path_sdr00290.kgml:
path_sdr00290.kgml: Found a trail of span 3 without skipping any vertex
path_sdr00290.kgml: 78 -> 21 -> 22
path_sdr00290.kgml: R03896 -> R03898 -> R00994
path_sdr00290.kgml: {sdr:SCD_n00873, sdr:SCD_n00874} -> {sdr:SCD_n00873, sdr:SCD_n00874} -> sdr:SCD_n00875
path_sdr00290.kgml: 4.2.1.35 -> 4.2.1.35 -> 1.1.1.85
path_sdr00290.kgml:
path_sdr00290.kgml: Found a trail of span 2 containing skipped vertices
path_sdr00290.kgml: 78 -> [21] -> 22
path_sdr00290.kgml: R03896 -> [R03898] -> R00994
path_sdr00290.kgml: {sdr:SCD_n00873, sdr:SCD_n00874} -> [{sdr:SCD_n00873, sdr:SCD_n00874}] -> sdr:SCD_n00875
path_sdr00290.kgml: 4.2.1.35 -> [4.2.1.35] -> 1.1.1.85
path_sdr00290.kgml:
path_sdr00290.kgml: --- 0.97 seconds ---

path_sdr00300.kgml: Lysine biosynthesis
path_sdr00300.kgml: Initialization took 0.43 seconds
path_sdr00300.kgml:
path_sdr00300.kgml: Found a trail of span 2 without skipping any vertex
path_sdr00300.kgml: 77 -> 46
path_sdr00300.kgml: R02788 -> R04617
path_sdr00300.kgml: sdr:SCD_n02490 -> sdr:SCD_n02489
path_sdr00300.kgml: 6.3.2.13 -> 6.3.2.10
path_sdr00300.kgml:
path_sdr00300.kgml: Found a trail of span 2 without skipping any vertex
path_sdr00300.kgml: 57 -> 59
path_sdr00300.kgml: R04365 -> R04475
path_sdr00300.kgml: sdr:SCD_n01678 -> {sdr:SCD_n01677, sdr:SCD_n02184}
path_sdr00300.kgml: 2.3.1.117 -> 2.6.1.17
path_sdr00300.kgml:
path_sdr00300.kgml: --- 0.58 seconds ---

path_sdr00310.kgml: Lysine degradation
path_sdr00310.kgml: Initialization took 0.08 seconds
path_sdr00310.kgml:
path_sdr00310.kgml: Found a trail of span 2 without skipping any vertex
path_sdr00310.kgml: 55 -> 73
path_sdr00310.kgml: R01940 -> R02571
path_sdr00310.kgml: sdr:SCD_n01500 -> sdr:SCD_n01501
path_sdr00310.kgml: 1.2.4.2 -> 2.3.1.61
path_sdr00310.kgml:
path_sdr00310.kgml: --- 0.15 seconds ---

path_sdr00330.kgml: Arginine and proline metabolism
path_sdr00330.kgml: Initialization took 0.33 seconds
path_sdr00330.kgml: (not found)
path_sdr00330.kgml: --- 0.38 seconds ---

path_sdr00332.kgml: Carbapenem biosynthesis
path_sdr00332.kgml: Initialization took 0.08 seconds
path_sdr00332.kgml: (not found)
path_sdr00332.kgml: --- 0.12 seconds ---

path_sdr00340.kgml: Histidine metabolism
path_sdr00340.kgml: Initialization took 0.19 seconds
path_sdr00340.kgml:
path_sdr00340.kgml: Found a trail of span 7 containing skipped vertices
path_sdr00340.kgml: 58 -> 67 -> 66 -> 65 -> 69 -> 63 -> 62
path_sdr00340.kgml: R01071 -> R04035 -> R04037 -> R04640 -> R04558 -> R03457 -> R03243
path_sdr00340.kgml: {sdr:SCD_n00585, sdr:SCD_n01797} -> sdr:SCD_n00593 -> sdr:SCD_n00592 -> sdr:SCD_n00590 -> {sdr:SCD_n00589, sdr:SCD_n00591} -> sdr:SCD_n00588 -> {sdr:SCD_n00587, sdr:SCD_n01029}
path_sdr00340.kgml: 2.4.2.17 -> 3.6.1.31 -> 3.5.4.19 -> 5.3.1.16 -> 4.3.2.10 -> 4.2.1.19 -> 2.6.1.9
path_sdr00340.kgml: Skipped genes: sdr:SCD_n00586
path_sdr00340.kgml:
path_sdr00340.kgml: Found a trail of span 6 containing skipped vertices
path_sdr00340.kgml: 58 -> 67 -> 66 -> 65 -> 69 -> [63] -> 62
path_sdr00340.kgml: R01071 -> R04035 -> R04037 -> R04640 -> R04558 -> [R03457] -> R03243
path_sdr00340.kgml: {sdr:SCD_n00585, sdr:SCD_n01797} -> sdr:SCD_n00593 -> sdr:SCD_n00592 -> sdr:SCD_n00590 -> {sdr:SCD_n00589, sdr:SCD_n00591} -> [sdr:SCD_n00588] -> {sdr:SCD_n00587, sdr:SCD_n01029}
path_sdr00340.kgml: 2.4.2.17 -> 3.6.1.31 -> 3.5.4.19 -> 5.3.1.16 -> 4.3.2.10 -> [4.2.1.19] -> 2.6.1.9
path_sdr00340.kgml: Skipped genes: sdr:SCD_n00586, sdr:SCD_n00588
path_sdr00340.kgml:
path_sdr00340.kgml: Found a trail of span 6 containing skipped vertices
path_sdr00340.kgml: 58 -> 67 -> [66] -> 65 -> 69 -> 63 -> 62
path_sdr00340.kgml: R01071 -> R04035 -> [R04037] -> R04640 -> R04558 -> R03457 -> R03243
path_sdr00340.kgml: {sdr:SCD_n00585, sdr:SCD_n01797} -> sdr:SCD_n00593 -> [sdr:SCD_n00592] -> sdr:SCD_n00590 -> {sdr:SCD_n00589, sdr:SCD_n00591} -> sdr:SCD_n00588 -> {sdr:SCD_n00587, sdr:SCD_n01029}
path_sdr00340.kgml: 2.4.2.17 -> 3.6.1.31 -> [3.5.4.19] -> 5.3.1.16 -> 4.3.2.10 -> 4.2.1.19 -> 2.6.1.9
path_sdr00340.kgml: Skipped genes: sdr:SCD_n00586, sdr:SCD_n00592
path_sdr00340.kgml:
path_sdr00340.kgml: Found a trail of span 6 containing skipped vertices
path_sdr00340.kgml: 58 -> 67 -> 66 -> 65 -> [69] -> 63 -> 62
path_sdr00340.kgml: R01071 -> R04035 -> R04037 -> R04640 -> [R04558] -> R03457 -> R03243
path_sdr00340.kgml: {sdr:SCD_n00585, sdr:SCD_n01797} -> sdr:SCD_n00593 -> sdr:SCD_n00592 -> sdr:SCD_n00590 -> [{sdr:SCD_n00589, sdr:SCD_n00591}] -> sdr:SCD_n00588 -> {sdr:SCD_n00587, sdr:SCD_n01029}
path_sdr00340.kgml: 2.4.2.17 -> 3.6.1.31 -> 3.5.4.19 -> 5.3.1.16 -> [4.3.2.10] -> 4.2.1.19 -> 2.6.1.9
path_sdr00340.kgml: Skipped genes: sdr:SCD_n00586, sdr:SCD_n00589, sdr:SCD_n00591
path_sdr00340.kgml:
path_sdr00340.kgml: Found a trail of span 6 containing skipped vertices
path_sdr00340.kgml: 58 -> [67] -> 66 -> 65 -> 69 -> 63 -> 62
path_sdr00340.kgml: R01071 -> [R04035] -> R04037 -> R04640 -> R04558 -> R03457 -> R03243
path_sdr00340.kgml: {sdr:SCD_n00585, sdr:SCD_n01797} -> [sdr:SCD_n00593] -> sdr:SCD_n00592 -> sdr:SCD_n00590 -> {sdr:SCD_n00589, sdr:SCD_n00591} -> sdr:SCD_n00588 -> {sdr:SCD_n00587, sdr:SCD_n01029}
path_sdr00340.kgml: 2.4.2.17 -> [3.6.1.31] -> 3.5.4.19 -> 5.3.1.16 -> 4.3.2.10 -> 4.2.1.19 -> 2.6.1.9
path_sdr00340.kgml: Skipped genes: sdr:SCD_n00586
path_sdr00340.kgml:
path_sdr00340.kgml: Found a trail of span 5 containing skipped vertices
path_sdr00340.kgml: 58 -> [67 -> 66] -> 65 -> 69 -> 63 -> 62
path_sdr00340.kgml: R01071 -> [R04035 -> R04037] -> R04640 -> R04558 -> R03457 -> R03243
path_sdr00340.kgml: {sdr:SCD_n00585, sdr:SCD_n01797} -> [sdr:SCD_n00593 -> sdr:SCD_n00592] -> sdr:SCD_n00590 -> {sdr:SCD_n00589, sdr:SCD_n00591} -> sdr:SCD_n00588 -> {sdr:SCD_n00587, sdr:SCD_n01029}
path_sdr00340.kgml: 2.4.2.17 -> [3.6.1.31 -> 3.5.4.19] -> 5.3.1.16 -> 4.3.2.10 -> 4.2.1.19 -> 2.6.1.9
path_sdr00340.kgml: Skipped genes: sdr:SCD_n00586
path_sdr00340.kgml:
path_sdr00340.kgml: --- 0.75 seconds ---

path_sdr00350.kgml: Tyrosine metabolism
path_sdr00350.kgml: Initialization took 0.18 seconds
path_sdr00350.kgml: (not found)
path_sdr00350.kgml: --- 0.22 seconds ---

path_sdr00360.kgml: Phenylalanine metabolism
path_sdr00360.kgml: Initialization took 0.28 seconds
path_sdr00360.kgml: (not found)
path_sdr00360.kgml: --- 0.33 seconds ---

path_sdr00361.kgml: Chlorocyclohexane and chlorobenzene degradation
path_sdr00361.kgml: Initialization took 0.05 seconds
path_sdr00361.kgml: (not found)
path_sdr00361.kgml: --- 0.09 seconds ---

path_sdr00364.kgml: Fluorobenzoate degradation
path_sdr00364.kgml: Initialization took 0.05 seconds
path_sdr00364.kgml: (not found)
path_sdr00364.kgml: --- 0.09 seconds ---

path_sdr00380.kgml: Tryptophan metabolism
path_sdr00380.kgml: Initialization took 0.08 seconds
path_sdr00380.kgml: (not found)
path_sdr00380.kgml: --- 0.12 seconds ---

path_sdr00401.kgml: Novobiocin biosynthesis
path_sdr00401.kgml: Initialization took 0.13 seconds
path_sdr00401.kgml:
path_sdr00401.kgml: Found a trail of span 2 containing skipped vertices
path_sdr00401.kgml: 65 -> 63
path_sdr00401.kgml: R01728 -> R00734
path_sdr00401.kgml: sdr:SCD_n01031 -> {sdr:SCD_n00587, sdr:SCD_n01029}
path_sdr00401.kgml: 1.3.1.12 -> {2.6.1.1, 2.6.1.5, 2.6.1.57, 2.6.1.9}
path_sdr00401.kgml: Skipped genes: sdr:SCD_n01030
path_sdr00401.kgml:
path_sdr00401.kgml: --- 0.21 seconds ---

path_sdr00410.kgml: beta-Alanine metabolism
path_sdr00410.kgml: Initialization took 0.08 seconds
path_sdr00410.kgml:
path_sdr00410.kgml: Found a trail of span 2 without skipping any vertex
path_sdr00410.kgml: 54 -> 50
path_sdr00410.kgml: R00489 -> R02473
path_sdr00410.kgml: sdr:SCD_n02215 -> sdr:SCD_n02216
path_sdr00410.kgml: {4.1.1.11, 4.1.1.15} -> 6.3.2.1
path_sdr00410.kgml:
path_sdr00410.kgml: --- 0.16 seconds ---

path_sdr00430.kgml: Taurine and hypotaurine metabolism
path_sdr00430.kgml: Initialization took 0.05 seconds
path_sdr00430.kgml: (not found)
path_sdr00430.kgml: --- 0.09 seconds ---

path_sdr00450.kgml: Selenocompound metabolism
path_sdr00450.kgml: Initialization took 0.24 seconds
path_sdr00450.kgml: (not found)
path_sdr00450.kgml: --- 0.28 seconds ---

path_sdr00471.kgml: D-Glutamine and D-glutamate metabolism
path_sdr00471.kgml: Initialization took 0.08 seconds
path_sdr00471.kgml: (not found)
path_sdr00471.kgml: --- 0.11 seconds ---

path_sdr00472.kgml: D-Arginine and D-ornithine metabolism
path_sdr00472.kgml: Initialization took 0.04 seconds
path_sdr00472.kgml: (not found)
path_sdr00472.kgml: --- 0.09 seconds ---

path_sdr00473.kgml: D-Alanine metabolism
path_sdr00473.kgml: Initialization took 0.08 seconds
path_sdr00473.kgml: (not found)
path_sdr00473.kgml: --- 0.12 seconds ---

path_sdr00480.kgml: Glutathione metabolism
path_sdr00480.kgml: Initialization took 0.58 seconds
path_sdr00480.kgml:
path_sdr00480.kgml: Found a trail of span 2 without skipping any vertex
path_sdr00480.kgml: 49 -> 48
path_sdr00480.kgml: R00894 -> R00497
path_sdr00480.kgml: sdr:SCD_n00080 -> sdr:SCD_n00081
path_sdr00480.kgml: 6.3.2.2 -> 6.3.2.3
path_sdr00480.kgml:
path_sdr00480.kgml: --- 0.67 seconds ---

path_sdr00520.kgml: Amino sugar and nucleotide sugar metabolism
path_sdr00520.kgml: Initialization took 4.79 seconds
path_sdr00520.kgml:
path_sdr00520.kgml: Found a trail of span 4 containing skipped vertices
path_sdr00520.kgml: 193 -> [194] -> 203 -> 244 -> 246
path_sdr00520.kgml: R01819 -> [R01818] -> R00885 -> R00888 -> R05692
path_sdr00520.kgml: sdr:SCD_n01353 -> [sdr:SCD_n01965] -> sdr:SCD_n01353 -> sdr:SCD_n01350 -> sdr:SCD_n01351
path_sdr00520.kgml: 5.3.1.8 -> [5.4.2.8] -> 2.7.7.13 -> 4.2.1.47 -> 1.1.1.271
path_sdr00520.kgml: Skipped genes: sdr:SCD_n01352
path_sdr00520.kgml:
path_sdr00520.kgml: Found a trail of span 3 containing skipped vertices
path_sdr00520.kgml: 193 -> [194] -> 203 -> [244] -> 246
path_sdr00520.kgml: R01819 -> [R01818] -> R00885 -> [R00888] -> R05692
path_sdr00520.kgml: sdr:SCD_n01353 -> [sdr:SCD_n01965] -> sdr:SCD_n01353 -> [sdr:SCD_n01350] -> sdr:SCD_n01351
path_sdr00520.kgml: 5.3.1.8 -> [5.4.2.8] -> 2.7.7.13 -> [4.2.1.47] -> 1.1.1.271
path_sdr00520.kgml: Skipped genes: sdr:SCD_n01352
path_sdr00520.kgml:
path_sdr00520.kgml: Found a trail of span 3 containing skipped vertices
path_sdr00520.kgml: 28 -> [24] -> 26 -> 9
path_sdr00520.kgml: R00768 -> [R02060] -> R05332 -> R00416
path_sdr00520.kgml: sdr:SCD_n03017 -> [sdr:SCD_n00926] -> sdr:SCD_n03018 -> sdr:SCD_n03018
path_sdr00520.kgml: 2.6.1.16 -> [5.4.2.10] -> 2.3.1.157 -> 2.7.7.23
path_sdr00520.kgml:
path_sdr00520.kgml: Found a trail of span 2 without skipping any vertex
path_sdr00520.kgml: 420 -> 422
path_sdr00520.kgml: R11024 -> R11025
path_sdr00520.kgml: sdr:SCD_n02558 -> sdr:SCD_n02557
path_sdr00520.kgml: 2.7.1.221 -> 2.7.7.99
path_sdr00520.kgml:
path_sdr00520.kgml: Found a trail of span 2 without skipping any vertex
path_sdr00520.kgml: 43 -> 89
path_sdr00520.kgml: R00418 -> R06894
path_sdr00520.kgml: sdr:SCD_n01335 -> sdr:SCD_n01334
path_sdr00520.kgml: {5.1.3.2, 5.1.3.7} -> ?
path_sdr00520.kgml:
path_sdr00520.kgml: Found a trail of span 2 containing skipped vertices
path_sdr00520.kgml: 28 -> [24 -> 26] -> 9
path_sdr00520.kgml: R00768 -> [R02060 -> R05332] -> R00416
path_sdr00520.kgml: sdr:SCD_n03017 -> [sdr:SCD_n00926 -> sdr:SCD_n03018] -> sdr:SCD_n03018
path_sdr00520.kgml: 2.6.1.16 -> [5.4.2.10 -> 2.3.1.157] -> 2.7.7.23
path_sdr00520.kgml:
path_sdr00520.kgml: Found a trail of span 2 without skipping any vertex
path_sdr00520.kgml: 239 -> 284
path_sdr00520.kgml: R00956 -> R02426
path_sdr00520.kgml: sdr:SCD_n01653 -> sdr:SCD_n01654
path_sdr00520.kgml: 2.7.7.33 -> 4.2.1.45
path_sdr00520.kgml:
path_sdr00520.kgml: --- 5.79 seconds ---

path_sdr00521.kgml: Streptomycin biosynthesis
path_sdr00521.kgml: Initialization took 0.38 seconds
path_sdr00521.kgml:
path_sdr00521.kgml: Found a trail of span 4 without skipping any vertex
path_sdr00521.kgml: 44 -> 43 -> 42 -> 24
path_sdr00521.kgml: R02328 -> R06513 -> R06514 -> R02777
path_sdr00521.kgml: sdr:SCD_n02912 -> sdr:SCD_n02913 -> {sdr:SCD_n01655, sdr:SCD_n02911} -> sdr:SCD_n02910
path_sdr00521.kgml: 2.7.7.24 -> 4.2.1.46 -> 5.1.3.13 -> 1.1.1.133
path_sdr00521.kgml:
path_sdr00521.kgml: Found a trail of span 3 containing skipped vertices
path_sdr00521.kgml: 44 -> 43 -> [42] -> 24
path_sdr00521.kgml: R02328 -> R06513 -> [R06514] -> R02777
path_sdr00521.kgml: sdr:SCD_n02912 -> sdr:SCD_n02913 -> [{sdr:SCD_n01655, sdr:SCD_n02911}] -> sdr:SCD_n02910
path_sdr00521.kgml: 2.7.7.24 -> 4.2.1.46 -> [5.1.3.13] -> 1.1.1.133
path_sdr00521.kgml: Skipped genes: sdr:SCD_n02911
path_sdr00521.kgml:
path_sdr00521.kgml: Found a trail of span 3 containing skipped vertices
path_sdr00521.kgml: 44 -> [43] -> 42 -> 24
path_sdr00521.kgml: R02328 -> [R06513] -> R06514 -> R02777
path_sdr00521.kgml: sdr:SCD_n02912 -> [sdr:SCD_n02913] -> {sdr:SCD_n01655, sdr:SCD_n02911} -> sdr:SCD_n02910
path_sdr00521.kgml: 2.7.7.24 -> [4.2.1.46] -> 5.1.3.13 -> 1.1.1.133
path_sdr00521.kgml:
path_sdr00521.kgml: Found a trail of span 2 containing skipped vertices
path_sdr00521.kgml: 44 -> [43 -> 42] -> 24
path_sdr00521.kgml: R02328 -> [R06513 -> R06514] -> R02777
path_sdr00521.kgml: sdr:SCD_n02912 -> [sdr:SCD_n02913 -> {sdr:SCD_n01655, sdr:SCD_n02911}] -> sdr:SCD_n02910
path_sdr00521.kgml: 2.7.7.24 -> [4.2.1.46 -> 5.1.3.13] -> 1.1.1.133
path_sdr00521.kgml: Skipped genes: sdr:SCD_n02911
path_sdr00521.kgml:
path_sdr00521.kgml: --- 0.64 seconds ---

path_sdr00523.kgml: Polyketide sugar unit biosynthesis
path_sdr00523.kgml: Initialization took 0.08 seconds
path_sdr00523.kgml:
path_sdr00523.kgml: Found a trail of span 4 without skipping any vertex
path_sdr00523.kgml: 27 -> 26 -> 63 -> 28
path_sdr00523.kgml: R02328 -> R06513 -> R06514 -> R02777
path_sdr00523.kgml: sdr:SCD_n02912 -> sdr:SCD_n02913 -> {sdr:SCD_n01655, sdr:SCD_n02911} -> sdr:SCD_n02910
path_sdr00523.kgml: 2.7.7.24 -> 4.2.1.46 -> 5.1.3.13 -> 1.1.1.133
path_sdr00523.kgml:
path_sdr00523.kgml: Found a trail of span 3 containing skipped vertices
path_sdr00523.kgml: 27 -> 26 -> [63] -> 28
path_sdr00523.kgml: R02328 -> R06513 -> [R06514] -> R02777
path_sdr00523.kgml: sdr:SCD_n02912 -> sdr:SCD_n02913 -> [{sdr:SCD_n01655, sdr:SCD_n02911}] -> sdr:SCD_n02910
path_sdr00523.kgml: 2.7.7.24 -> 4.2.1.46 -> [5.1.3.13] -> 1.1.1.133
path_sdr00523.kgml: Skipped genes: sdr:SCD_n02911
path_sdr00523.kgml:
path_sdr00523.kgml: Found a trail of span 3 containing skipped vertices
path_sdr00523.kgml: 27 -> [26] -> 63 -> 28
path_sdr00523.kgml: R02328 -> [R06513] -> R06514 -> R02777
path_sdr00523.kgml: sdr:SCD_n02912 -> [sdr:SCD_n02913] -> {sdr:SCD_n01655, sdr:SCD_n02911} -> sdr:SCD_n02910
path_sdr00523.kgml: 2.7.7.24 -> [4.2.1.46] -> 5.1.3.13 -> 1.1.1.133
path_sdr00523.kgml:
path_sdr00523.kgml: Found a trail of span 2 containing skipped vertices
path_sdr00523.kgml: 27 -> [26 -> 63] -> 28
path_sdr00523.kgml: R02328 -> [R06513 -> R06514] -> R02777
path_sdr00523.kgml: sdr:SCD_n02912 -> [sdr:SCD_n02913 -> {sdr:SCD_n01655, sdr:SCD_n02911}] -> sdr:SCD_n02910
path_sdr00523.kgml: 2.7.7.24 -> [4.2.1.46 -> 5.1.3.13] -> 1.1.1.133
path_sdr00523.kgml: Skipped genes: sdr:SCD_n02911
path_sdr00523.kgml:
path_sdr00523.kgml: --- 0.32 seconds ---

path_sdr00525.kgml: Acarbose and validamycin biosynthesis
path_sdr00525.kgml: Initialization took 0.05 seconds
path_sdr00525.kgml:
path_sdr00525.kgml: Found a trail of span 2 without skipping any vertex
path_sdr00525.kgml: 58 -> 59
path_sdr00525.kgml: R02328 -> R06513
path_sdr00525.kgml: sdr:SCD_n02912 -> sdr:SCD_n02913
path_sdr00525.kgml: 2.7.7.24 -> 4.2.1.46
path_sdr00525.kgml:
path_sdr00525.kgml: --- 0.13 seconds ---

path_sdr00540.kgml: Lipopolysaccharide biosynthesis
path_sdr00540.kgml: Initialization took 1.43 seconds
path_sdr00540.kgml:
path_sdr00540.kgml: Found a trail of span 3 containing skipped vertices
path_sdr00540.kgml: 90 -> [89] -> 88 -> 53
path_sdr00540.kgml: R04567 -> [R04587] -> R04550 -> R04606
path_sdr00540.kgml: sdr:SCD_n01623 -> [sdr:SCD_n02478] -> sdr:SCD_n01625 -> sdr:SCD_n01622
path_sdr00540.kgml: 2.3.1.129 -> [3.5.1.108] -> 2.3.1.191 -> 2.4.1.182
path_sdr00540.kgml: Skipped genes: sdr:SCD_n01624
path_sdr00540.kgml:
path_sdr00540.kgml: Found a trail of span 2 containing skipped vertices
path_sdr00540.kgml: 131 -> [87] -> 44
path_sdr00540.kgml: R01530 -> [R03254] -> R03350
path_sdr00540.kgml: sdr:SCD_n00562 -> [sdr:SCD_n01611] -> sdr:SCD_n00561
path_sdr00540.kgml: 5.3.1.13 -> [2.5.1.55] -> 3.1.3.45
path_sdr00540.kgml:
path_sdr00540.kgml: Found a trail of span 2 containing skipped vertices
path_sdr00540.kgml: 90 -> [89 -> 88] -> 53
path_sdr00540.kgml: R04567 -> [R04587 -> R04550] -> R04606
path_sdr00540.kgml: sdr:SCD_n01623 -> [sdr:SCD_n02478 -> sdr:SCD_n01625] -> sdr:SCD_n01622
path_sdr00540.kgml: 2.3.1.129 -> [3.5.1.108 -> 2.3.1.191] -> 2.4.1.182
path_sdr00540.kgml:
path_sdr00540.kgml: Found a trail of span 2 containing skipped vertices
path_sdr00540.kgml: 71 -> [73 -> 72] -> 74
path_sdr00540.kgml: R05645 -> [R05646 -> R05647] -> R05644
path_sdr00540.kgml: sdr:SCD_n02502 -> [sdr:SCD_n01040 -> sdr:SCD_n02567] -> sdr:SCD_n02504
path_sdr00540.kgml: 5.3.1.28 -> [2.7.1.167 -> 3.1.3.82] -> 2.7.7.70
path_sdr00540.kgml: Skipped genes: sdr:SCD_n02503
path_sdr00540.kgml:
path_sdr00540.kgml: Found a trail of span 2 containing skipped vertices
path_sdr00540.kgml: 73 -> [72 -> 74] -> 85
path_sdr00540.kgml: R05646 -> [R05647 -> R05644] -> R05176
path_sdr00540.kgml: sdr:SCD_n01040 -> [sdr:SCD_n02567 -> sdr:SCD_n02504] -> sdr:SCD_n01041
path_sdr00540.kgml: 2.7.1.167 -> [3.1.3.82 -> 2.7.7.70] -> 5.1.3.20
path_sdr00540.kgml:
path_sdr00540.kgml: --- 1.77 seconds ---

path_sdr00550.kgml: Peptidoglycan biosynthesis
path_sdr00550.kgml: Initialization took 0.68 seconds
path_sdr00550.kgml:
path_sdr00550.kgml: Found a trail of span 7 containing skipped vertices
path_sdr00550.kgml: 59 -> 33 -> 32 -> 34 -> 23 -> 35 -> 36
path_sdr00550.kgml: {R03191, R03192} -> R03193 -> R02783 -> R02788 -> R04617 -> R05630 -> R05032
path_sdr00550.kgml: sdr:SCD_n02483 -> sdr:SCD_n02484 -> sdr:SCD_n02487 -> sdr:SCD_n02490 -> sdr:SCD_n02489 -> sdr:SCD_n02488 -> sdr:SCD_n02485
path_sdr00550.kgml: {1.3.1.98, 1.3.1.98} -> 6.3.2.8 -> 6.3.2.9 -> 6.3.2.13 -> 6.3.2.10 -> 2.7.8.13 -> 2.4.1.227
path_sdr00550.kgml: Skipped genes: sdr:SCD_n02486
path_sdr00550.kgml:
path_sdr00550.kgml: Found a trail of span 6 containing skipped vertices
path_sdr00550.kgml: 59 -> 33 -> 32 -> 34 -> [23] -> 35 -> 36
path_sdr00550.kgml: {R03191, R03192} -> R03193 -> R02783 -> R02788 -> [R04617] -> R05630 -> R05032
path_sdr00550.kgml: sdr:SCD_n02483 -> sdr:SCD_n02484 -> sdr:SCD_n02487 -> sdr:SCD_n02490 -> [sdr:SCD_n02489] -> sdr:SCD_n02488 -> sdr:SCD_n02485
path_sdr00550.kgml: {1.3.1.98, 1.3.1.98} -> 6.3.2.8 -> 6.3.2.9 -> 6.3.2.13 -> [6.3.2.10] -> 2.7.8.13 -> 2.4.1.227
path_sdr00550.kgml: Skipped genes: sdr:SCD_n02489, sdr:SCD_n02486
path_sdr00550.kgml:
path_sdr00550.kgml: Found a trail of span 6 containing skipped vertices
path_sdr00550.kgml: 59 -> 33 -> 32 -> [34] -> 23 -> 35 -> 36
path_sdr00550.kgml: {R03191, R03192} -> R03193 -> R02783 -> [R02788] -> R04617 -> R05630 -> R05032
path_sdr00550.kgml: sdr:SCD_n02483 -> sdr:SCD_n02484 -> sdr:SCD_n02487 -> [sdr:SCD_n02490] -> sdr:SCD_n02489 -> sdr:SCD_n02488 -> sdr:SCD_n02485
path_sdr00550.kgml: {1.3.1.98, 1.3.1.98} -> 6.3.2.8 -> 6.3.2.9 -> [6.3.2.13] -> 6.3.2.10 -> 2.7.8.13 -> 2.4.1.227
path_sdr00550.kgml: Skipped genes: sdr:SCD_n02486
path_sdr00550.kgml:
path_sdr00550.kgml: Found a trail of span 6 containing skipped vertices
path_sdr00550.kgml: 59 -> [33] -> 32 -> 34 -> 23 -> 35 -> 36
path_sdr00550.kgml: {R03191, R03192} -> [R03193] -> R02783 -> R02788 -> R04617 -> R05630 -> R05032
path_sdr00550.kgml: sdr:SCD_n02483 -> [sdr:SCD_n02484] -> sdr:SCD_n02487 -> sdr:SCD_n02490 -> sdr:SCD_n02489 -> sdr:SCD_n02488 -> sdr:SCD_n02485
path_sdr00550.kgml: {1.3.1.98, 1.3.1.98} -> [6.3.2.8] -> 6.3.2.9 -> 6.3.2.13 -> 6.3.2.10 -> 2.7.8.13 -> 2.4.1.227
path_sdr00550.kgml: Skipped genes: sdr:SCD_n02486, sdr:SCD_n02484
path_sdr00550.kgml:
path_sdr00550.kgml: Found a trail of span 6 containing skipped vertices
path_sdr00550.kgml: 59 -> 33 -> 32 -> 34 -> 23 -> [35] -> 36
path_sdr00550.kgml: {R03191, R03192} -> R03193 -> R02783 -> R02788 -> R04617 -> [R05630] -> R05032
path_sdr00550.kgml: sdr:SCD_n02483 -> sdr:SCD_n02484 -> sdr:SCD_n02487 -> sdr:SCD_n02490 -> sdr:SCD_n02489 -> [sdr:SCD_n02488] -> sdr:SCD_n02485
path_sdr00550.kgml: {1.3.1.98, 1.3.1.98} -> 6.3.2.8 -> 6.3.2.9 -> 6.3.2.13 -> 6.3.2.10 -> [2.7.8.13] -> 2.4.1.227
path_sdr00550.kgml: Skipped genes: sdr:SCD_n02488, sdr:SCD_n02486
path_sdr00550.kgml:
path_sdr00550.kgml: Found a trail of span 5 containing skipped vertices
path_sdr00550.kgml: 59 -> 33 -> 32 -> [34 -> 23] -> 35 -> 36
path_sdr00550.kgml: {R03191, R03192} -> R03193 -> R02783 -> [R02788 -> R04617] -> R05630 -> R05032
path_sdr00550.kgml: sdr:SCD_n02483 -> sdr:SCD_n02484 -> sdr:SCD_n02487 -> [sdr:SCD_n02490 -> sdr:SCD_n02489] -> sdr:SCD_n02488 -> sdr:SCD_n02485
path_sdr00550.kgml: {1.3.1.98, 1.3.1.98} -> 6.3.2.8 -> 6.3.2.9 -> [6.3.2.13 -> 6.3.2.10] -> 2.7.8.13 -> 2.4.1.227
path_sdr00550.kgml: Skipped genes: sdr:SCD_n02486
path_sdr00550.kgml:
path_sdr00550.kgml: Found a trail of span 2 without skipping any vertex
path_sdr00550.kgml: 29 -> 28
path_sdr00550.kgml: R04573 -> R05629
path_sdr00550.kgml: sdr:SCD_n02489 -> sdr:SCD_n02488
path_sdr00550.kgml: 6.3.2.10 -> 2.7.8.13
path_sdr00550.kgml:
path_sdr00550.kgml: --- 1.34 seconds ---

path_sdr00561.kgml: Glycerolipid metabolism
path_sdr00561.kgml: Initialization took 0.13 seconds
path_sdr00561.kgml: (not found)
path_sdr00561.kgml: --- 0.18 seconds ---

path_sdr00562.kgml: Inositol phosphate metabolism
path_sdr00562.kgml: Initialization took 0.08 seconds
path_sdr00562.kgml: (not found)
path_sdr00562.kgml: --- 0.12 seconds ---

path_sdr00564.kgml: Glycerophospholipid metabolism
path_sdr00564.kgml: Initialization took 0.39 seconds
path_sdr00564.kgml:
path_sdr00564.kgml: Found a trail of span 2 without skipping any vertex
path_sdr00564.kgml: 103 -> 135
path_sdr00564.kgml: R01800 -> R02055
path_sdr00564.kgml: {sdr:SCD_n00709, sdr:SCD_n00822} -> sdr:SCD_n00821
path_sdr00564.kgml: 2.7.8.8 -> 4.1.1.65
path_sdr00564.kgml:
path_sdr00564.kgml: --- 0.48 seconds ---

path_sdr00620.kgml: Pyruvate metabolism
path_sdr00620.kgml: Initialization took 2.18 seconds
path_sdr00620.kgml:
path_sdr00620.kgml: Found a trail of span 4 containing skipped vertices
path_sdr00620.kgml: 123 -> 55 -> [124] -> 125 -> 124
path_sdr00620.kgml: R00014 -> R03270 -> [R02569] -> R07618 -> R02569
path_sdr00620.kgml: sdr:SCD_n00855 -> sdr:SCD_n00855 -> [sdr:SCD_n00854] -> {sdr:SCD_n00853, sdr:SCD_n01502, sdr:SCD_n02704} -> sdr:SCD_n00854
path_sdr00620.kgml: {1.2.4.1, 2.2.1.6, 4.1.1.1} -> 1.2.4.1 -> [2.3.1.12] -> 1.8.1.4 -> 2.3.1.12
path_sdr00620.kgml:
path_sdr00620.kgml: --- 13.74 seconds ---

path_sdr00623.kgml: Toluene degradation
path_sdr00623.kgml: Initialization took 0.05 seconds
path_sdr00623.kgml: (not found)
path_sdr00623.kgml: --- 0.09 seconds ---

path_sdr00625.kgml: Chloroalkane and chloroalkene degradation
path_sdr00625.kgml: Initialization took 0.05 seconds
path_sdr00625.kgml: (not found)
path_sdr00625.kgml: --- 0.09 seconds ---

path_sdr00626.kgml: Naphthalene degradation
path_sdr00626.kgml: Initialization took 0.05 seconds
path_sdr00626.kgml: (not found)
path_sdr00626.kgml: --- 0.09 seconds ---

path_sdr00627.kgml: Aminobenzoate degradation
path_sdr00627.kgml: Initialization took 0.08 seconds
path_sdr00627.kgml: (not found)
path_sdr00627.kgml: --- 0.13 seconds ---

path_sdr00630.kgml: Glyoxylate and dicarboxylate metabolism
path_sdr00630.kgml: Initialization took 1.48 seconds
path_sdr00630.kgml:
path_sdr00630.kgml: Found a trail of span 3 containing skipped vertices
path_sdr00630.kgml: 141 -> [214] -> 142 -> 247
path_sdr00630.kgml: R00717 -> [R00588] -> R01388 -> R08572
path_sdr00630.kgml: sdr:SCD_n00323 -> [sdr:SCD_n01140] -> sdr:SCD_n00323 -> sdr:SCD_n00324
path_sdr00630.kgml: {1.1.1.26, 1.1.1.29} -> [2.6.1.45] -> {1.1.1.26, 1.1.1.29, 1.1.1.81} -> 2.7.1.165
path_sdr00630.kgml:
path_sdr00630.kgml: Found a trail of span 2 without skipping any vertex
path_sdr00630.kgml: 95 -> 214
path_sdr00630.kgml: R00475 -> R00588
path_sdr00630.kgml: {sdr:SCD_n01137, sdr:SCD_n01138, sdr:SCD_n01139, sdr:SCD_n02525} -> sdr:SCD_n01140
path_sdr00630.kgml: 1.1.3.15 -> 2.6.1.45
path_sdr00630.kgml:
path_sdr00630.kgml: Found a trail of span 2 containing skipped vertices
path_sdr00630.kgml: 141 -> [214 -> 142] -> 247
path_sdr00630.kgml: R00717 -> [R00588 -> R01388] -> R08572
path_sdr00630.kgml: sdr:SCD_n00323 -> [sdr:SCD_n01140 -> sdr:SCD_n00323] -> sdr:SCD_n00324
path_sdr00630.kgml: {1.1.1.26, 1.1.1.29} -> [2.6.1.45 -> {1.1.1.26, 1.1.1.29, 1.1.1.81}] -> 2.7.1.165
path_sdr00630.kgml:
path_sdr00630.kgml: --- 1.65 seconds ---

path_sdr00633.kgml: Nitrotoluene degradation
path_sdr00633.kgml: Initialization took 0.12 seconds
path_sdr00633.kgml: (not found)
path_sdr00633.kgml: --- 0.17 seconds ---

path_sdr00640.kgml: Propanoate metabolism
path_sdr00640.kgml: Initialization took 0.78 seconds
path_sdr00640.kgml:
path_sdr00640.kgml: Found a trail of span 3 containing skipped vertices
path_sdr00640.kgml: 105 -> 102 -> [111] -> 114
path_sdr00640.kgml: R00931 -> R04424 -> [R04425] -> R00409
path_sdr00640.kgml: sdr:SCD_n01490 -> sdr:SCD_n01489 -> [sdr:SCD_n00787] -> sdr:SCD_n01491
path_sdr00640.kgml: 2.3.3.5 -> 4.2.1.79 -> [4.2.1.99] -> 4.1.3.30
path_sdr00640.kgml:
path_sdr00640.kgml: Found a trail of span 2 containing skipped vertices
path_sdr00640.kgml: 105 -> [102 -> 111] -> 114
path_sdr00640.kgml: R00931 -> [R04424 -> R04425] -> R00409
path_sdr00640.kgml: sdr:SCD_n01490 -> [sdr:SCD_n01489 -> sdr:SCD_n00787] -> sdr:SCD_n01491
path_sdr00640.kgml: 2.3.3.5 -> [4.2.1.79 -> 4.2.1.99] -> 4.1.3.30
path_sdr00640.kgml:
path_sdr00640.kgml: --- 0.94 seconds ---

path_sdr00650.kgml: Butanoate metabolism
path_sdr00650.kgml: Initialization took 0.28 seconds
path_sdr00650.kgml: (not found)
path_sdr00650.kgml: --- 0.32 seconds ---

path_sdr00660.kgml: C5-Branched dibasic acid metabolism
path_sdr00660.kgml: Initialization took 0.18 seconds
path_sdr00660.kgml:
path_sdr00660.kgml: Found a trail of span 3 without skipping any vertex
path_sdr00660.kgml: 31 -> 96 -> 97
path_sdr00660.kgml: R03896 -> R03898 -> R00994
path_sdr00660.kgml: {sdr:SCD_n00873, sdr:SCD_n00874} -> {sdr:SCD_n00873, sdr:SCD_n00874} -> sdr:SCD_n00875
path_sdr00660.kgml: 4.2.1.35 -> 4.2.1.35 -> 1.1.1.85
path_sdr00660.kgml:
path_sdr00660.kgml: --- 0.30 seconds ---

path_sdr00670.kgml: One carbon pool by folate
path_sdr00670.kgml: Initialization took 0.84 seconds
path_sdr00670.kgml:
path_sdr00670.kgml: Found a trail of span 4 containing skipped vertices
path_sdr00670.kgml: 24 -> 23 -> 52 -> [24] -> 68
path_sdr00670.kgml: {R02235, R02236} -> {R00936, R00939} -> R02101 -> [{R02235, R02236}] -> {R00937, R00940}
path_sdr00670.kgml: sdr:SCD_n01866 -> sdr:SCD_n01866 -> sdr:SCD_n01864 -> [sdr:SCD_n01866] -> sdr:SCD_n01866
path_sdr00670.kgml: {1.5.1.3, 1.5.1.3} -> {1.5.1.3, 1.5.1.3} -> 2.1.1.45 -> [{1.5.1.3, 1.5.1.3}] -> {1.5.1.3, 1.5.1.3}
path_sdr00670.kgml: Skipped genes: sdr:SCD_n01865
path_sdr00670.kgml:
path_sdr00670.kgml: --- 10.40 seconds ---

path_sdr00680.kgml: Methane metabolism
path_sdr00680.kgml: Initialization took 1.29 seconds
path_sdr00680.kgml:
path_sdr00680.kgml: Found a trail of span 2 without skipping any vertex
path_sdr00680.kgml: 103 -> 102
path_sdr00680.kgml: R06983 -> R00527
path_sdr00680.kgml: sdr:SCD_n02236 -> sdr:SCD_n02237
path_sdr00680.kgml: 1.1.1.284 -> 3.1.2.12
path_sdr00680.kgml:
path_sdr00680.kgml: --- 1.41 seconds ---

path_sdr00730.kgml: Thiamine metabolism
path_sdr00730.kgml: Initialization took 0.74 seconds
path_sdr00730.kgml:
path_sdr00730.kgml: Found a trail of span 3 containing skipped vertices
path_sdr00730.kgml: 94 -> 75 -> 97
path_sdr00730.kgml: R03472 -> R04509 -> R10712
path_sdr00730.kgml: sdr:SCD_n02920 -> sdr:SCD_n02927 -> sdr:SCD_n02928
path_sdr00730.kgml: 4.1.99.17 -> 2.7.4.7 -> 2.5.1.3
path_sdr00730.kgml: Skipped genes: sdr:SCD_n02921
path_sdr00730.kgml:
path_sdr00730.kgml: Found a trail of span 3 without skipping any vertex
path_sdr00730.kgml: 76 -> 75 -> 93
path_sdr00730.kgml: R03471 -> R04509 -> R03223
path_sdr00730.kgml: sdr:SCD_n02927 -> sdr:SCD_n02927 -> sdr:SCD_n02928
path_sdr00730.kgml: 2.7.1.49 -> 2.7.4.7 -> 2.5.1.3
path_sdr00730.kgml:
path_sdr00730.kgml: Found a trail of span 3 without skipping any vertex
path_sdr00730.kgml: 76 -> 75 -> 97
path_sdr00730.kgml: R03471 -> R04509 -> R10712
path_sdr00730.kgml: sdr:SCD_n02927 -> sdr:SCD_n02927 -> sdr:SCD_n02928
path_sdr00730.kgml: 2.7.1.49 -> 2.7.4.7 -> 2.5.1.3
path_sdr00730.kgml:
path_sdr00730.kgml: Found a trail of span 2 containing skipped vertices
path_sdr00730.kgml: 76 -> [75] -> 97
path_sdr00730.kgml: R03471 -> [R04509] -> R10712
path_sdr00730.kgml: sdr:SCD_n02927 -> [sdr:SCD_n02927] -> sdr:SCD_n02928
path_sdr00730.kgml: 2.7.1.49 -> [2.7.4.7] -> 2.5.1.3
path_sdr00730.kgml:
path_sdr00730.kgml: Found a trail of span 2 containing skipped vertices
path_sdr00730.kgml: 76 -> [75] -> 93
path_sdr00730.kgml: R03471 -> [R04509] -> R03223
path_sdr00730.kgml: sdr:SCD_n02927 -> [sdr:SCD_n02927] -> sdr:SCD_n02928
path_sdr00730.kgml: 2.7.1.49 -> [2.7.4.7] -> 2.5.1.3
path_sdr00730.kgml:
path_sdr00730.kgml: --- 1.08 seconds ---

path_sdr00740.kgml: Riboflavin metabolism
path_sdr00740.kgml: Initialization took 0.08 seconds
path_sdr00740.kgml:
path_sdr00740.kgml: Found a trail of span 3 containing skipped vertices
path_sdr00740.kgml: 32 -> [41] -> 42 -> 41
path_sdr00740.kgml: R07281 -> [R04457] -> R00066 -> R04457
path_sdr00740.kgml: sdr:SCD_n00841 -> [sdr:SCD_n00842] -> sdr:SCD_n00840 -> sdr:SCD_n00842
path_sdr00740.kgml: 4.1.99.12 -> [2.5.1.78] -> 2.5.1.9 -> 2.5.1.78
path_sdr00740.kgml:
path_sdr00740.kgml: Found a trail of span 3 containing skipped vertices
path_sdr00740.kgml: 38 -> 39 -> 40
path_sdr00740.kgml: R00425 -> R03459 -> R03458
path_sdr00740.kgml: sdr:SCD_n00841 -> sdr:SCD_n00839 -> sdr:SCD_n00839
path_sdr00740.kgml: 3.5.4.25 -> 3.5.4.26 -> 1.1.1.193
path_sdr00740.kgml: Skipped genes: sdr:SCD_n00840
path_sdr00740.kgml:
path_sdr00740.kgml: Found a trail of span 2 containing skipped vertices
path_sdr00740.kgml: 38 -> [39] -> 40
path_sdr00740.kgml: R00425 -> [R03459] -> R03458
path_sdr00740.kgml: sdr:SCD_n00841 -> [sdr:SCD_n00839] -> sdr:SCD_n00839
path_sdr00740.kgml: 3.5.4.25 -> [3.5.4.26] -> 1.1.1.193
path_sdr00740.kgml: Skipped genes: sdr:SCD_n00840
path_sdr00740.kgml:
path_sdr00740.kgml: --- 0.29 seconds ---

path_sdr00750.kgml: Vitamin B6 metabolism
path_sdr00750.kgml: Initialization took 0.08 seconds
path_sdr00750.kgml: (not found)
path_sdr00750.kgml: --- 0.12 seconds ---

path_sdr00760.kgml: Nicotinate and nicotinamide metabolism
path_sdr00760.kgml: Initialization took 0.28 seconds
path_sdr00760.kgml: (not found)
path_sdr00760.kgml: --- 0.36 seconds ---

path_sdr00770.kgml: Pantothenate and CoA biosynthesis
path_sdr00770.kgml: Initialization took 0.53 seconds
path_sdr00770.kgml:
path_sdr00770.kgml: Found a trail of span 2 without skipping any vertex
path_sdr00770.kgml: 93 -> 76
path_sdr00770.kgml: R00489 -> R02473
path_sdr00770.kgml: sdr:SCD_n02215 -> sdr:SCD_n02216
path_sdr00770.kgml: {4.1.1.11, 4.1.1.15} -> 6.3.2.1
path_sdr00770.kgml:
path_sdr00770.kgml: Found a trail of span 2 without skipping any vertex
path_sdr00770.kgml: 82 -> 81
path_sdr00770.kgml: R00006 -> R03051
path_sdr00770.kgml: {sdr:SCD_n00818, sdr:SCD_n00819, sdr:SCD_n02368} -> sdr:SCD_n00820
path_sdr00770.kgml: 2.2.1.6 -> 1.1.1.86
path_sdr00770.kgml:
path_sdr00770.kgml: --- 0.70 seconds ---

path_sdr00780.kgml: Biotin metabolism
path_sdr00780.kgml: Initialization took 0.58 seconds
path_sdr00780.kgml:
path_sdr00780.kgml: Found a trail of span 4 containing skipped vertices
path_sdr00780.kgml: 95 -> 53 -> [56 -> 59] -> 74 -> 67
path_sdr00780.kgml: R10115 -> R10116 -> [R10117 -> R10118] -> R10119 -> R10120
path_sdr00780.kgml: sdr:SCD_n01531 -> {sdr:SCD_n01533, sdr:SCD_n02756} -> [sdr:SCD_n01624 -> sdr:SCD_n01159] -> sdr:SCD_n01531 -> {sdr:SCD_n01533, sdr:SCD_n02756}
path_sdr00780.kgml: {2.3.1.179, 2.3.1.41} -> 1.1.1.100 -> [4.2.1.59 -> 1.3.1.10] -> {2.3.1.179, 2.3.1.41} -> 1.1.1.100
path_sdr00780.kgml: Skipped genes: sdr:SCD_n01532
path_sdr00780.kgml:
path_sdr00780.kgml: Found a trail of span 4 containing skipped vertices
path_sdr00780.kgml: 42 -> 45 -> [32] -> 31 -> 30
path_sdr00780.kgml: R09725 -> R10124 -> [R03231] -> R03182 -> R01078
path_sdr00780.kgml: sdr:SCD_n02664 -> sdr:SCD_n02665 -> [sdr:SCD_n00496] -> sdr:SCD_n02662 -> {sdr:SCD_n00805, sdr:SCD_n02666}
path_sdr00780.kgml: 3.1.1.85 -> 2.3.1.47 -> [2.6.1.62] -> 6.3.3.3 -> 2.8.1.6
path_sdr00780.kgml: Skipped genes: sdr:SCD_n02663
path_sdr00780.kgml:
path_sdr00780.kgml: Found a trail of span 3 containing skipped vertices
path_sdr00780.kgml: 42 -> [45 -> 32] -> 31 -> 30
path_sdr00780.kgml: R09725 -> [R10124 -> R03231] -> R03182 -> R01078
path_sdr00780.kgml: sdr:SCD_n02664 -> [sdr:SCD_n02665 -> sdr:SCD_n00496] -> sdr:SCD_n02662 -> {sdr:SCD_n00805, sdr:SCD_n02666}
path_sdr00780.kgml: 3.1.1.85 -> [2.3.1.47 -> 2.6.1.62] -> 6.3.3.3 -> 2.8.1.6
path_sdr00780.kgml: Skipped genes: sdr:SCD_n02663, sdr:SCD_n02665
path_sdr00780.kgml:
path_sdr00780.kgml: Found a trail of span 3 containing skipped vertices
path_sdr00780.kgml: 42 -> 45 -> [32 -> 31] -> 30
path_sdr00780.kgml: R09725 -> R10124 -> [R03231 -> R03182] -> R01078
path_sdr00780.kgml: sdr:SCD_n02664 -> sdr:SCD_n02665 -> [sdr:SCD_n00496 -> sdr:SCD_n02662] -> {sdr:SCD_n00805, sdr:SCD_n02666}
path_sdr00780.kgml: 3.1.1.85 -> 2.3.1.47 -> [2.6.1.62 -> 6.3.3.3] -> 2.8.1.6
path_sdr00780.kgml:
path_sdr00780.kgml: Found a trail of span 2 containing skipped vertices
path_sdr00780.kgml: 34 -> [32 -> 31] -> 30
path_sdr00780.kgml: R03210 -> [R03231 -> R03182] -> R01078
path_sdr00780.kgml: sdr:SCD_n02665 -> [sdr:SCD_n00496 -> sdr:SCD_n02662] -> {sdr:SCD_n00805, sdr:SCD_n02666}
path_sdr00780.kgml: 2.3.1.47 -> [2.6.1.62 -> 6.3.3.3] -> 2.8.1.6
path_sdr00780.kgml:
path_sdr00780.kgml: --- 1.02 seconds ---

path_sdr00785.kgml: Lipoic acid metabolism
path_sdr00785.kgml: Initialization took 0.09 seconds
path_sdr00785.kgml:
path_sdr00785.kgml: Found a trail of span 2 without skipping any vertex
path_sdr00785.kgml: 5 -> 6
path_sdr00785.kgml: R07768 -> R07769
path_sdr00785.kgml: sdr:SCD_n00107 -> sdr:SCD_n00106
path_sdr00785.kgml: 2.8.1.8 -> 2.3.1.181
path_sdr00785.kgml:
path_sdr00785.kgml: Found a trail of span 2 without skipping any vertex
path_sdr00785.kgml: 11 -> 10
path_sdr00785.kgml: R07766 -> R07767
path_sdr00785.kgml: sdr:SCD_n00106 -> sdr:SCD_n00107
path_sdr00785.kgml: 2.3.1.181 -> 2.8.1.8
path_sdr00785.kgml:
path_sdr00785.kgml: --- 0.22 seconds ---

path_sdr00790.kgml: Folate biosynthesis
path_sdr00790.kgml: Initialization took 1.68 seconds
path_sdr00790.kgml:
path_sdr00790.kgml: Found a trail of span 2 containing skipped vertices
path_sdr00790.kgml: 94 -> [118] -> 122
path_sdr00790.kgml: R09395 -> [R09726] -> R09735
path_sdr00790.kgml: sdr:SCD_n01271 -> [sdr:SCD_n00834] -> sdr:SCD_n01273
path_sdr00790.kgml: 2.8.1.12 -> [2.7.7.75] -> 2.10.1.1
path_sdr00790.kgml: Skipped genes: sdr:SCD_n01272
path_sdr00790.kgml:
path_sdr00790.kgml: --- 1.91 seconds ---

path_sdr00860.kgml: Porphyrin and chlorophyll metabolism
path_sdr00860.kgml: Initialization took 1.39 seconds
path_sdr00860.kgml:
path_sdr00860.kgml: Found a trail of span 3 without skipping any vertex
path_sdr00860.kgml: 273 -> 270 -> 271
path_sdr00860.kgml: R00084 -> R03165 -> R03194
path_sdr00860.kgml: sdr:SCD_n02798 -> sdr:SCD_n02797 -> {sdr:SCD_n00341, sdr:SCD_n02796}
path_sdr00860.kgml: 2.5.1.61 -> 4.2.1.75 -> 2.1.1.107
path_sdr00860.kgml:
path_sdr00860.kgml: Found a trail of span 2 without skipping any vertex
path_sdr00860.kgml: 262 -> 314
path_sdr00860.kgml: R07411 -> R07412
path_sdr00860.kgml: sdr:SCD_n02654 -> sdr:SCD_n02653
path_sdr00860.kgml: 2.5.1.141 -> ?
path_sdr00860.kgml:
path_sdr00860.kgml: Found a trail of span 2 containing skipped vertices
path_sdr00860.kgml: 273 -> [270] -> 271
path_sdr00860.kgml: R00084 -> [R03165] -> R03194
path_sdr00860.kgml: sdr:SCD_n02798 -> [sdr:SCD_n02797] -> {sdr:SCD_n00341, sdr:SCD_n02796}
path_sdr00860.kgml: 2.5.1.61 -> [4.2.1.75] -> 2.1.1.107
path_sdr00860.kgml: Skipped genes: sdr:SCD_n02797
path_sdr00860.kgml:
path_sdr00860.kgml: --- 1.64 seconds ---

path_sdr00900.kgml: Terpenoid backbone biosynthesis
path_sdr00900.kgml: Initialization took 0.38 seconds
path_sdr00900.kgml:
path_sdr00900.kgml: Found a trail of span 2 containing skipped vertices
path_sdr00900.kgml: 66 -> [67] -> 68
path_sdr00900.kgml: R05633 -> [R05634] -> R05637
path_sdr00900.kgml: sdr:SCD_n01757 -> [sdr:SCD_n02623] -> sdr:SCD_n01756
path_sdr00900.kgml: 2.7.7.60 -> [2.7.1.148] -> 4.6.1.12
path_sdr00900.kgml:
path_sdr00900.kgml: --- 0.50 seconds ---

path_sdr00906.kgml: Carotenoid biosynthesis
path_sdr00906.kgml: Initialization took 0.06 seconds
path_sdr00906.kgml: (not found)
path_sdr00906.kgml: --- 0.11 seconds ---

path_sdr00910.kgml: Nitrogen metabolism
path_sdr00910.kgml: Initialization took 0.73 seconds
path_sdr00910.kgml: (not found)
path_sdr00910.kgml: --- 0.78 seconds ---

path_sdr00920.kgml: Sulfur metabolism
path_sdr00920.kgml: Initialization took 1.14 seconds
path_sdr00920.kgml:
path_sdr00920.kgml: Found a trail of span 2 without skipping any vertex
path_sdr00920.kgml: 164 -> 169
path_sdr00920.kgml: R00529 -> R08553
path_sdr00920.kgml: sdr:SCD_n01725 -> {sdr:SCD_n01726, sdr:SCD_n01727}
path_sdr00920.kgml: 2.7.7.4 -> 1.8.99.2
path_sdr00920.kgml:
path_sdr00920.kgml: Found a trail of span 2 without skipping any vertex
path_sdr00920.kgml: 49 -> 42
path_sdr00920.kgml: R08553 -> R00529
path_sdr00920.kgml: {sdr:SCD_n01726, sdr:SCD_n01727} -> {sdr:SCD_n01725, sdr:SCD_n02987}
path_sdr00920.kgml: 1.8.99.2 -> 2.7.7.4
path_sdr00920.kgml:
path_sdr00920.kgml: --- 1.37 seconds ---

path_sdr00970.kgml: Aminoacyl-tRNA biosynthesis
path_sdr00970.kgml: Initialization took 2.24 seconds
path_sdr00970.kgml: (not found)
path_sdr00970.kgml: --- 2.28 seconds ---

path_sdr01040.kgml: Biosynthesis of unsaturated fatty acids
path_sdr01040.kgml: Initialization took 0.08 seconds
path_sdr01040.kgml: (not found)
path_sdr01040.kgml: --- 0.12 seconds ---

--- 155.13 seconds ---
