# Supplementary material for: CoMetGeNe: mining conserved neighborhood patterns in metabolic and genomic contexts
Source: BMC Bioinformatics. 2019 Jan 10;20:19. doi: 10.1186/s12859-018-2542-2 (PMC6327494; doi:10.1186/s12859-018-2542-2)
Supplement: Supplementary file 14 — Trail finding results for completely assembled representative bacterial genomes present in NCBI Genomes. Of the 1,545 fully assembled representative bacterial genomes in NCBI, corresponding entries have been identified in KEGG for 1,467 species, for which trail finding has been performed for all combinations of gap parameters δG and δD ranging from 0 to 3. This additional file is available from https://doi.org/10.6084/m9.figshare.7288769. (GZ 178,532 kb) [file 12859_2018_2542_MOESM14_ESM.gz › results/pfv_dG1_dD0.hnet]

--- delta_G = 1, delta_D = 0 ---

path_pfv00010.kgml: Glycolysis / Gluconeogenesis
path_pfv00010.kgml: Initialization took 6.08 seconds
path_pfv00010.kgml:
path_pfv00010.kgml: Found a trail of span 3 without skipping any vertex
path_pfv00010.kgml: 48 -> 49 -> 50
path_pfv00010.kgml: R00014 -> R03270 -> R02569
path_pfv00010.kgml: pfv:Psefu_4193 -> pfv:Psefu_4193 -> pfv:Psefu_4194
path_pfv00010.kgml: {1.2.4.1, 2.2.1.6, 4.1.1.1} -> 1.2.4.1 -> 2.3.1.12
path_pfv00010.kgml:
path_pfv00010.kgml: --- 6.48 seconds ---

path_pfv00020.kgml: Citrate cycle (TCA cycle)
path_pfv00020.kgml: Initialization took 2.86 seconds
path_pfv00020.kgml:
path_pfv00020.kgml: Found a trail of span 6 without skipping any vertex
path_pfv00020.kgml: 95 -> 32 -> 31 -> 28 -> 30 -> 29
path_pfv00020.kgml: R02164 -> R00405 -> R02570 -> R07618 -> R03316 -> R00621
path_pfv00020.kgml: {pfv:Psefu_2494, pfv:Psefu_2495, pfv:Psefu_2496, pfv:Psefu_2497} -> {pfv:Psefu_2489, pfv:Psefu_2490} -> pfv:Psefu_2492 -> pfv:Psefu_2491 -> pfv:Psefu_2493 -> pfv:Psefu_2493
path_pfv00020.kgml: {1.3.5.1, 1.3.5.4} -> 6.2.1.5 -> 2.3.1.61 -> 1.8.1.4 -> 1.2.4.2 -> 1.2.4.2
path_pfv00020.kgml:
path_pfv00020.kgml: Found a trail of span 3 without skipping any vertex
path_pfv00020.kgml: 75 -> 77 -> 82
path_pfv00020.kgml: R00014 -> R03270 -> R02569
path_pfv00020.kgml: pfv:Psefu_4193 -> pfv:Psefu_4193 -> pfv:Psefu_4194
path_pfv00020.kgml: {1.2.4.1, 2.2.1.6, 4.1.1.1} -> 1.2.4.1 -> 2.3.1.12
path_pfv00020.kgml:
path_pfv00020.kgml: --- 7.01 seconds ---

path_pfv00030.kgml: Pentose phosphate pathway
path_pfv00030.kgml: Initialization took 5.18 seconds
path_pfv00030.kgml:
path_pfv00030.kgml: Found a trail of span 2 without skipping any vertex
path_pfv00030.kgml: 58 -> 57
path_pfv00030.kgml: R02736 -> R02035
path_pfv00030.kgml: {pfv:Psefu_2069, pfv:Psefu_4462} -> {pfv:Psefu_0877, pfv:Psefu_2070}
path_pfv00030.kgml: {1.1.1.363, 1.1.1.49} -> 3.1.1.31
path_pfv00030.kgml:
path_pfv00030.kgml: Found a trail of span 2 without skipping any vertex
path_pfv00030.kgml: 49 -> 46
path_pfv00030.kgml: R01830 -> R01641
path_pfv00030.kgml: {pfv:Psefu_0344, pfv:Psefu_3757, pfv:Psefu_3758} -> {pfv:Psefu_0344, pfv:Psefu_3757, pfv:Psefu_3758}
path_pfv00030.kgml: 2.2.1.1 -> 2.2.1.1
path_pfv00030.kgml:
path_pfv00030.kgml: Found a trail of span 2 without skipping any vertex
path_pfv00030.kgml: 157 -> 57
path_pfv00030.kgml: {R02736, R10907} -> R02035
path_pfv00030.kgml: {pfv:Psefu_2069, pfv:Psefu_4462} -> {pfv:Psefu_0877, pfv:Psefu_2070}
path_pfv00030.kgml: {1.1.1.363, 1.1.1.49, 1.1.1.363, 1.1.1.388} -> 3.1.1.31
path_pfv00030.kgml:
path_pfv00030.kgml: --- 5.83 seconds ---

path_pfv00040.kgml: Pentose and glucuronate interconversions
path_pfv00040.kgml: Initialization took 0.70 seconds
path_pfv00040.kgml: (not found)
path_pfv00040.kgml: --- 0.80 seconds ---

path_pfv00051.kgml: Fructose and mannose metabolism
path_pfv00051.kgml: Initialization took 2.76 seconds
path_pfv00051.kgml:
path_pfv00051.kgml: Found a trail of span 3 without skipping any vertex
path_pfv00051.kgml: 84 -> 108 -> 91
path_pfv00051.kgml: R00885 -> R00880 -> R08692
path_pfv00051.kgml: {pfv:Psefu_1683, pfv:Psefu_3881} -> pfv:Psefu_3880 -> {pfv:Psefu_3882, pfv:Psefu_3883}
path_pfv00051.kgml: 2.7.7.13 -> 1.1.1.132 -> 2.4.1.33
path_pfv00051.kgml:
path_pfv00051.kgml: Found a trail of span 2 without skipping any vertex
path_pfv00051.kgml: 224 -> 90
path_pfv00051.kgml: R08693 -> R03706
path_pfv00051.kgml: pfv:Psefu_3891 -> pfv:Psefu_3890
path_pfv00051.kgml: 5.1.3.37 -> {4.2.2.11, 4.2.2.3}
path_pfv00051.kgml:
path_pfv00051.kgml: Found a trail of span 2 without skipping any vertex
path_pfv00051.kgml: 83 -> 82
path_pfv00051.kgml: R00888 -> R05692
path_pfv00051.kgml: pfv:Psefu_1689 -> pfv:Psefu_1688
path_pfv00051.kgml: 4.2.1.47 -> 1.1.1.271
path_pfv00051.kgml:
path_pfv00051.kgml: Found a trail of span 2 containing skipped vertices
path_pfv00051.kgml: 63 -> 74
path_pfv00051.kgml: R00868 -> R00867
path_pfv00051.kgml: pfv:Psefu_4334 -> pfv:Psefu_4332
path_pfv00051.kgml: {1.1.1.11, 1.1.1.67} -> {2.7.1.1, 2.7.1.4}
path_pfv00051.kgml: Skipped genes: pfv:Psefu_4333
path_pfv00051.kgml:
path_pfv00051.kgml: Found a trail of span 2 without skipping any vertex
path_pfv00051.kgml: 54 -> 92
path_pfv00051.kgml: R03232 -> R02071
path_pfv00051.kgml: {pfv:Psefu_0606, pfv:Psefu_0608} -> pfv:Psefu_0607
path_pfv00051.kgml: 2.7.1.202 -> 2.7.1.56
path_pfv00051.kgml:
path_pfv00051.kgml: --- 3.41 seconds ---

path_pfv00052.kgml: Galactose metabolism
path_pfv00052.kgml: Initialization took 0.71 seconds
path_pfv00052.kgml: (not found)
path_pfv00052.kgml: --- 0.82 seconds ---

path_pfv00053.kgml: Ascorbate and aldarate metabolism
path_pfv00053.kgml: Initialization took 1.51 seconds
path_pfv00053.kgml: (not found)
path_pfv00053.kgml: --- 1.61 seconds ---

path_pfv00061.kgml: Fatty acid biosynthesis
path_pfv00061.kgml: Initialization took 3.73 seconds
path_pfv00061.kgml:
path_pfv00061.kgml: Found a trail of span 3 containing skipped vertices
path_pfv00061.kgml: 147 -> 53 -> 54
path_pfv00061.kgml: R01626 -> R07762 -> R07763
path_pfv00061.kgml: pfv:Psefu_2730 -> {pfv:Psefu_0448, pfv:Psefu_2727} -> {pfv:Psefu_0449, pfv:Psefu_0531, pfv:Psefu_1209, pfv:Psefu_2729, pfv:Psefu_3541}
path_pfv00061.kgml: {2.3.1.39, 2.3.1.85, 2.3.1.86} -> {2.3.1.179, 2.3.1.199, 2.3.1.41} -> 1.1.1.100
path_pfv00061.kgml: Skipped genes: pfv:Psefu_2728
path_pfv00061.kgml:
path_pfv00061.kgml: Found a trail of span 3 containing skipped vertices
path_pfv00061.kgml: 147 -> 259 -> 142
path_pfv00061.kgml: R01626 -> R04355 -> R04533
path_pfv00061.kgml: pfv:Psefu_2730 -> {pfv:Psefu_0448, pfv:Psefu_2727} -> {pfv:Psefu_0449, pfv:Psefu_0531, pfv:Psefu_1209, pfv:Psefu_2729, pfv:Psefu_3541}
path_pfv00061.kgml: {2.3.1.39, 2.3.1.85, 2.3.1.86} -> {2.3.1.179, 2.3.1.41, 2.3.1.85, 2.3.1.86} -> {1.1.1.100, 2.3.1.85, 2.3.1.86}
path_pfv00061.kgml: Skipped genes: pfv:Psefu_2728
path_pfv00061.kgml:
path_pfv00061.kgml: Found a trail of span 3 containing skipped vertices
path_pfv00061.kgml: 147 -> 58 -> 75
path_pfv00061.kgml: R01626 -> R04968 -> R04543
path_pfv00061.kgml: pfv:Psefu_2730 -> {pfv:Psefu_0448, pfv:Psefu_2727} -> {pfv:Psefu_0449, pfv:Psefu_0531, pfv:Psefu_1209, pfv:Psefu_2729, pfv:Psefu_3541}
path_pfv00061.kgml: {2.3.1.39, 2.3.1.85, 2.3.1.86} -> {2.3.1.179, 2.3.1.41, 2.3.1.85, 2.3.1.86} -> {1.1.1.100, 2.3.1.85, 2.3.1.86}
path_pfv00061.kgml: Skipped genes: pfv:Psefu_2728
path_pfv00061.kgml:
path_pfv00061.kgml: Found a trail of span 3 containing skipped vertices
path_pfv00061.kgml: 147 -> 59 -> 86
path_pfv00061.kgml: R01626 -> R04726 -> R04566
path_pfv00061.kgml: pfv:Psefu_2730 -> {pfv:Psefu_0448, pfv:Psefu_2727} -> {pfv:Psefu_0449, pfv:Psefu_0531, pfv:Psefu_1209, pfv:Psefu_2729, pfv:Psefu_3541}
path_pfv00061.kgml: {2.3.1.39, 2.3.1.85, 2.3.1.86} -> {2.3.1.179, 2.3.1.41, 2.3.1.85, 2.3.1.86} -> {1.1.1.100, 2.3.1.85, 2.3.1.86}
path_pfv00061.kgml: Skipped genes: pfv:Psefu_2728
path_pfv00061.kgml:
path_pfv00061.kgml: Found a trail of span 3 containing skipped vertices
path_pfv00061.kgml: 147 -> 60 -> 97
path_pfv00061.kgml: R01626 -> R04963 -> R04964
path_pfv00061.kgml: pfv:Psefu_2730 -> {pfv:Psefu_0448, pfv:Psefu_2727} -> {pfv:Psefu_0449, pfv:Psefu_0531, pfv:Psefu_1209, pfv:Psefu_2729, pfv:Psefu_3541}
path_pfv00061.kgml: {2.3.1.39, 2.3.1.85, 2.3.1.86} -> {2.3.1.179, 2.3.1.41, 2.3.1.85, 2.3.1.86} -> {1.1.1.100, 2.3.1.85, 2.3.1.86}
path_pfv00061.kgml: Skipped genes: pfv:Psefu_2728
path_pfv00061.kgml:
path_pfv00061.kgml: Found a trail of span 3 containing skipped vertices
path_pfv00061.kgml: 147 -> 63 -> 130
path_pfv00061.kgml: R01626 -> R04952 -> R04953
path_pfv00061.kgml: pfv:Psefu_2730 -> {pfv:Psefu_0448, pfv:Psefu_2727} -> {pfv:Psefu_0449, pfv:Psefu_0531, pfv:Psefu_1209, pfv:Psefu_2729, pfv:Psefu_3541}
path_pfv00061.kgml: {2.3.1.39, 2.3.1.85, 2.3.1.86} -> {2.3.1.179, 2.3.1.41, 2.3.1.85, 2.3.1.86} -> {1.1.1.100, 2.3.1.85, 2.3.1.86}
path_pfv00061.kgml: Skipped genes: pfv:Psefu_2728
path_pfv00061.kgml:
path_pfv00061.kgml: Found a trail of span 3 containing skipped vertices
path_pfv00061.kgml: 147 -> 62 -> 119
path_pfv00061.kgml: R01626 -> R04957 -> R04536
path_pfv00061.kgml: pfv:Psefu_2730 -> {pfv:Psefu_0448, pfv:Psefu_2727} -> {pfv:Psefu_0449, pfv:Psefu_0531, pfv:Psefu_1209, pfv:Psefu_2729, pfv:Psefu_3541}
path_pfv00061.kgml: {2.3.1.39, 2.3.1.85, 2.3.1.86} -> {2.3.1.179, 2.3.1.41, 2.3.1.85, 2.3.1.86} -> {1.1.1.100, 2.3.1.85, 2.3.1.86}
path_pfv00061.kgml: Skipped genes: pfv:Psefu_2728
path_pfv00061.kgml:
path_pfv00061.kgml: Found a trail of span 3 containing skipped vertices
path_pfv00061.kgml: 147 -> 61 -> 108
path_pfv00061.kgml: R01626 -> R04960 -> R04534
path_pfv00061.kgml: pfv:Psefu_2730 -> {pfv:Psefu_0448, pfv:Psefu_2727} -> {pfv:Psefu_0449, pfv:Psefu_0531, pfv:Psefu_1209, pfv:Psefu_2729, pfv:Psefu_3541}
path_pfv00061.kgml: {2.3.1.39, 2.3.1.85, 2.3.1.86} -> {2.3.1.179, 2.3.1.41, 2.3.1.85, 2.3.1.86} -> {1.1.1.100, 2.3.1.85, 2.3.1.86}
path_pfv00061.kgml: Skipped genes: pfv:Psefu_2728
path_pfv00061.kgml:
path_pfv00061.kgml: --- 20.74 seconds ---

path_pfv00072.kgml: Synthesis and degradation of ketone bodies
path_pfv00072.kgml: Initialization took 0.35 seconds
path_pfv00072.kgml: (not found)
path_pfv00072.kgml: --- 0.48 seconds ---

path_pfv00130.kgml: Ubiquinone and other terpenoid-quinone biosynthesis
path_pfv00130.kgml: Initialization took 1.46 seconds
path_pfv00130.kgml: (not found)
path_pfv00130.kgml: --- 1.55 seconds ---

path_pfv00190.kgml: Oxidative phosphorylation
path_pfv00190.kgml: Initialization took 13.99 seconds
path_pfv00190.kgml: (not found)
path_pfv00190.kgml: --- 14.08 seconds ---

path_pfv00220.kgml: Arginine biosynthesis
path_pfv00220.kgml: Initialization took 3.99 seconds
path_pfv00220.kgml:
path_pfv00220.kgml: Found a trail of span 2 without skipping any vertex
path_pfv00220.kgml: 56 -> 57
path_pfv00220.kgml: R00774 -> R00005
path_pfv00220.kgml: {pfv:Psefu_3274, pfv:Psefu_4073} -> pfv:Psefu_4072
path_pfv00220.kgml: 6.3.4.6 -> 3.5.1.54
path_pfv00220.kgml:
path_pfv00220.kgml: --- 4.19 seconds ---

path_pfv00230.kgml: Purine metabolism
path_pfv00230.kgml: Initialization took 33.84 seconds
path_pfv00230.kgml:
path_pfv00230.kgml: Found a trail of span 2 without skipping any vertex
path_pfv00230.kgml: 427 -> 428
path_pfv00230.kgml: R07404 -> R07405
path_pfv00230.kgml: pfv:Psefu_4380 -> pfv:Psefu_4381
path_pfv00230.kgml: 6.3.4.18 -> 5.4.99.18
path_pfv00230.kgml:
path_pfv00230.kgml: Found a trail of span 2 without skipping any vertex
path_pfv00230.kgml: 244 -> 245
path_pfv00230.kgml: R00441 -> R00429
path_pfv00230.kgml: {pfv:Psefu_0291, pfv:Psefu_0633, pfv:Psefu_0634, pfv:Psefu_0665} -> {pfv:Psefu_0290, pfv:Psefu_1498}
path_pfv00230.kgml: {2.7.7.48, 2.7.7.6} -> 2.7.6.5
path_pfv00230.kgml:
path_pfv00230.kgml: Found a trail of span 2 without skipping any vertex
path_pfv00230.kgml: 205 -> 206
path_pfv00230.kgml: R01130 -> {R01230, R01231}
path_pfv00230.kgml: pfv:Psefu_1379 -> pfv:Psefu_1380
path_pfv00230.kgml: 1.1.1.205 -> {6.3.5.2, 6.3.5.2}
path_pfv00230.kgml:
path_pfv00230.kgml: Found a trail of span 2 containing skipped vertices
path_pfv00230.kgml: 220 -> 233
path_pfv00230.kgml: R00332 -> R00336
path_pfv00230.kgml: pfv:Psefu_0292 -> pfv:Psefu_0290
path_pfv00230.kgml: 2.7.4.8 -> 3.1.7.2
path_pfv00230.kgml: Skipped genes: pfv:Psefu_0291
path_pfv00230.kgml:
path_pfv00230.kgml: Found a trail of span 2 without skipping any vertex
path_pfv00230.kgml: 258 -> 259
path_pfv00230.kgml: R01768 -> R02103
path_pfv00230.kgml: {pfv:Psefu_3530, pfv:Psefu_3531, pfv:Psefu_3532} -> {pfv:Psefu_3530, pfv:Psefu_3531, pfv:Psefu_3532}
path_pfv00230.kgml: 1.17.1.4 -> 1.17.1.4
path_pfv00230.kgml:
path_pfv00230.kgml: Found a trail of span 2 without skipping any vertex
path_pfv00230.kgml: 252 -> 253
path_pfv00230.kgml: R00529 -> R00509
path_pfv00230.kgml: {pfv:Psefu_3655, pfv:Psefu_3656} -> pfv:Psefu_3655
path_pfv00230.kgml: 2.7.7.4 -> 2.7.1.25
path_pfv00230.kgml:
path_pfv00230.kgml: --- 37.83 seconds ---

path_pfv00240.kgml: Pyrimidine metabolism
path_pfv00240.kgml: Initialization took 12.27 seconds
path_pfv00240.kgml:
path_pfv00240.kgml: Found a trail of span 2 without skipping any vertex
path_pfv00240.kgml: 97 -> 98
path_pfv00240.kgml: R01397 -> R01993
path_pfv00240.kgml: pfv:Psefu_0314 -> {pfv:Psefu_0313, pfv:Psefu_1340}
path_pfv00240.kgml: 2.1.3.2 -> 3.5.2.3
path_pfv00240.kgml:
path_pfv00240.kgml: --- 12.77 seconds ---

path_pfv00250.kgml: Alanine, aspartate and glutamate metabolism
path_pfv00250.kgml: Initialization took 8.86 seconds
path_pfv00250.kgml:
path_pfv00250.kgml: Found a trail of span 2 without skipping any vertex
path_pfv00250.kgml: 88 -> 134
path_pfv00250.kgml: R01648 -> R00714
path_pfv00250.kgml: {pfv:Psefu_0220, pfv:Psefu_1098} -> {pfv:Psefu_0095, pfv:Psefu_0219, pfv:Psefu_1095, pfv:Psefu_1099, pfv:Psefu_3752}
path_pfv00250.kgml: 2.6.1.19 -> {1.2.1.16, 1.2.1.79}
path_pfv00250.kgml:
path_pfv00250.kgml: Found a trail of span 2 without skipping any vertex
path_pfv00250.kgml: 88 -> 76
path_pfv00250.kgml: R01648 -> {R00713, R00714}
path_pfv00250.kgml: {pfv:Psefu_0220, pfv:Psefu_1098} -> {pfv:Psefu_0095, pfv:Psefu_0219, pfv:Psefu_1095, pfv:Psefu_1099, pfv:Psefu_3752}
path_pfv00250.kgml: 2.6.1.19 -> {1.2.1.16, 1.2.1.24, 1.2.1.16, 1.2.1.79}
path_pfv00250.kgml:
path_pfv00250.kgml: --- 9.25 seconds ---

path_pfv00260.kgml: Glycine, serine and threonine metabolism
path_pfv00260.kgml: Initialization took 13.14 seconds
path_pfv00260.kgml:
path_pfv00260.kgml: Found a trail of span 2 without skipping any vertex
path_pfv00260.kgml: 58 -> 60
path_pfv00260.kgml: R01025 -> {R02565, R02566}
path_pfv00260.kgml: pfv:Psefu_4140 -> pfv:Psefu_4139
path_pfv00260.kgml: 1.1.99.1 -> {1.2.1.8, 1.2.1.8}
path_pfv00260.kgml:
path_pfv00260.kgml: Found a trail of span 2 without skipping any vertex
path_pfv00260.kgml: 79 -> 82
path_pfv00260.kgml: R00610 -> R00945
path_pfv00260.kgml: {pfv:Psefu_4225, pfv:Psefu_4226, pfv:Psefu_4227, pfv:Psefu_4228} -> {pfv:Psefu_2155, pfv:Psefu_3733, pfv:Psefu_4229}
path_pfv00260.kgml: 1.5.3.1 -> 2.1.2.1
path_pfv00260.kgml:
path_pfv00260.kgml: Found a trail of span 2 without skipping any vertex
path_pfv00260.kgml: 101 -> 110
path_pfv00260.kgml: R03425 -> R04125
path_pfv00260.kgml: pfv:Psefu_1021 -> {pfv:Psefu_0501, pfv:Psefu_1020}
path_pfv00260.kgml: 1.4.4.2 -> 2.1.2.10
path_pfv00260.kgml:
path_pfv00260.kgml: Found a trail of span 2 without skipping any vertex
path_pfv00260.kgml: 194 -> 197
path_pfv00260.kgml: R09800 -> R09801
path_pfv00260.kgml: pfv:Psefu_0029 -> pfv:Psefu_0030
path_pfv00260.kgml: 3.5.4.44 -> 3.5.1.125
path_pfv00260.kgml:
path_pfv00260.kgml: Found a trail of span 2 without skipping any vertex
path_pfv00260.kgml: 199 -> 201
path_pfv00260.kgml: R06977 -> R09805
path_pfv00260.kgml: pfv:Psefu_0036 -> pfv:Psefu_0035
path_pfv00260.kgml: 2.6.1.76 -> ?
path_pfv00260.kgml:
path_pfv00260.kgml: --- 13.94 seconds ---

path_pfv00261.kgml: Monobactam biosynthesis
path_pfv00261.kgml: Initialization took 0.60 seconds
path_pfv00261.kgml: (not found)
path_pfv00261.kgml: --- 0.70 seconds ---

path_pfv00270.kgml: Cysteine and methionine metabolism
path_pfv00270.kgml: Initialization took 4.41 seconds
path_pfv00270.kgml: (not found)
path_pfv00270.kgml: --- 4.51 seconds ---

path_pfv00280.kgml: Valine, leucine and isoleucine degradation
path_pfv00280.kgml: Initialization took 5.63 seconds
path_pfv00280.kgml:
path_pfv00280.kgml: Found a trail of span 4 without skipping any vertex
path_pfv00280.kgml: 81 -> 79 -> 78 -> 77
path_pfv00280.kgml: R04095 -> R04138 -> R02085 -> R01360
path_pfv00280.kgml: pfv:Psefu_1712 -> {pfv:Psefu_1713, pfv:Psefu_1715} -> pfv:Psefu_1714 -> {pfv:Psefu_1716, pfv:Psefu_2649}
path_pfv00280.kgml: {1.3.8.4, 1.3.8.7} -> 6.4.1.4 -> 4.2.1.18 -> 4.1.3.4
path_pfv00280.kgml:
path_pfv00280.kgml: Found a trail of span 3 without skipping any vertex
path_pfv00280.kgml: 88 -> 101 -> 86
path_pfv00280.kgml: R04204 -> R04203 -> R00927
path_pfv00280.kgml: {pfv:Psefu_2263, pfv:Psefu_2369, pfv:Psefu_2679, pfv:Psefu_2918} -> pfv:Psefu_2918 -> pfv:Psefu_2917
path_pfv00280.kgml: 4.2.1.17 -> {1.1.1.178, 1.1.1.35} -> {2.3.1.16, 2.3.1.9}
path_pfv00280.kgml:
path_pfv00280.kgml: --- 6.43 seconds ---

path_pfv00281.kgml: Geraniol degradation
path_pfv00281.kgml: Initialization took 0.30 seconds
path_pfv00281.kgml:
path_pfv00281.kgml: Found a trail of span 3 without skipping any vertex
path_pfv00281.kgml: 29 -> 22 -> 21
path_pfv00281.kgml: R08093 -> R08094 -> R08095
path_pfv00281.kgml: {pfv:Psefu_2263, pfv:Psefu_2369, pfv:Psefu_2679, pfv:Psefu_2918} -> pfv:Psefu_2918 -> pfv:Psefu_2917
path_pfv00281.kgml: 4.2.1.17 -> 1.1.1.35 -> 2.3.1.16
path_pfv00281.kgml:
path_pfv00281.kgml: --- 0.50 seconds ---

path_pfv00290.kgml: Valine, leucine and isoleucine biosynthesis
path_pfv00290.kgml: Initialization took 1.46 seconds
path_pfv00290.kgml:
path_pfv00290.kgml: Found a trail of span 3 without skipping any vertex
path_pfv00290.kgml: 79 -> 44 -> 46 -> 44
path_pfv00290.kgml: R00226 -> R05071 -> R04440 -> R05071
path_pfv00290.kgml: {pfv:Psefu_0861, pfv:Psefu_0862} -> pfv:Psefu_0864 -> pfv:Psefu_0864 -> pfv:Psefu_0864
path_pfv00290.kgml: 2.2.1.6 -> {1.1.1.86, 5.4.99.3} -> 1.1.1.86 -> {1.1.1.86, 5.4.99.3}
path_pfv00290.kgml:
path_pfv00290.kgml: Found a trail of span 3 without skipping any vertex
path_pfv00290.kgml: 47 -> 42 -> 34
path_pfv00290.kgml: R08648 -> R05069 -> R05068
path_pfv00290.kgml: {pfv:Psefu_0861, pfv:Psefu_0862} -> pfv:Psefu_0864 -> pfv:Psefu_0864
path_pfv00290.kgml: 2.2.1.6 -> {1.1.1.86, 5.4.99.3} -> 1.1.1.86
path_pfv00290.kgml:
path_pfv00290.kgml: Found a trail of span 3 without skipping any vertex
path_pfv00290.kgml: 35 -> 37 -> 36
path_pfv00290.kgml: R03968 -> R04001 -> R04426
path_pfv00290.kgml: {pfv:Psefu_1115, pfv:Psefu_1116, pfv:Psefu_3074, pfv:Psefu_3075} -> {pfv:Psefu_1115, pfv:Psefu_1116, pfv:Psefu_3074, pfv:Psefu_3075} -> pfv:Psefu_3073
path_pfv00290.kgml: 4.2.1.33 -> 4.2.1.33 -> 1.1.1.85
path_pfv00290.kgml:
path_pfv00290.kgml: Found a trail of span 3 without skipping any vertex
path_pfv00290.kgml: 78 -> 21 -> 22
path_pfv00290.kgml: R03896 -> R03898 -> R00994
path_pfv00290.kgml: {pfv:Psefu_1115, pfv:Psefu_1116, pfv:Psefu_3074, pfv:Psefu_3075} -> {pfv:Psefu_1115, pfv:Psefu_1116, pfv:Psefu_3074, pfv:Psefu_3075} -> pfv:Psefu_3073
path_pfv00290.kgml: 4.2.1.35 -> 4.2.1.35 -> 1.1.1.85
path_pfv00290.kgml:
path_pfv00290.kgml: --- 2.19 seconds ---

path_pfv00300.kgml: Lysine biosynthesis
path_pfv00300.kgml: Initialization took 1.76 seconds
path_pfv00300.kgml:
path_pfv00300.kgml: Found a trail of span 2 without skipping any vertex
path_pfv00300.kgml: 62 -> 63
path_pfv00300.kgml: R02735 -> R00451
path_pfv00300.kgml: pfv:Psefu_0381 -> {pfv:Psefu_0382, pfv:Psefu_2385}
path_pfv00300.kgml: 5.1.1.7 -> 4.1.1.20
path_pfv00300.kgml:
path_pfv00300.kgml: Found a trail of span 2 without skipping any vertex
path_pfv00300.kgml: 77 -> 46
path_pfv00300.kgml: R02788 -> R04617
path_pfv00300.kgml: pfv:Psefu_3570 -> pfv:Psefu_3569
path_pfv00300.kgml: 6.3.2.13 -> 6.3.2.10
path_pfv00300.kgml:
path_pfv00300.kgml: --- 2.12 seconds ---

path_pfv00310.kgml: Lysine degradation
path_pfv00310.kgml: Initialization took 2.81 seconds
path_pfv00310.kgml:
path_pfv00310.kgml: Found a trail of span 2 without skipping any vertex
path_pfv00310.kgml: 60 -> 61
path_pfv00310.kgml: R02401 -> R02274
path_pfv00310.kgml: {pfv:Psefu_0095, pfv:Psefu_0219, pfv:Psefu_1095, pfv:Psefu_1099, pfv:Psefu_3752} -> pfv:Psefu_0220
path_pfv00310.kgml: 1.2.1.20 -> 2.6.1.48
path_pfv00310.kgml:
path_pfv00310.kgml: Found a trail of span 2 without skipping any vertex
path_pfv00310.kgml: 55 -> 73
path_pfv00310.kgml: R01940 -> R02571
path_pfv00310.kgml: pfv:Psefu_2493 -> pfv:Psefu_2492
path_pfv00310.kgml: 1.2.4.2 -> 2.3.1.61
path_pfv00310.kgml:
path_pfv00310.kgml: --- 3.15 seconds ---

path_pfv00330.kgml: Arginine and proline metabolism
path_pfv00330.kgml: Initialization took 7.69 seconds
path_pfv00330.kgml:
path_pfv00330.kgml: Found a trail of span 5 containing skipped vertices
path_pfv00330.kgml: 193 -> 198 -> 199 -> 200 -> 201
path_pfv00330.kgml: R00832 -> R04189 -> R04217 -> R05049 -> R00411
path_pfv00330.kgml: {pfv:Psefu_3132, pfv:Psefu_3133} -> pfv:Psefu_3130 -> pfv:Psefu_3134 -> pfv:Psefu_3131 -> pfv:Psefu_3128
path_pfv00330.kgml: 2.3.1.109 -> 3.5.3.23 -> 2.6.1.81 -> 1.2.1.71 -> 3.5.1.96
path_pfv00330.kgml: Skipped genes: pfv:Psefu_3129
path_pfv00330.kgml:
path_pfv00330.kgml: --- 8.23 seconds ---

path_pfv00332.kgml: Carbapenem biosynthesis
path_pfv00332.kgml: Initialization took 0.10 seconds
path_pfv00332.kgml: (not found)
path_pfv00332.kgml: --- 0.20 seconds ---

path_pfv00340.kgml: Histidine metabolism
path_pfv00340.kgml: Initialization took 2.42 seconds
path_pfv00340.kgml:
path_pfv00340.kgml: Found a trail of span 4 containing skipped vertices
path_pfv00340.kgml: 44 -> 43 -> 42 -> 40
path_pfv00340.kgml: R01168 -> R02914 -> R02288 -> R02285
path_pfv00340.kgml: {pfv:Psefu_0459, pfv:Psefu_3526} -> pfv:Psefu_3525 -> pfv:Psefu_3522 -> pfv:Psefu_3523
path_pfv00340.kgml: 4.3.1.3 -> 4.2.1.49 -> 3.5.2.7 -> 3.5.3.8
path_pfv00340.kgml: Skipped genes: pfv:Psefu_3524
path_pfv00340.kgml:
path_pfv00340.kgml: Found a trail of span 3 containing skipped vertices
path_pfv00340.kgml: 65 -> 69 -> 63
path_pfv00340.kgml: R04640 -> R04558 -> R03457
path_pfv00340.kgml: pfv:Psefu_3919 -> {pfv:Psefu_3918, pfv:Psefu_3921} -> pfv:Psefu_3922
path_pfv00340.kgml: 5.3.1.16 -> 4.3.2.10 -> 4.2.1.19
path_pfv00340.kgml: Skipped genes: pfv:Psefu_3920
path_pfv00340.kgml:
path_pfv00340.kgml: Found a trail of span 2 without skipping any vertex
path_pfv00340.kgml: 67 -> 66
path_pfv00340.kgml: R04035 -> R04037
path_pfv00340.kgml: pfv:Psefu_4215 -> pfv:Psefu_4214
path_pfv00340.kgml: 3.6.1.31 -> 3.5.4.19
path_pfv00340.kgml:
path_pfv00340.kgml: --- 2.95 seconds ---

path_pfv00350.kgml: Tyrosine metabolism
path_pfv00350.kgml: Initialization took 2.41 seconds
path_pfv00350.kgml:
path_pfv00350.kgml: Found a trail of span 4 without skipping any vertex
path_pfv00350.kgml: 68 -> 63 -> 62 -> 152
path_pfv00350.kgml: R02521 -> R02519 -> R03181 -> R01364
path_pfv00350.kgml: {pfv:Psefu_2608, pfv:Psefu_2768} -> pfv:Psefu_2767 -> pfv:Psefu_2765 -> pfv:Psefu_2766
path_pfv00350.kgml: 1.13.11.27 -> 1.13.11.5 -> 5.2.1.2 -> 3.7.1.2
path_pfv00350.kgml:
path_pfv00350.kgml: Found a trail of span 2 without skipping any vertex
path_pfv00350.kgml: 89 -> 90
path_pfv00350.kgml: R01647 -> {R00713, R00714}
path_pfv00350.kgml: {pfv:Psefu_1096, pfv:Psefu_2382} -> {pfv:Psefu_0095, pfv:Psefu_0219, pfv:Psefu_1095, pfv:Psefu_1099, pfv:Psefu_3752}
path_pfv00350.kgml: 4.1.2.52 -> {1.2.1.16, 1.2.1.24, 1.2.1.16, 1.2.1.79}
path_pfv00350.kgml:
path_pfv00350.kgml: --- 2.75 seconds ---

path_pfv00360.kgml: Phenylalanine metabolism
path_pfv00360.kgml: Initialization took 2.07 seconds
path_pfv00360.kgml: (not found)
path_pfv00360.kgml: --- 2.17 seconds ---

path_pfv00361.kgml: Chlorocyclohexane and chlorobenzene degradation
path_pfv00361.kgml: Initialization took 0.16 seconds
path_pfv00361.kgml:
path_pfv00361.kgml: Found a trail of span 2 containing skipped vertices
path_pfv00361.kgml: 183 -> 190
path_pfv00361.kgml: R04258 -> R05390
path_pfv00361.kgml: pfv:Psefu_2033 -> pfv:Psefu_2031
path_pfv00361.kgml: 1.13.11.1 -> 5.5.1.1
path_pfv00361.kgml: Skipped genes: pfv:Psefu_2032
path_pfv00361.kgml:
path_pfv00361.kgml: --- 0.38 seconds ---

path_pfv00362.kgml: Benzoate degradation
path_pfv00362.kgml: Initialization took 4.42 seconds
path_pfv00362.kgml:
path_pfv00362.kgml: Found a trail of span 3 without skipping any vertex
path_pfv00362.kgml: 60 -> 61 -> 145
path_pfv00362.kgml: R03307 -> R03470 -> R02991
path_pfv00362.kgml: pfv:Psefu_2039 -> {pfv:Psefu_0094, pfv:Psefu_1111, pfv:Psefu_2041} -> pfv:Psefu_2040
path_pfv00362.kgml: 5.5.1.2 -> 4.1.1.44 -> 3.1.1.24
path_pfv00362.kgml:
path_pfv00362.kgml: Found a trail of span 3 without skipping any vertex
path_pfv00362.kgml: 148 -> 147 -> 146 -> 147
path_pfv00362.kgml: R00817 -> R06989 -> R06990 -> R06989
path_pfv00362.kgml: pfv:Psefu_2033 -> pfv:Psefu_2031 -> pfv:Psefu_2032 -> pfv:Psefu_2031
path_pfv00362.kgml: 1.13.11.1 -> 5.5.1.1 -> 5.3.3.4 -> 5.5.1.1
path_pfv00362.kgml:
path_pfv00362.kgml: Found a trail of span 2 without skipping any vertex
path_pfv00362.kgml: 238 -> 90
path_pfv00362.kgml: R05305 -> R05586
path_pfv00362.kgml: {pfv:Psefu_1300, pfv:Psefu_2918} -> pfv:Psefu_2917
path_pfv00362.kgml: {1.1.1.259, 1.1.1.35} -> 2.3.1.16
path_pfv00362.kgml:
path_pfv00362.kgml: Found a trail of span 2 without skipping any vertex
path_pfv00362.kgml: 149 -> 141
path_pfv00362.kgml: {R05621, R05622} -> R00813
path_pfv00362.kgml: {pfv:Psefu_2023, pfv:Psefu_2024, pfv:Psefu_2025} -> pfv:Psefu_2026
path_pfv00362.kgml: {1.14.12.10, 1.14.12.10} -> 1.3.1.25
path_pfv00362.kgml:
path_pfv00362.kgml: --- 5.02 seconds ---

path_pfv00364.kgml: Fluorobenzoate degradation
path_pfv00364.kgml: Initialization took 0.20 seconds
path_pfv00364.kgml:
path_pfv00364.kgml: Found a trail of span 2 containing skipped vertices
path_pfv00364.kgml: 56 -> 52
path_pfv00364.kgml: R08115 -> R08116
path_pfv00364.kgml: pfv:Psefu_2033 -> pfv:Psefu_2031
path_pfv00364.kgml: 1.13.11.1 -> 5.5.1.1
path_pfv00364.kgml: Skipped genes: pfv:Psefu_2032
path_pfv00364.kgml:
path_pfv00364.kgml: Found a trail of span 2 without skipping any vertex
path_pfv00364.kgml: 41 -> 42
path_pfv00364.kgml: R08110 -> R08113
path_pfv00364.kgml: {pfv:Psefu_2023, pfv:Psefu_2024, pfv:Psefu_2025} -> pfv:Psefu_2026
path_pfv00364.kgml: 1.14.12.10 -> 1.3.1.25
path_pfv00364.kgml:
path_pfv00364.kgml: Found a trail of span 2 without skipping any vertex
path_pfv00364.kgml: 57 -> 53
path_pfv00364.kgml: R08108 -> R08111
path_pfv00364.kgml: {pfv:Psefu_2023, pfv:Psefu_2024, pfv:Psefu_2025} -> pfv:Psefu_2026
path_pfv00364.kgml: 1.14.12.10 -> 1.3.1.25
path_pfv00364.kgml:
path_pfv00364.kgml: Found a trail of span 2 without skipping any vertex
path_pfv00364.kgml: 39 -> 55
path_pfv00364.kgml: R08109 -> R08112
path_pfv00364.kgml: {pfv:Psefu_2023, pfv:Psefu_2024, pfv:Psefu_2025} -> pfv:Psefu_2026
path_pfv00364.kgml: 1.14.12.10 -> 1.3.1.25
path_pfv00364.kgml:
path_pfv00364.kgml: --- 0.74 seconds ---

path_pfv00380.kgml: Tryptophan metabolism
path_pfv00380.kgml: Initialization took 2.52 seconds
path_pfv00380.kgml: (not found)
path_pfv00380.kgml: --- 2.57 seconds ---

path_pfv00400.kgml: Phenylalanine, tyrosine and tryptophan biosynthesis
path_pfv00400.kgml: Initialization took 4.90 seconds
path_pfv00400.kgml:
path_pfv00400.kgml: Found a trail of span 4 without skipping any vertex
path_pfv00400.kgml: 67 -> 88 -> 60 -> 58 -> 60 -> 88
path_pfv00400.kgml: R00691 -> R00694 -> R01373 -> R01715 -> R01373 -> R00694
path_pfv00400.kgml: {pfv:Psefu_2018, pfv:Psefu_3986} -> {pfv:Psefu_2019, pfv:Psefu_3660} -> {pfv:Psefu_2018, pfv:Psefu_3986} -> pfv:Psefu_2018 -> {pfv:Psefu_2018, pfv:Psefu_3986} -> {pfv:Psefu_2019, pfv:Psefu_3660}
path_pfv00400.kgml: {4.2.1.51, 4.2.1.91} -> {2.6.1.1, 2.6.1.5, 2.6.1.57, 2.6.1.9} -> {4.2.1.51, 4.2.1.91} -> 5.4.99.5 -> {4.2.1.51, 4.2.1.91} -> {2.6.1.1, 2.6.1.5, 2.6.1.57, 2.6.1.9}
path_pfv00400.kgml:
path_pfv00400.kgml: Found a trail of span 3 without skipping any vertex
path_pfv00400.kgml: 53 -> 51 -> 52
path_pfv00400.kgml: R00674 -> R02722 -> R02340
path_pfv00400.kgml: pfv:Psefu_0145 -> {pfv:Psefu_0144, pfv:Psefu_0145} -> pfv:Psefu_0144
path_pfv00400.kgml: {4.2.1.122, 4.2.1.20} -> 4.2.1.20 -> {4.1.2.8, 4.2.1.20}
path_pfv00400.kgml:
path_pfv00400.kgml: Found a trail of span 2 without skipping any vertex
path_pfv00400.kgml: 57 -> 56
path_pfv00400.kgml: {R00985, R00986} -> R01073
path_pfv00400.kgml: {pfv:Psefu_0579, pfv:Psefu_0596} -> pfv:Psefu_0597
path_pfv00400.kgml: {4.1.3.27, 4.1.3.27} -> 2.4.2.18
path_pfv00400.kgml:
path_pfv00400.kgml: Found a trail of span 2 without skipping any vertex
path_pfv00400.kgml: 77 -> 76
path_pfv00400.kgml: R03084 -> R02413
path_pfv00400.kgml: {pfv:Psefu_1232, pfv:Psefu_2605, pfv:Psefu_4011} -> {pfv:Psefu_0050, pfv:Psefu_1231, pfv:Psefu_2072, pfv:Psefu_2606}
path_pfv00400.kgml: 4.2.1.10 -> {1.1.1.25, 1.1.1.282}
path_pfv00400.kgml:
path_pfv00400.kgml: --- 5.90 seconds ---

path_pfv00401.kgml: Novobiocin biosynthesis
path_pfv00401.kgml: Initialization took 0.16 seconds
path_pfv00401.kgml: (not found)
path_pfv00401.kgml: --- 0.26 seconds ---

path_pfv00410.kgml: beta-Alanine metabolism
path_pfv00410.kgml: Initialization took 1.55 seconds
path_pfv00410.kgml:
path_pfv00410.kgml: Found a trail of span 2 containing skipped vertices
path_pfv00410.kgml: 47 -> 45
path_pfv00410.kgml: R00907 -> {R00705, R00706}
path_pfv00410.kgml: {pfv:Psefu_0759, pfv:Psefu_3751} -> {pfv:Psefu_0761, pfv:Psefu_1069}
path_pfv00410.kgml: 2.6.1.18 -> {1.2.1.18, 1.2.1.27, 1.2.1.18}
path_pfv00410.kgml: Skipped genes: pfv:Psefu_0760
path_pfv00410.kgml:
path_pfv00410.kgml: --- 1.76 seconds ---

path_pfv00430.kgml: Taurine and hypotaurine metabolism
path_pfv00430.kgml: Initialization took 0.60 seconds
path_pfv00430.kgml:
path_pfv00430.kgml: Found a trail of span 2 without skipping any vertex
path_pfv00430.kgml: 36 -> 58
path_pfv00430.kgml: R00230 -> R00315
path_pfv00430.kgml: pfv:Psefu_3377 -> pfv:Psefu_3376
path_pfv00430.kgml: 2.3.1.8 -> {2.7.2.1, 2.7.2.15}
path_pfv00430.kgml:
path_pfv00430.kgml: --- 0.80 seconds ---

path_pfv00440.kgml: Phosphonate and phosphinate metabolism
path_pfv00440.kgml: Initialization took 0.15 seconds
path_pfv00440.kgml: (not found)
path_pfv00440.kgml: --- 0.25 seconds ---

path_pfv00450.kgml: Selenocompound metabolism
path_pfv00450.kgml: Initialization took 0.35 seconds
path_pfv00450.kgml: (not found)
path_pfv00450.kgml: --- 0.45 seconds ---

path_pfv00460.kgml: Cyanoamino acid metabolism
path_pfv00460.kgml: Initialization took 0.40 seconds
path_pfv00460.kgml: (not found)
path_pfv00460.kgml: --- 0.50 seconds ---

path_pfv00471.kgml: D-Glutamine and D-glutamate metabolism
path_pfv00471.kgml: Initialization took 0.15 seconds
path_pfv00471.kgml: (not found)
path_pfv00471.kgml: --- 0.25 seconds ---

path_pfv00473.kgml: D-Alanine metabolism
path_pfv00473.kgml: Initialization took 0.10 seconds
path_pfv00473.kgml: (not found)
path_pfv00473.kgml: --- 0.19 seconds ---

path_pfv00480.kgml: Glutathione metabolism
path_pfv00480.kgml: Initialization took 3.46 seconds
path_pfv00480.kgml: (not found)
path_pfv00480.kgml: --- 3.61 seconds ---

path_pfv00500.kgml: Starch and sucrose metabolism
path_pfv00500.kgml: Initialization took 2.56 seconds
path_pfv00500.kgml:
path_pfv00500.kgml: Found a trail of span 4 without skipping any vertex
path_pfv00500.kgml: 194 -> 120 -> 238 -> 149
path_pfv00500.kgml: R09994 -> R02110 -> R02112 -> R01557
path_pfv00500.kgml: pfv:Psefu_2815 -> pfv:Psefu_2813 -> pfv:Psefu_2814 -> pfv:Psefu_2814
path_pfv00500.kgml: 2.4.99.16 -> 2.4.1.18 -> {3.2.1.1, 3.2.1.133, 3.2.1.2} -> 5.4.99.16
path_pfv00500.kgml:
path_pfv00500.kgml: Found a trail of span 3 containing skipped vertices
path_pfv00500.kgml: 203 -> 206 -> 205
path_pfv00500.kgml: R11261 -> R01824 -> R11256
path_pfv00500.kgml: pfv:Psefu_2794 -> pfv:Psefu_2792 -> pfv:Psefu_2790
path_pfv00500.kgml: 3.2.1.68 -> 5.4.99.15 -> 3.2.1.141
path_pfv00500.kgml: Skipped genes: pfv:Psefu_2791, pfv:Psefu_2793
path_pfv00500.kgml:
path_pfv00500.kgml: Found a trail of span 2 without skipping any vertex
path_pfv00500.kgml: 88 -> 119
path_pfv00500.kgml: R00760 -> R00771
path_pfv00500.kgml: pfv:Psefu_4332 -> {pfv:Psefu_0953, pfv:Psefu_4331}
path_pfv00500.kgml: {2.7.1.1, 2.7.1.4} -> 5.3.1.9
path_pfv00500.kgml:
path_pfv00500.kgml: Found a trail of span 2 without skipping any vertex
path_pfv00500.kgml: 147 -> 125
path_pfv00500.kgml: R02780 -> R00837
path_pfv00500.kgml: pfv:Psefu_2202 -> pfv:Psefu_2203
path_pfv00500.kgml: 2.7.1.201 -> {3.2.1.122, 3.2.1.93}
path_pfv00500.kgml:
path_pfv00500.kgml: --- 3.28 seconds ---

path_pfv00520.kgml: Amino sugar and nucleotide sugar metabolism
path_pfv00520.kgml: Initialization took 3.66 seconds
path_pfv00520.kgml:
path_pfv00520.kgml: Found a trail of span 2 without skipping any vertex
path_pfv00520.kgml: 244 -> 246
path_pfv00520.kgml: R00888 -> R05692
path_pfv00520.kgml: pfv:Psefu_1689 -> pfv:Psefu_1688
path_pfv00520.kgml: 4.2.1.47 -> 1.1.1.271
path_pfv00520.kgml:
path_pfv00520.kgml: Found a trail of span 2 without skipping any vertex
path_pfv00520.kgml: 203 -> 227
path_pfv00520.kgml: R00885 -> R00880
path_pfv00520.kgml: {pfv:Psefu_1683, pfv:Psefu_3881} -> pfv:Psefu_3880
path_pfv00520.kgml: 2.7.7.13 -> 1.1.1.132
path_pfv00520.kgml:
path_pfv00520.kgml: Found a trail of span 2 without skipping any vertex
path_pfv00520.kgml: 420 -> 422
path_pfv00520.kgml: R11024 -> R11025
path_pfv00520.kgml: pfv:Psefu_3942 -> pfv:Psefu_3941
path_pfv00520.kgml: 2.7.1.221 -> 2.7.7.99
path_pfv00520.kgml:
path_pfv00520.kgml: Found a trail of span 2 without skipping any vertex
path_pfv00520.kgml: 80 -> 261
path_pfv00520.kgml: R03920 -> R02740
path_pfv00520.kgml: pfv:Psefu_4332 -> {pfv:Psefu_0953, pfv:Psefu_4331}
path_pfv00520.kgml: {2.7.1.1, 2.7.1.4} -> 5.3.1.9
path_pfv00520.kgml:
path_pfv00520.kgml: --- 4.35 seconds ---

path_pfv00521.kgml: Streptomycin biosynthesis
path_pfv00521.kgml: Initialization took 0.62 seconds
path_pfv00521.kgml:
path_pfv00521.kgml: Found a trail of span 4 without skipping any vertex
path_pfv00521.kgml: 44 -> 43 -> 42 -> 24
path_pfv00521.kgml: R02328 -> R06513 -> R06514 -> R02777
path_pfv00521.kgml: pfv:Psefu_4060 -> pfv:Psefu_4059 -> pfv:Psefu_4061 -> {pfv:Psefu_0673, pfv:Psefu_4062}
path_pfv00521.kgml: 2.7.7.24 -> 4.2.1.46 -> 5.1.3.13 -> 1.1.1.133
path_pfv00521.kgml:
path_pfv00521.kgml: --- 0.83 seconds ---

path_pfv00523.kgml: Polyketide sugar unit biosynthesis
path_pfv00523.kgml: Initialization took 0.20 seconds
path_pfv00523.kgml:
path_pfv00523.kgml: Found a trail of span 4 without skipping any vertex
path_pfv00523.kgml: 27 -> 26 -> 63 -> 28
path_pfv00523.kgml: R02328 -> R06513 -> R06514 -> R02777
path_pfv00523.kgml: pfv:Psefu_4060 -> pfv:Psefu_4059 -> pfv:Psefu_4061 -> {pfv:Psefu_0673, pfv:Psefu_4062}
path_pfv00523.kgml: 2.7.7.24 -> 4.2.1.46 -> 5.1.3.13 -> 1.1.1.133
path_pfv00523.kgml:
path_pfv00523.kgml: --- 0.40 seconds ---

path_pfv00525.kgml: Acarbose and validamycin biosynthesis
path_pfv00525.kgml: Initialization took 0.11 seconds
path_pfv00525.kgml:
path_pfv00525.kgml: Found a trail of span 2 without skipping any vertex
path_pfv00525.kgml: 58 -> 59
path_pfv00525.kgml: R02328 -> R06513
path_pfv00525.kgml: pfv:Psefu_4060 -> pfv:Psefu_4059
path_pfv00525.kgml: 2.7.7.24 -> 4.2.1.46
path_pfv00525.kgml:
path_pfv00525.kgml: --- 0.30 seconds ---

path_pfv00540.kgml: Lipopolysaccharide biosynthesis
path_pfv00540.kgml: Initialization took 2.26 seconds
path_pfv00540.kgml: (not found)
path_pfv00540.kgml: --- 2.36 seconds ---

path_pfv00550.kgml: Peptidoglycan biosynthesis
path_pfv00550.kgml: Initialization took 1.97 seconds
path_pfv00550.kgml:
path_pfv00550.kgml: Found a trail of span 6 containing skipped vertices
path_pfv00550.kgml: 33 -> 32 -> 34 -> 23 -> 35 -> 36
path_pfv00550.kgml: R03193 -> R02783 -> R02788 -> R04617 -> R05630 -> R05032
path_pfv00550.kgml: pfv:Psefu_3564 -> pfv:Psefu_3567 -> pfv:Psefu_3570 -> pfv:Psefu_3569 -> pfv:Psefu_3568 -> pfv:Psefu_3565
path_pfv00550.kgml: 6.3.2.8 -> 6.3.2.9 -> 6.3.2.13 -> 6.3.2.10 -> 2.7.8.13 -> 2.4.1.227
path_pfv00550.kgml: Skipped genes: pfv:Psefu_3566
path_pfv00550.kgml:
path_pfv00550.kgml: Found a trail of span 2 without skipping any vertex
path_pfv00550.kgml: 29 -> 28
path_pfv00550.kgml: R04573 -> R05629
path_pfv00550.kgml: pfv:Psefu_3569 -> pfv:Psefu_3568
path_pfv00550.kgml: 6.3.2.10 -> 2.7.8.13
path_pfv00550.kgml:
path_pfv00550.kgml: --- 2.50 seconds ---

path_pfv00561.kgml: Glycerolipid metabolism
path_pfv00561.kgml: Initialization took 1.02 seconds
path_pfv00561.kgml: (not found)
path_pfv00561.kgml: --- 1.08 seconds ---

path_pfv00562.kgml: Inositol phosphate metabolism
path_pfv00562.kgml: Initialization took 0.25 seconds
path_pfv00562.kgml: (not found)
path_pfv00562.kgml: --- 0.36 seconds ---

path_pfv00564.kgml: Glycerophospholipid metabolism
path_pfv00564.kgml: Initialization took 3.17 seconds
path_pfv00564.kgml: (not found)
path_pfv00564.kgml: --- 3.27 seconds ---

path_pfv00590.kgml: Arachidonic acid metabolism
path_pfv00590.kgml: Initialization took 0.11 seconds
path_pfv00590.kgml: (not found)
path_pfv00590.kgml: --- 0.21 seconds ---

path_pfv00592.kgml: alpha-Linolenic acid metabolism
path_pfv00592.kgml: Initialization took 0.10 seconds
path_pfv00592.kgml: (not found)
path_pfv00592.kgml: --- 0.23 seconds ---

path_pfv00620.kgml: Pyruvate metabolism
path_pfv00620.kgml: Initialization took 13.33 seconds
path_pfv00620.kgml:
path_pfv00620.kgml: Found a trail of span 3 without skipping any vertex
path_pfv00620.kgml: 123 -> 55 -> 124
path_pfv00620.kgml: R00014 -> R03270 -> R02569
path_pfv00620.kgml: pfv:Psefu_4193 -> pfv:Psefu_4193 -> pfv:Psefu_4194
path_pfv00620.kgml: {1.2.4.1, 2.2.1.6, 4.1.1.1} -> 1.2.4.1 -> 2.3.1.12
path_pfv00620.kgml:
path_pfv00620.kgml: Found a trail of span 3 containing skipped vertices
path_pfv00620.kgml: 129 -> 97 -> 109
path_pfv00620.kgml: R00315 -> R00230 -> R00238
path_pfv00620.kgml: pfv:Psefu_3376 -> pfv:Psefu_3377 -> {pfv:Psefu_0532, pfv:Psefu_1720, pfv:Psefu_3385, pfv:Psefu_4042}
path_pfv00620.kgml: {2.7.2.1, 2.7.2.15} -> 2.3.1.8 -> 2.3.1.9
path_pfv00620.kgml: Skipped genes: pfv:Psefu_3378
path_pfv00620.kgml:
path_pfv00620.kgml: Found a trail of span 2 without skipping any vertex
path_pfv00620.kgml: 92 -> 183
path_pfv00620.kgml: R00196 -> R11591
path_pfv00620.kgml: pfv:Psefu_3611 -> pfv:Psefu_3612
path_pfv00620.kgml: 1.1.2.3 -> 1.1.5.12
path_pfv00620.kgml:
path_pfv00620.kgml: --- 14.31 seconds ---

path_pfv00622.kgml: Xylene degradation
path_pfv00622.kgml: Initialization took 0.21 seconds
path_pfv00622.kgml:
path_pfv00622.kgml: Found a trail of span 2 without skipping any vertex
path_pfv00622.kgml: 18 -> 29
path_pfv00622.kgml: {R05290, R05291} -> {R05292, R05293}
path_pfv00622.kgml: {pfv:Psefu_2023, pfv:Psefu_2024, pfv:Psefu_2025} -> pfv:Psefu_2026
path_pfv00622.kgml: ? -> {1.3.1.67, 1.3.1.67}
path_pfv00622.kgml:
path_pfv00622.kgml: Found a trail of span 2 without skipping any vertex
path_pfv00622.kgml: 19 -> 30
path_pfv00622.kgml: R05428 -> R05314
path_pfv00622.kgml: {pfv:Psefu_2023, pfv:Psefu_2024, pfv:Psefu_2025} -> pfv:Psefu_2026
path_pfv00622.kgml: ? -> 1.3.1.68
path_pfv00622.kgml:
path_pfv00622.kgml: Found a trail of span 2 without skipping any vertex
path_pfv00622.kgml: 20 -> 53
path_pfv00622.kgml: R05665 -> R05309
path_pfv00622.kgml: {pfv:Psefu_2023, pfv:Psefu_2024, pfv:Psefu_2025} -> pfv:Psefu_2026
path_pfv00622.kgml: ? -> ?
path_pfv00622.kgml:
path_pfv00622.kgml: --- 0.60 seconds ---

path_pfv00623.kgml: Toluene degradation
path_pfv00623.kgml: Initialization took 0.20 seconds
path_pfv00623.kgml:
path_pfv00623.kgml: Found a trail of span 2 containing skipped vertices
path_pfv00623.kgml: 117 -> 127
path_pfv00623.kgml: R05299 -> R09229
path_pfv00623.kgml: pfv:Psefu_2033 -> pfv:Psefu_2031
path_pfv00623.kgml: 1.13.11.1 -> 5.5.1.1
path_pfv00623.kgml: Skipped genes: pfv:Psefu_2032
path_pfv00623.kgml:
path_pfv00623.kgml: Found a trail of span 2 containing skipped vertices
path_pfv00623.kgml: 117 -> 116
path_pfv00623.kgml: R05299 -> R05300
path_pfv00623.kgml: pfv:Psefu_2033 -> pfv:Psefu_2031
path_pfv00623.kgml: 1.13.11.1 -> 5.5.1.1
path_pfv00623.kgml: Skipped genes: pfv:Psefu_2032
path_pfv00623.kgml:
path_pfv00623.kgml: --- 0.50 seconds ---

path_pfv00625.kgml: Chloroalkane and chloroalkene degradation
path_pfv00625.kgml: Initialization took 0.44 seconds
path_pfv00625.kgml: (not found)
path_pfv00625.kgml: --- 0.54 seconds ---

path_pfv00626.kgml: Naphthalene degradation
path_pfv00626.kgml: Initialization took 0.10 seconds
path_pfv00626.kgml: (not found)
path_pfv00626.kgml: --- 0.20 seconds ---

path_pfv00627.kgml: Aminobenzoate degradation
path_pfv00627.kgml: Initialization took 1.16 seconds
path_pfv00627.kgml: (not found)
path_pfv00627.kgml: --- 1.26 seconds ---

path_pfv00630.kgml: Glyoxylate and dicarboxylate metabolism
path_pfv00630.kgml: Initialization took 10.38 seconds
path_pfv00630.kgml: (not found)
path_pfv00630.kgml: --- 10.48 seconds ---

path_pfv00640.kgml: Propanoate metabolism
path_pfv00640.kgml: Initialization took 5.78 seconds
path_pfv00640.kgml:
path_pfv00640.kgml: Found a trail of span 3 without skipping any vertex
path_pfv00640.kgml: 105 -> 195 -> 197
path_pfv00640.kgml: R00931 -> R11263 -> R11264
path_pfv00640.kgml: pfv:Psefu_2540 -> pfv:Psefu_2539 -> pfv:Psefu_2538
path_pfv00640.kgml: 2.3.3.5 -> 4.2.1.117 -> ?
path_pfv00640.kgml:
path_pfv00640.kgml: Found a trail of span 2 without skipping any vertex
path_pfv00640.kgml: 52 -> 68
path_pfv00640.kgml: R00921 -> R01353
path_pfv00640.kgml: pfv:Psefu_3377 -> pfv:Psefu_3376
path_pfv00640.kgml: {2.3.1.222, 2.3.1.8} -> {2.7.2.1, 2.7.2.15}
path_pfv00640.kgml:
path_pfv00640.kgml: Found a trail of span 2 containing skipped vertices
path_pfv00640.kgml: 21 -> 12
path_pfv00640.kgml: R00907 -> {R00705, R00706}
path_pfv00640.kgml: {pfv:Psefu_0759, pfv:Psefu_3751} -> {pfv:Psefu_0761, pfv:Psefu_1069}
path_pfv00640.kgml: 2.6.1.18 -> {1.2.1.18, 1.2.1.27, 1.2.1.18}
path_pfv00640.kgml: Skipped genes: pfv:Psefu_0760
path_pfv00640.kgml:
path_pfv00640.kgml: --- 6.33 seconds ---

path_pfv00643.kgml: Styrene degradation
path_pfv00643.kgml: Initialization took 0.44 seconds
path_pfv00643.kgml:
path_pfv00643.kgml: Found a trail of span 3 without skipping any vertex
path_pfv00643.kgml: 63 -> 39 -> 37
path_pfv00643.kgml: R02519 -> R03181 -> R01364
path_pfv00643.kgml: pfv:Psefu_2767 -> pfv:Psefu_2765 -> pfv:Psefu_2766
path_pfv00643.kgml: 1.13.11.5 -> 5.2.1.2 -> 3.7.1.2
path_pfv00643.kgml:
path_pfv00643.kgml: --- 0.64 seconds ---

path_pfv00650.kgml: Butanoate metabolism
path_pfv00650.kgml: Initialization took 6.13 seconds
path_pfv00650.kgml:
path_pfv00650.kgml: Found a trail of span 2 without skipping any vertex
path_pfv00650.kgml: 68 -> 78
path_pfv00650.kgml: R01648 -> {R00713, R00714}
path_pfv00650.kgml: {pfv:Psefu_0220, pfv:Psefu_1098} -> {pfv:Psefu_0095, pfv:Psefu_0219, pfv:Psefu_1095, pfv:Psefu_1099, pfv:Psefu_3752}
path_pfv00650.kgml: 2.6.1.19 -> {1.2.1.16, 1.2.1.24, 1.2.1.16, 1.2.1.79}
path_pfv00650.kgml:
path_pfv00650.kgml: Found a trail of span 2 without skipping any vertex
path_pfv00650.kgml: 68 -> 157
path_pfv00650.kgml: R01648 -> R00714
path_pfv00650.kgml: {pfv:Psefu_0220, pfv:Psefu_1098} -> {pfv:Psefu_0095, pfv:Psefu_0219, pfv:Psefu_1095, pfv:Psefu_1099, pfv:Psefu_3752}
path_pfv00650.kgml: 2.6.1.19 -> {1.2.1.16, 1.2.1.79}
path_pfv00650.kgml:
path_pfv00650.kgml: Found a trail of span 2 without skipping any vertex
path_pfv00650.kgml: 51 -> 54
path_pfv00650.kgml: R01361 -> R01357
path_pfv00650.kgml: pfv:Psefu_2449 -> pfv:Psefu_2450
path_pfv00650.kgml: 1.1.1.30 -> 6.2.1.16
path_pfv00650.kgml:
path_pfv00650.kgml: --- 6.56 seconds ---

path_pfv00660.kgml: C5-Branched dibasic acid metabolism
path_pfv00660.kgml: Initialization took 0.75 seconds
path_pfv00660.kgml:
path_pfv00660.kgml: Found a trail of span 3 without skipping any vertex
path_pfv00660.kgml: 31 -> 96 -> 97
path_pfv00660.kgml: R03896 -> R03898 -> R00994
path_pfv00660.kgml: {pfv:Psefu_1115, pfv:Psefu_1116, pfv:Psefu_3074, pfv:Psefu_3075} -> {pfv:Psefu_1115, pfv:Psefu_1116, pfv:Psefu_3074, pfv:Psefu_3075} -> pfv:Psefu_3073
path_pfv00660.kgml: 4.2.1.35 -> 4.2.1.35 -> 1.1.1.85
path_pfv00660.kgml:
path_pfv00660.kgml: Found a trail of span 2 without skipping any vertex
path_pfv00660.kgml: 43 -> 38
path_pfv00660.kgml: R00237 -> R03154
path_pfv00660.kgml: pfv:Psefu_2656 -> pfv:Psefu_2657
path_pfv00660.kgml: 4.1.3.25 -> 2.8.3.22
path_pfv00660.kgml:
path_pfv00660.kgml: --- 1.10 seconds ---

path_pfv00670.kgml: One carbon pool by folate
path_pfv00670.kgml: Initialization took 2.41 seconds
path_pfv00670.kgml:
path_pfv00670.kgml: Found a trail of span 4 containing skipped vertices
path_pfv00670.kgml: 68 -> 23 -> 24 -> 52
path_pfv00670.kgml: {R00937, R00940} -> {R00936, R00939} -> {R02235, R02236} -> R02101
path_pfv00670.kgml: pfv:Psefu_4265 -> {pfv:Psefu_1347, pfv:Psefu_4265} -> pfv:Psefu_4265 -> pfv:Psefu_4273
path_pfv00670.kgml: {1.5.1.3, 1.5.1.3} -> {1.5.1.3, 1.5.1.3} -> {1.5.1.3, 1.5.1.3} -> 2.1.1.45
path_pfv00670.kgml: Skipped genes: pfv:Psefu_4270
path_pfv00670.kgml:
path_pfv00670.kgml: --- 3.10 seconds ---

path_pfv00680.kgml: Methane metabolism
path_pfv00680.kgml: Initialization took 2.87 seconds
path_pfv00680.kgml:
path_pfv00680.kgml: Found a trail of span 2 without skipping any vertex
path_pfv00680.kgml: 103 -> 102
path_pfv00680.kgml: R06983 -> R00527
path_pfv00680.kgml: pfv:Psefu_3407 -> pfv:Psefu_3406
path_pfv00680.kgml: 1.1.1.284 -> 3.1.2.12
path_pfv00680.kgml:
path_pfv00680.kgml: Found a trail of span 2 without skipping any vertex
path_pfv00680.kgml: 203 -> 204
path_pfv00680.kgml: R00315 -> R00230
path_pfv00680.kgml: pfv:Psefu_3376 -> pfv:Psefu_3377
path_pfv00680.kgml: {2.7.2.1, 2.7.2.15} -> 2.3.1.8
path_pfv00680.kgml:
path_pfv00680.kgml: --- 3.21 seconds ---

path_pfv00730.kgml: Thiamine metabolism
path_pfv00730.kgml: Initialization took 0.85 seconds
path_pfv00730.kgml:
path_pfv00730.kgml: Found a trail of span 3 without skipping any vertex
path_pfv00730.kgml: 76 -> 75 -> 93
path_pfv00730.kgml: R03471 -> R04509 -> R03223
path_pfv00730.kgml: pfv:Psefu_3447 -> pfv:Psefu_3447 -> pfv:Psefu_3448
path_pfv00730.kgml: 2.7.1.49 -> 2.7.4.7 -> 2.5.1.3
path_pfv00730.kgml:
path_pfv00730.kgml: Found a trail of span 3 without skipping any vertex
path_pfv00730.kgml: 76 -> 75 -> 97
path_pfv00730.kgml: R03471 -> R04509 -> R10712
path_pfv00730.kgml: pfv:Psefu_3447 -> pfv:Psefu_3447 -> pfv:Psefu_3448
path_pfv00730.kgml: 2.7.1.49 -> 2.7.4.7 -> 2.5.1.3
path_pfv00730.kgml:
path_pfv00730.kgml: --- 1.20 seconds ---

path_pfv00740.kgml: Riboflavin metabolism
path_pfv00740.kgml: Initialization took 0.70 seconds
path_pfv00740.kgml:
path_pfv00740.kgml: Found a trail of span 3 without skipping any vertex
path_pfv00740.kgml: 32 -> 41 -> 42
path_pfv00740.kgml: R07281 -> R04457 -> R00066
path_pfv00740.kgml: {pfv:Psefu_0084, pfv:Psefu_0688} -> {pfv:Psefu_0686, pfv:Psefu_0689} -> pfv:Psefu_0687
path_pfv00740.kgml: 4.1.99.12 -> 2.5.1.78 -> 2.5.1.9
path_pfv00740.kgml:
path_pfv00740.kgml: --- 0.95 seconds ---

path_pfv00750.kgml: Vitamin B6 metabolism
path_pfv00750.kgml: Initialization took 0.60 seconds
path_pfv00750.kgml: (not found)
path_pfv00750.kgml: --- 0.72 seconds ---

path_pfv00760.kgml: Nicotinate and nicotinamide metabolism
path_pfv00760.kgml: Initialization took 3.56 seconds
path_pfv00760.kgml:
path_pfv00760.kgml: Found a trail of span 2 without skipping any vertex
path_pfv00760.kgml: 89 -> 88
path_pfv00760.kgml: R01268 -> R01724
path_pfv00760.kgml: pfv:Psefu_3997 -> pfv:Psefu_3996
path_pfv00760.kgml: 3.5.1.19 -> 6.3.4.21
path_pfv00760.kgml:
path_pfv00760.kgml: --- 3.86 seconds ---

path_pfv00770.kgml: Pantothenate and CoA biosynthesis
path_pfv00770.kgml: Initialization took 1.25 seconds
path_pfv00770.kgml:
path_pfv00770.kgml: Found a trail of span 2 without skipping any vertex
path_pfv00770.kgml: 82 -> 81
path_pfv00770.kgml: R00006 -> R03051
path_pfv00770.kgml: {pfv:Psefu_0861, pfv:Psefu_0862} -> pfv:Psefu_0864
path_pfv00770.kgml: 2.2.1.6 -> 1.1.1.86
path_pfv00770.kgml:
path_pfv00770.kgml: --- 1.50 seconds ---

path_pfv00780.kgml: Biotin metabolism
path_pfv00780.kgml: Initialization took 2.11 seconds
path_pfv00780.kgml:
path_pfv00780.kgml: Found a trail of span 2 containing skipped vertices
path_pfv00780.kgml: 94 -> 53
path_pfv00780.kgml: R10115 -> R10116
path_pfv00780.kgml: {pfv:Psefu_0439, pfv:Psefu_0451, pfv:Psefu_2587, pfv:Psefu_4371} -> {pfv:Psefu_0449, pfv:Psefu_0531, pfv:Psefu_1209, pfv:Psefu_2729, pfv:Psefu_3541}
path_pfv00780.kgml: {2.3.1.179, 2.3.1.41} -> 1.1.1.100
path_pfv00780.kgml: Skipped genes: pfv:Psefu_0450
path_pfv00780.kgml:
path_pfv00780.kgml: Found a trail of span 2 containing skipped vertices
path_pfv00780.kgml: 95 -> 53
path_pfv00780.kgml: R10115 -> R10116
path_pfv00780.kgml: {pfv:Psefu_0448, pfv:Psefu_2727} -> {pfv:Psefu_0449, pfv:Psefu_0531, pfv:Psefu_1209, pfv:Psefu_2729, pfv:Psefu_3541}
path_pfv00780.kgml: {2.3.1.179, 2.3.1.41} -> 1.1.1.100
path_pfv00780.kgml: Skipped genes: pfv:Psefu_2728
path_pfv00780.kgml:
path_pfv00780.kgml: Found a trail of span 2 containing skipped vertices
path_pfv00780.kgml: 64 -> 67
path_pfv00780.kgml: R10119 -> R10120
path_pfv00780.kgml: {pfv:Psefu_0439, pfv:Psefu_0451, pfv:Psefu_2587, pfv:Psefu_4371} -> {pfv:Psefu_0449, pfv:Psefu_0531, pfv:Psefu_1209, pfv:Psefu_2729, pfv:Psefu_3541}
path_pfv00780.kgml: {2.3.1.179, 2.3.1.41} -> 1.1.1.100
path_pfv00780.kgml: Skipped genes: pfv:Psefu_0450
path_pfv00780.kgml:
path_pfv00780.kgml: Found a trail of span 2 containing skipped vertices
path_pfv00780.kgml: 74 -> 67
path_pfv00780.kgml: R10119 -> R10120
path_pfv00780.kgml: {pfv:Psefu_0448, pfv:Psefu_2727} -> {pfv:Psefu_0449, pfv:Psefu_0531, pfv:Psefu_1209, pfv:Psefu_2729, pfv:Psefu_3541}
path_pfv00780.kgml: {2.3.1.179, 2.3.1.41} -> 1.1.1.100
path_pfv00780.kgml: Skipped genes: pfv:Psefu_2728
path_pfv00780.kgml:
path_pfv00780.kgml: Found a trail of span 2 without skipping any vertex
path_pfv00780.kgml: 42 -> 45
path_pfv00780.kgml: R09725 -> R10124
path_pfv00780.kgml: pfv:Psefu_3846 -> pfv:Psefu_3847
path_pfv00780.kgml: 3.1.1.85 -> 2.3.1.47
path_pfv00780.kgml:
path_pfv00780.kgml: --- 2.76 seconds ---

path_pfv00785.kgml: Lipoic acid metabolism
path_pfv00785.kgml: Initialization took 0.10 seconds
path_pfv00785.kgml: (not found)
path_pfv00785.kgml: --- 0.20 seconds ---

path_pfv00790.kgml: Folate biosynthesis
path_pfv00790.kgml: Initialization took 4.92 seconds
path_pfv00790.kgml:
path_pfv00790.kgml: Found a trail of span 5 without skipping any vertex
path_pfv00790.kgml: 180 -> 81 -> 80 -> 79 -> 130
path_pfv00790.kgml: R00428 -> R05046 -> R05048 -> R04639 -> R11082
path_pfv00790.kgml: {pfv:Psefu_0100, pfv:Psefu_1346, pfv:Psefu_2056} -> {pfv:Psefu_0100, pfv:Psefu_1346, pfv:Psefu_2056} -> {pfv:Psefu_0100, pfv:Psefu_1346, pfv:Psefu_2056} -> {pfv:Psefu_0100, pfv:Psefu_1346, pfv:Psefu_2056} -> pfv:Psefu_1345
path_pfv00790.kgml: 3.5.4.16 -> 3.5.4.16 -> 3.5.4.16 -> 3.5.4.16 -> 5.1.99.7
path_pfv00790.kgml:
path_pfv00790.kgml: Found a trail of span 3 without skipping any vertex
path_pfv00790.kgml: 171 -> 75 -> 74
path_pfv00790.kgml: R11073 -> R03504 -> R03503
path_pfv00790.kgml: pfv:Psefu_3955 -> pfv:Psefu_3955 -> {pfv:Psefu_0956, pfv:Psefu_3954}
path_pfv00790.kgml: 5.1.99.8 -> 4.1.2.25 -> 2.7.6.3
path_pfv00790.kgml:
path_pfv00790.kgml: Found a trail of span 2 without skipping any vertex
path_pfv00790.kgml: 161 -> 136
path_pfv00790.kgml: R07211 -> R04734
path_pfv00790.kgml: pfv:Psefu_2666 -> pfv:Psefu_2667
path_pfv00790.kgml: 1.14.16.1 -> 4.2.1.96
path_pfv00790.kgml:
path_pfv00790.kgml: Found a trail of span 2 without skipping any vertex
path_pfv00790.kgml: 102 -> 103
path_pfv00790.kgml: R10002 -> R09978
path_pfv00790.kgml: pfv:Psefu_1537 -> pfv:Psefu_1538
path_pfv00790.kgml: 4.3.99.3 -> 6.3.4.20
path_pfv00790.kgml:
path_pfv00790.kgml: Found a trail of span 2 without skipping any vertex
path_pfv00790.kgml: 118 -> 122
path_pfv00790.kgml: R09726 -> R09735
path_pfv00790.kgml: pfv:Psefu_2928 -> pfv:Psefu_2927
path_pfv00790.kgml: 2.7.7.75 -> 2.10.1.1
path_pfv00790.kgml:
path_pfv00790.kgml: Found a trail of span 2 containing skipped vertices
path_pfv00790.kgml: 117 -> 94
path_pfv00790.kgml: R11372 -> R09395
path_pfv00790.kgml: pfv:Psefu_1034 -> pfv:Psefu_1036
path_pfv00790.kgml: 4.6.1.17 -> 2.8.1.12
path_pfv00790.kgml: Skipped genes: pfv:Psefu_1035
path_pfv00790.kgml:
path_pfv00790.kgml: --- 6.08 seconds ---

path_pfv00791.kgml: Atrazine degradation
path_pfv00791.kgml: Initialization took 0.08 seconds
path_pfv00791.kgml:
path_pfv00791.kgml: Found a trail of span 2 without skipping any vertex
path_pfv00791.kgml: 70 -> 41
path_pfv00791.kgml: R00774 -> R00005
path_pfv00791.kgml: {pfv:Psefu_3274, pfv:Psefu_4073} -> pfv:Psefu_4072
path_pfv00791.kgml: 6.3.4.6 -> 3.5.1.54
path_pfv00791.kgml:
path_pfv00791.kgml: --- 0.29 seconds ---

path_pfv00860.kgml: Porphyrin and chlorophyll metabolism
path_pfv00860.kgml: Initialization took 11.44 seconds
path_pfv00860.kgml:
path_pfv00860.kgml: Found a trail of span 4 without skipping any vertex
path_pfv00860.kgml: 302 -> 315 -> 305 -> 308
path_pfv00860.kgml: R05225 -> R07302 -> {R05221, R06558} -> R05222
path_pfv00860.kgml: pfv:Psefu_1879 -> {pfv:Psefu_1877, pfv:Psefu_1878} -> pfv:Psefu_1880 -> pfv:Psefu_1880
path_pfv00860.kgml: 6.3.5.10 -> 6.3.1.10 -> {2.7.1.156, 2.7.1.156} -> 2.7.7.62
path_pfv00860.kgml:
path_pfv00860.kgml: Found a trail of span 3 containing skipped vertices
path_pfv00860.kgml: 289 -> 290 -> 291
path_pfv00860.kgml: R03948 -> R05217 -> R05180
path_pfv00860.kgml: pfv:Psefu_0054 -> pfv:Psefu_0056 -> pfv:Psefu_0053
path_pfv00860.kgml: 2.1.1.130 -> 1.14.13.83 -> 2.1.1.131
path_pfv00860.kgml: Skipped genes: pfv:Psefu_0055
path_pfv00860.kgml:
path_pfv00860.kgml: Found a trail of span 3 without skipping any vertex
path_pfv00860.kgml: 273 -> 270 -> 271
path_pfv00860.kgml: R00084 -> R03165 -> R03194
path_pfv00860.kgml: pfv:Psefu_0400 -> pfv:Psefu_0401 -> {pfv:Psefu_0402, pfv:Psefu_2338, pfv:Psefu_3355}
path_pfv00860.kgml: 2.5.1.61 -> 4.2.1.75 -> 2.1.1.107
path_pfv00860.kgml:
path_pfv00860.kgml: Found a trail of span 3 without skipping any vertex
path_pfv00860.kgml: 302 -> 316 -> 308
path_pfv00860.kgml: R05225 -> R06529 -> R05222
path_pfv00860.kgml: pfv:Psefu_1879 -> {pfv:Psefu_1877, pfv:Psefu_1878} -> pfv:Psefu_1880
path_pfv00860.kgml: 6.3.5.10 -> 6.3.1.10 -> 2.7.7.62
path_pfv00860.kgml:
path_pfv00860.kgml: Found a trail of span 3 without skipping any vertex
path_pfv00860.kgml: 312 -> 311 -> 310
path_pfv00860.kgml: R04148 -> R04594 -> R05223
path_pfv00860.kgml: pfv:Psefu_1881 -> pfv:Psefu_1882 -> pfv:Psefu_1883
path_pfv00860.kgml: 2.4.2.21 -> 3.1.3.73 -> 2.7.8.26
path_pfv00860.kgml:
path_pfv00860.kgml: Found a trail of span 2 without skipping any vertex
path_pfv00860.kgml: 294 -> 317
path_pfv00860.kgml: R05150 -> R05149
path_pfv00860.kgml: pfv:Psefu_0058 -> pfv:Psefu_0057
path_pfv00860.kgml: 1.3.1.54 -> 2.1.1.132
path_pfv00860.kgml:
path_pfv00860.kgml: Found a trail of span 2 without skipping any vertex
path_pfv00860.kgml: 285 -> 318
path_pfv00860.kgml: R05810 -> R07772
path_pfv00860.kgml: pfv:Psefu_4442 -> {pfv:Psefu_0053, pfv:Psefu_4441}
path_pfv00860.kgml: 2.1.1.271 -> 3.7.1.12
path_pfv00860.kgml:
path_pfv00860.kgml: --- 13.50 seconds ---

path_pfv00900.kgml: Terpenoid backbone biosynthesis
path_pfv00900.kgml: Initialization took 1.72 seconds
path_pfv00900.kgml: (not found)
path_pfv00900.kgml: --- 1.87 seconds ---

path_pfv00903.kgml: Limonene and pinene degradation
path_pfv00903.kgml: Initialization took 0.35 seconds
path_pfv00903.kgml: (not found)
path_pfv00903.kgml: --- 0.45 seconds ---

path_pfv00906.kgml: Carotenoid biosynthesis
path_pfv00906.kgml: Initialization took 0.15 seconds
path_pfv00906.kgml:
path_pfv00906.kgml: Found a trail of span 5 without skipping any vertex
path_pfv00906.kgml: 358 -> 360 -> 365 -> 245 -> 244
path_pfv00906.kgml: R04787 -> R04798 -> R04800 -> R05341 -> R03824
path_pfv00906.kgml: pfv:Psefu_2396 -> pfv:Psefu_2396 -> pfv:Psefu_2396 -> pfv:Psefu_2395 -> pfv:Psefu_2395
path_pfv00906.kgml: {1.3.5.5, 1.3.99.28, 1.3.99.29, 1.3.99.30, 1.3.99.31} -> {1.3.5.6, 1.3.99.26, 1.3.99.28, 1.3.99.30, 1.3.99.31} -> {1.3.5.6, 1.3.99.26, 1.3.99.30, 1.3.99.31} -> 5.5.1.19 -> 5.5.1.19
path_pfv00906.kgml:
path_pfv00906.kgml: Found a trail of span 5 without skipping any vertex
path_pfv00906.kgml: 358 -> 367 -> 365 -> 245 -> 244
path_pfv00906.kgml: R04787 -> R04798 -> R04800 -> R05341 -> R03824
path_pfv00906.kgml: pfv:Psefu_2396 -> pfv:Psefu_2396 -> pfv:Psefu_2396 -> pfv:Psefu_2395 -> pfv:Psefu_2395
path_pfv00906.kgml: {1.3.5.5, 1.3.99.28, 1.3.99.29, 1.3.99.30, 1.3.99.31} -> {1.3.5.6, 1.3.99.26, 1.3.99.28, 1.3.99.30, 1.3.99.31} -> {1.3.5.6, 1.3.99.26, 1.3.99.30, 1.3.99.31} -> 5.5.1.19 -> 5.5.1.19
path_pfv00906.kgml:
path_pfv00906.kgml: Found a trail of span 5 without skipping any vertex
path_pfv00906.kgml: 358 -> 322 -> 365 -> 245 -> 244
path_pfv00906.kgml: R04787 -> R04798 -> R04800 -> R05341 -> R03824
path_pfv00906.kgml: pfv:Psefu_2396 -> pfv:Psefu_2396 -> pfv:Psefu_2396 -> pfv:Psefu_2395 -> pfv:Psefu_2395
path_pfv00906.kgml: {1.3.5.5, 1.3.99.28, 1.3.99.29, 1.3.99.30, 1.3.99.31} -> {1.3.5.6, 1.3.99.26, 1.3.99.28, 1.3.99.30, 1.3.99.31} -> {1.3.5.6, 1.3.99.26, 1.3.99.30, 1.3.99.31} -> 5.5.1.19 -> 5.5.1.19
path_pfv00906.kgml:
path_pfv00906.kgml: Found a trail of span 5 without skipping any vertex
path_pfv00906.kgml: 364 -> 360 -> 365 -> 245 -> 244
path_pfv00906.kgml: R04787 -> R04798 -> R04800 -> R05341 -> R03824
path_pfv00906.kgml: pfv:Psefu_2396 -> pfv:Psefu_2396 -> pfv:Psefu_2396 -> pfv:Psefu_2395 -> pfv:Psefu_2395
path_pfv00906.kgml: {1.3.5.5, 1.3.99.28, 1.3.99.29, 1.3.99.30, 1.3.99.31} -> {1.3.5.6, 1.3.99.26, 1.3.99.28, 1.3.99.30, 1.3.99.31} -> {1.3.5.6, 1.3.99.26, 1.3.99.30, 1.3.99.31} -> 5.5.1.19 -> 5.5.1.19
path_pfv00906.kgml:
path_pfv00906.kgml: Found a trail of span 5 without skipping any vertex
path_pfv00906.kgml: 364 -> 367 -> 365 -> 245 -> 244
path_pfv00906.kgml: R04787 -> R04798 -> R04800 -> R05341 -> R03824
path_pfv00906.kgml: pfv:Psefu_2396 -> pfv:Psefu_2396 -> pfv:Psefu_2396 -> pfv:Psefu_2395 -> pfv:Psefu_2395
path_pfv00906.kgml: {1.3.5.5, 1.3.99.28, 1.3.99.29, 1.3.99.30, 1.3.99.31} -> {1.3.5.6, 1.3.99.26, 1.3.99.28, 1.3.99.30, 1.3.99.31} -> {1.3.5.6, 1.3.99.26, 1.3.99.30, 1.3.99.31} -> 5.5.1.19 -> 5.5.1.19
path_pfv00906.kgml:
path_pfv00906.kgml: Found a trail of span 5 without skipping any vertex
path_pfv00906.kgml: 364 -> 322 -> 362 -> 245 -> 244
path_pfv00906.kgml: R04787 -> R04798 -> R04800 -> R05341 -> R03824
path_pfv00906.kgml: pfv:Psefu_2396 -> pfv:Psefu_2396 -> pfv:Psefu_2396 -> pfv:Psefu_2395 -> pfv:Psefu_2395
path_pfv00906.kgml: {1.3.5.5, 1.3.99.28, 1.3.99.29, 1.3.99.30, 1.3.99.31} -> {1.3.5.6, 1.3.99.26, 1.3.99.28, 1.3.99.30, 1.3.99.31} -> {1.3.5.6, 1.3.99.26, 1.3.99.30, 1.3.99.31} -> 5.5.1.19 -> 5.5.1.19
path_pfv00906.kgml:
path_pfv00906.kgml: Found a trail of span 5 without skipping any vertex
path_pfv00906.kgml: 366 -> 360 -> 362 -> 245 -> 244
path_pfv00906.kgml: R04787 -> R04798 -> R04800 -> R05341 -> R03824
path_pfv00906.kgml: pfv:Psefu_2396 -> pfv:Psefu_2396 -> pfv:Psefu_2396 -> pfv:Psefu_2395 -> pfv:Psefu_2395
path_pfv00906.kgml: {1.3.5.5, 1.3.99.28, 1.3.99.29, 1.3.99.30, 1.3.99.31} -> {1.3.5.6, 1.3.99.26, 1.3.99.28, 1.3.99.30, 1.3.99.31} -> {1.3.5.6, 1.3.99.26, 1.3.99.30, 1.3.99.31} -> 5.5.1.19 -> 5.5.1.19
path_pfv00906.kgml:
path_pfv00906.kgml: Found a trail of span 5 without skipping any vertex
path_pfv00906.kgml: 366 -> 367 -> 362 -> 245 -> 244
path_pfv00906.kgml: R04787 -> R04798 -> R04800 -> R05341 -> R03824
path_pfv00906.kgml: pfv:Psefu_2396 -> pfv:Psefu_2396 -> pfv:Psefu_2396 -> pfv:Psefu_2395 -> pfv:Psefu_2395
path_pfv00906.kgml: {1.3.5.5, 1.3.99.28, 1.3.99.29, 1.3.99.30, 1.3.99.31} -> {1.3.5.6, 1.3.99.26, 1.3.99.28, 1.3.99.30, 1.3.99.31} -> {1.3.5.6, 1.3.99.26, 1.3.99.30, 1.3.99.31} -> 5.5.1.19 -> 5.5.1.19
path_pfv00906.kgml:
path_pfv00906.kgml: Found a trail of span 5 without skipping any vertex
path_pfv00906.kgml: 366 -> 360 -> 365 -> 245 -> 244
path_pfv00906.kgml: R04787 -> R04798 -> R04800 -> R05341 -> R03824
path_pfv00906.kgml: pfv:Psefu_2396 -> pfv:Psefu_2396 -> pfv:Psefu_2396 -> pfv:Psefu_2395 -> pfv:Psefu_2395
path_pfv00906.kgml: {1.3.5.5, 1.3.99.28, 1.3.99.29, 1.3.99.30, 1.3.99.31} -> {1.3.5.6, 1.3.99.26, 1.3.99.28, 1.3.99.30, 1.3.99.31} -> {1.3.5.6, 1.3.99.26, 1.3.99.30, 1.3.99.31} -> 5.5.1.19 -> 5.5.1.19
path_pfv00906.kgml:
path_pfv00906.kgml: Found a trail of span 5 without skipping any vertex
path_pfv00906.kgml: 366 -> 367 -> 365 -> 245 -> 244
path_pfv00906.kgml: R04787 -> R04798 -> R04800 -> R05341 -> R03824
path_pfv00906.kgml: pfv:Psefu_2396 -> pfv:Psefu_2396 -> pfv:Psefu_2396 -> pfv:Psefu_2395 -> pfv:Psefu_2395
path_pfv00906.kgml: {1.3.5.5, 1.3.99.28, 1.3.99.29, 1.3.99.30, 1.3.99.31} -> {1.3.5.6, 1.3.99.26, 1.3.99.28, 1.3.99.30, 1.3.99.31} -> {1.3.5.6, 1.3.99.26, 1.3.99.30, 1.3.99.31} -> 5.5.1.19 -> 5.5.1.19
path_pfv00906.kgml:
path_pfv00906.kgml: Found a trail of span 5 without skipping any vertex
path_pfv00906.kgml: 366 -> 322 -> 362 -> 245 -> 244
path_pfv00906.kgml: R04787 -> R04798 -> R04800 -> R05341 -> R03824
path_pfv00906.kgml: pfv:Psefu_2396 -> pfv:Psefu_2396 -> pfv:Psefu_2396 -> pfv:Psefu_2395 -> pfv:Psefu_2395
path_pfv00906.kgml: {1.3.5.5, 1.3.99.28, 1.3.99.29, 1.3.99.30, 1.3.99.31} -> {1.3.5.6, 1.3.99.26, 1.3.99.28, 1.3.99.30, 1.3.99.31} -> {1.3.5.6, 1.3.99.26, 1.3.99.30, 1.3.99.31} -> 5.5.1.19 -> 5.5.1.19
path_pfv00906.kgml:
path_pfv00906.kgml: Found a trail of span 5 without skipping any vertex
path_pfv00906.kgml: 366 -> 322 -> 365 -> 245 -> 244
path_pfv00906.kgml: R04787 -> R04798 -> R04800 -> R05341 -> R03824
path_pfv00906.kgml: pfv:Psefu_2396 -> pfv:Psefu_2396 -> pfv:Psefu_2396 -> pfv:Psefu_2395 -> pfv:Psefu_2395
path_pfv00906.kgml: {1.3.5.5, 1.3.99.28, 1.3.99.29, 1.3.99.30, 1.3.99.31} -> {1.3.5.6, 1.3.99.26, 1.3.99.28, 1.3.99.30, 1.3.99.31} -> {1.3.5.6, 1.3.99.26, 1.3.99.30, 1.3.99.31} -> 5.5.1.19 -> 5.5.1.19
path_pfv00906.kgml:
path_pfv00906.kgml: Found a trail of span 4 without skipping any vertex
path_pfv00906.kgml: 366 -> 360 -> 93 -> 92
path_pfv00906.kgml: R04787 -> R04798 -> R04801 -> R07856
path_pfv00906.kgml: pfv:Psefu_2396 -> pfv:Psefu_2396 -> pfv:Psefu_2395 -> pfv:Psefu_2395
path_pfv00906.kgml: {1.3.5.5, 1.3.99.28, 1.3.99.29, 1.3.99.30, 1.3.99.31} -> {1.3.5.6, 1.3.99.26, 1.3.99.28, 1.3.99.30, 1.3.99.31} -> 5.5.1.19 -> 5.5.1.19
path_pfv00906.kgml:
path_pfv00906.kgml: Found a trail of span 4 without skipping any vertex
path_pfv00906.kgml: 364 -> 360 -> 93 -> 92
path_pfv00906.kgml: R04787 -> R04798 -> R04801 -> R07856
path_pfv00906.kgml: pfv:Psefu_2396 -> pfv:Psefu_2396 -> pfv:Psefu_2395 -> pfv:Psefu_2395
path_pfv00906.kgml: {1.3.5.5, 1.3.99.28, 1.3.99.29, 1.3.99.30, 1.3.99.31} -> {1.3.5.6, 1.3.99.26, 1.3.99.28, 1.3.99.30, 1.3.99.31} -> 5.5.1.19 -> 5.5.1.19
path_pfv00906.kgml:
path_pfv00906.kgml: Found a trail of span 4 without skipping any vertex
path_pfv00906.kgml: 366 -> 367 -> 93 -> 92
path_pfv00906.kgml: R04787 -> R04798 -> R04801 -> R07856
path_pfv00906.kgml: pfv:Psefu_2396 -> pfv:Psefu_2396 -> pfv:Psefu_2395 -> pfv:Psefu_2395
path_pfv00906.kgml: {1.3.5.5, 1.3.99.28, 1.3.99.29, 1.3.99.30, 1.3.99.31} -> {1.3.5.6, 1.3.99.26, 1.3.99.28, 1.3.99.30, 1.3.99.31} -> 5.5.1.19 -> 5.5.1.19
path_pfv00906.kgml:
path_pfv00906.kgml: Found a trail of span 4 without skipping any vertex
path_pfv00906.kgml: 364 -> 322 -> 93 -> 92
path_pfv00906.kgml: R04787 -> R04798 -> R04801 -> R07856
path_pfv00906.kgml: pfv:Psefu_2396 -> pfv:Psefu_2396 -> pfv:Psefu_2395 -> pfv:Psefu_2395
path_pfv00906.kgml: {1.3.5.5, 1.3.99.28, 1.3.99.29, 1.3.99.30, 1.3.99.31} -> {1.3.5.6, 1.3.99.26, 1.3.99.28, 1.3.99.30, 1.3.99.31} -> 5.5.1.19 -> 5.5.1.19
path_pfv00906.kgml:
path_pfv00906.kgml: --- 3.66 seconds ---

path_pfv00910.kgml: Nitrogen metabolism
path_pfv00910.kgml: Initialization took 3.80 seconds
path_pfv00910.kgml:
path_pfv00910.kgml: Found a trail of span 2 without skipping any vertex
path_pfv00910.kgml: 25 -> 148
path_pfv00910.kgml: R00798 -> R00787
path_pfv00910.kgml: {pfv:Psefu_2938, pfv:Psefu_2939, pfv:Psefu_3354} -> {pfv:Psefu_0535, pfv:Psefu_0536, pfv:Psefu_3353}
path_pfv00910.kgml: ? -> {1.7.1.15, 1.7.1.4}
path_pfv00910.kgml:
path_pfv00910.kgml: --- 4.00 seconds ---

path_pfv00920.kgml: Sulfur metabolism
path_pfv00920.kgml: Initialization took 8.45 seconds
path_pfv00920.kgml:
path_pfv00920.kgml: Found a trail of span 2 without skipping any vertex
path_pfv00920.kgml: 160 -> 159
path_pfv00920.kgml: R00529 -> R00509
path_pfv00920.kgml: {pfv:Psefu_3655, pfv:Psefu_3656} -> pfv:Psefu_3655
path_pfv00920.kgml: 2.7.7.4 -> 2.7.1.25
path_pfv00920.kgml:
path_pfv00920.kgml: Found a trail of span 2 without skipping any vertex
path_pfv00920.kgml: 42 -> 39
path_pfv00920.kgml: R00529 -> R00509
path_pfv00920.kgml: {pfv:Psefu_3655, pfv:Psefu_3656} -> pfv:Psefu_3655
path_pfv00920.kgml: 2.7.7.4 -> 2.7.1.25
path_pfv00920.kgml:
path_pfv00920.kgml: Found a trail of span 2 containing skipped vertices
path_pfv00920.kgml: 55 -> 57
path_pfv00920.kgml: R10203 -> R10206
path_pfv00920.kgml: pfv:Psefu_4130 -> {pfv:Psefu_4128, pfv:Psefu_4130}
path_pfv00920.kgml: 1.14.14.35 -> {1.14.14.34, 1.14.14.5}
path_pfv00920.kgml: Skipped genes: pfv:Psefu_4129
path_pfv00920.kgml:
path_pfv00920.kgml: --- 8.90 seconds ---

path_pfv00930.kgml: Caprolactam degradation
path_pfv00930.kgml: Initialization took 0.21 seconds
path_pfv00930.kgml: (not found)
path_pfv00930.kgml: --- 0.36 seconds ---

path_pfv00970.kgml: Aminoacyl-tRNA biosynthesis
path_pfv00970.kgml: Initialization took 4.11 seconds
path_pfv00970.kgml: (not found)
path_pfv00970.kgml: --- 4.22 seconds ---

path_pfv01040.kgml: Biosynthesis of unsaturated fatty acids
path_pfv01040.kgml: Initialization took 0.76 seconds
path_pfv01040.kgml: (not found)
path_pfv01040.kgml: --- 0.86 seconds ---

--- 362.25 seconds ---
