# Supplementary material for: CoMetGeNe: mining conserved neighborhood patterns in metabolic and genomic contexts
Source: BMC Bioinformatics. 2019 Jan 10;20:19. doi: 10.1186/s12859-018-2542-2 (PMC6327494; doi:10.1186/s12859-018-2542-2)
Supplement: Supplementary file 14 — Trail finding results for completely assembled representative bacterial genomes present in NCBI Genomes. Of the 1,545 fully assembled representative bacterial genomes in NCBI, corresponding entries have been identified in KEGG for 1,467 species, for which trail finding has been performed for all combinations of gap parameters δG and δD ranging from 0 to 3. This additional file is available from https://doi.org/10.6084/m9.figshare.7288769. (GZ 178,532 kb) [file 12859_2018_2542_MOESM14_ESM.gz › results/bao_dG3_dD0.hnet]

--- delta_G = 3, delta_D = 0 ---

path_bao00010.kgml: Glycolysis / Gluconeogenesis
path_bao00010.kgml: Initialization took 2.24 seconds
path_bao00010.kgml:
path_bao00010.kgml: Found a trail of span 5 without skipping any vertex
path_bao00010.kgml: 58 -> 57 -> 76 -> 137 -> 55
path_bao00010.kgml: R01015 -> R01061 -> R01512 -> R01518 -> R00658
path_bao00010.kgml: bao:BAMF_3254 -> {bao:BAMF_2705, bao:BAMF_3256} -> bao:BAMF_3255 -> bao:BAMF_3253 -> bao:BAMF_3252
path_bao00010.kgml: 5.3.1.1 -> {1.2.1.12, 1.2.1.59} -> 2.7.2.3 -> {5.4.2.11, 5.4.2.12} -> 4.2.1.11
path_bao00010.kgml:
path_bao00010.kgml: Found a trail of span 4 without skipping any vertex
path_bao00010.kgml: 48 -> 49 -> 50 -> 75
path_bao00010.kgml: R00014 -> R03270 -> R02569 -> R07618
path_bao00010.kgml: {bao:BAMF_1533, bao:BAMF_1534} -> {bao:BAMF_1533, bao:BAMF_1534} -> {bao:BAMF_0783, bao:BAMF_1535} -> {bao:BAMF_0784, bao:BAMF_1536, bao:BAMF_2303}
path_bao00010.kgml: {1.2.4.1, 2.2.1.6, 4.1.1.1} -> 1.2.4.1 -> 2.3.1.12 -> 1.8.1.4
path_bao00010.kgml:
path_bao00010.kgml: Found a trail of span 2 containing skipped vertices
path_bao00010.kgml: 14 -> 60
path_bao00010.kgml: R01070 -> R04780
path_bao00010.kgml: bao:BAMF_3549 -> {bao:BAMF_3546, bao:BAMF_3825}
path_bao00010.kgml: 4.1.2.13 -> 3.1.3.11
path_bao00010.kgml: Skipped genes: bao:BAMF_3547, bao:BAMF_3548
path_bao00010.kgml:
path_bao00010.kgml: --- 2.61 seconds ---

path_bao00020.kgml: Citrate cycle (TCA cycle)
path_bao00020.kgml: Initialization took 0.74 seconds
path_bao00020.kgml:
path_bao00020.kgml: Found a trail of span 4 without skipping any vertex
path_bao00020.kgml: 82 -> 80 -> 77 -> 75
path_bao00020.kgml: R02569 -> R07618 -> R03270 -> R00014
path_bao00020.kgml: {bao:BAMF_0783, bao:BAMF_1535} -> {bao:BAMF_0784, bao:BAMF_1536, bao:BAMF_2303} -> {bao:BAMF_1533, bao:BAMF_1534} -> {bao:BAMF_1533, bao:BAMF_1534}
path_bao00020.kgml: 2.3.1.12 -> 1.8.1.4 -> 1.2.4.1 -> {1.2.4.1, 2.2.1.6, 4.1.1.1}
path_bao00020.kgml:
path_bao00020.kgml: Found a trail of span 3 without skipping any vertex
path_bao00020.kgml: 29 -> 30 -> 31
path_bao00020.kgml: R00621 -> R03316 -> R02570
path_bao00020.kgml: bao:BAMF_2009 -> bao:BAMF_2009 -> bao:BAMF_2008
path_bao00020.kgml: 1.2.4.2 -> 1.2.4.2 -> 2.3.1.61
path_bao00020.kgml:
path_bao00020.kgml: Found a trail of span 2 containing skipped vertices
path_bao00020.kgml: 41 -> 42
path_bao00020.kgml: R00351 -> R00342
path_bao00020.kgml: {bao:BAMF_1040, bao:BAMF_2311, bao:BAMF_2717} -> bao:BAMF_2715
path_bao00020.kgml: {2.3.3.1, 2.3.3.16, 2.3.3.3} -> {1.1.1.299, 1.1.1.37}
path_bao00020.kgml: Skipped genes: bao:BAMF_2716
path_bao00020.kgml:
path_bao00020.kgml: --- 1.04 seconds ---

path_bao00030.kgml: Pentose phosphate pathway
path_bao00030.kgml: Initialization took 0.99 seconds
path_bao00030.kgml:
path_bao00030.kgml: Found a trail of span 3 containing skipped vertices
path_bao00030.kgml: 52 -> 77 -> 50
path_bao00030.kgml: R04780 -> R01827 -> R01070
path_bao00030.kgml: {bao:BAMF_3546, bao:BAMF_3825} -> bao:BAMF_3548 -> bao:BAMF_3549
path_bao00030.kgml: 3.1.3.11 -> 2.2.1.2 -> 4.1.2.13
path_bao00030.kgml: Skipped genes: bao:BAMF_3547
path_bao00030.kgml:
path_bao00030.kgml: Found a trail of span 2 without skipping any vertex
path_bao00030.kgml: 135 -> 137
path_bao00030.kgml: R05338 -> R09780
path_bao00030.kgml: bao:BAMF_0310 -> bao:BAMF_0309
path_bao00030.kgml: 4.1.2.43 -> 5.3.1.27
path_bao00030.kgml:
path_bao00030.kgml: --- 1.28 seconds ---

path_bao00040.kgml: Pentose and glucuronate interconversions
path_bao00040.kgml: Initialization took 0.39 seconds
path_bao00040.kgml:
path_bao00040.kgml: Found a trail of span 3 without skipping any vertex
path_bao00040.kgml: 75 -> 70 -> 68
path_bao00040.kgml: R05850 -> R02439 -> R01761
path_bao00040.kgml: bao:BAMF_2683 -> bao:BAMF_2684 -> bao:BAMF_2685
path_bao00040.kgml: 5.1.3.4 -> 2.7.1.16 -> 5.3.1.4
path_bao00040.kgml:
path_bao00040.kgml: --- 0.51 seconds ---

path_bao00051.kgml: Fructose and mannose metabolism
path_bao00051.kgml: Initialization took 0.65 seconds
path_bao00051.kgml:
path_bao00051.kgml: Found a trail of span 2 containing skipped vertices
path_bao00051.kgml: 96 -> 105
path_bao00051.kgml: R01070 -> R04780
path_bao00051.kgml: bao:BAMF_3549 -> {bao:BAMF_3546, bao:BAMF_3825}
path_bao00051.kgml: 4.1.2.13 -> 3.1.3.11
path_bao00051.kgml: Skipped genes: bao:BAMF_3547, bao:BAMF_3548
path_bao00051.kgml:
path_bao00051.kgml: Found a trail of span 2 without skipping any vertex
path_bao00051.kgml: 67 -> 77
path_bao00051.kgml: R02704 -> R02703
path_bao00051.kgml: {bao:BAMF_0366, bao:BAMF_0367} -> bao:BAMF_0368
path_bao00051.kgml: 2.7.1.197 -> 1.1.1.17
path_bao00051.kgml:
path_bao00051.kgml: Found a trail of span 2 without skipping any vertex
path_bao00051.kgml: 54 -> 92
path_bao00051.kgml: R03232 -> R02071
path_bao00051.kgml: {bao:BAMF_1514, bao:BAMF_2516} -> bao:BAMF_1513
path_bao00051.kgml: 2.7.1.202 -> 2.7.1.56
path_bao00051.kgml:
path_bao00051.kgml: --- 0.95 seconds ---

path_bao00052.kgml: Galactose metabolism
path_bao00052.kgml: Initialization took 0.69 seconds
path_bao00052.kgml:
path_bao00052.kgml: Found a trail of span 2 without skipping any vertex
path_bao00052.kgml: 171 -> 82
path_bao00052.kgml: R01092 -> R00955
path_bao00052.kgml: bao:BAMF_3656 -> bao:BAMF_3655
path_bao00052.kgml: 2.7.1.6 -> 2.7.7.12
path_bao00052.kgml:
path_bao00052.kgml: Found a trail of span 2 without skipping any vertex
path_bao00052.kgml: 67 -> 60
path_bao00052.kgml: R04393 -> R03256
path_bao00052.kgml: {bao:BAMF_1294, bao:BAMF_1295} -> bao:BAMF_1296
path_bao00052.kgml: 2.7.1.207 -> 3.2.1.85
path_bao00052.kgml:
path_bao00052.kgml: --- 0.86 seconds ---

path_bao00053.kgml: Ascorbate and aldarate metabolism
path_bao00053.kgml: Initialization took 0.09 seconds
path_bao00053.kgml: (not found)
path_bao00053.kgml: --- 0.14 seconds ---

path_bao00061.kgml: Fatty acid biosynthesis
path_bao00061.kgml: Initialization took 0.84 seconds
path_bao00061.kgml: (not found)
path_bao00061.kgml: --- 0.92 seconds ---

path_bao00072.kgml: Synthesis and degradation of ketone bodies
path_bao00072.kgml: Initialization took 0.09 seconds
path_bao00072.kgml:
path_bao00072.kgml: Found a trail of span 2 without skipping any vertex
path_bao00072.kgml: 15 -> 18
path_bao00072.kgml: R01361 -> R00410
path_bao00072.kgml: bao:BAMF_1916 -> {bao:BAMF_1917, bao:BAMF_1918}
path_bao00072.kgml: 1.1.1.30 -> 2.8.3.5
path_bao00072.kgml:
path_bao00072.kgml: --- 0.20 seconds ---

path_bao00121.kgml: Secondary bile acid biosynthesis
path_bao00121.kgml: Initialization took 0.06 seconds
path_bao00121.kgml: (not found)
path_bao00121.kgml: --- 0.11 seconds ---

path_bao00130.kgml: Ubiquinone and other terpenoid-quinone biosynthesis
path_bao00130.kgml: Initialization took 0.24 seconds
path_bao00130.kgml:
path_bao00130.kgml: Found a trail of span 6 without skipping any vertex
path_bao00130.kgml: 69 -> 61 -> 54 -> 60 -> 59 -> 58
path_bao00130.kgml: R01717 -> R08165 -> R08166 -> R04031 -> R04030 -> R07263
path_bao00130.kgml: {bao:BAMF_2863, bao:BAMF_2995} -> bao:BAMF_2862 -> bao:BAMF_2861 -> bao:BAMF_2858 -> bao:BAMF_2859 -> bao:BAMF_2860
path_bao00130.kgml: 5.4.4.2 -> 2.2.1.9 -> 4.2.99.20 -> 4.2.1.113 -> 6.2.1.26 -> 4.1.3.36
path_bao00130.kgml:
path_bao00130.kgml: --- 0.39 seconds ---

path_bao00190.kgml: Oxidative phosphorylation
path_bao00190.kgml: Initialization took 1.69 seconds
path_bao00190.kgml: (not found)
path_bao00190.kgml: --- 1.74 seconds ---

path_bao00220.kgml: Arginine biosynthesis
path_bao00220.kgml: Initialization took 0.79 seconds
path_bao00220.kgml:
path_bao00220.kgml: Found a trail of span 6 containing skipped vertices
path_bao00220.kgml: 49 -> 50 -> 51 -> 52 -> 55 -> 44
path_bao00220.kgml: R00259 -> R02649 -> R03443 -> R02283 -> R02282 -> R01398
path_bao00220.kgml: bao:BAMF_1193 -> bao:BAMF_1194 -> bao:BAMF_1192 -> bao:BAMF_1195 -> bao:BAMF_1193 -> bao:BAMF_1198
path_bao00220.kgml: 2.3.1.1 -> 2.7.2.8 -> 1.2.1.38 -> 2.6.1.11 -> 2.3.1.35 -> 2.1.3.3
path_bao00220.kgml: Skipped genes: bao:BAMF_1197, bao:BAMF_1196
path_bao00220.kgml:
path_bao00220.kgml: Found a trail of span 2 without skipping any vertex
path_bao00220.kgml: 45 -> 47
path_bao00220.kgml: R01954 -> R01086
path_bao00220.kgml: bao:BAMF_2737 -> bao:BAMF_2736
path_bao00220.kgml: 6.3.4.5 -> 4.3.2.1
path_bao00220.kgml:
path_bao00220.kgml: --- 1.00 seconds ---

path_bao00230.kgml: Purine metabolism
path_bao00230.kgml: Initialization took 7.16 seconds
path_bao00230.kgml:
path_bao00230.kgml: Found a trail of span 11 without skipping any vertex
path_bao00230.kgml: 160 -> 162 -> 163 -> 260 -> 164 -> 427 -> 428 -> 167 -> 166 -> 165 -> 169
path_bao00230.kgml: R01072 -> R04144 -> R04325 -> R04463 -> R04208 -> R07404 -> R07405 -> R04591 -> R04559 -> R04560 -> R01127
path_bao00230.kgml: bao:BAMF_0643 -> bao:BAMF_0647 -> {bao:BAMF_0211, bao:BAMF_0645} -> {bao:BAMF_0640, bao:BAMF_0641, bao:BAMF_0642} -> bao:BAMF_0644 -> bao:BAMF_0637 -> bao:BAMF_0636 -> bao:BAMF_0639 -> bao:BAMF_0638 -> bao:BAMF_0646 -> bao:BAMF_0646
path_bao00230.kgml: 2.4.2.14 -> 6.3.4.13 -> 2.1.2.2 -> 6.3.5.3 -> 6.3.3.1 -> 6.3.4.18 -> 5.4.99.18 -> 6.3.2.6 -> 4.3.2.2 -> 2.1.2.3 -> 3.5.4.10
path_bao00230.kgml:
path_bao00230.kgml: Found a trail of span 9 containing skipped vertices
path_bao00230.kgml: 160 -> 162 -> 163 -> 260 -> 164 -> 427 -> 428 -> 167 -> 166 -> 167 -> 428
path_bao00230.kgml: R01072 -> R04144 -> R04325 -> R04463 -> R04208 -> R07404 -> R07405 -> R04591 -> R04559 -> R04591 -> R07405
path_bao00230.kgml: bao:BAMF_0643 -> bao:BAMF_0647 -> {bao:BAMF_0211, bao:BAMF_0645} -> {bao:BAMF_0640, bao:BAMF_0641, bao:BAMF_0642} -> bao:BAMF_0644 -> bao:BAMF_0637 -> bao:BAMF_0636 -> bao:BAMF_0639 -> bao:BAMF_0638 -> bao:BAMF_0639 -> bao:BAMF_0636
path_bao00230.kgml: 2.4.2.14 -> 6.3.4.13 -> 2.1.2.2 -> 6.3.5.3 -> 6.3.3.1 -> 6.3.4.18 -> 5.4.99.18 -> 6.3.2.6 -> 4.3.2.2 -> 6.3.2.6 -> 5.4.99.18
path_bao00230.kgml: Skipped genes: bao:BAMF_0646
path_bao00230.kgml:
path_bao00230.kgml: Found a trail of span 3 containing skipped vertices
path_bao00230.kgml: 225 -> 144 -> 441
path_bao00230.kgml: R02425 -> R02423 -> R10908
path_bao00230.kgml: bao:BAMF_3043 -> bao:BAMF_3048 -> bao:BAMF_3047
path_bao00230.kgml: 3.5.2.5 -> 3.5.3.9 -> 2.6.1.112
path_bao00230.kgml: Skipped genes: bao:BAMF_3045, bao:BAMF_3046
path_bao00230.kgml:
path_bao00230.kgml: Found a trail of span 2 without skipping any vertex
path_bao00230.kgml: 252 -> 253
path_bao00230.kgml: R00529 -> R00509
path_bao00230.kgml: bao:BAMF_1630 -> bao:BAMF_1631
path_bao00230.kgml: 2.7.7.4 -> 2.7.1.25
path_bao00230.kgml:
path_bao00230.kgml: --- 8.80 seconds ---

path_bao00240.kgml: Pyrimidine metabolism
path_bao00240.kgml: Initialization took 3.95 seconds
path_bao00240.kgml:
path_bao00240.kgml: Found a trail of span 7 containing skipped vertices
path_bao00240.kgml: 91 -> 97 -> 98 -> 99 -> 101 -> 178 -> 112
path_bao00240.kgml: R00575 -> R01397 -> R01993 -> R01869 -> R01870 -> R00965 -> R00966
path_bao00240.kgml: {bao:BAMF_1196, bao:BAMF_1197, bao:BAMF_1622, bao:BAMF_1623} -> bao:BAMF_1620 -> bao:BAMF_1621 -> {bao:BAMF_1624, bao:BAMF_1625} -> bao:BAMF_1627 -> bao:BAMF_1626 -> {bao:BAMF_1618, bao:BAMF_3526}
path_bao00240.kgml: 6.3.5.5 -> 2.1.3.2 -> 3.5.2.3 -> 1.3.1.14 -> 2.4.2.10 -> 4.1.1.23 -> 2.4.2.9
path_bao00240.kgml: Skipped genes: bao:BAMF_1619
path_bao00240.kgml:
path_bao00240.kgml: Found a trail of span 5 containing skipped vertices
path_bao00240.kgml: 99 -> 98 -> 99 -> 101 -> 178 -> 112
path_bao00240.kgml: R01869 -> R01993 -> R01869 -> R01870 -> R00965 -> R00966
path_bao00240.kgml: {bao:BAMF_1624, bao:BAMF_1625} -> bao:BAMF_1621 -> {bao:BAMF_1624, bao:BAMF_1625} -> bao:BAMF_1627 -> bao:BAMF_1626 -> {bao:BAMF_1618, bao:BAMF_3526}
path_bao00240.kgml: 1.3.1.14 -> 3.5.2.3 -> 1.3.1.14 -> 2.4.2.10 -> 4.1.1.23 -> 2.4.2.9
path_bao00240.kgml: Skipped genes: bao:BAMF_1623, bao:BAMF_1622, bao:BAMF_1620, bao:BAMF_1619
path_bao00240.kgml:
path_bao00240.kgml: Found a trail of span 5 containing skipped vertices
path_bao00240.kgml: 91 -> 97 -> 98 -> 99 -> 101 -> 99
path_bao00240.kgml: R00575 -> R01397 -> R01993 -> R01869 -> R01870 -> R01869
path_bao00240.kgml: {bao:BAMF_1196, bao:BAMF_1197, bao:BAMF_1622, bao:BAMF_1623} -> bao:BAMF_1620 -> bao:BAMF_1621 -> {bao:BAMF_1624, bao:BAMF_1625} -> bao:BAMF_1627 -> {bao:BAMF_1624, bao:BAMF_1625}
path_bao00240.kgml: 6.3.5.5 -> 2.1.3.2 -> 3.5.2.3 -> 1.3.1.14 -> 2.4.2.10 -> 1.3.1.14
path_bao00240.kgml: Skipped genes: bao:BAMF_1626
path_bao00240.kgml:
path_bao00240.kgml: Found a trail of span 2 without skipping any vertex
path_bao00240.kgml: 300 -> 89
path_bao00240.kgml: R02100 -> R06613
path_bao00240.kgml: {bao:BAMF_0916, bao:BAMF_1864} -> bao:BAMF_0917
path_bao00240.kgml: 3.6.1.23 -> 2.1.1.148
path_bao00240.kgml:
path_bao00240.kgml: Found a trail of span 2 without skipping any vertex
path_bao00240.kgml: 107 -> 121
path_bao00240.kgml: {R00571, R00573} -> R00442
path_bao00240.kgml: bao:BAMF_3552 -> {bao:BAMF_0107, bao:BAMF_0108, bao:BAMF_0143, bao:BAMF_1641, bao:BAMF_3553}
path_bao00240.kgml: {6.3.4.2, 6.3.4.2} -> {2.7.7.48, 2.7.7.6}
path_bao00240.kgml:
path_bao00240.kgml: --- 4.70 seconds ---

path_bao00250.kgml: Alanine, aspartate and glutamate metabolism
path_bao00250.kgml: Initialization took 1.89 seconds
path_bao00250.kgml:
path_bao00250.kgml: Found a trail of span 2 without skipping any vertex
path_bao00250.kgml: 31 -> 50
path_bao00250.kgml: R00485 -> R00490
path_bao00250.kgml: bao:BAMF_2255 -> bao:BAMF_2254
path_bao00250.kgml: {3.5.1.1, 3.5.1.38, 3.5.5.4} -> 4.3.1.1
path_bao00250.kgml:
path_bao00250.kgml: Found a trail of span 2 without skipping any vertex
path_bao00250.kgml: 48 -> 51
path_bao00250.kgml: R01954 -> R01086
path_bao00250.kgml: bao:BAMF_2737 -> bao:BAMF_2736
path_bao00250.kgml: 6.3.4.5 -> 4.3.2.1
path_bao00250.kgml:
path_bao00250.kgml: Found a trail of span 2 without skipping any vertex
path_bao00250.kgml: 88 -> 134
path_bao00250.kgml: R01648 -> R00714
path_bao00250.kgml: bao:BAMF_0358 -> bao:BAMF_0359
path_bao00250.kgml: 2.6.1.19 -> {1.2.1.16, 1.2.1.79}
path_bao00250.kgml:
path_bao00250.kgml: Found a trail of span 2 without skipping any vertex
path_bao00250.kgml: 88 -> 76
path_bao00250.kgml: R01648 -> {R00713, R00714}
path_bao00250.kgml: bao:BAMF_0358 -> bao:BAMF_0359
path_bao00250.kgml: 2.6.1.19 -> {1.2.1.16, 1.2.1.24, 1.2.1.16, 1.2.1.79}
path_bao00250.kgml:
path_bao00250.kgml: Found a trail of span 2 containing skipped vertices
path_bao00250.kgml: 112 -> 83
path_bao00250.kgml: {R00707, R00708} -> R00243
path_bao00250.kgml: {bao:BAMF_0294, bao:BAMF_3612} -> {bao:BAMF_2197, bao:BAMF_3614}
path_bao00250.kgml: {1.2.1.88, 1.2.1.88} -> {1.4.1.2, 1.4.1.3}
path_bao00250.kgml: Skipped genes: bao:BAMF_3613
path_bao00250.kgml:
path_bao00250.kgml: --- 2.27 seconds ---

path_bao00260.kgml: Glycine, serine and threonine metabolism
path_bao00260.kgml: Initialization took 1.73 seconds
path_bao00260.kgml:
path_bao00260.kgml: Found a trail of span 3 without skipping any vertex
path_bao00260.kgml: 103 -> 99 -> 87
path_bao00260.kgml: {R01773, R01775} -> R01771 -> R01466
path_bao00260.kgml: bao:BAMF_3030 -> bao:BAMF_3028 -> bao:BAMF_3029
path_bao00260.kgml: {1.1.1.3, 1.1.1.3} -> 2.7.1.39 -> 4.2.3.1
path_bao00260.kgml:
path_bao00260.kgml: Found a trail of span 2 without skipping any vertex
path_bao00260.kgml: 89 -> 92
path_bao00260.kgml: R01465 -> R00371
path_bao00260.kgml: bao:BAMF_1771 -> bao:BAMF_1772
path_bao00260.kgml: 1.1.1.103 -> 2.3.1.29
path_bao00260.kgml:
path_bao00260.kgml: Found a trail of span 2 without skipping any vertex
path_bao00260.kgml: 165 -> 60
path_bao00260.kgml: {R08557, R08558} -> {R02565, R02566}
path_bao00260.kgml: bao:BAMF_2871 -> bao:BAMF_2872
path_bao00260.kgml: {1.1.1.1, 1.1.1.1} -> {1.2.1.8, 1.2.1.8}
path_bao00260.kgml:
path_bao00260.kgml: Found a trail of span 2 without skipping any vertex
path_bao00260.kgml: 76 -> 93
path_bao00260.kgml: R00480 -> R02291
path_bao00260.kgml: {bao:BAMF_0347, bao:BAMF_1748, bao:BAMF_2653} -> bao:BAMF_1747
path_bao00260.kgml: 2.7.2.4 -> 1.2.1.11
path_bao00260.kgml:
path_bao00260.kgml: Found a trail of span 2 without skipping any vertex
path_bao00260.kgml: 101 -> 110
path_bao00260.kgml: R03425 -> R04125
path_bao00260.kgml: {bao:BAMF_2358, bao:BAMF_2359} -> bao:BAMF_2360
path_bao00260.kgml: 1.4.4.2 -> 2.1.2.10
path_bao00260.kgml:
path_bao00260.kgml: --- 2.10 seconds ---

path_bao00261.kgml: Monobactam biosynthesis
path_bao00261.kgml: Initialization took 0.14 seconds
path_bao00261.kgml: (not found)
path_bao00261.kgml: --- 0.19 seconds ---

path_bao00270.kgml: Cysteine and methionine metabolism
path_bao00270.kgml: Initialization took 2.59 seconds
path_bao00270.kgml:
path_bao00270.kgml: Found a trail of span 3 without skipping any vertex
path_bao00270.kgml: 236 -> 85 -> 185
path_bao00270.kgml: R10305 -> R01001 -> R00782
path_bao00270.kgml: bao:BAMF_2534 -> bao:BAMF_2533 -> bao:BAMF_2533
path_bao00270.kgml: 2.5.1.134 -> 4.4.1.1 -> {4.4.1.1, 4.4.1.13, 4.4.1.28}
path_bao00270.kgml:
path_bao00270.kgml: Found a trail of span 2 without skipping any vertex
path_bao00270.kgml: 74 -> 73
path_bao00270.kgml: R07392 -> R07393
path_bao00270.kgml: bao:BAMF_1442 -> bao:BAMF_1441
path_bao00270.kgml: 4.2.1.109 -> {3.1.3.77, 5.3.2.5}
path_bao00270.kgml:
path_bao00270.kgml: Found a trail of span 2 without skipping any vertex
path_bao00270.kgml: 76 -> 75
path_bao00270.kgml: R04143 -> R04420
path_bao00270.kgml: bao:BAMF_1438 -> bao:BAMF_1437
path_bao00270.kgml: 2.7.1.100 -> 5.3.1.23
path_bao00270.kgml:
path_bao00270.kgml: Found a trail of span 2 containing skipped vertices
path_bao00270.kgml: 71 -> 58
path_bao00270.kgml: R07364 -> R07396
path_bao00270.kgml: bao:BAMF_1443 -> bao:BAMF_1440
path_bao00270.kgml: 1.13.11.54 -> {2.6.1.5, 2.6.1.57}
path_bao00270.kgml: Skipped genes: bao:BAMF_1442, bao:BAMF_1441
path_bao00270.kgml:
path_bao00270.kgml: Found a trail of span 2 without skipping any vertex
path_bao00270.kgml: 202 -> 89
path_bao00270.kgml: R03217 -> R01286
path_bao00270.kgml: bao:BAMF_1266 -> {bao:BAMF_1267, bao:BAMF_2944}
path_bao00270.kgml: 2.5.1.48 -> 4.4.1.13
path_bao00270.kgml:
path_bao00270.kgml: Found a trail of span 2 without skipping any vertex
path_bao00270.kgml: 201 -> 89
path_bao00270.kgml: R03260 -> R01286
path_bao00270.kgml: bao:BAMF_1266 -> {bao:BAMF_1267, bao:BAMF_2944}
path_bao00270.kgml: 2.5.1.48 -> 4.4.1.13
path_bao00270.kgml:
path_bao00270.kgml: Found a trail of span 2 without skipping any vertex
path_bao00270.kgml: 237 -> 100
path_bao00270.kgml: R10404 -> R00194
path_bao00270.kgml: bao:BAMF_2536 -> bao:BAMF_2535
path_bao00270.kgml: ? -> 3.2.2.9
path_bao00270.kgml:
path_bao00270.kgml: Found a trail of span 2 without skipping any vertex
path_bao00270.kgml: 217 -> 214
path_bao00270.kgml: R00480 -> R02291
path_bao00270.kgml: {bao:BAMF_0347, bao:BAMF_1748, bao:BAMF_2653} -> bao:BAMF_1747
path_bao00270.kgml: 2.7.2.4 -> 1.2.1.11
path_bao00270.kgml:
path_bao00270.kgml: --- 3.38 seconds ---

path_bao00280.kgml: Valine, leucine and isoleucine degradation
path_bao00280.kgml: Initialization took 0.74 seconds
path_bao00280.kgml:
path_bao00280.kgml: Found a trail of span 5 containing skipped vertices
path_bao00280.kgml: 83 -> 109 -> 69 -> 110 -> 68
path_bao00280.kgml: R01088 -> R07601 -> R07602 -> R04097 -> R07618
path_bao00280.kgml: bao:BAMF_2305 -> {bao:BAMF_2301, bao:BAMF_2302} -> {bao:BAMF_2301, bao:BAMF_2302} -> bao:BAMF_2300 -> {bao:BAMF_0784, bao:BAMF_1536, bao:BAMF_2303}
path_bao00280.kgml: 1.4.1.9 -> 1.2.4.4 -> 1.2.4.4 -> 2.3.1.168 -> 1.8.1.4
path_bao00280.kgml: Skipped genes: bao:BAMF_2304
path_bao00280.kgml:
path_bao00280.kgml: Found a trail of span 4 without skipping any vertex
path_bao00280.kgml: 82 -> 53 -> 90 -> 54
path_bao00280.kgml: R07603 -> R07604 -> R03174 -> R07618
path_bao00280.kgml: {bao:BAMF_2301, bao:BAMF_2302} -> {bao:BAMF_2301, bao:BAMF_2302} -> bao:BAMF_2300 -> {bao:BAMF_0784, bao:BAMF_1536, bao:BAMF_2303}
path_bao00280.kgml: 1.2.4.4 -> 1.2.4.4 -> 2.3.1.168 -> 1.8.1.4
path_bao00280.kgml:
path_bao00280.kgml: Found a trail of span 4 without skipping any vertex
path_bao00280.kgml: 91 -> 63 -> 108 -> 62
path_bao00280.kgml: R07599 -> R07600 -> R02662 -> R07618
path_bao00280.kgml: {bao:BAMF_2301, bao:BAMF_2302} -> {bao:BAMF_2301, bao:BAMF_2302} -> bao:BAMF_2300 -> {bao:BAMF_0784, bao:BAMF_1536, bao:BAMF_2303}
path_bao00280.kgml: 1.2.4.4 -> 1.2.4.4 -> 2.3.1.168 -> 1.8.1.4
path_bao00280.kgml:
path_bao00280.kgml: Found a trail of span 2 without skipping any vertex
path_bao00280.kgml: 96 -> 95
path_bao00280.kgml: R01859 -> R02765
path_bao00280.kgml: bao:BAMF_2291 -> bao:BAMF_2292
path_bao00280.kgml: 6.4.1.3 -> 5.1.99.1
path_bao00280.kgml:
path_bao00280.kgml: --- 1.20 seconds ---

path_bao00281.kgml: Geraniol degradation
path_bao00281.kgml: Initialization took 0.05 seconds
path_bao00281.kgml: (not found)
path_bao00281.kgml: --- 0.09 seconds ---

path_bao00290.kgml: Valine, leucine and isoleucine biosynthesis
path_bao00290.kgml: Initialization took 0.23 seconds
path_bao00290.kgml:
path_bao00290.kgml: Found a trail of span 6 containing skipped vertices
path_bao00290.kgml: 78 -> 21 -> 22 -> 47 -> 42 -> 34
path_bao00290.kgml: R03896 -> R03898 -> R00994 -> R08648 -> R05069 -> R05068
path_bao00290.kgml: {bao:BAMF_2632, bao:BAMF_2633} -> {bao:BAMF_2632, bao:BAMF_2633} -> bao:BAMF_2634 -> {bao:BAMF_2637, bao:BAMF_2638, bao:BAMF_3445} -> bao:BAMF_2636 -> bao:BAMF_2636
path_bao00290.kgml: 4.2.1.35 -> 4.2.1.35 -> 1.1.1.85 -> 2.2.1.6 -> {1.1.1.86, 5.4.99.3} -> 1.1.1.86
path_bao00290.kgml: Skipped genes: bao:BAMF_2635
path_bao00290.kgml:
path_bao00290.kgml: Found a trail of span 4 without skipping any vertex
path_bao00290.kgml: 38 -> 35 -> 37 -> 36
path_bao00290.kgml: R01213 -> R03968 -> R04001 -> R04426
path_bao00290.kgml: bao:BAMF_2635 -> {bao:BAMF_2632, bao:BAMF_2633} -> {bao:BAMF_2632, bao:BAMF_2633} -> bao:BAMF_2634
path_bao00290.kgml: 2.3.3.13 -> 4.2.1.33 -> 4.2.1.33 -> 1.1.1.85
path_bao00290.kgml:
path_bao00290.kgml: Found a trail of span 3 without skipping any vertex
path_bao00290.kgml: 79 -> 44 -> 46 -> 44
path_bao00290.kgml: R00226 -> R05071 -> R04440 -> R05071
path_bao00290.kgml: {bao:BAMF_2637, bao:BAMF_2638, bao:BAMF_3445} -> bao:BAMF_2636 -> bao:BAMF_2636 -> bao:BAMF_2636
path_bao00290.kgml: 2.2.1.6 -> {1.1.1.86, 5.4.99.3} -> 1.1.1.86 -> {1.1.1.86, 5.4.99.3}
path_bao00290.kgml:
path_bao00290.kgml: --- 0.62 seconds ---

path_bao00300.kgml: Lysine biosynthesis
path_bao00300.kgml: Initialization took 0.50 seconds
path_bao00300.kgml:
path_bao00300.kgml: Found a trail of span 3 without skipping any vertex
path_bao00300.kgml: 50 -> 51 -> 53
path_bao00300.kgml: R00480 -> R02291 -> R10147
path_bao00300.kgml: {bao:BAMF_0347, bao:BAMF_1748, bao:BAMF_2653} -> bao:BAMF_1747 -> bao:BAMF_1749
path_bao00300.kgml: 2.7.2.4 -> 1.2.1.11 -> 4.3.3.7
path_bao00300.kgml:
path_bao00300.kgml: --- 0.59 seconds ---

path_bao00310.kgml: Lysine degradation
path_bao00310.kgml: Initialization took 0.24 seconds
path_bao00310.kgml:
path_bao00310.kgml: Found a trail of span 2 without skipping any vertex
path_bao00310.kgml: 55 -> 73
path_bao00310.kgml: R01940 -> R02571
path_bao00310.kgml: bao:BAMF_2009 -> bao:BAMF_2008
path_bao00310.kgml: 1.2.4.2 -> 2.3.1.61
path_bao00310.kgml:
path_bao00310.kgml: --- 0.33 seconds ---

path_bao00311.kgml: Penicillin and cephalosporin biosynthesis
path_bao00311.kgml: Initialization took 0.05 seconds
path_bao00311.kgml: (not found)
path_bao00311.kgml: --- 0.09 seconds ---

path_bao00330.kgml: Arginine and proline metabolism
path_bao00330.kgml: Initialization took 0.94 seconds
path_bao00330.kgml:
path_bao00330.kgml: Found a trail of span 3 without skipping any vertex
path_bao00330.kgml: 222 -> 221 -> 215
path_bao00330.kgml: R10507 -> {R00707, R00708} -> R00245
path_bao00330.kgml: {bao:BAMF_0293, bao:BAMF_3126} -> {bao:BAMF_0294, bao:BAMF_3612} -> {bao:BAMF_0294, bao:BAMF_3612}
path_bao00330.kgml: ? -> {1.2.1.88, 1.2.1.88} -> 1.2.1.88
path_bao00330.kgml:
path_bao00330.kgml: Found a trail of span 3 without skipping any vertex
path_bao00330.kgml: 149 -> 79 -> 142
path_bao00330.kgml: R01157 -> R01920 -> R02869
path_bao00330.kgml: bao:BAMF_3574 -> bao:BAMF_3575 -> bao:BAMF_3575
path_bao00330.kgml: 3.5.3.11 -> 2.5.1.16 -> {2.5.1.16, 2.5.1.22}
path_bao00330.kgml:
path_bao00330.kgml: Found a trail of span 2 containing skipped vertices
path_bao00330.kgml: 59 -> 212
path_bao00330.kgml: R00551 -> R00667
path_bao00330.kgml: bao:BAMF_3843 -> bao:BAMF_3845
path_bao00330.kgml: 3.5.3.1 -> 2.6.1.13
path_bao00330.kgml: Skipped genes: bao:BAMF_3844
path_bao00330.kgml:
path_bao00330.kgml: Found a trail of span 2 without skipping any vertex
path_bao00330.kgml: 216 -> 217
path_bao00330.kgml: R00239 -> R03313
path_bao00330.kgml: {bao:BAMF_1396, bao:BAMF_1953} -> bao:BAMF_1397
path_bao00330.kgml: 2.7.2.11 -> 1.2.1.41
path_bao00330.kgml:
path_bao00330.kgml: --- 1.24 seconds ---

path_bao00332.kgml: Carbapenem biosynthesis
path_bao00332.kgml: Initialization took 0.08 seconds
path_bao00332.kgml:
path_bao00332.kgml: Found a trail of span 2 without skipping any vertex
path_bao00332.kgml: 5 -> 8
path_bao00332.kgml: R00239 -> R03313
path_bao00332.kgml: {bao:BAMF_1396, bao:BAMF_1953} -> bao:BAMF_1397
path_bao00332.kgml: 2.7.2.11 -> 1.2.1.41
path_bao00332.kgml:
path_bao00332.kgml: --- 0.18 seconds ---

path_bao00340.kgml: Histidine metabolism
path_bao00340.kgml: Initialization took 0.34 seconds
path_bao00340.kgml:
path_bao00340.kgml: Found a trail of span 6 containing skipped vertices
path_bao00340.kgml: 58 -> 67 -> 66 -> 65 -> 69 -> 63
path_bao00340.kgml: R01071 -> R04035 -> R04037 -> R04640 -> R04558 -> R03457
path_bao00340.kgml: {bao:BAMF_3338, bao:BAMF_3339} -> bao:BAMF_3332 -> bao:BAMF_3332 -> bao:BAMF_3334 -> {bao:BAMF_3333, bao:BAMF_3335} -> bao:BAMF_3336
path_bao00340.kgml: 2.4.2.17 -> 3.6.1.31 -> 3.5.4.19 -> 5.3.1.16 -> 4.3.2.10 -> 4.2.1.19
path_bao00340.kgml: Skipped genes: bao:BAMF_3337
path_bao00340.kgml:
path_bao00340.kgml: Found a trail of span 4 without skipping any vertex
path_bao00340.kgml: 44 -> 43 -> 42 -> 40
path_bao00340.kgml: R01168 -> R02914 -> R02288 -> R02285
path_bao00340.kgml: bao:BAMF_3758 -> bao:BAMF_3759 -> bao:BAMF_3760 -> bao:BAMF_3761
path_bao00340.kgml: 4.3.1.3 -> 4.2.1.49 -> 3.5.2.7 -> 3.5.3.8
path_bao00340.kgml:
path_bao00340.kgml: --- 0.53 seconds ---

path_bao00350.kgml: Tyrosine metabolism
path_bao00350.kgml: Initialization took 0.14 seconds
path_bao00350.kgml: (not found)
path_bao00350.kgml: --- 0.18 seconds ---

path_bao00360.kgml: Phenylalanine metabolism
path_bao00360.kgml: Initialization took 0.14 seconds
path_bao00360.kgml: (not found)
path_bao00360.kgml: --- 0.19 seconds ---

path_bao00361.kgml: Chlorocyclohexane and chlorobenzene degradation
path_bao00361.kgml: Initialization took 0.06 seconds
path_bao00361.kgml: (not found)
path_bao00361.kgml: --- 0.12 seconds ---

path_bao00362.kgml: Benzoate degradation
path_bao00362.kgml: Initialization took 0.20 seconds
path_bao00362.kgml:
path_bao00362.kgml: Found a trail of span 2 without skipping any vertex
path_bao00362.kgml: 238 -> 90
path_bao00362.kgml: R05305 -> R05586
path_bao00362.kgml: bao:BAMF_3124 -> bao:BAMF_3123
path_bao00362.kgml: {1.1.1.259, 1.1.1.35} -> 2.3.1.16
path_bao00362.kgml:
path_bao00362.kgml: Found a trail of span 2 without skipping any vertex
path_bao00362.kgml: 124 -> 127
path_bao00362.kgml: R01976 -> R00238
path_bao00362.kgml: {bao:BAMF_2313, bao:BAMF_2314} -> {bao:BAMF_1122, bao:BAMF_2315}
path_bao00362.kgml: 1.1.1.157 -> 2.3.1.9
path_bao00362.kgml:
path_bao00362.kgml: --- 0.36 seconds ---

path_bao00380.kgml: Tryptophan metabolism
path_bao00380.kgml: Initialization took 0.24 seconds
path_bao00380.kgml: (not found)
path_bao00380.kgml: --- 0.29 seconds ---

path_bao00400.kgml: Phenylalanine, tyrosine and tryptophan biosynthesis
path_bao00400.kgml: Initialization took 0.65 seconds
path_bao00400.kgml:
path_bao00400.kgml: Found a trail of span 9 containing skipped vertices
path_bao00400.kgml: 74 -> 50 -> 57 -> 56 -> 55 -> 54 -> 52 -> 53 -> 51
path_bao00400.kgml: R03460 -> R01714 -> {R00985, R00986} -> R01073 -> R03509 -> R03508 -> R02340 -> R00674 -> R02722
path_bao00400.kgml: bao:BAMF_2161 -> bao:BAMF_2172 -> {bao:BAMF_2169, bao:BAMF_2478, bao:BAMF_2479} -> bao:BAMF_2168 -> bao:BAMF_2166 -> bao:BAMF_2167 -> bao:BAMF_2164 -> bao:BAMF_2165 -> {bao:BAMF_2164, bao:BAMF_2165}
path_bao00400.kgml: 2.5.1.19 -> 4.2.3.5 -> {4.1.3.27, 4.1.3.27} -> 2.4.2.18 -> 5.3.1.24 -> 4.1.1.48 -> {4.1.2.8, 4.2.1.20} -> {4.2.1.122, 4.2.1.20} -> 4.2.1.20
path_bao00400.kgml: Skipped genes: bao:BAMF_2162, bao:BAMF_2163, bao:BAMF_2170, bao:BAMF_2171
path_bao00400.kgml:
path_bao00400.kgml: Found a trail of span 2 without skipping any vertex
path_bao00400.kgml: 77 -> 76
path_bao00400.kgml: R03084 -> R02413
path_bao00400.kgml: bao:BAMF_0756 -> {bao:BAMF_0755, bao:BAMF_2464}
path_bao00400.kgml: 4.2.1.10 -> {1.1.1.25, 1.1.1.282}
path_bao00400.kgml:
path_bao00400.kgml: --- 2.37 seconds ---

path_bao00401.kgml: Novobiocin biosynthesis
path_bao00401.kgml: Initialization took 0.09 seconds
path_bao00401.kgml:
path_bao00401.kgml: Found a trail of span 2 without skipping any vertex
path_bao00401.kgml: 65 -> 63
path_bao00401.kgml: R01728 -> R00734
path_bao00401.kgml: bao:BAMF_2162 -> bao:BAMF_2163
path_bao00401.kgml: 1.3.1.12 -> {2.6.1.1, 2.6.1.5, 2.6.1.57, 2.6.1.9}
path_bao00401.kgml:
path_bao00401.kgml: --- 0.22 seconds ---

path_bao00410.kgml: beta-Alanine metabolism
path_bao00410.kgml: Initialization took 0.20 seconds
path_bao00410.kgml:
path_bao00410.kgml: Found a trail of span 2 without skipping any vertex
path_bao00410.kgml: 54 -> 50
path_bao00410.kgml: R00489 -> R02473
path_bao00410.kgml: bao:BAMF_2141 -> bao:BAMF_2142
path_bao00410.kgml: {4.1.1.11, 4.1.1.15} -> 6.3.2.1
path_bao00410.kgml:
path_bao00410.kgml: --- 0.32 seconds ---

path_bao00430.kgml: Taurine and hypotaurine metabolism
path_bao00430.kgml: Initialization took 0.14 seconds
path_bao00430.kgml: (not found)
path_bao00430.kgml: --- 0.20 seconds ---

path_bao00440.kgml: Phosphonate and phosphinate metabolism
path_bao00440.kgml: Initialization took 0.06 seconds
path_bao00440.kgml: (not found)
path_bao00440.kgml: --- 0.11 seconds ---

path_bao00450.kgml: Selenocompound metabolism
path_bao00450.kgml: Initialization took 0.19 seconds
path_bao00450.kgml:
path_bao00450.kgml: Found a trail of span 2 without skipping any vertex
path_bao00450.kgml: 59 -> 81
path_bao00450.kgml: {R04944, R04946} -> R04941
path_bao00450.kgml: bao:BAMF_1266 -> {bao:BAMF_1267, bao:BAMF_2944}
path_bao00450.kgml: {2.5.1.48, 2.5.1.48} -> 4.4.1.13
path_bao00450.kgml:
path_bao00450.kgml: --- 0.29 seconds ---

path_bao00460.kgml: Cyanoamino acid metabolism
path_bao00460.kgml: Initialization took 0.14 seconds
path_bao00460.kgml: (not found)
path_bao00460.kgml: --- 0.18 seconds ---

path_bao00471.kgml: D-Glutamine and D-glutamate metabolism
path_bao00471.kgml: Initialization took 0.14 seconds
path_bao00471.kgml: (not found)
path_bao00471.kgml: --- 0.19 seconds ---

path_bao00472.kgml: D-Arginine and D-ornithine metabolism
path_bao00472.kgml: Initialization took 0.05 seconds
path_bao00472.kgml: (not found)
path_bao00472.kgml: --- 0.11 seconds ---

path_bao00473.kgml: D-Alanine metabolism
path_bao00473.kgml: Initialization took 0.14 seconds
path_bao00473.kgml: (not found)
path_bao00473.kgml: --- 0.19 seconds ---

path_bao00480.kgml: Glutathione metabolism
path_bao00480.kgml: Initialization took 0.14 seconds
path_bao00480.kgml: (not found)
path_bao00480.kgml: --- 0.19 seconds ---

path_bao00500.kgml: Starch and sucrose metabolism
path_bao00500.kgml: Initialization took 2.09 seconds
path_bao00500.kgml:
path_bao00500.kgml: Found a trail of span 2 without skipping any vertex
path_bao00500.kgml: 98 -> 87
path_bao00500.kgml: R00811 -> R03921
path_bao00500.kgml: {bao:BAMF_0172, bao:BAMF_3637} -> {bao:BAMF_3305, bao:BAMF_3636}
path_bao00500.kgml: 2.7.1.211 -> 3.2.1.26
path_bao00500.kgml:
path_bao00500.kgml: Found a trail of span 2 containing skipped vertices
path_bao00500.kgml: 148 -> 127
path_bao00500.kgml: R04111 -> R00838
path_bao00500.kgml: {bao:BAMF_0789, bao:BAMF_2123} -> bao:BAMF_0787
path_bao00500.kgml: 2.7.1.208 -> 3.2.1.122
path_bao00500.kgml: Skipped genes: bao:BAMF_0788
path_bao00500.kgml:
path_bao00500.kgml: Found a trail of span 2 without skipping any vertex
path_bao00500.kgml: 140 -> 141
path_bao00500.kgml: R05140 -> R11311
path_bao00500.kgml: bao:BAMF_3880 -> bao:BAMF_3881
path_bao00500.kgml: 2.4.1.10 -> 3.2.1.65
path_bao00500.kgml:
path_bao00500.kgml: Found a trail of span 2 without skipping any vertex
path_bao00500.kgml: 147 -> 125
path_bao00500.kgml: R02780 -> R00837
path_bao00500.kgml: {bao:BAMF_0746, bao:BAMF_2123} -> bao:BAMF_0747
path_bao00500.kgml: 2.7.1.201 -> {3.2.1.122, 3.2.1.93}
path_bao00500.kgml:
path_bao00500.kgml: Found a trail of span 2 containing skipped vertices
path_bao00500.kgml: 233 -> 232
path_bao00500.kgml: R11172 -> R00839
path_bao00500.kgml: {bao:BAMF_3676, bao:BAMF_3688, bao:BAMF_3689, bao:BAMF_3690, bao:BAMF_3699, bao:BAMF_3700, bao:BAMF_3701} -> {bao:BAMF_0306, bao:BAMF_2032, bao:BAMF_3687, bao:BAMF_3702, bao:BAMF_3748}
path_bao00500.kgml: 2.7.1.205 -> 3.2.1.86
path_bao00500.kgml: Skipped genes: bao:BAMF_3678, bao:BAMF_3679, bao:BAMF_3680
path_bao00500.kgml:
path_bao00500.kgml: --- 2.40 seconds ---

path_bao00511.kgml: Other glycan degradation
path_bao00511.kgml: Initialization took 0.04 seconds
path_bao00511.kgml: (not found)
path_bao00511.kgml: --- 0.09 seconds ---

path_bao00520.kgml: Amino sugar and nucleotide sugar metabolism
path_bao00520.kgml: Initialization took 2.44 seconds
path_bao00520.kgml:
path_bao00520.kgml: Found a trail of span 2 without skipping any vertex
path_bao00520.kgml: 200 -> 184
path_bao00520.kgml: R01092 -> R00955
path_bao00520.kgml: bao:BAMF_3656 -> bao:BAMF_3655
path_bao00520.kgml: 2.7.1.6 -> 2.7.7.12
path_bao00520.kgml:
path_bao00520.kgml: Found a trail of span 2 without skipping any vertex
path_bao00520.kgml: 28 -> 24
path_bao00520.kgml: R00768 -> R02060
path_bao00520.kgml: bao:BAMF_0181 -> bao:BAMF_0180
path_bao00520.kgml: 2.6.1.16 -> 5.4.2.10
path_bao00520.kgml:
path_bao00520.kgml: Found a trail of span 2 without skipping any vertex
path_bao00520.kgml: 22 -> 20
path_bao00520.kgml: R02059 -> R00765
path_bao00520.kgml: bao:BAMF_3345 -> bao:BAMF_3346
path_bao00520.kgml: 3.5.1.25 -> 3.5.99.6
path_bao00520.kgml:
path_bao00520.kgml: Found a trail of span 2 without skipping any vertex
path_bao00520.kgml: 80 -> 193
path_bao00520.kgml: R03920 -> R01819
path_bao00520.kgml: {bao:BAMF_0608, bao:BAMF_3703} -> {bao:BAMF_2515, bao:BAMF_3417, bao:BAMF_3704}
path_bao00520.kgml: {2.7.1.1, 2.7.1.4} -> 5.3.1.8
path_bao00520.kgml:
path_bao00520.kgml: Found a trail of span 2 without skipping any vertex
path_bao00520.kgml: 239 -> 284
path_bao00520.kgml: R00956 -> R02426
path_bao00520.kgml: bao:BAMF_0697 -> bao:BAMF_0698
path_bao00520.kgml: 2.7.7.33 -> 4.2.1.45
path_bao00520.kgml:
path_bao00520.kgml: --- 2.84 seconds ---

path_bao00521.kgml: Streptomycin biosynthesis
path_bao00521.kgml: Initialization took 0.19 seconds
path_bao00521.kgml:
path_bao00521.kgml: Found a trail of span 4 without skipping any vertex
path_bao00521.kgml: 44 -> 43 -> 42 -> 24
path_bao00521.kgml: R02328 -> R06513 -> R06514 -> R02777
path_bao00521.kgml: bao:BAMF_3619 -> bao:BAMF_3618 -> bao:BAMF_3616 -> bao:BAMF_3617
path_bao00521.kgml: 2.7.7.24 -> 4.2.1.46 -> 5.1.3.13 -> 1.1.1.133
path_bao00521.kgml:
path_bao00521.kgml: --- 0.31 seconds ---

path_bao00523.kgml: Polyketide sugar unit biosynthesis
path_bao00523.kgml: Initialization took 0.06 seconds
path_bao00523.kgml:
path_bao00523.kgml: Found a trail of span 4 without skipping any vertex
path_bao00523.kgml: 27 -> 26 -> 63 -> 28
path_bao00523.kgml: R02328 -> R06513 -> R06514 -> R02777
path_bao00523.kgml: bao:BAMF_3619 -> bao:BAMF_3618 -> bao:BAMF_3616 -> bao:BAMF_3617
path_bao00523.kgml: 2.7.7.24 -> 4.2.1.46 -> 5.1.3.13 -> 1.1.1.133
path_bao00523.kgml:
path_bao00523.kgml: --- 0.17 seconds ---

path_bao00525.kgml: Acarbose and validamycin biosynthesis
path_bao00525.kgml: Initialization took 0.06 seconds
path_bao00525.kgml:
path_bao00525.kgml: Found a trail of span 2 without skipping any vertex
path_bao00525.kgml: 58 -> 59
path_bao00525.kgml: R02328 -> R06513
path_bao00525.kgml: bao:BAMF_3619 -> bao:BAMF_3618
path_bao00525.kgml: 2.7.7.24 -> 4.2.1.46
path_bao00525.kgml:
path_bao00525.kgml: --- 0.17 seconds ---

path_bao00550.kgml: Peptidoglycan biosynthesis
path_bao00550.kgml: Initialization took 1.14 seconds
path_bao00550.kgml:
path_bao00550.kgml: Found a trail of span 2 containing skipped vertices
path_bao00550.kgml: 35 -> 36
path_bao00550.kgml: R05630 -> R05032
path_bao00550.kgml: bao:BAMF_1593 -> bao:BAMF_1596
path_bao00550.kgml: 2.7.8.13 -> 2.4.1.227
path_bao00550.kgml: Skipped genes: bao:BAMF_1595, bao:BAMF_1594
path_bao00550.kgml:
path_bao00550.kgml: Found a trail of span 2 without skipping any vertex
path_bao00550.kgml: 30 -> 23
path_bao00550.kgml: R01150 -> R04617
path_bao00550.kgml: bao:BAMF_0433 -> bao:BAMF_0434
path_bao00550.kgml: 6.3.2.4 -> 6.3.2.10
path_bao00550.kgml:
path_bao00550.kgml: Found a trail of span 2 without skipping any vertex
path_bao00550.kgml: 30 -> 29
path_bao00550.kgml: R01150 -> R04573
path_bao00550.kgml: bao:BAMF_0433 -> bao:BAMF_0434
path_bao00550.kgml: 6.3.2.4 -> 6.3.2.10
path_bao00550.kgml:
path_bao00550.kgml: Found a trail of span 2 containing skipped vertices
path_bao00550.kgml: 32 -> 34
path_bao00550.kgml: R02783 -> R02788
path_bao00550.kgml: bao:BAMF_1594 -> bao:BAMF_1592
path_bao00550.kgml: 6.3.2.9 -> 6.3.2.13
path_bao00550.kgml: Skipped genes: bao:BAMF_1593
path_bao00550.kgml:
path_bao00550.kgml: Found a trail of span 2 containing skipped vertices
path_bao00550.kgml: 28 -> 27
path_bao00550.kgml: R05629 -> R05662
path_bao00550.kgml: bao:BAMF_1593 -> bao:BAMF_1596
path_bao00550.kgml: 2.7.8.13 -> 2.4.1.227
path_bao00550.kgml: Skipped genes: bao:BAMF_1595, bao:BAMF_1594
path_bao00550.kgml:
path_bao00550.kgml: --- 1.46 seconds ---

path_bao00561.kgml: Glycerolipid metabolism
path_bao00561.kgml: Initialization took 0.48 seconds
path_bao00561.kgml:
path_bao00561.kgml: Found a trail of span 2 containing skipped vertices
path_bao00561.kgml: 38 -> 44
path_bao00561.kgml: R02250 -> R02687
path_bao00561.kgml: {bao:BAMF_0244, bao:BAMF_0246} -> {bao:BAMF_0244, bao:BAMF_0246}
path_bao00561.kgml: 3.1.1.3 -> 3.1.1.3
path_bao00561.kgml: Skipped genes: bao:BAMF_0245
path_bao00561.kgml:
path_bao00561.kgml: --- 0.57 seconds ---

path_bao00562.kgml: Inositol phosphate metabolism
path_bao00562.kgml: Initialization took 0.39 seconds
path_bao00562.kgml:
path_bao00562.kgml: Found a trail of span 9 containing skipped vertices
path_bao00562.kgml: 82 -> 83 -> 148 -> 149 -> 148 -> 83 -> 114 -> 115 -> 117 -> 127 -> 128
path_bao00562.kgml: R01183 -> R02782 -> R09952 -> R09951 -> R09952 -> R02782 -> R08603 -> R08503 -> R05661 -> R05378 -> {R00705, R00706}
path_bao00562.kgml: bao:BAMF_3782 -> bao:BAMF_3784 -> bao:BAMF_3780 -> bao:BAMF_3782 -> bao:BAMF_3780 -> bao:BAMF_3784 -> bao:BAMF_3785 -> bao:BAMF_3787 -> bao:BAMF_3786 -> bao:BAMF_3779 -> bao:BAMF_3788
path_bao00562.kgml: 1.1.1.18 -> 4.2.1.44 -> 5.3.99.11 -> 1.1.1.369 -> 5.3.99.11 -> 4.2.1.44 -> 3.7.1.22 -> 5.3.1.30 -> 2.7.1.92 -> 4.1.2.29 -> {1.2.1.18, 1.2.1.27, 1.2.1.18}
path_bao00562.kgml: Skipped genes: bao:BAMF_3783, bao:BAMF_3781
path_bao00562.kgml:
path_bao00562.kgml: --- 0.66 seconds ---

path_bao00564.kgml: Glycerophospholipid metabolism
path_bao00564.kgml: Initialization took 0.64 seconds
path_bao00564.kgml:
path_bao00564.kgml: Found a trail of span 2 containing skipped vertices
path_bao00564.kgml: 103 -> 135
path_bao00564.kgml: R01800 -> R02055
path_bao00564.kgml: bao:BAMF_0212 -> bao:BAMF_0214
path_bao00564.kgml: 2.7.8.8 -> 4.1.1.65
path_bao00564.kgml: Skipped genes: bao:BAMF_0213
path_bao00564.kgml:
path_bao00564.kgml: --- 0.73 seconds ---

path_bao00590.kgml: Arachidonic acid metabolism
path_bao00590.kgml: Initialization took 0.05 seconds
path_bao00590.kgml: (not found)
path_bao00590.kgml: --- 0.10 seconds ---

path_bao00592.kgml: alpha-Linolenic acid metabolism
path_bao00592.kgml: Initialization took 0.05 seconds
path_bao00592.kgml: (not found)
path_bao00592.kgml: --- 0.11 seconds ---

path_bao00600.kgml: Sphingolipid metabolism
path_bao00600.kgml: Initialization took 0.05 seconds
path_bao00600.kgml: (not found)
path_bao00600.kgml: --- 0.11 seconds ---

path_bao00620.kgml: Pyruvate metabolism
path_bao00620.kgml: Initialization took 2.59 seconds
path_bao00620.kgml:
path_bao00620.kgml: Found a trail of span 4 without skipping any vertex
path_bao00620.kgml: 123 -> 55 -> 124 -> 125
path_bao00620.kgml: R00014 -> R03270 -> R02569 -> R07618
path_bao00620.kgml: {bao:BAMF_1533, bao:BAMF_1534} -> {bao:BAMF_1533, bao:BAMF_1534} -> {bao:BAMF_0783, bao:BAMF_1535} -> {bao:BAMF_0784, bao:BAMF_1536, bao:BAMF_2303}
path_bao00620.kgml: {1.2.4.1, 2.2.1.6, 4.1.1.1} -> 1.2.4.1 -> 2.3.1.12 -> 1.8.1.4
path_bao00620.kgml:
path_bao00620.kgml: Found a trail of span 2 containing skipped vertices
path_bao00620.kgml: 65 -> 80
path_bao00620.kgml: {R00200, R02320} -> R00214
path_bao00620.kgml: bao:BAMF_2721 -> {bao:BAMF_2252, bao:BAMF_2725, bao:BAMF_2788, bao:BAMF_3542}
path_bao00620.kgml: {2.7.1.40, 2.7.1.40} -> {1.1.1.38, 1.1.1.39}
path_bao00620.kgml: Skipped genes: bao:BAMF_2724, bao:BAMF_2723, bao:BAMF_2722
path_bao00620.kgml:
path_bao00620.kgml: --- 2.84 seconds ---

path_bao00622.kgml: Xylene degradation
path_bao00622.kgml: Initialization took 0.09 seconds
path_bao00622.kgml: (not found)
path_bao00622.kgml: --- 0.14 seconds ---

path_bao00625.kgml: Chloroalkane and chloroalkene degradation
path_bao00625.kgml: Initialization took 0.13 seconds
path_bao00625.kgml: (not found)
path_bao00625.kgml: --- 0.18 seconds ---

path_bao00626.kgml: Naphthalene degradation
path_bao00626.kgml: Initialization took 0.05 seconds
path_bao00626.kgml: (not found)
path_bao00626.kgml: --- 0.11 seconds ---

path_bao00627.kgml: Aminobenzoate degradation
path_bao00627.kgml: Initialization took 0.19 seconds
path_bao00627.kgml: (not found)
path_bao00627.kgml: --- 0.24 seconds ---

path_bao00630.kgml: Glyoxylate and dicarboxylate metabolism
path_bao00630.kgml: Initialization took 1.85 seconds
path_bao00630.kgml:
path_bao00630.kgml: Found a trail of span 2 containing skipped vertices
path_bao00630.kgml: 124 -> 107
path_bao00630.kgml: R00342 -> R00351
path_bao00630.kgml: bao:BAMF_2715 -> {bao:BAMF_1040, bao:BAMF_2311, bao:BAMF_2717}
path_bao00630.kgml: {1.1.1.299, 1.1.1.37} -> {2.3.3.1, 2.3.3.16, 2.3.3.3}
path_bao00630.kgml: Skipped genes: bao:BAMF_2716
path_bao00630.kgml:
path_bao00630.kgml: Found a trail of span 2 without skipping any vertex
path_bao00630.kgml: 204 -> 203
path_bao00630.kgml: R01859 -> R02765
path_bao00630.kgml: bao:BAMF_2291 -> bao:BAMF_2292
path_bao00630.kgml: 6.4.1.3 -> 5.1.99.1
path_bao00630.kgml:
path_bao00630.kgml: --- 2.01 seconds ---

path_bao00640.kgml: Propanoate metabolism
path_bao00640.kgml: Initialization took 1.09 seconds
path_bao00640.kgml:
path_bao00640.kgml: Found a trail of span 4 without skipping any vertex
path_bao00640.kgml: 188 -> 185 -> 186 -> 187
path_bao00640.kgml: R10998 -> R07618 -> R10997 -> R10996
path_bao00640.kgml: bao:BAMF_2300 -> {bao:BAMF_0784, bao:BAMF_1536, bao:BAMF_2303} -> {bao:BAMF_2301, bao:BAMF_2302} -> {bao:BAMF_2301, bao:BAMF_2302}
path_bao00640.kgml: 2.3.1.168 -> 1.8.1.4 -> 1.2.4.4 -> 1.2.4.4
path_bao00640.kgml:
path_bao00640.kgml: Found a trail of span 2 without skipping any vertex
path_bao00640.kgml: 59 -> 58
path_bao00640.kgml: R01859 -> R02765
path_bao00640.kgml: bao:BAMF_2291 -> bao:BAMF_2292
path_bao00640.kgml: 6.4.1.3 -> 5.1.99.1
path_bao00640.kgml:
path_bao00640.kgml: --- 1.26 seconds ---

path_bao00650.kgml: Butanoate metabolism
path_bao00650.kgml: Initialization took 0.89 seconds
path_bao00650.kgml:
path_bao00650.kgml: Found a trail of span 2 containing skipped vertices
path_bao00650.kgml: 81 -> 73
path_bao00650.kgml: R01688 -> R01174
path_bao00650.kgml: bao:BAMF_2304 -> bao:BAMF_2306
path_bao00650.kgml: 2.7.2.7 -> 2.3.1.19
path_bao00650.kgml: Skipped genes: bao:BAMF_2305
path_bao00650.kgml:
path_bao00650.kgml: Found a trail of span 2 without skipping any vertex
path_bao00650.kgml: 68 -> 78
path_bao00650.kgml: R01648 -> {R00713, R00714}
path_bao00650.kgml: bao:BAMF_0358 -> bao:BAMF_0359
path_bao00650.kgml: 2.6.1.19 -> {1.2.1.16, 1.2.1.24, 1.2.1.16, 1.2.1.79}
path_bao00650.kgml:
path_bao00650.kgml: Found a trail of span 2 without skipping any vertex
path_bao00650.kgml: 68 -> 157
path_bao00650.kgml: R01648 -> R00714
path_bao00650.kgml: bao:BAMF_0358 -> bao:BAMF_0359
path_bao00650.kgml: 2.6.1.19 -> {1.2.1.16, 1.2.1.79}
path_bao00650.kgml:
path_bao00650.kgml: Found a trail of span 2 without skipping any vertex
path_bao00650.kgml: 53 -> 51
path_bao00650.kgml: R00410 -> R01361
path_bao00650.kgml: {bao:BAMF_1917, bao:BAMF_1918} -> bao:BAMF_1916
path_bao00650.kgml: 2.8.3.5 -> 1.1.1.30
path_bao00650.kgml:
path_bao00650.kgml: Found a trail of span 2 without skipping any vertex
path_bao00650.kgml: 57 -> 58
path_bao00650.kgml: R00238 -> R01976
path_bao00650.kgml: {bao:BAMF_1122, bao:BAMF_2315} -> {bao:BAMF_2313, bao:BAMF_2314}
path_bao00650.kgml: 2.3.1.9 -> 1.1.1.157
path_bao00650.kgml:
path_bao00650.kgml: Found a trail of span 2 without skipping any vertex
path_bao00650.kgml: 151 -> 86
path_bao00650.kgml: R00226 -> R02948
path_bao00650.kgml: {bao:BAMF_2637, bao:BAMF_2638, bao:BAMF_3445} -> bao:BAMF_3444
path_bao00650.kgml: 2.2.1.6 -> 4.1.1.5
path_bao00650.kgml:
path_bao00650.kgml: --- 1.36 seconds ---

path_bao00660.kgml: C5-Branched dibasic acid metabolism
path_bao00660.kgml: Initialization took 0.14 seconds
path_bao00660.kgml:
path_bao00660.kgml: Found a trail of span 3 without skipping any vertex
path_bao00660.kgml: 31 -> 96 -> 97
path_bao00660.kgml: R03896 -> R03898 -> R00994
path_bao00660.kgml: {bao:BAMF_2632, bao:BAMF_2633} -> {bao:BAMF_2632, bao:BAMF_2633} -> bao:BAMF_2634
path_bao00660.kgml: 4.2.1.35 -> 4.2.1.35 -> 1.1.1.85
path_bao00660.kgml:
path_bao00660.kgml: Found a trail of span 2 without skipping any vertex
path_bao00660.kgml: 44 -> 45
path_bao00660.kgml: R00226 -> R02948
path_bao00660.kgml: {bao:BAMF_2637, bao:BAMF_2638, bao:BAMF_3445} -> bao:BAMF_3444
path_bao00660.kgml: 2.2.1.6 -> 4.1.1.5
path_bao00660.kgml:
path_bao00660.kgml: --- 0.30 seconds ---

path_bao00670.kgml: One carbon pool by folate
path_bao00670.kgml: Initialization took 0.29 seconds
path_bao00670.kgml:
path_bao00670.kgml: Found a trail of span 4 without skipping any vertex
path_bao00670.kgml: 68 -> 23 -> 24 -> 52
path_bao00670.kgml: {R00937, R00940} -> {R00936, R00939} -> {R02235, R02236} -> R02101
path_bao00670.kgml: bao:BAMF_2082 -> bao:BAMF_2082 -> bao:BAMF_2082 -> bao:BAMF_2083
path_bao00670.kgml: {1.5.1.3, 1.5.1.3} -> {1.5.1.3, 1.5.1.3} -> {1.5.1.3, 1.5.1.3} -> 2.1.1.45
path_bao00670.kgml:
path_bao00670.kgml: Found a trail of span 3 without skipping any vertex
path_bao00670.kgml: 20 -> 51 -> 50
path_bao00670.kgml: R04326 -> R04560 -> R04325
path_bao00670.kgml: {bao:BAMF_0211, bao:BAMF_0645} -> bao:BAMF_0646 -> {bao:BAMF_0211, bao:BAMF_0645}
path_bao00670.kgml: 2.1.2.2 -> 2.1.2.3 -> 2.1.2.2
path_bao00670.kgml:
path_bao00670.kgml: --- 0.58 seconds ---

path_bao00680.kgml: Methane metabolism
path_bao00680.kgml: Initialization took 0.99 seconds
path_bao00680.kgml:
path_bao00680.kgml: Found a trail of span 2 without skipping any vertex
path_bao00680.kgml: 187 -> 183
path_bao00680.kgml: R05338 -> R05339
path_bao00680.kgml: bao:BAMF_0310 -> bao:BAMF_0309
path_bao00680.kgml: 4.1.2.43 -> 5.3.1.27
path_bao00680.kgml:
path_bao00680.kgml: Found a trail of span 2 containing skipped vertices
path_bao00680.kgml: 194 -> 181
path_bao00680.kgml: R01068 -> R00762
path_bao00680.kgml: bao:BAMF_3549 -> {bao:BAMF_3546, bao:BAMF_3825}
path_bao00680.kgml: 4.1.2.13 -> 3.1.3.11
path_bao00680.kgml: Skipped genes: bao:BAMF_3547, bao:BAMF_3548
path_bao00680.kgml:
path_bao00680.kgml: Found a trail of span 2 without skipping any vertex
path_bao00680.kgml: 142 -> 293
path_bao00680.kgml: R00658 -> R01518
path_bao00680.kgml: bao:BAMF_3252 -> bao:BAMF_3253
path_bao00680.kgml: 4.2.1.11 -> {5.4.2.11, 5.4.2.12}
path_bao00680.kgml:
path_bao00680.kgml: --- 1.22 seconds ---

path_bao00730.kgml: Thiamine metabolism
path_bao00730.kgml: Initialization took 0.59 seconds
path_bao00730.kgml:
path_bao00730.kgml: Found a trail of span 3 containing skipped vertices
path_bao00730.kgml: 70 -> 69 -> 89
path_bao00730.kgml: R07463 -> R10247 -> R09977
path_bao00730.kgml: bao:BAMF_1241 -> bao:BAMF_1243 -> bao:BAMF_1240
path_bao00730.kgml: 1.4.3.19 -> 2.8.1.10 -> 5.3.99.10
path_bao00730.kgml: Skipped genes: bao:BAMF_1242
path_bao00730.kgml:
path_bao00730.kgml: Found a trail of span 3 containing skipped vertices
path_bao00730.kgml: 66 -> 64 -> 114
path_bao00730.kgml: R02135 -> R00619 -> R00615
path_bao00730.kgml: bao:BAMF_1650 -> bao:BAMF_1652 -> bao:BAMF_1650
path_bao00730.kgml: {3.1.3.1, 3.1.3.100, 3.1.3.2} -> 2.7.6.2 -> 3.6.1.15
path_bao00730.kgml: Skipped genes: bao:BAMF_1651
path_bao00730.kgml:
path_bao00730.kgml: Found a trail of span 2 without skipping any vertex
path_bao00730.kgml: 72 -> 71
path_bao00730.kgml: R07460 -> R07461
path_bao00730.kgml: {bao:BAMF_2561, bao:BAMF_2594, bao:BAMF_2751} -> bao:BAMF_2750
path_bao00730.kgml: 2.8.1.7 -> {2.8.1.11, 2.8.1.4}
path_bao00730.kgml:
path_bao00730.kgml: Found a trail of span 2 without skipping any vertex
path_bao00730.kgml: 74 -> 93
path_bao00730.kgml: R04448 -> R03223
path_bao00730.kgml: bao:BAMF_3667 -> bao:BAMF_3666
path_bao00730.kgml: 2.7.1.50 -> 2.5.1.3
path_bao00730.kgml:
path_bao00730.kgml: --- 0.93 seconds ---

path_bao00740.kgml: Riboflavin metabolism
path_bao00740.kgml: Initialization took 0.24 seconds
path_bao00740.kgml:
path_bao00740.kgml: Found a trail of span 3 without skipping any vertex
path_bao00740.kgml: 32 -> 41 -> 42
path_bao00740.kgml: R07281 -> R04457 -> R00066
path_bao00740.kgml: bao:BAMF_2225 -> bao:BAMF_2224 -> bao:BAMF_2226
path_bao00740.kgml: 4.1.99.12 -> 2.5.1.78 -> 2.5.1.9
path_bao00740.kgml:
path_bao00740.kgml: Found a trail of span 3 containing skipped vertices
path_bao00740.kgml: 38 -> 39 -> 40
path_bao00740.kgml: R00425 -> R03459 -> R03458
path_bao00740.kgml: bao:BAMF_2225 -> bao:BAMF_2227 -> bao:BAMF_2227
path_bao00740.kgml: 3.5.4.25 -> 3.5.4.26 -> 1.1.1.193
path_bao00740.kgml: Skipped genes: bao:BAMF_2226
path_bao00740.kgml:
path_bao00740.kgml: --- 0.42 seconds ---

path_bao00750.kgml: Vitamin B6 metabolism
path_bao00750.kgml: Initialization took 0.13 seconds
path_bao00750.kgml: (not found)
path_bao00750.kgml: --- 0.18 seconds ---

path_bao00760.kgml: Nicotinate and nicotinamide metabolism
path_bao00760.kgml: Initialization took 0.33 seconds
path_bao00760.kgml:
path_bao00760.kgml: Found a trail of span 3 without skipping any vertex
path_bao00760.kgml: 71 -> 72 -> 73
path_bao00760.kgml: R00481 -> R04292 -> R03348
path_bao00760.kgml: bao:BAMF_2593 -> bao:BAMF_2591 -> bao:BAMF_2592
path_bao00760.kgml: 1.4.3.16 -> 2.5.1.72 -> 2.4.2.19
path_bao00760.kgml:
path_bao00760.kgml: --- 0.43 seconds ---

path_bao00770.kgml: Pantothenate and CoA biosynthesis
path_bao00770.kgml: Initialization took 0.59 seconds
path_bao00770.kgml:
path_bao00770.kgml: Found a trail of span 2 without skipping any vertex
path_bao00770.kgml: 93 -> 76
path_bao00770.kgml: R00489 -> R02473
path_bao00770.kgml: bao:BAMF_2141 -> bao:BAMF_2142
path_bao00770.kgml: {4.1.1.11, 4.1.1.15} -> 6.3.2.1
path_bao00770.kgml:
path_bao00770.kgml: Found a trail of span 2 without skipping any vertex
path_bao00770.kgml: 82 -> 81
path_bao00770.kgml: R00006 -> R03051
path_bao00770.kgml: {bao:BAMF_2637, bao:BAMF_2638, bao:BAMF_3445} -> bao:BAMF_2636
path_bao00770.kgml: 2.2.1.6 -> 1.1.1.86
path_bao00770.kgml:
path_bao00770.kgml: --- 0.77 seconds ---

path_bao00780.kgml: Biotin metabolism
path_bao00780.kgml: Initialization took 0.43 seconds
path_bao00780.kgml:
path_bao00780.kgml: Found a trail of span 5 without skipping any vertex
path_bao00780.kgml: 35 -> 34 -> 96 -> 31 -> 30
path_bao00780.kgml: R03209 -> R03210 -> R10699 -> R03182 -> R01078
path_bao00780.kgml: bao:BAMF_1924 -> bao:BAMF_1922 -> bao:BAMF_1923 -> bao:BAMF_1921 -> bao:BAMF_1920
path_bao00780.kgml: 6.2.1.14 -> 2.3.1.47 -> 2.6.1.105 -> 6.3.3.3 -> 2.8.1.6
path_bao00780.kgml:
path_bao00780.kgml: Found a trail of span 5 without skipping any vertex
path_bao00780.kgml: 76 -> 45 -> 96 -> 31 -> 30
path_bao00780.kgml: R10123 -> R10124 -> R10699 -> R03182 -> R01078
path_bao00780.kgml: bao:BAMF_1919 -> bao:BAMF_1922 -> bao:BAMF_1923 -> bao:BAMF_1921 -> bao:BAMF_1920
path_bao00780.kgml: 1.14.14.46 -> 2.3.1.47 -> 2.6.1.105 -> 6.3.3.3 -> 2.8.1.6
path_bao00780.kgml:
path_bao00780.kgml: --- 0.63 seconds ---

path_bao00785.kgml: Lipoic acid metabolism
path_bao00785.kgml: Initialization took 0.09 seconds
path_bao00785.kgml: (not found)
path_bao00785.kgml: --- 0.14 seconds ---

path_bao00790.kgml: Folate biosynthesis
path_bao00790.kgml: Initialization took 0.84 seconds
path_bao00790.kgml:
path_bao00790.kgml: Found a trail of span 4 without skipping any vertex
path_bao00790.kgml: 96 -> 102 -> 103 -> 104
path_bao00790.kgml: R09959 -> R10002 -> R09978 -> R07605
path_bao00790.kgml: bao:BAMF_1453 -> bao:BAMF_1454 -> bao:BAMF_1452 -> bao:BAMF_1455
path_bao00790.kgml: 4.1.2.50 -> 4.3.99.3 -> 6.3.4.20 -> 1.7.1.13
path_bao00790.kgml:
path_bao00790.kgml: Found a trail of span 4 without skipping any vertex
path_bao00790.kgml: 171 -> 75 -> 74 -> 72
path_bao00790.kgml: R11073 -> R03504 -> R03503 -> R03067
path_bao00790.kgml: bao:BAMF_0078 -> bao:BAMF_0078 -> bao:BAMF_0079 -> bao:BAMF_0077
path_bao00790.kgml: 5.1.99.8 -> 4.1.2.25 -> 2.7.6.3 -> 2.5.1.15
path_bao00790.kgml:
path_bao00790.kgml: Found a trail of span 3 without skipping any vertex
path_bao00790.kgml: 171 -> 75 -> 73
path_bao00790.kgml: R11073 -> R03504 -> R03066
path_bao00790.kgml: bao:BAMF_0078 -> bao:BAMF_0078 -> bao:BAMF_0077
path_bao00790.kgml: 5.1.99.8 -> 4.1.2.25 -> 2.5.1.15
path_bao00790.kgml:
path_bao00790.kgml: Found a trail of span 3 without skipping any vertex
path_bao00790.kgml: 65 -> 66 -> 72
path_bao00790.kgml: R01716 -> R05553 -> R03067
path_bao00790.kgml: {bao:BAMF_0074, bao:BAMF_0075} -> bao:BAMF_0076 -> bao:BAMF_0077
path_bao00790.kgml: 2.6.1.85 -> 4.1.3.38 -> 2.5.1.15
path_bao00790.kgml:
path_bao00790.kgml: Found a trail of span 3 without skipping any vertex
path_bao00790.kgml: 65 -> 66 -> 73
path_bao00790.kgml: R01716 -> R05553 -> R03066
path_bao00790.kgml: {bao:BAMF_0074, bao:BAMF_0075} -> bao:BAMF_0076 -> bao:BAMF_0077
path_bao00790.kgml: 2.6.1.85 -> 4.1.3.38 -> 2.5.1.15
path_bao00790.kgml:
path_bao00790.kgml: Found a trail of span 2 containing skipped vertices
path_bao00790.kgml: 122 -> 126
path_bao00790.kgml: R09735 -> R11581
path_bao00790.kgml: bao:BAMF_1504 -> bao:BAMF_1502
path_bao00790.kgml: 2.10.1.1 -> 2.7.7.77
path_bao00790.kgml: Skipped genes: bao:BAMF_1503
path_bao00790.kgml:
path_bao00790.kgml: --- 1.42 seconds ---

path_bao00860.kgml: Porphyrin and chlorophyll metabolism
path_bao00860.kgml: Initialization took 0.64 seconds
path_bao00860.kgml:
path_bao00860.kgml: Found a trail of span 5 containing skipped vertices
path_bao00860.kgml: 278 -> 276 -> 274 -> 273 -> 270
path_bao00860.kgml: R04109 -> R02272 -> R00036 -> R00084 -> R03165
path_bao00860.kgml: bao:BAMF_2624 -> {bao:BAMF_0879, bao:BAMF_2619} -> bao:BAMF_2620 -> bao:BAMF_2622 -> {bao:BAMF_0298, bao:BAMF_1307, bao:BAMF_2621}
path_bao00860.kgml: 1.2.1.70 -> 5.4.3.8 -> 4.2.1.24 -> 2.5.1.61 -> 4.2.1.75
path_bao00860.kgml: Skipped genes: bao:BAMF_2623
path_bao00860.kgml:
path_bao00860.kgml: Found a trail of span 3 without skipping any vertex
path_bao00860.kgml: 269 -> 408 -> 412
path_bao00860.kgml: R03197 -> R04178 -> R11329
path_bao00860.kgml: bao:BAMF_1105 -> bao:BAMF_1107 -> bao:BAMF_1106
path_bao00860.kgml: 4.1.1.37 -> 1.3.3.15 -> 4.99.1.9
path_bao00860.kgml:
path_bao00860.kgml: Found a trail of span 3 without skipping any vertex
path_bao00860.kgml: 271 -> 281 -> 280
path_bao00860.kgml: R03194 -> R03947 -> R02864
path_bao00860.kgml: {bao:BAMF_0298, bao:BAMF_1632} -> bao:BAMF_1634 -> {bao:BAMF_1633, bao:BAMF_1634}
path_bao00860.kgml: 2.1.1.107 -> 1.3.1.76 -> 4.99.1.4
path_bao00860.kgml:
path_bao00860.kgml: Found a trail of span 2 without skipping any vertex
path_bao00860.kgml: 268 -> 263
path_bao00860.kgml: R03222 -> R00310
path_bao00860.kgml: bao:BAMF_1107 -> bao:BAMF_1106
path_bao00860.kgml: 1.3.3.4 -> 4.99.1.1
path_bao00860.kgml:
path_bao00860.kgml: --- 0.95 seconds ---

path_bao00900.kgml: Terpenoid backbone biosynthesis
path_bao00900.kgml: Initialization took 0.38 seconds
path_bao00900.kgml:
path_bao00900.kgml: Found a trail of span 2 containing skipped vertices
path_bao00900.kgml: 165 -> 97
path_bao00900.kgml: R10859 -> R08210
path_bao00900.kgml: bao:BAMF_2405 -> bao:BAMF_2414
path_bao00900.kgml: 1.17.7.3 -> 1.17.7.4
path_bao00900.kgml: Skipped genes: bao:BAMF_2410, bao:BAMF_2413, bao:BAMF_2407
path_bao00900.kgml:
path_bao00900.kgml: Found a trail of span 2 containing skipped vertices
path_bao00900.kgml: 165 -> 99
path_bao00900.kgml: R10859 -> R05884
path_bao00900.kgml: bao:BAMF_2405 -> bao:BAMF_2414
path_bao00900.kgml: 1.17.7.3 -> 1.17.7.4
path_bao00900.kgml: Skipped genes: bao:BAMF_2410, bao:BAMF_2413, bao:BAMF_2407
path_bao00900.kgml:
path_bao00900.kgml: Found a trail of span 2 containing skipped vertices
path_bao00900.kgml: 69 -> 97
path_bao00900.kgml: R08689 -> R08210
path_bao00900.kgml: bao:BAMF_2405 -> bao:BAMF_2414
path_bao00900.kgml: 1.17.7.1 -> 1.17.7.4
path_bao00900.kgml: Skipped genes: bao:BAMF_2410, bao:BAMF_2413, bao:BAMF_2407
path_bao00900.kgml:
path_bao00900.kgml: Found a trail of span 2 containing skipped vertices
path_bao00900.kgml: 69 -> 99
path_bao00900.kgml: R08689 -> R05884
path_bao00900.kgml: bao:BAMF_2405 -> bao:BAMF_2414
path_bao00900.kgml: 1.17.7.1 -> 1.17.7.4
path_bao00900.kgml: Skipped genes: bao:BAMF_2410, bao:BAMF_2413, bao:BAMF_2407
path_bao00900.kgml:
path_bao00900.kgml: --- 0.64 seconds ---

path_bao00906.kgml: Carotenoid biosynthesis
path_bao00906.kgml: Initialization took 0.05 seconds
path_bao00906.kgml: (not found)
path_bao00906.kgml: --- 0.09 seconds ---

path_bao00910.kgml: Nitrogen metabolism
path_bao00910.kgml: Initialization took 0.49 seconds
path_bao00910.kgml:
path_bao00910.kgml: Found a trail of span 2 containing skipped vertices
path_bao00910.kgml: 150 -> 25
path_bao00910.kgml: R09497 -> R00798
path_bao00910.kgml: {bao:BAMF_3560, bao:BAMF_3562, bao:BAMF_3563} -> {bao:BAMF_3560, bao:BAMF_3562, bao:BAMF_3563}
path_bao00910.kgml: 1.7.5.1 -> ?
path_bao00910.kgml: Skipped genes: bao:BAMF_3561
path_bao00910.kgml:
path_bao00910.kgml: --- 0.60 seconds ---

path_bao00920.kgml: Sulfur metabolism
path_bao00920.kgml: Initialization took 0.39 seconds
path_bao00920.kgml:
path_bao00920.kgml: Found a trail of span 3 containing skipped vertices
path_bao00920.kgml: 158 -> 159 -> 150
path_bao00920.kgml: R00529 -> R00509 -> R02021
path_bao00920.kgml: bao:BAMF_1630 -> bao:BAMF_1631 -> bao:BAMF_1628
path_bao00920.kgml: 2.7.7.4 -> 2.7.1.25 -> 1.8.4.8
path_bao00920.kgml: Skipped genes: bao:BAMF_1629
path_bao00920.kgml:
path_bao00920.kgml: Found a trail of span 3 containing skipped vertices
path_bao00920.kgml: 42 -> 39 -> 48
path_bao00920.kgml: R00529 -> R00509 -> R02021
path_bao00920.kgml: bao:BAMF_1630 -> bao:BAMF_1631 -> bao:BAMF_1628
path_bao00920.kgml: 2.7.7.4 -> 2.7.1.25 -> 1.8.4.8
path_bao00920.kgml: Skipped genes: bao:BAMF_1629
path_bao00920.kgml:
path_bao00920.kgml: --- 0.60 seconds ---

path_bao00970.kgml: Aminoacyl-tRNA biosynthesis
path_bao00970.kgml: Initialization took 1.00 seconds
path_bao00970.kgml: (not found)
path_bao00970.kgml: --- 1.04 seconds ---

path_bao00999.kgml: Biosynthesis of secondary metabolites - unclassified
path_bao00999.kgml: Initialization took 0.09 seconds
path_bao00999.kgml:
path_bao00999.kgml: Found a trail of span 3 containing skipped vertices
path_bao00999.kgml: 114 -> 115 -> 116
path_bao00999.kgml: R11068 -> R10917 -> R11064
path_bao00999.kgml: bao:BAMF_3602 -> bao:BAMF_3605 -> bao:BAMF_3604
path_bao00999.kgml: ? -> 1.1.1.385 -> 6.3.2.49
path_bao00999.kgml: Skipped genes: bao:BAMF_3603
path_bao00999.kgml:
path_bao00999.kgml: Found a trail of span 2 without skipping any vertex
path_bao00999.kgml: 111 -> 112
path_bao00999.kgml: R10934 -> R11065
path_bao00999.kgml: bao:BAMF_3607 -> bao:BAMF_3606
path_bao00999.kgml: 4.1.1.100 -> 5.3.3.19
path_bao00999.kgml:
path_bao00999.kgml: --- 0.27 seconds ---

path_bao01040.kgml: Biosynthesis of unsaturated fatty acids
path_bao01040.kgml: Initialization took 0.14 seconds
path_bao01040.kgml: (not found)
path_bao01040.kgml: --- 0.19 seconds ---

path_bao01053.kgml: Biosynthesis of siderophore group nonribosomal peptides
path_bao01053.kgml: Initialization took 0.09 seconds
path_bao01053.kgml:
path_bao01053.kgml: Found a trail of span 4 without skipping any vertex
path_bao01053.kgml: 20 -> 43 -> 18 -> 64
path_bao01053.kgml: R01717 -> R03037 -> R01505 -> R07644
path_bao01053.kgml: {bao:BAMF_2863, bao:BAMF_2995} -> bao:BAMF_2993 -> bao:BAMF_2996 -> {bao:BAMF_2993, bao:BAMF_2994}
path_bao01053.kgml: 5.4.4.2 -> 3.3.2.1 -> 1.3.1.28 -> 6.3.2.14
path_bao01053.kgml:
path_bao01053.kgml: --- 0.22 seconds ---

path_bao01054.kgml: Nonribosomal peptide structures
path_bao01054.kgml: Initialization took 0.19 seconds
path_bao01054.kgml: (not found)
path_bao01054.kgml: --- 0.24 seconds ---

--- 92.87 seconds ---
