# Supplementary material for: CoMetGeNe: mining conserved neighborhood patterns in metabolic and genomic contexts
Source: BMC Bioinformatics. 2019 Jan 10;20:19. doi: 10.1186/s12859-018-2542-2 (PMC6327494; doi:10.1186/s12859-018-2542-2)
Supplement: Supplementary file 14 — Trail finding results for completely assembled representative bacterial genomes present in NCBI Genomes. Of the 1,545 fully assembled representative bacterial genomes in NCBI, corresponding entries have been identified in KEGG for 1,467 species, for which trail finding has been performed for all combinations of gap parameters δG and δD ranging from 0 to 3. This additional file is available from https://doi.org/10.6084/m9.figshare.7288769. (GZ 178,532 kb) [file 12859_2018_2542_MOESM14_ESM.gz › results/btp_dG2_dD1.hnet]

--- delta_G = 2, delta_D = 1 ---

path_btp00010.kgml: Glycolysis / Gluconeogenesis
path_btp00010.kgml: Initialization took 0.25 seconds
path_btp00010.kgml:
path_btp00010.kgml: Found a trail of span 2 containing skipped vertices
path_btp00010.kgml: 76 -> [57] -> 58
path_btp00010.kgml: R01512 -> [R01061] -> R01015
path_btp00010.kgml: btp:D805_1075 -> [btp:D805_0669] -> btp:D805_1074
path_btp00010.kgml: 2.7.2.3 -> [{1.2.1.12, 1.2.1.59}] -> 5.3.1.1
path_btp00010.kgml:
path_btp00010.kgml: --- 0.40 seconds ---

path_btp00020.kgml: Citrate cycle (TCA cycle)
path_btp00020.kgml: Initialization took 0.09 seconds
path_btp00020.kgml: (not found)
path_btp00020.kgml: --- 0.15 seconds ---

path_btp00030.kgml: Pentose phosphate pathway
path_btp00030.kgml: Initialization took 0.24 seconds
path_btp00030.kgml:
path_btp00030.kgml: Found a trail of span 3 without skipping any vertex
path_btp00030.kgml: 77 -> 46 -> 49
path_btp00030.kgml: R01827 -> R01641 -> R01830
path_btp00030.kgml: btp:D805_1070 -> btp:D805_1069 -> btp:D805_1069
path_btp00030.kgml: 2.2.1.2 -> 2.2.1.1 -> 2.2.1.1
path_btp00030.kgml:
path_btp00030.kgml: Found a trail of span 2 containing skipped vertices
path_btp00030.kgml: 157 -> 57
path_btp00030.kgml: {R02736, R10907} -> R02035
path_btp00030.kgml: btp:D805_0185 -> btp:D805_0182
path_btp00030.kgml: {1.1.1.363, 1.1.1.49, 1.1.1.363, 1.1.1.388} -> 3.1.1.31
path_btp00030.kgml: Skipped genes: btp:D805_0184
path_btp00030.kgml:
path_btp00030.kgml: Found a trail of span 2 containing skipped vertices
path_btp00030.kgml: 58 -> 57
path_btp00030.kgml: R02736 -> R02035
path_btp00030.kgml: btp:D805_0185 -> btp:D805_0182
path_btp00030.kgml: {1.1.1.363, 1.1.1.49} -> 3.1.1.31
path_btp00030.kgml: Skipped genes: btp:D805_0184
path_btp00030.kgml:
path_btp00030.kgml: --- 0.62 seconds ---

path_btp00040.kgml: Pentose and glucuronate interconversions
path_btp00040.kgml: Initialization took 0.06 seconds
path_btp00040.kgml: (not found)
path_btp00040.kgml: --- 0.12 seconds ---

path_btp00051.kgml: Fructose and mannose metabolism
path_btp00051.kgml: Initialization took 0.09 seconds
path_btp00051.kgml: (not found)
path_btp00051.kgml: --- 0.15 seconds ---

path_btp00052.kgml: Galactose metabolism
path_btp00052.kgml: Initialization took 0.24 seconds
path_btp00052.kgml:
path_btp00052.kgml: Found a trail of span 2 without skipping any vertex
path_btp00052.kgml: 171 -> 82
path_btp00052.kgml: R01092 -> R00955
path_btp00052.kgml: btp:D805_0444 -> btp:D805_0443
path_btp00052.kgml: 2.7.1.6 -> 2.7.7.12
path_btp00052.kgml:
path_btp00052.kgml: --- 0.40 seconds ---

path_btp00061.kgml: Fatty acid biosynthesis
path_btp00061.kgml: Initialization took 0.10 seconds
path_btp00061.kgml: Aborted (analysis takes longer than 300 seconds)

path_btp00071.kgml: Fatty acid degradation
path_btp00071.kgml: Initialization took 0.08 seconds
path_btp00071.kgml: (not found)
path_btp00071.kgml: --- 0.13 seconds ---

path_btp00121.kgml: Secondary bile acid biosynthesis
path_btp00121.kgml: Initialization took 0.05 seconds
path_btp00121.kgml: (not found)
path_btp00121.kgml: --- 0.10 seconds ---

path_btp00130.kgml: Ubiquinone and other terpenoid-quinone biosynthesis
path_btp00130.kgml: Initialization took 0.05 seconds
path_btp00130.kgml: (not found)
path_btp00130.kgml: --- 0.10 seconds ---

path_btp00190.kgml: Oxidative phosphorylation
path_btp00190.kgml: Initialization took 0.18 seconds
path_btp00190.kgml: (not found)
path_btp00190.kgml: --- 0.23 seconds ---

path_btp00220.kgml: Arginine biosynthesis
path_btp00220.kgml: Initialization took 0.18 seconds
path_btp00220.kgml:
path_btp00220.kgml: Found a trail of span 8 containing skipped vertices
path_btp00220.kgml: 49 -> 50 -> 51 -> 52 -> 55 -> 44 -> 45 -> 47
path_btp00220.kgml: R00259 -> R02649 -> R03443 -> R02283 -> R02282 -> R01398 -> R01954 -> R01086
path_btp00220.kgml: {btp:D805_0523, btp:D805_1763} -> btp:D805_1762 -> btp:D805_1764 -> btp:D805_1761 -> btp:D805_1763 -> btp:D805_1760 -> btp:D805_1757 -> btp:D805_1756
path_btp00220.kgml: 2.3.1.1 -> 2.7.2.8 -> 1.2.1.38 -> 2.6.1.11 -> 2.3.1.35 -> 2.1.3.3 -> 6.3.4.5 -> 4.3.2.1
path_btp00220.kgml: Skipped genes: btp:D805_1759
path_btp00220.kgml:
path_btp00220.kgml: Found a trail of span 7 containing skipped vertices
path_btp00220.kgml: 49 -> 50 -> 51 -> 52 -> [55] -> 44 -> 45 -> 47
path_btp00220.kgml: R00259 -> R02649 -> R03443 -> R02283 -> [R02282] -> R01398 -> R01954 -> R01086
path_btp00220.kgml: {btp:D805_0523, btp:D805_1763} -> btp:D805_1762 -> btp:D805_1764 -> btp:D805_1761 -> [btp:D805_1763] -> btp:D805_1760 -> btp:D805_1757 -> btp:D805_1756
path_btp00220.kgml: 2.3.1.1 -> 2.7.2.8 -> 1.2.1.38 -> 2.6.1.11 -> [2.3.1.35] -> 2.1.3.3 -> 6.3.4.5 -> 4.3.2.1
path_btp00220.kgml: Skipped genes: btp:D805_1759
path_btp00220.kgml:
path_btp00220.kgml: Found a trail of span 7 containing skipped vertices
path_btp00220.kgml: 49 -> 50 -> [51] -> 52 -> 55 -> 44 -> 45 -> 47
path_btp00220.kgml: R00259 -> R02649 -> [R03443] -> R02283 -> R02282 -> R01398 -> R01954 -> R01086
path_btp00220.kgml: {btp:D805_0523, btp:D805_1763} -> btp:D805_1762 -> [btp:D805_1764] -> btp:D805_1761 -> btp:D805_1763 -> btp:D805_1760 -> btp:D805_1757 -> btp:D805_1756
path_btp00220.kgml: 2.3.1.1 -> 2.7.2.8 -> [1.2.1.38] -> 2.6.1.11 -> 2.3.1.35 -> 2.1.3.3 -> 6.3.4.5 -> 4.3.2.1
path_btp00220.kgml: Skipped genes: btp:D805_1759
path_btp00220.kgml:
path_btp00220.kgml: Found a trail of span 7 containing skipped vertices
path_btp00220.kgml: 49 -> 50 -> 51 -> [52] -> 55 -> 44 -> 45 -> 47
path_btp00220.kgml: R00259 -> R02649 -> R03443 -> [R02283] -> R02282 -> R01398 -> R01954 -> R01086
path_btp00220.kgml: {btp:D805_0523, btp:D805_1763} -> btp:D805_1762 -> btp:D805_1764 -> [btp:D805_1761] -> btp:D805_1763 -> btp:D805_1760 -> btp:D805_1757 -> btp:D805_1756
path_btp00220.kgml: 2.3.1.1 -> 2.7.2.8 -> 1.2.1.38 -> [2.6.1.11] -> 2.3.1.35 -> 2.1.3.3 -> 6.3.4.5 -> 4.3.2.1
path_btp00220.kgml: Skipped genes: btp:D805_1759, btp:D805_1761
path_btp00220.kgml:
path_btp00220.kgml: Found a trail of span 7 containing skipped vertices
path_btp00220.kgml: 49 -> 50 -> 51 -> 52 -> 55 -> 44 -> [45] -> 47
path_btp00220.kgml: R00259 -> R02649 -> R03443 -> R02283 -> R02282 -> R01398 -> [R01954] -> R01086
path_btp00220.kgml: {btp:D805_0523, btp:D805_1763} -> btp:D805_1762 -> btp:D805_1764 -> btp:D805_1761 -> btp:D805_1763 -> btp:D805_1760 -> [btp:D805_1757] -> btp:D805_1756
path_btp00220.kgml: 2.3.1.1 -> 2.7.2.8 -> 1.2.1.38 -> 2.6.1.11 -> 2.3.1.35 -> 2.1.3.3 -> [6.3.4.5] -> 4.3.2.1
path_btp00220.kgml: Skipped genes: btp:D805_1759, btp:D805_1757
path_btp00220.kgml:
path_btp00220.kgml: Found a trail of span 7 containing skipped vertices
path_btp00220.kgml: 49 -> 50 -> 51 -> 52 -> 55 -> [44] -> 45 -> 47
path_btp00220.kgml: R00259 -> R02649 -> R03443 -> R02283 -> R02282 -> [R01398] -> R01954 -> R01086
path_btp00220.kgml: {btp:D805_0523, btp:D805_1763} -> btp:D805_1762 -> btp:D805_1764 -> btp:D805_1761 -> btp:D805_1763 -> [btp:D805_1760] -> btp:D805_1757 -> btp:D805_1756
path_btp00220.kgml: 2.3.1.1 -> 2.7.2.8 -> 1.2.1.38 -> 2.6.1.11 -> 2.3.1.35 -> [2.1.3.3] -> 6.3.4.5 -> 4.3.2.1
path_btp00220.kgml: Skipped genes: btp:D805_1759, btp:D805_1760
path_btp00220.kgml:
path_btp00220.kgml: Found a trail of span 7 containing skipped vertices
path_btp00220.kgml: 49 -> [50] -> 51 -> 52 -> 55 -> 44 -> 45 -> 47
path_btp00220.kgml: R00259 -> [R02649] -> R03443 -> R02283 -> R02282 -> R01398 -> R01954 -> R01086
path_btp00220.kgml: {btp:D805_0523, btp:D805_1763} -> [btp:D805_1762] -> btp:D805_1764 -> btp:D805_1761 -> btp:D805_1763 -> btp:D805_1760 -> btp:D805_1757 -> btp:D805_1756
path_btp00220.kgml: 2.3.1.1 -> [2.7.2.8] -> 1.2.1.38 -> 2.6.1.11 -> 2.3.1.35 -> 2.1.3.3 -> 6.3.4.5 -> 4.3.2.1
path_btp00220.kgml: Skipped genes: btp:D805_1759, btp:D805_1762
path_btp00220.kgml:
path_btp00220.kgml: --- 0.69 seconds ---

path_btp00230.kgml: Purine metabolism
path_btp00230.kgml: Initialization took 2.19 seconds
path_btp00230.kgml:
path_btp00230.kgml: Found a trail of span 4 containing skipped vertices
path_btp00230.kgml: 225 -> 229 -> [225] -> 144 -> 441
path_btp00230.kgml: R02425 -> R03925 -> [R02425] -> R02423 -> R10908
path_btp00230.kgml: btp:D805_0910 -> btp:D805_0913 -> [btp:D805_0910] -> btp:D805_0909 -> btp:D805_0908
path_btp00230.kgml: 3.5.2.5 -> 5.1.99.3 -> [3.5.2.5] -> 3.5.3.9 -> 2.6.1.112
path_btp00230.kgml: Skipped genes: btp:D805_0912, btp:D805_0911
path_btp00230.kgml:
path_btp00230.kgml: Found a trail of span 3 containing skipped vertices
path_btp00230.kgml: 229 -> 225 -> [144] -> 441
path_btp00230.kgml: R03925 -> R02425 -> [R02423] -> R10908
path_btp00230.kgml: btp:D805_0913 -> btp:D805_0910 -> [btp:D805_0909] -> btp:D805_0908
path_btp00230.kgml: 5.1.99.3 -> 3.5.2.5 -> [3.5.3.9] -> 2.6.1.112
path_btp00230.kgml: Skipped genes: btp:D805_0909, btp:D805_0912, btp:D805_0911
path_btp00230.kgml:
path_btp00230.kgml: Found a trail of span 3 containing skipped vertices
path_btp00230.kgml: 244 -> [300] -> 220 -> [139] -> 239
path_btp00230.kgml: R00441 -> [R00430] -> R00332 -> [R02019] -> R02090
path_btp00230.kgml: {btp:D805_0459, btp:D805_0460, btp:D805_1162, btp:D805_1425} -> [btp:D805_0880] -> btp:D805_1164 -> [{btp:D805_0177, btp:D805_0178}] -> btp:D805_1164
path_btp00230.kgml: {2.7.7.48, 2.7.7.6} -> [2.7.1.40] -> 2.7.4.8 -> [1.17.4.1] -> {2.7.4.12, 2.7.4.8}
path_btp00230.kgml:
path_btp00230.kgml: Found a trail of span 3 containing skipped vertices
path_btp00230.kgml: 300 -> [139] -> 301 -> 247
path_btp00230.kgml: R00430 -> [R02019] -> R01858 -> R00376
path_btp00230.kgml: btp:D805_0880 -> [{btp:D805_0177, btp:D805_0178}] -> btp:D805_0880 -> {btp:D805_0002, btp:D805_0226, btp:D805_0245, btp:D805_0584, btp:D805_0617, btp:D805_0662, btp:D805_0888, btp:D805_1717}
path_btp00230.kgml: 2.7.1.40 -> [1.17.4.1] -> 2.7.1.40 -> 2.7.7.7
path_btp00230.kgml: Skipped genes: btp:D805_0887, btp:D805_0886
path_btp00230.kgml:
path_btp00230.kgml: Found a trail of span 3 containing skipped vertices
path_btp00230.kgml: 313 -> [445] -> 312 -> 175
path_btp00230.kgml: R00200 -> [R11634] -> R01138 -> R00375
path_btp00230.kgml: btp:D805_0880 -> [btp:D805_0489] -> btp:D805_0880 -> {btp:D805_0002, btp:D805_0226, btp:D805_0245, btp:D805_0584, btp:D805_0617, btp:D805_0662, btp:D805_0888, btp:D805_1717}
path_btp00230.kgml: 2.7.1.40 -> [1.1.98.6] -> 2.7.1.40 -> 2.7.7.7
path_btp00230.kgml: Skipped genes: btp:D805_0887, btp:D805_0886
path_btp00230.kgml:
path_btp00230.kgml: Found a trail of span 2 without skipping any vertex
path_btp00230.kgml: 427 -> 428
path_btp00230.kgml: R07404 -> R07405
path_btp00230.kgml: btp:D805_1211 -> btp:D805_1212
path_btp00230.kgml: 6.3.4.18 -> 5.4.99.18
path_btp00230.kgml:
path_btp00230.kgml: Found a trail of span 2 containing skipped vertices
path_btp00230.kgml: 160 -> 162
path_btp00230.kgml: R01072 -> R04144
path_btp00230.kgml: btp:D805_1202 -> btp:D805_1204
path_btp00230.kgml: 2.4.2.14 -> 6.3.4.13
path_btp00230.kgml: Skipped genes: btp:D805_1203
path_btp00230.kgml:
path_btp00230.kgml: Found a trail of span 2 containing skipped vertices
path_btp00230.kgml: 300 -> [446] -> 247
path_btp00230.kgml: R00430 -> [R11633] -> R00376
path_btp00230.kgml: btp:D805_0880 -> [btp:D805_0489] -> {btp:D805_0002, btp:D805_0226, btp:D805_0245, btp:D805_0584, btp:D805_0617, btp:D805_0662, btp:D805_0888, btp:D805_1717}
path_btp00230.kgml: 2.7.1.40 -> [1.1.98.6] -> 2.7.7.7
path_btp00230.kgml: Skipped genes: btp:D805_0887, btp:D805_0886
path_btp00230.kgml:
path_btp00230.kgml: --- 3.60 seconds ---

path_btp00240.kgml: Pyrimidine metabolism
path_btp00240.kgml: Initialization took 1.14 seconds
path_btp00240.kgml:
path_btp00240.kgml: Found a trail of span 2 containing skipped vertices
path_btp00240.kgml: 150 -> [156] -> 161
path_btp00240.kgml: R02098 -> [R02101] -> R02094
path_btp00240.kgml: {btp:D805_0243, btp:D805_0244} -> [btp:D805_1354] -> {btp:D805_0243, btp:D805_0244}
path_btp00240.kgml: {2.7.4.4, 2.7.4.9} -> [2.1.1.45] -> {2.7.4.12, 2.7.4.9}
path_btp00240.kgml:
path_btp00240.kgml: --- 1.66 seconds ---

path_btp00250.kgml: Alanine, aspartate and glutamate metabolism
path_btp00250.kgml: Initialization took 0.43 seconds
path_btp00250.kgml:
path_btp00250.kgml: Found a trail of span 2 without skipping any vertex
path_btp00250.kgml: 48 -> 51
path_btp00250.kgml: R01954 -> R01086
path_btp00250.kgml: btp:D805_1757 -> btp:D805_1756
path_btp00250.kgml: 6.3.4.5 -> 4.3.2.1
path_btp00250.kgml:
path_btp00250.kgml: --- 0.53 seconds ---

path_btp00260.kgml: Glycine, serine and threonine metabolism
path_btp00260.kgml: Initialization took 0.38 seconds
path_btp00260.kgml:
path_btp00260.kgml: Found a trail of span 2 without skipping any vertex
path_btp00260.kgml: 103 -> 99
path_btp00260.kgml: {R01773, R01775} -> R01771
path_btp00260.kgml: btp:D805_1541 -> btp:D805_1540
path_btp00260.kgml: {1.1.1.3, 1.1.1.3} -> 2.7.1.39
path_btp00260.kgml:
path_btp00260.kgml: --- 0.51 seconds ---

path_btp00261.kgml: Monobactam biosynthesis
path_btp00261.kgml: Initialization took 0.08 seconds
path_btp00261.kgml:
path_btp00261.kgml: Found a trail of span 2 without skipping any vertex
path_btp00261.kgml: 97 -> 96
path_btp00261.kgml: R10147 -> {R04198, R04199}
path_btp00261.kgml: btp:D805_0469 -> btp:D805_0468
path_btp00261.kgml: 4.3.3.7 -> {1.17.1.8, 1.17.1.8}
path_btp00261.kgml:
path_btp00261.kgml: --- 0.18 seconds ---

path_btp00270.kgml: Cysteine and methionine metabolism
path_btp00270.kgml: Initialization took 0.58 seconds
path_btp00270.kgml:
path_btp00270.kgml: Found a trail of span 2 without skipping any vertex
path_btp00270.kgml: 101 -> 87
path_btp00270.kgml: R01288 -> R01290
path_btp00270.kgml: btp:D805_1237 -> btp:D805_1238
path_btp00270.kgml: 2.5.1.48 -> 4.2.1.22
path_btp00270.kgml:
path_btp00270.kgml: Found a trail of span 2 containing skipped vertices
path_btp00270.kgml: 204 -> [90] -> 92
path_btp00270.kgml: {R01287, R02026} -> [R04405] -> R00177
path_btp00270.kgml: {btp:D805_0513, btp:D805_0787, btp:D805_1412} -> [btp:D805_1097] -> {btp:D805_0511, btp:D805_1161}
path_btp00270.kgml: 2.5.1.49 -> [2.1.1.14] -> 2.5.1.6
path_btp00270.kgml: Skipped genes: btp:D805_0512
path_btp00270.kgml:
path_btp00270.kgml: Found a trail of span 2 containing skipped vertices
path_btp00270.kgml: 202 -> [89] -> 87
path_btp00270.kgml: R03217 -> [R01286] -> R01290
path_btp00270.kgml: btp:D805_1237 -> [{btp:D805_0027, btp:D805_0510}] -> btp:D805_1238
path_btp00270.kgml: 2.5.1.48 -> [4.4.1.13] -> 4.2.1.22
path_btp00270.kgml:
path_btp00270.kgml: Found a trail of span 2 without skipping any vertex
path_btp00270.kgml: 203 -> 87
path_btp00270.kgml: R02026 -> R01290
path_btp00270.kgml: btp:D805_1237 -> btp:D805_1238
path_btp00270.kgml: ? -> 4.2.1.22
path_btp00270.kgml:
path_btp00270.kgml: Found a trail of span 2 containing skipped vertices
path_btp00270.kgml: 201 -> [89] -> 87
path_btp00270.kgml: R03260 -> [R01286] -> R01290
path_btp00270.kgml: btp:D805_1237 -> [{btp:D805_0027, btp:D805_0510}] -> btp:D805_1238
path_btp00270.kgml: 2.5.1.48 -> [4.4.1.13] -> 4.2.1.22
path_btp00270.kgml:
path_btp00270.kgml: --- 0.96 seconds ---

path_btp00280.kgml: Valine, leucine and isoleucine degradation
path_btp00280.kgml: Initialization took 0.08 seconds
path_btp00280.kgml: (not found)
path_btp00280.kgml: --- 0.13 seconds ---

path_btp00290.kgml: Valine, leucine and isoleucine biosynthesis
path_btp00290.kgml: Initialization took 0.18 seconds
path_btp00290.kgml:
path_btp00290.kgml: Found a trail of span 2 without skipping any vertex
path_btp00290.kgml: 78 -> 21
path_btp00290.kgml: R03896 -> R03898
path_btp00290.kgml: {btp:D805_0264, btp:D805_0265} -> {btp:D805_0264, btp:D805_0265}
path_btp00290.kgml: 4.2.1.35 -> 4.2.1.35
path_btp00290.kgml:
path_btp00290.kgml: Found a trail of span 2 without skipping any vertex
path_btp00290.kgml: 35 -> 37
path_btp00290.kgml: R03968 -> R04001
path_btp00290.kgml: {btp:D805_0264, btp:D805_0265} -> {btp:D805_0264, btp:D805_0265}
path_btp00290.kgml: 4.2.1.33 -> 4.2.1.33
path_btp00290.kgml:
path_btp00290.kgml: --- 0.36 seconds ---

path_btp00300.kgml: Lysine biosynthesis
path_btp00300.kgml: Initialization took 0.28 seconds
path_btp00300.kgml:
path_btp00300.kgml: Found a trail of span 2 without skipping any vertex
path_btp00300.kgml: 53 -> 54
path_btp00300.kgml: R10147 -> {R04198, R04199}
path_btp00300.kgml: btp:D805_0469 -> btp:D805_0468
path_btp00300.kgml: 4.3.3.7 -> {1.17.1.8, 1.17.1.8}
path_btp00300.kgml:
path_btp00300.kgml: --- 0.38 seconds ---

path_btp00330.kgml: Arginine and proline metabolism
path_btp00330.kgml: Initialization took 0.08 seconds
path_btp00330.kgml:
path_btp00330.kgml: Found a trail of span 2 containing skipped vertices
path_btp00330.kgml: 275 -> 280
path_btp00330.kgml: R01255 -> R02825
path_btp00330.kgml: btp:D805_1398 -> {btp:D805_1400, btp:D805_1402}
path_btp00330.kgml: 5.1.1.4 -> {1.21.4.1, 1.4.1.12}
path_btp00330.kgml: Skipped genes: btp:D805_1399
path_btp00330.kgml:
path_btp00330.kgml: --- 0.18 seconds ---

path_btp00332.kgml: Carbapenem biosynthesis
path_btp00332.kgml: Initialization took 0.05 seconds
path_btp00332.kgml: (not found)
path_btp00332.kgml: --- 0.10 seconds ---

path_btp00340.kgml: Histidine metabolism
path_btp00340.kgml: Initialization took 0.13 seconds
path_btp00340.kgml:
path_btp00340.kgml: Found a trail of span 3 containing skipped vertices
path_btp00340.kgml: 65 -> [69] -> 63 -> 62
path_btp00340.kgml: R04640 -> [R04558] -> R03457 -> R03243
path_btp00340.kgml: btp:D805_0590 -> [{btp:D805_0589, btp:D805_1017}] -> btp:D805_0587 -> {btp:D805_0586, btp:D805_1470}
path_btp00340.kgml: 5.3.1.16 -> [4.3.2.10] -> 4.2.1.19 -> 2.6.1.9
path_btp00340.kgml: Skipped genes: btp:D805_0588, btp:D805_0589
path_btp00340.kgml:
path_btp00340.kgml: Found a trail of span 2 without skipping any vertex
path_btp00340.kgml: 58 -> 67
path_btp00340.kgml: R01071 -> R04035
path_btp00340.kgml: btp:D805_1026 -> btp:D805_1025
path_btp00340.kgml: 2.4.2.17 -> 3.6.1.31
path_btp00340.kgml:
path_btp00340.kgml: --- 0.46 seconds ---

path_btp00350.kgml: Tyrosine metabolism
path_btp00350.kgml: Initialization took 0.08 seconds
path_btp00350.kgml: (not found)
path_btp00350.kgml: --- 0.13 seconds ---

path_btp00400.kgml: Phenylalanine, tyrosine and tryptophan biosynthesis
path_btp00400.kgml: Initialization took 0.28 seconds
path_btp00400.kgml:
path_btp00400.kgml: Found a trail of span 4 containing skipped vertices
path_btp00400.kgml: 79 -> 77 -> [76] -> 75 -> [74] -> 50
path_btp00400.kgml: R03083 -> R03084 -> [R02413] -> R02412 -> [R03460] -> R01714
path_btp00400.kgml: btp:D805_0966 -> btp:D805_0967 -> [btp:D805_1078] -> btp:D805_0966 -> [btp:D805_0894] -> btp:D805_0965
path_btp00400.kgml: 4.2.3.4 -> 4.2.1.10 -> [{1.1.1.25, 1.1.1.282}] -> 2.7.1.71 -> [2.5.1.19] -> 4.2.3.5
path_btp00400.kgml:
path_btp00400.kgml: Found a trail of span 4 containing skipped vertices
path_btp00400.kgml: 67 -> [88] -> 60 -> 69 -> 58
path_btp00400.kgml: R00691 -> [R00694] -> R01373 -> R01728 -> R01715
path_btp00400.kgml: btp:D805_0681 -> [{btp:D805_0586, btp:D805_1470}] -> btp:D805_0681 -> btp:D805_0682 -> {btp:D805_0681, btp:D805_1578}
path_btp00400.kgml: {4.2.1.51, 4.2.1.91} -> [{2.6.1.1, 2.6.1.5, 2.6.1.57, 2.6.1.9}] -> {4.2.1.51, 4.2.1.91} -> 1.3.1.12 -> 5.4.99.5
path_btp00400.kgml:
path_btp00400.kgml: Found a trail of span 3 containing skipped vertices
path_btp00400.kgml: 52 -> 51 -> [52] -> 53
path_btp00400.kgml: R02340 -> R02722 -> [R02340] -> R00674
path_btp00400.kgml: btp:D805_1021 -> {btp:D805_1020, btp:D805_1021} -> [btp:D805_1021] -> btp:D805_1020
path_btp00400.kgml: {4.1.2.8, 4.2.1.20} -> 4.2.1.20 -> [{4.1.2.8, 4.2.1.20}] -> {4.2.1.122, 4.2.1.20}
path_btp00400.kgml:
path_btp00400.kgml: --- 0.66 seconds ---

path_btp00401.kgml: Novobiocin biosynthesis
path_btp00401.kgml: Initialization took 0.05 seconds
path_btp00401.kgml: (not found)
path_btp00401.kgml: --- 0.10 seconds ---

path_btp00405.kgml: Phenazine biosynthesis
path_btp00405.kgml: Initialization took 0.05 seconds
path_btp00405.kgml: (not found)
path_btp00405.kgml: --- 0.10 seconds ---

path_btp00410.kgml: beta-Alanine metabolism
path_btp00410.kgml: Initialization took 0.05 seconds
path_btp00410.kgml: (not found)
path_btp00410.kgml: --- 0.10 seconds ---

path_btp00430.kgml: Taurine and hypotaurine metabolism
path_btp00430.kgml: Initialization took 0.05 seconds
path_btp00430.kgml:
path_btp00430.kgml: Found a trail of span 2 without skipping any vertex
path_btp00430.kgml: 58 -> 36
path_btp00430.kgml: R00315 -> R00230
path_btp00430.kgml: btp:D805_0895 -> btp:D805_0896
path_btp00430.kgml: {2.7.2.1, 2.7.2.15} -> 2.3.1.8
path_btp00430.kgml:
path_btp00430.kgml: --- 0.15 seconds ---

path_btp00440.kgml: Phosphonate and phosphinate metabolism
path_btp00440.kgml: Initialization took 0.05 seconds
path_btp00440.kgml: (not found)
path_btp00440.kgml: --- 0.10 seconds ---

path_btp00450.kgml: Selenocompound metabolism
path_btp00450.kgml: Initialization took 0.13 seconds
path_btp00450.kgml: (not found)
path_btp00450.kgml: --- 0.18 seconds ---

path_btp00460.kgml: Cyanoamino acid metabolism
path_btp00460.kgml: Initialization took 0.05 seconds
path_btp00460.kgml: (not found)
path_btp00460.kgml: --- 0.10 seconds ---

path_btp00471.kgml: D-Glutamine and D-glutamate metabolism
path_btp00471.kgml: Initialization took 0.05 seconds
path_btp00471.kgml:
path_btp00471.kgml: Found a trail of span 2 containing skipped vertices
path_btp00471.kgml: 19 -> 20
path_btp00471.kgml: R03193 -> R02783
path_btp00471.kgml: btp:D805_0614 -> btp:D805_0611
path_btp00471.kgml: 6.3.2.8 -> 6.3.2.9
path_btp00471.kgml: Skipped genes: btp:D805_0612, btp:D805_0613
path_btp00471.kgml:
path_btp00471.kgml: --- 0.15 seconds ---

path_btp00473.kgml: D-Alanine metabolism
path_btp00473.kgml: Initialization took 0.05 seconds
path_btp00473.kgml: (not found)
path_btp00473.kgml: --- 0.10 seconds ---

path_btp00480.kgml: Glutathione metabolism
path_btp00480.kgml: Initialization took 0.08 seconds
path_btp00480.kgml: (not found)
path_btp00480.kgml: --- 0.13 seconds ---

path_btp00500.kgml: Starch and sucrose metabolism
path_btp00500.kgml: Initialization took 0.63 seconds
path_btp00500.kgml:
path_btp00500.kgml: --- 0.81 seconds ---

path_btp00514.kgml: Other types of O-glycan biosynthesis
path_btp00514.kgml: Initialization took 0.05 seconds
path_btp00514.kgml: (not found)
path_btp00514.kgml: --- 0.10 seconds ---

path_btp00515.kgml: Mannose type O-glycan biosynthesis
path_btp00515.kgml: Initialization took 0.05 seconds
path_btp00515.kgml: (not found)
path_btp00515.kgml: --- 0.10 seconds ---

path_btp00520.kgml: Amino sugar and nucleotide sugar metabolism
path_btp00520.kgml: Initialization took 0.34 seconds
path_btp00520.kgml:
path_btp00520.kgml: Found a trail of span 2 without skipping any vertex
path_btp00520.kgml: 200 -> 184
path_btp00520.kgml: R01092 -> R00955
path_btp00520.kgml: btp:D805_0444 -> btp:D805_0443
path_btp00520.kgml: 2.7.1.6 -> 2.7.7.12
path_btp00520.kgml:
path_btp00520.kgml: --- 0.46 seconds ---

path_btp00521.kgml: Streptomycin biosynthesis
path_btp00521.kgml: Initialization took 0.08 seconds
path_btp00521.kgml:
path_btp00521.kgml: Found a trail of span 4 without skipping any vertex
path_btp00521.kgml: 44 -> 43 -> 42 -> 24
path_btp00521.kgml: R02328 -> R06513 -> R06514 -> R02777
path_btp00521.kgml: btp:D805_0374 -> btp:D805_0372 -> btp:D805_0373 -> btp:D805_0373
path_btp00521.kgml: 2.7.7.24 -> 4.2.1.46 -> 5.1.3.13 -> 1.1.1.133
path_btp00521.kgml:
path_btp00521.kgml: Found a trail of span 3 containing skipped vertices
path_btp00521.kgml: 44 -> 43 -> [42] -> 24
path_btp00521.kgml: R02328 -> R06513 -> [R06514] -> R02777
path_btp00521.kgml: btp:D805_0374 -> btp:D805_0372 -> [btp:D805_0373] -> btp:D805_0373
path_btp00521.kgml: 2.7.7.24 -> 4.2.1.46 -> [5.1.3.13] -> 1.1.1.133
path_btp00521.kgml:
path_btp00521.kgml: Found a trail of span 3 containing skipped vertices
path_btp00521.kgml: 44 -> [43] -> 42 -> 24
path_btp00521.kgml: R02328 -> [R06513] -> R06514 -> R02777
path_btp00521.kgml: btp:D805_0374 -> [btp:D805_0372] -> btp:D805_0373 -> btp:D805_0373
path_btp00521.kgml: 2.7.7.24 -> [4.2.1.46] -> 5.1.3.13 -> 1.1.1.133
path_btp00521.kgml:
path_btp00521.kgml: --- 0.30 seconds ---

path_btp00523.kgml: Polyketide sugar unit biosynthesis
path_btp00523.kgml: Initialization took 0.05 seconds
path_btp00523.kgml:
path_btp00523.kgml: Found a trail of span 4 without skipping any vertex
path_btp00523.kgml: 27 -> 26 -> 63 -> 28
path_btp00523.kgml: R02328 -> R06513 -> R06514 -> R02777
path_btp00523.kgml: btp:D805_0374 -> btp:D805_0372 -> btp:D805_0373 -> btp:D805_0373
path_btp00523.kgml: 2.7.7.24 -> 4.2.1.46 -> 5.1.3.13 -> 1.1.1.133
path_btp00523.kgml:
path_btp00523.kgml: Found a trail of span 3 containing skipped vertices
path_btp00523.kgml: 27 -> 26 -> [63] -> 28
path_btp00523.kgml: R02328 -> R06513 -> [R06514] -> R02777
path_btp00523.kgml: btp:D805_0374 -> btp:D805_0372 -> [btp:D805_0373] -> btp:D805_0373
path_btp00523.kgml: 2.7.7.24 -> 4.2.1.46 -> [5.1.3.13] -> 1.1.1.133
path_btp00523.kgml:
path_btp00523.kgml: Found a trail of span 3 containing skipped vertices
path_btp00523.kgml: 27 -> [26] -> 63 -> 28
path_btp00523.kgml: R02328 -> [R06513] -> R06514 -> R02777
path_btp00523.kgml: btp:D805_0374 -> [btp:D805_0372] -> btp:D805_0373 -> btp:D805_0373
path_btp00523.kgml: 2.7.7.24 -> [4.2.1.46] -> 5.1.3.13 -> 1.1.1.133
path_btp00523.kgml:
path_btp00523.kgml: --- 0.24 seconds ---

path_btp00525.kgml: Acarbose and validamycin biosynthesis
path_btp00525.kgml: Initialization took 0.05 seconds
path_btp00525.kgml:
path_btp00525.kgml: Found a trail of span 2 containing skipped vertices
path_btp00525.kgml: 58 -> 59
path_btp00525.kgml: R02328 -> R06513
path_btp00525.kgml: btp:D805_0374 -> btp:D805_0372
path_btp00525.kgml: 2.7.7.24 -> 4.2.1.46
path_btp00525.kgml: Skipped genes: btp:D805_0373
path_btp00525.kgml:
path_btp00525.kgml: --- 0.15 seconds ---

path_btp00550.kgml: Peptidoglycan biosynthesis
path_btp00550.kgml: Initialization took 0.24 seconds
path_btp00550.kgml:
path_btp00550.kgml: Found a trail of span 5 containing skipped vertices
path_btp00550.kgml: 33 -> 32 -> [34] -> 23 -> 35 -> 36
path_btp00550.kgml: R03193 -> R02783 -> [R02788] -> R04617 -> R05630 -> R05032
path_btp00550.kgml: btp:D805_0614 -> btp:D805_0611 -> [btp:D805_0661] -> btp:D805_0609 -> btp:D805_0610 -> btp:D805_0613
path_btp00550.kgml: 6.3.2.8 -> 6.3.2.9 -> [6.3.2.13] -> 6.3.2.10 -> 2.7.8.13 -> 2.4.1.227
path_btp00550.kgml: Skipped genes: btp:D805_0612
path_btp00550.kgml:
path_btp00550.kgml: Found a trail of span 4 containing skipped vertices
path_btp00550.kgml: 33 -> 32 -> [34] -> 23 -> [35] -> 36
path_btp00550.kgml: R03193 -> R02783 -> [R02788] -> R04617 -> [R05630] -> R05032
path_btp00550.kgml: btp:D805_0614 -> btp:D805_0611 -> [btp:D805_0661] -> btp:D805_0609 -> [btp:D805_0610] -> btp:D805_0613
path_btp00550.kgml: 6.3.2.8 -> 6.3.2.9 -> [6.3.2.13] -> 6.3.2.10 -> [2.7.8.13] -> 2.4.1.227
path_btp00550.kgml: Skipped genes: btp:D805_0610, btp:D805_0612
path_btp00550.kgml:
path_btp00550.kgml: Found a trail of span 3 containing skipped vertices
path_btp00550.kgml: 29 -> 28 -> 27
path_btp00550.kgml: R04573 -> R05629 -> R05662
path_btp00550.kgml: btp:D805_0609 -> btp:D805_0610 -> btp:D805_0613
path_btp00550.kgml: 6.3.2.10 -> 2.7.8.13 -> 2.4.1.227
path_btp00550.kgml: Skipped genes: btp:D805_0611, btp:D805_0612
path_btp00550.kgml:
path_btp00550.kgml: --- 0.51 seconds ---

path_btp00561.kgml: Glycerolipid metabolism
path_btp00561.kgml: Initialization took 0.08 seconds
path_btp00561.kgml: (not found)
path_btp00561.kgml: --- 0.13 seconds ---

path_btp00562.kgml: Inositol phosphate metabolism
path_btp00562.kgml: Initialization took 0.05 seconds
path_btp00562.kgml: (not found)
path_btp00562.kgml: --- 0.10 seconds ---

path_btp00564.kgml: Glycerophospholipid metabolism
path_btp00564.kgml: Initialization took 0.13 seconds
path_btp00564.kgml: (not found)
path_btp00564.kgml: --- 0.18 seconds ---

path_btp00620.kgml: Pyruvate metabolism
path_btp00620.kgml: Initialization took 0.28 seconds
path_btp00620.kgml:
path_btp00620.kgml: Found a trail of span 2 without skipping any vertex
path_btp00620.kgml: 97 -> 129
path_btp00620.kgml: R00230 -> R00315
path_btp00620.kgml: btp:D805_0896 -> btp:D805_0895
path_btp00620.kgml: 2.3.1.8 -> {2.7.2.1, 2.7.2.15}
path_btp00620.kgml:
path_btp00620.kgml: --- 0.41 seconds ---

path_btp00625.kgml: Chloroalkane and chloroalkene degradation
path_btp00625.kgml: Initialization took 0.05 seconds
path_btp00625.kgml: (not found)
path_btp00625.kgml: --- 0.10 seconds ---

path_btp00626.kgml: Naphthalene degradation
path_btp00626.kgml: Initialization took 0.05 seconds
path_btp00626.kgml: (not found)
path_btp00626.kgml: --- 0.10 seconds ---

path_btp00630.kgml: Glyoxylate and dicarboxylate metabolism
path_btp00630.kgml: Initialization took 0.18 seconds
path_btp00630.kgml: (not found)
path_btp00630.kgml: --- 0.23 seconds ---

path_btp00640.kgml: Propanoate metabolism
path_btp00640.kgml: Initialization took 0.13 seconds
path_btp00640.kgml:
path_btp00640.kgml: Found a trail of span 2 without skipping any vertex
path_btp00640.kgml: 52 -> 68
path_btp00640.kgml: R00921 -> R01353
path_btp00640.kgml: btp:D805_0896 -> btp:D805_0895
path_btp00640.kgml: {2.3.1.222, 2.3.1.8} -> {2.7.2.1, 2.7.2.15}
path_btp00640.kgml:
path_btp00640.kgml: --- 0.27 seconds ---

path_btp00650.kgml: Butanoate metabolism
path_btp00650.kgml: Initialization took 0.13 seconds
path_btp00650.kgml: (not found)
path_btp00650.kgml: --- 0.18 seconds ---

path_btp00660.kgml: C5-Branched dibasic acid metabolism
path_btp00660.kgml: Initialization took 0.08 seconds
path_btp00660.kgml:
path_btp00660.kgml: Found a trail of span 2 without skipping any vertex
path_btp00660.kgml: 31 -> 96
path_btp00660.kgml: R03896 -> R03898
path_btp00660.kgml: {btp:D805_0264, btp:D805_0265} -> {btp:D805_0264, btp:D805_0265}
path_btp00660.kgml: 4.2.1.35 -> 4.2.1.35
path_btp00660.kgml:
path_btp00660.kgml: --- 0.18 seconds ---

path_btp00670.kgml: One carbon pool by folate
path_btp00670.kgml: Initialization took 0.13 seconds
path_btp00670.kgml:
path_btp00670.kgml: Found a trail of span 4 containing skipped vertices
path_btp00670.kgml: 24 -> 23 -> 52 -> [24] -> 68
path_btp00670.kgml: {R02235, R02236} -> {R00936, R00939} -> R02101 -> [{R02235, R02236}] -> {R00937, R00940}
path_btp00670.kgml: btp:D805_1353 -> btp:D805_1353 -> btp:D805_1354 -> [btp:D805_1353] -> btp:D805_1353
path_btp00670.kgml: {1.5.1.3, 1.5.1.3} -> {1.5.1.3, 1.5.1.3} -> 2.1.1.45 -> [{1.5.1.3, 1.5.1.3}] -> {1.5.1.3, 1.5.1.3}
path_btp00670.kgml:
path_btp00670.kgml: --- 7.37 seconds ---

path_btp00680.kgml: Methane metabolism
path_btp00680.kgml: Initialization took 0.13 seconds
path_btp00680.kgml:
path_btp00680.kgml: Found a trail of span 2 without skipping any vertex
path_btp00680.kgml: 203 -> 204
path_btp00680.kgml: R00315 -> R00230
path_btp00680.kgml: btp:D805_0895 -> btp:D805_0896
path_btp00680.kgml: {2.7.2.1, 2.7.2.15} -> 2.3.1.8
path_btp00680.kgml:
path_btp00680.kgml: --- 0.23 seconds ---

path_btp00730.kgml: Thiamine metabolism
path_btp00730.kgml: Initialization took 0.18 seconds
path_btp00730.kgml:
path_btp00730.kgml: Found a trail of span 2 without skipping any vertex
path_btp00730.kgml: 94 -> 75
path_btp00730.kgml: R03472 -> R04509
path_btp00730.kgml: btp:D805_0558 -> {btp:D805_0557, btp:D805_0716}
path_btp00730.kgml: 4.1.99.17 -> 2.7.4.7
path_btp00730.kgml:
path_btp00730.kgml: --- 0.28 seconds ---

path_btp00740.kgml: Riboflavin metabolism
path_btp00740.kgml: Initialization took 0.06 seconds
path_btp00740.kgml: (not found)
path_btp00740.kgml: --- 0.12 seconds ---

path_btp00750.kgml: Vitamin B6 metabolism
path_btp00750.kgml: Initialization took 0.09 seconds
path_btp00750.kgml: (not found)
path_btp00750.kgml: --- 0.15 seconds ---

path_btp00760.kgml: Nicotinate and nicotinamide metabolism
path_btp00760.kgml: Initialization took 0.20 seconds
path_btp00760.kgml:
path_btp00760.kgml: Found a trail of span 3 without skipping any vertex
path_btp00760.kgml: 71 -> 72 -> 73
path_btp00760.kgml: R00481 -> R04292 -> R03348
path_btp00760.kgml: btp:D805_1309 -> btp:D805_1308 -> btp:D805_1310
path_btp00760.kgml: 1.4.3.16 -> 2.5.1.72 -> 2.4.2.19
path_btp00760.kgml:
path_btp00760.kgml: Found a trail of span 2 containing skipped vertices
path_btp00760.kgml: 71 -> [72] -> 73
path_btp00760.kgml: R00481 -> [R04292] -> R03348
path_btp00760.kgml: btp:D805_1309 -> [btp:D805_1308] -> btp:D805_1310
path_btp00760.kgml: 1.4.3.16 -> [2.5.1.72] -> 2.4.2.19
path_btp00760.kgml:
path_btp00760.kgml: --- 0.41 seconds ---

path_btp00770.kgml: Pantothenate and CoA biosynthesis
path_btp00770.kgml: Initialization took 0.19 seconds
path_btp00770.kgml:
path_btp00770.kgml: Found a trail of span 3 without skipping any vertex
path_btp00770.kgml: 71 -> 70 -> 67
path_btp00770.kgml: R03018 -> R04231 -> R03269
path_btp00770.kgml: btp:D805_1246 -> btp:D805_1247 -> btp:D805_1247
path_btp00770.kgml: 2.7.1.33 -> 6.3.2.5 -> 4.1.1.36
path_btp00770.kgml:
path_btp00770.kgml: Found a trail of span 2 without skipping any vertex
path_btp00770.kgml: 69 -> 67
path_btp00770.kgml: R04391 -> R03269
path_btp00770.kgml: btp:D805_1246 -> btp:D805_1247
path_btp00770.kgml: 2.7.1.33 -> 4.1.1.36
path_btp00770.kgml:
path_btp00770.kgml: Found a trail of span 2 containing skipped vertices
path_btp00770.kgml: 71 -> [70] -> 67
path_btp00770.kgml: R03018 -> [R04231] -> R03269
path_btp00770.kgml: btp:D805_1246 -> [btp:D805_1247] -> btp:D805_1247
path_btp00770.kgml: 2.7.1.33 -> [6.3.2.5] -> 4.1.1.36
path_btp00770.kgml:
path_btp00770.kgml: --- 0.47 seconds ---

path_btp00780.kgml: Biotin metabolism
path_btp00780.kgml: Initialization took 0.06 seconds
path_btp00780.kgml: (not found)
path_btp00780.kgml: --- 0.12 seconds ---

path_btp00790.kgml: Folate biosynthesis
path_btp00790.kgml: Initialization took 0.15 seconds
path_btp00790.kgml:
path_btp00790.kgml: Found a trail of span 7 containing skipped vertices
path_btp00790.kgml: 180 -> 81 -> 80 -> 79 -> [85] -> 75 -> 74 -> 72
path_btp00790.kgml: R00428 -> R05046 -> R05048 -> R04639 -> [R04620] -> R03504 -> R03503 -> R03067
path_btp00790.kgml: btp:D805_1336 -> btp:D805_1336 -> btp:D805_1336 -> btp:D805_1336 -> [btp:D805_1682] -> {btp:D805_1334, btp:D805_1337} -> {btp:D805_1334, btp:D805_1337} -> btp:D805_1335
path_btp00790.kgml: 3.5.4.16 -> 3.5.4.16 -> 3.5.4.16 -> 3.5.4.16 -> [3.1.3.1] -> 4.1.2.25 -> 2.7.6.3 -> 2.5.1.15
path_btp00790.kgml:
path_btp00790.kgml: Found a trail of span 6 containing skipped vertices
path_btp00790.kgml: 180 -> [81] -> 80 -> 79 -> [85] -> 75 -> 74 -> 72
path_btp00790.kgml: R00428 -> [R05046] -> R05048 -> R04639 -> [R04620] -> R03504 -> R03503 -> R03067
path_btp00790.kgml: btp:D805_1336 -> [btp:D805_1336] -> btp:D805_1336 -> btp:D805_1336 -> [btp:D805_1682] -> {btp:D805_1334, btp:D805_1337} -> {btp:D805_1334, btp:D805_1337} -> btp:D805_1335
path_btp00790.kgml: 3.5.4.16 -> [3.5.4.16] -> 3.5.4.16 -> 3.5.4.16 -> [3.1.3.1] -> 4.1.2.25 -> 2.7.6.3 -> 2.5.1.15
path_btp00790.kgml:
path_btp00790.kgml: Found a trail of span 6 containing skipped vertices
path_btp00790.kgml: 180 -> 81 -> 80 -> 79 -> [85] -> 75 -> [74] -> 72
path_btp00790.kgml: R00428 -> R05046 -> R05048 -> R04639 -> [R04620] -> R03504 -> [R03503] -> R03067
path_btp00790.kgml: btp:D805_1336 -> btp:D805_1336 -> btp:D805_1336 -> btp:D805_1336 -> [btp:D805_1682] -> {btp:D805_1334, btp:D805_1337} -> [{btp:D805_1334, btp:D805_1337}] -> btp:D805_1335
path_btp00790.kgml: 3.5.4.16 -> 3.5.4.16 -> 3.5.4.16 -> 3.5.4.16 -> [3.1.3.1] -> 4.1.2.25 -> [2.7.6.3] -> 2.5.1.15
path_btp00790.kgml:
path_btp00790.kgml: Found a trail of span 6 containing skipped vertices
path_btp00790.kgml: 180 -> 81 -> 80 -> 79 -> [85] -> 75 -> 73
path_btp00790.kgml: R00428 -> R05046 -> R05048 -> R04639 -> [R04620] -> R03504 -> R03066
path_btp00790.kgml: btp:D805_1336 -> btp:D805_1336 -> btp:D805_1336 -> btp:D805_1336 -> [btp:D805_1682] -> {btp:D805_1334, btp:D805_1337} -> btp:D805_1335
path_btp00790.kgml: 3.5.4.16 -> 3.5.4.16 -> 3.5.4.16 -> 3.5.4.16 -> [3.1.3.1] -> 4.1.2.25 -> 2.5.1.15
path_btp00790.kgml:
path_btp00790.kgml: Found a trail of span 6 containing skipped vertices
path_btp00790.kgml: 180 -> 81 -> [80] -> 79 -> [85] -> 75 -> 74 -> 72
path_btp00790.kgml: R00428 -> R05046 -> [R05048] -> R04639 -> [R04620] -> R03504 -> R03503 -> R03067
path_btp00790.kgml: btp:D805_1336 -> btp:D805_1336 -> [btp:D805_1336] -> btp:D805_1336 -> [btp:D805_1682] -> {btp:D805_1334, btp:D805_1337} -> {btp:D805_1334, btp:D805_1337} -> btp:D805_1335
path_btp00790.kgml: 3.5.4.16 -> 3.5.4.16 -> [3.5.4.16] -> 3.5.4.16 -> [3.1.3.1] -> 4.1.2.25 -> 2.7.6.3 -> 2.5.1.15
path_btp00790.kgml:
path_btp00790.kgml: --- 0.64 seconds ---

path_btp00860.kgml: Porphyrin and chlorophyll metabolism
path_btp00860.kgml: Initialization took 0.07 seconds
path_btp00860.kgml: (not found)
path_btp00860.kgml: --- 0.13 seconds ---

path_btp00900.kgml: Terpenoid backbone biosynthesis
path_btp00900.kgml: Initialization took 0.14 seconds
path_btp00900.kgml: (not found)
path_btp00900.kgml: --- 0.21 seconds ---

path_btp00910.kgml: Nitrogen metabolism
path_btp00910.kgml: Initialization took 0.09 seconds
path_btp00910.kgml: (not found)
path_btp00910.kgml: --- 0.15 seconds ---

path_btp00920.kgml: Sulfur metabolism
path_btp00920.kgml: Initialization took 0.06 seconds
path_btp00920.kgml: (not found)
path_btp00920.kgml: --- 0.12 seconds ---

path_btp00970.kgml: Aminoacyl-tRNA biosynthesis
path_btp00970.kgml: Initialization took 0.60 seconds
path_btp00970.kgml: (not found)
path_btp00970.kgml: --- 0.66 seconds ---

path_btp01040.kgml: Biosynthesis of unsaturated fatty acids
path_btp01040.kgml: Initialization took 0.06 seconds
path_btp01040.kgml: (not found)
path_btp01040.kgml: --- 0.12 seconds ---

path_btp01055.kgml: Biosynthesis of vancomycin group antibiotics
path_btp01055.kgml: Initialization took 0.06 seconds
path_btp01055.kgml: (not found)
path_btp01055.kgml: --- 0.12 seconds ---

--- 355.39 seconds ---
