# Supplementary material for: CoMetGeNe: mining conserved neighborhood patterns in metabolic and genomic contexts
Source: BMC Bioinformatics. 2019 Jan 10;20:19. doi: 10.1186/s12859-018-2542-2 (PMC6327494; doi:10.1186/s12859-018-2542-2)
Supplement: Supplementary file 14 — Trail finding results for completely assembled representative bacterial genomes present in NCBI Genomes. Of the 1,545 fully assembled representative bacterial genomes in NCBI, corresponding entries have been identified in KEGG for 1,467 species, for which trail finding has been performed for all combinations of gap parameters δG and δD ranging from 0 to 3. This additional file is available from https://doi.org/10.6084/m9.figshare.7288769. (GZ 178,532 kb) [file 12859_2018_2542_MOESM14_ESM.gz › results/strs_dG2_dD2.hnet]

--- delta_G = 2, delta_D = 2 ---

path_strs00010.kgml: Glycolysis / Gluconeogenesis
path_strs00010.kgml: Initialization took 1.13 seconds
path_strs00010.kgml:
path_strs00010.kgml: Found a trail of span 4 containing skipped vertices
path_strs00010.kgml: 79 -> [81 -> 64] -> 62 -> 67 -> 64
path_strs00010.kgml: R05132 -> [R05133 -> R03321] -> R02740 -> R02739 -> R03321
path_strs00010.kgml: strs:SSAL8618_01315 -> [{strs:SSAL8618_05245, strs:SSAL8618_08340, strs:SSAL8618_08385} -> strs:SSAL8618_01325] -> strs:SSAL8618_01325 -> strs:SSAL8618_01325 -> strs:SSAL8618_01325
path_strs00010.kgml: ? -> [3.2.1.86 -> 5.3.1.9] -> 5.3.1.9 -> {5.1.3.15, 5.3.1.9} -> 5.3.1.9
path_strs00010.kgml: Skipped genes: strs:SSAL8618_01320
path_strs00010.kgml:
path_strs00010.kgml: Found a trail of span 4 containing skipped vertices
path_strs00010.kgml: 80 -> [82] -> 64 -> 62 -> 67
path_strs00010.kgml: R04394 -> [R05134] -> R03321 -> R02740 -> R02739
path_strs00010.kgml: strs:SSAL8618_01315 -> [{strs:SSAL8618_05245, strs:SSAL8618_08340, strs:SSAL8618_08385}] -> strs:SSAL8618_01325 -> strs:SSAL8618_01325 -> strs:SSAL8618_01325
path_strs00010.kgml: ? -> [3.2.1.86] -> 5.3.1.9 -> 5.3.1.9 -> {5.1.3.15, 5.3.1.9}
path_strs00010.kgml: Skipped genes: strs:SSAL8618_01320
path_strs00010.kgml:
path_strs00010.kgml: Found a trail of span 4 containing skipped vertices
path_strs00010.kgml: 61 -> 62 -> 67 -> 64
path_strs00010.kgml: R02738 -> R02740 -> R02739 -> R03321
path_strs00010.kgml: strs:SSAL8618_01315 -> strs:SSAL8618_01325 -> strs:SSAL8618_01325 -> strs:SSAL8618_01325
path_strs00010.kgml: 2.7.1.199 -> 5.3.1.9 -> {5.1.3.15, 5.3.1.9} -> 5.3.1.9
path_strs00010.kgml: Skipped genes: strs:SSAL8618_01320
path_strs00010.kgml:
path_strs00010.kgml: Found a trail of span 4 containing skipped vertices
path_strs00010.kgml: 75 -> 49 -> 50 -> [75 -> 49] -> 48
path_strs00010.kgml: R07618 -> R03270 -> R02569 -> [R07618 -> R03270] -> R00014
path_strs00010.kgml: {strs:SSAL8618_03795, strs:SSAL8618_05325} -> {strs:SSAL8618_05310, strs:SSAL8618_05315} -> {strs:SSAL8618_03810, strs:SSAL8618_05320} -> [{strs:SSAL8618_03795, strs:SSAL8618_05325} -> {strs:SSAL8618_05310, strs:SSAL8618_05315}] -> {strs:SSAL8618_05310, strs:SSAL8618_05315}
path_strs00010.kgml: 1.8.1.4 -> 1.2.4.1 -> 2.3.1.12 -> [1.8.1.4 -> 1.2.4.1] -> {1.2.4.1, 2.2.1.6, 4.1.1.1}
path_strs00010.kgml: Skipped genes: strs:SSAL8618_03800, strs:SSAL8618_03805
path_strs00010.kgml:
path_strs00010.kgml: Found a trail of span 2 without skipping any vertex
path_strs00010.kgml: 76 -> 57
path_strs00010.kgml: R01512 -> R01061
path_strs00010.kgml: strs:SSAL8618_09090 -> strs:SSAL8618_09100
path_strs00010.kgml: 2.7.2.3 -> {1.2.1.12, 1.2.1.59}
path_strs00010.kgml:
path_strs00010.kgml: --- 12.50 seconds ---

path_strs00030.kgml: Pentose phosphate pathway
path_strs00030.kgml: Initialization took 0.33 seconds
path_strs00030.kgml:
path_strs00030.kgml: Found a trail of span 3 containing skipped vertices
path_strs00030.kgml: 44 -> [46 -> 42] -> 41 -> [42 -> 46] -> 47
path_strs00030.kgml: R01057 -> [R01641 -> R01066] -> R02749 -> [R01066 -> R01641] -> R01056
path_strs00030.kgml: strs:SSAL8618_05100 -> [strs:SSAL8618_02645 -> strs:SSAL8618_06060] -> strs:SSAL8618_05100 -> [strs:SSAL8618_06060 -> strs:SSAL8618_02645] -> strs:SSAL8618_05095
path_strs00030.kgml: {5.4.2.2, 5.4.2.7} -> [2.2.1.1 -> 4.1.2.4] -> 5.4.2.7 -> [4.1.2.4 -> 2.2.1.1] -> 5.3.1.6
path_strs00030.kgml:
path_strs00030.kgml: --- 0.64 seconds ---

path_strs00040.kgml: Pentose and glucuronate interconversions
path_strs00040.kgml: Initialization took 0.05 seconds
path_strs00040.kgml: (not found)
path_strs00040.kgml: --- 0.09 seconds ---

path_strs00051.kgml: Fructose and mannose metabolism
path_strs00051.kgml: Initialization took 0.39 seconds
path_strs00051.kgml:
path_strs00051.kgml: Found a trail of span 2 without skipping any vertex
path_strs00051.kgml: 74 -> 78
path_strs00051.kgml: R00867 -> R01819
path_strs00051.kgml: strs:SSAL8618_08875 -> {strs:SSAL8618_06655, strs:SSAL8618_08870}
path_strs00051.kgml: {2.7.1.1, 2.7.1.4} -> 5.3.1.8
path_strs00051.kgml:
path_strs00051.kgml: Found a trail of span 2 without skipping any vertex
path_strs00051.kgml: 54 -> 92
path_strs00051.kgml: R03232 -> R02071
path_strs00051.kgml: strs:SSAL8618_02190 -> {strs:SSAL8618_02185, strs:SSAL8618_09970}
path_strs00051.kgml: 2.7.1.202 -> 2.7.1.56
path_strs00051.kgml:
path_strs00051.kgml: --- 0.56 seconds ---

path_strs00052.kgml: Galactose metabolism
path_strs00052.kgml: Initialization took 0.13 seconds
path_strs00052.kgml: (not found)
path_strs00052.kgml: --- 0.18 seconds ---

path_strs00130.kgml: Ubiquinone and other terpenoid-quinone biosynthesis
path_strs00130.kgml: Initialization took 0.05 seconds
path_strs00130.kgml: (not found)
path_strs00130.kgml: --- 0.09 seconds ---

path_strs00190.kgml: Oxidative phosphorylation
path_strs00190.kgml: Initialization took 0.08 seconds
path_strs00190.kgml: (not found)
path_strs00190.kgml: --- 0.11 seconds ---

path_strs00220.kgml: Arginine biosynthesis
path_strs00220.kgml: Initialization took 0.18 seconds
path_strs00220.kgml:
path_strs00220.kgml: Found a trail of span 5 without skipping any vertex
path_strs00220.kgml: 49 -> 50 -> 51 -> 52 -> 55
path_strs00220.kgml: R00259 -> R02649 -> R03443 -> R02283 -> R02282
path_strs00220.kgml: strs:SSAL8618_02525 -> strs:SSAL8618_02530 -> strs:SSAL8618_02520 -> strs:SSAL8618_02535 -> strs:SSAL8618_02525
path_strs00220.kgml: 2.3.1.1 -> 2.7.2.8 -> 1.2.1.38 -> 2.6.1.11 -> 2.3.1.35
path_strs00220.kgml:
path_strs00220.kgml: Found a trail of span 4 containing skipped vertices
path_strs00220.kgml: 49 -> 50 -> [51] -> 52 -> 55
path_strs00220.kgml: R00259 -> R02649 -> [R03443] -> R02283 -> R02282
path_strs00220.kgml: strs:SSAL8618_02525 -> strs:SSAL8618_02530 -> [strs:SSAL8618_02520] -> strs:SSAL8618_02535 -> strs:SSAL8618_02525
path_strs00220.kgml: 2.3.1.1 -> 2.7.2.8 -> [1.2.1.38] -> 2.6.1.11 -> 2.3.1.35
path_strs00220.kgml:
path_strs00220.kgml: Found a trail of span 4 containing skipped vertices
path_strs00220.kgml: 49 -> 50 -> 51 -> [52] -> 55
path_strs00220.kgml: R00259 -> R02649 -> R03443 -> [R02283] -> R02282
path_strs00220.kgml: strs:SSAL8618_02525 -> strs:SSAL8618_02530 -> strs:SSAL8618_02520 -> [strs:SSAL8618_02535] -> strs:SSAL8618_02525
path_strs00220.kgml: 2.3.1.1 -> 2.7.2.8 -> 1.2.1.38 -> [2.6.1.11] -> 2.3.1.35
path_strs00220.kgml:
path_strs00220.kgml: Found a trail of span 4 containing skipped vertices
path_strs00220.kgml: 49 -> [50] -> 51 -> 52 -> 55
path_strs00220.kgml: R00259 -> [R02649] -> R03443 -> R02283 -> R02282
path_strs00220.kgml: strs:SSAL8618_02525 -> [strs:SSAL8618_02530] -> strs:SSAL8618_02520 -> strs:SSAL8618_02535 -> strs:SSAL8618_02525
path_strs00220.kgml: 2.3.1.1 -> [2.7.2.8] -> 1.2.1.38 -> 2.6.1.11 -> 2.3.1.35
path_strs00220.kgml: Skipped genes: strs:SSAL8618_02530
path_strs00220.kgml:
path_strs00220.kgml: Found a trail of span 3 containing skipped vertices
path_strs00220.kgml: 49 -> 50 -> [51 -> 52] -> 55
path_strs00220.kgml: R00259 -> R02649 -> [R03443 -> R02283] -> R02282
path_strs00220.kgml: strs:SSAL8618_02525 -> strs:SSAL8618_02530 -> [strs:SSAL8618_02520 -> strs:SSAL8618_02535] -> strs:SSAL8618_02525
path_strs00220.kgml: 2.3.1.1 -> 2.7.2.8 -> [1.2.1.38 -> 2.6.1.11] -> 2.3.1.35
path_strs00220.kgml:
path_strs00220.kgml: Found a trail of span 3 containing skipped vertices
path_strs00220.kgml: 49 -> [50 -> 51] -> 52 -> 55
path_strs00220.kgml: R00259 -> [R02649 -> R03443] -> R02283 -> R02282
path_strs00220.kgml: strs:SSAL8618_02525 -> [strs:SSAL8618_02530 -> strs:SSAL8618_02520] -> strs:SSAL8618_02535 -> strs:SSAL8618_02525
path_strs00220.kgml: 2.3.1.1 -> [2.7.2.8 -> 1.2.1.38] -> 2.6.1.11 -> 2.3.1.35
path_strs00220.kgml: Skipped genes: strs:SSAL8618_02530
path_strs00220.kgml:
path_strs00220.kgml: Found a trail of span 2 without skipping any vertex
path_strs00220.kgml: 45 -> 47
path_strs00220.kgml: R01954 -> R01086
path_strs00220.kgml: strs:SSAL8618_09270 -> strs:SSAL8618_09265
path_strs00220.kgml: 6.3.4.5 -> 4.3.2.1
path_strs00220.kgml:
path_strs00220.kgml: --- 0.60 seconds ---

path_strs00230.kgml: Purine metabolism
path_strs00230.kgml: Initialization took 4.79 seconds
path_strs00230.kgml:
path_strs00230.kgml: Found a trail of span 10 containing skipped vertices
path_strs00230.kgml: 160 -> 162 -> 163 -> 260 -> 164 -> 427 -> [428] -> 167 -> 428 -> [167 -> 166] -> 165 -> 169
path_strs00230.kgml: R01072 -> R04144 -> R04325 -> R04463 -> R04208 -> R07404 -> [R07405] -> R04591 -> R07405 -> [R04591 -> R04559] -> R04560 -> R01127
path_strs00230.kgml: strs:SSAL8618_00225 -> strs:SSAL8618_00250 -> strs:SSAL8618_00235 -> strs:SSAL8618_00220 -> strs:SSAL8618_00230 -> strs:SSAL8618_00260 -> [strs:SSAL8618_00255] -> strs:SSAL8618_00215 -> strs:SSAL8618_00255 -> [strs:SSAL8618_00215 -> strs:SSAL8618_00285] -> strs:SSAL8618_00240 -> strs:SSAL8618_00240
path_strs00230.kgml: 2.4.2.14 -> 6.3.4.13 -> 2.1.2.2 -> 6.3.5.3 -> 6.3.3.1 -> 6.3.4.18 -> [5.4.99.18] -> 6.3.2.6 -> 5.4.99.18 -> [6.3.2.6 -> 4.3.2.2] -> 2.1.2.3 -> 3.5.4.10
path_strs00230.kgml:
path_strs00230.kgml: Found a trail of span 9 containing skipped vertices
path_strs00230.kgml: 160 -> [162] -> 163 -> 260 -> 164 -> 427 -> [428] -> 167 -> 428 -> [167 -> 166] -> 165 -> 169
path_strs00230.kgml: R01072 -> [R04144] -> R04325 -> R04463 -> R04208 -> R07404 -> [R07405] -> R04591 -> R07405 -> [R04591 -> R04559] -> R04560 -> R01127
path_strs00230.kgml: strs:SSAL8618_00225 -> [strs:SSAL8618_00250] -> strs:SSAL8618_00235 -> strs:SSAL8618_00220 -> strs:SSAL8618_00230 -> strs:SSAL8618_00260 -> [strs:SSAL8618_00255] -> strs:SSAL8618_00215 -> strs:SSAL8618_00255 -> [strs:SSAL8618_00215 -> strs:SSAL8618_00285] -> strs:SSAL8618_00240 -> strs:SSAL8618_00240
path_strs00230.kgml: 2.4.2.14 -> [6.3.4.13] -> 2.1.2.2 -> 6.3.5.3 -> 6.3.3.1 -> 6.3.4.18 -> [5.4.99.18] -> 6.3.2.6 -> 5.4.99.18 -> [6.3.2.6 -> 4.3.2.2] -> 2.1.2.3 -> 3.5.4.10
path_strs00230.kgml: Skipped genes: strs:SSAL8618_00250
path_strs00230.kgml:
path_strs00230.kgml: Found a trail of span 9 containing skipped vertices
path_strs00230.kgml: 160 -> 162 -> 163 -> 260 -> 164 -> 427 -> 428 -> 167 -> [166 -> 165] -> 169
path_strs00230.kgml: R01072 -> R04144 -> R04325 -> R04463 -> R04208 -> R07404 -> R07405 -> R04591 -> [R04559 -> R04560] -> R01127
path_strs00230.kgml: strs:SSAL8618_00225 -> strs:SSAL8618_00250 -> strs:SSAL8618_00235 -> strs:SSAL8618_00220 -> strs:SSAL8618_00230 -> strs:SSAL8618_00260 -> strs:SSAL8618_00255 -> strs:SSAL8618_00215 -> [strs:SSAL8618_00285 -> strs:SSAL8618_00240] -> strs:SSAL8618_00240
path_strs00230.kgml: 2.4.2.14 -> 6.3.4.13 -> 2.1.2.2 -> 6.3.5.3 -> 6.3.3.1 -> 6.3.4.18 -> 5.4.99.18 -> 6.3.2.6 -> [4.3.2.2 -> 2.1.2.3] -> 3.5.4.10
path_strs00230.kgml:
path_strs00230.kgml: Found a trail of span 9 containing skipped vertices
path_strs00230.kgml: 160 -> 162 -> 163 -> 260 -> 164 -> [427] -> 428 -> 167 -> [166] -> 165 -> 169
path_strs00230.kgml: R01072 -> R04144 -> R04325 -> R04463 -> R04208 -> [R07404] -> R07405 -> R04591 -> [R04559] -> R04560 -> R01127
path_strs00230.kgml: strs:SSAL8618_00225 -> strs:SSAL8618_00250 -> strs:SSAL8618_00235 -> strs:SSAL8618_00220 -> strs:SSAL8618_00230 -> [strs:SSAL8618_00260] -> strs:SSAL8618_00255 -> strs:SSAL8618_00215 -> [strs:SSAL8618_00285] -> strs:SSAL8618_00240 -> strs:SSAL8618_00240
path_strs00230.kgml: 2.4.2.14 -> 6.3.4.13 -> 2.1.2.2 -> 6.3.5.3 -> 6.3.3.1 -> [6.3.4.18] -> 5.4.99.18 -> 6.3.2.6 -> [4.3.2.2] -> 2.1.2.3 -> 3.5.4.10
path_strs00230.kgml:
path_strs00230.kgml: Found a trail of span 9 containing skipped vertices
path_strs00230.kgml: 160 -> 162 -> 163 -> 260 -> [164] -> 427 -> [428] -> 167 -> 428 -> [167 -> 166] -> 165 -> 169
path_strs00230.kgml: R01072 -> R04144 -> R04325 -> R04463 -> [R04208] -> R07404 -> [R07405] -> R04591 -> R07405 -> [R04591 -> R04559] -> R04560 -> R01127
path_strs00230.kgml: strs:SSAL8618_00225 -> strs:SSAL8618_00250 -> strs:SSAL8618_00235 -> strs:SSAL8618_00220 -> [strs:SSAL8618_00230] -> strs:SSAL8618_00260 -> [strs:SSAL8618_00255] -> strs:SSAL8618_00215 -> strs:SSAL8618_00255 -> [strs:SSAL8618_00215 -> strs:SSAL8618_00285] -> strs:SSAL8618_00240 -> strs:SSAL8618_00240
path_strs00230.kgml: 2.4.2.14 -> 6.3.4.13 -> 2.1.2.2 -> 6.3.5.3 -> [6.3.3.1] -> 6.3.4.18 -> [5.4.99.18] -> 6.3.2.6 -> 5.4.99.18 -> [6.3.2.6 -> 4.3.2.2] -> 2.1.2.3 -> 3.5.4.10
path_strs00230.kgml: Skipped genes: strs:SSAL8618_00230
path_strs00230.kgml:
path_strs00230.kgml: Found a trail of span 9 containing skipped vertices
path_strs00230.kgml: 160 -> 162 -> 163 -> [260] -> 164 -> 427 -> [428] -> 167 -> 428 -> [167 -> 166] -> 165 -> 169
path_strs00230.kgml: R01072 -> R04144 -> R04325 -> [R04463] -> R04208 -> R07404 -> [R07405] -> R04591 -> R07405 -> [R04591 -> R04559] -> R04560 -> R01127
path_strs00230.kgml: strs:SSAL8618_00225 -> strs:SSAL8618_00250 -> strs:SSAL8618_00235 -> [strs:SSAL8618_00220] -> strs:SSAL8618_00230 -> strs:SSAL8618_00260 -> [strs:SSAL8618_00255] -> strs:SSAL8618_00215 -> strs:SSAL8618_00255 -> [strs:SSAL8618_00215 -> strs:SSAL8618_00285] -> strs:SSAL8618_00240 -> strs:SSAL8618_00240
path_strs00230.kgml: 2.4.2.14 -> 6.3.4.13 -> 2.1.2.2 -> [6.3.5.3] -> 6.3.3.1 -> 6.3.4.18 -> [5.4.99.18] -> 6.3.2.6 -> 5.4.99.18 -> [6.3.2.6 -> 4.3.2.2] -> 2.1.2.3 -> 3.5.4.10
path_strs00230.kgml: Skipped genes: strs:SSAL8618_00220
path_strs00230.kgml:
path_strs00230.kgml: Found a trail of span 9 containing skipped vertices
path_strs00230.kgml: 160 -> 162 -> [163] -> 260 -> 164 -> 427 -> [428] -> 167 -> 428 -> [167 -> 166] -> 165 -> 169
path_strs00230.kgml: R01072 -> R04144 -> [R04325] -> R04463 -> R04208 -> R07404 -> [R07405] -> R04591 -> R07405 -> [R04591 -> R04559] -> R04560 -> R01127
path_strs00230.kgml: strs:SSAL8618_00225 -> strs:SSAL8618_00250 -> [strs:SSAL8618_00235] -> strs:SSAL8618_00220 -> strs:SSAL8618_00230 -> strs:SSAL8618_00260 -> [strs:SSAL8618_00255] -> strs:SSAL8618_00215 -> strs:SSAL8618_00255 -> [strs:SSAL8618_00215 -> strs:SSAL8618_00285] -> strs:SSAL8618_00240 -> strs:SSAL8618_00240
path_strs00230.kgml: 2.4.2.14 -> 6.3.4.13 -> [2.1.2.2] -> 6.3.5.3 -> 6.3.3.1 -> 6.3.4.18 -> [5.4.99.18] -> 6.3.2.6 -> 5.4.99.18 -> [6.3.2.6 -> 4.3.2.2] -> 2.1.2.3 -> 3.5.4.10
path_strs00230.kgml: Skipped genes: strs:SSAL8618_00235
path_strs00230.kgml:
path_strs00230.kgml: Found a trail of span 8 containing skipped vertices
path_strs00230.kgml: 160 -> [162 -> 163] -> 260 -> 164 -> 427 -> [428] -> 167 -> 428 -> [167 -> 166] -> 165 -> 169
path_strs00230.kgml: R01072 -> [R04144 -> R04325] -> R04463 -> R04208 -> R07404 -> [R07405] -> R04591 -> R07405 -> [R04591 -> R04559] -> R04560 -> R01127
path_strs00230.kgml: strs:SSAL8618_00225 -> [strs:SSAL8618_00250 -> strs:SSAL8618_00235] -> strs:SSAL8618_00220 -> strs:SSAL8618_00230 -> strs:SSAL8618_00260 -> [strs:SSAL8618_00255] -> strs:SSAL8618_00215 -> strs:SSAL8618_00255 -> [strs:SSAL8618_00215 -> strs:SSAL8618_00285] -> strs:SSAL8618_00240 -> strs:SSAL8618_00240
path_strs00230.kgml: 2.4.2.14 -> [6.3.4.13 -> 2.1.2.2] -> 6.3.5.3 -> 6.3.3.1 -> 6.3.4.18 -> [5.4.99.18] -> 6.3.2.6 -> 5.4.99.18 -> [6.3.2.6 -> 4.3.2.2] -> 2.1.2.3 -> 3.5.4.10
path_strs00230.kgml: Skipped genes: strs:SSAL8618_00235, strs:SSAL8618_00250
path_strs00230.kgml:
path_strs00230.kgml: Found a trail of span 8 containing skipped vertices
path_strs00230.kgml: 160 -> 162 -> 163 -> 260 -> [164 -> 427] -> 428 -> 167 -> [166] -> 165 -> 169
path_strs00230.kgml: R01072 -> R04144 -> R04325 -> R04463 -> [R04208 -> R07404] -> R07405 -> R04591 -> [R04559] -> R04560 -> R01127
path_strs00230.kgml: strs:SSAL8618_00225 -> strs:SSAL8618_00250 -> strs:SSAL8618_00235 -> strs:SSAL8618_00220 -> [strs:SSAL8618_00230 -> strs:SSAL8618_00260] -> strs:SSAL8618_00255 -> strs:SSAL8618_00215 -> [strs:SSAL8618_00285] -> strs:SSAL8618_00240 -> strs:SSAL8618_00240
path_strs00230.kgml: 2.4.2.14 -> 6.3.4.13 -> 2.1.2.2 -> 6.3.5.3 -> [6.3.3.1 -> 6.3.4.18] -> 5.4.99.18 -> 6.3.2.6 -> [4.3.2.2] -> 2.1.2.3 -> 3.5.4.10
path_strs00230.kgml: Skipped genes: strs:SSAL8618_00230
path_strs00230.kgml:
path_strs00230.kgml: Found a trail of span 8 containing skipped vertices
path_strs00230.kgml: 160 -> 162 -> 163 -> [260 -> 164] -> 427 -> [428] -> 167 -> 428 -> [167 -> 166] -> 165 -> 169
path_strs00230.kgml: R01072 -> R04144 -> R04325 -> [R04463 -> R04208] -> R07404 -> [R07405] -> R04591 -> R07405 -> [R04591 -> R04559] -> R04560 -> R01127
path_strs00230.kgml: strs:SSAL8618_00225 -> strs:SSAL8618_00250 -> strs:SSAL8618_00235 -> [strs:SSAL8618_00220 -> strs:SSAL8618_00230] -> strs:SSAL8618_00260 -> [strs:SSAL8618_00255] -> strs:SSAL8618_00215 -> strs:SSAL8618_00255 -> [strs:SSAL8618_00215 -> strs:SSAL8618_00285] -> strs:SSAL8618_00240 -> strs:SSAL8618_00240
path_strs00230.kgml: 2.4.2.14 -> 6.3.4.13 -> 2.1.2.2 -> [6.3.5.3 -> 6.3.3.1] -> 6.3.4.18 -> [5.4.99.18] -> 6.3.2.6 -> 5.4.99.18 -> [6.3.2.6 -> 4.3.2.2] -> 2.1.2.3 -> 3.5.4.10
path_strs00230.kgml: Skipped genes: strs:SSAL8618_00220, strs:SSAL8618_00230
path_strs00230.kgml:
path_strs00230.kgml: Found a trail of span 8 containing skipped vertices
path_strs00230.kgml: 160 -> 162 -> [163 -> 260] -> 164 -> 427 -> [428] -> 167 -> 428 -> [167 -> 166] -> 165 -> 169
path_strs00230.kgml: R01072 -> R04144 -> [R04325 -> R04463] -> R04208 -> R07404 -> [R07405] -> R04591 -> R07405 -> [R04591 -> R04559] -> R04560 -> R01127
path_strs00230.kgml: strs:SSAL8618_00225 -> strs:SSAL8618_00250 -> [strs:SSAL8618_00235 -> strs:SSAL8618_00220] -> strs:SSAL8618_00230 -> strs:SSAL8618_00260 -> [strs:SSAL8618_00255] -> strs:SSAL8618_00215 -> strs:SSAL8618_00255 -> [strs:SSAL8618_00215 -> strs:SSAL8618_00285] -> strs:SSAL8618_00240 -> strs:SSAL8618_00240
path_strs00230.kgml: 2.4.2.14 -> 6.3.4.13 -> [2.1.2.2 -> 6.3.5.3] -> 6.3.3.1 -> 6.3.4.18 -> [5.4.99.18] -> 6.3.2.6 -> 5.4.99.18 -> [6.3.2.6 -> 4.3.2.2] -> 2.1.2.3 -> 3.5.4.10
path_strs00230.kgml: Skipped genes: strs:SSAL8618_00235, strs:SSAL8618_00220
path_strs00230.kgml:
path_strs00230.kgml: Found a trail of span 7 containing skipped vertices
path_strs00230.kgml: 286 -> 211 -> [286 -> 191] -> 192 -> 214 -> [209 -> 205] -> 206 -> [302] -> 221 -> 243
path_strs00230.kgml: R02557 -> R01561 -> [R02557 -> R02556] -> R02748 -> R01863 -> [R01132 -> R01130] -> {R01230, R01231} -> [R01229] -> R01969 -> R02147
path_strs00230.kgml: {strs:SSAL8618_05110, strs:SSAL8618_05130} -> {strs:SSAL8618_05110, strs:SSAL8618_05130} -> [{strs:SSAL8618_05110, strs:SSAL8618_05130} -> strs:SSAL8618_06215] -> {strs:SSAL8618_05110, strs:SSAL8618_05130} -> {strs:SSAL8618_05110, strs:SSAL8618_05130} -> [strs:SSAL8618_00060 -> strs:SSAL8618_10150] -> {strs:SSAL8618_05125, strs:SSAL8618_05860} -> [strs:SSAL8618_04595] -> {strs:SSAL8618_05110, strs:SSAL8618_05130} -> {strs:SSAL8618_05110, strs:SSAL8618_05130}
path_strs00230.kgml: 2.4.2.1 -> 2.4.2.1 -> [2.4.2.1 -> 3.5.4.4] -> {2.4.2.1, 2.4.2.4} -> {2.4.2.1, 2.4.2.15} -> [2.4.2.8 -> 1.1.1.205] -> {6.3.5.2, 6.3.5.2} -> [{2.4.2.22, 2.4.2.7, 2.4.2.8}] -> {2.4.2.1, 2.4.2.4} -> {2.4.2.1, 2.4.2.15}
path_strs00230.kgml: Skipped genes: strs:SSAL8618_05115, strs:SSAL8618_05120
path_strs00230.kgml:
path_strs00230.kgml: Found a trail of span 6 containing skipped vertices
path_strs00230.kgml: 286 -> 211 -> [286 -> 191] -> 192 -> [209 -> 205] -> 206 -> [302] -> 221 -> 243
path_strs00230.kgml: R02557 -> R01561 -> [R02557 -> R02556] -> R02748 -> [R01132 -> R01130] -> {R01230, R01231} -> [R01229] -> R01969 -> R02147
path_strs00230.kgml: {strs:SSAL8618_05110, strs:SSAL8618_05130} -> {strs:SSAL8618_05110, strs:SSAL8618_05130} -> [{strs:SSAL8618_05110, strs:SSAL8618_05130} -> strs:SSAL8618_06215] -> {strs:SSAL8618_05110, strs:SSAL8618_05130} -> [strs:SSAL8618_00060 -> strs:SSAL8618_10150] -> {strs:SSAL8618_05125, strs:SSAL8618_05860} -> [strs:SSAL8618_04595] -> {strs:SSAL8618_05110, strs:SSAL8618_05130} -> {strs:SSAL8618_05110, strs:SSAL8618_05130}
path_strs00230.kgml: 2.4.2.1 -> 2.4.2.1 -> [2.4.2.1 -> 3.5.4.4] -> {2.4.2.1, 2.4.2.4} -> [2.4.2.8 -> 1.1.1.205] -> {6.3.5.2, 6.3.5.2} -> [{2.4.2.22, 2.4.2.7, 2.4.2.8}] -> {2.4.2.1, 2.4.2.4} -> {2.4.2.1, 2.4.2.15}
path_strs00230.kgml: Skipped genes: strs:SSAL8618_05115, strs:SSAL8618_05120
path_strs00230.kgml:
path_strs00230.kgml: Found a trail of span 6 containing skipped vertices
path_strs00230.kgml: 286 -> 211 -> [197] -> 214 -> [209 -> 205] -> 206 -> [302] -> 221 -> 243
path_strs00230.kgml: R02557 -> R01561 -> [R01560] -> R01863 -> [R01132 -> R01130] -> {R01230, R01231} -> [R01229] -> R01969 -> R02147
path_strs00230.kgml: {strs:SSAL8618_05110, strs:SSAL8618_05130} -> {strs:SSAL8618_05110, strs:SSAL8618_05130} -> [strs:SSAL8618_06215] -> {strs:SSAL8618_05110, strs:SSAL8618_05130} -> [strs:SSAL8618_00060 -> strs:SSAL8618_10150] -> {strs:SSAL8618_05125, strs:SSAL8618_05860} -> [strs:SSAL8618_04595] -> {strs:SSAL8618_05110, strs:SSAL8618_05130} -> {strs:SSAL8618_05110, strs:SSAL8618_05130}
path_strs00230.kgml: 2.4.2.1 -> 2.4.2.1 -> [3.5.4.4] -> {2.4.2.1, 2.4.2.15} -> [2.4.2.8 -> 1.1.1.205] -> {6.3.5.2, 6.3.5.2} -> [{2.4.2.22, 2.4.2.7, 2.4.2.8}] -> {2.4.2.1, 2.4.2.4} -> {2.4.2.1, 2.4.2.15}
path_strs00230.kgml: Skipped genes: strs:SSAL8618_05115, strs:SSAL8618_05120
path_strs00230.kgml:
path_strs00230.kgml: Found a trail of span 4 containing skipped vertices
path_strs00230.kgml: 194 -> [216] -> 206 -> [302] -> 221 -> 243
path_strs00230.kgml: R02297 -> [R02142] -> {R01230, R01231} -> [R01229] -> R01969 -> R02147
path_strs00230.kgml: {strs:SSAL8618_05110, strs:SSAL8618_05130} -> [strs:SSAL8618_00060] -> {strs:SSAL8618_05125, strs:SSAL8618_05860} -> [strs:SSAL8618_04595] -> {strs:SSAL8618_05110, strs:SSAL8618_05130} -> {strs:SSAL8618_05110, strs:SSAL8618_05130}
path_strs00230.kgml: 2.4.2.1 -> [{2.4.2.22, 2.4.2.8}] -> {6.3.5.2, 6.3.5.2} -> [{2.4.2.22, 2.4.2.7, 2.4.2.8}] -> {2.4.2.1, 2.4.2.4} -> {2.4.2.1, 2.4.2.15}
path_strs00230.kgml: Skipped genes: strs:SSAL8618_05115, strs:SSAL8618_05120
path_strs00230.kgml:
path_strs00230.kgml: Found a trail of span 3 containing skipped vertices
path_strs00230.kgml: 220 -> [300] -> 244 -> [300 -> 139] -> 239
path_strs00230.kgml: R00332 -> [R00430] -> R00441 -> [R00430 -> R02019] -> R02090
path_strs00230.kgml: strs:SSAL8618_07405 -> [strs:SSAL8618_04720] -> {strs:SSAL8618_01095, strs:SSAL8618_07400, strs:SSAL8618_09540, strs:SSAL8618_09545, strs:SSAL8618_09665} -> [strs:SSAL8618_04720 -> {strs:SSAL8618_04260, strs:SSAL8618_04265}] -> strs:SSAL8618_07405
path_strs00230.kgml: 2.7.4.8 -> [2.7.1.40] -> {2.7.7.48, 2.7.7.6} -> [2.7.1.40 -> 1.17.4.1] -> {2.7.4.12, 2.7.4.8}
path_strs00230.kgml:
path_strs00230.kgml: Found a trail of span 3 containing skipped vertices
path_strs00230.kgml: 300 -> [139] -> 301 -> 247
path_strs00230.kgml: R00430 -> [R02019] -> R01858 -> R00376
path_strs00230.kgml: strs:SSAL8618_04720 -> [{strs:SSAL8618_04260, strs:SSAL8618_04265}] -> strs:SSAL8618_04720 -> {strs:SSAL8618_00010, strs:SSAL8618_00485, strs:SSAL8618_02660, strs:SSAL8618_04155, strs:SSAL8618_04710, strs:SSAL8618_04820, strs:SSAL8618_08170, strs:SSAL8618_09000}
path_strs00230.kgml: 2.7.1.40 -> [1.17.4.1] -> 2.7.1.40 -> 2.7.7.7
path_strs00230.kgml: Skipped genes: strs:SSAL8618_04715
path_strs00230.kgml:
path_strs00230.kgml: Found a trail of span 3 containing skipped vertices
path_strs00230.kgml: 313 -> [445] -> 175 -> 312
path_strs00230.kgml: R00200 -> [R11634] -> R00375 -> R01138
path_strs00230.kgml: strs:SSAL8618_04720 -> [strs:SSAL8618_09895] -> {strs:SSAL8618_00010, strs:SSAL8618_00485, strs:SSAL8618_02660, strs:SSAL8618_04155, strs:SSAL8618_04710, strs:SSAL8618_04820, strs:SSAL8618_08170, strs:SSAL8618_09000} -> strs:SSAL8618_04720
path_strs00230.kgml: 2.7.1.40 -> [1.1.98.6] -> 2.7.7.7 -> 2.7.1.40
path_strs00230.kgml: Skipped genes: strs:SSAL8618_04715
path_strs00230.kgml:
path_strs00230.kgml: --- 18.42 seconds ---

path_strs00240.kgml: Pyrimidine metabolism
path_strs00240.kgml: Initialization took 3.08 seconds
path_strs00240.kgml:
path_strs00240.kgml: Found a trail of span 3 containing skipped vertices
path_strs00240.kgml: 101 -> 99 -> [101] -> 178
path_strs00240.kgml: R01870 -> R01869 -> [R01870] -> R00965
path_strs00240.kgml: strs:SSAL8618_05560 -> {strs:SSAL8618_05570, strs:SSAL8618_05575} -> [strs:SSAL8618_05560] -> strs:SSAL8618_05565
path_strs00240.kgml: 2.4.2.10 -> 1.3.1.14 -> [2.4.2.10] -> 4.1.1.23
path_strs00240.kgml:
path_strs00240.kgml: Found a trail of span 3 containing skipped vertices
path_strs00240.kgml: 103 -> [102 -> 104] -> 107 -> 121
path_strs00240.kgml: R00443 -> [R00438 -> R00156] -> {R00571, R00573} -> R00442
path_strs00240.kgml: {strs:SSAL8618_01095, strs:SSAL8618_07400, strs:SSAL8618_09540, strs:SSAL8618_09545, strs:SSAL8618_09665} -> [strs:SSAL8618_00560 -> strs:SSAL8618_05765] -> strs:SSAL8618_01100 -> {strs:SSAL8618_01095, strs:SSAL8618_07400, strs:SSAL8618_09540, strs:SSAL8618_09545, strs:SSAL8618_09665}
path_strs00240.kgml: {2.7.7.48, 2.7.7.52, 2.7.7.6} -> [2.7.7.8 -> 2.7.4.6] -> {6.3.4.2, 6.3.4.2} -> {2.7.7.48, 2.7.7.6}
path_strs00240.kgml:
path_strs00240.kgml: Found a trail of span 3 containing skipped vertices
path_strs00240.kgml: 131 -> 129 -> [113 -> 112] -> 153
path_strs00240.kgml: R02296 -> R01878 -> [{R00964, R00967, R00968, R00970, R01549, R01880, R02097, R02327, R02332} -> R00966] -> R02484
path_strs00240.kgml: strs:SSAL8618_06065 -> strs:SSAL8618_06055 -> [strs:SSAL8618_04325 -> {strs:SSAL8618_01940, strs:SSAL8618_02810}] -> strs:SSAL8618_06065
path_strs00240.kgml: 2.4.2.2 -> 3.5.4.5 -> [{2.7.1.213, 2.7.1.48, 2.7.1.48, 2.7.1.48, 2.7.1.48, 2.7.1.48, 2.7.1.48, 2.7.1.48, 2.7.1.48, 2.7.1.48} -> 2.4.2.9] -> {2.4.2.1, 2.4.2.2, 2.4.2.3, 2.4.2.4}
path_strs00240.kgml: Skipped genes: strs:SSAL8618_06060
path_strs00240.kgml:
path_strs00240.kgml: Found a trail of span 3 containing skipped vertices
path_strs00240.kgml: 150 -> [156] -> 161 -> [158] -> 157
path_strs00240.kgml: R02098 -> [R02101] -> R02094 -> [R02093] -> R00378
path_strs00240.kgml: strs:SSAL8618_02655 -> [strs:SSAL8618_03045] -> strs:SSAL8618_02655 -> [strs:SSAL8618_05765] -> {strs:SSAL8618_00010, strs:SSAL8618_00485, strs:SSAL8618_02660, strs:SSAL8618_04155, strs:SSAL8618_04710, strs:SSAL8618_04820, strs:SSAL8618_08170, strs:SSAL8618_09000}
path_strs00240.kgml: {2.7.4.4, 2.7.4.9} -> [2.1.1.45] -> {2.7.4.12, 2.7.4.9} -> [2.7.4.6] -> 2.7.7.7
path_strs00240.kgml:
path_strs00240.kgml: Found a trail of span 2 without skipping any vertex
path_strs00240.kgml: 91 -> 97
path_strs00240.kgml: R00575 -> R01397
path_strs00240.kgml: {strs:SSAL8618_02825, strs:SSAL8618_02830} -> strs:SSAL8618_02820
path_strs00240.kgml: 6.3.5.5 -> 2.1.3.2
path_strs00240.kgml:
path_strs00240.kgml: Found a trail of span 2 containing skipped vertices
path_strs00240.kgml: 152 -> 153
path_strs00240.kgml: R02485 -> R02484
path_strs00240.kgml: strs:SSAL8618_06055 -> strs:SSAL8618_06065
path_strs00240.kgml: 3.5.4.5 -> {2.4.2.1, 2.4.2.2, 2.4.2.3, 2.4.2.4}
path_strs00240.kgml: Skipped genes: strs:SSAL8618_06060
path_strs00240.kgml:
path_strs00240.kgml: --- 4.59 seconds ---

path_strs00250.kgml: Alanine, aspartate and glutamate metabolism
path_strs00250.kgml: Initialization took 0.38 seconds
path_strs00250.kgml:
path_strs00250.kgml: Found a trail of span 2 without skipping any vertex
path_strs00250.kgml: 48 -> 51
path_strs00250.kgml: R01954 -> R01086
path_strs00250.kgml: strs:SSAL8618_09270 -> strs:SSAL8618_09265
path_strs00250.kgml: 6.3.4.5 -> 4.3.2.1
path_strs00250.kgml:
path_strs00250.kgml: --- 0.45 seconds ---

path_strs00260.kgml: Glycine, serine and threonine metabolism
path_strs00260.kgml: Initialization took 0.63 seconds
path_strs00260.kgml:
path_strs00260.kgml: Found a trail of span 2 containing skipped vertices
path_strs00260.kgml: 78 -> 70
path_strs00260.kgml: R04173 -> R01513
path_strs00260.kgml: strs:SSAL8618_07770 -> strs:SSAL8618_07760
path_strs00260.kgml: 2.6.1.52 -> 1.1.1.95
path_strs00260.kgml: Skipped genes: strs:SSAL8618_07765
path_strs00260.kgml:
path_strs00260.kgml: Found a trail of span 2 without skipping any vertex
path_strs00260.kgml: 103 -> 99
path_strs00260.kgml: {R01773, R01775} -> R01771
path_strs00260.kgml: strs:SSAL8618_02545 -> strs:SSAL8618_02550
path_strs00260.kgml: {1.1.1.3, 1.1.1.3} -> 2.7.1.39
path_strs00260.kgml:
path_strs00260.kgml: --- 0.80 seconds ---

path_strs00261.kgml: Monobactam biosynthesis
path_strs00261.kgml: Initialization took 0.08 seconds
path_strs00261.kgml: (not found)
path_strs00261.kgml: --- 0.10 seconds ---

path_strs00270.kgml: Cysteine and methionine metabolism
path_strs00270.kgml: Initialization took 0.98 seconds
path_strs00270.kgml:
path_strs00270.kgml: Found a trail of span 2 without skipping any vertex
path_strs00270.kgml: 202 -> 89
path_strs00270.kgml: R03217 -> R01286
path_strs00270.kgml: strs:SSAL8618_01920 -> strs:SSAL8618_01925
path_strs00270.kgml: 2.5.1.48 -> 4.4.1.13
path_strs00270.kgml:
path_strs00270.kgml: Found a trail of span 2 without skipping any vertex
path_strs00270.kgml: 201 -> 89
path_strs00270.kgml: R03260 -> R01286
path_strs00270.kgml: strs:SSAL8618_01920 -> strs:SSAL8618_01925
path_strs00270.kgml: 2.5.1.48 -> 4.4.1.13
path_strs00270.kgml:
path_strs00270.kgml: Found a trail of span 2 containing skipped vertices
path_strs00270.kgml: 82 -> 92
path_strs00270.kgml: R02025 -> R00177
path_strs00270.kgml: strs:SSAL8618_04815 -> strs:SSAL8618_04830
path_strs00270.kgml: {1.8.4.13, 1.8.4.14} -> 2.5.1.6
path_strs00270.kgml: Skipped genes: strs:SSAL8618_04820
path_strs00270.kgml:
path_strs00270.kgml: --- 1.29 seconds ---

path_strs00280.kgml: Valine, leucine and isoleucine degradation
path_strs00280.kgml: Initialization took 0.08 seconds
path_strs00280.kgml: (not found)
path_strs00280.kgml: --- 0.12 seconds ---

path_strs00290.kgml: Valine, leucine and isoleucine biosynthesis
path_strs00290.kgml: Initialization took 0.38 seconds
path_strs00290.kgml:
path_strs00290.kgml: Found a trail of span 4 containing skipped vertices
path_strs00290.kgml: 79 -> [44] -> 46 -> 44 -> [46] -> 41
path_strs00290.kgml: R00226 -> [R05071] -> R04440 -> R05071 -> [R04440] -> R04441
path_strs00290.kgml: {strs:SSAL8618_05735, strs:SSAL8618_09565, strs:SSAL8618_09570} -> [strs:SSAL8618_09560] -> strs:SSAL8618_09560 -> strs:SSAL8618_09560 -> [strs:SSAL8618_09560] -> {strs:SSAL8618_08185, strs:SSAL8618_09575}
path_strs00290.kgml: 2.2.1.6 -> [{1.1.1.86, 5.4.99.3}] -> 1.1.1.86 -> {1.1.1.86, 5.4.99.3} -> [1.1.1.86] -> 4.2.1.9
path_strs00290.kgml:
path_strs00290.kgml: Found a trail of span 4 containing skipped vertices
path_strs00290.kgml: 47 -> [42] -> 34 -> 42 -> [34] -> 45
path_strs00290.kgml: R08648 -> [R05069] -> R05068 -> R05069 -> [R05068] -> R05070
path_strs00290.kgml: {strs:SSAL8618_05735, strs:SSAL8618_09565, strs:SSAL8618_09570} -> [strs:SSAL8618_09560] -> strs:SSAL8618_09560 -> strs:SSAL8618_09560 -> [strs:SSAL8618_09560] -> {strs:SSAL8618_08185, strs:SSAL8618_09575}
path_strs00290.kgml: 2.2.1.6 -> [{1.1.1.86, 5.4.99.3}] -> 1.1.1.86 -> {1.1.1.86, 5.4.99.3} -> [1.1.1.86] -> 4.2.1.9
path_strs00290.kgml:
path_strs00290.kgml: Found a trail of span 4 containing skipped vertices
path_strs00290.kgml: 38 -> [35] -> 37 -> 35 -> [37] -> 36
path_strs00290.kgml: R01213 -> [R03968] -> R04001 -> R03968 -> [R04001] -> R04426
path_strs00290.kgml: strs:SSAL8618_04685 -> [{strs:SSAL8618_04700, strs:SSAL8618_04705}] -> {strs:SSAL8618_04700, strs:SSAL8618_04705} -> {strs:SSAL8618_04700, strs:SSAL8618_04705} -> [{strs:SSAL8618_04700, strs:SSAL8618_04705}] -> strs:SSAL8618_04690
path_strs00290.kgml: 2.3.3.13 -> [4.2.1.33] -> 4.2.1.33 -> 4.2.1.33 -> [4.2.1.33] -> 1.1.1.85
path_strs00290.kgml: Skipped genes: strs:SSAL8618_04695
path_strs00290.kgml:
path_strs00290.kgml: Found a trail of span 3 containing skipped vertices
path_strs00290.kgml: 78 -> 21 -> 22
path_strs00290.kgml: R03896 -> R03898 -> R00994
path_strs00290.kgml: {strs:SSAL8618_04700, strs:SSAL8618_04705} -> {strs:SSAL8618_04700, strs:SSAL8618_04705} -> strs:SSAL8618_04690
path_strs00290.kgml: 4.2.1.35 -> 4.2.1.35 -> 1.1.1.85
path_strs00290.kgml: Skipped genes: strs:SSAL8618_04695
path_strs00290.kgml:
path_strs00290.kgml: Found a trail of span 2 containing skipped vertices
path_strs00290.kgml: 78 -> [21] -> 22
path_strs00290.kgml: R03896 -> [R03898] -> R00994
path_strs00290.kgml: {strs:SSAL8618_04700, strs:SSAL8618_04705} -> [{strs:SSAL8618_04700, strs:SSAL8618_04705}] -> strs:SSAL8618_04690
path_strs00290.kgml: 4.2.1.35 -> [4.2.1.35] -> 1.1.1.85
path_strs00290.kgml: Skipped genes: strs:SSAL8618_04695
path_strs00290.kgml:
path_strs00290.kgml: Found a trail of span 2 containing skipped vertices
path_strs00290.kgml: 79 -> [44 -> 46] -> 41
path_strs00290.kgml: R00226 -> [R05071 -> R04440] -> R04441
path_strs00290.kgml: {strs:SSAL8618_05735, strs:SSAL8618_09565, strs:SSAL8618_09570} -> [strs:SSAL8618_09560 -> strs:SSAL8618_09560] -> {strs:SSAL8618_08185, strs:SSAL8618_09575}
path_strs00290.kgml: 2.2.1.6 -> [{1.1.1.86, 5.4.99.3} -> 1.1.1.86] -> 4.2.1.9
path_strs00290.kgml:
path_strs00290.kgml: Found a trail of span 2 containing skipped vertices
path_strs00290.kgml: 47 -> [42 -> 34] -> 45
path_strs00290.kgml: R08648 -> [R05069 -> R05068] -> R05070
path_strs00290.kgml: {strs:SSAL8618_05735, strs:SSAL8618_09565, strs:SSAL8618_09570} -> [strs:SSAL8618_09560 -> strs:SSAL8618_09560] -> {strs:SSAL8618_08185, strs:SSAL8618_09575}
path_strs00290.kgml: 2.2.1.6 -> [{1.1.1.86, 5.4.99.3} -> 1.1.1.86] -> 4.2.1.9
path_strs00290.kgml:
path_strs00290.kgml: --- 1.20 seconds ---

path_strs00300.kgml: Lysine biosynthesis
path_strs00300.kgml: Initialization took 0.33 seconds
path_strs00300.kgml:
path_strs00300.kgml: Found a trail of span 2 without skipping any vertex
path_strs00300.kgml: 51 -> 53
path_strs00300.kgml: R02291 -> R10147
path_strs00300.kgml: strs:SSAL8618_06355 -> strs:SSAL8618_06350
path_strs00300.kgml: 1.2.1.11 -> 4.3.3.7
path_strs00300.kgml:
path_strs00300.kgml: Found a trail of span 2 containing skipped vertices
path_strs00300.kgml: 57 -> [59 -> 61] -> 60
path_strs00300.kgml: R04365 -> [R04475 -> R02734] -> R02733
path_strs00300.kgml: strs:SSAL8618_09395 -> [strs:SSAL8618_02535 -> strs:SSAL8618_01700] -> strs:SSAL8618_09390
path_strs00300.kgml: 2.3.1.117 -> [2.6.1.17 -> 3.5.1.18] -> 3.5.1.47
path_strs00300.kgml:
path_strs00300.kgml: --- 0.50 seconds ---

path_strs00330.kgml: Arginine and proline metabolism
path_strs00330.kgml: Initialization took 0.08 seconds
path_strs00330.kgml:
path_strs00330.kgml: Found a trail of span 2 without skipping any vertex
path_strs00330.kgml: 216 -> 217
path_strs00330.kgml: R00239 -> R03313
path_strs00330.kgml: strs:SSAL8618_08715 -> strs:SSAL8618_08710
path_strs00330.kgml: 2.7.2.11 -> 1.2.1.41
path_strs00330.kgml:
path_strs00330.kgml: --- 0.17 seconds ---

path_strs00332.kgml: Carbapenem biosynthesis
path_strs00332.kgml: Initialization took 0.05 seconds
path_strs00332.kgml:
path_strs00332.kgml: Found a trail of span 2 without skipping any vertex
path_strs00332.kgml: 5 -> 8
path_strs00332.kgml: R00239 -> R03313
path_strs00332.kgml: strs:SSAL8618_08715 -> strs:SSAL8618_08710
path_strs00332.kgml: 2.7.2.11 -> 1.2.1.41
path_strs00332.kgml:
path_strs00332.kgml: --- 0.14 seconds ---

path_strs00340.kgml: Histidine metabolism
path_strs00340.kgml: Initialization took 0.08 seconds
path_strs00340.kgml:
path_strs00340.kgml: Found a trail of span 10 containing skipped vertices
path_strs00340.kgml: 58 -> 67 -> 66 -> 65 -> 69 -> 63 -> 62 -> 61 -> 60 -> 59
path_strs00340.kgml: R01071 -> R04035 -> R04037 -> R04640 -> R04558 -> R03457 -> R03243 -> R03013 -> R03012 -> R01163
path_strs00340.kgml: {strs:SSAL8618_04470, strs:SSAL8618_04475} -> strs:SSAL8618_04510 -> strs:SSAL8618_04505 -> strs:SSAL8618_04495 -> {strs:SSAL8618_04490, strs:SSAL8618_04500} -> strs:SSAL8618_04485 -> strs:SSAL8618_04465 -> strs:SSAL8618_04450 -> strs:SSAL8618_04480 -> strs:SSAL8618_04480
path_strs00340.kgml: 2.4.2.17 -> 3.6.1.31 -> 3.5.4.19 -> 5.3.1.16 -> 4.3.2.10 -> 4.2.1.19 -> 2.6.1.9 -> 3.1.3.15 -> 1.1.1.23 -> 1.1.1.23
path_strs00340.kgml: Skipped genes: strs:SSAL8618_04460, strs:SSAL8618_04455
path_strs00340.kgml:
path_strs00340.kgml: Found a trail of span 9 containing skipped vertices
path_strs00340.kgml: 58 -> 67 -> 66 -> 65 -> 69 -> [63] -> 62 -> 61 -> 60 -> 59
path_strs00340.kgml: R01071 -> R04035 -> R04037 -> R04640 -> R04558 -> [R03457] -> R03243 -> R03013 -> R03012 -> R01163
path_strs00340.kgml: {strs:SSAL8618_04470, strs:SSAL8618_04475} -> strs:SSAL8618_04510 -> strs:SSAL8618_04505 -> strs:SSAL8618_04495 -> {strs:SSAL8618_04490, strs:SSAL8618_04500} -> [strs:SSAL8618_04485] -> strs:SSAL8618_04465 -> strs:SSAL8618_04450 -> strs:SSAL8618_04480 -> strs:SSAL8618_04480
path_strs00340.kgml: 2.4.2.17 -> 3.6.1.31 -> 3.5.4.19 -> 5.3.1.16 -> 4.3.2.10 -> [4.2.1.19] -> 2.6.1.9 -> 3.1.3.15 -> 1.1.1.23 -> 1.1.1.23
path_strs00340.kgml: Skipped genes: strs:SSAL8618_04485, strs:SSAL8618_04460, strs:SSAL8618_04455
path_strs00340.kgml:
path_strs00340.kgml: Found a trail of span 9 containing skipped vertices
path_strs00340.kgml: 58 -> 67 -> [66] -> 65 -> 69 -> 63 -> 62 -> 61 -> 60 -> 59
path_strs00340.kgml: R01071 -> R04035 -> [R04037] -> R04640 -> R04558 -> R03457 -> R03243 -> R03013 -> R03012 -> R01163
path_strs00340.kgml: {strs:SSAL8618_04470, strs:SSAL8618_04475} -> strs:SSAL8618_04510 -> [strs:SSAL8618_04505] -> strs:SSAL8618_04495 -> {strs:SSAL8618_04490, strs:SSAL8618_04500} -> strs:SSAL8618_04485 -> strs:SSAL8618_04465 -> strs:SSAL8618_04450 -> strs:SSAL8618_04480 -> strs:SSAL8618_04480
path_strs00340.kgml: 2.4.2.17 -> 3.6.1.31 -> [3.5.4.19] -> 5.3.1.16 -> 4.3.2.10 -> 4.2.1.19 -> 2.6.1.9 -> 3.1.3.15 -> 1.1.1.23 -> 1.1.1.23
path_strs00340.kgml: Skipped genes: strs:SSAL8618_04505, strs:SSAL8618_04460, strs:SSAL8618_04455
path_strs00340.kgml:
path_strs00340.kgml: Found a trail of span 9 containing skipped vertices
path_strs00340.kgml: 58 -> 67 -> 66 -> [65] -> 69 -> 63 -> 62 -> 61 -> 60 -> 59
path_strs00340.kgml: R01071 -> R04035 -> R04037 -> [R04640] -> R04558 -> R03457 -> R03243 -> R03013 -> R03012 -> R01163
path_strs00340.kgml: {strs:SSAL8618_04470, strs:SSAL8618_04475} -> strs:SSAL8618_04510 -> strs:SSAL8618_04505 -> [strs:SSAL8618_04495] -> {strs:SSAL8618_04490, strs:SSAL8618_04500} -> strs:SSAL8618_04485 -> strs:SSAL8618_04465 -> strs:SSAL8618_04450 -> strs:SSAL8618_04480 -> strs:SSAL8618_04480
path_strs00340.kgml: 2.4.2.17 -> 3.6.1.31 -> 3.5.4.19 -> [5.3.1.16] -> 4.3.2.10 -> 4.2.1.19 -> 2.6.1.9 -> 3.1.3.15 -> 1.1.1.23 -> 1.1.1.23
path_strs00340.kgml: Skipped genes: strs:SSAL8618_04460, strs:SSAL8618_04495, strs:SSAL8618_04455
path_strs00340.kgml:
path_strs00340.kgml: Found a trail of span 9 containing skipped vertices
path_strs00340.kgml: 58 -> 67 -> 66 -> 65 -> [69] -> 63 -> 62 -> 61 -> 60 -> 59
path_strs00340.kgml: R01071 -> R04035 -> R04037 -> R04640 -> [R04558] -> R03457 -> R03243 -> R03013 -> R03012 -> R01163
path_strs00340.kgml: {strs:SSAL8618_04470, strs:SSAL8618_04475} -> strs:SSAL8618_04510 -> strs:SSAL8618_04505 -> strs:SSAL8618_04495 -> [{strs:SSAL8618_04490, strs:SSAL8618_04500}] -> strs:SSAL8618_04485 -> strs:SSAL8618_04465 -> strs:SSAL8618_04450 -> strs:SSAL8618_04480 -> strs:SSAL8618_04480
path_strs00340.kgml: 2.4.2.17 -> 3.6.1.31 -> 3.5.4.19 -> 5.3.1.16 -> [4.3.2.10] -> 4.2.1.19 -> 2.6.1.9 -> 3.1.3.15 -> 1.1.1.23 -> 1.1.1.23
path_strs00340.kgml: Skipped genes: strs:SSAL8618_04460, strs:SSAL8618_04500, strs:SSAL8618_04455, strs:SSAL8618_04490
path_strs00340.kgml:
path_strs00340.kgml: Found a trail of span 9 containing skipped vertices
path_strs00340.kgml: 58 -> 67 -> 66 -> 65 -> 69 -> 63 -> 62 -> [61] -> 60 -> 59
path_strs00340.kgml: R01071 -> R04035 -> R04037 -> R04640 -> R04558 -> R03457 -> R03243 -> [R03013] -> R03012 -> R01163
path_strs00340.kgml: {strs:SSAL8618_04470, strs:SSAL8618_04475} -> strs:SSAL8618_04510 -> strs:SSAL8618_04505 -> strs:SSAL8618_04495 -> {strs:SSAL8618_04490, strs:SSAL8618_04500} -> strs:SSAL8618_04485 -> strs:SSAL8618_04465 -> [strs:SSAL8618_04450] -> strs:SSAL8618_04480 -> strs:SSAL8618_04480
path_strs00340.kgml: 2.4.2.17 -> 3.6.1.31 -> 3.5.4.19 -> 5.3.1.16 -> 4.3.2.10 -> 4.2.1.19 -> 2.6.1.9 -> [3.1.3.15] -> 1.1.1.23 -> 1.1.1.23
path_strs00340.kgml:
path_strs00340.kgml: Found a trail of span 9 containing skipped vertices
path_strs00340.kgml: 58 -> 67 -> 66 -> 65 -> 69 -> 63 -> 62 -> 61 -> [60] -> 59
path_strs00340.kgml: R01071 -> R04035 -> R04037 -> R04640 -> R04558 -> R03457 -> R03243 -> R03013 -> [R03012] -> R01163
path_strs00340.kgml: {strs:SSAL8618_04470, strs:SSAL8618_04475} -> strs:SSAL8618_04510 -> strs:SSAL8618_04505 -> strs:SSAL8618_04495 -> {strs:SSAL8618_04490, strs:SSAL8618_04500} -> strs:SSAL8618_04485 -> strs:SSAL8618_04465 -> strs:SSAL8618_04450 -> [strs:SSAL8618_04480] -> strs:SSAL8618_04480
path_strs00340.kgml: 2.4.2.17 -> 3.6.1.31 -> 3.5.4.19 -> 5.3.1.16 -> 4.3.2.10 -> 4.2.1.19 -> 2.6.1.9 -> 3.1.3.15 -> [1.1.1.23] -> 1.1.1.23
path_strs00340.kgml: Skipped genes: strs:SSAL8618_04460, strs:SSAL8618_04455
path_strs00340.kgml:
path_strs00340.kgml: Found a trail of span 9 containing skipped vertices
path_strs00340.kgml: 58 -> [67] -> 66 -> 65 -> 69 -> 63 -> 62 -> 61 -> 60 -> 59
path_strs00340.kgml: R01071 -> [R04035] -> R04037 -> R04640 -> R04558 -> R03457 -> R03243 -> R03013 -> R03012 -> R01163
path_strs00340.kgml: {strs:SSAL8618_04470, strs:SSAL8618_04475} -> [strs:SSAL8618_04510] -> strs:SSAL8618_04505 -> strs:SSAL8618_04495 -> {strs:SSAL8618_04490, strs:SSAL8618_04500} -> strs:SSAL8618_04485 -> strs:SSAL8618_04465 -> strs:SSAL8618_04450 -> strs:SSAL8618_04480 -> strs:SSAL8618_04480
path_strs00340.kgml: 2.4.2.17 -> [3.6.1.31] -> 3.5.4.19 -> 5.3.1.16 -> 4.3.2.10 -> 4.2.1.19 -> 2.6.1.9 -> 3.1.3.15 -> 1.1.1.23 -> 1.1.1.23
path_strs00340.kgml: Skipped genes: strs:SSAL8618_04460, strs:SSAL8618_04455
path_strs00340.kgml:
path_strs00340.kgml: Found a trail of span 8 containing skipped vertices
path_strs00340.kgml: 58 -> 67 -> [66 -> 65] -> 69 -> 63 -> 62 -> 61 -> 60 -> 59
path_strs00340.kgml: R01071 -> R04035 -> [R04037 -> R04640] -> R04558 -> R03457 -> R03243 -> R03013 -> R03012 -> R01163
path_strs00340.kgml: {strs:SSAL8618_04470, strs:SSAL8618_04475} -> strs:SSAL8618_04510 -> [strs:SSAL8618_04505 -> strs:SSAL8618_04495] -> {strs:SSAL8618_04490, strs:SSAL8618_04500} -> strs:SSAL8618_04485 -> strs:SSAL8618_04465 -> strs:SSAL8618_04450 -> strs:SSAL8618_04480 -> strs:SSAL8618_04480
path_strs00340.kgml: 2.4.2.17 -> 3.6.1.31 -> [3.5.4.19 -> 5.3.1.16] -> 4.3.2.10 -> 4.2.1.19 -> 2.6.1.9 -> 3.1.3.15 -> 1.1.1.23 -> 1.1.1.23
path_strs00340.kgml: Skipped genes: strs:SSAL8618_04505, strs:SSAL8618_04460, strs:SSAL8618_04495, strs:SSAL8618_04455
path_strs00340.kgml:
path_strs00340.kgml: Found a trail of span 8 containing skipped vertices
path_strs00340.kgml: 58 -> 67 -> 66 -> 65 -> [69 -> 63] -> 62 -> 61 -> 60 -> 59
path_strs00340.kgml: R01071 -> R04035 -> R04037 -> R04640 -> [R04558 -> R03457] -> R03243 -> R03013 -> R03012 -> R01163
path_strs00340.kgml: {strs:SSAL8618_04470, strs:SSAL8618_04475} -> strs:SSAL8618_04510 -> strs:SSAL8618_04505 -> strs:SSAL8618_04495 -> [{strs:SSAL8618_04490, strs:SSAL8618_04500} -> strs:SSAL8618_04485] -> strs:SSAL8618_04465 -> strs:SSAL8618_04450 -> strs:SSAL8618_04480 -> strs:SSAL8618_04480
path_strs00340.kgml: 2.4.2.17 -> 3.6.1.31 -> 3.5.4.19 -> 5.3.1.16 -> [4.3.2.10 -> 4.2.1.19] -> 2.6.1.9 -> 3.1.3.15 -> 1.1.1.23 -> 1.1.1.23
path_strs00340.kgml: Skipped genes: strs:SSAL8618_04485, strs:SSAL8618_04460, strs:SSAL8618_04500, strs:SSAL8618_04455, strs:SSAL8618_04490
path_strs00340.kgml:
path_strs00340.kgml: Found a trail of span 8 containing skipped vertices
path_strs00340.kgml: 58 -> 67 -> 66 -> 65 -> 69 -> 63 -> [62 -> 61] -> 60 -> 59
path_strs00340.kgml: R01071 -> R04035 -> R04037 -> R04640 -> R04558 -> R03457 -> [R03243 -> R03013] -> R03012 -> R01163
path_strs00340.kgml: {strs:SSAL8618_04470, strs:SSAL8618_04475} -> strs:SSAL8618_04510 -> strs:SSAL8618_04505 -> strs:SSAL8618_04495 -> {strs:SSAL8618_04490, strs:SSAL8618_04500} -> strs:SSAL8618_04485 -> [strs:SSAL8618_04465 -> strs:SSAL8618_04450] -> strs:SSAL8618_04480 -> strs:SSAL8618_04480
path_strs00340.kgml: 2.4.2.17 -> 3.6.1.31 -> 3.5.4.19 -> 5.3.1.16 -> 4.3.2.10 -> 4.2.1.19 -> [2.6.1.9 -> 3.1.3.15] -> 1.1.1.23 -> 1.1.1.23
path_strs00340.kgml:
path_strs00340.kgml: Found a trail of span 8 containing skipped vertices
path_strs00340.kgml: 58 -> 67 -> 66 -> 65 -> 69 -> 63 -> 62 -> [61 -> 60] -> 59
path_strs00340.kgml: R01071 -> R04035 -> R04037 -> R04640 -> R04558 -> R03457 -> R03243 -> [R03013 -> R03012] -> R01163
path_strs00340.kgml: {strs:SSAL8618_04470, strs:SSAL8618_04475} -> strs:SSAL8618_04510 -> strs:SSAL8618_04505 -> strs:SSAL8618_04495 -> {strs:SSAL8618_04490, strs:SSAL8618_04500} -> strs:SSAL8618_04485 -> strs:SSAL8618_04465 -> [strs:SSAL8618_04450 -> strs:SSAL8618_04480] -> strs:SSAL8618_04480
path_strs00340.kgml: 2.4.2.17 -> 3.6.1.31 -> 3.5.4.19 -> 5.3.1.16 -> 4.3.2.10 -> 4.2.1.19 -> 2.6.1.9 -> [3.1.3.15 -> 1.1.1.23] -> 1.1.1.23
path_strs00340.kgml:
path_strs00340.kgml: Found a trail of span 8 containing skipped vertices
path_strs00340.kgml: 58 -> [67 -> 66] -> 65 -> 69 -> 63 -> 62 -> 61 -> 60 -> 59
path_strs00340.kgml: R01071 -> [R04035 -> R04037] -> R04640 -> R04558 -> R03457 -> R03243 -> R03013 -> R03012 -> R01163
path_strs00340.kgml: {strs:SSAL8618_04470, strs:SSAL8618_04475} -> [strs:SSAL8618_04510 -> strs:SSAL8618_04505] -> strs:SSAL8618_04495 -> {strs:SSAL8618_04490, strs:SSAL8618_04500} -> strs:SSAL8618_04485 -> strs:SSAL8618_04465 -> strs:SSAL8618_04450 -> strs:SSAL8618_04480 -> strs:SSAL8618_04480
path_strs00340.kgml: 2.4.2.17 -> [3.6.1.31 -> 3.5.4.19] -> 5.3.1.16 -> 4.3.2.10 -> 4.2.1.19 -> 2.6.1.9 -> 3.1.3.15 -> 1.1.1.23 -> 1.1.1.23
path_strs00340.kgml: Skipped genes: strs:SSAL8618_04460, strs:SSAL8618_04455
path_strs00340.kgml:
path_strs00340.kgml: --- 1.83 seconds ---

path_strs00350.kgml: Tyrosine metabolism
path_strs00350.kgml: Initialization took 0.08 seconds
path_strs00350.kgml: (not found)
path_strs00350.kgml: --- 0.13 seconds ---

path_strs00360.kgml: Phenylalanine metabolism
path_strs00360.kgml: Initialization took 0.08 seconds
path_strs00360.kgml: (not found)
path_strs00360.kgml: --- 0.16 seconds ---

path_strs00362.kgml: Benzoate degradation
path_strs00362.kgml: Initialization took 0.08 seconds
path_strs00362.kgml: (not found)
path_strs00362.kgml: --- 0.12 seconds ---

path_strs00401.kgml: Novobiocin biosynthesis
path_strs00401.kgml: Initialization took 0.05 seconds
path_strs00401.kgml: (not found)
path_strs00401.kgml: --- 0.09 seconds ---

path_strs00430.kgml: Taurine and hypotaurine metabolism
path_strs00430.kgml: Initialization took 0.09 seconds
path_strs00430.kgml: (not found)
path_strs00430.kgml: --- 0.13 seconds ---

path_strs00440.kgml: Phosphonate and phosphinate metabolism
path_strs00440.kgml: Initialization took 0.05 seconds
path_strs00440.kgml: (not found)
path_strs00440.kgml: --- 0.10 seconds ---

path_strs00450.kgml: Selenocompound metabolism
path_strs00450.kgml: Initialization took 0.13 seconds
path_strs00450.kgml:
path_strs00450.kgml: Found a trail of span 2 without skipping any vertex
path_strs00450.kgml: 59 -> 81
path_strs00450.kgml: {R04944, R04946} -> R04941
path_strs00450.kgml: strs:SSAL8618_01920 -> strs:SSAL8618_01925
path_strs00450.kgml: {2.5.1.48, 2.5.1.48} -> 4.4.1.13
path_strs00450.kgml:
path_strs00450.kgml: --- 0.22 seconds ---

path_strs00460.kgml: Cyanoamino acid metabolism
path_strs00460.kgml: Initialization took 0.08 seconds
path_strs00460.kgml: (not found)
path_strs00460.kgml: --- 0.18 seconds ---

path_strs00471.kgml: D-Glutamine and D-glutamate metabolism
path_strs00471.kgml: Initialization took 0.08 seconds
path_strs00471.kgml: (not found)
path_strs00471.kgml: --- 0.17 seconds ---

path_strs00473.kgml: D-Alanine metabolism
path_strs00473.kgml: Initialization took 0.20 seconds
path_strs00473.kgml: (not found)
path_strs00473.kgml: --- 0.28 seconds ---

path_strs00480.kgml: Glutathione metabolism
path_strs00480.kgml: Initialization took 0.16 seconds
path_strs00480.kgml: (not found)
path_strs00480.kgml: --- 0.20 seconds ---

path_strs00500.kgml: Starch and sucrose metabolism
path_strs00500.kgml: Initialization took 2.31 seconds
path_strs00500.kgml:
path_strs00500.kgml: Found a trail of span 4 without skipping any vertex
path_strs00500.kgml: 113 -> 137 -> 120 -> 133
path_strs00500.kgml: R00948 -> R02421 -> R02110 -> R02111
path_strs00500.kgml: {strs:SSAL8618_07305, strs:SSAL8618_07310} -> strs:SSAL8618_07300 -> strs:SSAL8618_07315 -> {strs:SSAL8618_05395, strs:SSAL8618_07295, strs:SSAL8618_07320}
path_strs00500.kgml: 2.7.7.27 -> {2.4.1.21, 2.4.1.242} -> 2.4.1.18 -> 2.4.1.1
path_strs00500.kgml:
path_strs00500.kgml: Found a trail of span 2 containing skipped vertices
path_strs00500.kgml: 98 -> [87] -> 88
path_strs00500.kgml: R00811 -> [R03921] -> R00760
path_strs00500.kgml: strs:SSAL8618_08880 -> [strs:SSAL8618_08885] -> strs:SSAL8618_08875
path_strs00500.kgml: 2.7.1.211 -> [3.2.1.26] -> {2.7.1.1, 2.7.1.4}
path_strs00500.kgml:
path_strs00500.kgml: Found a trail of span 2 without skipping any vertex
path_strs00500.kgml: 148 -> 198
path_strs00500.kgml: R04111 -> R10486
path_strs00500.kgml: strs:SSAL8618_01315 -> strs:SSAL8618_01320
path_strs00500.kgml: 2.7.1.208 -> 3.1.3.90
path_strs00500.kgml:
path_strs00500.kgml: Found a trail of span 2 without skipping any vertex
path_strs00500.kgml: 147 -> 125
path_strs00500.kgml: R02780 -> R00837
path_strs00500.kgml: {strs:SSAL8618_01315, strs:SSAL8618_09625} -> strs:SSAL8618_09620
path_strs00500.kgml: 2.7.1.201 -> {3.2.1.122, 3.2.1.93}
path_strs00500.kgml:
path_strs00500.kgml: Found a trail of span 2 containing skipped vertices
path_strs00500.kgml: 233 -> 232
path_strs00500.kgml: R11172 -> R00839
path_strs00500.kgml: {strs:SSAL8618_06840, strs:SSAL8618_08305, strs:SSAL8618_08315, strs:SSAL8618_08325} -> {strs:SSAL8618_05245, strs:SSAL8618_08340, strs:SSAL8618_08385}
path_strs00500.kgml: 2.7.1.205 -> 3.2.1.86
path_strs00500.kgml: Skipped genes: strs:SSAL8618_08335, strs:SSAL8618_08330
path_strs00500.kgml:
path_strs00500.kgml: --- 13.47 seconds ---

path_strs00520.kgml: Amino sugar and nucleotide sugar metabolism
path_strs00520.kgml: Initialization took 1.54 seconds
path_strs00520.kgml:
path_strs00520.kgml: Found a trail of span 2 containing skipped vertices
path_strs00520.kgml: 282 -> 261
path_strs00520.kgml: R02738 -> R02740
path_strs00520.kgml: strs:SSAL8618_01315 -> strs:SSAL8618_01325
path_strs00520.kgml: 2.7.1.199 -> 5.3.1.9
path_strs00520.kgml: Skipped genes: strs:SSAL8618_01320
path_strs00520.kgml:
path_strs00520.kgml: Found a trail of span 2 without skipping any vertex
path_strs00520.kgml: 80 -> 193
path_strs00520.kgml: R03920 -> R01819
path_strs00520.kgml: strs:SSAL8618_08875 -> {strs:SSAL8618_06655, strs:SSAL8618_08870}
path_strs00520.kgml: {2.7.1.1, 2.7.1.4} -> 5.3.1.8
path_strs00520.kgml:
path_strs00520.kgml: --- 1.80 seconds ---

path_strs00521.kgml: Streptomycin biosynthesis
path_strs00521.kgml: Initialization took 0.13 seconds
path_strs00521.kgml:
path_strs00521.kgml: Found a trail of span 3 without skipping any vertex
path_strs00521.kgml: 44 -> 43 -> 42
path_strs00521.kgml: R02328 -> R06513 -> R06514
path_strs00521.kgml: strs:SSAL8618_04405 -> strs:SSAL8618_04415 -> strs:SSAL8618_04410
path_strs00521.kgml: 2.7.7.24 -> 4.2.1.46 -> 5.1.3.13
path_strs00521.kgml:
path_strs00521.kgml: Found a trail of span 2 containing skipped vertices
path_strs00521.kgml: 44 -> [43] -> 42
path_strs00521.kgml: R02328 -> [R06513] -> R06514
path_strs00521.kgml: strs:SSAL8618_04405 -> [strs:SSAL8618_04415] -> strs:SSAL8618_04410
path_strs00521.kgml: 2.7.7.24 -> [4.2.1.46] -> 5.1.3.13
path_strs00521.kgml:
path_strs00521.kgml: --- 0.26 seconds ---

path_strs00523.kgml: Polyketide sugar unit biosynthesis
path_strs00523.kgml: Initialization took 0.08 seconds
path_strs00523.kgml:
path_strs00523.kgml: Found a trail of span 3 without skipping any vertex
path_strs00523.kgml: 27 -> 26 -> 63
path_strs00523.kgml: R02328 -> R06513 -> R06514
path_strs00523.kgml: strs:SSAL8618_04405 -> strs:SSAL8618_04415 -> strs:SSAL8618_04410
path_strs00523.kgml: 2.7.7.24 -> 4.2.1.46 -> 5.1.3.13
path_strs00523.kgml:
path_strs00523.kgml: Found a trail of span 2 containing skipped vertices
path_strs00523.kgml: 27 -> [26] -> 63
path_strs00523.kgml: R02328 -> [R06513] -> R06514
path_strs00523.kgml: strs:SSAL8618_04405 -> [strs:SSAL8618_04415] -> strs:SSAL8618_04410
path_strs00523.kgml: 2.7.7.24 -> [4.2.1.46] -> 5.1.3.13
path_strs00523.kgml:
path_strs00523.kgml: --- 0.22 seconds ---

path_strs00525.kgml: Acarbose and validamycin biosynthesis
path_strs00525.kgml: Initialization took 0.05 seconds
path_strs00525.kgml:
path_strs00525.kgml: Found a trail of span 2 containing skipped vertices
path_strs00525.kgml: 58 -> 59
path_strs00525.kgml: R02328 -> R06513
path_strs00525.kgml: strs:SSAL8618_04405 -> strs:SSAL8618_04415
path_strs00525.kgml: 2.7.7.24 -> 4.2.1.46
path_strs00525.kgml: Skipped genes: strs:SSAL8618_04410
path_strs00525.kgml:
path_strs00525.kgml: --- 0.14 seconds ---

path_strs00550.kgml: Peptidoglycan biosynthesis
path_strs00550.kgml: Initialization took 1.18 seconds
path_strs00550.kgml: (not found)
path_strs00550.kgml: --- 1.24 seconds ---

path_strs00561.kgml: Glycerolipid metabolism
path_strs00561.kgml: Initialization took 0.24 seconds
path_strs00561.kgml:
path_strs00561.kgml: Found a trail of span 2 without skipping any vertex
path_strs00561.kgml: 41 -> 69
path_strs00561.kgml: R10850 -> R05164
path_strs00561.kgml: strs:SSAL8618_02995 -> strs:SSAL8618_02990
path_strs00561.kgml: 2.4.1.337 -> 2.4.1.208
path_strs00561.kgml:
path_strs00561.kgml: Found a trail of span 2 containing skipped vertices
path_strs00561.kgml: 53 -> 135
path_strs00561.kgml: R01034 -> R01012
path_strs00561.kgml: strs:SSAL8618_06940 -> {strs:SSAL8618_06950, strs:SSAL8618_06955, strs:SSAL8618_06960}
path_strs00561.kgml: 1.1.1.6 -> 2.7.1.121
path_strs00561.kgml: Skipped genes: strs:SSAL8618_06945
path_strs00561.kgml:
path_strs00561.kgml: --- 0.38 seconds ---

path_strs00562.kgml: Inositol phosphate metabolism
path_strs00562.kgml: Initialization took 0.05 seconds
path_strs00562.kgml: (not found)
path_strs00562.kgml: --- 0.09 seconds ---

path_strs00564.kgml: Glycerophospholipid metabolism
path_strs00564.kgml: Initialization took 0.18 seconds
path_strs00564.kgml: (not found)
path_strs00564.kgml: --- 0.23 seconds ---

path_strs00590.kgml: Arachidonic acid metabolism
path_strs00590.kgml: Initialization took 0.05 seconds
path_strs00590.kgml: (not found)
path_strs00590.kgml: --- 0.09 seconds ---

path_strs00620.kgml: Pyruvate metabolism
path_strs00620.kgml: Initialization took 1.00 seconds
path_strs00620.kgml:
path_strs00620.kgml: Found a trail of span 4 containing skipped vertices
path_strs00620.kgml: 123 -> 55 -> [124] -> 125 -> 124
path_strs00620.kgml: R00014 -> R03270 -> [R02569] -> R07618 -> R02569
path_strs00620.kgml: {strs:SSAL8618_05310, strs:SSAL8618_05315} -> {strs:SSAL8618_05310, strs:SSAL8618_05315} -> [{strs:SSAL8618_03810, strs:SSAL8618_05320}] -> {strs:SSAL8618_03795, strs:SSAL8618_05325} -> {strs:SSAL8618_03810, strs:SSAL8618_05320}
path_strs00620.kgml: {1.2.4.1, 2.2.1.6, 4.1.1.1} -> 1.2.4.1 -> [2.3.1.12] -> 1.8.1.4 -> 2.3.1.12
path_strs00620.kgml: Skipped genes: strs:SSAL8618_03800, strs:SSAL8618_03805
path_strs00620.kgml:
path_strs00620.kgml: --- 11.85 seconds ---

path_strs00622.kgml: Xylene degradation
path_strs00622.kgml: Initialization took 0.05 seconds
path_strs00622.kgml: (not found)
path_strs00622.kgml: --- 0.10 seconds ---

path_strs00625.kgml: Chloroalkane and chloroalkene degradation
path_strs00625.kgml: Initialization took 0.05 seconds
path_strs00625.kgml: (not found)
path_strs00625.kgml: --- 0.09 seconds ---

path_strs00626.kgml: Naphthalene degradation
path_strs00626.kgml: Initialization took 0.05 seconds
path_strs00626.kgml: (not found)
path_strs00626.kgml: --- 0.09 seconds ---

path_strs00627.kgml: Aminobenzoate degradation
path_strs00627.kgml: Initialization took 0.08 seconds
path_strs00627.kgml: (not found)
path_strs00627.kgml: --- 0.13 seconds ---

path_strs00630.kgml: Glyoxylate and dicarboxylate metabolism
path_strs00630.kgml: Initialization took 0.13 seconds
path_strs00630.kgml:
path_strs00630.kgml: Found a trail of span 3 containing skipped vertices
path_strs00630.kgml: 91 -> 107 -> [91] -> 77
path_strs00630.kgml: R01325 -> R00351 -> [R01325] -> R01900
path_strs00630.kgml: strs:SSAL8618_04275 -> strs:SSAL8618_04280 -> [strs:SSAL8618_04275] -> strs:SSAL8618_04275
path_strs00630.kgml: 4.2.1.3 -> {2.3.3.1, 2.3.3.16, 2.3.3.3} -> [4.2.1.3] -> 4.2.1.3
path_strs00630.kgml:
path_strs00630.kgml: --- 0.26 seconds ---

path_strs00640.kgml: Propanoate metabolism
path_strs00640.kgml: Initialization took 0.33 seconds
path_strs00640.kgml: (not found)
path_strs00640.kgml: --- 0.37 seconds ---

path_strs00643.kgml: Styrene degradation
path_strs00643.kgml: Initialization took 0.05 seconds
path_strs00643.kgml: (not found)
path_strs00643.kgml: --- 0.09 seconds ---

path_strs00650.kgml: Butanoate metabolism
path_strs00650.kgml: Initialization took 0.23 seconds
path_strs00650.kgml:
path_strs00650.kgml: Found a trail of span 2 without skipping any vertex
path_strs00650.kgml: 151 -> 86
path_strs00650.kgml: R00226 -> R02948
path_strs00650.kgml: {strs:SSAL8618_05735, strs:SSAL8618_09565, strs:SSAL8618_09570} -> strs:SSAL8618_05730
path_strs00650.kgml: 2.2.1.6 -> 4.1.1.5
path_strs00650.kgml:
path_strs00650.kgml: --- 0.35 seconds ---

path_strs00660.kgml: C5-Branched dibasic acid metabolism
path_strs00660.kgml: Initialization took 0.13 seconds
path_strs00660.kgml:
path_strs00660.kgml: Found a trail of span 3 containing skipped vertices
path_strs00660.kgml: 31 -> 96 -> 97
path_strs00660.kgml: R03896 -> R03898 -> R00994
path_strs00660.kgml: {strs:SSAL8618_04700, strs:SSAL8618_04705} -> {strs:SSAL8618_04700, strs:SSAL8618_04705} -> strs:SSAL8618_04690
path_strs00660.kgml: 4.2.1.35 -> 4.2.1.35 -> 1.1.1.85
path_strs00660.kgml: Skipped genes: strs:SSAL8618_04695
path_strs00660.kgml:
path_strs00660.kgml: Found a trail of span 2 without skipping any vertex
path_strs00660.kgml: 44 -> 45
path_strs00660.kgml: R00226 -> R02948
path_strs00660.kgml: {strs:SSAL8618_05735, strs:SSAL8618_09565, strs:SSAL8618_09570} -> strs:SSAL8618_05730
path_strs00660.kgml: 2.2.1.6 -> 4.1.1.5
path_strs00660.kgml:
path_strs00660.kgml: --- 0.28 seconds ---

path_strs00670.kgml: One carbon pool by folate
path_strs00670.kgml: Initialization took 0.24 seconds
path_strs00670.kgml:
path_strs00670.kgml: Found a trail of span 4 containing skipped vertices
path_strs00670.kgml: 24 -> 23 -> 52 -> [24] -> 68
path_strs00670.kgml: {R02235, R02236} -> {R00936, R00939} -> R02101 -> [{R02235, R02236}] -> {R00937, R00940}
path_strs00670.kgml: strs:SSAL8618_03050 -> strs:SSAL8618_03050 -> strs:SSAL8618_03045 -> [strs:SSAL8618_03050] -> strs:SSAL8618_03050
path_strs00670.kgml: {1.5.1.3, 1.5.1.3} -> {1.5.1.3, 1.5.1.3} -> 2.1.1.45 -> [{1.5.1.3, 1.5.1.3}] -> {1.5.1.3, 1.5.1.3}
path_strs00670.kgml:
path_strs00670.kgml: Found a trail of span 3 containing skipped vertices
path_strs00670.kgml: 50 -> 51 -> [28] -> 20
path_strs00670.kgml: R04325 -> R04560 -> [R01655] -> R04326
path_strs00670.kgml: strs:SSAL8618_00235 -> strs:SSAL8618_00240 -> [strs:SSAL8618_03215] -> strs:SSAL8618_00235
path_strs00670.kgml: 2.1.2.2 -> 2.1.2.3 -> [3.5.4.9] -> 2.1.2.2
path_strs00670.kgml:
path_strs00670.kgml: Found a trail of span 2 containing skipped vertices
path_strs00670.kgml: 49 -> [46 -> 61] -> 26
path_strs00670.kgml: R00943 -> [R03940 -> R00945] -> {R01224, R07168}
path_strs00670.kgml: strs:SSAL8618_06095 -> [strs:SSAL8618_07390 -> strs:SSAL8618_06190] -> strs:SSAL8618_06120
path_strs00670.kgml: 6.3.4.3 -> [2.1.2.9 -> 2.1.2.1] -> {1.5.1.20, 1.5.1.20}
path_strs00670.kgml:
path_strs00670.kgml: --- 13.30 seconds ---

path_strs00680.kgml: Methane metabolism
path_strs00680.kgml: Initialization took 0.29 seconds
path_strs00680.kgml:
path_strs00680.kgml: Found a trail of span 2 containing skipped vertices
path_strs00680.kgml: 148 -> 151
path_strs00680.kgml: R01513 -> R04173
path_strs00680.kgml: strs:SSAL8618_07760 -> strs:SSAL8618_07770
path_strs00680.kgml: 1.1.1.95 -> 2.6.1.52
path_strs00680.kgml: Skipped genes: strs:SSAL8618_07765
path_strs00680.kgml:
path_strs00680.kgml: --- 0.38 seconds ---

path_strs00730.kgml: Thiamine metabolism
path_strs00730.kgml: Initialization took 0.14 seconds
path_strs00730.kgml:
path_strs00730.kgml: Found a trail of span 3 containing skipped vertices
path_strs00730.kgml: 66 -> 64 -> 114
path_strs00730.kgml: R02135 -> R00619 -> R00615
path_strs00730.kgml: strs:SSAL8618_09145 -> strs:SSAL8618_09135 -> strs:SSAL8618_09145
path_strs00730.kgml: {3.1.3.1, 3.1.3.100, 3.1.3.2} -> 2.7.6.2 -> 3.6.1.15
path_strs00730.kgml: Skipped genes: strs:SSAL8618_09140
path_strs00730.kgml:
path_strs00730.kgml: Found a trail of span 2 without skipping any vertex
path_strs00730.kgml: 72 -> 71
path_strs00730.kgml: R07460 -> R07461
path_strs00730.kgml: {strs:SSAL8618_02210, strs:SSAL8618_07500} -> strs:SSAL8618_02215
path_strs00730.kgml: 2.8.1.7 -> {2.8.1.11, 2.8.1.4}
path_strs00730.kgml:
path_strs00730.kgml: --- 0.31 seconds ---

path_strs00740.kgml: Riboflavin metabolism
path_strs00740.kgml: Initialization took 0.05 seconds
path_strs00740.kgml: (not found)
path_strs00740.kgml: --- 0.09 seconds ---

path_strs00750.kgml: Vitamin B6 metabolism
path_strs00750.kgml: Initialization took 0.13 seconds
path_strs00750.kgml: (not found)
path_strs00750.kgml: --- 0.17 seconds ---

path_strs00760.kgml: Nicotinate and nicotinamide metabolism
path_strs00760.kgml: Initialization took 0.13 seconds
path_strs00760.kgml:
path_strs00760.kgml: Found a trail of span 2 containing skipped vertices
path_strs00760.kgml: 86 -> [93 -> 87] -> 88
path_strs00760.kgml: R00189 -> [R00137 -> R02322] -> R01724
path_strs00760.kgml: strs:SSAL8618_01485 -> [strs:SSAL8618_08270 -> strs:SSAL8618_00350] -> strs:SSAL8618_01480
path_strs00760.kgml: {6.3.1.5, 6.3.5.1} -> [{2.7.7.1, 2.7.7.18} -> 3.5.1.42] -> 6.3.4.21
path_strs00760.kgml:
path_strs00760.kgml: --- 0.25 seconds ---

path_strs00770.kgml: Pantothenate and CoA biosynthesis
path_strs00770.kgml: Initialization took 0.43 seconds
path_strs00770.kgml:
path_strs00770.kgml: Found a trail of span 3 without skipping any vertex
path_strs00770.kgml: 82 -> 81 -> 80
path_strs00770.kgml: R00006 -> R03051 -> R01209
path_strs00770.kgml: {strs:SSAL8618_05735, strs:SSAL8618_09565, strs:SSAL8618_09570} -> strs:SSAL8618_09560 -> {strs:SSAL8618_08185, strs:SSAL8618_09575}
path_strs00770.kgml: 2.2.1.6 -> 1.1.1.86 -> 4.2.1.9
path_strs00770.kgml:
path_strs00770.kgml: Found a trail of span 3 containing skipped vertices
path_strs00770.kgml: 71 -> 70 -> 67
path_strs00770.kgml: R03018 -> R04231 -> R03269
path_strs00770.kgml: strs:SSAL8618_06075 -> strs:SSAL8618_06100 -> strs:SSAL8618_06105
path_strs00770.kgml: 2.7.1.33 -> 6.3.2.5 -> 4.1.1.36
path_strs00770.kgml: Skipped genes: strs:SSAL8618_06080
path_strs00770.kgml:
path_strs00770.kgml: Found a trail of span 2 containing skipped vertices
path_strs00770.kgml: 69 -> 67
path_strs00770.kgml: R04391 -> R03269
path_strs00770.kgml: strs:SSAL8618_06075 -> strs:SSAL8618_06105
path_strs00770.kgml: 2.7.1.33 -> 4.1.1.36
path_strs00770.kgml: Skipped genes: strs:SSAL8618_06080, strs:SSAL8618_06100
path_strs00770.kgml:
path_strs00770.kgml: Found a trail of span 2 containing skipped vertices
path_strs00770.kgml: 82 -> [81] -> 80
path_strs00770.kgml: R00006 -> [R03051] -> R01209
path_strs00770.kgml: {strs:SSAL8618_05735, strs:SSAL8618_09565, strs:SSAL8618_09570} -> [strs:SSAL8618_09560] -> {strs:SSAL8618_08185, strs:SSAL8618_09575}
path_strs00770.kgml: 2.2.1.6 -> [1.1.1.86] -> 4.2.1.9
path_strs00770.kgml:
path_strs00770.kgml: Found a trail of span 2 containing skipped vertices
path_strs00770.kgml: 71 -> [70] -> 67
path_strs00770.kgml: R03018 -> [R04231] -> R03269
path_strs00770.kgml: strs:SSAL8618_06075 -> [strs:SSAL8618_06100] -> strs:SSAL8618_06105
path_strs00770.kgml: 2.7.1.33 -> [6.3.2.5] -> 4.1.1.36
path_strs00770.kgml: Skipped genes: strs:SSAL8618_06080, strs:SSAL8618_06100
path_strs00770.kgml:
path_strs00770.kgml: --- 0.78 seconds ---

path_strs00780.kgml: Biotin metabolism
path_strs00780.kgml: Initialization took 0.08 seconds
path_strs00780.kgml:
path_strs00780.kgml: Found a trail of span 3 containing skipped vertices
path_strs00780.kgml: 74 -> 67 -> 70
path_strs00780.kgml: R10119 -> R10120 -> R10121
path_strs00780.kgml: strs:SSAL8618_02140 -> strs:SSAL8618_02135 -> strs:SSAL8618_02150
path_strs00780.kgml: {2.3.1.179, 2.3.1.41} -> 1.1.1.100 -> 4.2.1.59
path_strs00780.kgml: Skipped genes: strs:SSAL8618_02145
path_strs00780.kgml:
path_strs00780.kgml: Found a trail of span 3 containing skipped vertices
path_strs00780.kgml: 95 -> 53 -> 56
path_strs00780.kgml: R10115 -> R10116 -> R10117
path_strs00780.kgml: strs:SSAL8618_02140 -> strs:SSAL8618_02135 -> strs:SSAL8618_02150
path_strs00780.kgml: {2.3.1.179, 2.3.1.41} -> 1.1.1.100 -> 4.2.1.59
path_strs00780.kgml: Skipped genes: strs:SSAL8618_02145
path_strs00780.kgml:
path_strs00780.kgml: Found a trail of span 2 containing skipped vertices
path_strs00780.kgml: 95 -> [53] -> 56
path_strs00780.kgml: R10115 -> [R10116] -> R10117
path_strs00780.kgml: strs:SSAL8618_02140 -> [strs:SSAL8618_02135] -> strs:SSAL8618_02150
path_strs00780.kgml: {2.3.1.179, 2.3.1.41} -> [1.1.1.100] -> 4.2.1.59
path_strs00780.kgml: Skipped genes: strs:SSAL8618_02145
path_strs00780.kgml:
path_strs00780.kgml: Found a trail of span 2 containing skipped vertices
path_strs00780.kgml: 74 -> [67] -> 70
path_strs00780.kgml: R10119 -> [R10120] -> R10121
path_strs00780.kgml: strs:SSAL8618_02140 -> [strs:SSAL8618_02135] -> strs:SSAL8618_02150
path_strs00780.kgml: {2.3.1.179, 2.3.1.41} -> [1.1.1.100] -> 4.2.1.59
path_strs00780.kgml: Skipped genes: strs:SSAL8618_02145
path_strs00780.kgml:
path_strs00780.kgml: --- 0.34 seconds ---

path_strs00790.kgml: Folate biosynthesis
path_strs00790.kgml: Initialization took 0.28 seconds
path_strs00790.kgml:
path_strs00790.kgml: Found a trail of span 7 containing skipped vertices
path_strs00790.kgml: 171 -> 75 -> 74 -> 72 -> 83 -> [69] -> 68 -> 67
path_strs00790.kgml: R11073 -> R03504 -> R03503 -> R03067 -> R02237 -> [{R00936, R00939}] -> R00942 -> R04241
path_strs00790.kgml: strs:SSAL8618_07820 -> strs:SSAL8618_07820 -> strs:SSAL8618_07815 -> strs:SSAL8618_07830 -> {strs:SSAL8618_02200, strs:SSAL8618_07845} -> [strs:SSAL8618_03050] -> {strs:SSAL8618_02200, strs:SSAL8618_07845} -> {strs:SSAL8618_02200, strs:SSAL8618_07845}
path_strs00790.kgml: 5.1.99.8 -> 4.1.2.25 -> 2.7.6.3 -> 2.5.1.15 -> {6.3.2.12, 6.3.2.17} -> [{1.5.1.3, 1.5.1.3}] -> 6.3.2.17 -> 6.3.2.17
path_strs00790.kgml: Skipped genes: strs:SSAL8618_07840, strs:SSAL8618_07835
path_strs00790.kgml:
path_strs00790.kgml: Found a trail of span 7 containing skipped vertices
path_strs00790.kgml: 171 -> 75 -> 74 -> 72 -> 71 -> [69] -> 68 -> 67
path_strs00790.kgml: R11073 -> R03504 -> R03503 -> R03067 -> R02237 -> [{R00936, R00939}] -> R00942 -> R04241
path_strs00790.kgml: strs:SSAL8618_07820 -> strs:SSAL8618_07820 -> strs:SSAL8618_07815 -> strs:SSAL8618_07830 -> {strs:SSAL8618_02200, strs:SSAL8618_07845} -> [strs:SSAL8618_03050] -> {strs:SSAL8618_02200, strs:SSAL8618_07845} -> {strs:SSAL8618_02200, strs:SSAL8618_07845}
path_strs00790.kgml: 5.1.99.8 -> 4.1.2.25 -> 2.7.6.3 -> 2.5.1.15 -> {6.3.2.12, 6.3.2.17} -> [{1.5.1.3, 1.5.1.3}] -> 6.3.2.17 -> 6.3.2.17
path_strs00790.kgml: Skipped genes: strs:SSAL8618_07840, strs:SSAL8618_07835
path_strs00790.kgml:
path_strs00790.kgml: Found a trail of span 6 containing skipped vertices
path_strs00790.kgml: 171 -> 75 -> 74 -> 72 -> [83 -> 69] -> 68 -> 67
path_strs00790.kgml: R11073 -> R03504 -> R03503 -> R03067 -> [R02237 -> {R00936, R00939}] -> R00942 -> R04241
path_strs00790.kgml: strs:SSAL8618_07820 -> strs:SSAL8618_07820 -> strs:SSAL8618_07815 -> strs:SSAL8618_07830 -> [{strs:SSAL8618_02200, strs:SSAL8618_07845} -> strs:SSAL8618_03050] -> {strs:SSAL8618_02200, strs:SSAL8618_07845} -> {strs:SSAL8618_02200, strs:SSAL8618_07845}
path_strs00790.kgml: 5.1.99.8 -> 4.1.2.25 -> 2.7.6.3 -> 2.5.1.15 -> [{6.3.2.12, 6.3.2.17} -> {1.5.1.3, 1.5.1.3}] -> 6.3.2.17 -> 6.3.2.17
path_strs00790.kgml: Skipped genes: strs:SSAL8618_07840, strs:SSAL8618_07835
path_strs00790.kgml:
path_strs00790.kgml: Found a trail of span 6 containing skipped vertices
path_strs00790.kgml: 171 -> 75 -> 73 -> 71 -> [69 -> 68] -> 67 -> 68
path_strs00790.kgml: R11073 -> R03504 -> R03066 -> R02237 -> [{R00936, R00939} -> R00942] -> R04241 -> R00942
path_strs00790.kgml: strs:SSAL8618_07820 -> strs:SSAL8618_07820 -> strs:SSAL8618_07830 -> {strs:SSAL8618_02200, strs:SSAL8618_07845} -> [strs:SSAL8618_03050 -> {strs:SSAL8618_02200, strs:SSAL8618_07845}] -> {strs:SSAL8618_02200, strs:SSAL8618_07845} -> {strs:SSAL8618_02200, strs:SSAL8618_07845}
path_strs00790.kgml: 5.1.99.8 -> 4.1.2.25 -> 2.5.1.15 -> {6.3.2.12, 6.3.2.17} -> [{1.5.1.3, 1.5.1.3} -> 6.3.2.17] -> 6.3.2.17 -> 6.3.2.17
path_strs00790.kgml: Skipped genes: strs:SSAL8618_07840, strs:SSAL8618_07835
path_strs00790.kgml:
path_strs00790.kgml: Found a trail of span 6 containing skipped vertices
path_strs00790.kgml: 171 -> 75 -> [74] -> 72 -> 71 -> [69 -> 68] -> 67 -> 68
path_strs00790.kgml: R11073 -> R03504 -> [R03503] -> R03067 -> R02237 -> [{R00936, R00939} -> R00942] -> R04241 -> R00942
path_strs00790.kgml: strs:SSAL8618_07820 -> strs:SSAL8618_07820 -> [strs:SSAL8618_07815] -> strs:SSAL8618_07830 -> {strs:SSAL8618_02200, strs:SSAL8618_07845} -> [strs:SSAL8618_03050 -> {strs:SSAL8618_02200, strs:SSAL8618_07845}] -> {strs:SSAL8618_02200, strs:SSAL8618_07845} -> {strs:SSAL8618_02200, strs:SSAL8618_07845}
path_strs00790.kgml: 5.1.99.8 -> 4.1.2.25 -> [2.7.6.3] -> 2.5.1.15 -> {6.3.2.12, 6.3.2.17} -> [{1.5.1.3, 1.5.1.3} -> 6.3.2.17] -> 6.3.2.17 -> 6.3.2.17
path_strs00790.kgml: Skipped genes: strs:SSAL8618_07840, strs:SSAL8618_07835
path_strs00790.kgml:
path_strs00790.kgml: Found a trail of span 6 containing skipped vertices
path_strs00790.kgml: 171 -> 75 -> 73 -> 83 -> [69] -> 68 -> 67
path_strs00790.kgml: R11073 -> R03504 -> R03066 -> R02237 -> [{R00936, R00939}] -> R00942 -> R04241
path_strs00790.kgml: strs:SSAL8618_07820 -> strs:SSAL8618_07820 -> strs:SSAL8618_07830 -> {strs:SSAL8618_02200, strs:SSAL8618_07845} -> [strs:SSAL8618_03050] -> {strs:SSAL8618_02200, strs:SSAL8618_07845} -> {strs:SSAL8618_02200, strs:SSAL8618_07845}
path_strs00790.kgml: 5.1.99.8 -> 4.1.2.25 -> 2.5.1.15 -> {6.3.2.12, 6.3.2.17} -> [{1.5.1.3, 1.5.1.3}] -> 6.3.2.17 -> 6.3.2.17
path_strs00790.kgml: Skipped genes: strs:SSAL8618_07840, strs:SSAL8618_07835
path_strs00790.kgml:
path_strs00790.kgml: Found a trail of span 6 containing skipped vertices
path_strs00790.kgml: 171 -> [75] -> 74 -> 72 -> 83 -> [69] -> 68 -> 67
path_strs00790.kgml: R11073 -> [R03504] -> R03503 -> R03067 -> R02237 -> [{R00936, R00939}] -> R00942 -> R04241
path_strs00790.kgml: strs:SSAL8618_07820 -> [strs:SSAL8618_07820] -> strs:SSAL8618_07815 -> strs:SSAL8618_07830 -> {strs:SSAL8618_02200, strs:SSAL8618_07845} -> [strs:SSAL8618_03050] -> {strs:SSAL8618_02200, strs:SSAL8618_07845} -> {strs:SSAL8618_02200, strs:SSAL8618_07845}
path_strs00790.kgml: 5.1.99.8 -> [4.1.2.25] -> 2.7.6.3 -> 2.5.1.15 -> {6.3.2.12, 6.3.2.17} -> [{1.5.1.3, 1.5.1.3}] -> 6.3.2.17 -> 6.3.2.17
path_strs00790.kgml: Skipped genes: strs:SSAL8618_07840, strs:SSAL8618_07835
path_strs00790.kgml:
path_strs00790.kgml: Found a trail of span 5 containing skipped vertices
path_strs00790.kgml: 171 -> 75 -> 73 -> [83 -> 69] -> 68 -> 67
path_strs00790.kgml: R11073 -> R03504 -> R03066 -> [R02237 -> {R00936, R00939}] -> R00942 -> R04241
path_strs00790.kgml: strs:SSAL8618_07820 -> strs:SSAL8618_07820 -> strs:SSAL8618_07830 -> [{strs:SSAL8618_02200, strs:SSAL8618_07845} -> strs:SSAL8618_03050] -> {strs:SSAL8618_02200, strs:SSAL8618_07845} -> {strs:SSAL8618_02200, strs:SSAL8618_07845}
path_strs00790.kgml: 5.1.99.8 -> 4.1.2.25 -> 2.5.1.15 -> [{6.3.2.12, 6.3.2.17} -> {1.5.1.3, 1.5.1.3}] -> 6.3.2.17 -> 6.3.2.17
path_strs00790.kgml: Skipped genes: strs:SSAL8618_07840, strs:SSAL8618_07835
path_strs00790.kgml:
path_strs00790.kgml: Found a trail of span 5 containing skipped vertices
path_strs00790.kgml: 171 -> [75 -> 74] -> 72 -> 83 -> [69] -> 68 -> 67
path_strs00790.kgml: R11073 -> [R03504 -> R03503] -> R03067 -> R02237 -> [{R00936, R00939}] -> R00942 -> R04241
path_strs00790.kgml: strs:SSAL8618_07820 -> [strs:SSAL8618_07820 -> strs:SSAL8618_07815] -> strs:SSAL8618_07830 -> {strs:SSAL8618_02200, strs:SSAL8618_07845} -> [strs:SSAL8618_03050] -> {strs:SSAL8618_02200, strs:SSAL8618_07845} -> {strs:SSAL8618_02200, strs:SSAL8618_07845}
path_strs00790.kgml: 5.1.99.8 -> [4.1.2.25 -> 2.7.6.3] -> 2.5.1.15 -> {6.3.2.12, 6.3.2.17} -> [{1.5.1.3, 1.5.1.3}] -> 6.3.2.17 -> 6.3.2.17
path_strs00790.kgml: Skipped genes: strs:SSAL8618_07840, strs:SSAL8618_07835
path_strs00790.kgml:
path_strs00790.kgml: Found a trail of span 5 containing skipped vertices
path_strs00790.kgml: 171 -> [75] -> 73 -> 83 -> [69] -> 68 -> 67
path_strs00790.kgml: R11073 -> [R03504] -> R03066 -> R02237 -> [{R00936, R00939}] -> R00942 -> R04241
path_strs00790.kgml: strs:SSAL8618_07820 -> [strs:SSAL8618_07820] -> strs:SSAL8618_07830 -> {strs:SSAL8618_02200, strs:SSAL8618_07845} -> [strs:SSAL8618_03050] -> {strs:SSAL8618_02200, strs:SSAL8618_07845} -> {strs:SSAL8618_02200, strs:SSAL8618_07845}
path_strs00790.kgml: 5.1.99.8 -> [4.1.2.25] -> 2.5.1.15 -> {6.3.2.12, 6.3.2.17} -> [{1.5.1.3, 1.5.1.3}] -> 6.3.2.17 -> 6.3.2.17
path_strs00790.kgml: Skipped genes: strs:SSAL8618_07840, strs:SSAL8618_07835
path_strs00790.kgml:
path_strs00790.kgml: Found a trail of span 4 without skipping any vertex
path_strs00790.kgml: 96 -> 102 -> 103 -> 104
path_strs00790.kgml: R09959 -> R10002 -> R09978 -> R07605
path_strs00790.kgml: strs:SSAL8618_05990 -> strs:SSAL8618_05985 -> strs:SSAL8618_05995 -> strs:SSAL8618_05980
path_strs00790.kgml: 4.1.2.50 -> 4.3.99.3 -> 6.3.4.20 -> 1.7.1.13
path_strs00790.kgml:
path_strs00790.kgml: Found a trail of span 3 containing skipped vertices
path_strs00790.kgml: 96 -> [102] -> 103 -> 104
path_strs00790.kgml: R09959 -> [R10002] -> R09978 -> R07605
path_strs00790.kgml: strs:SSAL8618_05990 -> [strs:SSAL8618_05985] -> strs:SSAL8618_05995 -> strs:SSAL8618_05980
path_strs00790.kgml: 4.1.2.50 -> [4.3.99.3] -> 6.3.4.20 -> 1.7.1.13
path_strs00790.kgml: Skipped genes: strs:SSAL8618_05985
path_strs00790.kgml:
path_strs00790.kgml: Found a trail of span 3 containing skipped vertices
path_strs00790.kgml: 96 -> 102 -> [103] -> 104
path_strs00790.kgml: R09959 -> R10002 -> [R09978] -> R07605
path_strs00790.kgml: strs:SSAL8618_05990 -> strs:SSAL8618_05985 -> [strs:SSAL8618_05995] -> strs:SSAL8618_05980
path_strs00790.kgml: 4.1.2.50 -> 4.3.99.3 -> [6.3.4.20] -> 1.7.1.13
path_strs00790.kgml:
path_strs00790.kgml: Found a trail of span 2 containing skipped vertices
path_strs00790.kgml: 96 -> [102 -> 103] -> 104
path_strs00790.kgml: R09959 -> [R10002 -> R09978] -> R07605
path_strs00790.kgml: strs:SSAL8618_05990 -> [strs:SSAL8618_05985 -> strs:SSAL8618_05995] -> strs:SSAL8618_05980
path_strs00790.kgml: 4.1.2.50 -> [4.3.99.3 -> 6.3.4.20] -> 1.7.1.13
path_strs00790.kgml: Skipped genes: strs:SSAL8618_05985
path_strs00790.kgml:
path_strs00790.kgml: --- 1.81 seconds ---

path_strs00860.kgml: Porphyrin and chlorophyll metabolism
path_strs00860.kgml: Initialization took 0.08 seconds
path_strs00860.kgml: (not found)
path_strs00860.kgml: --- 0.11 seconds ---

path_strs00900.kgml: Terpenoid backbone biosynthesis
path_strs00900.kgml: Initialization took 0.18 seconds
path_strs00900.kgml:
path_strs00900.kgml: Found a trail of span 4 without skipping any vertex
path_strs00900.kgml: 70 -> 101 -> 100 -> 98
path_strs00900.kgml: R02245 -> R03245 -> R01121 -> R01123
path_strs00900.kgml: strs:SSAL8618_02940 -> strs:SSAL8618_02950 -> strs:SSAL8618_02945 -> strs:SSAL8618_02955
path_strs00900.kgml: 2.7.1.36 -> 2.7.4.2 -> 4.1.1.33 -> 5.3.3.2
path_strs00900.kgml:
path_strs00900.kgml: Found a trail of span 3 containing skipped vertices
path_strs00900.kgml: 70 -> 101 -> [100] -> 98
path_strs00900.kgml: R02245 -> R03245 -> [R01121] -> R01123
path_strs00900.kgml: strs:SSAL8618_02940 -> strs:SSAL8618_02950 -> [strs:SSAL8618_02945] -> strs:SSAL8618_02955
path_strs00900.kgml: 2.7.1.36 -> 2.7.4.2 -> [4.1.1.33] -> 5.3.3.2
path_strs00900.kgml: Skipped genes: strs:SSAL8618_02945
path_strs00900.kgml:
path_strs00900.kgml: Found a trail of span 3 containing skipped vertices
path_strs00900.kgml: 70 -> [101] -> 100 -> 98
path_strs00900.kgml: R02245 -> [R03245] -> R01121 -> R01123
path_strs00900.kgml: strs:SSAL8618_02940 -> [strs:SSAL8618_02950] -> strs:SSAL8618_02945 -> strs:SSAL8618_02955
path_strs00900.kgml: 2.7.1.36 -> [2.7.4.2] -> 4.1.1.33 -> 5.3.3.2
path_strs00900.kgml: Skipped genes: strs:SSAL8618_02950
path_strs00900.kgml:
path_strs00900.kgml: Found a trail of span 2 containing skipped vertices
path_strs00900.kgml: 70 -> [101 -> 100] -> 98
path_strs00900.kgml: R02245 -> [R03245 -> R01121] -> R01123
path_strs00900.kgml: strs:SSAL8618_02940 -> [strs:SSAL8618_02950 -> strs:SSAL8618_02945] -> strs:SSAL8618_02955
path_strs00900.kgml: 2.7.1.36 -> [2.7.4.2 -> 4.1.1.33] -> 5.3.3.2
path_strs00900.kgml: Skipped genes: strs:SSAL8618_02950, strs:SSAL8618_02945
path_strs00900.kgml:
path_strs00900.kgml: Found a trail of span 2 without skipping any vertex
path_strs00900.kgml: 72 -> 74
path_strs00900.kgml: R01978 -> R02081
path_strs00900.kgml: strs:SSAL8618_03040 -> strs:SSAL8618_03035
path_strs00900.kgml: 2.3.3.10 -> 1.1.1.88
path_strs00900.kgml:
path_strs00900.kgml: --- 0.53 seconds ---

path_strs00910.kgml: Nitrogen metabolism
path_strs00910.kgml: Initialization took 0.08 seconds
path_strs00910.kgml: (not found)
path_strs00910.kgml: --- 0.12 seconds ---

path_strs00920.kgml: Sulfur metabolism
path_strs00920.kgml: Initialization took 0.13 seconds
path_strs00920.kgml: (not found)
path_strs00920.kgml: --- 0.18 seconds ---

path_strs00970.kgml: Aminoacyl-tRNA biosynthesis
path_strs00970.kgml: Initialization took 1.39 seconds
path_strs00970.kgml: (not found)
path_strs00970.kgml: --- 1.43 seconds ---

path_strs01040.kgml: Biosynthesis of unsaturated fatty acids
path_strs01040.kgml: Initialization took 0.05 seconds
path_strs01040.kgml: (not found)
path_strs01040.kgml: --- 0.10 seconds ---

--- 109.14 seconds ---
