# Supplementary material for: CoMetGeNe: mining conserved neighborhood patterns in metabolic and genomic contexts
Source: BMC Bioinformatics. 2019 Jan 10;20:19. doi: 10.1186/s12859-018-2542-2 (PMC6327494; doi:10.1186/s12859-018-2542-2)
Supplement: Supplementary file 14 — Trail finding results for completely assembled representative bacterial genomes present in NCBI Genomes. Of the 1,545 fully assembled representative bacterial genomes in NCBI, corresponding entries have been identified in KEGG for 1,467 species, for which trail finding has been performed for all combinations of gap parameters δG and δD ranging from 0 to 3. This additional file is available from https://doi.org/10.6084/m9.figshare.7288769. (GZ 178,532 kb) [file 12859_2018_2542_MOESM14_ESM.gz › results/scd_dG2_dD2.hnet]

--- delta_G = 2, delta_D = 2 ---

path_scd00010.kgml: Glycolysis / Gluconeogenesis
path_scd00010.kgml: Initialization took 1.69 seconds
path_scd00010.kgml:
path_scd00010.kgml: Found a trail of span 4 containing skipped vertices
path_scd00010.kgml: 75 -> 49 -> 50 -> [124] -> 48
path_scd00010.kgml: R07618 -> R03270 -> R02569 -> [R01196] -> R00014
path_scd00010.kgml: {scd:Spica_1707, scd:Spica_1983} -> {scd:Spica_1709, scd:Spica_1710} -> {scd:Spica_1708, scd:Spica_1982} -> [scd:Spica_2484] -> {scd:Spica_1709, scd:Spica_1710}
path_scd00010.kgml: 1.8.1.4 -> 1.2.4.1 -> 2.3.1.12 -> [{1.2.7.1, 1.2.7.11}] -> {1.2.4.1, 2.2.1.6, 4.1.1.1}
path_scd00010.kgml:
path_scd00010.kgml: Found a trail of span 3 containing skipped vertices
path_scd00010.kgml: 76 -> [57] -> 58 -> 57
path_scd00010.kgml: R01512 -> [R01061] -> R01015 -> R01061
path_scd00010.kgml: scd:Spica_1826 -> [scd:Spica_1827] -> scd:Spica_1825 -> scd:Spica_1827
path_scd00010.kgml: 2.7.2.3 -> [{1.2.1.12, 1.2.1.59}] -> 5.3.1.1 -> {1.2.1.12, 1.2.1.59}
path_scd00010.kgml:
path_scd00010.kgml: --- 12.30 seconds ---

path_scd00020.kgml: Citrate cycle (TCA cycle)
path_scd00020.kgml: Initialization took 0.77 seconds
path_scd00020.kgml:
path_scd00020.kgml: Found a trail of span 4 containing skipped vertices
path_scd00020.kgml: 80 -> 82 -> [101] -> 75 -> 77
path_scd00020.kgml: R07618 -> R02569 -> [R01196] -> R00014 -> R03270
path_scd00020.kgml: {scd:Spica_1707, scd:Spica_1983} -> {scd:Spica_1708, scd:Spica_1982} -> [scd:Spica_2484] -> {scd:Spica_1709, scd:Spica_1710} -> {scd:Spica_1709, scd:Spica_1710}
path_scd00020.kgml: 1.8.1.4 -> 2.3.1.12 -> [{1.2.7.1, 1.2.7.11}] -> {1.2.4.1, 2.2.1.6, 4.1.1.1} -> 1.2.4.1
path_scd00020.kgml:
path_scd00020.kgml: --- 10.93 seconds ---

path_scd00030.kgml: Pentose phosphate pathway
path_scd00030.kgml: Initialization took 1.29 seconds
path_scd00030.kgml:
path_scd00030.kgml: Found a trail of span 3 without skipping any vertex
path_scd00030.kgml: 47 -> 46 -> 49
path_scd00030.kgml: R01056 -> R01641 -> R01830
path_scd00030.kgml: {scd:Spica_2089, scd:Spica_2326} -> {scd:Spica_0248, scd:Spica_2087, scd:Spica_2088} -> {scd:Spica_0248, scd:Spica_2087, scd:Spica_2088}
path_scd00030.kgml: 5.3.1.6 -> 2.2.1.1 -> 2.2.1.1
path_scd00030.kgml:
path_scd00030.kgml: --- 1.86 seconds ---

path_scd00040.kgml: Pentose and glucuronate interconversions
path_scd00040.kgml: Initialization took 1.13 seconds
path_scd00040.kgml:
path_scd00040.kgml: Found a trail of span 2 without skipping any vertex
path_scd00040.kgml: 80 -> 87
path_scd00040.kgml: R01639 -> R01432
path_scd00040.kgml: {scd:Spica_0049, scd:Spica_2746} -> scd:Spica_2745
path_scd00040.kgml: 2.7.1.17 -> 5.3.1.5
path_scd00040.kgml:
path_scd00040.kgml: Found a trail of span 2 without skipping any vertex
path_scd00040.kgml: 125 -> 126
path_scd00040.kgml: R04383 -> R01542
path_scd00040.kgml: scd:Spica_0627 -> scd:Spica_0628
path_scd00040.kgml: 5.3.1.17 -> {1.1.1.125, 1.1.1.127}
path_scd00040.kgml:
path_scd00040.kgml: --- 1.35 seconds ---

path_scd00051.kgml: Fructose and mannose metabolism
path_scd00051.kgml: Initialization took 1.19 seconds
path_scd00051.kgml:
path_scd00051.kgml: --- 1.51 seconds ---

path_scd00052.kgml: Galactose metabolism
path_scd00052.kgml: Initialization took 1.13 seconds
path_scd00052.kgml:
path_scd00052.kgml: Found a trail of span 2 without skipping any vertex
path_scd00052.kgml: 171 -> 82
path_scd00052.kgml: R01092 -> R00955
path_scd00052.kgml: {scd:Spica_0453, scd:Spica_1313} -> scd:Spica_0454
path_scd00052.kgml: 2.7.1.6 -> 2.7.7.12
path_scd00052.kgml:
path_scd00052.kgml: --- 1.30 seconds ---

path_scd00053.kgml: Ascorbate and aldarate metabolism
path_scd00053.kgml: Initialization took 0.05 seconds
path_scd00053.kgml: (not found)
path_scd00053.kgml: --- 0.09 seconds ---

path_scd00071.kgml: Fatty acid degradation
path_scd00071.kgml: Initialization took 0.13 seconds
path_scd00071.kgml: (not found)
path_scd00071.kgml: --- 0.16 seconds ---

path_scd00130.kgml: Ubiquinone and other terpenoid-quinone biosynthesis
path_scd00130.kgml: Initialization took 0.08 seconds
path_scd00130.kgml: (not found)
path_scd00130.kgml: --- 0.12 seconds ---

path_scd00190.kgml: Oxidative phosphorylation
path_scd00190.kgml: Initialization took 0.63 seconds
path_scd00190.kgml: (not found)
path_scd00190.kgml: --- 0.68 seconds ---

path_scd00220.kgml: Arginine biosynthesis
path_scd00220.kgml: Initialization took 0.48 seconds
path_scd00220.kgml:
path_scd00220.kgml: Found a trail of span 6 containing skipped vertices
path_scd00220.kgml: 49 -> 50 -> [51] -> 52 -> [55 -> 44] -> 45 -> 47 -> [48] -> 55
path_scd00220.kgml: R00259 -> R02649 -> [R03443] -> R02283 -> [R02282 -> R01398] -> R01954 -> R01086 -> [R00551] -> R02282
path_scd00220.kgml: {scd:Spica_0884, scd:Spica_1973} -> scd:Spica_0885 -> [scd:Spica_2812] -> scd:Spica_0886 -> [scd:Spica_0884 -> scd:Spica_1102] -> scd:Spica_0887 -> scd:Spica_0888 -> [scd:Spica_0893] -> scd:Spica_0884
path_scd00220.kgml: 2.3.1.1 -> 2.7.2.8 -> [1.2.1.38] -> 2.6.1.11 -> [2.3.1.35 -> 2.1.3.3] -> 6.3.4.5 -> 4.3.2.1 -> [3.5.3.1] -> 2.3.1.35
path_scd00220.kgml:
path_scd00220.kgml: Found a trail of span 5 containing skipped vertices
path_scd00220.kgml: 49 -> 50 -> [51 -> 52] -> 55 -> [44] -> 45 -> 47
path_scd00220.kgml: R00259 -> R02649 -> [R03443 -> R02283] -> R02282 -> [R01398] -> R01954 -> R01086
path_scd00220.kgml: {scd:Spica_0884, scd:Spica_1973} -> scd:Spica_0885 -> [scd:Spica_2812 -> scd:Spica_0886] -> scd:Spica_0884 -> [scd:Spica_1102] -> scd:Spica_0887 -> scd:Spica_0888
path_scd00220.kgml: 2.3.1.1 -> 2.7.2.8 -> [1.2.1.38 -> 2.6.1.11] -> 2.3.1.35 -> [2.1.3.3] -> 6.3.4.5 -> 4.3.2.1
path_scd00220.kgml: Skipped genes: scd:Spica_0886
path_scd00220.kgml:
path_scd00220.kgml: Found a trail of span 5 containing skipped vertices
path_scd00220.kgml: 49 -> [50 -> 51] -> 52 -> [55 -> 44] -> 45 -> 47 -> [48] -> 55
path_scd00220.kgml: R00259 -> [R02649 -> R03443] -> R02283 -> [R02282 -> R01398] -> R01954 -> R01086 -> [R00551] -> R02282
path_scd00220.kgml: {scd:Spica_0884, scd:Spica_1973} -> [scd:Spica_0885 -> scd:Spica_2812] -> scd:Spica_0886 -> [scd:Spica_0884 -> scd:Spica_1102] -> scd:Spica_0887 -> scd:Spica_0888 -> [scd:Spica_0893] -> scd:Spica_0884
path_scd00220.kgml: 2.3.1.1 -> [2.7.2.8 -> 1.2.1.38] -> 2.6.1.11 -> [2.3.1.35 -> 2.1.3.3] -> 6.3.4.5 -> 4.3.2.1 -> [3.5.3.1] -> 2.3.1.35
path_scd00220.kgml: Skipped genes: scd:Spica_0885
path_scd00220.kgml:
path_scd00220.kgml: --- 0.94 seconds ---

path_scd00230.kgml: Purine metabolism
path_scd00230.kgml: Initialization took 7.15 seconds
path_scd00230.kgml:
path_scd00230.kgml: Found a trail of span 7 containing skipped vertices
path_scd00230.kgml: 160 -> 162 -> 163 -> [260] -> 164 -> [427 -> 428] -> 167 -> [166] -> 165 -> 169
path_scd00230.kgml: R01072 -> R04144 -> R04325 -> [R04463] -> R04208 -> [R07404 -> R07405] -> R04591 -> [R04559] -> R04560 -> R01127
path_scd00230.kgml: scd:Spica_2414 -> scd:Spica_2418 -> scd:Spica_2416 -> [scd:Spica_2398] -> scd:Spica_2415 -> [scd:Spica_2463 -> scd:Spica_2464] -> scd:Spica_2413 -> [scd:Spica_1850] -> scd:Spica_2417 -> scd:Spica_2417
path_scd00230.kgml: 2.4.2.14 -> 6.3.4.13 -> 2.1.2.2 -> [6.3.5.3] -> 6.3.3.1 -> [6.3.4.18 -> 5.4.99.18] -> 6.3.2.6 -> [4.3.2.2] -> 2.1.2.3 -> 3.5.4.10
path_scd00230.kgml:
path_scd00230.kgml: Found a trail of span 6 containing skipped vertices
path_scd00230.kgml: 160 -> [162] -> 163 -> [260] -> 164 -> [427 -> 428] -> 167 -> [166] -> 165 -> 169
path_scd00230.kgml: R01072 -> [R04144] -> R04325 -> [R04463] -> R04208 -> [R07404 -> R07405] -> R04591 -> [R04559] -> R04560 -> R01127
path_scd00230.kgml: scd:Spica_2414 -> [scd:Spica_2418] -> scd:Spica_2416 -> [scd:Spica_2398] -> scd:Spica_2415 -> [scd:Spica_2463 -> scd:Spica_2464] -> scd:Spica_2413 -> [scd:Spica_1850] -> scd:Spica_2417 -> scd:Spica_2417
path_scd00230.kgml: 2.4.2.14 -> [6.3.4.13] -> 2.1.2.2 -> [6.3.5.3] -> 6.3.3.1 -> [6.3.4.18 -> 5.4.99.18] -> 6.3.2.6 -> [4.3.2.2] -> 2.1.2.3 -> 3.5.4.10
path_scd00230.kgml:
path_scd00230.kgml: Found a trail of span 6 containing skipped vertices
path_scd00230.kgml: 160 -> 162 -> 163 -> [260] -> 164 -> [427 -> 428] -> 167 -> [166 -> 165] -> 169
path_scd00230.kgml: R01072 -> R04144 -> R04325 -> [R04463] -> R04208 -> [R07404 -> R07405] -> R04591 -> [R04559 -> R04560] -> R01127
path_scd00230.kgml: scd:Spica_2414 -> scd:Spica_2418 -> scd:Spica_2416 -> [scd:Spica_2398] -> scd:Spica_2415 -> [scd:Spica_2463 -> scd:Spica_2464] -> scd:Spica_2413 -> [scd:Spica_1850 -> scd:Spica_2417] -> scd:Spica_2417
path_scd00230.kgml: 2.4.2.14 -> 6.3.4.13 -> 2.1.2.2 -> [6.3.5.3] -> 6.3.3.1 -> [6.3.4.18 -> 5.4.99.18] -> 6.3.2.6 -> [4.3.2.2 -> 2.1.2.3] -> 3.5.4.10
path_scd00230.kgml:
path_scd00230.kgml: Found a trail of span 6 containing skipped vertices
path_scd00230.kgml: 160 -> 162 -> [163 -> 260] -> 164 -> [427 -> 428] -> 167 -> [166] -> 165 -> 169
path_scd00230.kgml: R01072 -> R04144 -> [R04325 -> R04463] -> R04208 -> [R07404 -> R07405] -> R04591 -> [R04559] -> R04560 -> R01127
path_scd00230.kgml: scd:Spica_2414 -> scd:Spica_2418 -> [scd:Spica_2416 -> scd:Spica_2398] -> scd:Spica_2415 -> [scd:Spica_2463 -> scd:Spica_2464] -> scd:Spica_2413 -> [scd:Spica_1850] -> scd:Spica_2417 -> scd:Spica_2417
path_scd00230.kgml: 2.4.2.14 -> 6.3.4.13 -> [2.1.2.2 -> 6.3.5.3] -> 6.3.3.1 -> [6.3.4.18 -> 5.4.99.18] -> 6.3.2.6 -> [4.3.2.2] -> 2.1.2.3 -> 3.5.4.10
path_scd00230.kgml: Skipped genes: scd:Spica_2416
path_scd00230.kgml:
path_scd00230.kgml: Found a trail of span 3 containing skipped vertices
path_scd00230.kgml: 166 -> [165 -> 169] -> 205 -> 206
path_scd00230.kgml: R04559 -> [R04560 -> R01127] -> R01130 -> {R01230, R01231}
path_scd00230.kgml: scd:Spica_1850 -> [scd:Spica_2417 -> scd:Spica_2417] -> scd:Spica_1849 -> scd:Spica_1847
path_scd00230.kgml: 4.3.2.2 -> [2.1.2.3 -> 3.5.4.10] -> 1.1.1.205 -> {6.3.5.2, 6.3.5.2}
path_scd00230.kgml: Skipped genes: scd:Spica_1848
path_scd00230.kgml:
path_scd00230.kgml: Found a trail of span 3 containing skipped vertices
path_scd00230.kgml: 188 -> [182] -> 313 -> [445] -> 312
path_scd00230.kgml: R00190 -> [R00127] -> R00200 -> [R11634] -> R01138
path_scd00230.kgml: scd:Spica_0778 -> [scd:Spica_1979] -> scd:Spica_0776 -> [scd:Spica_1106] -> scd:Spica_0776
path_scd00230.kgml: {2.4.2.7, 2.4.2.8} -> [2.7.4.3] -> 2.7.1.40 -> [1.1.98.6] -> 2.7.1.40
path_scd00230.kgml: Skipped genes: scd:Spica_0777
path_scd00230.kgml:
path_scd00230.kgml: Found a trail of span 3 containing skipped vertices
path_scd00230.kgml: 166 -> [165 -> 169] -> 184 -> 183
path_scd00230.kgml: R04559 -> [R04560 -> R01127] -> R01135 -> R01083
path_scd00230.kgml: scd:Spica_1850 -> [scd:Spica_2417 -> scd:Spica_2417] -> scd:Spica_1848 -> scd:Spica_1850
path_scd00230.kgml: 4.3.2.2 -> [2.1.2.3 -> 3.5.4.10] -> 6.3.4.4 -> 4.3.2.2
path_scd00230.kgml: Skipped genes: scd:Spica_1849
path_scd00230.kgml:
path_scd00230.kgml: Found a trail of span 3 containing skipped vertices
path_scd00230.kgml: 182 -> 180 -> 287
path_scd00230.kgml: R00127 -> R02017 -> R01547
path_scd00230.kgml: scd:Spica_1979 -> scd:Spica_1974 -> scd:Spica_1979
path_scd00230.kgml: 2.7.4.3 -> 1.17.4.1 -> {2.7.4.11, 2.7.4.3}
path_scd00230.kgml: Skipped genes: scd:Spica_1978
path_scd00230.kgml:
path_scd00230.kgml: Found a trail of span 2 without skipping any vertex
path_scd00230.kgml: 427 -> 428
path_scd00230.kgml: R07404 -> R07405
path_scd00230.kgml: scd:Spica_2463 -> scd:Spica_2464
path_scd00230.kgml: 6.3.4.18 -> 5.4.99.18
path_scd00230.kgml:
path_scd00230.kgml: --- 10.02 seconds ---

path_scd00240.kgml: Pyrimidine metabolism
path_scd00240.kgml: Initialization took 6.60 seconds
path_scd00240.kgml:
path_scd00240.kgml: Found a trail of span 5 containing skipped vertices
path_scd00240.kgml: 97 -> [98 -> 99] -> 101 -> 99 -> 98 -> [99 -> 101] -> 178
path_scd00240.kgml: R01397 -> [R01993 -> R01869] -> R01870 -> R01869 -> R01993 -> [R01869 -> R01870] -> R00965
path_scd00240.kgml: {scd:Spica_2549, scd:Spica_2550} -> [scd:Spica_2551 -> {scd:Spica_2553, scd:Spica_2554}] -> scd:Spica_2555 -> {scd:Spica_2553, scd:Spica_2554} -> scd:Spica_2551 -> [{scd:Spica_2553, scd:Spica_2554} -> scd:Spica_2555] -> scd:Spica_2552
path_scd00240.kgml: 2.1.3.2 -> [3.5.2.3 -> 1.3.1.14] -> 2.4.2.10 -> 1.3.1.14 -> 3.5.2.3 -> [1.3.1.14 -> 2.4.2.10] -> 4.1.1.23
path_scd00240.kgml:
path_scd00240.kgml: Found a trail of span 3 containing skipped vertices
path_scd00240.kgml: 152 -> 151 -> [89 -> 163] -> 164
path_scd00240.kgml: R02485 -> R02099 -> [R06613 -> R01569] -> R01567
path_scd00240.kgml: scd:Spica_1044 -> scd:Spica_1046 -> [scd:Spica_0046 -> {scd:Spica_0137, scd:Spica_2180}] -> scd:Spica_1046
path_scd00240.kgml: 3.5.4.5 -> 2.7.1.21 -> [2.1.1.148 -> {3.1.3.35, 3.1.3.5, 3.1.3.89}] -> 2.7.1.21
path_scd00240.kgml: Skipped genes: scd:Spica_1045
path_scd00240.kgml:
path_scd00240.kgml: Found a trail of span 2 containing skipped vertices
path_scd00240.kgml: 121 -> [102 -> 104] -> 103
path_scd00240.kgml: R00442 -> [R00438 -> R00156] -> R00443
path_scd00240.kgml: {scd:Spica_0379, scd:Spica_0380, scd:Spica_0410, scd:Spica_1197} -> [scd:Spica_1358 -> scd:Spica_0493] -> {scd:Spica_0379, scd:Spica_0380, scd:Spica_0410, scd:Spica_1197}
path_scd00240.kgml: {2.7.7.48, 2.7.7.6} -> [2.7.7.8 -> 2.7.4.6] -> {2.7.7.48, 2.7.7.52, 2.7.7.6}
path_scd00240.kgml:
path_scd00240.kgml: Found a trail of span 2 without skipping any vertex
path_scd00240.kgml: 177 -> 176
path_scd00240.kgml: R03315 -> R01055
path_scd00240.kgml: scd:Spica_1543 -> scd:Spica_1542
path_scd00240.kgml: 2.7.1.83 -> 4.2.1.70
path_scd00240.kgml:
path_scd00240.kgml: --- 9.87 seconds ---

path_scd00250.kgml: Alanine, aspartate and glutamate metabolism
path_scd00250.kgml: Initialization took 1.59 seconds
path_scd00250.kgml:
path_scd00250.kgml: Found a trail of span 2 containing skipped vertices
path_scd00250.kgml: 49 -> 52
path_scd00250.kgml: R01135 -> R01083
path_scd00250.kgml: scd:Spica_1848 -> scd:Spica_1850
path_scd00250.kgml: 6.3.4.4 -> 4.3.2.2
path_scd00250.kgml: Skipped genes: scd:Spica_1849
path_scd00250.kgml:
path_scd00250.kgml: Found a trail of span 2 without skipping any vertex
path_scd00250.kgml: 48 -> 51
path_scd00250.kgml: R01954 -> R01086
path_scd00250.kgml: scd:Spica_0887 -> scd:Spica_0888
path_scd00250.kgml: 6.3.4.5 -> 4.3.2.1
path_scd00250.kgml:
path_scd00250.kgml: --- 1.76 seconds ---

path_scd00260.kgml: Glycine, serine and threonine metabolism
path_scd00260.kgml: Initialization took 2.04 seconds
path_scd00260.kgml:
path_scd00260.kgml: Found a trail of span 2 without skipping any vertex
path_scd00260.kgml: 78 -> 70
path_scd00260.kgml: R04173 -> R01513
path_scd00260.kgml: scd:Spica_2575 -> scd:Spica_2574
path_scd00260.kgml: 2.6.1.52 -> 1.1.1.95
path_scd00260.kgml:
path_scd00260.kgml: Found a trail of span 2 containing skipped vertices
path_scd00260.kgml: 76 -> 93
path_scd00260.kgml: R00480 -> R02291
path_scd00260.kgml: {scd:Spica_0947, scd:Spica_1320, scd:Spica_1546} -> scd:Spica_0950
path_scd00260.kgml: 2.7.2.4 -> 1.2.1.11
path_scd00260.kgml: Skipped genes: scd:Spica_0948, scd:Spica_0949
path_scd00260.kgml:
path_scd00260.kgml: Found a trail of span 2 containing skipped vertices
path_scd00260.kgml: 110 -> [113] -> 101
path_scd00260.kgml: R04125 -> [R03815] -> R03425
path_scd00260.kgml: scd:Spica_2357 -> [{scd:Spica_1707, scd:Spica_1983}] -> {scd:Spica_2359, scd:Spica_2360}
path_scd00260.kgml: 2.1.2.10 -> [1.8.1.4] -> 1.4.4.2
path_scd00260.kgml: Skipped genes: scd:Spica_2358
path_scd00260.kgml:
path_scd00260.kgml: --- 2.65 seconds ---

path_scd00261.kgml: Monobactam biosynthesis
path_scd00261.kgml: Initialization took 0.13 seconds
path_scd00261.kgml:
path_scd00261.kgml: Found a trail of span 2 without skipping any vertex
path_scd00261.kgml: 97 -> 96
path_scd00261.kgml: R10147 -> {R04198, R04199}
path_scd00261.kgml: scd:Spica_0949 -> scd:Spica_0948
path_scd00261.kgml: 4.3.3.7 -> {1.17.1.8, 1.17.1.8}
path_scd00261.kgml:
path_scd00261.kgml: --- 0.22 seconds ---

path_scd00270.kgml: Cysteine and methionine metabolism
path_scd00270.kgml: Initialization took 1.13 seconds
path_scd00270.kgml:
path_scd00270.kgml: Found a trail of span 2 without skipping any vertex
path_scd00270.kgml: 100 -> 99
path_scd00270.kgml: R00194 -> R01291
path_scd00270.kgml: scd:Spica_0474 -> scd:Spica_0473
path_scd00270.kgml: 3.2.2.9 -> 4.4.1.21
path_scd00270.kgml:
path_scd00270.kgml: Found a trail of span 2 without skipping any vertex
path_scd00270.kgml: 81 -> 80
path_scd00270.kgml: R00178 -> R01920
path_scd00270.kgml: scd:Spica_0254 -> scd:Spica_0253
path_scd00270.kgml: 4.1.1.50 -> 2.5.1.16
path_scd00270.kgml:
path_scd00270.kgml: Found a trail of span 2 containing skipped vertices
path_scd00270.kgml: 217 -> 214
path_scd00270.kgml: R00480 -> R02291
path_scd00270.kgml: {scd:Spica_0947, scd:Spica_1320, scd:Spica_1546} -> scd:Spica_0950
path_scd00270.kgml: 2.7.2.4 -> 1.2.1.11
path_scd00270.kgml: Skipped genes: scd:Spica_0948, scd:Spica_0949
path_scd00270.kgml:
path_scd00270.kgml: --- 1.41 seconds ---

path_scd00280.kgml: Valine, leucine and isoleucine degradation
path_scd00280.kgml: Initialization took 0.13 seconds
path_scd00280.kgml:
path_scd00280.kgml: Found a trail of span 3 containing skipped vertices
path_scd00280.kgml: 68 -> [69] -> 109 -> 69
path_scd00280.kgml: R07618 -> [R07602] -> R07601 -> R07602
path_scd00280.kgml: {scd:Spica_1707, scd:Spica_1983} -> [scd:Spica_1984] -> scd:Spica_1984 -> scd:Spica_1984
path_scd00280.kgml: 1.8.1.4 -> [1.2.4.4] -> 1.2.4.4 -> 1.2.4.4
path_scd00280.kgml:
path_scd00280.kgml: Found a trail of span 3 containing skipped vertices
path_scd00280.kgml: 54 -> [53] -> 82 -> 53
path_scd00280.kgml: R07618 -> [R07604] -> R07603 -> R07604
path_scd00280.kgml: {scd:Spica_1707, scd:Spica_1983} -> [scd:Spica_1984] -> scd:Spica_1984 -> scd:Spica_1984
path_scd00280.kgml: 1.8.1.4 -> [1.2.4.4] -> 1.2.4.4 -> 1.2.4.4
path_scd00280.kgml:
path_scd00280.kgml: Found a trail of span 3 without skipping any vertex
path_scd00280.kgml: 62 -> 63 -> 91
path_scd00280.kgml: R07618 -> R07600 -> R07599
path_scd00280.kgml: {scd:Spica_1707, scd:Spica_1983} -> scd:Spica_1984 -> scd:Spica_1984
path_scd00280.kgml: 1.8.1.4 -> 1.2.4.4 -> 1.2.4.4
path_scd00280.kgml:
path_scd00280.kgml: --- 0.43 seconds ---

path_scd00290.kgml: Valine, leucine and isoleucine biosynthesis
path_scd00290.kgml: Initialization took 0.58 seconds
path_scd00290.kgml:
path_scd00290.kgml: --- 3.59 seconds ---

path_scd00300.kgml: Lysine biosynthesis
path_scd00300.kgml: Initialization took 0.38 seconds
path_scd00300.kgml:
path_scd00300.kgml: Found a trail of span 6 containing skipped vertices
path_scd00300.kgml: 50 -> 51 -> 53 -> 54 -> 34 -> [62] -> 63
path_scd00300.kgml: R00480 -> R02291 -> R10147 -> {R04198, R04199} -> R07613 -> [R02735] -> R00451
path_scd00300.kgml: {scd:Spica_0947, scd:Spica_1320, scd:Spica_1546} -> scd:Spica_0950 -> scd:Spica_0949 -> scd:Spica_0948 -> scd:Spica_0952 -> [scd:Spica_0982] -> scd:Spica_0951
path_scd00300.kgml: 2.7.2.4 -> 1.2.1.11 -> 4.3.3.7 -> {1.17.1.8, 1.17.1.8} -> 2.6.1.83 -> [5.1.1.7] -> 4.1.1.20
path_scd00300.kgml:
path_scd00300.kgml: Found a trail of span 5 containing skipped vertices
path_scd00300.kgml: 50 -> 51 -> 53 -> [54] -> 34 -> [62] -> 63
path_scd00300.kgml: R00480 -> R02291 -> R10147 -> [{R04198, R04199}] -> R07613 -> [R02735] -> R00451
path_scd00300.kgml: {scd:Spica_0947, scd:Spica_1320, scd:Spica_1546} -> scd:Spica_0950 -> scd:Spica_0949 -> [scd:Spica_0948] -> scd:Spica_0952 -> [scd:Spica_0982] -> scd:Spica_0951
path_scd00300.kgml: 2.7.2.4 -> 1.2.1.11 -> 4.3.3.7 -> [{1.17.1.8, 1.17.1.8}] -> 2.6.1.83 -> [5.1.1.7] -> 4.1.1.20
path_scd00300.kgml: Skipped genes: scd:Spica_0948
path_scd00300.kgml:
path_scd00300.kgml: Found a trail of span 5 containing skipped vertices
path_scd00300.kgml: 50 -> [51] -> 53 -> 54 -> 34 -> [62] -> 63
path_scd00300.kgml: R00480 -> [R02291] -> R10147 -> {R04198, R04199} -> R07613 -> [R02735] -> R00451
path_scd00300.kgml: {scd:Spica_0947, scd:Spica_1320, scd:Spica_1546} -> [scd:Spica_0950] -> scd:Spica_0949 -> scd:Spica_0948 -> scd:Spica_0952 -> [scd:Spica_0982] -> scd:Spica_0951
path_scd00300.kgml: 2.7.2.4 -> [1.2.1.11] -> 4.3.3.7 -> {1.17.1.8, 1.17.1.8} -> 2.6.1.83 -> [5.1.1.7] -> 4.1.1.20
path_scd00300.kgml: Skipped genes: scd:Spica_0950
path_scd00300.kgml:
path_scd00300.kgml: Found a trail of span 5 containing skipped vertices
path_scd00300.kgml: 50 -> 51 -> [53] -> 54 -> 34 -> [62] -> 63
path_scd00300.kgml: R00480 -> R02291 -> [R10147] -> {R04198, R04199} -> R07613 -> [R02735] -> R00451
path_scd00300.kgml: {scd:Spica_0947, scd:Spica_1320, scd:Spica_1546} -> scd:Spica_0950 -> [scd:Spica_0949] -> scd:Spica_0948 -> scd:Spica_0952 -> [scd:Spica_0982] -> scd:Spica_0951
path_scd00300.kgml: 2.7.2.4 -> 1.2.1.11 -> [4.3.3.7] -> {1.17.1.8, 1.17.1.8} -> 2.6.1.83 -> [5.1.1.7] -> 4.1.1.20
path_scd00300.kgml: Skipped genes: scd:Spica_0949
path_scd00300.kgml:
path_scd00300.kgml: Found a trail of span 5 containing skipped vertices
path_scd00300.kgml: 50 -> 51 -> 53 -> 54 -> [34 -> 62] -> 63
path_scd00300.kgml: R00480 -> R02291 -> R10147 -> {R04198, R04199} -> [R07613 -> R02735] -> R00451
path_scd00300.kgml: {scd:Spica_0947, scd:Spica_1320, scd:Spica_1546} -> scd:Spica_0950 -> scd:Spica_0949 -> scd:Spica_0948 -> [scd:Spica_0952 -> scd:Spica_0982] -> scd:Spica_0951
path_scd00300.kgml: 2.7.2.4 -> 1.2.1.11 -> 4.3.3.7 -> {1.17.1.8, 1.17.1.8} -> [2.6.1.83 -> 5.1.1.7] -> 4.1.1.20
path_scd00300.kgml:
path_scd00300.kgml: Found a trail of span 4 containing skipped vertices
path_scd00300.kgml: 50 -> [51 -> 53] -> 54 -> 34 -> [62] -> 63
path_scd00300.kgml: R00480 -> [R02291 -> R10147] -> {R04198, R04199} -> R07613 -> [R02735] -> R00451
path_scd00300.kgml: {scd:Spica_0947, scd:Spica_1320, scd:Spica_1546} -> [scd:Spica_0950 -> scd:Spica_0949] -> scd:Spica_0948 -> scd:Spica_0952 -> [scd:Spica_0982] -> scd:Spica_0951
path_scd00300.kgml: 2.7.2.4 -> [1.2.1.11 -> 4.3.3.7] -> {1.17.1.8, 1.17.1.8} -> 2.6.1.83 -> [5.1.1.7] -> 4.1.1.20
path_scd00300.kgml: Skipped genes: scd:Spica_0950, scd:Spica_0949
path_scd00300.kgml:
path_scd00300.kgml: Found a trail of span 4 containing skipped vertices
path_scd00300.kgml: 50 -> 51 -> [53 -> 54] -> 34 -> [62] -> 63
path_scd00300.kgml: R00480 -> R02291 -> [R10147 -> {R04198, R04199}] -> R07613 -> [R02735] -> R00451
path_scd00300.kgml: {scd:Spica_0947, scd:Spica_1320, scd:Spica_1546} -> scd:Spica_0950 -> [scd:Spica_0949 -> scd:Spica_0948] -> scd:Spica_0952 -> [scd:Spica_0982] -> scd:Spica_0951
path_scd00300.kgml: 2.7.2.4 -> 1.2.1.11 -> [4.3.3.7 -> {1.17.1.8, 1.17.1.8}] -> 2.6.1.83 -> [5.1.1.7] -> 4.1.1.20
path_scd00300.kgml: Skipped genes: scd:Spica_0948, scd:Spica_0949
path_scd00300.kgml:
path_scd00300.kgml: Found a trail of span 2 containing skipped vertices
path_scd00300.kgml: 62 -> 77
path_scd00300.kgml: R02735 -> R02788
path_scd00300.kgml: scd:Spica_0982 -> scd:Spica_0984
path_scd00300.kgml: 5.1.1.7 -> 6.3.2.13
path_scd00300.kgml: Skipped genes: scd:Spica_0983
path_scd00300.kgml:
path_scd00300.kgml: --- 0.91 seconds ---

path_scd00310.kgml: Lysine degradation
path_scd00310.kgml: Initialization took 0.05 seconds
path_scd00310.kgml: (not found)
path_scd00310.kgml: --- 0.09 seconds ---

path_scd00330.kgml: Arginine and proline metabolism
path_scd00330.kgml: Initialization took 0.48 seconds
path_scd00330.kgml:
path_scd00330.kgml: Found a trail of span 3 without skipping any vertex
path_scd00330.kgml: 80 -> 79 -> 142
path_scd00330.kgml: R00178 -> R01920 -> R02869
path_scd00330.kgml: scd:Spica_0254 -> scd:Spica_0253 -> scd:Spica_0253
path_scd00330.kgml: 4.1.1.50 -> 2.5.1.16 -> {2.5.1.16, 2.5.1.22}
path_scd00330.kgml:
path_scd00330.kgml: Found a trail of span 3 without skipping any vertex
path_scd00330.kgml: 148 -> 150 -> 151
path_scd00330.kgml: R00566 -> R01416 -> R01152
path_scd00330.kgml: scd:Spica_1595 -> scd:Spica_1597 -> scd:Spica_1596
path_scd00330.kgml: 4.1.1.19 -> 3.5.3.12 -> 3.5.1.53
path_scd00330.kgml:
path_scd00330.kgml: Found a trail of span 2 without skipping any vertex
path_scd00330.kgml: 80 -> 142
path_scd00330.kgml: R00178 -> R02869
path_scd00330.kgml: scd:Spica_0254 -> scd:Spica_0253
path_scd00330.kgml: 4.1.1.50 -> {2.5.1.16, 2.5.1.22}
path_scd00330.kgml:
path_scd00330.kgml: Found a trail of span 2 without skipping any vertex
path_scd00330.kgml: 216 -> 217
path_scd00330.kgml: R00239 -> R03313
path_scd00330.kgml: scd:Spica_0841 -> scd:Spica_0840
path_scd00330.kgml: 2.7.2.11 -> 1.2.1.41
path_scd00330.kgml:
path_scd00330.kgml: Found a trail of span 2 containing skipped vertices
path_scd00330.kgml: 148 -> [150] -> 151
path_scd00330.kgml: R00566 -> [R01416] -> R01152
path_scd00330.kgml: scd:Spica_1595 -> [scd:Spica_1597] -> scd:Spica_1596
path_scd00330.kgml: 4.1.1.19 -> [3.5.3.12] -> 3.5.1.53
path_scd00330.kgml:
path_scd00330.kgml: --- 0.77 seconds ---

path_scd00332.kgml: Carbapenem biosynthesis
path_scd00332.kgml: Initialization took 0.05 seconds
path_scd00332.kgml:
path_scd00332.kgml: Found a trail of span 2 without skipping any vertex
path_scd00332.kgml: 5 -> 8
path_scd00332.kgml: R00239 -> R03313
path_scd00332.kgml: scd:Spica_0841 -> scd:Spica_0840
path_scd00332.kgml: 2.7.2.11 -> 1.2.1.41
path_scd00332.kgml:
path_scd00332.kgml: --- 0.14 seconds ---

path_scd00340.kgml: Histidine metabolism
path_scd00340.kgml: Initialization took 0.28 seconds
path_scd00340.kgml:
path_scd00340.kgml: Found a trail of span 5 containing skipped vertices
path_scd00340.kgml: 69 -> 63 -> 62 -> [61] -> 60 -> 59
path_scd00340.kgml: R04558 -> R03457 -> R03243 -> [R03013] -> R03012 -> R01163
path_scd00340.kgml: {scd:Spica_0522, scd:Spica_0523, scd:Spica_2434, scd:Spica_2435} -> scd:Spica_2433 -> scd:Spica_2437 -> [scd:Spica_2372] -> scd:Spica_2438 -> scd:Spica_2438
path_scd00340.kgml: 4.3.2.10 -> 4.2.1.19 -> 2.6.1.9 -> [3.1.3.15] -> 1.1.1.23 -> 1.1.1.23
path_scd00340.kgml: Skipped genes: scd:Spica_2436
path_scd00340.kgml:
path_scd00340.kgml: Found a trail of span 4 containing skipped vertices
path_scd00340.kgml: 69 -> [63] -> 62 -> [61] -> 60 -> 59
path_scd00340.kgml: R04558 -> [R03457] -> R03243 -> [R03013] -> R03012 -> R01163
path_scd00340.kgml: {scd:Spica_0522, scd:Spica_0523, scd:Spica_2434, scd:Spica_2435} -> [scd:Spica_2433] -> scd:Spica_2437 -> [scd:Spica_2372] -> scd:Spica_2438 -> scd:Spica_2438
path_scd00340.kgml: 4.3.2.10 -> [4.2.1.19] -> 2.6.1.9 -> [3.1.3.15] -> 1.1.1.23 -> 1.1.1.23
path_scd00340.kgml: Skipped genes: scd:Spica_2436
path_scd00340.kgml:
path_scd00340.kgml: Found a trail of span 4 containing skipped vertices
path_scd00340.kgml: 69 -> 63 -> [62 -> 61] -> 60 -> 59
path_scd00340.kgml: R04558 -> R03457 -> [R03243 -> R03013] -> R03012 -> R01163
path_scd00340.kgml: {scd:Spica_0522, scd:Spica_0523, scd:Spica_2434, scd:Spica_2435} -> scd:Spica_2433 -> [scd:Spica_2437 -> scd:Spica_2372] -> scd:Spica_2438 -> scd:Spica_2438
path_scd00340.kgml: 4.3.2.10 -> 4.2.1.19 -> [2.6.1.9 -> 3.1.3.15] -> 1.1.1.23 -> 1.1.1.23
path_scd00340.kgml: Skipped genes: scd:Spica_2436, scd:Spica_2437
path_scd00340.kgml:
path_scd00340.kgml: Found a trail of span 4 containing skipped vertices
path_scd00340.kgml: 69 -> 63 -> 62 -> [61 -> 60] -> 59
path_scd00340.kgml: R04558 -> R03457 -> R03243 -> [R03013 -> R03012] -> R01163
path_scd00340.kgml: {scd:Spica_0522, scd:Spica_0523, scd:Spica_2434, scd:Spica_2435} -> scd:Spica_2433 -> scd:Spica_2437 -> [scd:Spica_2372 -> scd:Spica_2438] -> scd:Spica_2438
path_scd00340.kgml: 4.3.2.10 -> 4.2.1.19 -> 2.6.1.9 -> [3.1.3.15 -> 1.1.1.23] -> 1.1.1.23
path_scd00340.kgml: Skipped genes: scd:Spica_2436
path_scd00340.kgml:
path_scd00340.kgml: --- 0.51 seconds ---

path_scd00350.kgml: Tyrosine metabolism
path_scd00350.kgml: Initialization took 0.08 seconds
path_scd00350.kgml: (not found)
path_scd00350.kgml: --- 0.13 seconds ---

path_scd00360.kgml: Phenylalanine metabolism
path_scd00360.kgml: Initialization took 0.13 seconds
path_scd00360.kgml: (not found)
path_scd00360.kgml: --- 0.17 seconds ---

path_scd00400.kgml: Phenylalanine, tyrosine and tryptophan biosynthesis
path_scd00400.kgml: Initialization took 0.74 seconds
path_scd00400.kgml:
path_scd00400.kgml: Found a trail of span 3 containing skipped vertices
path_scd00400.kgml: 52 -> 51 -> [52] -> 53
path_scd00400.kgml: R02340 -> R02722 -> [R02340] -> R00674
path_scd00400.kgml: scd:Spica_0178 -> {scd:Spica_0177, scd:Spica_0178, scd:Spica_2792} -> [scd:Spica_0178] -> {scd:Spica_0177, scd:Spica_2792}
path_scd00400.kgml: {4.1.2.8, 4.2.1.20} -> 4.2.1.20 -> [{4.1.2.8, 4.2.1.20}] -> {4.2.1.122, 4.2.1.20}
path_scd00400.kgml:
path_scd00400.kgml: Found a trail of span 2 without skipping any vertex
path_scd00400.kgml: 57 -> 56
path_scd00400.kgml: {R00985, R00986} -> R01073
path_scd00400.kgml: {scd:Spica_0174, scd:Spica_0175} -> scd:Spica_0175
path_scd00400.kgml: {4.1.3.27, 4.1.3.27} -> 2.4.2.18
path_scd00400.kgml:
path_scd00400.kgml: --- 1.00 seconds ---

path_scd00401.kgml: Novobiocin biosynthesis
path_scd00401.kgml: Initialization took 0.05 seconds
path_scd00401.kgml: (not found)
path_scd00401.kgml: --- 0.09 seconds ---

path_scd00430.kgml: Taurine and hypotaurine metabolism
path_scd00430.kgml: Initialization took 0.08 seconds
path_scd00430.kgml: (not found)
path_scd00430.kgml: --- 0.11 seconds ---

path_scd00440.kgml: Phosphonate and phosphinate metabolism
path_scd00440.kgml: Initialization took 0.13 seconds
path_scd00440.kgml:
path_scd00440.kgml: Found a trail of span 3 without skipping any vertex
path_scd00440.kgml: 64 -> 65 -> 111
path_scd00440.kgml: R00661 -> R04053 -> R04152
path_scd00440.kgml: scd:Spica_1331 -> scd:Spica_1332 -> scd:Spica_1333
path_scd00440.kgml: 5.4.2.9 -> 4.1.1.82 -> 2.6.1.37
path_scd00440.kgml:
path_scd00440.kgml: Found a trail of span 2 containing skipped vertices
path_scd00440.kgml: 64 -> [65] -> 111
path_scd00440.kgml: R00661 -> [R04053] -> R04152
path_scd00440.kgml: scd:Spica_1331 -> [scd:Spica_1332] -> scd:Spica_1333
path_scd00440.kgml: 5.4.2.9 -> [4.1.1.82] -> 2.6.1.37
path_scd00440.kgml: Skipped genes: scd:Spica_1332
path_scd00440.kgml:
path_scd00440.kgml: --- 0.25 seconds ---

path_scd00450.kgml: Selenocompound metabolism
path_scd00450.kgml: Initialization took 0.18 seconds
path_scd00450.kgml: (not found)
path_scd00450.kgml: --- 0.22 seconds ---

path_scd00460.kgml: Cyanoamino acid metabolism
path_scd00460.kgml: Initialization took 0.14 seconds
path_scd00460.kgml: (not found)
path_scd00460.kgml: --- 0.18 seconds ---

path_scd00471.kgml: D-Glutamine and D-glutamate metabolism
path_scd00471.kgml: Initialization took 0.08 seconds
path_scd00471.kgml: (not found)
path_scd00471.kgml: --- 0.12 seconds ---

path_scd00472.kgml: D-Arginine and D-ornithine metabolism
path_scd00472.kgml: Initialization took 0.04 seconds
path_scd00472.kgml: (not found)
path_scd00472.kgml: --- 0.07 seconds ---

path_scd00473.kgml: D-Alanine metabolism
path_scd00473.kgml: Initialization took 0.08 seconds
path_scd00473.kgml: (not found)
path_scd00473.kgml: --- 0.12 seconds ---

path_scd00480.kgml: Glutathione metabolism
path_scd00480.kgml: Initialization took 0.13 seconds
path_scd00480.kgml: (not found)
path_scd00480.kgml: --- 0.18 seconds ---

path_scd00500.kgml: Starch and sucrose metabolism
path_scd00500.kgml: Initialization took 1.84 seconds
path_scd00500.kgml:
path_scd00500.kgml: Found a trail of span 3 containing skipped vertices
path_scd00500.kgml: 122 -> 208 -> [134 -> 120] -> 238
path_scd00500.kgml: R03122 -> R11262 -> [R05196 -> R02110] -> R02112
path_scd00500.kgml: scd:Spica_0091 -> scd:Spica_0091 -> [{scd:Spica_0444, scd:Spica_1282, scd:Spica_2614} -> scd:Spica_1050] -> scd:Spica_0086
path_scd00500.kgml: 3.2.1.54 -> {3.2.1.1, 3.2.1.133, 3.2.1.2} -> [2.4.1.25 -> 2.4.1.18] -> {3.2.1.1, 3.2.1.133, 3.2.1.2}
path_scd00500.kgml:
path_scd00500.kgml: Found a trail of span 3 containing skipped vertices
path_scd00500.kgml: 122 -> 208 -> [134 -> 120] -> 200 -> [134 -> 120] -> 238
path_scd00500.kgml: R03122 -> R11262 -> [R05196 -> R02110] -> R02112 -> [R05196 -> R02110] -> R02112
path_scd00500.kgml: scd:Spica_0091 -> scd:Spica_0091 -> [{scd:Spica_0444, scd:Spica_1282, scd:Spica_2614} -> scd:Spica_1050] -> scd:Spica_0091 -> [{scd:Spica_0444, scd:Spica_1282, scd:Spica_2614} -> scd:Spica_1050] -> scd:Spica_0086
path_scd00500.kgml: 3.2.1.54 -> {3.2.1.1, 3.2.1.133, 3.2.1.2} -> [2.4.1.25 -> 2.4.1.18] -> {3.2.1.1, 3.2.1.133, 3.2.1.2} -> [2.4.1.25 -> 2.4.1.18] -> {3.2.1.1, 3.2.1.133, 3.2.1.2}
path_scd00500.kgml:
path_scd00500.kgml: Found a trail of span 3 containing skipped vertices
path_scd00500.kgml: 122 -> 130 -> [134 -> 120] -> 200 -> [134 -> 120] -> 238
path_scd00500.kgml: R03122 -> R11262 -> [R05196 -> R02110] -> R02112 -> [R05196 -> R02110] -> R02112
path_scd00500.kgml: scd:Spica_0091 -> scd:Spica_0086 -> [{scd:Spica_0444, scd:Spica_1282, scd:Spica_2614} -> scd:Spica_1050] -> scd:Spica_0091 -> [{scd:Spica_0444, scd:Spica_1282, scd:Spica_2614} -> scd:Spica_1050] -> scd:Spica_0086
path_scd00500.kgml: 3.2.1.54 -> {3.2.1.1, 3.2.1.133, 3.2.1.2} -> [2.4.1.25 -> 2.4.1.18] -> {3.2.1.1, 3.2.1.133, 3.2.1.2} -> [2.4.1.25 -> 2.4.1.18] -> {3.2.1.1, 3.2.1.133, 3.2.1.2}
path_scd00500.kgml:
path_scd00500.kgml: Found a trail of span 3 containing skipped vertices
path_scd00500.kgml: 122 -> 130 -> [134 -> 120] -> 238
path_scd00500.kgml: R03122 -> R11262 -> [R05196 -> R02110] -> R02112
path_scd00500.kgml: scd:Spica_0091 -> scd:Spica_0086 -> [{scd:Spica_0444, scd:Spica_1282, scd:Spica_2614} -> scd:Spica_1050] -> scd:Spica_0086
path_scd00500.kgml: 3.2.1.54 -> {3.2.1.1, 3.2.1.133, 3.2.1.2} -> [2.4.1.25 -> 2.4.1.18] -> {3.2.1.1, 3.2.1.133, 3.2.1.2}
path_scd00500.kgml:
path_scd00500.kgml: Found a trail of span 3 containing skipped vertices
path_scd00500.kgml: 122 -> 130 -> [134 -> 120] -> 200
path_scd00500.kgml: R03122 -> R11262 -> [R05196 -> R02110] -> R02112
path_scd00500.kgml: scd:Spica_0091 -> scd:Spica_0086 -> [{scd:Spica_0444, scd:Spica_1282, scd:Spica_2614} -> scd:Spica_1050] -> scd:Spica_0091
path_scd00500.kgml: 3.2.1.54 -> {3.2.1.1, 3.2.1.133, 3.2.1.2} -> [2.4.1.25 -> 2.4.1.18] -> {3.2.1.1, 3.2.1.133, 3.2.1.2}
path_scd00500.kgml:
path_scd00500.kgml: --- 2.42 seconds ---

path_scd00511.kgml: Other glycan degradation
path_scd00511.kgml: Initialization took 0.07 seconds
path_scd00511.kgml: (not found)
path_scd00511.kgml: --- 0.09 seconds ---

path_scd00520.kgml: Amino sugar and nucleotide sugar metabolism
path_scd00520.kgml: Initialization took 2.88 seconds
path_scd00520.kgml:
path_scd00520.kgml: Found a trail of span 3 containing skipped vertices
path_scd00520.kgml: 393 -> 394 -> 395
path_scd00520.kgml: R10187 -> R10304 -> R10182
path_scd00520.kgml: scd:Spica_0511 -> scd:Spica_0510 -> scd:Spica_0514
path_scd00520.kgml: 3.2.1.184 -> 2.5.1.101 -> 2.7.7.82
path_scd00520.kgml: Skipped genes: scd:Spica_0513, scd:Spica_0512
path_scd00520.kgml:
path_scd00520.kgml: Found a trail of span 2 containing skipped vertices
path_scd00520.kgml: 393 -> [394] -> 395
path_scd00520.kgml: R10187 -> [R10304] -> R10182
path_scd00520.kgml: scd:Spica_0511 -> [scd:Spica_0510] -> scd:Spica_0514
path_scd00520.kgml: 3.2.1.184 -> [2.5.1.101] -> 2.7.7.82
path_scd00520.kgml: Skipped genes: scd:Spica_0513, scd:Spica_0512
path_scd00520.kgml:
path_scd00520.kgml: Found a trail of span 2 without skipping any vertex
path_scd00520.kgml: 200 -> 184
path_scd00520.kgml: R01092 -> R00955
path_scd00520.kgml: {scd:Spica_0453, scd:Spica_1313} -> scd:Spica_0454
path_scd00520.kgml: 2.7.1.6 -> 2.7.7.12
path_scd00520.kgml:
path_scd00520.kgml: Found a trail of span 2 without skipping any vertex
path_scd00520.kgml: 22 -> 20
path_scd00520.kgml: R02059 -> R00765
path_scd00520.kgml: scd:Spica_2472 -> scd:Spica_2473
path_scd00520.kgml: 3.5.1.25 -> 3.5.99.6
path_scd00520.kgml:
path_scd00520.kgml: --- 3.33 seconds ---

path_scd00521.kgml: Streptomycin biosynthesis
path_scd00521.kgml: Initialization took 0.28 seconds
path_scd00521.kgml:
path_scd00521.kgml: Found a trail of span 3 containing skipped vertices
path_scd00521.kgml: 44 -> [43] -> 42 -> 24
path_scd00521.kgml: R02328 -> [R06513] -> R06514 -> R02777
path_scd00521.kgml: scd:Spica_0528 -> [{scd:Spica_0535, scd:Spica_1328}] -> {scd:Spica_0529, scd:Spica_1326} -> {scd:Spica_0530, scd:Spica_1327}
path_scd00521.kgml: 2.7.7.24 -> [4.2.1.46] -> 5.1.3.13 -> 1.1.1.133
path_scd00521.kgml:
path_scd00521.kgml: Found a trail of span 2 containing skipped vertices
path_scd00521.kgml: 44 -> [43 -> 42] -> 24
path_scd00521.kgml: R02328 -> [R06513 -> R06514] -> R02777
path_scd00521.kgml: scd:Spica_0528 -> [{scd:Spica_0535, scd:Spica_1328} -> {scd:Spica_0529, scd:Spica_1326}] -> {scd:Spica_0530, scd:Spica_1327}
path_scd00521.kgml: 2.7.7.24 -> [4.2.1.46 -> 5.1.3.13] -> 1.1.1.133
path_scd00521.kgml: Skipped genes: scd:Spica_0529
path_scd00521.kgml:
path_scd00521.kgml: --- 0.52 seconds ---

path_scd00523.kgml: Polyketide sugar unit biosynthesis
path_scd00523.kgml: Initialization took 0.18 seconds
path_scd00523.kgml:
path_scd00523.kgml: Found a trail of span 3 containing skipped vertices
path_scd00523.kgml: 27 -> [26] -> 63 -> 28
path_scd00523.kgml: R02328 -> [R06513] -> R06514 -> R02777
path_scd00523.kgml: scd:Spica_0528 -> [{scd:Spica_0535, scd:Spica_1328}] -> {scd:Spica_0529, scd:Spica_1326} -> {scd:Spica_0530, scd:Spica_1327}
path_scd00523.kgml: 2.7.7.24 -> [4.2.1.46] -> 5.1.3.13 -> 1.1.1.133
path_scd00523.kgml:
path_scd00523.kgml: Found a trail of span 2 containing skipped vertices
path_scd00523.kgml: 27 -> [26 -> 63] -> 28
path_scd00523.kgml: R02328 -> [R06513 -> R06514] -> R02777
path_scd00523.kgml: scd:Spica_0528 -> [{scd:Spica_0535, scd:Spica_1328} -> {scd:Spica_0529, scd:Spica_1326}] -> {scd:Spica_0530, scd:Spica_1327}
path_scd00523.kgml: 2.7.7.24 -> [4.2.1.46 -> 5.1.3.13] -> 1.1.1.133
path_scd00523.kgml: Skipped genes: scd:Spica_0529
path_scd00523.kgml:
path_scd00523.kgml: --- 0.39 seconds ---

path_scd00525.kgml: Acarbose and validamycin biosynthesis
path_scd00525.kgml: Initialization took 0.08 seconds
path_scd00525.kgml: (not found)
path_scd00525.kgml: --- 0.12 seconds ---

path_scd00550.kgml: Peptidoglycan biosynthesis
path_scd00550.kgml: Initialization took 0.88 seconds
path_scd00550.kgml:
path_scd00550.kgml: Found a trail of span 2 without skipping any vertex
path_scd00550.kgml: 29 -> 28
path_scd00550.kgml: R04573 -> R05629
path_scd00550.kgml: scd:Spica_1686 -> scd:Spica_1685
path_scd00550.kgml: 6.3.2.10 -> 2.7.8.13
path_scd00550.kgml:
path_scd00550.kgml: Found a trail of span 2 without skipping any vertex
path_scd00550.kgml: 23 -> 35
path_scd00550.kgml: R04617 -> R05630
path_scd00550.kgml: scd:Spica_1686 -> scd:Spica_1685
path_scd00550.kgml: 6.3.2.10 -> 2.7.8.13
path_scd00550.kgml:
path_scd00550.kgml: --- 1.10 seconds ---

path_scd00561.kgml: Glycerolipid metabolism
path_scd00561.kgml: Initialization took 0.35 seconds
path_scd00561.kgml: (not found)
path_scd00561.kgml: --- 0.40 seconds ---

path_scd00562.kgml: Inositol phosphate metabolism
path_scd00562.kgml: Initialization took 0.08 seconds
path_scd00562.kgml: (not found)
path_scd00562.kgml: --- 0.12 seconds ---

path_scd00564.kgml: Glycerophospholipid metabolism
path_scd00564.kgml: Initialization took 0.33 seconds
path_scd00564.kgml: (not found)
path_scd00564.kgml: --- 0.38 seconds ---

path_scd00590.kgml: Arachidonic acid metabolism
path_scd00590.kgml: Initialization took 0.05 seconds
path_scd00590.kgml: (not found)
path_scd00590.kgml: --- 0.08 seconds ---

path_scd00600.kgml: Sphingolipid metabolism
path_scd00600.kgml: Initialization took 0.13 seconds
path_scd00600.kgml: (not found)
path_scd00600.kgml: --- 0.18 seconds ---

path_scd00620.kgml: Pyruvate metabolism
path_scd00620.kgml: Initialization took 3.44 seconds
path_scd00620.kgml:
path_scd00620.kgml: Found a trail of span 4 containing skipped vertices
path_scd00620.kgml: 123 -> 55 -> [124] -> 125 -> 124
path_scd00620.kgml: R00014 -> R03270 -> [R02569] -> R07618 -> R02569
path_scd00620.kgml: {scd:Spica_1709, scd:Spica_1710} -> {scd:Spica_1709, scd:Spica_1710} -> [{scd:Spica_1708, scd:Spica_1982}] -> {scd:Spica_1707, scd:Spica_1983} -> {scd:Spica_1708, scd:Spica_1982}
path_scd00620.kgml: {1.2.4.1, 2.2.1.6, 4.1.1.1} -> 1.2.4.1 -> [2.3.1.12] -> 1.8.1.4 -> 2.3.1.12
path_scd00620.kgml:
path_scd00620.kgml: Found a trail of span 2 containing skipped vertices
path_scd00620.kgml: 74 -> [72 -> 179] -> 97
path_scd00620.kgml: R01736 -> [R00704 -> R01196] -> R00230
path_scd00620.kgml: {scd:Spica_0545, scd:Spica_1159} -> [scd:Spica_0964 -> {scd:Spica_2636, scd:Spica_2637}] -> scd:Spica_1147
path_scd00620.kgml: 3.1.2.6 -> [1.1.1.28 -> {1.2.7.1, 1.2.7.11}] -> 2.3.1.8
path_scd00620.kgml: Skipped genes: scd:Spica_1156, scd:Spica_1155
path_scd00620.kgml:
path_scd00620.kgml: --- 16.84 seconds ---

path_scd00625.kgml: Chloroalkane and chloroalkene degradation
path_scd00625.kgml: Initialization took 0.05 seconds
path_scd00625.kgml: (not found)
path_scd00625.kgml: --- 0.09 seconds ---

path_scd00626.kgml: Naphthalene degradation
path_scd00626.kgml: Initialization took 0.05 seconds
path_scd00626.kgml: (not found)
path_scd00626.kgml: --- 0.09 seconds ---

path_scd00630.kgml: Glyoxylate and dicarboxylate metabolism
path_scd00630.kgml: Initialization took 1.03 seconds
path_scd00630.kgml:
path_scd00630.kgml: Found a trail of span 2 containing skipped vertices
path_scd00630.kgml: 243 -> 244
path_scd00630.kgml: R00262 -> R03696
path_scd00630.kgml: {scd:Spica_1656, scd:Spica_1658} -> scd:Spica_1659
path_scd00630.kgml: 5.4.99.1 -> 4.3.1.2
path_scd00630.kgml: Skipped genes: scd:Spica_1657
path_scd00630.kgml:
path_scd00630.kgml: --- 1.12 seconds ---

path_scd00640.kgml: Propanoate metabolism
path_scd00640.kgml: Initialization took 0.33 seconds
path_scd00640.kgml:
path_scd00640.kgml: Found a trail of span 3 without skipping any vertex
path_scd00640.kgml: 185 -> 186 -> 187
path_scd00640.kgml: R07618 -> R10997 -> R10996
path_scd00640.kgml: {scd:Spica_1707, scd:Spica_1983} -> scd:Spica_1984 -> scd:Spica_1984
path_scd00640.kgml: 1.8.1.4 -> 1.2.4.4 -> 1.2.4.4
path_scd00640.kgml:
path_scd00640.kgml: --- 0.45 seconds ---

path_scd00650.kgml: Butanoate metabolism
path_scd00650.kgml: Initialization took 0.34 seconds
path_scd00650.kgml:
path_scd00650.kgml: Found a trail of span 2 without skipping any vertex
path_scd00650.kgml: 81 -> 73
path_scd00650.kgml: R01688 -> R01174
path_scd00650.kgml: scd:Spica_2640 -> scd:Spica_2639
path_scd00650.kgml: 2.7.2.7 -> 2.3.1.19
path_scd00650.kgml:
path_scd00650.kgml: --- 0.42 seconds ---

path_scd00660.kgml: C5-Branched dibasic acid metabolism
path_scd00660.kgml: Initialization took 0.53 seconds
path_scd00660.kgml:
path_scd00660.kgml: Found a trail of span 2 without skipping any vertex
path_scd00660.kgml: 31 -> 96
path_scd00660.kgml: R03896 -> R03898
path_scd00660.kgml: {scd:Spica_0939, scd:Spica_0940, scd:Spica_2688, scd:Spica_2689} -> {scd:Spica_0939, scd:Spica_0940, scd:Spica_2688, scd:Spica_2689}
path_scd00660.kgml: 4.2.1.35 -> 4.2.1.35
path_scd00660.kgml:
path_scd00660.kgml: Found a trail of span 2 containing skipped vertices
path_scd00660.kgml: 33 -> 34
path_scd00660.kgml: R00262 -> R03696
path_scd00660.kgml: {scd:Spica_1656, scd:Spica_1658} -> scd:Spica_1659
path_scd00660.kgml: 5.4.99.1 -> 4.3.1.2
path_scd00660.kgml: Skipped genes: scd:Spica_1657
path_scd00660.kgml:
path_scd00660.kgml: --- 0.65 seconds ---

path_scd00670.kgml: One carbon pool by folate
path_scd00670.kgml: Initialization took 0.39 seconds
path_scd00670.kgml:
path_scd00670.kgml: Found a trail of span 3 containing skipped vertices
path_scd00670.kgml: 50 -> 51 -> [28] -> 20
path_scd00670.kgml: R04325 -> R04560 -> [R01655] -> R04326
path_scd00670.kgml: scd:Spica_2416 -> scd:Spica_2417 -> [scd:Spica_1133] -> scd:Spica_2416
path_scd00670.kgml: 2.1.2.2 -> 2.1.2.3 -> [3.5.4.9] -> 2.1.2.2
path_scd00670.kgml:
path_scd00670.kgml: --- 0.72 seconds ---

path_scd00680.kgml: Methane metabolism
path_scd00680.kgml: Initialization took 0.80 seconds
path_scd00680.kgml:
path_scd00680.kgml: Found a trail of span 2 without skipping any vertex
path_scd00680.kgml: 148 -> 151
path_scd00680.kgml: R01513 -> R04173
path_scd00680.kgml: scd:Spica_2574 -> scd:Spica_2575
path_scd00680.kgml: 1.1.1.95 -> 2.6.1.52
path_scd00680.kgml:
path_scd00680.kgml: --- 0.92 seconds ---

path_scd00730.kgml: Thiamine metabolism
path_scd00730.kgml: Initialization took 0.48 seconds
path_scd00730.kgml:
path_scd00730.kgml: Found a trail of span 3 containing skipped vertices
path_scd00730.kgml: 76 -> 75 -> 93
path_scd00730.kgml: R03471 -> R04509 -> R03223
path_scd00730.kgml: scd:Spica_0170 -> scd:Spica_0170 -> scd:Spica_0172
path_scd00730.kgml: 2.7.1.49 -> 2.7.4.7 -> 2.5.1.3
path_scd00730.kgml: Skipped genes: scd:Spica_0171
path_scd00730.kgml:
path_scd00730.kgml: Found a trail of span 3 containing skipped vertices
path_scd00730.kgml: 76 -> 75 -> 97
path_scd00730.kgml: R03471 -> R04509 -> R10712
path_scd00730.kgml: scd:Spica_0170 -> scd:Spica_0170 -> scd:Spica_0172
path_scd00730.kgml: 2.7.1.49 -> 2.7.4.7 -> 2.5.1.3
path_scd00730.kgml: Skipped genes: scd:Spica_0171
path_scd00730.kgml:
path_scd00730.kgml: Found a trail of span 2 without skipping any vertex
path_scd00730.kgml: 72 -> 71
path_scd00730.kgml: R07460 -> R07461
path_scd00730.kgml: scd:Spica_1318 -> scd:Spica_1317
path_scd00730.kgml: 2.8.1.7 -> {2.8.1.11, 2.8.1.4}
path_scd00730.kgml:
path_scd00730.kgml: Found a trail of span 2 without skipping any vertex
path_scd00730.kgml: 74 -> 93
path_scd00730.kgml: R04448 -> R03223
path_scd00730.kgml: scd:Spica_0171 -> scd:Spica_0172
path_scd00730.kgml: 2.7.1.50 -> 2.5.1.3
path_scd00730.kgml:
path_scd00730.kgml: Found a trail of span 2 containing skipped vertices
path_scd00730.kgml: 76 -> [75] -> 97
path_scd00730.kgml: R03471 -> [R04509] -> R10712
path_scd00730.kgml: scd:Spica_0170 -> [scd:Spica_0170] -> scd:Spica_0172
path_scd00730.kgml: 2.7.1.49 -> [2.7.4.7] -> 2.5.1.3
path_scd00730.kgml: Skipped genes: scd:Spica_0171
path_scd00730.kgml:
path_scd00730.kgml: Found a trail of span 2 containing skipped vertices
path_scd00730.kgml: 76 -> [75] -> 93
path_scd00730.kgml: R03471 -> [R04509] -> R03223
path_scd00730.kgml: scd:Spica_0170 -> [scd:Spica_0170] -> scd:Spica_0172
path_scd00730.kgml: 2.7.1.49 -> [2.7.4.7] -> 2.5.1.3
path_scd00730.kgml: Skipped genes: scd:Spica_0171
path_scd00730.kgml:
path_scd00730.kgml: --- 0.85 seconds ---

path_scd00740.kgml: Riboflavin metabolism
path_scd00740.kgml: Initialization took 0.18 seconds
path_scd00740.kgml:
path_scd00740.kgml: Found a trail of span 3 containing skipped vertices
path_scd00740.kgml: 32 -> [41] -> 42 -> 41
path_scd00740.kgml: R07281 -> [R04457] -> R00066 -> R04457
path_scd00740.kgml: scd:Spica_0168 -> [scd:Spica_0169] -> scd:Spica_0167 -> scd:Spica_0169
path_scd00740.kgml: 4.1.99.12 -> [2.5.1.78] -> 2.5.1.9 -> 2.5.1.78
path_scd00740.kgml:
path_scd00740.kgml: Found a trail of span 3 containing skipped vertices
path_scd00740.kgml: 38 -> 39 -> 40
path_scd00740.kgml: R00425 -> R03459 -> R03458
path_scd00740.kgml: {scd:Spica_0168, scd:Spica_0753} -> {scd:Spica_0166, scd:Spica_2686} -> {scd:Spica_0166, scd:Spica_2686}
path_scd00740.kgml: 3.5.4.25 -> 3.5.4.26 -> 1.1.1.193
path_scd00740.kgml: Skipped genes: scd:Spica_0167
path_scd00740.kgml:
path_scd00740.kgml: Found a trail of span 2 containing skipped vertices
path_scd00740.kgml: 38 -> [39] -> 40
path_scd00740.kgml: R00425 -> [R03459] -> R03458
path_scd00740.kgml: {scd:Spica_0168, scd:Spica_0753} -> [{scd:Spica_0166, scd:Spica_2686}] -> {scd:Spica_0166, scd:Spica_2686}
path_scd00740.kgml: 3.5.4.25 -> [3.5.4.26] -> 1.1.1.193
path_scd00740.kgml: Skipped genes: scd:Spica_0167
path_scd00740.kgml:
path_scd00740.kgml: --- 0.37 seconds ---

path_scd00750.kgml: Vitamin B6 metabolism
path_scd00750.kgml: Initialization took 0.13 seconds
path_scd00750.kgml: (not found)
path_scd00750.kgml: --- 0.17 seconds ---

path_scd00760.kgml: Nicotinate and nicotinamide metabolism
path_scd00760.kgml: Initialization took 0.43 seconds
path_scd00760.kgml:
path_scd00760.kgml: Found a trail of span 2 without skipping any vertex
path_scd00760.kgml: 89 -> 88
path_scd00760.kgml: R01268 -> R01724
path_scd00760.kgml: scd:Spica_1892 -> scd:Spica_1893
path_scd00760.kgml: 3.5.1.19 -> 6.3.4.21
path_scd00760.kgml:
path_scd00760.kgml: --- 0.60 seconds ---

path_scd00770.kgml: Pantothenate and CoA biosynthesis
path_scd00770.kgml: Initialization took 0.64 seconds
path_scd00770.kgml:
path_scd00770.kgml: Found a trail of span 2 containing skipped vertices
path_scd00770.kgml: 82 -> [81] -> 80
path_scd00770.kgml: R00006 -> [R03051] -> R01209
path_scd00770.kgml: {scd:Spica_2671, scd:Spica_2677, scd:Spica_2690, scd:Spica_2691} -> [scd:Spica_2676] -> {scd:Spica_2672, scd:Spica_2687}
path_scd00770.kgml: 2.2.1.6 -> [1.1.1.86] -> 4.2.1.9
path_scd00770.kgml: Skipped genes: scd:Spica_2689, scd:Spica_2688
path_scd00770.kgml:
path_scd00770.kgml: --- 0.76 seconds ---

path_scd00780.kgml: Biotin metabolism
path_scd00780.kgml: Initialization took 0.18 seconds
path_scd00780.kgml:
path_scd00780.kgml: Found a trail of span 3 without skipping any vertex
path_scd00780.kgml: 95 -> 53 -> 56
path_scd00780.kgml: R10115 -> R10116 -> R10117
path_scd00780.kgml: scd:Spica_2038 -> {scd:Spica_0233, scd:Spica_0306, scd:Spica_2037} -> scd:Spica_2039
path_scd00780.kgml: {2.3.1.179, 2.3.1.41} -> 1.1.1.100 -> 4.2.1.59
path_scd00780.kgml:
path_scd00780.kgml: Found a trail of span 3 without skipping any vertex
path_scd00780.kgml: 74 -> 67 -> 70
path_scd00780.kgml: R10119 -> R10120 -> R10121
path_scd00780.kgml: scd:Spica_2038 -> {scd:Spica_0233, scd:Spica_0306, scd:Spica_2037} -> scd:Spica_2039
path_scd00780.kgml: {2.3.1.179, 2.3.1.41} -> 1.1.1.100 -> 4.2.1.59
path_scd00780.kgml:
path_scd00780.kgml: Found a trail of span 2 containing skipped vertices
path_scd00780.kgml: 95 -> [53] -> 56
path_scd00780.kgml: R10115 -> [R10116] -> R10117
path_scd00780.kgml: scd:Spica_2038 -> [{scd:Spica_0233, scd:Spica_0306, scd:Spica_2037}] -> scd:Spica_2039
path_scd00780.kgml: {2.3.1.179, 2.3.1.41} -> [1.1.1.100] -> 4.2.1.59
path_scd00780.kgml:
path_scd00780.kgml: Found a trail of span 2 containing skipped vertices
path_scd00780.kgml: 74 -> [67] -> 70
path_scd00780.kgml: R10119 -> [R10120] -> R10121
path_scd00780.kgml: scd:Spica_2038 -> [{scd:Spica_0233, scd:Spica_0306, scd:Spica_2037}] -> scd:Spica_2039
path_scd00780.kgml: {2.3.1.179, 2.3.1.41} -> [1.1.1.100] -> 4.2.1.59
path_scd00780.kgml:
path_scd00780.kgml: --- 0.43 seconds ---

path_scd00785.kgml: Lipoic acid metabolism
path_scd00785.kgml: Initialization took 0.08 seconds
path_scd00785.kgml: (not found)
path_scd00785.kgml: --- 0.10 seconds ---

path_scd00790.kgml: Folate biosynthesis
path_scd00790.kgml: Initialization took 0.23 seconds
path_scd00790.kgml: (not found)
path_scd00790.kgml: --- 0.27 seconds ---

path_scd00860.kgml: Porphyrin and chlorophyll metabolism
path_scd00860.kgml: Initialization took 0.13 seconds
path_scd00860.kgml:
path_scd00860.kgml: Found a trail of span 3 containing skipped vertices
path_scd00860.kgml: 305 -> 308 -> 310
path_scd00860.kgml: {R05221, R06558} -> R05222 -> R05223
path_scd00860.kgml: scd:Spica_1558 -> scd:Spica_1558 -> scd:Spica_1561
path_scd00860.kgml: {2.7.1.156, 2.7.1.156} -> 2.7.7.62 -> 2.7.8.26
path_scd00860.kgml: Skipped genes: scd:Spica_1560, scd:Spica_1559
path_scd00860.kgml:
path_scd00860.kgml: Found a trail of span 2 containing skipped vertices
path_scd00860.kgml: 305 -> [308] -> 310
path_scd00860.kgml: {R05221, R06558} -> [R05222] -> R05223
path_scd00860.kgml: scd:Spica_1558 -> [scd:Spica_1558] -> scd:Spica_1561
path_scd00860.kgml: {2.7.1.156, 2.7.1.156} -> [2.7.7.62] -> 2.7.8.26
path_scd00860.kgml: Skipped genes: scd:Spica_1560, scd:Spica_1559
path_scd00860.kgml:
path_scd00860.kgml: --- 0.27 seconds ---

path_scd00900.kgml: Terpenoid backbone biosynthesis
path_scd00900.kgml: Initialization took 0.43 seconds
path_scd00900.kgml:
path_scd00900.kgml: Found a trail of span 2 containing skipped vertices
path_scd00900.kgml: 66 -> [67] -> 68
path_scd00900.kgml: R05633 -> [R05634] -> R05637
path_scd00900.kgml: scd:Spica_2107 -> [scd:Spica_0790] -> scd:Spica_2108
path_scd00900.kgml: 2.7.7.60 -> [2.7.1.148] -> 4.6.1.12
path_scd00900.kgml:
path_scd00900.kgml: --- 0.52 seconds ---

path_scd00906.kgml: Carotenoid biosynthesis
path_scd00906.kgml: Initialization took 0.04 seconds
path_scd00906.kgml: (not found)
path_scd00906.kgml: --- 0.09 seconds ---

path_scd00910.kgml: Nitrogen metabolism
path_scd00910.kgml: Initialization took 0.23 seconds
path_scd00910.kgml:
path_scd00910.kgml: Found a trail of span 2 without skipping any vertex
path_scd00910.kgml: 30 -> 87
path_scd00910.kgml: R00143 -> {R00243, R00248}
path_scd00910.kgml: scd:Spica_0028 -> scd:Spica_0027
path_scd00910.kgml: {1.7.1.10, 1.7.99.1} -> {1.4.1.2, 1.4.1.3, 1.4.1.13, 1.4.1.3, 1.4.1.4}
path_scd00910.kgml:
path_scd00910.kgml: --- 0.33 seconds ---

path_scd00920.kgml: Sulfur metabolism
path_scd00920.kgml: Initialization took 0.13 seconds
path_scd00920.kgml: (not found)
path_scd00920.kgml: --- 0.18 seconds ---

path_scd00970.kgml: Aminoacyl-tRNA biosynthesis
path_scd00970.kgml: Initialization took 1.68 seconds
path_scd00970.kgml: (not found)
path_scd00970.kgml: --- 1.73 seconds ---

path_scd01040.kgml: Biosynthesis of unsaturated fatty acids
path_scd01040.kgml: Initialization took 0.08 seconds
path_scd01040.kgml: (not found)
path_scd01040.kgml: --- 0.13 seconds ---

--- 115.40 seconds ---
