# Supplementary material for: CoMetGeNe: mining conserved neighborhood patterns in metabolic and genomic contexts
Source: BMC Bioinformatics. 2019 Jan 10;20:19. doi: 10.1186/s12859-018-2542-2 (PMC6327494; doi:10.1186/s12859-018-2542-2)
Supplement: Supplementary file 15 — Statistics per species for completely assembled representative bacterial genomes present in NCBI Genomes. The included statistics are the same as for Additional file 6. (XLS 238 kb) [file 12859_2018_2542_MOESM15_ESM.xls]

## Sheet: Additional file 6
Species	KEGG code	Genome size (number of genes)	Number of enzyme-coding genes	Percentage of enzyme-coding genes	Number of pathways	Number of trails	Average trail span	Median trail span	#trails of span 1-3	#trails of span 4-10	#trails of span 11+
Acidovorax avenae subsp. avenae ATCC 19860	aaa	4851	1460	30.1	93	259	3.55	3	187	57	15
Alicyclobacillus acidocaldarius subsp. acidocaldarius DSM 446	aac	3238	853	26.34	85	330	4.4	3	179	130	21
Acetobacter aceti	aace	3377	972	28.78	82	210	4.47	3	134	55	21
Aggregatibacter actinomycetemcomitans	aact	2305	805	34.92	68	154	2.77	2	120	34	0
Glutamicibacter arilaitensis Re117	aai	3771	952	25.25	83	225	3.35	3	142	83	0
Aminobacter aminovorans	aak	6696	2010	30.02	90	349	3.3	3	229	120	0
Alteromonas australica	aal	3534	1027	29.06	89	264	4.55	3	171	70	23
Arenibacter algicola	aalg	5028	915	18.2	86	221	4.19	3	139	67	15
Anoxybacillus amylolyticus	aamy	3339	983	29.44	77	408	4.17	3	216	166	26
Acetohalobium arabaticum DSM 5501	aar	2438	766	31.42	70	431	6.03	4	183	174	74
Acetobacter ascendens	aasc	2931	804	27.43	81	224	4.39	3	142	61	21
Paenarthrobacter aurescens TC1	aau	4780	1204	25.19	91	295	3.35	3	198	97	0
Altererythrobacter atlanticus	aay	3327	948	28.49	82	177	2.92	3	138	39	0
Acinetobacter baumannii	abad	3487	1003	28.76	88	214	2.89	2	163	51	0
Brevefilum fermentans	abat	2349	589	25.07	63	83	2.88	3	65	18	0
Azospirillum brasilense	abf	5859	1680	28.67	97	287	2.95	3	212	75	0
Asaia bogorensis NBRC 16594	abg	2843	906	31.87	83	261	4.15	3	178	61	22
Alcanivorax borkumensis SK2	abo	2806	886	31.58	86	249	4.81	3	163	50	36
Acholeplasma brassicae	abra	1763	497	28.19	56	118	7.47	4	58	38	22
Arcobacter butzleri RM4018	abu	2333	752	32.23	70	142	4.94	3	90	31	21
Acidobacterium capsulatum ATCC 51196	aca	3497	886	25.34	85	197	3.48	3	121	76	0
Acidothermus cellulolyticus 11B	ace	2214	790	35.68	79	257	3.56	3	152	105	0
Aerococcus christensenii	acg	1559	539	34.57	58	120	4.97	4	56	47	17
Pseudarthrobacter chlorophenolicus A6	ach	4745	1177	24.81	91	271	3.64	3	155	116	0
Acholeplasma laidlawii PG-8A	acl	1433	413	28.82	56	103	3.49	3	53	50	0
Granulicella tundricola MP5ACTX9	acm	4758	993	20.87	87	242	3.94	3	130	107	5
Anaplasma centrale Israel	acn	984	415	42.17	48	17	2.47	2	17	0	0
Aminobacterium colombiense DSM 12261	aco	1972	642	32.56	70	230	5.77	3	124	72	34
Anaeromyxobacter dehalogenans 2CP-1	acp	4573	1116	24.4	80	262	4.24	3	176	63	23
Azotobacter chroococcum NCIMB 8003	acx	4564	1292	28.31	89	396	4.51	3	229	131	36
Anabaena cylindrica PCC 7122	acy	6258	1112	17.77	89	39	2.36	2	36	3	0
Acidithiobacillus caldus ATCC 51756	acz	2988	897	30.02	73	261	4.43	3	159	79	23
Ammonifex degensii KC4	adg	2239	644	28.76	65	314	5.06	4	125	166	23
Alcanivorax dieselolei B5	adi	4470	1271	28.43	85	301	4.87	3	177	88	36
Alicycliphilus denitrificans K601	adk	4904	1353	27.59	90	344	4.84	3	180	126	38
Altererythrobacter dongtanensis	ado	2950	865	29.32	87	176	3.02	3	129	47	0
Acinetobacter defluvii	adv	3720	871	23.41	89	155	2.83	2	123	32	0
Alkalilimnicola ehrlichii MLHE-1	aeh	2940	997	33.91	84	283	5	3	156	89	38
Acinetobacter equi	aei	2876	872	30.32	85	193	2.82	2	150	43	0
Altererythrobacter epoxidivorans	aep	2819	821	29.12	84	193	2.91	3	152	41	0
Adlercreutzia equolifaciens DSM 19450	aeq	2335	637	27.28	66	196	5.21	3	105	76	15
Aeromicrobium erythreum	aer	3444	916	26.6	85	265	3.58	3	149	116	0
Asticcacaulis excentricus CB 48	aex	3921	1068	27.24	90	254	3.44	3	168	86	0
Alcaligenes faecalis	afa	3845	1276	33.19	92	249	4.22	3	166	60	23
Alistipes finegoldii DSM 17242	afd	3302	651	19.72	68	188	5.59	4.5	82	91	15
Acidithiobacillus ferrivorans SS3	afi	3336	861	25.81	75	281	4.49	3	171	87	23
Acidaminococcus fermentans DSM 20731	afn	2174	629	28.93	70	192	3.35	3	136	56	0
Acidimicrobium ferrooxidans DSM 10331	afo	2095	709	33.84	81	213	4.6	3	110	86	17
Acidithiobacillus ferrooxidans ATCC 23270	afr	3303	847	25.64	78	275	4.35	3	169	83	23
Actinoplanes friuliensis DSM 7358	afs	8648	1599	18.49	99	301	3.48	3	185	116	0
Archangium gephyra	age	10211	1445	14.15	96	255	3.2	3	166	89	0
Akkermansia glycaniphila	agl	2591	668	25.78	69	61	2.64	2	50	11	0
Anoxybacillus gonensis	agn	2934	939	32	75	417	4.57	4	196	184	37
Agromyces aureus	agy	3932	1022	25.99	85	238	2.87	2.5	186	52	0
Arcanobacterium haemolyticum DSM 20595	ahe	1885	543	28.81	58	103	2.96	3	76	27	0
Actinoalloteichus hoggarensis	ahg	5603	1174	20.95	94	231	3.6	3	149	77	5
Actinoalloteichus hymeniacidonis	ahm	5425	1189	21.92	94	257	3.81	3	153	98	6
Algibacter alginicilyticus	ahz	3334	752	22.56	79	164	3.59	3	110	54	0
Acidaminococcus intestini RyC-MR95	ain	2472	638	25.81	68	192	3.34	3	137	55	0
Amycolatopsis japonica	aja	8500	1620	19.06	106	312	3.09	3	233	79	0
Acinetobacter junii	ajn	3248	858	26.42	86	187	2.99	3	142	45	0
Acinetobacter johnsonii XBB1	ajo	4001	934	23.34	92	209	3.01	2	151	58	0
Acinetobacter larvae	ala	3303	910	27.55	89	156	2.68	2	132	24	0
Allochromatium vinosum DSM 180	alv	3366	1028	30.54	75	235	4.34	3	156	56	23
Alteromonas macleodii ATCC 27126	amac	3941	1090	27.66	86	267	4.54	3	170	74	23
Anaplasma marginale Florida	amf	997	415	41.62	48	17	2.41	2	17	0	0
Actinosynnema mirum DSM 43827	ami	7179	1389	19.35	97	307	3.21	3	218	89	0
Advenella mimigardefordensis DPN7	amim	4136	1424	34.43	89	256	3.42	3	161	95	0
Acetomicrobium mobile DSM 13181	amo	2109	790	37.46	69	254	5.43	3	153	67	34
Amycolatopsis methanolica 239	amq	7134	1639	22.97	102	294	3.2	3	209	85	0
Acaryochloris marina MBIC11017	amr	8571	1109	12.94	92	79	3.09	2	57	22	0
Actinoplanes missouriensis 431	ams	8204	1628	19.84	100	311	3.22	3	213	98	0
Alkaliphilus metalliredigens QYMF	amt	4941	1002	20.28	73	376	5.52	4	182	160	34
Akkermansia muciniphila ATCC BAA-835	amu	2240	637	28.44	74	83	2.83	3	64	19	0
Acidiphilium multivorum AIU301	amv	4006	1317	32.88	89	358	4.27	3	208	129	21
Altererythrobacter marensis	amx	2720	846	31.1	81	180	2.9	2.5	142	38	0
Actinomyces meyeri	amy	1780	539	30.28	62	138	5.17	3	93	31	14
Altererythrobacter namhicola	anh	2563	759	29.61	84	205	3	3	155	50	0
Arcobacter nitrofigilis DSM 7299	ant	3220	1012	31.43	83	226	4.45	3	139	66	21
Azoarcus olearius	aoa	4135	1287	31.12	92	345	4.23	3	206	116	23
Acholeplasma oculi	aoc	1511	448	29.65	56	123	7.25	4	56	45	22
Alkaliphilus oremlandii OhILAs	aoe	2991	759	25.38	64	227	5.94	3	115	78	34
Bradyrhizobium oligotrophicum S58	aol	7285	1990	27.32	95	293	2.96	3	213	80	0
Actinomyces oris	aos	2459	735	29.89	69	215	4.86	3	117	84	14
Alcanivorax pacificus W11-5	apac	3754	994	26.48	86	282	4.75	3	168	78	36
Acholeplasma palmae J233	apal	1482	437	29.49	52	111	7.36	3	59	30	22
Acetobacter persici	aper	3427	842	24.57	84	183	4.63	3	111	51	21
Anaplasma phagocytophilum HZ	aph	1411	403	28.56	43	10	2.3	2	10	0	0
Pseudarthrobacter phenanthrenivorans Sphe3	apn	4274	1098	25.69	90	271	3.53	3	165	106	0
Anaerococcus prevotii DSM 20548	apr	1916	568	29.65	61	80	2.69	2	65	15	0
Acidihalobacter prosperus	aprs	3428	1043	30.43	83	240	5	3	135	69	36
Atopobium parvulum DSM 20469	apv	1422	464	32.63	59	78	2.9	3	59	19	0
Actinomyces radicidentis	ard	2586	751	29.04	76	175	4.93	3	105	56	14
Arthrobacter alpinus	arw	4005	1112	27.77	84	290	3.52	3	170	120	0
Aeromonas salmonicida subsp. salmonicida A449	asa	4730	1322	27.95	83	264	3.21	3	187	77	0
Aerococcus sanguinicola	asan	1830	619	33.83	71	159	6.33	3	85	42	32
Hoyosella subflava DQS3-9A1	asd	4772	1165	24.41	94	293	3.43	3	187	106	0
Actinotignum schaalii	asg	1508	509	33.75	69	137	5.51	3	75	48	14
Acinetobacter schindleri	asj	3163	888	28.07	90	172	3.01	2	128	44	0
Aequorivita sublithincola DSM 14238	asl	3242	667	20.57	77	159	4.95	3	82	62	15
Acinetobacter soli	asol	3452	995	28.82	90	229	2.85	2	181	48	0
Alteromonas stellipolaris	asp	4069	1065	26.17	89	274	4.49	3	179	72	23
Aeromonas schubertii	asr	4458	1307	29.32	84	257	3.34	3	179	78	0
Actinobacillus suis ATCC 33415	ass	2341	884	37.76	79	198	3.32	3	137	61	0
Actinobacillus succinogenes 130Z	asu	2199	850	38.65	73	187	2.93	3	140	47	0
Alkalitalea saponilacus	asx	3689	835	22.63	73	210	3.5	3	138	72	0
Candidatus Arsenophonus lipoptenae	asy	681	395	58	50	102	3.33	3	64	38	0
Acetobacter senegalensis	asz	3669	981	26.74	89	240	4.2	3	158	61	21
Caldicellulosiruptor bescii DSM 6725	ate	2836	715	25.21	70	233	3.64	3	146	87	0
Azospirillum thiophilum	ati	6620	1874	28.31	94	254	2.87	3	195	59	0
Anaerolinea thermophila UNI-1	atm	3236	790	24.41	76	156	3.99	4	77	79	0
Aerococcus urinaehominis	auh	1703	583	34.23	68	107	6.84	3	64	24	19
Aerococcus urinae	aur	2024	626	30.93	64	182	6.48	3	97	49	36
Agrobacterium vitis S4	avi	5559	1751	31.5	93	242	2.96	3	178	64	0
Azotobacter vinelandii CA	avl	5213	1488	28.54	92	388	4.41	3	238	114	36
Aerococcus viridans	avs	2051	672	32.76	75	244	6.5	4	101	108	35
Aliivibrio wodanis	awd	4281	1177	27.49	79	234	3.35	3	166	68	0
Acetobacterium woodii DSM 1030	awo	3561	975	27.38	72	258	5.05	3	140	101	17
Amphibacillus xylanus NBRC 15112	axl	2489	780	31.34	75	206	4.31	4	98	97	11
Achromobacter xylosoxidans	axy	6894	1942	28.17	95	302	2.99	3	223	79	0
Ilumatobacter coccineus YM16-304	aym	4346	1027	23.63	90	234	4.4	3	148	63	23
Aster yellows witches'-broom phytoplasma AYWB	ayw	728	218	29.95	19	32	3.38	3	17	15	0
Azorhizobium caulinodans ORS 571	azc	4782	1510	31.58	93	198	2.7	2	166	32	0
Buchnera aphidicola Bp (Baizongia pistaciae)	bab	553	333	60.22	45	108	4.2	3	59	49	0
Bifidobacterium actinocoloniiforme DSM 22766	bact	1504	442	29.39	62	57	2.65	2	49	8	0
Bifidobacterium adolescentis ATCC 15703	bad	1700	543	31.94	68	155	5.5	3	79	62	14
Bacillus atrophaeus	bae	4282	1226	28.63	85	417	4.31	4	205	184	28
Buchnera aphidicola (Cinara tujafilina)	baj	404	234	57.92	36	71	4.76	4	35	36	0
Buchnera aphidicola Ak (Acyrthosiphon kondoi)	bak	625	383	61.28	50	86	4.15	3	51	35	0
Bartonella ancashensis	banc	1394	528	37.88	60	112	3.14	3	79	33	0
Borrelia anserina Es	bane	963	336	34.89	37	45	3.33	3	26	19	0
Bifidobacterium angulatum DSM 20098 = JCM 7096	bang	1650	553	33.52	66	156	5.48	3	81	61	14
Bacillus amyloliquefaciens DSM 7	bao	4046	1197	29.58	87	406	4.3	3	209	169	28
Buchnera aphidicola G002 (Myzus persicae)	bapg	621	388	62.48	50	121	4.04	3	69	52	0
Buchnera aphidicola (Aphis glycines)	baph	612	381	62.25	50	95	4.19	3	55	40	0
Bartonella apis	bapi	2456	894	36.4	80	196	3.01	3	142	54	0
Buchnera aphidicola Sg (Schizaphis graminum)	bas	620	368	59.35	48	85	4.38	3	48	37	0
Bifidobacterium asteroides PRL2011	bast	1731	563	32.52	67	146	5.53	3	76	56	14
Bartonella australis Aust/NH1	baus	1313	525	39.98	60	117	3.29	3	76	41	0
Bordetella avium 197N	bav	3502	1106	31.58	92	173	3.11	3	123	50	0
Bdellovibrio bacteriovorus HD100	bba	3619	775	21.41	78	156	2.82	3	124	32	0
Belliella baltica DSM 15883	bbd	3879	762	19.64	82	164	3.65	3	98	66	0
Brevibacillus brevis NBRC 100599	bbe	6123	1350	22.05	82	418	3.57	3	255	162	1
Bacillus beveridgei	bbev	3380	1087	32.16	83	316	4.13	3	159	145	12
Bartonella bacilliformis KC583	bbk	1375	532	38.69	63	106	3.09	3	76	30	0
Bifidobacterium breve DSM 20213 = JCM 1192	bbrd	1988	596	29.98	71	153	5.22	3	95	44	14
Bordetella bronchialis	bbro	5179	1675	32.34	92	224	3.16	3	159	65	0
Borreliella bissettii DN127	bbs	1518	339	22.33	36	26	3.04	2.5	18	8	0
Bdellovibrio bacteriovorus W	bbw	2911	702	24.12	80	137	2.75	3	112	25	0
Bacteroides caccae	bcac	3743	803	21.45	72	136	2.83	3	107	29	0
Buchnera aphidicola BCc	bcc	402	236	58.71	36	70	4.77	3.5	35	35	0
Bartonella clarridgeiae 73	bcd	1435	563	39.23	62	109	3.21	3	74	35	0
Bacteroides cellulosilyticus	bcel	5554	966	17.39	73	199	3.74	3	147	37	15
Burkholderia cepacia ATCC 25416	bcep	7681	2013	26.21	103	424	3.92	3	267	134	23
Bacillus clausii KSM-K16	bcl	4203	1308	31.12	82	330	4.04	3	180	137	13
Bacillus cellulosilyticus DSM 2522	bco	4444	1131	25.45	85	328	4.43	4	161	143	24
Bacillus coagulans DSM 1 = ATCC 7050	bcoa	3405	917	26.93	76	327	4.08	3	171	139	17
Bifidobacterium coryneforme	bcor	1422	520	36.57	65	125	3.5	3	72	53	0
Beutenbergia cavernae DSM 12333	bcv	4278	1028	24.03	88	247	3.32	3	158	89	0
Bacillus cytotoxicus NVH 391-98	bcy	4176	1062	25.43	80	350	3.73	3	205	133	12
Bifidobacterium dentium JCM 1195 = DSM 20436	bdn	2209	659	29.83	74	168	5.33	3	87	67	14
Borrelia duttonii Ly	bdu	1469	343	23.35	37	43	3.09	3	29	14	0
Blochmannia endosymbiont of Polyrhachis (Hedomyrma) turneri	bed	634	395	62.3	55	146	4.24	4	70	76	0
Blochmannia endosymbiont of Camponotus (Colobopsis) obliquus	ben	642	391	60.9	55	132	4.33	3	68	59	5
Bdellovibrio exovorus JSS	bex	2655	690	25.99	76	158	3.14	3	112	46	0
Bacillus flexus	bfx	4196	1051	25.05	81	361	4.79	3	191	115	55
Burkholderia gladioli	bgd	7757	1992	25.68	99	369	3.74	3	250	100	19
Bordetella genomosp. 13	bgm	4848	1545	31.87	91	261	4.32	3	167	71	23
Bartonella grahamii as4aup	bgr	2053	600	29.23	67	125	3.24	3	83	42	0
Borreliella garinii	bgs	846	325	38.42	37	25	3.04	2	17	8	0
Bacillus glycinifermentans	bgy	4844	1326	27.37	84	432	4.09	3	238	170	24
Brachyspira hyodysenteriae ATCC 27164	bhd	2671	714	26.73	74	110	3.1	3	77	33	0
Bartonella henselae Houston-1	bhe	1665	549	32.97	64	125	3.26	3	83	42	0
Bacillus horikoshii	bhk	4339	1118	25.77	85	453	4.15	3	239	188	26
Bordetella holmesii ATCC 51541	bho	3975	1259	31.67	88	263	4.21	3	174	66	23
Butyrivibrio hungatei	bhu	3063	808	26.38	71	147	5	3	106	26	15
Bordetella hinzii	bhz	4641	1585	34.15	93	251	3.45	3	179	64	8
Bradyrhizobium icense	bic	7714	1899	24.62	95	238	3.25	3	174	64	0
Beijerinckia indica subsp. indica ATCC 9039	bid	3982	1077	27.05	91	179	2.84	3	145	34	0
Bacillus infantis NRRL B-14911	bif	5179	1278	24.68	87	430	4.04	3	227	177	26
Bradyrhizobium japonicum USDA 6	bju	8888	2112	23.76	95	279	3.29	3	198	81	0
Bacillus krulwichiae	bkw	4867	1218	25.03	81	358	4.17	3	206	125	27
Bacillus licheniformis DSM 13 = ATCC 14580	bld	4297	1273	29.63	87	418	4.13	3	222	175	21
Blattabacterium cuenoti BPAA	blp	624	351	56.25	51	139	4.88	4	57	82	0
Salinivirga cyanobacteriivorans	blq	3931	759	19.31	74	130	3.98	3	72	58	0
Brevibacillus laterosporus LMG 15441	blr	4704	1222	25.98	82	388	4.48	3	204	147	37
Bifidobacterium animalis subsp. lactis DSM 10140	blt	1629	538	33.03	71	145	5.51	3	80	51	14
Brevibacterium linens	bly	3420	957	27.98	81	232	3.24	3	152	80	0
Borrelia mayonii	bmay	1261	336	26.65	36	26	3.04	2.5	18	8	0
Brucella melitensis bv. 1 16M	bme	3264	1230	37.68	85	282	2.99	3	203	79	0
Bacillus megaterium NBRC 15308 = ATCC 14581	bmeg	6005	1411	23.5	89	452	4.53	3	238	158	56
Bacillus methanolicus MGA3	bmet	3424	998	29.15	76	388	4.18	4	192	170	26
Borrelia miyamotoi LB-2001	bmo	875	336	38.4	38	37	3.32	3	22	15	0
Halobacteriovorax marinus SJ	bmx	3288	775	23.57	76	159	2.92	3	118	41	0
Bacillus mycoides	bmyo	5827	1321	22.67	86	392	3.75	3	226	156	10
Brevundimonas naejangsanensis	bne	2829	890	31.46	86	296	5.21	4	145	115	36
Bacteroides ovatus	boa	4997	921	18.43	74	184	3.78	3	136	33	15
Bacillus oceanisediminis 2691	bon	5824	1426	24.48	82	415	3.86	3	223	176	16
Butyrivibrio proteoclasticus B316	bpb	3881	785	20.23	70	145	4.99	3	107	23	15
Bacillus pseudofirmus OF4	bpf	4437	1065	24	80	375	4.06	3	197	159	19
Paraburkholderia phymatum STM815	bph	7899	2065	26.14	95	374	3.04	3	276	98	0
Brachyspira pilosicoli P43/6/78	bpip	2244	661	29.46	75	101	4.86	3	59	27	15
Anaerostipes hadrus	bprl	2826	749	26.5	69	197	3.27	3	128	69	0
Basilea psittacipulmonis DSM 24701	bpsi	1514	651	43	65	158	4.9	3	101	34	23
Bifidobacterium pseudolongum PV8-2	bpsp	1684	542	32.19	71	147	5.59	3	76	57	14
Bordetella petrii	bpt	5095	1533	30.09	91	272	2.99	3	202	70	0
Bacillus pumilus	bpu	3852	1164	30.22	82	355	3.88	3	199	145	11
Bartonella quintana Toulouse	bqu	1357	527	38.84	65	119	3.16	3	83	36	0
Paraburkholderia rhizoxinica HKI 454	brh	3925	904	23.03	88	257	4.42	3	154	80	23
Brachyspira murdochii DSM 12563	brm	2894	726	25.09	75	102	3.02	3	74	28	0
Bacteroides salanitronis DSM 18170	bsa	3838	714	18.6	72	153	3.5	3	108	39	6
Brevundimonas subvibrioides ATCC 15264	bsb	3393	924	27.23	87	282	3.31	3	197	85	0
Bifidobacterium scardovii JCM 12489 = DSM 13734	bsca	2637	752	28.52	70	168	5.21	3	96	58	14
Blastococcus saxobsidens DD2	bsd	4911	1198	24.39	92	281	3.31	3	184	97	0
Bacillus selenitireducens MLS10	bse	3421	1048	30.63	79	311	4.2	4	151	148	12
Bacillus simplex	bsj	5172	1268	24.52	83	391	4.08	3	217	148	26
Bacillus smithii	bsm	3880	958	24.69	79	366	4.18	3	200	139	27
Bacillus thuringiensis YBT-1518	bthu	6877	1402	20.39	85	372	3.83	3	208	154	10
Bibersteinia trehalosi USDA-ARS-USMARC-192	bto	2325	845	36.34	78	181	3.42	3	127	54	0
Bifidobacterium thermophilum RBL67	btp	1904	593	31.14	70	148	5.51	3	81	53	14
Bartonella tribocorum CIP 105476	btr	2202	588	26.7	68	119	3.17	3	82	37	0
Bordetella trematum	btrm	4205	1331	31.65	89	242	3.46	3	172	62	8
Kyrpidia tusciae DSM 2912	bts	3402	941	27.66	85	348	4.18	3	200	127	21
Borrelia turicatae 91E135	btu	1092	333	30.49	37	33	2.97	3	24	9	0
Burkholderia ubonensis MSMB22	bub	6343	1873	29.53	98	361	3.19	3	242	119	0
Buchnera aphidicola	buh	591	364	61.59	47	80	4.28	3	46	34	0
Brevundimonas vesicularis	bvc	3380	890	26.33	86	354	4.8	3	192	126	36
Bartonella vinsonii subsp. berkhoffii Winnie	bvn	1484	568	38.27	62	128	3.23	3	87	41	0
Blastochloris viridis	bvr	3322	1081	32.54	83	188	2.92	3	141	47	0
Barnesiella viscericola DSM 18177	bvs	2614	619	23.68	73	116	2.7	2	95	21	0
Borreliella valaisiana Tom4006	bvt	944	335	35.49	37	25	3.04	2	17	8	0
Bacteroides vulgatus ATCC 8482	bvu	4183	831	19.87	74	176	3.76	3	131	30	15
Bosea vaviloviae	bvv	6238	2002	32.09	93	313	4.22	3	206	77	30
Bacillus weihaiensis	bwh	4149	1094	26.37	81	377	4.25	3	193	158	26
Paraburkholderia xenovorans LB400	bxe	9044	2474	27.36	97	461	3.4	3	307	153	1
Coraliomargarita akajimensis DSM 45221	caa	3192	731	22.9	72	152	3.3	3	113	33	6
Caldithrix abyssi DSM 13497	caby	4264	927	21.74	81	219	3.35	3	141	78	0
Clostridium aceticum	cace	3953	1078	27.27	76	384	5.68	4	180	168	36
Gottschalkia acidurici 9a	cad	2960	815	27.53	68	297	5.63	4	141	122	34
Chloroflexus aggregans DSM 9485	cag	3903	994	25.47	83	218	3.56	3	152	56	10
Clostridium autoethanogenum DSM 10061	cah	4131	1027	24.86	73	243	4.98	3	148	79	16
Catenulispora acidiphila DSM 44928	cai	9128	1534	16.81	99	309	2.99	3	231	78	0
Campylobacter iguaniorum	caj	1831	678	37.03	68	92	2.73	2	81	11	0
Calothrix sp. PCC 6303	calt	5841	1087	18.61	90	57	2.28	2	56	1	0
Corynebacterium ammoniagenes DSM 20306	camg	2422	818	33.77	82	272	3.81	3	146	126	0
Campylobacter fetus subsp. testudinum 03-427	camp	1761	701	39.81	65	139	4.91	3	93	25	21
Cyanobacterium aponinum PCC 10605	can	3614	935	25.87	86	19	2.05	2	19	0	0
Cellulophaga algicola DSM 14237	cao	4347	823	18.93	87	177	3.27	2	130	47	0
Caldilinea aerophila DSM 14535 = NBRC 104270	cap	4174	1170	28.03	90	184	3.23	3	125	59	0
Corynebacterium aquilae DSM 44791	caqu	2087	675	32.34	79	165	3.56	3	91	74	0
Corynebacterium aurimucosum ATCC 700975	car	2625	733	27.92	76	187	3.41	3	117	70	0
Clostridium argentinense	carg	4328	942	21.77	69	218	5.5	3	119	80	19
Cryobacterium arcticum	cart	4020	1091	27.14	88	208	3.05	3	157	51	0
Croceibacter atlanticus HTCC2559	cat	2746	630	22.94	75	210	5.12	3	108	76	26
Chlamydia avium 10DC88	cav	1003	380	37.89	47	95	3.37	3	67	28	0
Carnobacterium inhibens subsp. gilichinskyi	caw	2426	759	31.29	76	165	5.54	3	106	40	19
Corynebacterium atypicum	cax	1765	562	31.84	69	99	2.76	2	82	17	0
Corynebacterium argentoratense DSM 44202	caz	1939	666	34.35	76	193	3.65	3	108	85	0
Cellulophaga baltica 18	cbat	3967	815	20.54	88	179	3.37	3	126	53	0
Clostridium beijerinckii	cbe	5243	1308	24.95	79	336	4.6	3	173	151	12
Clostridium botulinum B Eklund 17B (NRP)	cbk	3640	874	24.01	72	301	5.38	4	146	136	19
Clostridium botulinum BKT015925	cbn	3116	734	23.56	61	227	5.48	3	123	85	19
Lawsonella clevelandensis	cbq	1655	542	32.75	72	177	4.02	4	86	91	0
Clostridium butyricum	cbut	4106	1183	28.81	76	333	5.14	3	177	137	19
Clostridium baratii Sullivan	cbv	3278	883	26.94	72	295	5.97	5	115	161	19
Cupriavidus basilensis	cbw	7751	2010	25.93	98	345	3.07	3	264	81	0
Chlamydia caviae GPIC	cca	1022	390	38.16	47	80	3.36	3	59	21	0
Clostridium cellulovorans 743B	ccb	4501	1091	24.24	73	242	4.89	3	131	98	13
Ruminiclostridium cellulolyticum H10	cce	3578	841	23.5	75	197	3.24	3	144	53	0
Clostridium cellulosi	ccel	2088	706	33.81	65	197	4.01	3	111	86	0
Cellulosimicrobium cellulans	cceu	4182	1057	25.27	89	212	3.13	3	146	66	0
Corynebacterium casei LMG S-19264	ccg	2872	825	28.73	78	251	5.24	4	120	116	15
Chlorobium chlorochromatii CaD3	cch	2047	684	33.41	67	195	3.44	3	120	75	0
Clostridium chauvoei JF4335	cchv	2699	752	27.86	66	232	5.85	4	110	103	19
Corynebacterium camporealensis	ccj	2317	745	32.15	74	226	3.71	3	128	98	0
Corynebacterium crudilactis	ccjz	2955	855	28.93	81	232	3.6	3	136	96	0
Clostridium carboxidivorans P7	cck	5192	1265	24.36	78	295	5.32	3	156	121	18
Hungateiclostridium clariflavum DSM 19732	ccl	4221	863	20.45	76	258	5.24	3	146	78	34
Capnocytophaga canimorsus Cc5	ccm	2472	547	22.13	71	79	2.78	3	62	17	0
Corynebacterium callunae DSM 20147	ccn	2729	780	28.58	81	229	3.67	3	132	97	0
Campylobacter concisus	ccoc	1851	666	35.98	66	105	2.84	3	93	11	1
Chondromyces crocatus	ccro	8450	1214	14.37	90	188	3.85	3	120	60	8
Cryptobacterium curtum DSM 15641	ccu	1422	475	33.4	58	157	5.63	3	83	59	15
Campylobacter cuniculorum DSM 23162 = LMG 24588	ccun	1904	700	36.76	64	131	2.95	2	97	34	0
Campylobacter curvus 525.92	ccv	1947	669	34.36	70	107	4.38	2	79	13	15
Corallococcus coralloides DSM 2259	ccx	8101	1316	16.24	96	265	3.18	3	179	86	0
Campylobacter coli	ccy	2007	700	34.88	65	177	4.86	3	111	45	21
Corynebacterium diphtheriae	cdi	2389	716	29.97	76	192	3.59	3	112	80	0
Castellaniella defragrans 65Phen	cdn	3667	1313	35.81	86	340	4.8	3	176	126	38
Corynebacterium doosanense CAU 212 = DSM 45436	cdo	2604	729	28	79	226	3.85	3	119	107	0
Corynebacterium deserti GIMN1.010	cdx	2824	821	29.07	81	218	3.56	3	130	88	0
Coxiella endosymbiont of Amblyomma americanum	cea	603	352	58.37	46	160	6.14	3	81	45	34
Corynebacterium efficiens YS-314	cef	3069	821	26.75	83	213	3.63	3	126	87	0
Corynebacterium epidermidicanis	cei	2541	767	30.18	79	233	3.6	3	139	94	0
Cedecea neteri	cem	4550	1615	35.49	85	357	3.32	3	250	107	0
Cyanobacterium endosymbiont of Epithemia turgida isolate EtSB Lake Yunoko	ceo	1993	634	31.81	74	32	2.75	2	25	7	0
Crinalium epipsammum PCC 9333	cep	5059	1013	20.02	87	76	2.66	2	61	15	0
Clostridium estertheticum subsp. estertheticum	ceu	4417	1158	26.22	75	289	4.76	3	162	111	16
Caldisericum exile AZM16c01	cex	1634	487	29.8	53	118	3.15	3	75	43	0
Corynebacterium flavescens	cfc	2308	732	31.72	72	199	3.38	3	129	70	0
Citrobacter freundii CFNIH1	cfd	5144	1705	33.15	89	438	4.16	3	272	143	23
Chlamydia felis Fe/C-56	cfe	1054	393	37.29	47	86	3.35	3	63	23	0
Cellulomonas fimi ATCC 484	cfi	3864	1037	26.84	84	245	3.3	3	162	83	0
Corynebacterium frankenforstense DSM 45800	cfk	1870	654	34.97	71	114	2.69	2	95	19	0
Cellulomonas flavigena DSM 20109	cfl	3784	908	24	84	229	3.26	3	152	77	0
Clostridium formicaceticum	cfm	4251	1073	25.24	74	408	5.49	4	179	195	34
Corynebacterium falsenii DSM 44353	cfn	2401	713	29.7	77	213	3.88	3	109	104	0
Cellulomonas gilvus ATCC 13127	cga	3263	874	26.79	77	226	3.33	3	147	79	0
Cyanobium gracile PCC 6307	cgc	3437	899	26.16	82	57	2.42	2	55	2	0
Cupriavidus gilardii CR3	cgd	4555	1393	30.58	92	275	4.14	3	190	62	23
Coriobacterium glomerans PW2	cgo	1858	633	34.07	61	118	2.99	3	91	27	0
Campylobacter gracilis	cgra	2189	605	27.64	66	112	5.4	3	73	18	21
Corynebacterium glyciniphilum AJ 3170	cgy	3341	940	28.14	92	264	4.8	3	138	112	14
Chlamydia gallinacea 08-1274/3	cgz	955	374	39.16	47	88	3.41	3	61	27	0
Campylobacter hominis ATCC BAA-381	cha	1804	565	31.32	66	112	5.45	3	70	21	21
Cardinium endosymbiont cEper1 of Encarsia pergandiella	che	947	257	27.14	34	12	2.25	2	12	0	0
Capnocytophaga haemolytica	chg	2367	559	23.62	66	51	2.41	2	47	4	0
Corynebacterium humireducens NBRC 106098 = DSM 45392	chm	2611	758	29.03	81	230	3.65	3	135	95	0
Corynebacterium halotolerans YIM 70093 = DSM 44683	chn	2930	833	28.43	87	244	3.66	3	141	103	0
Chlamydia psittaci 6BC	chp	1016	386	37.99	47	93	3.38	3	65	28	0
Caulobacter henricii	chq	3714	1053	28.35	86	256	3.72	3	179	63	14
Cytophaga hutchinsonii ATCC 33406	chu	3837	780	20.33	81	121	2.98	3	86	35	0
Campylobacter helveticus	chv	1969	666	33.82	68	104	3.37	3	78	26	0
Campylobacter hepaticus	chw	1511	664	43.94	67	193	4.78	3	112	60	21
Carboxydothermus hydrogenoformans Z-2901	chy	2707	772	28.52	72	321	5.77	4	151	136	34
Campylobacter hyointestinalis subsp. hyointestinalis LMG 9260	chyo	1793	680	37.93	68	141	4.88	3	96	24	21
Celeribacter indicus	cid	4881	1521	31.16	90	270	3.39	3	189	81	0
Corynebacterium imitans	cii	2092	692	33.08	78	216	3.41	3	138	78	0
Chryseobacterium indologenes	cio	4611	835	18.11	79	249	4.26	3	152	82	15
Campylobacter insulaenigrae NCTC 12927	cis	1517	627	41.33	61	88	3.41	2	66	22	0
Cellvibrio japonicus Ueda107	cja	3816	1026	26.89	84	231	4.99	3	141	54	36
Corynebacterium jeikeium K411	cjk	2182	674	30.89	80	221	3.91	3	112	109	0
Comamonas kerstersii	cke	3353	1073	32	89	261	5.05	3	146	77	38
Clostridium kluyveri DSM 555	ckl	3994	875	21.91	71	232	5.69	3	134	76	22
Corynebacterium kroppenstedtii DSM 44385	ckp	2083	729	35	79	206	3.55	3	119	87	0
Corynebacterium kutscheri	cku	2159	704	32.61	73	173	3.35	3	110	63	0
Campylobacter lari RM2100	cla	1614	632	39.16	60	95	3.35	2	70	25	0
Cellulosilyticum lentocellum DSM 5427	cle	4417	993	22.48	76	256	5.44	3	135	102	19
Chlorobium limicola DSM 245	cli	2578	763	29.6	73	264	5.33	4	120	110	34
Mageeibacillus indolicus UPII9-5	clo	1621	461	28.44	51	66	3.44	3	43	23	0
Clostridium bornimense	clt	3374	875	25.93	72	276	5.14	3.5	138	122	16
Corynebacterium lactis RW2-5	clw	2468	783	31.73	86	235	3.87	3	120	115	0
Cellulophaga lytica DSM 7489	cly	3358	734	21.86	81	149	3.47	3	106	43	0
Chlorobaculum limnaeum	clz	2559	755	29.5	73	274	5.15	4	134	106	34
Cobetia marina	cmai	3469	1198	34.53	85	252	3.45	3	197	41	14
Croceicoccus marinus	cman	3856	1009	26.17	91	219	3.03	3	168	51	0
Celeribacter marinus	cmar	3206	1046	32.63	83	232	3.81	3	162	55	15
Corynebacterium maris DSM 45190	cmd	2653	803	30.27	83	247	3.7	3	140	107	0
Carnobacterium maltaromaticum LMA28	cml	3659	944	25.8	77	210	5.25	3	115	77	18
Corynebacterium marinum DSM 44953	cmq	2622	772	29.44	83	235	3.63	3	139	96	0
Cyclobacterium marinum DSM 745	cmr	5150	848	16.47	87	153	3.61	3	87	66	0
Clavibacter michiganensis subsp. sepedonicus	cms	3299	792	24.01	86	177	3.23	3	126	51	0
Chlamydia muridarum Nigg	cmu	962	373	38.77	46	86	3.45	3	58	28	0
Corynebacterium mustelae	cmv	3182	772	24.26	81	232	3.71	3	127	105	0
Croceicoccus naphthovorans	cna	3840	938	24.43	84	224	3.14	3	157	67	0
Cupriavidus necator N-1	cnc	7967	2115	26.55	98	408	4.1	3	264	120	24
Calditerrivibrio nitroreducens DSM 19672	cni	2177	761	34.96	68	195	4.47	3	140	32	23
Clostridium novyi NT	cno	2436	692	28.41	65	246	5.36	3	134	93	19
Capnocytophaga ochracea DSM 7271	coc	2255	554	24.57	67	50	3.06	2	39	11	0
Clostridium pasteurianum BC1	cpas	4962	1157	23.32	79	287	4.86	3	172	99	16
Clostridium pasteurianum DSM 525 = ATCC 6013	cpat	4099	1088	26.54	76	317	4.79	3	186	115	16
Chlorobium phaeobacteroides BS1	cpb	2619	743	28.37	72	245	5.46	4	109	102	34
Chlorobaculum parvum NCIB 8327	cpc	2141	739	34.52	73	270	5.27	4	125	111	34
Clostridium perfringens ATCC 13124	cpf	3016	784	25.99	70	224	3.62	3	135	89	0
Chlorobium phaeobacteroides DSM 266	cph	2799	749	26.76	65	207	3.77	3	112	92	3
Corynebacterium phocae	cpho	2490	710	28.51	77	223	3.77	3	123	100	0
Cnuibacter physcomitrellae	cphy	4125	1038	25.16	86	241	3.36	3	157	84	0
Chitinophaga pinensis DSM 2588	cpi	7400	1080	14.59	88	249	3.91	3	155	79	15
Campylobacter pinnipediorum subsp. pinnipediorum	cpin	1689	616	36.47	65	120	5.22	3	77	22	21
Chlamydia pecorum E58	cpm	1030	381	36.99	47	92	3.21	3	65	27	0
Coprothermobacter proteolyticus DSM 5265	cpo	1462	512	35.02	58	149	3.93	3	107	32	10
Cloacibacillus porcorum	cpor	3205	904	28.21	76	288	5.23	3	163	91	34
Corynebacterium pseudotuberculosis C231	cpq	2204	725	32.89	75	192	3.59	3	113	79	0
Collimonas pratensis	cpra	5513	1384	25.1	91	252	2.91	3	189	63	0
Anaerotignum propionicum DSM 1682	cpro	3019	731	24.21	66	221	5.47	3	131	71	19
Colwellia psychrerythraea 34H	cps	5054	1111	21.98	85	307	4.29	3	195	91	21
Lachnoclostridium phytofermentans ISDg	cpy	4023	1007	25.03	71	219	3.5	3	123	96	0
Corynebacterium resistens DSM 45100	crd	2230	698	31.3	81	224	3.92	4	110	114	0
Chromohalobacter salexigens DSM 3043	csa	3405	1163	34.16	85	233	3.62	3	178	40	15
Clostridium saccharobutylicum DSM 13864	csb	4552	1112	24.43	78	333	5.2	4	159	155	19
Caldicellulosiruptor saccharolyticus DSM 8903	csc	2844	738	25.95	69	215	3.75	3	128	87	0
Caulobacter segnis ATCC 21756	cse	4325	1164	26.91	87	199	2.74	3	168	31	0
Comamonas serinivorans	cser	3870	1084	28.01	93	243	5.18	3	140	65	38
Clostridium saccharolyticum WM1	csh	4389	1195	27.23	80	216	5.09	3	138	59	19
Corynebacterium simulans	csp	2625	764	29.1	74	234	3.94	3	120	114	0
Campylobacter sputorum bv. faecalis CCUG 20703	cspf	1789	662	37	65	91	2.38	2	87	4	0
Corynebacterium sphenisci DSM 44792	csph	1898	695	36.62	80	178	3.49	3	107	71	0
Clostridium saccharoperbutylacetonicum N1-4(HMT)	csr	5937	1447	24.37	79	335	4.9	3	175	144	16
Thermoclostridium stercorarium subsp. stercorarium DSM 8532	css	2763	859	31.09	70	222	4.87	3	123	76	23
Acetoanaerobium sticklandii	cst	2688	829	30.84	67	281	5.88	4	129	127	25
Corynebacterium stationis	csta	2499	779	31.17	82	238	3.72	3	132	106	0
Corynebacterium singulare	csx	2651	764	28.82	74	221	3.88	3	111	110	0
Cronobacter sakazakii	csz	4287	1406	32.8	89	399	4.07	3	255	121	23
Clostridium taeniosporum	ctae	3185	786	24.68	67	261	5.51	4	128	114	19
Clostridium tetani E88	ctc	2506	685	27.33	68	157	5.11	3	110	31	16
Corynebacterium testudinoris	cted	2630	797	30.3	81	229	3.62	3	136	93	0
Corynebacterium terpenotabidum Y-11	cter	2441	759	31.09	83	259	4.91	4	127	118	14
Comamonas testosteroni TK102	ctes	5741	1491	25.97	95	369	4.64	3	206	125	38
Hungateiclostridium thermocellum ATCC 27405	cth	3370	743	22.05	69	252	4.71	3	147	82	23
Chroococcidiopsis thermalis PCC 7203	cthe	6033	1291	21.4	91	76	2.55	2	66	10	0
Caldimicrobium thiodismutans	cthi	1823	682	37.41	63	79	2.96	2	62	17	0
Chloracidobacterium thermophilum B	ctm	3110	805	25.88	85	65	3.34	3	45	20	0
Chloroherpeton thalassium ATCC 35110	cts	2782	800	28.76	71	168	3.76	3	90	78	0
Clostridium tyrobutyricum	ctyk	3203	893	27.88	69	267	5.01	3	155	96	16
Corynebacterium urealyticum DSM 7109	cur	2084	649	31.14	80	202	3.89	3.5	101	101	0
Campylobacter ureolyticus RIGS 9880	cure	1673	588	35.15	65	125	5.43	3	79	23	23
Corynebacterium uterequi	cut	2235	736	32.93	72	217	5.17	4	106	97	14
Corynebacterium ureicelerivorans	cuv	2011	609	30.28	69	201	3.82	3	106	95	0
Corynebacterium variabile DSM 44702	cva	3131	872	27.85	84	252	4.89	3	128	110	14
Chromobacterium violaceum ATCC 12472	cvi	4529	1328	29.32	88	226	3	3	160	66	0
Campylobacter volucris LMG 24379	cvo	1553	636	40.95	60	99	3.3	2	74	25	0
Corynebacterium vitaeruminis DSM 20294	cvt	2645	804	30.4	79	217	3.71	3	125	92	0
Conexibacter woesei DSM 14684	cwo	6001	1357	22.61	90	212	2.76	3	176	36	0
Defluviimonas alba	daa	5129	1587	30.94	86	242	3.17	2	184	58	0
Delftia acidovorans SPH-1	dac	6153	1586	25.78	92	320	3.73	3	213	91	16
Desulfofarcimen acetoxidans DSM 771	dae	4471	880	19.68	69	408	5.74	5	172	202	34
Desulfovibrio africanus Walvis Bay	daf	3884	1014	26.11	73	121	4.5	3	78	28	15
Desulfosporosinus acidiphilus SJ4	dai	4787	1136	23.73	79	397	5.31	3	199	161	37
Desulfurivibrio alkaliphilus AHT 2	dak	2733	808	29.56	64	131	2.78	2	107	24	0
Desulfobacca acetoxidans DSM 11109	dao	3023	796	26.33	69	126	2.79	2	100	26	0
Denitrovibrio acetiphilus DSM 12809	dap	3073	877	28.54	70	215	4.43	3	143	49	23
Dechloromonas aromatica RCB	dar	4283	1200	28.02	91	322	4.35	3	182	117	23
Pseudodesulfovibrio aespoeensis Aspo-2	das	3408	958	28.11	73	130	3	2	101	29	0
Desulfobacterium autotrophicum HRM2	dat	5021	1185	23.6	82	148	2.84	2	117	31	0
Desulfurella acetivorans A63	dav	1912	777	40.64	75	160	2.7	2.5	133	27	0
Desulfomicrobium baculatum DSM 4028	dba	3568	1004	28.14	70	133	4.32	2	96	20	17
Desulfarculus baarsii DSM 2075	dbr	3355	890	26.53	78	204	3.98	3	134	55	15
Desulfotomaculum nigrificans CO-1-SRB	dca	2841	837	29.46	73	416	5.56	4	170	212	34
Deinococcus soli Cha et al. 2016	dch	3136	845	26.95	78	227	4.25	3	163	41	23
Dickeya zeae Ech586	ddc	4318	1508	34.92	89	312	3.28	3	218	94	0
Desulfovibrio alaskensis G20	dde	3364	973	28.92	74	148	3.27	3	105	41	2
Deferribacter desulfuricans SSM1	ddf	2451	795	32.44	70	228	4.35	3	152	53	23
Desulfitobacterium dehalogenans ATCC 51507	ddh	4241	1039	24.5	75	361	5.53	3	183	141	37
Desulfitobacterium dichloroeliminans LMG P-21439	ddl	3525	912	25.87	75	334	5.6	4	162	136	36
Desulfovibrio desulfuricans ND132	ddn	3533	1030	29.15	72	154	4.36	3	104	33	17
Dokdonia donghaensis DSW-1	ddo	2936	688	23.43	80	197	3.36	3	120	77	0
Deinococcus deserti VCD115	ddr	3633	1007	27.72	86	223	4.01	3	177	23	23
Desulfovibrio desulfuricans ATCC 27774	dds	2450	812	33.14	74	126	4.71	3	77	32	17
Denitrobacterium detoxificans	ddt	1998	539	26.98	63	174	6.22	4	74	81	19
Pseudodesulfovibrio indicus	dej	3611	1022	28.3	74	159	4.28	3	106	36	17
Desulfuromonas soudanensis	des	3583	959	26.77	79	281	3.23	3	184	97	0
Dehalococcoides mccartyi 195	det	1642	480	29.23	56	119	3.5	3	73	46	0
Dyadobacter fermentans DSM 18053	dfe	5855	968	16.53	84	190	4.18	3	116	59	15
Desulfotomaculum ferrireducens	dfg	3185	866	27.19	65	403	5.72	5	160	209	34
Desulfovibrio fairfieldensis	dfi	3127	882	28.21	72	110	4.84	3	70	23	17
Dehalogenimonas formicexedens	dfo	2210	618	27.96	65	158	3.8	3	88	70	0
Deinococcus geothermalis DSM 11300	dge	3138	926	29.51	79	256	4.09	3	188	45	23
Desulfallas gibsoniae DSM 7213	dgi	4755	1081	22.73	78	376	5.8	5	154	188	34
Deinococcus gobiensis I-0	dgo	4465	1014	22.71	79	223	3.89	3	157	51	15
Desulfitobacterium hafniense DCB-2	dhd	5049	1117	22.12	78	357	5.48	3	183	137	37
Desulfurispirillum indicum S5	din	2669	845	31.66	70	122	2.43	2	113	9	0
Dyella jiangningensis	dji	4765	1230	25.81	90	380	5.27	4	173	168	39
Dokdonella koreensis DS-123	dko	3832	930	24.27	86	270	4.54	3	145	110	15
Dehalogenimonas lykanthroporepellens BL-DC-9	dly	1774	518	29.2	57	139	3.7	3	85	54	0
Desulfovibrio magneticus RS-1	dma	4764	1029	21.6	75	129	4.62	3	82	30	17
Desulfosporosinus meridiei DSM 13257	dmi	4660	1171	25.13	77	366	5.46	3	189	140	37
Desulfococcus multivorans	dml	4000	1010	25.25	82	183	3.9	2	130	38	15
Deinococcus maricopensis DSM 21211	dmr	3367	897	26.64	83	280	4.36	3	174	83	23
Desulfitobacterium metallireducens DSM 15288	dmt	3163	869	27.47	73	338	5.49	3	170	131	37
Dehalococcoides mccartyi CG5	dmz	1488	482	32.39	56	113	3.46	3	72	41	0
Dermacoccus nishinomiyaensis	dni	2382	723	30.35	79	257	3.36	3	162	95	0
Dichelobacter nodosus VCS1703A	dno	1351	487	36.05	53	142	6.51	3	77	27	38
Desulfomicrobium orale DSM 12838	doa	2620	797	30.42	70	105	2.77	2	82	23	0
Desulfococcus oleovorans Hxd3	dol	3323	780	23.47	74	132	2.99	3	96	36	0
Desulfosporosinus orientis DSM 765	dor	5627	1425	25.32	85	385	5.19	3	209	139	37
Draconibacterium orientale	dori	4155	888	21.37	82	160	2.8	2	125	35	0
Deinococcus peraridilitoris DSM 19664	dpd	4466	1053	23.58	84	292	4.27	3	186	83	23
Desulfovibrio piger	dpg	2632	759	28.84	75	128	3.2	3	94	32	2
Dialister pneumosintes	dpn	1251	425	33.97	46	206	4.92	3	104	81	21
Desulfobulbus propionicus DSM 2032	dpr	3408	976	28.64	74	150	3.06	3	107	43	0
Desulfotalea psychrophila LSv54	dps	3323	880	26.48	74	185	3.32	3	134	46	5
Deinococcus proteolyticus MRP	dpt	2799	721	25.76	77	212	4.66	3	144	45	23
Deinococcus puniceus	dpu	2762	759	27.48	79	179	4.44	3	137	19	23
Diaphorobacter polyhydroxybutyrativorans	dpy	3722	1164	31.27	88	250	5.11	3	144	68	38
Desulfotomaculum reducens MI-1	drm	3423	876	25.59	72	368	5.6	4	162	172	34
Dehalobacter restrictus DSM 9455	drs	2931	728	24.84	70	287	5.43	4	126	142	19
Desulfohalobium retbaense DSM 5692	drt	2612	782	29.94	70	134	4.63	3	85	32	17
Desulfotomaculum ruminis DSM 2154	dru	3987	974	24.43	67	397	5.74	4	171	189	37
Desulfovibrio salexigens DSM 2638	dsa	3941	1048	26.59	76	130	4.38	3	91	24	15
Desulfocapsa sulfexigens DSM 10523	dsf	3598	972	27.02	74	201	3.33	3	148	48	5
Dinoroseobacter shibae DFL 12 = DSM 16493	dsh	4244	1278	30.11	90	273	2.95	3	204	69	0
Dactylococcopsis salina PCC 8305	dsl	3684	862	23.4	78	49	2.43	2	45	4	0
Dickeya solani IPO 2222	dso	4209	1562	37.11	89	325	3.26	3	227	98	0
Azospira oryzae PS	dsu	3538	1082	30.58	84	235	4.39	3	147	65	23
Deinococcus swuensis	dsw	3306	853	25.8	81	160	4.67	3	116	21	23
Desulfurobacterium thermolithotrophum DSM 11699	dte	1594	617	38.71	64	65	2.77	3	57	8	0
Dictyoglomus thermophilum H-6-12	dth	1973	674	34.16	71	238	5.08	4	111	104	23
Desulfomonile tiedjei DSM 6799	dti	5664	1255	22.16	85	166	3.07	3	115	51	0
Dietzia timorensis	dtm	3359	903	26.88	95	227	3.53	3	135	92	0
Defluviitoga tunisiensis	dtn	1881	692	36.79	65	228	5.35	4	113	102	13
Desulfobacula toluolica Tol2	dto	4435	1124	25.34	77	160	2.86	2	125	35	0
Dyella thiooxydans	dtx	3917	1079	27.55	90	290	3.81	3	169	121	0
Dermabacter vaginalis	dva	2192	676	30.84	76	175	3.31	3	107	68	0
Desulfovibrio vulgaris 'Miyazaki F'	dvm	3286	986	30.01	73	113	4.58	2	79	17	17
Peptoclostridium acidaminophilum DSM 3953	eac	3002	789	26.28	64	301	5.63	4	150	117	34
Ensifer adhaerens	ead	5525	1977	35.78	90	323	3.16	3	212	111	0
Erwinia amylovora CFBP1430	eam	3834	1230	32.08	84	297	4.36	3	191	83	23
Elizabethkingia anophelis NUHP1	eao	4143	794	19.16	81	181	3.45	3	121	60	0
Aromatoleum aromaticum EbN1	eba	4667	1141	24.45	85	283	4.14	3	187	73	23
Endosymbiont of Bathymodiolus septemdierum Myojin knoll	ebh	1561	598	38.31	67	119	4.47	3	75	29	15
Erwinia billingiae Eb661	ebi	5029	1671	33.23	87	349	3.24	3	239	110	0
Shimwellia blattae DSM 4481 = NBRC 105725	ebt	4017	1380	34.35	91	478	4.6	3	241	214	23
Enterococcus casseliflavus EC20	ecas	3189	1094	34.31	79	242	4.26	3	128	96	18
Ehrlichia chaffeensis Arkansas	ech	1158	401	34.63	44	11	2.27	2	11	0	0
Enterobacter hormaechei subsp. steigerwaltii	ecly	4988	1667	33.42	86	449	3.68	3	271	178	0
Ehrlichia canis Jake	ecn	984	401	40.75	44	20	2.8	2	17	3	0
Eubacterium eligens ATCC 27750	eel	2830	697	24.63	70	168	4.03	3	103	61	4
Erythrobacter flavus	efv	3130	857	27.38	83	176	2.86	3	141	35	0
Erwinia gerundensis	ege	4259	1461	34.3	88	366	3.28	3	249	117	0
Erythrobacter gangjinensis	egn	2699	781	28.94	85	211	3	3	159	52	0
Ethanoligenens harbinense YUAN-3	eha	2875	719	25.01	70	213	3.46	3	144	69	0
Enterococcus hirae ATCC 9790	ehr	2846	760	26.7	76	184	3.51	3	98	86	0
Eggerthella lenta DSM 2243	ele	3184	671	21.07	71	228	5.3	4	106	107	15
Erythrobacter litoralis HTCC2594	eli	3056	790	25.85	81	201	2.95	3	155	46	0
Eubacterium limosum	elm	4660	998	21.42	74	250	5.14	3	152	76	22
Erythrobacter litoralis	elq	3152	899	28.52	88	224	2.99	3	169	55	0
Elusimicrobium minutum Pei191	emi	1599	452	28.27	65	104	3.2	3	74	30	0
Ehrlichia muris AS145	emr	964	403	41.8	44	21	2.52	2	20	1	0
Enterococcus mundtii QU 25	emu	3302	858	25.98	78	233	4.88	4	116	82	35
Endosymbiont of unidentified scaly snail isolate Monju	enm	2447	836	34.16	72	228	4.48	3	140	65	23
Endomicrobium proavitum	epo	1409	514	36.48	63	125	2.65	2	109	16	0
Eubacterium rectale ATCC 33656	ere	3703	761	20.55	64	213	6.37	3	134	44	35
Erysipelothrix rhusiopathiae Fujisawa	erh	1780	485	27.25	61	62	2.74	2.5	48	14	0
Erysipelothrix larvae	erl	2346	674	28.73	65	153	3.86	3	88	65	0
Ehrlichia ruminantium Welgevonden	eru	961	401	41.73	44	18	2.83	2	15	3	0
Enterobacter lignolyticus SCF1	esc	4557	1656	36.34	88	486	3.76	3	295	191	0
Exiguobacterium sibiricum 255-15	esi	3155	904	28.65	77	303	4.5	3	152	125	26
Edwardsiella anguillarum ET080813	ete	4341	1305	30.06	79	337	3.97	3	185	152	0
Eubacterium sulci ATCC 35585	euu	1643	489	29.76	61	164	5.15	3	105	43	16
Echinicola vietnamensis DSM 17526	evi	4684	871	18.6	86	186	3.25	3	125	61	0
Filifactor alocis ATCC 35896	faa	1709	449	26.27	58	112	6.16	3	66	30	16
Frankia alni ACN14a	fal	6753	1163	17.22	95	277	3.16	3	201	76	0
Frateuria aurantia DSM 6220	fau	3288	981	29.84	90	345	4.55	3	181	141	23
Ferrimonas balearica DSM 9799	fbl	3947	1113	28.2	83	321	4.44	3	190	108	23
Flavobacterium branchiophilum FL-15	fbr	3087	693	22.45	77	159	3.72	3	98	61	0
Flavobacterium columnare ATCC 49512	fco	2731	647	23.69	75	120	4.24	2	86	19	15
Fimbriimonas ginsengisoli Gsoil 348	fgi	4870	925	18.99	84	103	3.43	3	67	36	0
Flavobacterium gilvum	fgl	3564	836	23.46	83	200	3.56	3	127	73	0
Allofrancisella guangzhouensis	fgu	1547	547	35.36	65	173	4.94	3	101	49	23
Francisella halioticida	fha	2351	666	28.33	76	210	3.47	3	141	69	0
Flavobacterium indicum GPTSA100-9 = DSM 17447	fin	2790	632	22.65	79	202	4.6	3	108	79	15
Flavobacterium johnsoniae UW101	fjo	5137	935	18.2	89	230	4.12	3	151	64	15
Bernardetia litoralis DSM 6794	fli	4090	691	16.89	79	55	3.02	3	39	16	0
Finegoldia magna ATCC 29328	fma	1873	487	26	56	79	3.06	3	55	24	0
Fuerstia marisgermanicae	fmr	6719	989	14.72	83	91	2.84	3	69	22	0
Fusobacterium nucleatum subsp. animalis 7_1	fne	2485	649	26.12	63	151	3.19	3	105	46	0
Fervidobacterium nodosum Rt17-B1	fno	1847	589	31.89	60	138	5.46	3	82	41	15
Fervidobacterium pennivorans DSM 9078	fpe	2063	660	31.99	65	151	5.26	3	92	44	15
Francisella persica ATCC VR-331	fper	1355	490	36.16	60	150	5.19	3	86	41	23
Francisella philomiragia subsp. philomiragia ATCC 25017	fph	1970	660	33.5	77	219	3.44	3	148	71	0
Flavonifractor plautii	fpla	3738	943	25.23	78	239	5.38	3	129	90	20
Fictibacillus phosphorivorans	fpn	4272	1116	26.12	81	373	4.28	3	191	156	26
Frischella perrara	fpp	2342	849	36.25	74	162	3.7	3	104	58	0
Frankia casuarinae	fra	4607	987	21.42	91	266	3.22	3	191	75	0
Faecalibaculum rodentium	fro	2887	636	22.03	70	149	3.85	3	86	63	0
Flexistipes sinusarabici DSM 4947	fsi	2399	765	31.89	73	208	4.5	3	141	44	23
Fibrobacter succinogenes subsp. succinogenes S85	fsu	3188	658	20.64	76	82	3.62	3	52	30	0
Frankia symbiont of Datisca glomerata	fsy	4605	955	20.74	86	209	3.22	3	147	62	0
Fluviicola taffensis DSM 16823	fte	4131	703	17.02	76	129	4.18	3	93	21	15
Granulosicoccus antarcticus IMCC3135	gai	6835	1873	27.4	92	275	3.89	3	170	90	15
Gallibacterium anatis UMN179	gan	2587	865	33.44	78	217	3.2	3	141	76	0
Gilliamella apicola	gap	2869	979	34.12	75	335	4.94	4	153	156	26
Gemmatimonas aurantiaca T-27	gau	3989	922	23.11	91	256	5.07	3	145	77	34
Granulibacter bethesdensis CGDNIH1	gbe	2633	864	32.81	83	254	4.33	3	157	76	21
Immundisolibacter cernigliae	gbi	3050	1031	33.8	88	287	4.98	3	162	87	38
Geobacter bemidjiensis Bem	gbm	4166	1099	26.38	77	287	4.43	3	165	99	23
Gordonia bronchialis DSM 43247	gbr	5002	1100	21.99	95	255	3.47	3	159	96	0
Gallionella capsiferriformans ES-2	gca	3009	848	28.18	76	191	3.13	3	133	58	0
Gluconacetobacter diazotrophicus PA1 5	gdi	4005	1073	26.79	85	242	4.31	3	152	68	22
Geobacter daltonii FRC-32	geo	3974	1046	26.32	76	254	3.25	3	162	92	0
Geosporobacter ferrireducens	gfe	5471	1382	25.26	81	375	5.16	4	185	162	28
Gramella flava JLT2011	gfl	3688	791	21.45	85	221	4.33	3	133	73	15
Gramella forsetii KT0803	gfo	3637	755	20.76	81	211	3.86	3	129	77	5
Grimontia hollisae	gho	3693	1226	33.2	81	327	4.31	3	201	103	23
Gloeobacter kilaueensis JS1	glj	4562	966	21.17	87	68	2.96	2	57	11	0
Geobacter lovleyi SZ	glo	3780	977	25.85	73	214	3.22	3	135	79	0
Granulicella mallensis MP5ACTX8	gma	4960	1076	21.69	90	307	3.96	3	160	142	5
Geobacter metallireducens GS-15	gme	3702	1049	28.34	79	307	4.28	3	179	105	23
Glaciecola nitratireducens FR1064	gni	3720	1006	27.04	89	254	4.67	3	159	72	23
Geodermatophilus obscurus DSM 43160	gob	5156	1135	22.01	91	301	3.23	3	193	108	0
Gluconobacter oxydans H24	goh	3806	989	25.99	81	254	4.29	3	165	68	21
Gluconobacter oxydans 621H	gox	2731	790	28.93	77	230	4.46	3	145	64	21
Gemmatimonas phototrophica	gph	3965	913	23.03	89	296	5.1	4	147	115	34
Geobacter pickeringii	gpi	3298	990	30.02	75	271	3.41	3	157	114	0
Gordonia polyisoprenivorans VH2	gpo	5188	1283	24.73	97	273	3.33	3	179	94	0
Paraglaciecola psychrophila 170	gps	5695	1195	20.98	91	332	4.33	3	204	105	23
Geoalkalibacter subterraneus	gsb	3545	881	24.85	72	302	4.45	3	173	106	23
Gynuella sunshinyii YC6258	gsn	6007	1440	23.97	90	264	2.92	3	198	66	0
Gordonia terrae	gta	5056	1303	25.77	95	263	3.52	3	159	104	0
Geobacillus thermoleovorans	gte	4002	1076	26.89	78	463	4.62	3	237	172	54
Parageobacillus thermoglucosidasius	gth	4142	1186	28.63	85	469	4.2	3	236	207	26
Geobacillus thermodenitrificans NG80-2	gtn	3590	1118	31.14	77	442	4.13	3	235	181	26
Geobacter uraniireducens Rf4	gur	4489	1076	23.97	76	256	3.38	3	153	103	0
Gardnerella vaginalis 409-05	gva	1338	414	30.94	58	106	6.49	4	46	46	14
Komagataeibacter xylinus E25	gxl	3745	1022	27.29	82	274	4.12	3	180	72	22
Komagataeibacter medellinensis NBRC 3288	gxy	3270	904	27.65	83	258	4.18	3	170	66	22
Halotalea alkalilenta	haa	3929	1421	36.17	92	299	3.52	3	214	70	15
Glaesserella parasuis SH0165	hap	2299	747	32.49	72	151	2.95	3	117	34	0
Herminiimonas arsenicoxydans	har	3352	1027	30.64	85	230	4.48	3	136	71	23
Halanaerobium hydrogeniformans	has	2464	770	31.25	71	284	4.15	3	155	123	6
Halocynthiibacter arcticus	hat	4292	1213	28.26	89	207	3.02	3	155	52	0
Hirschia baltica ATCC 49814	hba	3269	930	28.45	88	252	3.7	3	171	66	15
Helicobacter bilis	hbl	2310	630	27.27	68	35	2.57	2	29	6	0
Helicobacter cinaedi CCUG 18818 = ATCC BAA-847	hcb	2368	705	29.77	66	126	5.25	3	75	30	21
Helicobacter cetorum MIT 00-7128	hce	1775	588	33.13	59	129	5.31	3	71	37	21
Hahella chejuensis KCTC 2396	hch	6863	1488	21.68	91	299	3.45	3	230	54	15
Helicobacter cetorum MIT 99-5656	hcm	1731	598	34.55	58	126	5.32	3	72	33	21
Halomonas chromatireducens	hco	3748	1240	33.08	87	257	3.59	3	188	54	15
Halomonas campaniensis	hcs	3665	1298	35.42	91	368	4.57	3	239	94	35
Hyphomicrobium denitrificans ATCC 51888	hdn	3600	981	27.25	88	239	3.52	3	152	87	0
Haemophilus ducreyi 35000HP	hdu	1832	594	32.42	58	111	2.8	2	89	22	0
Helicobacter felis ATCC 49179	hfe	1668	596	35.73	65	110	2.66	2	91	19	0
Halorhodospira halophila SL1	hha	2493	915	36.7	74	221	3.87	3	149	57	15
Halobacillus halophilus DSM 2266	hhd	4568	1092	23.91	80	352	5.03	4	154	147	51
Helicobacter hepaticus ATCC 51449	hhe	1915	623	32.53	68	84	5.11	3	52	16	16
Halomicronema hongdechloris C2206	hhg	5321	1031	19.38	87	72	2.47	2	64	8	0
Halobacteroides halobius DSM 5150	hhl	2629	831	31.61	72	387	6.11	4	157	164	66
Herbaspirillum hiltneri N3	hht	4493	1479	32.92	91	236	3.18	3	161	75	0
Halomonas huangheensis	hhu	4148	1391	33.53	89	355	3.58	3	258	82	15
Haliscomenobacter hydrossis DSM 1100	hhy	6918	978	14.14	87	129	3.25	3	87	42	0
Halioglobus japonicus	hja	3896	961	24.67	90	231	4.89	3	152	43	36
Haematospirillum jordaniae	hjo	2292	744	32.46	73	207	4.59	3	123	63	21
Halobacillus mangrovi	hmn	4107	1173	28.56	83	412	4.71	4	195	166	51
Heliobacterium modesticaldum Ice1	hmo	3138	811	25.84	69	374	5.7	4	157	180	37
Hippea maritima DSM 10411	hmr	1780	689	38.71	66	222	5.53	3	145	43	34
Helicobacter mustelae 12198	hms	1435	588	40.98	67	84	2.8	3	63	21	0
Halothiobacillus neapolitanus c2	hna	2465	848	34.4	78	236	3.94	3	146	75	15
Hyphomonas neptunium ATCC 15444	hne	3568	929	26.04	87	227	3.61	3	160	55	12
Hyphomicrobium nitrativorans NL23	hni	3469	931	26.84	84	186	3.13	3	137	49	0
Halothermothrix orenii H 168	hor	2436	742	30.46	70	287	5.71	4	140	113	34
Halanaerobium praevalens DSM 2228	hpk	2180	745	34.17	70	211	3.57	3	135	69	7
Halomonas aestuarii	hsi	3263	1141	34.97	86	306	4.42	3	210	60	36
Histophilus somni 2336	hsm	2065	744	36.03	67	143	2.88	3	105	38	0
Hymenobacter swuensis DY53	hsw	4668	906	19.41	88	267	3.99	4	132	135	0
Herbaspirillum seropedicae	hsz	4805	1564	32.55	87	302	3.08	3	211	91	0
Hydrogenobacter thermophilus TK-6	hth	1964	694	35.34	69	40	2.58	2	34	6	0
Helicobacter typhlonius	hty	2160	659	30.51	65	116	5.33	3	74	21	21
Hymenobacter sedentarius	hyg	3977	825	20.74	86	211	3.89	4	104	107	0
Ignavibacterium album JCM 16511	ial	3245	814	25.08	78	223	4.74	3	124	80	19
Intestinimonas butyriciproducens	ibu	3440	811	23.58	75	227	5.68	3	117	88	22
Intrasporangium calvum DSM 43043	ica	3710	1055	28.44	89	278	3.24	3	181	97	0
Isoptericola dokdonensis DS-3	ido	3484	968	27.78	87	235	3.31	3	150	85	0
Idiomarina loihiensis L2TR	ilo	2707	817	30.18	80	189	3.43	3	134	55	0
Isosphaera pallida ATCC 43644	ipa	3823	796	20.82	80	122	4.39	3	88	19	15
Idiomarina piscisalsi	ipi	2454	790	32.19	77	184	3.31	3	127	57	0
Ilyobacter polytropus DSM 2926	ipo	3042	886	29.13	72	400	5.33	4	175	189	36
Isoptericola variabilis 225	iva	3080	903	29.32	85	244	3.48	3	145	99	0
Janthinobacterium agaricidamnosum NBRC 102515 = DSM 9628	jag	5573	1407	25.25	89	339	4.28	3	200	116	23
Jeotgalibaca dankookensis	jda	2110	675	31.99	69	122	6.39	3	70	33	19
Jonesia denitrificans DSM 20603	jde	2638	808	30.63	77	207	3.42	3	127	80	0
Jeotgalibacillus malaysiensis	jeo	4590	1073	23.38	80	355	4.23	3	190	138	27
Kutzneria albida DSM 43870	kal	8878	1692	19.06	107	330	3.13	3	240	90	0
Kitasatospora aureofaciens	kau	6222	1204	19.35	96	258	3.12	3	189	69	0
Kozakia baliensis	kba	3366	936	27.81	78	254	4.44	3	164	68	22
Candidatus Kinetoplastibacterium blastocrithidii (ex Strigomonas culicis)	kbl	767	421	54.89	50	190	6.84	4	73	70	47
Kosakonia cowanii JCM 10956 = DSM 18146	kco	4608	1538	33.38	87	362	3.4	3	243	119	0
Kribbella flavida DSM 17836	kfl	7149	1349	18.87	95	309	3.37	3	195	114	0
Kocuria flava	kfv	3253	899	27.64	85	219	3.37	3	146	73	0
Kangiella geojedonensis	kge	2313	735	31.78	77	277	3.83	3	171	91	15
Kangiella koreensis DSM 16069	kko	2697	780	28.92	76	253	3.88	3	156	82	15
Pantoea rwandensis	kln	3932	1452	36.93	88	319	3.24	3	222	97	0
Kushneria marisflavi	kma	3337	1205	36.11	84	244	3.71	3	179	50	15
Klebsiella oxytoca	koc	6915	2026	29.3	91	588	4.18	3	340	225	23
Kosmotoga olearia TBF 19.5.1	kol	2224	592	26.62	67	169	5.1	3	92	54	23
Kosmotoga pacifica	kpf	2074	593	28.59	67	139	6.32	3	89	22	28
Kibdelosporangium phytohabitans	kphy	10588	1867	17.63	107	360	3.23	3	248	112	0
Kocuria palustris	kpl	2521	775	30.74	81	268	3.65	3	156	112	0
Kineococcus radiotolerans SRS30216 = ATCC BAA-149	kra	4778	1004	21.01	84	234	3.37	3	145	89	0
Kocuria rhizophila DC2201	krh	2413	783	32.45	76	217	3.26	3	148	69	0
Ketogulonicigenium robustum	kro	2761	1015	36.76	79	152	2.97	3	116	36	0
Kosakonia sacchari SP1	ksa	4625	1595	34.49	85	417	4.2	3	259	135	23
Kangiella sediminilitoris	ksd	2360	739	31.31	76	219	3.96	3	141	63	15
Kytococcus sedentarius DSM 20547	kse	2694	699	25.95	74	215	3.8	3	129	86	0
Kitasatospora setae KM-6054	ksk	7673	1501	19.56	103	293	3.52	3	191	97	5
Lysobacter antibioticus	lab	5200	1059	20.37	93	386	5.01	4	173	189	24
Lactobacillus acidipiscis	laca	2475	683	27.6	71	124	6.34	3	67	40	17
Lactobacillus acetotolerans	lae	1727	519	30.05	54	126	6.36	3	68	41	17
Labrenzia aggregata	lagg	6163	1807	29.32	94	309	3.05	3	217	92	0
Lactobacillus agilis	lagl	2172	633	29.14	69	200	5.84	4	77	108	15
Lactobacillus amylophilus DSM 20533 = JCM 1125	lah	1677	480	28.62	53	91	3.7	3	53	38	0
Leptospira alstonii	laj	4342	880	20.27	84	98	2.56	2	87	11	0
Lacimicrobium alkaliphilum	lal	3912	1063	27.17	85	301	4.4	3	190	88	23
Lactobacillus amylolyticus	lamy	1676	488	29.12	59	150	6.09	4	70	63	17
Lentibacillus amyloliquefaciens	lao	3798	999	26.3	86	326	4.31	3	166	134	26
Lactobacillus amylovorus	lay	1994	533	26.73	63	117	4	3	67	50	0
Leptotrichia buccalis C-1013-b	lba	2370	658	27.76	66	177	3.25	3	118	59	0
Leptospira biflexa serovar Patoc strain 'Patoc 1 (Paris)'	lbi	3775	824	21.83	78	65	2.52	2	60	5	0
Leptospira borgpetersenii serovar Hardjo-bovis L550	lbl	3273	739	22.58	77	93	2.65	2	79	14	0
Lactobacillus buchneri CD034	lbn	2453	740	30.17	76	248	5.38	4	107	124	17
Leptolyngbya boryana dg5	lbo	6422	1202	18.72	93	82	2.71	2	67	15	0
Lactobacillus brevis ATCC 367	lbr	2351	598	25.44	68	154	5.81	4	74	63	17
Lactobacillus backii	lbt	2654	665	25.06	70	174	4.45	3	88	81	5
Leadbetterella byssophila DSM 17132	lby	3666	772	21.06	80	129	4.29	3	83	31	15
Liberibacter crescens BT-1	lcc	1433	593	41.38	68	130	3.13	3	91	39	0
Legionella clemsonensis	lcd	2986	813	27.23	84	190	3.62	3	124	66	0
Leptothrix cholodnii SP-6	lch	4445	1411	31.74	91	358	3.91	3	240	95	23
Leuconostoc citreum KM20	lci	1905	621	32.6	70	264	6.41	4	115	97	52
Leuconostoc carnosum JB16	lcn	1769	616	34.82	62	202	6.23	3.5	101	77	24
Lysobacter capsici	lcp	5743	1096	19.08	93	359	4.38	3	186	164	9
Lactobacillus crustorum	lct	2285	618	27.05	68	98	3.39	3	59	39	0
Lactobacillus curieae	lcu	2037	646	31.71	74	225	5.36	4	105	103	17
Lactobacillus curvatus	lcv	1877	547	29.14	63	157	6.13	4	73	64	20
Lactobacillus delbrueckii subsp. bulgaricus ATCC 11842 = JCM 1002	ldb	2218	480	21.64	56	183	7.7	5	52	77	54
Lentzea guizhouensis	led	9429	1625	17.23	104	301	3.23	3	204	97	0
Legionella fallonii LLAP-10	lfa	3951	944	23.89	86	231	3.52	3	153	78	0
Leptospirillum ferrooxidans C2-3	lfc	2481	756	30.47	73	255	4.43	3	156	76	23
Lactobacillus fermentum IFO 3956	lfe	1912	606	31.69	77	293	6.06	4	112	146	35
Leptospirillum ferriphilum ML-04	lfi	2527	729	28.85	72	252	4.46	3	154	75	23
Lysinibacillus fusiformis	lfu	4768	1220	25.59	83	305	4.15	3	166	123	16
Lactobacillus gasseri ATCC 33323 = JCM 1131	lga	1898	504	26.55	59	72	2.75	3	57	15	0
Lactobacillus gallinarum	lgl	2402	488	20.32	60	197	6.14	4	76	104	17
Lactobacillus ginsenosidimutans	lgn	2578	708	27.46	75	226	4.15	3	118	108	0
Lactococcus garvieae ATCC 49156	lgr	2024	598	29.55	70	160	3.65	3	87	73	0
Leuconostoc gelidum subsp. gasicomitatum LMG 18811	lgs	1993	654	32.81	68	247	6.95	4	102	93	52
Legionella hackeliae	lha	3326	845	25.41	84	202	3.56	3	135	67	0
Lactobacillus helveticus	lhh	1887	484	25.65	61	187	5.89	4	73	97	17
Lactobacillus heilongjiangensis	lhi	2484	693	27.9	69	117	3.44	3	67	50	0
Laribacter hongkongensis HLHK9	lhk	3336	988	29.62	81	226	4.5	3	139	64	23
Lactobacillus hokkaidonensis JCM 18461	lho	2412	694	28.77	70	236	5.72	4	100	119	17
Lawsonia intracellularis PHE/MN1-00	lip	1344	527	39.21	54	88	5.33	3	51	20	17
Lactobacillus jensenii	lje	1635	478	29.24	52	81	2.84	3	64	17	0
Lactobacillus kefiranofaciens ZW3	lke	2162	561	25.95	61	166	6.01	4	76	73	17
Leuconostoc kimchii IMSNU 11154	lki	2210	707	31.99	69	248	5.53	4	121	110	17
Lactobacillus koreensis	lko	2720	644	23.68	71	102	2.79	3	76	26	0
Lactobacillus kunkeei	lku	1533	479	31.25	64	165	6.64	4	68	80	17
Lactobacillus lindneri	lle	1472	484	32.88	59	155	6	4	72	66	17
Leuconostoc lactis	llf	1750	637	36.4	70	279	6.82	4	110	116	53
Legionella longbeachae NSW150	llo	3726	852	22.87	79	200	3.56	3	133	67	0
Leisingera methylohalidivorans DSM 14336	lmd	4692	1339	28.54	90	322	3.2	3	218	104	0
Leuconostoc mesenteroides subsp. mesenteroides ATCC 8293	lme	2108	671	31.83	71	256	7.14	4	118	94	44
Luteipulveratus mongoliensis	lmoi	5183	1135	21.9	96	310	3.25	3	212	98	0
Lactobacillus mucosae LM1	lmu	2280	603	26.45	74	241	5.8	4	94	126	21
Legionella oakridgensis ATCC 33761 = DSM 21215	lok	2983	814	27.29	82	195	3.65	3	125	70	0
Lactobacillus paracasei subsp. paracasei JCM 8130	lpap	2948	790	26.8	77	193	5.58	4	95	81	17
Lactobacillus parabuchneri	lpar	2646	771	29.14	75	245	5.4	4	106	122	17
Lactobacillus paracollinoides	lpd	3307	855	25.85	77	335	5.36	4	141	177	17
Limnochorda pilosa	lpil	3654	1134	31.03	84	318	4.37	3	185	104	29
Lactococcus piscium MKFS47	lpk	2500	773	30.92	73	196	5.53	3	110	67	19
Lactobacillus reuteri DSM 20016	lre	2027	575	28.37	69	237	5.72	4	98	118	21
Lactobacillus rhamnosus GG	lrh	3016	806	26.72	77	217	5.82	4	100	100	17
Lactobacillus ruminis ATCC 27782	lrm	2033	618	30.4	63	178	6.4	5	68	89	21
Lactobacillus sakei	lsa	1969	573	29.1	64	191	5.86	4	76	95	20
Lactobacillus sanfranciscensis TMW 1.1304	lsn	1519	427	28.11	52	115	6.84	4	52	46	17
Lysinibacillus sphaericus	lsp	4972	1121	22.55	83	295	4.03	3	167	112	16
Leptospira santarosai serovar Shermani LT 821	lst	4191	744	17.75	77	99	2.65	3	85	14	0
Lutibacter profundi	lut	2611	680	26.04	76	137	3.58	3	94	43	0
Lacinutrix venerupis	lvn	2857	677	23.7	78	180	3.65	3	115	65	0
Yoonia vestfoldensis	lvs	4015	1335	33.25	86	268	3.04	3	198	70	0
Leifsonia xyli	lxx	2376	639	26.89	77	178	3.46	3	109	69	0
Leifsonia xyli subsp. cynodontis DSM 46306	lxy	2519	689	27.35	80	172	3.23	3	117	55	0
Lactobacillus zymae	lzy	2584	644	24.92	69	118	2.86	3	86	32	0
Mycoplasma agalactiae PG2	maa	801	235	29.34	32	18	2.89	3	12	6	0
Marinobacter adhaerens HP15	mad	4470	1291	28.88	88	362	4.81	3	195	131	36
Magnetospirillum magneticum AMB-1	mag	4563	1134	24.85	86	286	4.27	3	166	99	21
Microbulbifer agarilyticus	maga	3555	967	27.2	84	254	4.85	3	159	59	36
Methylomicrobium alcaliphilum 20Z	mah	4193	1057	25.21	77	251	3.63	3	175	61	15
Micavibrio aeruginosavorus ARL-13	mai	2476	651	26.29	75	124	3.14	3	90	34	0
Marinovum algicola DG 898	malg	5067	1661	32.78	86	390	3.89	3	231	144	15
Methylobacterium aquaticum	maqu	7420	1811	24.41	94	271	3.04	3	188	83	0
Microcystis aeruginosa NIES-843	mar	6363	967	15.2	91	35	2.29	2	35	0	0
Mycoplasma arginini	marg	567	194	34.22	23	9	2.33	2	9	0	0
Mahella australiensis 50-1 BON	mas	3033	832	27.43	70	265	5.81	4	128	103	34
Mycoplasma arthritidis 158L3-1	mat	671	213	31.74	24	5	2.4	2	5	0	0
Micromonospora aurantiaca ATCC 27029	mau	6362	1283	20.17	98	298	3.36	3	197	101	0
Microbacterium aurum	maur	3302	851	25.77	83	249	3.18	3	172	77	0
Mycoplasma bovoculi M165/69	mbc	626	220	35.14	27	13	2.77	3	10	3	0
Methylocystis bryophila	mbry	4444	1086	24.44	88	186	3.34	3	123	63	0
Mycoplasma bovis PG45	mbv	868	244	28.11	33	14	2.5	2.5	14	0	0
Methylococcus capsulatus Bath	mca	3057	910	29.77	77	225	5.16	3	139	48	38
Macrococcus canis	mcak	2522	770	30.53	69	240	3.8	3	135	105	0
Mycoplasma canadense	mcan	537	186	34.64	27	6	2.33	2	6	0	0
Mycolicibacterium chubuense NBB4	mcb	6068	1302	21.46	91	272	3.36	3	175	97	0
Mycoplasma crocodyli MP145	mcd	763	268	35.12	39	26	3.19	3.5	13	13	0
Methyloceanibacter caenitepidi	mcg	3390	942	27.79	82	242	3.12	3	169	73	0
Mycobacteroides chelonae CCUG 47445	mche	4845	1079	22.27	98	241	3.52	3	148	93	0
Mycoplasma canis PG 14	mck	701	239	34.09	33	3	2.33	2	3	0	0
Mycoplasma californicum	mcm	627	208	33.17	35	14	2.14	2	14	0	0
Mycoplasma capricolum subsp. capricolum ATCC 27343	mcp	867	286	32.99	33	34	3.24	3	22	12	0
Moraxella catarrhalis BBH18	mct	1964	641	32.64	74	124	2.88	2	96	28	0
Mobiluncus curtisii ATCC 43063	mcu	1966	631	32.1	63	156	3.26	3	100	56	0
Microbacterium chocolatum	mcw	3024	846	27.98	85	191	3.01	3	142	49	0
Mycoplasma cynos C142	mcy	891	260	29.18	36	16	3.38	3.5	8	8	0
Methylomonas denitrificans	mdn	4724	1126	23.84	83	196	3.76	3	146	35	15
Mycoplasma dispar	mds	777	235	30.24	27	17	2.18	2	17	0	0
Methylophaga frappieri	mec	2748	865	31.48	76	254	5.07	3	144	72	38
Megasphaera elsdenii 14-14	med	2305	703	30.5	72	272	3.53	3	159	113	0
Methylotenera versatilis 301	meh	2859	943	32.98	72	279	4.87	3	175	66	38
Methylovorus glucosetrophus SIP3-4	mei	2979	915	30.72	72	262	5.06	3	148	76	38
Methylophaga nitratireducenticrescens	mej	3017	930	30.83	78	271	5	3	149	84	38
Martelella endophytica	mey	4495	1387	30.86	92	208	2.94	3	155	53	0
Mycoplasma fermentans M64	mfm	1108	294	26.53	37	26	2.77	3	20	6	0
Mycoplasma flocculare ATCC 27399	mfq	629	233	37.04	28	16	2.31	2	16	0	0
Mycolicibacterium fortuitum	mft	6093	1262	20.71	95	282	3.44	3	181	101	0
Myxococcus fulvus HW-1	mfu	7362	1222	16.6	90	294	4.25	3	168	105	21
Mycoplasma gallisepticum R(low)	mga	817	246	30.11	31	25	3.48	3	13	12	0
Mycoplasma genitalium G37	mge	525	225	42.86	30	16	3.25	4	7	9	0
Magnetococcus marinus MC-1	mgm	3815	889	23.3	72	217	4.38	3	136	60	21
Mycolicibacterium goodii	mgo	6640	1677	25.26	98	351	3.42	3	221	130	0
Magnetospirillum gryphiswaldense MSR-1 v2	mgy	4328	1175	27.15	84	212	2.9	3	166	46	0
Mycobacterium haemophilum DSM 44634	mhad	3930	1020	25.95	95	246	3.25	3	167	79	0
Marinobacter hydrocarbonoclasticus ATCC 49840	mhc	3863	1144	29.61	86	292	4.48	3	201	55	36
Marinithermus hydrothermalis DSM 14884	mhd	2310	805	34.85	77	255	4.17	3	176	56	23
Mycoplasma hyopneumoniae J	mhj	720	239	33.19	30	24	2.79	3	19	5	0
Mycoplasma hominis ATCC 23114	mho	577	205	35.53	23	7	2.29	2	7	0	0
Mycoplasma hyorhinis SK76	mhs	786	244	31.04	32	23	2.96	3	14	9	0
Mannheimia haemolytica M42548	mhx	2858	857	29.99	72	194	3.76	3	137	42	15
Mycobacterium intracellulare ATCC 13950	mia	5193	1181	22.74	97	257	3.29	3	175	82	0
Methylacidiphilum infernorum V4	min	2524	693	27.46	76	170	4.59	3	109	40	21
Mycolicibacter sinensis	mjd	4398	1030	23.42	91	258	3.34	3	170	88	0
Mycobacterium kansasii ATCC 12478	mkn	5928	1231	20.77	98	266	3.22	3	184	82	0
Mycolicibacterium litorale	mll	5839	1272	21.78	93	203	3.44	3	120	83	0
Muricauda lutaonensis	mlt	3017	663	21.98	78	168	3.65	3	105	63	0
Micrococcus luteus NCTC 2665	mlu	2345	709	30.23	78	206	3.76	3	111	95	0
Mycobacterium marinum E11	mmae	5469	1220	22.31	98	287	3.64	3	169	118	0
Modestobacter marinus	mmar	5562	1263	22.71	90	276	3.43	3	172	104	0
Methylotenera mobilis JLW8	mmb	2403	831	34.58	71	263	5.07	3	147	78	38
Marinomonas mediterranea MMB-1	mme	4330	1329	30.69	90	224	2.63	2	199	24	1
Martelella mediterranea DSM 17316	mmed	5253	1667	31.73	92	208	2.84	3	159	49	0
Morganella morganii subsp. morganii KT	mmk	3624	1233	34.02	79	326	4.64	3	183	120	23
Mycoplasma mobile 163K	mmo	669	252	37.67	31	24	3.08	3.5	12	12	0
Maricaulis maris MCS10	mmr	3133	838	26.75	84	289	3.22	3	200	89	0
Methylomonas methanica MC09	mmt	4673	1052	22.51	76	177	2.99	3	135	40	2
Mycolicibacterium neoaurum VKM Ac-1815D	mne	4742	1270	26.78	96	276	3.29	3	185	91	0
Methylobacterium nodulans ORS 2060	mno	8909	1725	19.36	95	314	3.22	3	218	96	0
Moraxella ovis	moi	2180	684	31.38	77	134	2.98	3	102	32	0
Moraxella osloensis	mos	2369	780	32.93	80	157	2.85	2	125	32	0
Mycoplasma ovis Michigan	mov	886	162	18.28	17	11	2.45	2	10	1	0
Mycobacterium avium subsp. paratuberculosis K-10	mpa	4350	1102	25.33	96	247	3.26	3	171	76	0
Microbacterium paludicola	mpal	3220	986	30.62	87	235	3.42	3	151	84	0
Marinomonas posidonica IVIA-Po-181	mpc	3652	1296	35.49	93	241	3.4	2	198	28	15
Mycoplasma penetrans HF-2	mpe	1070	294	27.48	40	51	3.14	3	35	16	0
Mycoplasma putrefaciens KS1	mpf	725	255	35.17	33	28	2.82	3	22	6	0
Mesotoga prima MesG1.Ag.4.2	mpg	2736	740	27.05	70	173	5.14	3	97	55	21
Microlunatus phosphovorus NM-1	mph	5413	1147	21.19	87	196	2.99	3	144	52	0
Mycolicibacterium phlei	mphl	5215	1270	24.35	93	279	3.47	3	178	101	0
Methylorubrum populi BJ001	mpo	5546	1308	23.58	90	236	4.47	3	157	49	30
Marinobacter psychrophilus	mpq	3635	1217	33.48	87	301	3.82	3	200	86	15
Moorea producens PAL-8-15-08-1	mpro	7154	1109	15.5	94	63	2.49	2	55	8	0
Methylovulum psychrotolerans	mpsy	4465	932	20.87	78	241	5	3	151	52	38
Methylibium petroleiphilum PM1	mpt	4543	1277	28.11	89	291	3.25	3	195	95	1
Mycoplasma pulmonis UAB CTIP	mpu	814	272	33.42	31	27	3.3	3	15	12	0
Mycoplasma pullorum	mpul	814	282	34.64	39	17	2.76	2	11	6	0
Marichromatium purpuratum 984	mpur	3333	1076	32.28	82	259	4.21	3	170	66	23
Mycoplasma parvum Indiana	mpv	616	162	26.3	16	9	2.33	2	9	0	0
Myroides profundi	mpw	3663	718	19.6	79	156	3.79	3	92	64	0
Marinitoga piezophila KA3	mpz	2131	681	31.96	60	148	3.75	3	102	42	4
Meiothermus ruber DSM 1279	mrb	3105	927	29.86	80	240	3.14	3	171	69	0
Methylobacterium radiotolerans JCM 2831	mrd	6626	1603	24.19	95	321	4.26	3	203	88	30
Melioribacter roseus P3M-2	mro	2902	876	30.19	74	332	5.13	4	165	133	34
Muricauda ruestringensis DSM 13258	mrs	3525	749	21.25	82	165	3.57	3	101	64	0
Myxococcus stipitatus DSM 14675	msd	8128	1323	16.28	101	244	3.24	3	157	87	0
Methylocella silvestris BL2	msl	3978	1119	28.13	94	264	3.34	3	171	93	0
Mycoplasma synoviae ATCC 25204	mso	760	248	32.63	36	29	3.07	3	18	11	0
Mycolicibacterium gilvum Spyr1	msp	5584	1196	21.42	94	272	3.39	3	171	101	0
Marinobacter salinus	msq	3796	1205	31.74	84	371	4.69	3	201	134	36
Marinobacter salarius	msr	4462	852	19.09	79	117	2.63	2	101	16	0
Mycoplasma suis Illinois	mss	883	164	18.57	17	11	2.45	2	10	1	0
Mannheimia succiniciproducens MBEL55E	msu	2463	839	34.06	71	185	2.99	3	133	52	0
Meiothermus silvanus DSM 9946	msv	3720	997	26.8	84	314	4.04	3	218	73	23
Microbulbifer thermotolerans	mthd	3273	963	29.42	84	245	4.75	3	167	42	36
Microbacterium testaceum StLB037	mts	3727	1000	26.83	86	233	3	3	175	58	0
Marivirga tractuosa DSM 4126	mtt	3857	752	19.5	86	154	3.6	3	93	61	0
Mycolicibacterium vanbaalenii PYR-1	mva	6136	1346	21.94	97	289	3.44	3	178	111	0
Microterricola viridarii	mvd	3358	980	29.18	88	206	2.93	3	155	51	0
Mycolicibacterium vaccae 95051	mvq	5781	1388	24.01	95	293	3.88	3	185	93	15
Moritella viscosa	mvs	4870	1239	25.44	84	289	3.2	3	203	86	0
Mycoplasma wenyonii Massachusetts	mwe	687	173	25.18	17	20	3.5	3	11	9	0
Myxococcus xanthus DK 1622	mxa	7456	1220	16.36	91	237	3.33	3	143	94	0
Mycoplasma yeatsii GM274B	myt	792	262	33.08	33	31	2.77	3	25	6	0
Neomicrococcus aestuarii	nae	2405	764	31.77	84	229	3.48	3	132	97	0
Nocardiopsis alba ATCC BAA-2165	nal	5608	1177	20.99	91	244	3.46	3	149	95	0
Nautilia profundicola AmH	nam	1794	663	36.96	64	136	5.07	3	83	32	21
Nitrospirillum amazonense CBAmc	nao	6234	1547	24.82	96	297	3.47	3	201	88	8
Novosphingobium aromaticivorans DSM 12444	nar	4026	1021	25.36	95	292	3.29	3	200	92	0
'Nostoc azollae' 0708	naz	5408	867	16.03	78	48	2.44	2	44	4	0
Nocardia brasiliensis ATCC 700358	nbr	8471	1695	20.01	109	351	3.91	3	212	131	8
Neoasaia chiangmaiensis	nch	3168	920	29.04	83	218	4.34	3	147	49	22
Nostocales cyanobacterium HT-58-2	ncn	6581	1289	19.59	94	107	3.03	2	81	26	0
Nitrosomonas communis	nco	3697	807	21.83	81	253	4.43	3	151	79	23
Nocardia cyriacigeorgica GUH-2	ncy	5560	1174	21.12	99	243	3.19	3	171	72	0
Nocardiopsis dassonvillei subsp. dassonvillei DSM 43111	nda	5647	1241	21.98	93	309	3.47	3	180	129	0
Nitrospira defluvii	nde	4320	915	21.18	85	319	4.21	3	189	107	23
Nocardioides dokdonensis FR1436	ndk	4165	1075	25.81	88	254	3.43	3	162	92	0
Nonlabens dokdonensis DSW-6	ndo	3666	660	18	83	147	3.86	3	88	59	0
Neisseria elongata subsp. glycolytica ATCC 29315	nel	2215	673	30.38	76	127	5.81	3	67	30	30
Nitrosomonas eutropha C91	net	2687	831	30.93	82	229	4.62	3	136	70	23
Nitrosomonas europaea ATCC 19718	neu	2623	788	30.04	80	223	4.6	3	136	64	23
Nocardia farcinica	nfa	6010	1230	20.47	96	286	3.39	3	180	106	0
Neorhizobium galegae bv. orientalis HAMBI 540	ngg	6230	1934	31.04	94	266	2.9	3	196	70	0
Nitrobacter hamburgensis X14	nha	4734	997	21.06	85	208	3.37	3	135	73	0
Nitrosococcus halophilus Nc 4	nhl	4087	1009	24.69	86	271	4.34	3	160	88	23
Neorickettsia helminthoeca Oregon	nhm	910	388	42.64	49	37	4.22	2	29	3	5
Niabella ginsenosidivorans	nia	4756	853	17.94	82	169	3.54	3	108	61	0
Nitrospira japonica	nja	4218	889	21.08	88	285	4.25	3	176	86	23
Niastella koreensis GR20-10	nko	7444	1145	15.38	90	200	3.1	3	139	61	0
Neisseria lactamica 020-06	nla	2089	666	31.88	73	127	4.2	2	86	26	15
Nitrosospira lacus	nlc	2968	869	29.28	79	220	4.7	3	126	71	23
Nakamurella multipartita DSM 44233	nml	5471	1136	20.76	84	281	3.19	3	198	83	0
Nitrosospira multiformis ATCC 25196	nmu	2876	849	29.52	78	227	4.63	3	134	70	23
Nitrospira moscoviensis	nmv	4921	1012	20.56	84	306	4.18	3	189	94	23
Nocardia nova SH22a	nno	7641	1522	19.92	103	249	4.38	3	169	65	15
Nitrosococcus oceani ATCC 19707	noc	3186	911	28.59	85	273	4.3	3	165	85	23
Novosphingobium pentaromativorans US6-1	npn	4765	1193	25.04	93	293	3.38	3	192	101	0
Nostoc punctiforme PCC 73102	npu	7174	1226	17.09	92	61	2.39	2	56	5	0
Novosphingobium resinovorum	nre	6319	1384	21.9	96	322	3.1	3	227	95	0
Neorickettsia risticii Illinois	nri	936	375	40.06	43	40	4.12	2	32	3	5
Nitratifractor salsuginis DSM 16511	nsa	2175	685	31.49	69	97	3.14	3	66	31	0
Nonlabens sediminis	nsd	2581	597	23.13	75	114	3.86	3	71	43	0
Neorickettsia sennetsu Miyayama	nse	973	370	38.03	43	40	4.12	2	32	3	5
Neisseria sicca	nsi	2813	765	27.2	77	110	3.13	3	76	34	0
Niabella soli DSM 19437	nso	4184	857	20.48	81	185	4.54	3	101	69	15
Nocardia seriolae	nsr	7871	1422	18.07	100	281	3.43	3	178	103	0
Natranaerobius thermophilus JW/NM-WN-LF	nth	3025	780	25.79	66	298	5.63	4	148	116	34
Novibacillus thermophilus	ntr	3542	1020	28.8	79	288	4.23	3	177	88	23
Nitrosomonas ureae	nur	3055	783	25.63	81	187	4.25	3	115	55	17
Nitrosococcus watsonii C-113	nwa	3247	899	27.69	84	295	4.82	3	169	88	38
Neisseria weaveri	nwe	2050	711	34.68	74	103	2.87	3	77	26	0
Nitrobacter winogradskyi Nb-255	nwi	3198	881	27.55	84	190	3.23	3	128	62	0
Oscillatoria acuminata PCC 6304	oac	6100	1069	17.52	84	53	2.38	2	49	4	0
Oleispira antarctica RB-8	oai	3986	1058	26.54	82	256	3.98	3	181	54	21
Ochrobactrum anthropi ATCC 49188	oan	4932	1501	30.43	90	307	2.97	3	221	86	0
Octadecabacter arcticus 238	oar	5145	1301	25.29	83	258	3.58	3	192	51	15
Lacunisphaera limnophila	obg	3575	921	25.76	80	192	3.7	3	113	79	0
Oligotropha carboxidovorans OM5	oca	3782	1071	28.32	89	207	3.15	3	145	62	0
Orrella dioscoreae	odi	4416	1465	33.17	87	230	3.17	3	166	64	0
Oxalobacter formigenes	ofo	2292	686	29.93	75	179	4.94	3	104	52	23
Owenweeksia hongkongensis DSM 17368	oho	3563	693	19.45	77	157	4.83	3	90	52	15
Oceanobacillus iheyensis HTE831	oih	3588	1100	30.66	85	294	4.37	3	150	121	23
Olsenella uli DSM 7084	ols	1841	577	31.34	70	105	3.03	3	72	33	0
Oleiphilus messinensis	ome	5633	1318	23.4	88	253	2.81	2	210	41	2
Oscillatoria nigro-viridis PCC 7112	oni	7006	1092	15.59	91	54	2.5	2	49	5	0
Oenococcus oeni PSU-1	ooe	1864	563	30.2	71	103	7.24	3	64	17	22
Oceanisphaera profunda	opf	3092	1022	33.05	77	262	4.29	3	162	85	15
Obesumbacterium proteus	opo	4698	1530	32.57	85	403	4.26	3	236	144	23
Oceanithermus profundus DSM 14977	opr	2445	772	31.57	70	219	4.42	3	150	46	23
Ochrobactrum pseudogrignonense	ops	4693	1525	32.5	88	280	3	3	200	80	0
Ornithobacterium rhinotracheale DSM 15997	orh	2371	547	23.07	66	77	2.69	2	66	11	0
Oceanicoccus sagamiensis	osg	4056	1004	24.75	83	204	5.16	3	127	41	36
Odoribacter splanchnicus DSM 20712	osp	3746	723	19.3	70	193	3.89	3	108	85	0
Opitutus terrae PB90-1	ote	4705	1003	21.32	75	186	3.32	3	134	46	6
Octadecabacter temperatus	otm	3330	1115	33.48	84	232	3.73	3	168	49	15
Orientia tsutsugamushi Boryong	ots	2216	313	14.12	41	68	5.85	3	43	9	16
Oscillibacter valericigenes Sjm18-20	ova	4793	827	17.25	72	206	6.03	3.5	103	81	22
Prosthecochloris aestuarii DSM 271	paa	2455	768	31.28	72	252	5.37	4	118	100	34
Pelagibaca abyssi	paby	5149	1568	30.45	93	254	3.4	3	172	82	0
Cutibacterium acnes KPA171202	pac	2368	827	34.92	74	183	3.09	3	130	53	0
Pelobacter acetylenicus	pace	2976	826	27.76	69	232	3.35	3	142	90	0
Pediococcus acidilactici	paci	2037	644	31.62	65	187	5.71	4	86	84	17
Pantoea agglomerans	pagc	4737	1488	31.41	88	349	3.25	3	243	106	0
Porphyromonas asaccharolytica DSM 20707	pah	1777	509	28.64	59	80	2.84	3	61	19	0
Pseudomonas alcaligenes	palc	4069	1259	30.94	84	228	2.92	3	175	53	0
Pantoea alhagi	palh	4131	1413	34.2	86	345	3.31	3	231	114	0
Psychrobacter alimentarius	pali	2758	887	32.16	83	174	3.04	3	129	45	0
Pantoea ananatis LMG 20103	pam	4349	1551	35.66	86	377	3.27	3	254	123	0
Paracoccus aminophilus JCM 7686	pami	4599	1497	32.55	88	241	2.97	3	172	69	0
Planococcus antarcticus DSM 14505	pana	3734	1041	27.88	84	374	4.87	4	173	149	52
Psychrobacter arcticus 273-4	par	2211	739	33.42	79	141	2.96	3	105	36	0
Pseudoalteromonas atlantica T6c	pat	4392	1116	25.41	90	317	4.38	3	194	100	23
Oblitimonas alkaliphila	pbb	2406	831	34.54	76	218	4.94	3	152	30	36
Paenibacillus borealis	pbd	6382	1783	27.94	84	367	4	3	199	156	12
Polyangium brachysporum	pbh	5633	1473	26.15	91	242	3.06	3	168	74	0
Paenibacillus beijingensis	pbj	5215	1499	28.74	85	381	4.22	3	203	159	19
Pseudomonas balearica DSM 6083	pbm	4042	1270	31.42	89	394	4.36	3	240	118	36
Acidipropionibacterium acidipropionici	pbo	3433	988	28.78	80	232	3.18	3	155	77	0
Paludisphaera borealis	pbor	5853	1029	17.58	88	122	4.25	3	84	23	15
Parvularcula bermudensis HTCC2503	pbr	2737	779	28.46	76	345	4.59	4	152	193	0
Rubinisphaera brasiliensis DSM 5305	pbs	4865	910	18.71	84	86	3.08	3	59	27	0
Paenibacillus bovis	pbv	4773	1315	27.55	83	382	4.45	3	201	154	27
Pelobacter carbinolicus DSM 2380	pca	3545	968	27.31	74	266	3.24	3	179	87	0
Pediococcus claussenii ATCC BAA-344	pce	1976	600	30.36	65	239	5.64	4	95	127	17
Pedobacter cryoconitis	pcm	5044	946	18.75	86	232	3.89	3	134	98	0
Paracoccus contaminans	pcon	2895	987	34.09	83	238	2.97	3	173	65	0
Pseudomonas citronellolis	pcq	6169	1806	29.28	88	496	4.12	3	300	161	35
Pectobacterium carotovorum subsp. carotovorum PC1	pct	4398	1547	35.18	91	357	4.2	3	222	112	23
Paracoccus denitrificans PD1222	pde	5173	1691	32.69	90	335	3.23	3	225	110	0
Paenibacillus donghaensis	pdh	7725	1818	23.53	85	334	3.86	3	192	130	12
Parabacteroides distasonis ATCC 8503	pdi	3965	800	20.18	72	168	2.94	3	131	37	0
Pediococcus damnosus	pdm	2380	588	24.71	62	157	6.18	4	64	76	17
Prevotella denticola F0289	pdn	2495	559	22.4	65	83	4.75	2	60	8	15
Parascardovia denticolens DSM 10105 = JCM 12538	pdo	1599	455	28.46	62	106	5.95	3	60	32	14
Polynucleobacter duraquae	pdq	2104	845	40.16	83	202	4.01	3	133	54	15
Photobacterium damselae subsp. damselae	pds	4272	1182	27.67	82	286	4.4	3	186	77	23
Paenibacillus durus	pdu	4891	1280	26.17	79	407	4.82	4	190	182	35
Pseudonocardia dioxanivorans CB1190	pdx	6956	1567	22.53	100	300	3.14	3	219	81	0
Pseudoalteromonas espejiana DSM 9414	pea	4191	1075	25.65	88	319	4.34	3	190	108	21
Prevotella enoeca	peo	2443	531	21.74	64	95	4.59	3	68	12	15
Pseudomonas fluorescens F113	pfe	5962	1879	31.52	92	411	3.67	3	259	137	15
Pragia fontium	pfq	3579	1146	32.02	77	312	3.72	3	183	129	0
Propionibacterium freudenreichii subsp. freudenreichii	pfre	2370	772	32.57	76	208	3.19	3	137	71	0
Pelosinus fermentans JBW45	pft	4857	1474	30.35	78	475	5.11	4	233	207	35
Prevotella fusca JCM 17724	pfus	2623	556	21.2	65	63	2.73	3	51	12	0
Pseudomonas fulva 12-X	pfv	4575	1501	32.81	86	322	3.51	3	228	79	15
Photobacterium gaetbulicola Gung47	pgb	5166	1530	29.62	83	329	3.55	3	235	86	8
Phaeobacter gallaeciensis DSM 26640	pgd	4438	1375	30.98	88	283	3.35	3	199	84	0
Pluralibacter gergoviae	pge	5038	1717	34.08	90	507	4.17	3	305	179	23
Porphyromonas gingivalis ATCC 33277	pgn	2155	531	24.64	62	85	2.88	3	62	23	0
Polymorphum gilvum SL003B-26A1	pgv	4453	1386	31.13	89	276	2.9	3	216	60	0
Pedobacter heparinus DSM 2366	phe	4339	826	19.04	84	208	4.01	3	118	90	0
Pelagibacterium halotolerans B2	phl	3940	1268	32.18	85	319	4.48	3	208	75	36
Phycisphaera mikurensis NBRC 102666	phm	3336	830	24.88	76	77	5.08	2	52	10	15
Paenalcaligenes hominis	phn	2655	778	29.3	81	149	4.95	3	97	31	21
Phaeobacter porticola	php	4053	1284	31.68	86	287	3.3	3	207	80	0
Pseudothermotoga hypogea DSM 11164 = NBRC 106472	phy	2168	747	34.46	62	122	3.31	3	79	43	0
Psychromonas ingrahamii 37	pin	3861	1168	30.25	83	365	4.57	3	208	134	23
Prevotella intermedia ATCC 25611 = DSM 20706	pit	2460	494	20.08	60	58	2.53	2	50	8	0
Pontibacter korlensis	pko	4643	913	19.66	85	194	3.24	3	126	68	0
Planococcus kocurii	pku	3385	984	29.07	87	345	4.44	4	160	158	27
Parvibaculum lavamentivorans DS-1	pla	3706	1019	27.5	89	202	3.01	3	153	49	0
Planctopirus limnophila DSM 3776	plm	4373	813	18.59	79	66	2.83	3	54	12	0
Pleurocapsa sp. PCC 7327	plp	4665	1089	23.34	92	61	2.33	2	58	3	0
Paenibacillus larvae subsp. larvae	plv	4133	1017	24.61	82	395	4.58	4	172	209	14
Pseudoalteromonas luteoviolacea	plz	5151	1135	22.03	87	294	3.42	3	192	102	0
Prauserella marina	pmad	6498	1502	23.11	103	329	3.22	3	231	98	0
Prochlorococcus marinus AS9601	pmb	1984	684	34.48	71	66	2.55	2	58	8	0
Prochlorococcus marinus MIT 9515	pmc	1965	680	34.61	68	68	2.54	2	60	8	0
Prochlorococcus marinus MIT 9312	pmi	2016	685	33.98	73	66	2.45	2	61	5	0
Parvimonas micra	pmic	1531	430	28.09	52	106	6.38	3	56	34	16
Prochlorococcus marinus subsp. pastoris CCMP1986	pmm	2042	683	33.45	72	65	2.49	2	60	5	0
Prochlorococcus marinus NATL2A	pmn	2229	696	31.22	72	56	2.41	2	53	3	0
Petrotoga mobilis SJ95	pmo	2015	730	36.23	70	199	4.82	3	111	76	12
Pseudomonas monteilii	pmot	5491	1614	29.39	89	411	4.42	3	259	115	37
Paenibacillus mucilaginosus 3016	pmq	7528	1846	24.52	94	418	4.52	4	205	190	23
Proteus mirabilis HI4320	pmr	3845	1164	30.27	81	295	4.55	3	168	104	23
Prochlorococcus marinus MIT 9313	pmt	2973	749	25.19	79	59	2.44	2	56	3	0
Pasteurella multocida	pmu	2014	865	42.95	72	255	3.96	3	138	117	0
Petrimonas mucosa	pmuc	3090	685	22.17	73	184	4.82	3	96	74	14
Persephonella marina EX-H1	pmx	2093	709	33.87	64	78	4.9	2	58	5	15
Pseudomonas mendocina ymp	pmy	4704	1479	31.44	84	334	4.39	3	218	80	36
Polaromonas naphthalenivorans CJ2	pna	5064	1336	26.38	92	381	4.01	3	225	135	21
Polynucleobacter necessarius STIR1	pne	1783	608	34.1	74	174	4.94	3	97	54	23
Candidatus Protochlamydia naegleriophila	pnl	2630	588	22.36	67	106	2.93	2	82	24	0
Paenibacillus naphthalenovorans	pnp	5190	1517	29.23	85	463	4.92	4	205	222	36
Porphyrobacter neustonensis	pns	2872	882	30.71	83	240	2.97	3	185	55	0
Polynucleobacter asymbioticus QLW-P1DMWA-1	pnu	2132	777	36.44	83	198	4.66	3	120	55	23
Polaribacter vadi	pob	3292	753	22.87	85	178	3.56	3	116	62	0
Paenibacillus odorifer	pod	5593	1576	28.18	83	362	4.37	3	193	144	25
Onion yellows phytoplasma OY-M	poy	791	222	28.07	21	31	3.35	3	16	15	0
Pseudopropionibacterium propionicum F0230a	ppc	3175	863	27.18	76	182	3.01	3	128	54	0
Pelobacter propionicus DSM 2379	ppd	3913	976	24.94	72	243	3.5	3	160	77	6
Pediococcus pentosaceus ATCC 25745	ppe	1847	546	29.56	57	149	5.89	4	74	59	16
Pelodictyon phaeoclathratiforme BU-1	pph	2979	756	25.38	68	196	3.36	3	124	72	0
Pseudoalteromonas phenolica	pphe	4324	1043	24.12	87	322	4.28	3	197	104	21
Pannonibacter phragmitetus	pphr	5150	1679	32.6	92	286	3.1	3	199	87	0
Pseudoalteromonas piscicida	ppis	4722	1078	22.83	85	256	3.31	3	181	75	0
Paenibacillus polymyxa SC2	ppm	5744	1443	25.12	80	385	4.41	3	206	152	27
Paludibacter propionicigenes WB4	ppn	3118	757	24.28	73	185	3.7	3	105	80	0
Photobacterium profundum SS9	ppr	5689	1479	26	83	303	3.13	3	232	71	0
Pseudomonas protegens CHA0	pprc	6199	1805	29.12	92	439	3.7	3	267	158	14
Pseudomonas psychrotolerans	ppsl	4923	1609	32.68	90	330	3.55	3	226	89	15
Cutibacterium avidum 44067	pra	2297	793	34.52	71	205	3.32	3	127	78	0
Pandoraea pnomenusa	prb	4818	1526	31.67	94	378	4.52	3	221	123	34
Pseudomonas resinovorans NBRC 106553	pre	5961	1744	29.26	92	423	4.29	3	257	130	36
Pseudomonas rhizosphaerae	prh	4165	1383	33.21	87	327	4.39	3	217	74	36
Polaribacter reichenbachii	prn	3519	779	22.14	88	163	3.4	3	114	49	0
Pseudoalteromonas rubra	prr	4943	1099	22.23	88	339	4.27	3	202	116	21
Planococcus rifietoensis	prt	3507	1004	28.63	85	355	4.97	4	163	140	52
Prevotella ruminicola 23	pru	2860	638	22.31	67	106	2.69	2	85	21	0
Proteiniphilum saccharofermentans	psac	3504	785	22.4	75	226	3.93	3	126	100	0
Piscirickettsia salmonis LF-89 = ATCC VR-1361	psal	3460	745	21.53	74	173	4.9	3	103	47	23
Pseudomonas stutzeri	psc	4374	1353	30.93	90	448	4.32	3	253	159	36
Pseudoxanthomonas spadix BD-a59	psd	3202	1037	32.39	91	320	4.61	3	175	122	23
Plesiomonas shigelloides	pshi	3057	1094	35.79	81	298	4.51	3	173	102	23
Providencia stuartii MRSN 2154	psi	4194	1290	30.76	83	340	3.85	3	193	147	0
Pimelobacter simplex	psim	5533	1243	22.47	93	255	3.24	3	173	82	0
Pseudorhodoplanes sinuspersici	psin	5777	1577	27.3	94	219	4.45	3	154	35	30
Pirellula staleyi DSM 6068	psl	4825	839	17.39	79	109	2.81	2	84	25	0
Pseudopedobacter saltans DSM 12145	psn	3921	797	20.33	78	202	3.95	3	121	81	0
Pseudohongiella spirulinae	pspi	3048	939	30.81	85	263	5.9	3	147	56	60
Pseudoalteromonas spongiae UST010723-006	pspo	4450	1069	24.02	85	265	3.42	3	181	84	0
Paraburkholderia sprentiae WSM5005	pspw	6980	1910	27.36	96	318	2.92	3	249	69	0
Paenibacillus stellifer	pste	4675	1207	25.82	84	328	4.22	3	165	150	13
Plautia stali symbiont	psts	5278	1641	31.09	88	310	3.78	3	209	86	15
Pedobacter steynii	psty	5464	961	17.59	84	247	3.88	3	138	109	0
Pseudoxanthomonas suwonensis 11-1	psu	3172	973	30.67	85	298	5.3	3	160	99	39
Pseudarthrobacter sulfonivorans	psul	4586	1200	26.17	90	254	3.45	3	158	96	0
Paenibacillus swuensis	pswu	4508	1322	29.33	78	384	4.52	4	190	168	26
Pseudoalteromonas translucida KMM 520	ptn	3943	1039	26.35	89	251	3.05	3	183	68	0
Planktomarina temperata RCA23	ptp	3092	1201	38.84	87	240	2.8	3	200	40	0
Psychroflexus torquis ATCC 700755	ptq	3950	734	18.58	82	188	3.69	3	118	70	0
Photorhabdus thracensis	ptt	4480	1261	28.15	81	408	4.61	3	212	173	23
Pandoraea thiooxydans	ptx	4117	1319	32.04	90	314	4.25	3	185	106	23
Psychrobacter urativorans	pur	2496	763	30.57	83	143	2.96	2	106	37	0
Parachlamydia acanthamoebae UV-7	puv	2841	601	21.15	73	127	2.91	2	103	24	0
Chlorobium phaeovibrioides DSM 265	pvi	1824	685	37.55	68	264	5.32	4	121	109	34
Paracoccus yeei	pye	4697	1430	30.44	94	297	3.43	3	187	110	0
Paenibacillus yonginensis	pyg	4497	1253	27.86	78	276	3.79	3	148	127	1
Phenylobacterium zucineum HLK1	pzu	3906	1111	28.44	87	254	3.61	3	181	59	14
Rahnella aquatilis HX2	raa	5180	1730	33.4	89	341	2.95	3	260	81	0
Rickettsia amblyommatis	rab	1392	384	27.59	56	46	6.46	2.5	30	1	15
Rhodoferax antarcticus	rac	3953	1085	27.45	88	290	4.14	3	189	78	23
Rickettsia akari Hartford	rak	1293	391	30.24	57	50	6.1	2	34	1	15
Ruminococcus albus 7 = DSM 20455	ral	4106	659	16.05	72	212	4.54	3	122	81	9
Riemerella anatipestifer ATCC 11845 = DSM 15868	ran	2052	555	27.05	72	76	2.87	3	59	17	0
Rickettsia australis Cutlack	rau	1297	391	30.15	55	50	6.1	2	34	1	15
Rhodococcus aetherivorans	rav	5341	1322	24.75	93	280	3.41	3	183	97	0
Mucinivorans hirudinis	rbc	3060	604	19.74	67	99	3.9	3	64	35	0
Rickettsia bellii RML369-C	rbe	1469	400	27.23	55	58	5.71	2	38	5	15
Rhodobaca barguzinensis	rbg	3734	1291	34.57	87	285	4.53	3	178	77	30
Robiginitalea biformata HTCC2501	rbi	3259	720	22.09	81	177	3.59	3	111	66	0
Roseiflexus castenholzii DSM 13941	rca	4509	1044	23.15	87	253	3.34	3	159	94	0
Rhodospirillum centenum SW	rce	4102	1126	27.45	88	248	4.11	3	169	58	21
Rickettsia canadensis McKiel	rcm	1128	379	33.6	48	46	6.46	2.5	30	1	15
Rickettsia conorii Malish 7	rco	1414	390	27.58	54	53	6	2	34	4	15
Rhodobacter capsulatus SB 1003	rcp	3740	1254	33.53	82	285	2.94	3	212	73	0
Roseobacter denitrificans OCh 114	rde	4191	1415	33.76	88	351	3.36	3	243	108	0
Rothia dentocariosa ATCC 17931	rdn	2282	592	25.94	70	152	3.09	3	109	43	0
Roseateles depolymerans	rdp	4878	1401	28.72	88	280	3.29	3	201	73	6
Roseibacterium elongatum DSM 19469	red	3589	1153	32.13	85	249	3.37	3	176	73	0
Rhodococcus hoagii 103S	req	4525	1249	27.6	94	264	3.48	3	166	98	0
Rhizobium etli CFN 42	ret	6093	1856	30.46	93	260	2.93	3	195	65	0
Rhodococcus erythropolis CCM2595	rey	5900	1475	25	95	309	3.34	3	202	107	0
Rhodococcus fascians D188	rfa	5218	1282	24.57	91	293	3.48	3	178	115	0
Rickettsia felis URRWXCal2	rfe	1551	405	26.11	58	53	6	2	34	4	15
Rhodoferax ferrireducens T118	rfr	4555	1411	30.98	93	267	3.76	3	182	70	15
Rhizobium gallicum bv. gallicum R602	rga	7174	2034	28.35	92	285	3.12	3	198	87	0
Rubrivivax gelatinosus IL144	rge	4768	1467	30.77	90	306	3.88	3	223	60	23
Roseomonas gilardii	rgi	4847	1542	31.81	94	270	3.71	3	182	73	15
Rhizobacter gummiphilus	rgu	5846	1604	27.44	95	255	2.91	3	191	64	0
Rhodococcus jostii RHA1	rha	9221	1966	21.32	100	369	3.2	3	256	113	0
Rhodanobacter denitrificans	rhd	3958	1013	25.59	88	312	5.39	4	152	122	38
Roseburia hominis A2-183	rho	3432	805	23.46	72	158	5.11	3	113	29	16
Rickettsia japonica YH	rja	1010	376	37.23	52	45	6.56	3	29	1	15
Rhodoluna lacicola	rla	1406	579	41.18	78	175	3.09	3	128	47	0
Rhizobium leguminosarum bv. trifolii WSM1689	rlb	6843	1892	27.65	94	284	3.12	3	195	89	0
Roseobacter litoralis Och 149	rli	4668	1459	31.26	87	327	3.37	3	223	104	0
Rhizobium leguminosarum bv. trifolii WSM2304	rlt	6647	1869	28.12	94	279	3.15	3	185	94	0
Epibacterium mobile F1926	rmb	4591	1435	31.26	88	321	3.41	3	211	110	0
Cupriavidus metallidurans CH34	rme	6832	1659	24.28	95	351	3.28	3	236	115	0
Roseovarius mucosus	rmm	4239	1364	32.18	90	225	3.58	2	169	41	15
Ralstonia mannitolilytica	rmn	4740	1382	29.16	90	324	3.24	3	220	104	0
Rhodothermus marinus DSM 4252	rmr	2965	828	27.93	82	194	3.02	3	140	54	0
Rothia mucilaginosa DY-18	rmu	2052	570	27.78	67	126	2.9	3	96	30	0
Rhodopseudomonas palustris CGA009	rpa	4900	1532	31.27	93	284	2.98	3	210	74	0
Rhodopseudomonas palustris HaA2	rpb	4772	1471	30.83	94	257	3.02	3	189	68	0
Rhodopseudomonas palustris BisB18	rpc	5016	1469	29.29	93	259	2.98	3	186	73	0
Rhodopseudomonas palustris BisA53	rpe	4972	1489	29.95	90	274	3.09	3	193	81	0
Ralstonia pickettii 12J	rpi	5101	1438	28.19	90	373	3.49	3	232	141	0
Pararhodospirillum photometricum DSM 122	rpm	3358	1102	32.82	81	223	4.09	3	162	40	21
Rhodococcus pyridinivorans SB3094	rpy	5285	1279	24.2	90	282	3.41	3	185	97	0
Rubrobacter radiotolerans	rrd	3210	953	29.69	83	342	3.91	3	205	127	10
Rickettsia rhipicephali 3-7-female6-CWPP	rre	1302	385	29.57	48	46	6.46	2.5	30	1	15
Renibacterium salmoninarum ATCC 33209	rsa	3558	876	24.62	82	204	3.25	3	137	67	0
Rhodoferax saidenbachensis	rsb	4038	1230	30.46	91	245	3.04	3	178	67	0
Uncultured Termite group 1 bacterium phylotype Rs-D17	rsd	824	407	49.39	54	116	2.91	3	88	28	0
Runella slithyformis DSM 19594	rsi	6025	989	16.41	90	118	3.09	3	79	39	0
Ralstonia solanacearum GMI1000	rso	5194	1490	28.69	93	275	3.11	3	201	74	0
Rhodobacter sphaeroides ATCC 17025	rsq	4465	1379	30.88	84	250	2.84	3	200	50	0
Rummeliibacillus stabekisii	rst	3452	877	25.41	80	219	3.3	3	140	79	0
Rhodovulum sulfidophilum DSM 1374	rsu	4579	1305	28.5	89	232	2.95	3	179	53	0
Ramlibacter tataouinensis TTB310	rta	3927	1191	30.33	91	321	3.76	3	183	130	8
Rathayibacter toxicus	rtc	2135	652	30.54	74	152	3.12	3	111	41	0
Rufibacter tibetensis	rti	4446	878	19.75	85	238	4.23	4	109	129	0
Rathayibacter tritici	rtn	2979	802	26.92	81	174	3.14	3	126	48	0
Rhizobium tropici CIAT 899	rtr	6494	1855	28.56	94	289	3.11	3	203	86	0
Rickettsia typhi Wilmington	rty	919	374	40.7	54	52	6	2	35	2	15
Ruminococcus bicirculans	rus	2737	621	22.69	67	160	5.17	3	86	63	11
Rhodomicrobium vannielii ATCC 17100	rva	3748	1097	29.27	89	236	2.98	3	173	63	0
Rubrobacter xylanophilus DSM 9941	rxy	3281	966	29.44	87	356	3.97	3	209	137	10
Singulisphaera acidiphila DSM 18658	saci	7683	1156	15.05	91	131	4.25	3	92	24	15
Stenotrophomonas acidaminiphila	sacz	3731	1020	27.34	86	298	5.18	3	158	102	38
Sulfurihydrogenibium azorense Az-Fu1	saf	1768	647	36.6	65	75	5.03	3	55	5	15
Simiduia agarivorans SA1 = DSM 21679	saga	3887	1065	27.4	89	254	3.58	3	194	45	15
Sphingopyxis alaskensis RB2256	sal	3260	885	27.15	84	169	2.89	3	132	37	0
Streptomyces alboflavus	salf	9331	1646	17.64	97	298	3.17	3	208	90	0
Streptomyces albireticuli	salj	7062	1506	21.33	100	295	3.41	3	190	105	0
Snodgrassella alvi wkB2	salv	2370	729	30.76	76	133	3.04	3	91	42	0
Sandaracinus amylolyticus	samy	9023	1193	13.22	93	267	3.37	3	171	96	0
Streptococcus anginosus C238	sanc	2126	645	30.34	65	195	7.45	4	87	71	37
Spiroplasma apis B31	sapi	1030	317	30.78	40	52	3	3	34	18	0
Salinispora arenicola CNS-205	saq	5173	1268	24.51	98	345	3.29	3	239	106	0
Syntrophus aciditrophicus SB	sat	3219	878	27.28	71	205	3.06	3	152	51	2
Sinomonas atrocyanea	satk	4197	1155	27.52	90	256	3.14	3	178	78	0
Streptomyces autolyticus	sauo	8253	1715	20.78	101	282	3.07	3	207	75	0
Shewanella amazonensis SB2B	saz	3785	1076	28.43	87	288	3.44	3	191	97	0
Sulfurospirillum barnesii SES-3	sba	2565	880	34.31	72	181	4.46	3	122	38	21
Auricoccus indicus	sbac	1792	607	33.87	63	180	3.97	3	97	83	0
Sphingobium baderi	sbd	4520	1070	23.67	87	273	4.29	3	178	74	21
Streptomyces bingchenggensis BCW-1	sbh	10107	1924	19.04	106	318	3.07	3	227	91	0
Shewanella baltica OS678	sbt	4761	1150	24.15	84	292	3.44	3	194	98	0
Sphaerochaeta globosa Buddy	sbu	3122	927	29.69	78	183	5.55	4	91	78	14
Staphylococcus capitis subsp. capitis	scap	2457	813	33.09	71	331	4.12	3	169	160	2
Streptomyces scabiei 87.22	scb	8908	1587	17.82	102	306	2.96	3	234	72	0
Sphaerochaeta coccoides DSM 17374	scc	1924	682	35.45	68	157	5.85	4	72	72	13
Treponema caldarium DSM 7334	scd	2928	879	30.02	73	176	5	3	114	47	15
Sphingobium chlorophenolicum L-1	sch	4265	1169	27.41	92	300	4.2	3	186	93	21
Streptomyces collinus Tu 365	sci	7207	1467	20.36	105	303	3.05	3	220	83	0
Spiroplasma cantharicola	scj	1051	330	31.4	35	43	3.12	3	25	18	0
Spiroplasma citri	sck	1994	286	14.34	37	34	2.79	2.5	24	10	0
Sorangium cellulosum So ce56	scl	9703	1299	13.39	93	174	2.84	3	142	32	0
Streptomyces clavuligerus	sclf	6122	1341	21.9	95	271	3.14	3	196	75	0
Solitalea canadensis DSM 3403	scn	4490	889	19.8	85	172	3.57	3	114	58	0
Streptococcus parasanguinis ATCC 15912	scp	2103	655	31.15	65	249	6.64	4	115	97	37
Spiroplasma culicicola AES-1	scq	1103	320	29.01	38	43	2.77	2	32	11	0
Spiroplasma chrysopicola DF-1	scr	1051	306	29.12	38	43	2.98	3	27	16	0
Stanieria cyanosphaera PCC 7437	scs	5041	1068	21.19	88	81	2.83	2	68	13	0
Streptomyces cattleya NRRL 8057 = DSM 46488	sct	7585	1434	18.91	98	292	3.04	3	212	80	0
Staphylococcus condimenti	scv	2553	832	32.59	77	273	3.81	3	156	117	0
Streptococcus dysgalactiae subsp. equisimilis AC-2713	sdc	2287	721	31.53	73	219	7.11	4	104	69	46
Saccharophagus degradans 2-40	sde	4067	978	24.05	85	213	5.1	3	138	39	36
Steroidobacter denitrificans	sdf	3088	960	31.09	79	246	4.3	3	155	70	21
Spiroplasma diminutum CUAS-1	sdi	890	291	32.7	34	40	3.2	3	22	18	0
Sulfurospirillum deleyianum DSM 6946	sdl	2346	748	31.88	72	150	4.89	3	93	36	21
Shewanella denitrificans OS217	sdn	3905	1030	26.38	88	293	4.48	3	177	93	23
Sulfuricella denitrificans skB26	sdr	3124	939	30.06	76	236	4.52	3	140	73	23
Secondary endosymbiont of Ctenarytaina eucalypti	sect	963	445	46.21	51	121	3.41	3	74	47	0
Sedimenticola thiotaurini	seds	3663	1126	30.74	78	203	3.95	3	141	45	17
Secondary endosymbiont of Heteropsylla cubana	sehc	620	350	56.45	45	80	3.51	3	50	30	0
Saccharopolyspora erythraea NRRL 2338	sen	7264	1621	22.32	103	317	3.09	3	230	87	0
Secondary endosymbiont of Trabutina mannipara	senm	311	149	47.91	15	5	3.6	3	4	1	0
Staphylococcus equorum	seqo	2764	891	32.24	81	344	4.1	3	178	164	2
Streptococcus equi subsp. zooepidemicus	sequ	2106	645	30.63	68	248	7.43	4.5	100	91	57
Spiroplasma eriocheiris	seri	1245	332	26.67	43	49	2.86	2	34	15	0
Saccharothrix espanaensis DSM 44229	sesp	8497	1534	18.05	104	312	3.38	3	206	106	0
Spirochaeta africana DSM 8902	sfc	2873	813	28.3	72	142	3.87	3	89	46	7
Sphingorhabdus flavimaris	sfla	3401	881	25.9	86	220	4.26	3	150	49	21
Shewanella frigidimarina NCIMB 400	sfr	4199	1104	26.29	85	320	3.48	3	202	118	0
Syntrophobacter fumaroxidans MPOB	sfu	4162	1020	24.51	79	178	3	3	129	49	0
Serratia fonticola	sfw	5338	1733	32.47	93	443	3.51	3	270	173	0
Sphingopyxis granuli	sgi	4250	1097	25.81	83	201	2.97	3	154	47	0
Saprospira grandis Lewin	sgn	4325	620	14.34	80	62	3.98	3	38	24	0
Streptococcus gordonii Challis subCH1	sgo	2150	684	31.81	68	220	6.4	4	106	88	26
Sphaerochaeta pleomorpha Grapes	sgp	3283	1024	31.19	73	170	5.58	3	94	62	14
Streptomyces griseus subsp. griseus NBRC 13350	sgr	7224	1514	20.96	95	273	2.92	3	214	59	0
Streptomyces griseochromogenes	sgs	9449	1698	17.97	102	279	3.29	3	185	94	0
Streptomyces glaucescens	sgu	6661	1411	21.18	98	276	3	3	206	70	0
Syntrophobotulus glycolicus DSM 8271	sgy	3439	841	24.45	71	294	5.29	3	157	118	19
Staphylococcus haemolyticus JCSC1435	sha	2773	809	29.17	73	306	3.8	3	161	145	0
Sulfuritalea hydrogenivorans sk43H	shd	3637	1135	31.21	84	263	4.29	3	166	74	23
Slackia heliotrinireducens DSM 20476	shi	2854	609	21.34	66	202	6.78	3	102	66	34
Spiroplasma helicoides	shj	1187	337	28.39	38	43	2.88	2	28	15	0
Staphylococcus hyicus	shu	2399	803	33.47	73	304	3.83	3	165	139	0
Salinicoccus halodurans	shv	2815	915	32.5	77	289	3.88	3	154	135	0
Streptococcus intermedius B196	sib	1905	624	32.76	62	164	7.29	3	85	53	26
Scardovia inopinata JCM 12537	sij	1497	490	32.73	64	132	5.46	3	73	45	14
Ruegeria pomeroyi DSS-3	sil	4371	1367	31.27	88	258	3.18	3	196	62	0
Streptococcus iniae	sio	1996	665	33.32	73	173	6.49	3	102	45	26
Shewanella japonica	sja	4253	1107	26.03	85	327	3.41	3	211	116	0
Salimicrobium jeotgali	sje	2817	854	30.32	78	276	4.83	4	126	113	37
Sphingobium japonicum UT26S	sjp	4461	1095	24.55	89	331	4.1	3	212	98	21
Sanguibacter keddieii DSM 10542	ske	3800	988	26	80	221	3.33	3	140	81	0
Spiroplasma kunkelii CR2-3x	skn	1760	259	14.72	33	24	2.58	2	20	4	0
Sphingomonas koreensis	skr	4668	1165	24.96	89	254	4.13	3	173	60	21
Sulfuricurvum kujiense DSM 16994	sku	2879	833	28.93	74	183	4.59	3	112	50	21
Streptomyces lydicus	sld	8973	1525	17	104	310	3.18	3	222	88	0
Streptomyces leeuwenhoekii	sle	7089	1479	20.86	102	294	3.04	3	216	78	0
Staphylococcus lugdunensis HKU09-01	slg	2570	859	33.42	76	318	3.78	3	169	149	0
Sulfurovum lithotrophicum	slh	2225	704	31.64	74	138	2.94	3	105	33	0
Spiroplasma litorale	sll	1125	340	30.22	36	86	4.74	4	35	51	0
Shewanella loihica PV-4	slo	3993	1095	27.42	85	293	3.48	3	190	103	0
Syntrophothermus lipocalidus DSM 12680	slp	2440	709	29.06	61	341	5.52	4	135	179	27
Serratia liquefaciens ATCC 27592	slq	5023	1698	33.8	92	409	3.32	3	276	133	0
Salinispira pacifica	slr	3500	896	25.6	79	147	2.98	3	111	36	0
Streptomyces lincolnensis	sls	8675	1833	21.13	105	306	3.01	3	226	80	0
Sideroxydans lithotrophicus ES-1	slt	3050	879	28.82	76	246	4.62	3	135	88	23
Staphylococcus lutrae	slz	2354	824	35	73	321	3.88	3	168	153	0
Streptomyces avermitilis MA-4680 = NBRC 14893	sma	7773	1501	19.31	102	286	3.05	3	210	76	0
Serratia marcescens subsp. marcescens Db11	smac	4831	1631	33.76	90	397	3.33	3	267	130	0
Sphingopyxis macrogoltabida	smag	4839	1082	22.36	84	218	2.92	3	170	48	0
Streptobacillus moniliformis DSM 12112	smf	1568	474	30.23	50	97	3.04	3	67	30	0
Spiroplasma mirum ATCC 29335	smir	1176	273	23.21	40	30	2.83	2.5	20	10	0
Stenotrophomonas maltophilia K279a	sml	4440	1097	24.71	90	272	4.22	3	160	97	15
Spirosoma montaniterrae	smon	4955	874	17.64	89	78	2.82	3	61	17	0
Sulfurospirillum multivorans DSM 12446	smul	3301	955	28.93	78	219	4.67	3	130	68	21
Sphingomonas melonis TY	smy	3881	987	25.43	91	224	4.21	3	151	52	21
Stackebrandtia nassauensis DSM 44728	sna	6542	1187	18.14	91	249	3.35	3	168	81	0
Simkania negevensis Z	sng	2561	521	20.34	63	93	4	3	52	41	0
Starkeya novella DSM 506	sno	4563	1352	29.63	92	245	3.02	3	182	63	0
Streptomyces noursei ATCC 11455	snr	8788	1559	17.74	101	304	3.57	3	200	98	6
Sneathia amnii	sns	1298	437	33.67	50	81	3.15	3	54	27	0
Streptomyces niveus	snw	6901	1407	20.39	95	297	3.03	3	218	79	0
Sodalis praecaptivus	sod	4461	1595	35.75	85	322	4.29	3	204	95	23
Streptococcus cristatus AS 1.3089	soi	2131	618	29	69	190	6.15	3	113	51	26
Sphingomonas panacis	span	4872	1223	25.1	97	329	4.21	3	208	100	21
Streptococcus pantholopis	spat	2104	707	33.6	72	216	5.81	3	112	82	22
Staphylococcus pettenkoferi	spet	2384	782	32.8	70	275	3.9	3	159	114	2
Sphingopyxis fribergensis	sphk	4882	1109	22.72	90	234	3.03	3	170	64	0
Shewanella pealeana ATCC 700345	spl	4438	1175	26.48	91	308	3.36	3	210	98	0
Streptomyces pluripotens	splu	6454	1331	20.62	98	284	3.49	3	185	94	5
Streptomyces pristinaespiralis	spri	7435	1562	21.01	104	265	2.92	2	207	58	0
Sulfitobacter pseudonitzschiae	spse	5016	1568	31.26	89	285	3.37	3	192	93	0
Shewanella psychrophila	spsw	5627	1323	23.51	90	299	3.4	3	198	101	0
Sporosarcina psychrophila	spsy	4394	1260	28.68	83	385	3.67	3	206	179	0
Streptomyces puniciscabiei	spun	8435	1541	18.27	102	268	3.27	3	179	89	0
Spirosoma radiotolerans	srd	5697	967	16.97	90	116	2.97	3	84	32	0
Stenotrophomonas rhizophila	srh	3731	1053	28.22	89	282	4.15	3	171	96	15
Selenomonas ruminantium subsp. lactilytica TAM6421	sri	3609	970	26.88	71	317	5.25	3	166	117	34
Streptosporangium roseum DSM 43021	sro	9510	1610	16.93	104	273	3.24	3	186	87	0
Segniliparus rotundus DSM 44985	srt	3128	759	24.26	87	179	3.21	3	123	56	0
Serratia rubidaea	srz	4582	1565	34.16	91	455	3.75	3	253	202	0
Spiroplasma sabaudiense Ar-1343	ssab	967	289	29.89	37	43	3.07	3	27	16	0
Spiribacter salinus M19-40	ssal	1732	736	42.49	72	224	5.46	4	111	75	38
Sphingomonas sanxanigenens DSM 19645 = NX02	ssan	6311	1368	21.68	93	335	3.99	3	219	95	21
Staphylococcus sciuri	sscu	2811	979	34.83	75	366	3.84	3	189	177	0
Staphylococcus pseudintermedius HKU10-03	ssd	2531	827	32.67	73	313	3.82	3	170	143	0
Shewanella sediminis HAW-EB3	sse	4666	1216	26.06	87	287	3.33	3	200	87	0
Selenomonas sputigena ATCC 35185	ssg	2366	773	32.67	69	314	5.68	4	140	140	34
Streptomyces alfalfae	ssia	7346	1504	20.47	98	257	3.01	3	195	62	0
Staphylococcus simulans	ssif	2531	848	33.5	75	275	3.83	3	154	121	0
Solibacillus silvestris	ssil	3938	1082	27.48	84	296	4.41	3	157	113	26
Sediminispirochaeta smaragdinae DSM 11293	ssm	4363	1203	27.57	79	174	4.99	3	102	58	14
Staphylococcus saprophyticus subsp. saprophyticus ATCC 15305	ssp	2595	821	31.64	79	302	4.25	4	148	152	2
Spiroplasma syrphidicola EA-1	ssyr	1044	294	28.16	35	33	2.88	3	22	11	0
Spiroplasma taiwanense CT-1	stai	1086	289	26.61	38	45	3.16	3	26	19	0
Sphingomonas taxi	stax	3696	1048	28.35	88	313	4.25	3	197	95	21
Sphingopyxis terrae NBRC 15098	ster	3795	989	26.06	83	203	2.91	3	158	45	0
Symbiobacterium thermophilum IAM 14863	sth	3481	999	28.7	75	257	3.76	3	145	112	0
Sphaerobacter thermophilus DSM 20745	sti	3585	987	27.53	81	184	3.2	3	125	59	0
Streptococcus parauberis KCTC 11537	stk	1937	723	37.33	75	246	7.15	4	113	94	39
Salinispora tropica CNB-440	stp	4654	1120	24.07	96	275	3.48	3	174	101	0
Spirochaeta thermophila DSM 6578	stq	2350	770	32.77	65	160	4.64	3	107	32	21
Sebaldella termitidis ATCC 33386	str	4266	990	23.21	73	342	4.13	3	175	167	0
Streptococcus salivarius	strs	2042	642	31.44	69	263	6.52	4	111	126	26
Streptococcus thermophilus JIM 8232	stu	2230	626	28.07	68	254	6.42	4	113	105	36
Spiroplasma turonicum	stur	1118	334	29.87	40	89	4.62	4	39	50	0
Sulfurimonas autotrophica DSM 16294	sua	2220	738	33.24	68	164	4.66	3	107	36	21
Streptococcus uberis 0140J	sub	1908	669	35.06	70	201	6.07	3	116	59	26
Stigmatella aurantiaca DW4/3-1	sur	8407	1330	15.82	96	291	3.24	3	200	90	1
Sporosarcina ureae	sure	3293	982	29.82	75	327	3.74	3	179	148	0
Streptomyces venezuelae	sve	7541	1528	20.26	103	265	3.03	3	197	68	0
Saccharomonospora viridis DSM 43017	svi	3964	1069	26.97	94	274	3.67	3	174	95	5
Shewanella violacea DSS12	svo	4515	1100	24.36	88	298	3.39	3	201	97	0
Streptomyces vietnamensis	svt	8161	1539	18.86	101	276	2.91	2	216	60	0
Staphylococcus warneri SG1	swa	2505	831	33.17	71	307	3.77	3	166	141	0
Sphingomonas wittichii RW1	swi	5455	1247	22.86	92	286	4.07	3	182	83	21
Syntrophomonas wolfei subsp. wolfei Goettingen G311	swo	2642	651	24.64	61	300	5.67	4	123	150	27
Shewanella piezotolerans WP3	swp	5047	1139	22.57	86	318	3.48	3	200	118	0
Streptomyces xiamenensis	sxi	5554	1288	23.19	98	231	3.03	3	172	59	0
Staphylococcus xylosus	sxo	2712	902	33.26	80	344	4.1	3	177	165	2
Synechococcus elongatus PCC 6301	syc	2580	859	33.29	79	62	2.5	2	56	6	0
Siansivirga zeaxanthinifaciens CC-SAMT-1	sze	2860	700	24.48	82	182	3.52	3	123	59	0
Thermosipho africanus TCF52B	taf	2043	630	30.84	67	160	3.59	3	97	63	0
Thermocrinis albus DSM 14484	tal	1652	684	41.4	71	41	2.54	2	36	5	0
Thermovibrio ammonificans HB-1	tam	1889	651	34.46	65	77	2.77	2	69	8	0
Thiomicrospira aerophila AL3	tao	2126	752	35.37	69	220	5.23	3	137	45	38
Thermus aquaticus Y51MC23	taq	2574	773	30.03	73	194	3.05	3	146	48	0
Taylorella asinigenitalis MCE3	tas	1576	615	39.02	69	154	5.16	3	87	44	23
Tolumonas auensis DSM 9187	tau	3292	1141	34.66	83	348	4.58	3	194	131	23
Treponema azotonutricium ZAS-9	taz	3662	927	25.31	74	160	4.96	3	108	37	15
Thermus brockianus	tbc	2503	800	31.96	76	174	2.87	3	141	33	0
Thiobacillus denitrificans ATCC 25259	tbd	2879	913	31.71	78	250	4.46	3	149	78	23
Treponema brennaborense DSM 12168	tbe	2648	768	29	70	60	2.53	2	53	7	0
Thermobispora bispora DSM 43833	tbi	3662	1007	27.5	88	289	3.8	3	157	132	0
Thiolapillus brandeum	tbn	2932	890	30.35	83	269	4.32	3	165	81	23
Tatumella citrea	tci	4203	1437	34.19	87	370	4.15	3	232	115	23
Thauera chlorobenzoica	tcl	3472	1058	30.47	83	240	4.28	3	160	57	23
Thermodesulfobacterium commune DSM 2178	tcm	1532	584	38.12	64	44	2.32	2	43	1	0
Thermobacillus composti KWC4	tco	4113	1125	27.35	74	336	4.77	4	161	148	27
Thermomonospora curvata DSM 43183	tcu	5061	1097	21.68	97	306	3.97	3	165	138	3
Hydrogenovibrio crunogenus XCL-2	tcx	2259	813	35.99	72	232	5.03	3	151	43	38
Thiomicrospira cyclica ALM1	tcy	1735	669	38.56	66	244	5.15	3	145	61	38
Tenacibaculum dicentrarchi	tdi	2542	637	25.06	75	163	3.79	3	103	60	0
Sulfurimonas denitrificans DSM 1251	tdn	2163	722	33.38	65	135	4.99	3	88	26	21
Taylorella equigenitalis ATCC 35865	tea	1610	626	38.88	69	157	5.11	3	90	44	23
Tepidanaerobacter acetatoxydans Re1	tep	2702	840	31.09	67	319	5.61	4	150	135	34
Trichodesmium erythraeum IMS101	ter	5124	943	18.4	88	48	2.42	2	45	3	0
Tessaracoccus flavescens	tfa	3561	862	24.21	83	199	3.08	3	137	62	0
Tessaracoccus flavus	tfl	2976	842	28.29	75	177	3.12	3	119	58	0
Tannerella forsythia 92A2	tfo	3207	603	18.8	67	65	2.71	2	53	12	0
Thermobifida fusca YX	tfu	3184	888	27.89	82	245	3.74	3	130	115	0
Thioalkalivibrio sulfidiphilus HL-EbGr7	tgr	3372	956	28.35	80	253	4.37	3	147	85	21
Tetragenococcus halophilus NBRC 12172	thl	2634	768	29.16	68	157	3.41	3	98	59	0
Thauera humireducens	thu	3873	1216	31.4	90	320	4.39	3	183	114	23
Thioclava nitratireducens	thw	4135	1341	32.43	90	229	2.73	3	192	37	0
Thermodesulfatator indicus DSM 15286	tid	2291	765	33.39	66	95	2.82	2	76	19	0
Thioploca ingrica	tig	4011	905	22.56	77	187	5.51	3	119	30	38
Thiomonas intermedia	tin	3322	1059	31.88	85	256	4.58	3	147	86	23
Thermoanaerobacter italicus Ab9	tit	2478	785	31.68	73	349	5.57	4	156	159	34
Thermoanaerobacter kivui	tki	2481	733	29.54	61	309	5.87	4	132	143	34
Pseudothermotoga lettingae TMO	tle	2110	739	35.02	65	123	2.97	3	95	28	0
Thermovirga lienii DSM 17291	tli	1972	719	36.46	63	256	5.63	3	135	87	34
Thioflavicoccus mobilis 8321	tmb	3783	1055	27.89	78	256	4.31	3	165	68	23
Tatlockia micdadei	tmc	3076	858	27.89	82	190	3.71	3	117	73	0
Thermosipho melanesiensis BI429	tme	1992	620	31.12	63	160	3.6	3	97	63	0
Tistrella mobilis KA081020-065	tmo	5849	1784	30.5	93	300	3.86	3	208	71	21
Thermaerobacter marianensis DSM 12885	tmr	2435	834	34.25	78	252	4.86	3	134	95	23
Thermotoga neapolitana DSM 4359	tna	1988	714	35.92	68	239	3.91	3	130	109	0
Thioalkalivibrio nitratireducens DSM 14787	tni	3880	992	25.57	81	286	4.25	3	169	96	21
Thermodesulfobium narugense DSM 14796	tnr	1910	691	36.18	68	184	4.78	3	118	43	23
Thermosediminibacter oceani DSM 16646	toc	2348	701	29.86	68	255	5.58	3	143	79	33
Thalassolituus oleivorans MIL-1	tol	3732	975	26.13	82	192	2.92	3	143	49	0
Tateyamaria omphalii	tom	4259	1288	30.24	86	277	3.3	3	195	82	0
Thermodesulfobacterium geofontis OPF15	top	1687	596	35.33	66	79	3.24	3	52	27	0
Thermus oshimai JL-2	tos	2548	845	33.16	76	244	4.18	3	173	48	23
Treponema pallidum subsp. pallidum Sea 81-4	tpas	1028	336	32.68	39	26	3.04	3	17	9	0
Treponema pedis T A4	tped	2842	646	22.73	64	81	8.62	4	39	17	25
Treponema primitia ZAS-2	tpi	3683	1004	27.26	77	237	3.23	3	140	97	0
Treponema putidum	tpk	2450	564	23.02	56	55	8	7	22	11	22
Tsukamurella paurometabola DSM 20162	tpr	4392	1048	23.86	97	268	3.42	3	175	93	0
Salipiger profundus	tpro	5269	1585	30.08	88	244	3.32	3	174	70	0
Turneriella parva DSM 21527	tpx	4214	880	20.88	82	70	2.89	2	55	15	0
Trueperella pyogenes	tpy	2082	688	33.05	66	168	4.85	3	103	51	14
Thermacetogenium phaeum DSM 12270	tpz	2897	822	28.37	60	301	5.35	4	130	155	16
Truepera radiovictrix DSM 17093	tra	3046	943	30.96	86	284	4.15	3	190	71	23
Thermocrinis ruber	trd	1691	657	38.85	66	25	2.48	2	25	0	0
Thermomicrobium roseum DSM 5159	tro	2909	865	29.74	83	164	3.22	3	117	47	0
Terriglobus roseus DSM 18391	trs	4399	1018	23.14	83	211	3.45	3	133	78	0
Terriglobus saanensis SP1PR4	tsa	4334	943	21.76	83	199	3.83	3	116	78	5
Thermus scotoductus SA-01	tsc	2518	842	33.44	74	251	4.14	3	179	49	23
Treponema succinifaciens DSM 2489	tsu	2786	631	22.65	63	68	2.76	3	52	16	0
Pseudothermotoga thermarum DSM 5069	tta	2065	721	34.92	64	170	3.64	3	106	64	0
Caldanaerobacter subterraneus subsp. tengcongensis MB4	tte	2721	795	29.22	72	294	5.62	3	149	111	34
Thioalkalivibrio paradoxus ARh 1	tti	3489	967	27.72	83	285	4.24	3	170	94	21
Thermosulfidibacter takaii ABI70S6	ttk	1833	709	38.68	72	185	6.24	3	109	42	34
Thermoanaerobacterium thermosaccharolyticum DSM 571	ttm	2831	807	28.51	69	323	5.59	4	154	135	34
Thermobaculum terrenum ATCC BAA-798	ttr	2933	824	28.09	81	196	3.65	3	118	78	0
Teredinibacter turnerae T7901	ttu	4311	1050	24.36	87	270	4.87	3	165	69	36
Thiocystis violascens DSM 198	tvi	4627	1163	25.14	78	242	4.18	3	170	49	23
Thioalkalivibrio versutus	tvr	2761	866	31.37	74	234	4.33	3	145	68	21
Tropheryma whipplei Twist	twh	862	378	43.85	53	125	3.06	3	89	36	0
Thermoanaerobacter wiegelii Rt8.B1	twi	2794	850	30.42	76	331	5.61	4	151	146	34
Thalassospira xiamenensis M-5 = DSM 17429	txi	4424	1402	31.69	86	218	2.72	2	181	37	0
Thermoanaerobacterium xylanolyticum LX-11	txy	2492	781	31.34	69	284	5.79	4	135	115	34
Ureaplasma parvum serovar 3 ATCC 27815	upa	641	224	34.95	22	13	2.92	3	10	3	0
Vibrio alginolyticus NBRC 15630 = ATCC 17749	vag	4837	1465	30.29	90	302	3.27	3	215	87	0
Vibrio anguillarum 775	van	3837	1270	33.1	81	282	3.34	3	198	84	0
Kiritimatiella glycovorans	vbl	2489	648	26.03	69	129	5.43	3	80	26	23
Vibrio breoganii	vbr	4168	1181	28.33	81	281	4.43	3	180	78	23
Vibrio coralliilyticus	vcy	5718	1523	26.64	84	336	4.36	3	209	104	23
Verminephrobacter eiseniae EF01-2	vei	5109	1677	32.82	90	286	4.06	3	181	87	18
Vitreoscilla filiformis	vff	3652	1055	28.89	88	316	4.22	3	198	95	23
Vibrio fluvialis	vfl	4545	1504	33.09	89	329	3.22	3	239	90	0
Vibrio gazogenes	vga	4314	1380	31.99	87	362	4.1	3	226	118	18
Vibrio campbellii ATCC BAA-1116	vha	6254	1385	22.15	86	335	4.26	3	214	98	23
Virgibacillus halodenitrificans	vhl	3826	1073	28.04	86	333	4.43	4	161	146	26
Vulgatibacter incomptus	vin	3782	869	22.98	81	214	4.34	3	138	55	21
Verrucosispora maris AB-18-032	vma	6066	1269	20.92	96	243	3.16	3	171	72	0
Virgibacillus necropolis	vne	4136	1264	30.56	84	333	4.56	3	170	126	37
Vibrio nigripulchritudo	vni	5807	1701	29.29	86	346	3.62	3	236	102	8
Variovorax paradoxus EPS	vpe	6090	1681	27.6	96	307	3.97	3	214	70	23
Vagococcus penaei	vpi	2271	759	33.42	73	217	5.53	3	114	81	22
Veillonella parvula DSM 2008	vpr	1923	654	34.01	69	366	5.57	4	163	166	37
Aliivibrio salmonicida LFI1238	vsa	4449	1099	24.7	80	249	4.55	3	161	65	23
Vibrio scophthalmi	vsc	4607	1281	27.81	80	301	4.34	3	196	82	23
Vibrio tasmaniensis LGP32	vsp	4602	1306	28.38	83	317	3.42	3	208	109	0
Vagococcus teuberi	vte	2125	705	33.18	75	252	5.96	4	111	106	35
Vibrio tubiashii ATCC 19109	vtu	5080	1453	28.6	85	318	3.28	3	225	93	0
Vibrio vulnificus	vvy	5170	1408	27.23	87	354	3.75	3	225	129	0
Wigglesworthia glossinidia endosymbiont of Glossina brevipalpis	wbr	651	406	62.37	52	82	3.01	2	59	23	0
Weissella cibaria	wcb	2456	644	26.22	62	202	5.5	4	88	99	15
Weissella ceti	wce	1366	483	35.36	58	125	7.38	4	51	55	19
Waddlia chondrophila WSU 86-1044	wch	1999	548	27.41	69	146	3.15	3	104	42	0
Wenyingzhuangia fucanilytica	wfu	2841	729	25.66	79	206	3.77	3	133	68	5
Wigglesworthia glossinidia endosymbiont of Glossina morsitans morsitans (Yale colony)	wgl	679	414	60.97	52	91	3.23	2	62	29	0
Weissella jogaejeotgali	wjo	2167	633	29.21	70	132	6.92	3	74	37	21
Weissella koreensis KACC 15510	wko	1428	414	28.99	58	65	2.89	3	48	17	0
Wenzhouxiangella marina	wma	3083	815	26.44	86	262	4.87	3	133	106	23
Woeseia oceani	woc	3646	994	27.26	81	317	4.97	3	178	103	36
Wolinella succinogenes DSM 1740	wsu	2044	756	36.99	64	132	5.07	3	86	25	21
Weeksella virosa DSM 16922	wvi	2181	577	26.46	72	144	4.49	3	89	38	17
Xanthobacter autotrophicus Py2	xau	5155	1434	27.82	94	231	2.72	3	193	38	0
Xenorhabdus bovienii SS-2004	xbo	4475	1102	24.63	78	390	4.74	3	196	171	23
Xylanimonas cellulosilytica DSM 15894	xce	3549	926	26.09	84	245	3.31	3	151	94	0
Xenorhabdus doucetiae	xdo	4079	1147	28.12	82	337	3.78	3	193	144	0
Xylella fastidiosa 9a5c	xfa	2905	733	25.23	69	218	4.92	3	119	78	21
Xanthomonas fragariae	xfr	3931	1005	25.57	85	295	5.13	3	165	92	38
Xanthomonas gardneri	xga	5191	1198	23.08	92	303	4.95	3	180	85	38
Xenorhabdus hominickii	xho	4145	1131	27.29	85	374	4.15	3	193	181	0
Xenorhabdus nematophila AN6/1	xnm	4795	1141	23.8	83	432	4.99	4	197	212	23
Xanthomonas oryzae pv. oryzae PXO99A	xop	5094	1134	22.26	86	334	4.86	3	193	103	38
Xanthomonas sacchari	xsa	4101	1113	27.14	92	364	4.81	3	198	130	36
Xanthomonas translucens pv. undulosa	xtn	3683	1094	29.7	89	322	4.99	3	181	103	38
Yersinia ruckeri	yru	3248	1226	37.75	84	331	4.3	3	203	105	23
Zhongshania aliphaticivorans	zal	3759	1062	28.25	90	277	4.71	3	168	73	36
Zobellia galactanivorans	zga	4784	920	19.23	84	207	4.08	3	141	51	15
Zymomonas mobilis subsp. mobilis ATCC 10988	zmm	1931	679	35.16	69	121	3.04	3	89	32	0
Zymomonas mobilis subsp. pomaceae ATCC 29192	zmp	1840	679	36.9	68	111	3.1	3	80	31	0
Zunongwangia profunda SM-A87	zpr	4713	859	18.23	84	230	3.81	3	150	65	15
