# Supplementary material for: CoMetGeNe: mining conserved neighborhood patterns in metabolic and genomic contexts
Source: BMC Bioinformatics. 2019 Jan 10;20:19. doi: 10.1186/s12859-018-2542-2 (PMC6327494; doi:10.1186/s12859-018-2542-2)
Supplement: Supplementary file 16 — Statistics per species for five eukaryotic species. Trail finding was conducted on Saccharomyces cerevisiae, Schizosaccharomyces pombe, Caenorhabditis elegans, Danio rerio, and Mus musculus, with gap parameters δG and δD ranging from 0 to 3. The included statistics are the same as for Additional file 6. (XLS 7 kb) [file 12859_2018_2542_MOESM16_ESM.xls]

## Sheet: stats_eukaryotes
Species	KEGG code	Genome size (number of genes)	Number of enzyme-coding genes	Percentage of enzyme-coding genes	Number of pathways	Number of trails	Average trail span	Median trail span	#trails of span 1-3	#trails of span 4-10	#trails of span 11+
Saccharomyces cerevisiae	sce	6427	2037	31.69	75	22	2.55	2	21	1	0
Schizosaccharomyces pombe	spo	6942	1752	25.24	74	21	2.52	2	19	2	0
Caenorhabditis elegans	cel	45079	2398	5.32	83	13	2.62	2	11	2	0
Danio rerio	dre	30625	5840	19.07	86	19	2.47	2	18	1	0
Mus musculus	mmu	36154	2871	7.94	86	30	2.63	2	26	4	0
